# Supplementary material for: Two decades of progress in glioma methylation research: the rise of temozolomide resistance and immunotherapy insights
Source: Front Neurosci. 2024 Sep 2;18:1440756. doi: 10.3389/fnins.2024.1440756 (PMC11402815; doi:10.3389/fnins.2024.1440756)
Supplement: Supplementary file 1 [file Data_Sheet_1.ZIP]

Archive with 8 entries (8 files):
- download_1001-1500.txt
- download_1501-2000.txt
- download_2001-2500.txt
- download_2501-3000.txt
- download_3001-3500.txt
- download_3501-3754.txt
- download_501-1000.txt
- download_1-500.txt
