# Supplementary material for: Two decades of progress in glioma methylation research: the rise of temozolomide resistance and immunotherapy insights
Source: Front Neurosci. 2024 Sep 2;18:1440756. doi: 10.3389/fnins.2024.1440756 (PMC11402815; doi:10.3389/fnins.2024.1440756)
Supplement: Supplementary file 1 [file Data_Sheet_1.ZIP › download_1001-1500.txt]

FN Clarivate Analytics Web of Science
VR 1.0
PT J
AU Laffaire, J
   Everhard, S
   Idbaih, A
   Crinière, E
   Marie, Y
   de Reyniès, A
   Schiappa, R
   Mokhtari, K
   Hoang-Xuan, K
   Sanson, M
   Delattre, JY
   Thillet, J
   Ducray, F
AF Laffaire, Julien
   Everhard, Sibille
   Idbaih, Ahmed
   Criniere, Emmanuelle
   Marie, Yannick
   de Reynies, Aurelien
   Schiappa, Renaud
   Mokhtari, Karima
   Hoang-Xuan, Khe
   Sanson, Marc
   Delattre, Jean-Yves
   Thillet, Joelle
   Ducray, Francois
TI Methylation profiling identifies 2 groups of gliomas according to their
   tumorigenesis
SO NEURO-ONCOLOGY
LA English
DT Article
DE glioblastoma; low-grade glioma; methylation profile
ID INTEGRATED GENOMIC ANALYSIS; DNA METHYLATION; PROMOTER HYPERMETHYLATION;
   TUMOR-SUPPRESSOR; NORMAL BRAIN; MGMT GENE; EXPRESSION; INACTIVATION;
   MUTATION; HYPOMETHYLATION
AB Extensive genomic and gene expression studies have been performed in gliomas, but the epigenetic alterations that characterize different subtypes of gliomas remain largely unknown. Here, we analyzed the methylation patterns of 807 genes (1536 CpGs) in a series of 33 low-grade gliomas (LGGs), 36 glioblastomas (GBMs), 8 paired initial and recurrent gliomas, and 9 controls. This analysis was performed with Illumina's Golden Gate Bead methylation arrays and was correlated with clinical, histological, genomic, gene expression, and genotyping data, including IDH1 mutations. Unsupervised hierarchical clustering resulted in 2 groups of gliomas: a group corresponding to de novo GBMs and a group consisting of LGGs, recurrent anaplastic gliomas, and secondary GBMs. When compared with de novo GBMs and controls, this latter group was characterized by a very high frequency of IDH1 mutations and by a hypermethylated profile similar to the recently described glioma CpG island methylator phenotype. MGMT methylation was more frequent in this group. Among the LGG cluster, 1p19q codeleted LGG displayed a distinct methylation profile. A study of paired initial and recurrent gliomas demonstrated that methylation profiles were remarkably stable across glioma evolution, even during anaplastic transformation, suggesting that epigenetic alterations occur early during gliomagenesis. Using the Cancer Genome Atlas data set, we demonstrated that GBM samples that had an LGG-like hypermethylated profile had a high rate of IDH1 mutations and a better outcome. Finally, we identified several hypermethylated and downregulated genes that may be associated with LGG and GBM oncogenesis, LGG oncogenesis, 1p19q codeleted LGG oncogenesis, and GBM oncogenesis.
C1 [Laffaire, Julien; de Reynies, Aurelien; Schiappa, Renaud] CIT, Ligue Natl Ctr Canc, F-75013 Paris, France.
   [Laffaire, Julien; Everhard, Sibille; Idbaih, Ahmed; Criniere, Emmanuelle; Marie, Yannick; Mokhtari, Karima; Hoang-Xuan, Khe; Sanson, Marc; Delattre, Jean-Yves; Thillet, Joelle; Ducray, Francois] Univ Paris 06, Ctr Rech, Inst Cerveau & Moelle Epiniere CRICM, UMR S975, F-75013 Paris, France.
   [Laffaire, Julien; Everhard, Sibille; Idbaih, Ahmed; Criniere, Emmanuelle; Marie, Yannick; Mokhtari, Karima; Hoang-Xuan, Khe; Sanson, Marc; Delattre, Jean-Yves; Thillet, Joelle; Ducray, Francois] INSERM, U975, F-75013 Paris, France.
   [Laffaire, Julien; Everhard, Sibille; Idbaih, Ahmed; Criniere, Emmanuelle; Marie, Yannick; Mokhtari, Karima; Hoang-Xuan, Khe; Sanson, Marc; Delattre, Jean-Yves; Thillet, Joelle; Ducray, Francois] AP HP, UMR 7225, CNRS, F-75013 Paris, France.
   [Idbaih, Ahmed; Hoang-Xuan, Khe; Sanson, Marc; Delattre, Jean-Yves] Grp Hosp Pitie Salpetriere, Serv Neurol Mazarin, AP HP, F-75013 Paris, France.
   [Mokhtari, Karima] Grp Hosp Pitie Salpetriere, AP HP, Serv Neuropathol, F-75013 Paris, France.
   [Ducray, Francois] Univ Lyon 1, INSERM, U842, F-69365 Lyon, France.
C3 Sorbonne Universite; Institut National de la Sante et de la Recherche
   Medicale (Inserm); Centre National de la Recherche Scientifique (CNRS);
   CNRS - National Institute for Biology (INSB); Assistance Publique
   Hopitaux Paris (APHP); Sorbonne Universite; Assistance Publique Hopitaux
   Paris (APHP); Hopital Universitaire Pitie-Salpetriere - APHP; Assistance
   Publique Hopitaux Paris (APHP); Hopital Universitaire Pitie-Salpetriere
   - APHP; Sorbonne Universite; Institut National de la Sante et de la
   Recherche Medicale (Inserm); Universite Claude Bernard Lyon 1
RP Laffaire, J (通讯作者)，CIT, Ligue Natl Ctr Canc, 14 Rue Corvisart, F-75013 Paris, France.
EM laffairej@ligue-cancer.net
RI de Reyniès, Aurélien/Q-8640-2017; SCHIAPPA, Renaud/K-8192-2019;
   Hoang-Xuan, Khe/O-7527-2017; de Reyniès, Aurélien/JCD-9760-2023; Sanson,
   Marc/A-1574-2017; Idbaih, Ahmed/N-8746-2017
OI de Reyniès, Aurélien/0000-0002-1328-5290; SCHIAPPA,
   Renaud/0000-0001-5104-9507; de Reyniès, Aurélien/0000-0002-1328-5290;
   Hoang Xuan, Khe/0000-0003-4072-1999; Sanson, Marc/0000-0002-1813-8476;
   Idbaih, Ahmed/0000-0001-5290-1204; Ducray, Francois/0000-0002-8150-5785
FU Ligue Nationale Contre le Cancer
FX J.L. was supported by the Ligue Nationale Contre le Cancer.
CR Alaminos M, 2005, CANCER RES, V65, P2565, DOI 10.1158/0008-5472.CAN-04-4283
   Amatya VJ, 2005, ACTA NEUROPATHOL, V110, P178, DOI 10.1007/s00401-005-1041-5
   Baeza N, 2003, ACTA NEUROPATHOL, V106, P479, DOI 10.1007/s00401-003-0748-4
   Barker DL, 2003, P SOC PHOTO-OPT INS, V4966, P1, DOI 10.1117/12.483434
   Bashyam MD, 2005, NEOPLASIA, V7, P556, DOI 10.1593/neo.04586
   Bibikova M, 2006, GENOME RES, V16, P383, DOI 10.1101/gr.4410706
   Bibikova Marina, 2009, V507, P149, DOI 10.1007/978-1-59745-522-0_12
   Cadieux B, 2006, CANCER RES, V66, P8469, DOI 10.1158/0008-5472.CAN-06-1547
   Chastre E, 2009, FASEB J, V23, P916, DOI 10.1096/fj.08-106344
   Chernov AV, 2009, J BIOL CHEM, V284, P12727, DOI 10.1074/jbc.M900273200
   Chin L, 2008, NATURE, V455, P1061, DOI 10.1038/nature07385
   Colin C, 2009, ACTA NEUROPATHOL, V118, P745, DOI 10.1007/s00401-009-0592-2
   Costello JF, 1996, CANCER RES, V56, P2405
   Ding Q, 2002, CANCER RES, V62, P5336
   Ducray F, 2008, MOL CANCER, V7, DOI 10.1186/1476-4598-7-41
   Eads CA, 2000, NUCLEIC ACIDS RES, V28, DOI 10.1093/nar/28.8.e32
   Ehrlich M, 2006, ONCOGENE, V25, P2636, DOI 10.1038/sj.onc.1209145
   ENOMOTO H, 1994, ONCOGENE, V9, P2785
   Esteller M, 2002, CANCER RES, V62, P5902
   Fan JB, 2006, NAT REV GENET, V7, P632, DOI 10.1038/nrg1901
   Fra AM, 2000, GENE, V243, P75, DOI 10.1016/S0378-1119(99)00559-4
   Fukasawa M, 2006, J HUM GENET, V51, P368, DOI 10.1007/s10038-005-0355-4
   Galinsky VL, 2003, BIOINFORMATICS, V19, P1832, DOI 10.1093/bioinformatics/btg260
   Gery S, 2003, ONCOGENE, V22, P2723, DOI 10.1038/sj.onc.1206351
   Gonzalez-Gomez P, 2003, INT J ONCOL, V22, P601
   Goyal J, 1998, CANCER RES, V58, P4782
   Hegi ME, 2005, NEW ENGL J MED, V352, P997, DOI 10.1056/NEJMoa043331
   Hesson L, 2004, ONCOGENE, V23, P2408, DOI 10.1038/sj.onc.1207407
   Idbaih A, 2008, INT J CANCER, V122, P1778, DOI 10.1002/ijc.23270
   Inukai T, 2009, SPINE, V34, P2848, DOI 10.1097/BRS.0b013e3181b0d078
   Katoh M, 2008, INT J ONCOL, V33, P233, DOI 10.3892/ijo_00000001
   Kim SO, 2004, CANCER-AM CANCER SOC, V101, P1018, DOI 10.1002/cncr.20442
   Kondo T, 2007, CANCER RES, V67, P5461, DOI 10.1158/0008-5472.CAN-06-4477
   Kuan CY, 2003, P NATL ACAD SCI USA, V100, P15184, DOI 10.1073/pnas.2336254100
   Levicar N, 2003, ACTA NEUROCHIR, V145, P825, DOI 10.1007/s00701-003-0097-z
   Li CYS, 2004, DIAGN MOL PATHOL, V13, P69, DOI 10.1097/00019606-200406000-00002
   Louis DN, 2007, ACTA NEUROPATHOL, V114, P547, DOI 10.1007/s00401-007-0278-6
   Lu CY, 2009, GENE CHROMOSOME CANC, V48, P1057, DOI 10.1002/gcc.20708
   Lynch AG, 2009, STAT METHODS MED RES, V18, P437, DOI 10.1177/0962280208099451
   Martin-Subero JI, 2009, PLOS ONE, V4, DOI 10.1371/journal.pone.0006986
   Martinez R, 2007, CARCINOGENESIS, V28, P1264, DOI 10.1093/carcin/bgm014
   Martinez R, 2007, J NEURO-ONCOL, V82, P133, DOI 10.1007/s11060-006-9264-4
   Martinez R, 2009, EPIGENETICS-US, V4, P255, DOI 10.4161/epi.9130
   Martinho O, 2009, BRIT J CANCER, V101, P973, DOI 10.1038/sj.bjc.6605225
   Möllemann M, 2005, INT J CANCER, V113, P379, DOI 10.1002/ijc.20575
   Mueller Wolf C, 2009, Recent Results Cancer Res, V171, P217, DOI 10.1007/978-3-540-31206-2_13
   Noushmehr Houtan, 2010, Cancer Cell, V17, P510, DOI 10.1016/j.ccr.2010.03.017
   Otsuka S, 2009, P JPN ACAD B-PHYS, V85, P157, DOI 10.2183/pjab.85.157
   Parsons DW, 2008, SCIENCE, V321, P1807, DOI 10.1126/science.1164382
   Ram R, 2006, J NEURO-ONCOL, V76, P239, DOI 10.1007/s11060-005-6874-1
   Riemenschneider MJ, 2008, INT J CANCER, V122, P2503, DOI 10.1002/ijc.23409
   Sanson M, 2009, J CLIN ONCOL, V27, P4150, DOI 10.1200/JCO.2009.21.9832
   Shi YE, 1997, CANCER RES, V57, P3084
   Strefford JC, 2005, CANCER GENET CYTOGEN, V159, P1, DOI 10.1016/j.cancergencyto.2004.09.020
   Takai D, 2001, ONCOGENE, V20, P7505, DOI 10.1038/sj.onc.1204940
   Tokumaru Y, 2004, CANCER RES, V64, P5982, DOI 10.1158/0008-5472.CAN-04-0993
   Tomomura M, 2007, NEUROSCIENCE, V148, P510, DOI 10.1016/j.neuroscience.2007.05.048
   Uhlmann K, 2003, INT J CANCER, V106, P52, DOI 10.1002/ijc.11175
   Verhaak RGW, 2010, CANCER CELL, V17, P98, DOI 10.1016/j.ccr.2009.12.020
   Waha A, 2005, NEOPLASIA, V7, P193, DOI 10.1593/neo.04490
   Wiencke JK, 2007, NEURO-ONCOLOGY, V9, P271, DOI 10.1215/15228517-2007-003
   Yu J, 2004, BMC CANCER, V4, DOI 10.1186/1471-2407-4-65
   Zhou H, 2009, P NATL ACAD SCI USA, V106, P15750, DOI 10.1073/pnas.0908332106
   Zhu S, 2008, ONCOGENE, V27, P2027, DOI 10.1038/sj.onc.1210838
   Zhu X, 2007, AM J PATHOL, V170, P1618, DOI 10.2353/ajpath.2007.061111
NR 65
TC 95
Z9 102
U1 0
U2 6
PU OXFORD UNIV PRESS INC
PI CARY
PA JOURNALS DEPT, 2001 EVANS RD, CARY, NC 27513 USA
SN 1522-8517
EI 1523-5866
J9 NEURO-ONCOLOGY
JI Neuro-Oncology
PD JAN
PY 2011
VL 13
IS 1
BP 84
EP 98
DI 10.1093/neuonc/noq110
PG 15
WC Oncology; Clinical Neurology
WE Science Citation Index Expanded (SCI-EXPANDED)
SC Oncology; Neurosciences & Neurology
GA 708KQ
UT WOS:000286361100008
PM 20926426
OA Bronze, Green Published
DA 2024-03-10
ER

PT J
AU Gao, F
   Wang, XY
   Zhu, FL
   Wang, Q
   Zhang, X
   Guo, C
   Zhou, CJ
   Ma, CH
   Sun, WS
   Zhang, Y
   Chen, YHH
   Zhang, LN
AF Gao, Fei
   Wang, Xiaoyan
   Zhu, Faliang
   Wang, Qun
   Zhang, Xia
   Guo, Chun
   Zhou, Chengjun
   Ma, Chunhong
   Sun, Wensheng
   Zhang, Yun
   Chen, Youhai H.
   Zhang, Lining
TI <i>PDCD4</i> gene silencing in gliomas is associated with 5′CpG island
   methylation and unfavourable prognosis
SO JOURNAL OF CELLULAR AND MOLECULAR MEDICINE
LA English
DT Article
DE PDCD4; tumour suppressor gene; glioma; methylation
ID TUMOR-SUPPRESSOR PDCD4; BREAST-CANCER CELLS; PROGRAMMED CELL-DEATH-4;
   HEPATOCELLULAR-CARCINOMA; EXPRESSION; CPG; TUMORIGENESIS; APOPTOSIS;
   TRANSFORMATION; TRANSLATION
AB Programmed cell death 4 (PDCD4) is a newly described tumour suppressor that inhibits oncogenesis by suppressing gene transcription and translation. Loss of PDCD4 expression has been found in several types of human cancers including the most common cancer of the brain, the gliomas. However, the molecular mechanisms responsible for PDCD4 gene silencing in tumour cells remain unclear. Here we report the identification of 5'CpG island methylation as the predominant cause of PDCD4 mRNA silencing in gliomas. The methylation of the PDCD4 5'CpG island was found in 47% (14/30) of glioma tissues, which was significantly associated with the loss of PDCD4 mRNA expression (gamma = -1.000, P < 0.0001). Blocking methylation in glioma cells using a DNA methyltransferase inhibitor, 5-aza-2'-deoxycytidine, restored the PDCD4 gene expression, inhibited their proliferation and reduced their colony formation capacity. Longitudinal studies of a cohort of 84 patients with gliomas revealed that poor prognosis of patients with high-grade tumours were significantly associated with loss of PDCD4 expression. Thus, our current study suggests, for the first time, that PDCD4 5'CpG island methylation blocks PDCD4 expression at mRNA levels in gliomas. These results also indicate that PDCD4 reactivation might be an effective new strategy for the treatment of gliomas.
C1 [Gao, Fei; Wang, Xiaoyan; Zhu, Faliang; Wang, Qun; Zhang, Xia; Guo, Chun; Ma, Chunhong; Sun, Wensheng; Zhang, Lining] Shandong Univ, Dept Immunol, Sch Med, Jinan 250012, Shandong, Peoples R China.
   [Gao, Fei; Zhang, Yun] Shandong Univ, Key Lab Cardiovasc Remodeling & Funct Res, Chinese Minist Educ, Qilu Hosp, Jinan 250012, Shandong, Peoples R China.
   [Gao, Fei; Zhang, Yun] Shandong Univ, Chinese Minist Hlth, Qilu Hosp, Jinan 250012, Shandong, Peoples R China.
   [Zhou, Chengjun] Shandong Univ, Dept Pathol, Hosp 2, Jinan 250012, Shandong, Peoples R China.
   [Chen, Youhai H.] Univ Penn, Dept Pathol & Lab Med, Philadelphia, PA 19104 USA.
C3 Shandong University; Shandong University; Shandong University; Shandong
   University; University of Pennsylvania
RP Zhang, LN (通讯作者)，Shandong Univ, Dept Immunol, Sch Med, 44 Wenhua Xilu, Jinan 250012, Shandong, Peoples R China.
EM zhang_lining@hotmail.com
RI Chen, Youhai/AAJ-4031-2021; ma, chunhong/C-6043-2008
OI ma, chunhong/0000-0002-8121-4718; Gao, Fei/0000-0002-1235-8005
FU Natural Science Foundation of China [30628015, 30671976]; National '973'
   program [2006CB503803]
FX This work was supported by grants from the Natural Science Foundation of
   China (No. 30628015) and (No. 30671976) and National '973' program (No.
   2006CB503803). We thank greatly Dr. N. H. Colburn (National Cancer
   Institute, Frederick, MD, USA) for kindly providing the anti-PDCD4
   antibody and Dr. Ozaki (Department of Internal Medicine, Saga Medical
   School, Saga University, Saga, Japan) for the PDCD4 expression plasmids.
CR Afonja O, 2004, ONCOGENE, V23, P8135, DOI 10.1038/sj.onc.1207983
   Alaminos M, 2005, CANCER RES, V65, P2565, DOI 10.1158/0008-5472.CAN-04-4283
   Asangani IA, 2008, ONCOGENE, V27, P2128, DOI 10.1038/sj.onc.1210856
   Baeza N, 2003, ACTA NEUROPATHOL, V106, P479, DOI 10.1007/s00401-003-0748-4
   Bansal K, 2006, TECHNOL CANCER RES T, V5, P185, DOI 10.1177/153303460600500302
   Baylin SB, 2000, TRENDS GENET, V16, P168, DOI 10.1016/S0168-9525(99)01971-X
   Bitomsky N, 2004, ONCOGENE, V23, P7484, DOI 10.1038/sj.onc.1208064
   Chadderton T, 1997, CELL MOL BIOL, V43, P1227
   Chen Y, 2003, J PATHOL, V200, P640, DOI 10.1002/path.1378
   Cmarik JL, 1999, P NATL ACAD SCI USA, V96, P14037, DOI 10.1073/pnas.96.24.14037
   Culley DE, 2006, J MICROBIOL METH, V67, P36, DOI 10.1016/j.mimet.2006.02.014
   Dhar A, 2002, MOL CELL BIOCHEM, V234, P185, DOI 10.1023/A:1015948505117
   Dorrello NV, 2006, SCIENCE, V314, P467, DOI 10.1126/science.1130276
   Ehrlich M, 2002, ONCOGENE, V21, P5400, DOI 10.1038/sj.onc.1205651
   Esteller M, 2002, ONCOGENE, V21, P5427, DOI 10.1038/sj.onc.1205600
   Fan H, 2007, EUR J GASTROEN HEPAT, V19, P952, DOI 10.1097/MEG.0b013e3282c3a89e
   Frankel LB, 2008, J BIOL CHEM, V283, P1026, DOI 10.1074/jbc.M707224200
   Gao F, 2007, ONCOL REP, V17, P123
   Göke A, 2002, BIOCHEM BIOPH RES CO, V297, P78, DOI 10.1016/S0006-291X(02)02129-0
   Herman JG, 1996, P NATL ACAD SCI USA, V93, P9821, DOI 10.1073/pnas.93.18.9821
   Hilliard A, 2006, J IMMUNOL, V177, P8095, DOI 10.4049/jimmunol.177.11.8095
   Hwang SK, 2007, GENE THER, V14, P1353, DOI 10.1038/sj.gt.3302983
   Jansen AP, 2005, CANCER RES, V65, P6034, DOI 10.1158/0008-5472.CAN-04-2119
   Jansen AP, 2004, MOL CANCER THER, V3, P103
   Jin H, 2006, MOL CANCER THER, V5, P1041, DOI 10.1158/1535-7163.MCT-05-0433
   Li LC, 2002, BIOINFORMATICS, V18, P1427, DOI 10.1093/bioinformatics/18.11.1427
   Ma Gang, 2005, Zhongguo Yi Xue Ke Xue Yuan Xue Bao, V27, P597
   Matsuhashi Sachiko, 1997, Research Communications in Biochemistry and Cell and Molecular Biology, V1, P109
   McKinley BP, 2000, J NEUROSURG, V93, P932, DOI 10.3171/jns.2000.93.6.0932
   MERLO A, 1995, NAT MED, V1, P686, DOI 10.1038/nm0795-686
   Nakabayashi H, 2005, HUM PATHOL, V36, P1008, DOI 10.1016/j.humpath.2005.06.021
   Ohgaki H, 2004, CANCER RES, V64, P6892, DOI 10.1158/0008-5472.CAN-04-1337
   Park SH, 2000, J KOREAN MED SCI, V15, P555, DOI 10.3346/jkms.2000.15.5.555
   Schlichter U, 2001, ONCOGENE, V20, P231, DOI 10.1038/sj.onc.1204071
   Shibahara K, 1995, GENE, V166, P297, DOI 10.1016/0378-1119(95)00607-9
   Wang Q, 2008, ONCOGENE, V27, P1527, DOI 10.1038/sj.onc.1210793
   Yang HS, 2003, MOL CELL BIOL, V23, P26, DOI 10.1128/MCB.23.1.26-37.2003
   Yang HS, 2006, MOL CELL BIOL, V26, P1297, DOI 10.1128/MCB.26.4.1297-1306.2006
   Yang HS, 2003, ONCOGENE, V22, P3712, DOI 10.1038/sj.onc.1206433
   Zhang H, 2006, ONCOGENE, V25, P6101, DOI 10.1038/sj.onc.1209634
NR 40
TC 54
Z9 70
U1 0
U2 6
PU WILEY
PI HOBOKEN
PA 111 RIVER ST, HOBOKEN 07030-5774, NJ USA
EI 1582-4934
J9 J CELL MOL MED
JI J. Cell. Mol. Med.
PD OCT
PY 2009
VL 13
IS 10
BP 4257
EP 4267
DI 10.1111/j.1582-4934.2008.00497.x
PG 11
WC Cell Biology; Medicine, Research & Experimental
WE Science Citation Index Expanded (SCI-EXPANDED)
SC Cell Biology; Research & Experimental Medicine
GA 551BX
UT WOS:000274181900017
PM 18793349
OA Green Published
DA 2024-03-10
ER

PT J
AU Amin, SB
   Anderson, KJ
   Boudreau, CE
   Martinez-Ledesma, E
   Kocakavuk, E
   Johnson, KC
   Barthel, FP
   Varn, FS
   Kassab, C
   Ling, XY
   Kim, H
   Barter, M
   Lau, CC
   Ngan, CY
   Chapman, M
   Koehler, JW
   Long, JP
   Miller, AD
   Miller, CR
   Porter, BF
   Rissi, DR
   Mazcko, C
   LeBlanc, AK
   Dickinson, PJ
   Packer, RA
   Taylor, AR
   Rossmeisl, JH
   Woolard, KD
   Heimberger, AB
   Levine, JM
   Verhaak, RGW
AF Amin, Samirkumar B.
   Anderson, Kevin J.
   Boudreau, C. Elizabeth
   Martinez-Ledesma, Emmanuel
   Kocakavuk, Emre
   Johnson, Kevin C.
   Barthel, Floris P.
   Varn, Frederick S.
   Kassab, Cynthia
   Ling, Xiaoyang
   Kim, Hoon
   Barter, Mary
   Lau, Ching C.
   Ngan, Chew Yee
   Chapman, Margaret
   Koehler, Jennifer W.
   Long, James P.
   Miller, Andrew D.
   Miller, C. Ryan
   Porter, Brian F.
   Rissi, Daniel R.
   Mazcko, Christina
   LeBlanc, Amy K.
   Dickinson, Peter J.
   Packer, Rebecca A.
   Taylor, Amanda R.
   Rossmeisl, John H., Jr.
   Woolard, Kevin D.
   Heimberger, Amy B.
   Levine, Jonathan M.
   Verhaak, Roel G. W.
TI Comparative Molecular Life History of Spontaneous Canine and Human
   Gliomas
SO CANCER CELL
LA English
DT Article
ID CENTRAL-NERVOUS-SYSTEM; CHROMOSOMAL INSTABILITY; CANCER; EVOLUTION;
   GENOME; LANDSCAPE; GENES; GRADE; DOGS; CLASSIFICATION
AB Sporadic gliomas in companion dogs provide a window on the interaction between tumorigenic mechanisms and host environment. We compared the molecular profiles of canine gliomas with those of human pediatric and adult gliomas to characterize evolutionarily conserved mammalian mutational processes in gliomagenesis. Employing whole-genome, exome, transcriptome, and methylation sequencing of 83 canine gliomas, we found alterations shared between canine and human gliomas such as the receptor tyrosine kinases, TP53 and cell-cycle pathways, and IDH1 R132. Canine gliomas showed high similarity with human pediatric gliomas per robust aneuploidy, mutational rates, relative timing of mutations, and DNA-methylation patterns. Our cross-species comparative genomic analysis provides unique insights into glioma etiology and the chronology of glioma-causing somatic alterations.
C1 [Amin, Samirkumar B.; Anderson, Kevin J.; Kocakavuk, Emre; Johnson, Kevin C.; Barthel, Floris P.; Varn, Frederick S.; Kim, Hoon; Lau, Ching C.; Ngan, Chew Yee; Chapman, Margaret; Verhaak, Roel G. W.] Jackson Lab Genom Med, Farmington, CT 06032 USA.
   [Boudreau, C. Elizabeth; Levine, Jonathan M.] Texas A&M Univ, Coll Vet Med & Biomed Sci, Dept Small Anim Clin Sci, College Stn, TX 77843 USA.
   [Martinez-Ledesma, Emmanuel] Tecnol Monterrey, Escuela Med & Ciencias Salud, Ave Morones Prieto 3000, Monterrey 64710, Nuevo Leon, Mexico.
   [Martinez-Ledesma, Emmanuel] Univ Texas MD Anderson Canc Ctr, Dept Neurooncol, Houston, TX 77030 USA.
   [Kocakavuk, Emre] German Canc Consortium DKTK, West German Canc Ctr WTZ, DKFZ Div Translat Neurooncol, Partner Site, Essen, Germany.
   [Kocakavuk, Emre] Univ Hosp Essen, Dept Neurosurg, Essen, Germany.
   [Kassab, Cynthia; Ling, Xiaoyang; Long, James P.; Heimberger, Amy B.] Univ Texas MD Anderson Canc Ctr, Dept Neurosurg, Houston, TX 77030 USA.
   [Barter, Mary] Jackson Lab, 600 Main St, Bar Harbor, ME 04609 USA.
   [Lau, Ching C.] Connecticut Childrens Med Ctr, Hartford, CT 06106 USA.
   [Lau, Ching C.] Univ Connecticut, Sch Med, Farmington, CT 06032 USA.
   [Koehler, Jennifer W.] Auburn Univ, Coll Vet Med, Dept Pathobiol, Auburn, AL 36849 USA.
   [Long, James P.] Univ Texas MD Anderson Canc Ctr, Dept Biostat, Houston, TX 77030 USA.
   [Miller, Andrew D.] Cornell Univ, Coll Vet Med, Sect Anat Pathol, Dept Biomed Sci, Ithaca, NY 14853 USA.
   [Miller, C. Ryan] Univ N Carolina, Sch Med, Lineberger Comprehens Canc Ctr, Dept Pathol & Lab Med, Chapel Hill, NC 27515 USA.
   [Miller, C. Ryan] Univ N Carolina, Sch Med, Lineberger Comprehens Canc Ctr, Dept Neurol, Chapel Hill, NC 27515 USA.
   [Miller, C. Ryan] Univ N Carolina, Sch Med, Lineberger Comprehens Canc Ctr, Dept Pharmacol, Chapel Hill, NC 27515 USA.
   [Miller, C. Ryan] Univ N Carolina, Sch Med, Neurosci Ctr, Chapel Hill, NC 27515 USA.
   [Porter, Brian F.] Texas A&M Univ, Coll Vet Med & Biomed Sci, Dept Vet Pathobiol, College Stn, TX USA.
   [Rissi, Daniel R.] Univ Georgia, Coll Vet Med, Dept Pathol, Athens, GA 30602 USA.
   [Rissi, Daniel R.] Univ Georgia, Coll Vet Med, Athens Vet Diagnost Lab, Athens, GA USA.
   [Mazcko, Christina; LeBlanc, Amy K.] NCI, Comparat Oncol Program, Ctr Canc Res, NIH, Bethesda, MD 20892 USA.
   [Dickinson, Peter J.; Woolard, Kevin D.] Univ Calif Davis, Sch Vet Med, Dept Surg & Radiol Sci, Davis, CA USA.
   [Packer, Rebecca A.] Colorado State Univ, Coll Vet Med & Biomed Sci, Dept Clin Sci, Ft Collins, CO 80523 USA.
   [Taylor, Amanda R.] Auburn Univ, Coll Vet Med, Auburn, AL 36849 USA.
   [Rossmeisl, John H., Jr.] VA MD Coll Vet Med, Blacksburg, VA USA.
   [Taylor, Amanda R.] MedVet Med & Canc Ctr Pets, Columbus, OH USA.
   [Miller, C. Ryan] Univ Alabama Birmingham, Dept Pathol, Div Neuropathol, Birmingham, AL 35294 USA.
   [Miller, C. Ryan] Univ Alabama Birmingham, ONeal Comprehens Canc Ctr, Birmingham, AL USA.
C3 Jackson Laboratory; Texas A&M University System; Texas A&M University
   College Station; Tecnologico de Monterrey; University of Texas System;
   UTMD Anderson Cancer Center; Helmholtz Association; German Cancer
   Research Center (DKFZ); University of Duisburg Essen; University of
   Texas System; UTMD Anderson Cancer Center; Jackson Laboratory;
   Connecticut Children's Medical Center; University of Connecticut; Auburn
   University System; Auburn University; University of Texas System; UTMD
   Anderson Cancer Center; Cornell University; University of North
   Carolina; University of North Carolina Chapel Hill; University of North
   Carolina School of Medicine; University of North Carolina; University of
   North Carolina Chapel Hill; University of North Carolina School of
   Medicine; University of North Carolina School of Medicine; University of
   North Carolina; University of North Carolina Chapel Hill; University of
   North Carolina; University of North Carolina Chapel Hill; University of
   North Carolina School of Medicine; Texas A&M University System; Texas
   A&M University College Station; University System of Georgia; University
   of Georgia; University System of Georgia; University of Georgia;
   National Institutes of Health (NIH) - USA; NIH National Cancer Institute
   (NCI); University of California System; University of California Davis;
   Colorado State University; Auburn University System; Auburn University;
   University of Alabama System; University of Alabama Birmingham;
   University of Alabama System; University of Alabama Birmingham
RP Verhaak, RGW (通讯作者)，Jackson Lab Genom Med, Farmington, CT 06032 USA.
EM roel.verhaak@jax.org
RI Barthel, Floris P/AHC-3558-2022; Dickinson, Peter/GPT-0703-2022;
   Woolard, Kevin/IUP-8875-2023; Verhaak, Roel/ABE-7058-2020; Kim,
   Hoon/AAL-9283-2020; Miller, Ryan/B-9365-2008; Rossmeisl, John
   H/Q-7119-2016; Barthel, Floris P/I-4653-2014; Amin, Samir/H-3184-2019
OI Barthel, Floris P/0000-0002-7425-4180; Kim, Hoon/0000-0003-4244-6126;
   Miller, Ryan/0000-0002-0096-8762; Barthel, Floris P/0000-0002-7425-4180;
   Amin, Samir/0000-0002-3207-9505; Koehler, Jennifer
   (Jey)/0000-0002-2287-2702; Kocakavuk, Emre/0000-0003-1920-0494; Martinez
   Ledesma, Juan Emmanuel/0000-0003-1191-7917; ngan, chew
   yee/0000-0001-6055-1072; Anderson, Kevin/0000-0002-2362-273X
FU National Institutes of Health (NIH): Cancer Center [P30CA16672,
   P30CA034196, 3P30CA016672-41S7, R01 CA190121, R01 CA120813, P0
   1CA207206]; Agilent Technologies; Boehringer Ingelheim Fonds; German
   Academic Scholarship Foundation; Jane Coffin Childs Memorial Fund for
   Medical Research; JAX Scholar program [K99 CA226387]; American Cancer
   Society Fellowship [130984-PF-17-141-01-DMC]; Intramural Program of the
   National Cancer Institute, NIH [Z01-BC006161]; NATIONAL CANCER INSTITUTE
   [ZIABC011696] Funding Source: NIH RePORTER
FX This work is supported by grants from the National Institutes of Health
   (NIH): Cancer Center Support grants P30CA16672 and P30CA034196 and
   Cancer Center Support Grant Supplement 3P30CA016672-41S7 (A.B.H.); R01
   CA190121 (R.G.W.V.), R01 CA120813 (A.B.H.); P0 1CA207206 (J.H.R.); an
   unrestricted grant from Agilent Technologies (R.G.W.V.); and
   philanthropic support from Mr. Herb Simmons (A.B.H.). E.K. is recipient
   of an MD-Fellowship by the Boehringer Ingelheim Fonds and is supported
   by the German Academic Scholarship Foundation. F.S.V. is supported by a
   postdoctoral fellowship from The Jane Coffin Childs Memorial Fund for
   Medical Research. F.P.B. is supported by the JAX Scholar program and K99
   CA226387. K.C.J. is the recipient of an American Cancer Society
   Fellowship (130984-PF-17-141-01-DMC). This work was partially supported
   (A.K.L., C.M.) by the Intramural Program of the National Cancer
   Institute, NIH (Z01-BC006161). The content of this publication does not
   necessarily reflect the views or policies of the Department of Health
   and Human Services, nor does mention of trade names, commercial
   products, or organizations imply endorsement by the US Government.
CR Addissie S, 2018, VET SCI, V5, DOI 10.3390/vetsci5040100
   Aktipis CA, 2013, NAT REV CANCER, V13, P883, DOI 10.1038/nrc3606
   Alexandrov LB, 2013, NATURE, V500, P415, DOI 10.1038/nature12477
   Alizadeh AA, 2015, NAT MED, V21, P846, DOI 10.1038/nm.3915
   Angermueller C, 2017, GENOME BIOL, V18, DOI 10.1186/s13059-017-1189-z
   ARMITAGE P, 1954, BRIT J CANCER, V8, P1, DOI 10.1038/bjc.1954.1
   Bailey MH, 2018, CELL, V173, P371, DOI [10.1016/j.cell.2018.02.060, 10.1016/j.cell.2018.07.034]
   Bakhoum SF, 2018, CELL, V174, P1347, DOI 10.1016/j.cell.2018.08.027
   Bakhoum SF, 2018, NATURE, V553, P467, DOI 10.1038/nature25432
   Barthel FP, 2018, ACTA NEUROPATHOL, V135, P649, DOI 10.1007/s00401-018-1842-y
   Blank HM, 2015, MOL BIOL CELL, V26, P1440, DOI 10.1091/mbc.E14-10-1442
   Boussiotis VA, 2018, ONCOGENE, V37, P1121, DOI 10.1038/s41388-017-0024-z
   Brat DJ, 2015, NEW ENGL J MED, V372, P2481, DOI 10.1056/NEJMoa1402121
   Brennan CW, 2013, CELL, V155, P462, DOI 10.1016/j.cell.2013.09.034
   Broeckx BJG, 2015, SCI REP-UK, V5, DOI 10.1038/srep12810
   Brown NF, 2018, BRIT J CANCER, V119, P1171, DOI 10.1038/s41416-018-0258-8
   Buqué A, 2018, TRENDS CANCER, V4, P599, DOI 10.1016/j.trecan.2018.07.003
   Capper D, 2018, NATURE, V555, P469, DOI 10.1038/nature26000
   Ceccarelli M, 2016, CELL, V164, P550, DOI 10.1016/j.cell.2015.12.028
   Chen SF, 2018, BIOINFORMATICS, V34, P884, DOI 10.1093/bioinformatics/bty560
   Cibulskis K, 2013, NAT BIOTECHNOL, V31, P213, DOI 10.1038/nbt.2514
   Davoli T, 2017, SCIENCE, V355, DOI 10.1126/science.aaf8399
   Decker B, 2015, GENOME RES, V25, P1646, DOI 10.1101/gr.190314.115
   Decker B, 2015, MOL CANCER RES, V13, P993, DOI 10.1158/1541-7786.MCR-14-0689
   Dees ND, 2012, GENOME RES, V22, P1589, DOI 10.1101/gr.134635.111
   DeGregori J, 2017, CANCER RES, V77, P6065, DOI 10.1158/0008-5472.CAN-17-1207
   DePristo MA, 2011, NAT GENET, V43, P491, DOI 10.1038/ng.806
   Deshwar AG, 2015, GENOME BIOL, V16, DOI 10.1186/s13059-015-0602-8
   Dickinson PJ, 2016, J NEUROPATH EXP NEUR, V75, P700, DOI 10.1093/jnen/nlw042
   Fang LT, 2015, GENOME BIOL, V16, DOI 10.1186/s13059-015-0758-2
   Fleshner I, 1997, Home Care Provid, V2, P321, DOI 10.1016/S1084-628X(97)90103-9
   Fortunato A, 2017, CSH PERSPECT MED, V7, DOI 10.1101/cshperspect.a029652
   Frampton D, 2018, CANCER CELL, V33, P620, DOI 10.1016/j.ccell.2018.03.003
   Gentles AJ, 2015, NAT MED, V21, P938, DOI 10.1038/nm.3909
   Gerstung M, 2018, BIORXIV, DOI [10.1101/161562, DOI 10.1101/161562]
   Gröbner SN, 2018, NATURE, V555, P321, DOI 10.1038/nature25480
   Ha G, 2014, GENOME RES, V24, P1881, DOI 10.1101/gr.180281.114
   Haigis KM, 2019, SCIENCE, V363, P1150, DOI 10.1126/science.aaw3472
   Hanahan D, 2011, CELL, V144, P646, DOI 10.1016/j.cell.2011.02.013
   Hendricks WPD, 2018, PLOS GENET, V14, DOI 10.1371/journal.pgen.1007589
   Huether R, 2014, NAT COMMUN, V5, DOI 10.1038/ncomms4630
   Imielinski M, 2012, CELL, V150, P1107, DOI 10.1016/j.cell.2012.08.029
   Iorio F, 2018, SCI REP-UK, V8, DOI 10.1038/s41598-018-25076-6
   Jamal-Hanjani M, 2017, NEW ENGL J MED, V376, P2109, DOI 10.1056/NEJMoa1616288
   Jolly C, 2018, GENOME BIOL, V19, DOI 10.1186/s13059-018-1476-3
   Jones DTW, 2013, NAT GENET, V45, P927, DOI 10.1038/ng.2682
   Khanna C, 2006, NAT BIOTECHNOL, V24, P1065, DOI 10.1038/nbt0906-1065b
   Koboldt Daniel C, 2013, Curr Protoc Bioinformatics, V44, DOI 10.1002/0471250953.bi1504s44
   Koehler JW, 2018, J NEUROPATH EXP NEUR, V77, P2018, DOI 10.1093/jnen/nly085
   Köster J, 2018, BIOINFORMATICS, V34, P3600, DOI 10.1093/bioinformatics/bty350
   Krueger F, 2011, BIOINFORMATICS, V27, P1571, DOI 10.1093/bioinformatics/btr167
   LeBlanc AK, 2016, NEURO-ONCOLOGY, V18, P1209, DOI 10.1093/neuonc/now051
   Lee S, 2017, NUCLEIC ACIDS RES, V45, DOI 10.1093/nar/gkx193
   Lindblad-Toh K, 2011, NATURE, V478, P476, DOI 10.1038/nature10530
   Lorch G, 2019, CLIN CANCER RES, V25, P5866, DOI 10.1158/1078-0432.CCR-19-1145
   Louis DN, 2016, ACTA NEUROPATHOL, V131, P803, DOI 10.1007/s00401-016-1545-1
   Ma XT, 2018, NATURE, V555, P371, DOI 10.1038/nature25795
   Mackay A, 2017, CANCER CELL, V32, P520, DOI 10.1016/j.ccell.2017.08.017
   Mansour TA, 2018, PLOS GENET, V14, DOI 10.1371/journal.pgen.1007850
   Martincorena I, 2017, CELL, V171, P1029, DOI 10.1016/j.cell.2017.09.042
   McGranahan N, 2019, SCI TRANSL MED, V11, DOI 10.1126/scitranslmed.aax7918
   McGranahan N, 2015, SCI TRANSL MED, V7, DOI 10.1126/scitranslmed.aaa1408
   McKenna A, 2010, GENOME RES, V20, P1297, DOI 10.1101/gr.107524.110
   McLaren W, 2016, GENOME BIOL, V17, DOI 10.1186/s13059-016-0974-4
   Mermel CH, 2011, GENOME BIOL, V12, DOI 10.1186/gb-2011-12-4-r41
   Neftel C, 2019, CELL, V178, P835, DOI 10.1016/j.cell.2019.06.024
   Newman AM, 2015, NAT METHODS, V12, P453, DOI [10.1038/nmeth.3337, 10.1038/NMETH.3337]
   NOWELL PC, 1976, SCIENCE, V194, P23, DOI 10.1126/science.959840
   Okonechnikov K, 2016, BIOINFORMATICS, V32, P292, DOI 10.1093/bioinformatics/btv566
   Pai AA, 2011, PLOS GENET, V7, DOI 10.1371/journal.pgen.1001316
   Parker HG, 2009, SCIENCE, V325, P995, DOI 10.1126/science.1173275
   Pimentel H, 2017, NAT METHODS, V14, P687, DOI 10.1038/nmeth.4324
   Pollack IF, 2019, J NEUROSURG-PEDIATR, V23, P261, DOI 10.3171/2018.10.PEDS18377
   Rao RC, 2015, NAT REV CANCER, V15, P334, DOI 10.1038/nrc3929
   Sakthikumar S, 2018, CANCER RES, V78, P3421, DOI 10.1158/0008-5472.CAN-17-3558
   Schneider G, 2017, NAT REV CANCER, V17, P239, DOI 10.1038/nrc.2017.5
   Shay T, 2013, P NATL ACAD SCI USA, V110, P2946, DOI 10.1073/pnas.1222738110
   Shinde J, 2018, BIOINFORMATICS, V34, P3380, DOI 10.1093/bioinformatics/bty388
   Snyder JM, 2006, J VET INTERN MED, V20, P669, DOI 10.1892/0891-6640(2006)20[669:CIPNC]2.0.CO;2
   Song RB, 2013, J VET INTERN MED, V27, P1143, DOI 10.1111/jvim.12136
   Stearns S.C., 1992, pi
   Sturm D, 2014, NAT REV CANCER, V14, P92, DOI 10.1038/nrc3655
   Targa A, 2018, CURR OPIN CELL BIOL, V52, P136, DOI 10.1016/j.ceb.2018.03.007
   Tate JG, 2019, NUCLEIC ACIDS RES, V47, pD941, DOI 10.1093/nar/gky1015
   Taylor AM, 2018, CANCER CELL, V33, P676, DOI 10.1016/j.ccell.2018.03.007
   Thompson MJ, 2017, AGING-US, V9, P1055, DOI 10.18632/aging.101211
   Tollis M, 2017, CURR OPIN GENET DEV, V42, P40, DOI 10.1016/j.gde.2016.12.004
   Truvé K, 2016, PLOS GENET, V12, DOI 10.1371/journal.pgen.1006000
   Varn FS, 2017, CANCER RES, V77, P1271, DOI 10.1158/0008-5472.CAN-16-2490
   Venkatesan S, 2017, BIOCHEM SOC T, V45, P1, DOI 10.1042/BST20160229
   Venkatesan Subramanian, 2016, Am Soc Clin Oncol Educ Book, V35, pe141, DOI 10.14694/EDBK_158930
   Villar D, 2015, CELL, V160, P554, DOI 10.1016/j.cell.2015.01.006
   Wang QH, 2017, CANCER CELL, V32, P42, DOI 10.1016/j.ccell.2017.06.003
   Wei J., 2019, NEURO-ONCOLOGY, DOI [10.1093/neu-onc/noz212., DOI 10.1093/NEU-ONC/NOZ212]
   Williams MJ, 2016, MOL CELL ONCOL, V3, DOI 10.1080/23723556.2016.1162897
   Wilm A, 2012, NUCLEIC ACIDS RES, V40, P11189, DOI 10.1093/nar/gks918
   Wolf Y, 2019, CELL, V179, P219, DOI 10.1016/j.cell.2019.08.032
   Wong K, 2019, NAT COMMUN, V10, DOI 10.1038/s41467-018-08081-1
   Zhang JH, 2013, NAT GENET, V45, P602, DOI 10.1038/ng.2611
NR 99
TC 47
Z9 52
U1 2
U2 16
PU CELL PRESS
PI CAMBRIDGE
PA 50 HAMPSHIRE ST, FLOOR 5, CAMBRIDGE, MA 02139 USA
SN 1535-6108
EI 1878-3686
J9 CANCER CELL
JI Cancer Cell
PD FEB 10
PY 2020
VL 37
IS 2
BP 243
EP +
DI 10.1016/j.ccell.2020.01.004
PG 22
WC Oncology; Cell Biology
WE Science Citation Index Expanded (SCI-EXPANDED)
SC Oncology; Cell Biology
GA KL9ZB
UT WOS:000513775300013
PM 32049048
OA Green Accepted, Green Submitted, Bronze
DA 2024-03-10
ER

PT J
AU Cheng, Q
   Duan, WW
   He, SQ
   Li, C
   Cao, H
   Liu, K
   Ye, WJ
   Yuan, B
   Xia, ZW
AF Cheng, Quan
   Duan, Weiwei
   He, Shiqing
   Li, Chen
   Cao, Hui
   Liu, Kun
   Ye, Weijie
   Yuan, Bo
   Xia, Zhiwei
TI Multi-Omics Data Integration Analysis of an Immune-Related Gene
   Signature in LGG Patients With Epilepsy
SO FRONTIERS IN CELL AND DEVELOPMENTAL BIOLOGY
LA English
DT Article
DE glioma; epilepsy; immune; immunotherapy; prognosis
ID NK CELLS; EXPRESSION; MICROENVIRONMENT; SURVIVAL; SEIZURES; EGFR
AB Background: The tumor immune microenvironment significantly affects tumor occurrence, progression, and prognosis, but its impact on the prognosis of low-grade glioma (LGG) patients with epilepsy has not been reported. Hence, the purpose of this study is to explore its effect on LGG patients with epilepsy.
   Methods: The data of LGG patients derived from the TCGA database. The level of immune cell infiltration and the proportion of 22 immune cells were evaluated by ESTIMATE and CIBERSORT algorithms, respectively. The Cox and LASSO regression analysis was adopted to determine the DEGs, and further established the clustering and risk score models. The association between genomic alterations and risk score was investigated using CNV and somatic mutation data. GSVA was adopted to identify the immunological pathways, immune infiltration and inflammatory profiles related to the signature genes. The Tumor Immune Dysfunction and Exclusion (TIDE) algorithm and GDSC database were used to predict the patient's response to immunotherapy and chemotherapy, respectively.
   Results: The prognosis of LGG patients with epilepsy was associated with the immune score. Three prognostic DEGs (ABCC3, PDPN, and INA) were screened out. The expression of signature genes was regulated by DNA methylation. The clustering and risk score models could stratify glioma patients into distinct prognosis groups. The risk score was an independent predictor in prognosis, with a high risk-score indicating a poor prognosis, more malignant clinicopathological and genomic aberration features. The nomogram had the better predictive ability. Patients at high risk had a higher level of macrophage infiltration and increased inflammatory activities associated with T cells and macrophages. While the higher percentage of NK CD56bright cell and more active inflammatory activity associated with B cell were present in the low-risk patients. The signature genes participated in the regulation of immune-related pathways, such as IL6-JAK-STAT3 signaling, IFN-alpha response, IFN-gamma response, and TNFA-signaling-via-NFKB pathways. The high-risk patients were more likely to benefit from anti-PD1 and temozolomide (TMZ) treatment.
   Conclusion: An immune-related gene signature was established based on ABCC3, PDPN, and INA, which can be used to predict the prognosis, immune infiltration status, immunotherapy and chemotherapy response of LGG patients with epilepsy.
C1 [Cheng, Quan] Cent South Univ, Xiangya Hosp, Dept Neurosurg, Changsha, Peoples R China.
   [Cheng, Quan] Cent South Univ, Xiangya Hosp, Natl Clin Res Ctr Geriatr Disorders, Changsha, Peoples R China.
   [Duan, Weiwei] Cent South Univ, Xiangya Hosp, Dept Neurol, Changsha, Peoples R China.
   [He, Shiqing] Univ South China, Hengyang Med Coll, Affiliated Nanhua Hosp, Dept Neurosurg, Hengyang, Peoples R China.
   [Li, Chen] Hunan Normal Univ, Hunan Prov Peoples Hosp, Dept Rehabil Med, Changsha, Peoples R China.
   [Cao, Hui] Hosp Hunan Univ Chinese Med, Peoples Hosp Hunan Prov 2, Dept Psychiat, Changsha, Peoples R China.
   [Liu, Kun; Yuan, Bo] Hosp Hunan Univ Chinese Med, Peoples Hosp Hunan Prov 2, Dept Cerebrovasc Surg, Changsha, Peoples R China.
   [Ye, Weijie] Cent South Univ, Xiangya Hosp, Dept Clin Pharmacol, Changsha, Peoples R China.
   [Xia, Zhiwei] Changsha Med Univ, Hunan Aerosp Hosp, Dept Neurol, Changsha, Peoples R China.
C3 Central South University; Central South University; Central South
   University; University of South China; Hunan Normal University; Central
   South University; Changsha Medical University
RP Xia, ZW (通讯作者)，Changsha Med Univ, Hunan Aerosp Hosp, Dept Neurol, Changsha, Peoples R China.
EM xiazhiwei2011@gmail.com
RI Liu, Kun/JAX-5396-2023
FU Science Foundation of AMHT Group [2020YK10]; Key Research and
   Development Programs of Hunan Provincal Science and Technology
   Department [2017SK2081]; China Postdoctoral Science Foundation
   [2018M633002]; Hunan Provincial Natural Science Foundation of China
   [2018JJ3838]; Hunan Provincial Health Committee Foundation of China
   [C2019186]; Xiangya Hospital Central South University Postdoctoral
   Foundation
FX This work was supported by Science Foundation of AMHT Group (No.
   2020YK10), the Key Research and Development Programs of Hunan Provincal
   Science and Technology Department (No. 2017SK2081), China Postdoctoral
   Science Foundation (No. 2018M633002), Hunan Provincial Natural Science
   Foundation of China (No. 2018JJ3838), Hunan Provincial Health Committee
   Foundation of China (C2019186), and Xiangya Hospital Central South
   University Postdoctoral Foundation.
CR Adamska A, 2019, J EXP CLIN CANC RES, V38, DOI 10.1186/s13046-019-1308-7
   Appin CL, 2014, CANCER J, V20, P66, DOI 10.1097/PPO.0000000000000020
   Asif Samia, 2019, CNS Oncol, V8, pCNS37, DOI 10.2217/cns-2019-0003
   Astarita JL, 2012, FRONT IMMUNOL, V3, DOI 10.3389/fimmu.2012.00283
   Blümcke I, 2004, ACTA NEUROPATHOL, V107, P381, DOI 10.1007/s00401-004-0833-3
   Chen DY, 2018, J NEURO-ONCOL, V139, P13, DOI 10.1007/s11060-018-2862-0
   Chen ZS, 2011, FEBS J, V278, P3226, DOI 10.1111/j.1742-4658.2011.08235.x
   Cohen AL, 2013, CURR NEUROL NEUROSCI, V13, DOI 10.1007/s11910-013-0345-4
   Danfors T, 2009, EUR J NEUROL, V16, P823, DOI 10.1111/j.1468-1331.2009.02599.x
   De Simone V, 2015, ONCOGENE, V34, P3493, DOI 10.1038/onc.2014.286
   Dubois S, 2017, CANCER IMMUNOL RES, V5, P929, DOI 10.1158/2326-6066.CIR-17-0279
   Ducray F, 2011, EUR J CANCER, V47, P802, DOI 10.1016/j.ejca.2010.11.031
   Garofalo S, 2015, NAT COMMUN, V6, DOI 10.1038/ncomms7623
   Geeleher P, 2014, PLOS ONE, V9, DOI 10.1371/journal.pone.0107468
   Gieryng A, 2017, LAB INVEST, V97, P498, DOI 10.1038/labinvest.2017.19
   Gogali F, 2013, THYROID, V23, P1561, DOI 10.1089/thy.2012.0560
   Goldstein ED, 2018, NEUROL NEUROCHIR POL, V52, P436, DOI 10.1016/j.pjnns.2018.06.001
   Hänzelmann S, 2013, BMC BIOINFORMATICS, V14, DOI 10.1186/1471-2105-14-7
   Hambardzumyan D, 2016, NAT NEUROSCI, V19, P20, DOI 10.1038/nn.4185
   Hellmann MD, 2018, NEW ENGL J MED, V378, P2093, DOI 10.1056/NEJMoa1801946
   Hodges TR, 2017, NEURO-ONCOLOGY, V19, P1047, DOI 10.1093/neuonc/nox026
   Huberfeld G, 2016, NAT REV NEUROL, V12, P204, DOI 10.1038/nrneurol.2016.26
   Jiang P, 2018, NAT MED, V24, P1550, DOI 10.1038/s41591-018-0136-1
   Jones DTW, 2019, ANNU REV GENET, V53, P483, DOI 10.1146/annurev-genet-120417-031642
   Krishnan H, 2018, CANCER SCI, V109, P1292, DOI 10.1111/cas.13580
   Krzyszkowski Tadeusz, 2004, Ann Acad Med Stetin, V50, P35
   Liberzon A, 2015, CELL SYST, V1, P417, DOI 10.1016/j.cels.2015.12.004
   Litak J, 2019, INT J MOL SCI, V20, DOI 10.3390/ijms20215347
   Liu B, 2019, BIOMED PHARMACOTHER, V117, DOI 10.1016/j.biopha.2019.109116
   Liu ZZ, 2018, INT J MOL MED, V42, P3395, DOI 10.3892/ijmm.2018.3923
   Liu ZY, 2019, BMC NEUROL, V19, DOI 10.1186/s12883-019-1362-y
   Lote K, 1998, EUR J CANCER, V34, P98, DOI 10.1016/S0959-8049(97)00374-2
   Love MI, 2014, GENOME BIOL, V15, DOI 10.1186/s13059-014-0550-8
   Ma QQ, 2018, FRONT IMMUNOL, V9, DOI 10.3389/fimmu.2018.02924
   Mao XS, 2019, MEDICINE, V98, DOI 10.1097/MD.0000000000018347
   Mayakonda A, 2018, GENOME RES, V28, P1747, DOI 10.1101/gr.239244.118
   Mermel CH, 2011, GENOME BIOL, V12, DOI 10.1186/gb-2011-12-4-r41
   Michelson N, 2016, J NEUROIMMUNOL, V297, P132, DOI 10.1016/j.jneuroim.2016.05.019
   Miller JJ, 2017, CANCER-AM CANCER SOC, V123, P4535, DOI 10.1002/cncr.31039
   Morgan AE, 2018, P NUTR SOC, V77, P412, DOI 10.1017/S0029665118000150
   Mostofa AGM, 2017, BIOMOLECULES, V7, DOI 10.3390/biom7020034
   Newman AM, 2015, NAT METHODS, V12, P453, DOI [10.1038/nmeth.3337, 10.1038/NMETH.3337]
   Pardoll DM, 2012, NAT REV CANCER, V12, P252, DOI 10.1038/nrc3239
   Qian JW, 2018, J NEUROINFLAMM, V15, DOI 10.1186/s12974-018-1330-2
   Quintanilla M, 2019, INT J MOL SCI, V20, DOI 10.3390/ijms20030707
   Rajmohan KS, 2020, NEUROL INDIA, V68, P832, DOI 10.4103/0028-3886.293453
   Rao SK, 2010, J NEURO-ONCOL, V96, P169, DOI 10.1007/s11060-009-9959-4
   Rody A, 2009, BREAST CANCER RES, V11, DOI 10.1186/bcr2234
   Shen D, 2015, ONCOL REP, V34, P2715, DOI 10.3892/or.2015.4232
   Shevtsov M, 2016, FRONT IMMUNOL, V7, DOI 10.3389/fimmu.2016.00492
   Silginer M, 2017, NEURO-ONCOLOGY, V19, P1338, DOI 10.1093/neuonc/nox051
   Verhaak RGW, 2010, CANCER CELL, V17, P98, DOI 10.1016/j.ccr.2009.12.020
   Wang H, 2009, STEM CELLS, V27, P2393, DOI 10.1002/stem.188
   Wang Y, 2020, APPL BIOCHEM BIOTECH, V190, P410, DOI 10.1007/s12010-019-03084-0
   Wang YH, 2018, BMC CANCER, V18, DOI 10.1186/s12885-018-4449-8
   Watanabe N, 2020, CANCER CELL INT, V20, DOI 10.1186/s12935-020-01328-2
   Weller M, 2012, NEURO-ONCOLOGY, V14, P100, DOI 10.1093/neuonc/nos206
   Wen PB, 2020, CANCERS, V12, DOI 10.3390/cancers12040957
   Wilkerson MD, 2010, BIOINFORMATICS, V26, P1572, DOI 10.1093/bioinformatics/btq170
   Yoshihara K, 2013, NAT COMMUN, V4, DOI 10.1038/ncomms3612
   Zhang N, 2016, INT J ONCOL, V49, P1360, DOI 10.3892/ijo.2016.3632
   Zhu C, 2020, ONCOTARGETS THER, V13, P1129, DOI 10.2147/OTT.S237162
NR 62
TC 15
Z9 14
U1 1
U2 9
PU FRONTIERS MEDIA SA
PI LAUSANNE
PA AVENUE DU TRIBUNAL FEDERAL 34, LAUSANNE, CH-1015, SWITZERLAND
SN 2296-634X
J9 FRONT CELL DEV BIOL
JI Front. Cell. Dev. Biol.
PD JUL 16
PY 2021
VL 9
AR 686909
DI 10.3389/fcell.2021.686909
PG 14
WC Cell Biology; Developmental Biology
WE Science Citation Index Expanded (SCI-EXPANDED)
SC Cell Biology; Developmental Biology
GA TS9UE
UT WOS:000679996300001
PM 34336837
OA Green Published, gold
DA 2024-03-10
ER

PT J
AU Hölzl, D
   Hutarew, G
   Zellinger, B
   Alinger-Scharinger, B
   Schlicker, HU
   Schwartz, C
   Sotlar, K
   Kraus, TFJ
AF Hoelzl, Dorothee
   Hutarew, Georg
   Zellinger, Barbara
   Alinger-Scharinger, Beate
   Schlicker, Hans U.
   Schwartz, Christoph
   Sotlar, Karl
   Kraus, Theo F. J.
TI <i>EGFR</i> Amplification Is a Phenomenon of <i>IDH</i> Wildtype and
   <i>TERT</i> Mutated High-Grade Glioma: An Integrated Analysis Using
   Fluorescence In Situ Hybridization and DNA Methylome Profiling
SO BIOMEDICINES
LA English
DT Article
DE glioma; glioblastoma; EGFR; FISH; EPIC DNA methylation analysis
ID EPIDERMAL-GROWTH-FACTOR; CENTRAL-NERVOUS-SYSTEM; PROMOTER METHYLATION;
   GLIOBLASTOMA; MGMT; CLASSIFICATION; STRATEGIES; EXPRESSION; OUTCOMES;
   TUMORS
AB Gliomas are the most common intrinsic brain tumors in adults, and in accordance with their clinical behavior and patients' outcome, they are graded by the World Health Organization (WHO) classification of brain tumors. One very interesting candidate for targeted tumor therapy may be epidermal growth factor receptor (EGFR) amplification. Here, we performed an integrated comparative analysis of EGFR amplification in 34 glioma samples using standard fluorescence in situ hybridization (FISH) and Illumina EPIC Infinium Methylation Bead Chip and correlated results with molecular glioma hallmarks. We found that the EPIC analysis showed the same power of detecting EGFR amplification compared with FISH. EGFR amplification was detectable in high-grade gliomas (25%). Moreover, EGFR amplification was found to be present solely in IDH wildtype gliomas (26%) and TERT mutated gliomas (27%), occurring independently of MGMT promoter methylation status and being mutually exclusive with 1p/19q codeletion (LOH). In summary, EPIC Bead Chip analysis is a reliable tool for detecting EGFR amplification and is comparable with the standard method FISH. EGFR amplification is a phenomenon of IDH wildtype TERT mutated high-grade gliomas.
C1 [Hoelzl, Dorothee; Hutarew, Georg; Zellinger, Barbara; Alinger-Scharinger, Beate; Schlicker, Hans U.; Sotlar, Karl; Kraus, Theo F. J.] Paracelsus Med Univ, Univ Hosp Salzburg, Inst Pathol, Mullner Hauptstr 48, A-5020 Salzburg, Austria.
   [Schwartz, Christoph] Paracelsus Med Univ, Univ Hosp Salzburg, Dept Neurosurg, Ignaz Harrer Str 79, A-5020 Salzburg, Austria.
C3 Paracelsus Private Medical University; Paracelsus Private Medical
   University
RP Kraus, TFJ (通讯作者)，Paracelsus Med Univ, Univ Hosp Salzburg, Inst Pathol, Mullner Hauptstr 48, A-5020 Salzburg, Austria.
EM d.hoelzl@salk.at; g.hutarew@salk.at; b.zellinger@salk.at;
   b.alinger@salk.at; h.schlicker@salk.at; c.schwartz@salk.at;
   k.sotlar@salk.at; t.kraus@salk.at
OI , Theo/0000-0003-2944-5129
CR Aldape K, 2019, NAT REV CLIN ONCOL, V16, P509, DOI 10.1038/s41571-019-0177-5
   Ameratunga M, 2018, COCHRANE DB SYST REV, DOI 10.1002/14651858.CD008218.pub4
   Aquilanti E, 2018, NEURO-ONCOLOGY, V20, P17, DOI 10.1093/neuonc/noy158
   Assenov Y, 2014, NAT METHODS, V11, P1138, DOI [10.1038/NMETH.3115, 10.1038/nmeth.3115]
   Avilés-Salas A, 2017, ONCOL LETT, V13, P912, DOI 10.3892/ol.2016.5512
   Bale TA, 2019, NEURO-ONCOLOGY, V21, P596, DOI 10.1093/neuonc/noy201
   Capper D, 2018, ACTA NEUROPATHOL, V136, P181, DOI 10.1007/s00401-018-1879-y
   Capper D, 2018, NATURE, V555, P469, DOI 10.1038/nature26000
   Carlsson SK, 2014, EMBO MOL MED, V6, P1359, DOI 10.15252/emmm.201302627
   French PJ, 2019, NEURO-ONCOLOGY, V21, P1263, DOI 10.1093/neuonc/noz096
   Gregory Timothy A, 2021, CNS Oncol, V10, pCNS68, DOI 10.2217/cns-2020-0027
   Hamer PCDW, 2010, NEURO-ONCOLOGY, V12, P304, DOI 10.1093/neuonc/nop068
   Hau P, 2007, DIS MARKERS, V23, P97, DOI 10.1155/2007/159242
   Hegi ME, 2004, CLIN CANCER RES, V10, P1871, DOI 10.1158/1078-0432.CCR-03-0384
   Hegi ME, 2005, NEW ENGL J MED, V352, P997, DOI 10.1056/NEJMoa043331
   Hegi ME, 2008, J CLIN ONCOL, V26, P4189, DOI 10.1200/JCO.2007.11.5964
   Hegi ME, 2012, ACTA NEUROPATHOL, V123, P841, DOI 10.1007/s00401-011-0938-4
   Hegi ME, 2009, CLIN CANCER RES, V15, P5026, DOI 10.1158/1078-0432.CCR-08-1169
   Hölzl D, 2021, J CANCER RES CLIN, V147, P2271, DOI 10.1007/s00432-021-03656-w
   Jaunmuktane Z, 2019, ACTA NEUROPATHOL COM, V7, DOI 10.1186/s40478-019-0668-8
   Kaina B, 2007, DNA REPAIR, V6, P1079, DOI 10.1016/j.dnarep.2007.03.008
   Kraus TFJ, 2022, BRAIN TUMOR PATHOL, V39, P111, DOI 10.1007/s10014-021-00423-0
   Kraus TFJ, 2020, BRAIN TUMOR PATHOL, V37, P89, DOI 10.1007/s10014-020-00365-z
   Louis DN, 2021, NEURO-ONCOLOGY, V23, P1231, DOI 10.1093/neuonc/noab106
   Müller F, 2019, GENOME BIOL, V20, DOI 10.1186/s13059-019-1664-9
   Rose M, 2020, ONCOGENE, V39, P6856, DOI 10.1038/s41388-020-01465-y
   Schaff LR, 2020, J NEURO-ONCOL, V146, P163, DOI 10.1007/s11060-019-03358-x
   Slanina H, 2014, INFECT IMMUN, V82, P1243, DOI 10.1128/IAI.01346-13
   Stichel D, 2018, ACTA NEUROPATHOL, V136, P793, DOI 10.1007/s00401-018-1905-0
   van den Bent MJ, 2015, NEURO-ONCOLOGY, V17, P935, DOI 10.1093/neuonc/nov013
   Wee P, 2017, CANCERS, V9, DOI 10.3390/cancers9050052
   Wen PY, 2020, NEURO-ONCOLOGY, V22, P1073, DOI 10.1093/neuonc/noaa106
   Zeng F, 2014, SEMIN CELL DEV BIOL, V28, P2, DOI 10.1016/j.semcdb.2014.01.011
NR 33
TC 5
Z9 5
U1 3
U2 4
PU MDPI
PI BASEL
PA ST ALBAN-ANLAGE 66, CH-4052 BASEL, SWITZERLAND
EI 2227-9059
J9 BIOMEDICINES
JI Biomedicines
PD APR
PY 2022
VL 10
IS 4
AR 794
DI 10.3390/biomedicines10040794
PG 11
WC Biochemistry & Molecular Biology; Medicine, Research & Experimental;
   Pharmacology & Pharmacy
WE Science Citation Index Expanded (SCI-EXPANDED)
SC Biochemistry & Molecular Biology; Research & Experimental Medicine;
   Pharmacology & Pharmacy
GA 0Q8AQ
UT WOS:000785134800001
PM 35453544
OA Green Published, gold
DA 2024-03-10
ER

PT J
AU Donson, AM
   Addo-Yobo, SO
   Handler, MH
   Gore, L
   Foreman, NK
AF Donson, Andrew M.
   Addo-Yobo, Steven O.
   Handler, Michael H.
   Gore, Lia
   Foreman, Nicholas K.
TI MGMT promoter methylation correlates with survival benefit and
   sensitivity to temozolomide in pediatric glioblastoma
SO PEDIATRIC BLOOD & CANCER
LA English
DT Article
DE MGMT promoter methylation; pediatric glioblastoma (GBM); survival;
   temozolomide
ID PROGRESSIVE MALIGNANT GLIOMA; PHASE-I TRIAL; O-6-METHYLGUANINE-DNA
   METHYLTRANSFERASE; PLUS O-6-BENZYLGUANINE; CPG ISLAND; CELL-LINES; GENE;
   HYPERMETHYLATION; CANCER; ALKYLTRANSFERASE
AB Background. Methylation of the DNA-repair gene O-6-methylguanine-DNA methyltransferase (MGMT) causes gene silencing. This epigenetic modification has been associated with a favorable prognosis in adult patients with glioblastoma (GBM) who receive temozolomide and other alkylating agents. We explored MGMT promoter methylation in pediatric GBM and its relationship to survival and temozolomide sensitivity. Procedure. We performed a retrospective study of MGMT promoter methylation in 10 pediatric GBM. The methylation status of the MGMT was determined using a 2-stage methylation specific PCR analysis on DNA extracted from turnor specimens which had been snap frozen at surgery. The relationships between MGMT promoter methylation and patient outcome and response to temozolomide were evaluated. Results. Four of our 10 pediatric patients with GBM were found to have methylation of the MGMT gene promoter. Methylation of the MGMT promoter was shown to correlate (P=0.0005) with survival. The average survival time for patients with methylated MGMT was 13.7 months as compared to 2.5 months for the 6 patients with unmethylated MGMT promoter. Of the seven patients that received temozolomide, those patients that had the methylated MGMT gene promoter responded better to treatment (P = 0.007). Conclusions. As in adults, pediatric GBM patients with methylated MGMT promoter benefited from temozolomide. However, a stronger correlation with overall survival, regardless of treatment, was observed in this group of patients. These data suggest that MGMT methylation may be a prognostic factor for survival in pediatric GBM, as well as a marker for temozolomide sensitivity. Pediatr Blood Cancer 2007; 48:403-407. (c) 2006 Wiley-Liss, Inc.
C1 Univ Colorado, Hlth Sci Ctr, Aurora, CO 80045 USA.
   Denver Childrens Hosp, Denver, CO USA.
C3 University of Colorado System; University of Colorado Anschutz Medical
   Campus; Children's Hospital Colorado
RP Foreman, NK (通讯作者)，Univ Colorado, Hlth Sci Ctr, Mail Stop 8302,POB 6511, Aurora, CO 80045 USA.
EM foreman.nicholas@tchden.org
OI Foreman, Nicholas/0000-0003-4848-4801
CR Bobola MS, 2005, CLIN CANCER RES, V11, P2747, DOI 10.1158/1078-0432.CCR-04-2045
   Donson AM, 2000, J NEURO-ONCOL, V47, P109, DOI 10.1023/A:1006406208376
   Esteller M, 1999, CANCER RES, V59, P793
   Esteller M, 2000, NEW ENGL J MED, V343, P1350, DOI 10.1056/NEJM200011093431901
   FINLAY JL, 1995, J CLIN ONCOL, V13, P112, DOI 10.1200/JCO.1995.13.1.112
   Friedman HS, 2000, J CLIN ONCOL, V18, P3522, DOI 10.1200/JCO.2000.18.20.3522
   Gerson SL, 2002, J CLIN ONCOL, V20, P2388, DOI 10.1200/JCO.2002.06.110
   Hegi ME, 2004, CLIN CANCER RES, V10, P1871, DOI 10.1158/1078-0432.CCR-03-0384
   Hegi ME, 2005, NEW ENGL J MED, V352, P997, DOI 10.1056/NEJMoa043331
   Herman JG, 2003, NEW ENGL J MED, V349, P2042, DOI 10.1056/NEJMra023075
   HOTTA T, 1994, J NEURO-ONCOL, V21, P135, DOI 10.1007/BF01052897
   Jaeckle KA, 1998, J CLIN ONCOL, V16, P3310, DOI 10.1200/JCO.1998.16.10.3310
   Korones DN, 2005, PEDIAT BLOOD CANC
   Liu LL, 1996, CANCER RES, V56, P5375
   Ochs K, 2000, CANCER RES, V60, P5815
   Palmisano WA, 2000, CANCER RES, V60, P5954
   Paz MF, 2004, CLIN CANCER RES, V10, P4933, DOI 10.1158/1078-0432.CCR-04-0392
   Qian XLC, 1997, CANCER RES, V57, P3672
   Quinn JA, 2005, J CLIN ONCOL, V23, P7178, DOI 10.1200/JCO.2005.06.502
   Silber JR, 1999, CLIN CANCER RES, V5, P807
   Tamber Mandeep S, 2003, Neurosurg Focus, V14, pe1
   Watts GS, 1997, MOL CELL BIOL, V17, P5612, DOI 10.1128/MCB.17.9.5612
NR 22
TC 150
Z9 169
U1 1
U2 5
PU WILEY-LISS
PI HOBOKEN
PA DIV JOHN WILEY & SONS INC, 111 RIVER ST, HOBOKEN, NJ 07030 USA
SN 1545-5009
J9 PEDIATR BLOOD CANCER
JI Pediatr. Blood Cancer
PD APR
PY 2007
VL 48
IS 4
BP 403
EP 407
DI 10.1002/pbc.20803
PG 5
WC Oncology; Hematology; Pediatrics
WE Science Citation Index Expanded (SCI-EXPANDED)
SC Oncology; Hematology; Pediatrics
GA 141XE
UT WOS:000244611500008
PM 16609952
DA 2024-03-10
ER

PT J
AU Zhang, J
   Yang, JH
   Quan, J
   Kang, X
   Wang, HJ
   Dai, PG
AF Zhang, Jie
   Yang, Jian-hui
   Quan, Jia
   Kang, Xing
   Wang, Hui-juan
   Dai, Peng-gao
TI Identification of <i>MGMT</i> promoter methylation sites correlating
   with gene expression and IDH1 mutation in gliomas
SO TUMOR BIOLOGY
LA English
DT Article
DE Glioma; MGMT; Methylation; IDH1; Pyrosequencing; Correlation analysis
ID ADJUVANT TEMOZOLOMIDE; GRADE GLIOMA; CPG ISLAND; GLIOBLASTOMA;
   METHYLTRANSFERASE; SURVIVAL; CLASSIFICATION; RADIOTHERAPY; PROGRESSION;
   CONCOMITANT
AB O-6-methylguanine-DNA methyltransferase (MGMT) gene promoter methylation was reported to be an independent prognostic and predictive factor in glioma patients who received temozolomide treatment. However, the predictive value of MGMT methylation was recently questioned by several large clinical studies. The purpose of this study is to identify MGMT gene promoter CpG sites or region whose methylation were closely correlated with its gene expression to elucidate this contradictory clinical observations. The methylation status for all CpG dinucleotides in MGMT promoter and first exon region were determined in 42 Chinese glioma patients, which were then correlated with MGMT gene expression, IDH1 mutation, and tumor grade. In whole 87 CpG dinucleotides analyzed, three distinct CpG regions covering 28 CpG dinucleotides were significantly correlated with MGMT gene expression; 10 CpG dinucleotides were significantly correlated with glioma classification (p < 0.05). Isocitrate dehydrogenase 1 (IDH1) mutation and MGMT gene hypermethylation significantly co-existed, but not for MGMT gene expression. The validation cohort of gliomas treated with standard of care and comparison of the CpGs we identified with the current CpGs used in clinical setting will be very important for gliomas individual medicine in the future.
C1 [Zhang, Jie; Yang, Jian-hui; Quan, Jia; Kang, Xing; Wang, Hui-juan; Dai, Peng-gao] Northwest Univ, Sch Life Sci, Natl Engn Res Ctr Miniaturized Detect Syst, Xian, Peoples R China.
C3 Northwest University Xi'an
RP Dai, PG (通讯作者)，Northwest Univ, Sch Life Sci, Natl Engn Res Ctr Miniaturized Detect Syst, Xian, Peoples R China.
EM daipg@nuw.edu.cn
FU National Natural Science Foundation of China [31271353]; Program for New
   Century Excellent Talents in University [NCET121048]
FX This work was supported by the National Natural Science Foundation of
   China (31271353) and the Program for New Century Excellent Talents in
   University (NCET121048).
CR Boots-Sprenger SHE, 2013, MODERN PATHOL, V26, P922, DOI 10.1038/modpathol.2012.166
   Cankovic M, 2013, J MOL DIAGN, V15, P539, DOI 10.1016/j.jmoldx.2013.05.011
   Dong X, 2014, MOL NEUROBIOL, V52, P1
   Everhard S, 2006, ANN NEUROL, V60, P740, DOI 10.1002/ana.21044
   Everhard S, 2009, NEURO-ONCOLOGY, V11, P348, DOI 10.1215/15228517-2009-001
   Felsberg J, 2011, INT J CANCER, V129, P659, DOI 10.1002/ijc.26083
   Hegi ME, 2005, NEW ENGL J MED, V352, P997, DOI 10.1056/NEJMoa043331
   Hegi ME, 2008, J CLIN ONCOL, V26, P4189, DOI 10.1200/JCO.2007.11.5964
   Jin GL, 2012, ONCOTARGET, V3, P774
   Leu S, 2013, NEURO-ONCOLOGY, V15, P469, DOI 10.1093/neuonc/nos317
   Livak KJ, 2001, METHODS, V25, P402, DOI 10.1006/meth.2001.1262
   Löf-Öhlin ZM, 2009, ONCOL REP, V21, P721, DOI 10.3892/or_00000277
   Louis DN, 2007, ACTA NEUROPATHOL, V114, P547, DOI 10.1007/s00401-007-0278-6
   Malley DS, 2011, ACTA NEUROPATHOL, V121, P651, DOI 10.1007/s00401-011-0803-5
   Maxwell JA, 2006, MOL CANCER THER, V5, P2531, DOI 10.1158/1535-7163.MCT-06-0106
   McDonald KL, 2013, EUR J CANCER, V49, P360, DOI 10.1016/j.ejca.2012.08.012
   Mikeska T, 2007, J MOL DIAGN, V9, P368, DOI 10.2353/jmoldx.2007.060167
   Minniti G, 2014, J NEURO-ONCOL, V118, P377, DOI 10.1007/s11060-014-1443-0
   Mulholland S, 2012, INT J CANCER, V131, P1104, DOI 10.1002/ijc.26499
   Nakagawachi T, 2003, ONCOGENE, V22, P8835, DOI 10.1038/sj.onc.1207183
   Phillips HS, 2006, CANCER CELL, V9, P157, DOI 10.1016/j.ccr.2006.02.019
   Setty P, 2010, J MOL DIAGN, V12, P750, DOI 10.2353/jmoldx.2010.090237
   Shah N, 2011, PLOS ONE, V6, DOI 10.1371/journal.pone.0016146
   SKORPEN F, 1995, CARCINOGENESIS, V16, P1857, DOI 10.1093/carcin/16.8.1857
   Stupp R, 2005, NEW ENGL J MED, V352, P987, DOI 10.1056/NEJMoa043330
   Stupp R, 2009, LANCET ONCOL, V10, P459, DOI 10.1016/S1470-2045(09)70025-7
   Tang K, 2012, MED ONCOL, V29, P1292, DOI 10.1007/s12032-011-9901-4
   Turcan S, 2012, NATURE, V483, P479, DOI 10.1038/nature10866
   Verhaak RGW, 2010, CANCER CELL, V17, P98, DOI 10.1016/j.ccr.2009.12.020
   von Deimling A, 2011, BRAIN PATHOL, V21, P74, DOI 10.1111/j.1750-3639.2010.00454.x
   Watanabe T, 2009, AM J PATHOL, V174, P1149, DOI 10.2353/ajpath.2009.080958
   Weller M, 2011, GLIA, V59, P1200, DOI 10.1002/glia.21130
   Weller M, 2010, NAT REV NEUROL, V6, P39, DOI 10.1038/nrneurol.2009.197
   Weller M, 2009, J CLIN ONCOL, V27, P5743, DOI 10.1200/JCO.2009.23.0805
   Wen PY, 2008, NEW ENGL J MED, V359, P492, DOI 10.1056/NEJMra0708126
   Xu-Welliver M, 2002, CARCINOGENESIS, V23, P823, DOI 10.1093/carcin/23.5.823
NR 36
TC 8
Z9 8
U1 0
U2 6
PU SAGE PUBLICATIONS LTD
PI LONDON
PA 1 OLIVERS YARD, 55 CITY ROAD, LONDON EC1Y 1SP, ENGLAND
SN 1010-4283
EI 1423-0380
J9 TUMOR BIOL
JI Tumor Biol.
PD OCT
PY 2016
VL 37
IS 10
BP 13571
EP 13579
DI 10.1007/s13277-016-5153-4
PG 9
WC Oncology
WE Science Citation Index Expanded (SCI-EXPANDED)
SC Oncology
GA EB7AZ
UT WOS:000387538700058
PM 27468718
DA 2024-03-10
ER

PT J
AU Xu, YD
   Li, ZL
   Huai, T
   Huo, XH
   Wang, HL
   Bian, EB
   Zhao, B
AF Xu, Yadi
   Li, Zelin
   Huai, Tian
   Huo, Xiuhao
   Wang, Hongliang
   Bian, Erbao
   Zhao, Bing
TI DNMT1 Mediated CAHM Repression Promotes Glioma Invasion via SPAK/JNK
   Pathway
SO CELLULAR AND MOLECULAR NEUROBIOLOGY
LA English
DT Article; Early Access
DE CAHM; LncRNA; DNA methylation; Glioma invasion; SPAK; MAPK pathway
ID LONG NONCODING RNA; DNA METHYLATION; CANCER
AB Gliomas are the most common and fatal brain tumors worldwide. Abnormal DNA promoter methylation is an important mechanism for gene loss of tumor suppressors. A long non-coding RNA colorectal adenocarcinoma hypermethylated (CAHM) has been reported to be nearly deleted in glioblastomas (GBMs). Nevertheless, the roles of CAHM in gliomas remain unknown up to now. In the present study, 969 glioma samples downloaded from the CGGA and Gravendeel databases were included. We found that CAHM expression was correlated with glioma grades, molecular subtype, IDH mutation status, and 1q/19p codel status. In glioma cells, CAHM is hypermethylated by DNA methyltransferase1 (DNMT1) and the loss of CAHM expression could be reversed by 5-Aza-2 '-deoxycytidine (5-Aza), a specific inhibitor of DNA methyltransferases. Besides, the expression of CAHM was negatively associated with overall survival in both primary and recurrent gliomas. Moreover, the result of Gene Ontology (GO) analysis suggested that CAHM participated in negatively regulating cell development, nervous system development, neurogenesis, and integrin-mediated signaling pathway. Overexpression of CAHM inhibited glioma cell proliferation, clone formation, and invasion. Further exploring results showed that CAHM overexpression suppressed glioma migration and invasion through SPAK/MAPK pathway. Collectively, this study disclosed that CAHM might be a suppressor in gliomas.
C1 [Xu, Yadi] Hubei Hosp Tradit Chinese Med, Ultrasonog Dept, Wuhan, Peoples R China.
   [Li, Zelin; Huai, Tian; Huo, Xiuhao; Wang, Hongliang; Bian, Erbao; Zhao, Bing] Anhui Med Univ, Affiliated Hosp 2, Dept Neurosurg, 678 Fu Rong Rd, Hefei 230601, Anhui, Peoples R China.
   [Li, Zelin; Huai, Tian; Huo, Xiuhao; Wang, Hongliang; Bian, Erbao; Zhao, Bing] Anhui Med Univ, Cerebral Vasc Dis Res Ctr, Hefei 230601, Peoples R China.
C3 Anhui Medical University; Anhui Medical University
RP Zhao, B (通讯作者)，Anhui Med Univ, Affiliated Hosp 2, Dept Neurosurg, 678 Fu Rong Rd, Hefei 230601, Anhui, Peoples R China.; Zhao, B (通讯作者)，Anhui Med Univ, Cerebral Vasc Dis Res Ctr, Hefei 230601, Peoples R China.
EM aydzhb@126.com
RI Xu, Yadi/O-1653-2015; tian, huai/AIA-5093-2022; Wang,
   Hongliang/IWL-9749-2023
OI Wang, Hong-liang/0000-0002-0802-6702; Bian, Erbao/0000-0001-6539-5152;
   Zhao, Bing/0000-0002-5758-4559
FU National Natural Science Foundation of China [81072066, 81502149]
FX This study was funded by the National Natural Science Foundation of
   China (Grant Nos. 81072066, 81502149).
CR Bhan A, 2017, CANCER RES, V77, P3965, DOI 10.1158/0008-5472.CAN-16-2634
   Chew CL, 2018, TRENDS MOL MED, V24, P66, DOI 10.1016/j.molmed.2017.11.003
   Court F, 2019, GENOME RES, V29, P1605, DOI 10.1101/gr.249219.119
   Ding L, 2019, AGING-US, V11, P8139, DOI 10.18632/aging.102309
   Furnari FB, 2007, GENE DEV, V21, P2683, DOI 10.1101/gad.1596707
   Guo ZF, 2017, BIOMED PHARMACOTHER, V94, P774, DOI 10.1016/j.biopha.2017.07.081
   Han B, 2019, CELL ONCOL, V42, P801, DOI 10.1007/s13402-019-00463-x
   Ichimura K, 2006, ONCOGENE, V25, P1261, DOI 10.1038/sj.onc.1209156
   Kerr KM, 2007, DIS MARKERS, V23, P5, DOI 10.1155/2007/985474
   Kim EJ, 2019, INT J CANCER, V145, P1585, DOI 10.1002/ijc.32372
   Li XX, 2020, BIOMED RES INT-UK, V2020, DOI 10.1155/2020/8970340
   Lim M, 2018, NAT REV CLIN ONCOL, V15, P422, DOI 10.1038/s41571-018-0003-5
   Ma JC, 2015, ONCOL REP, V34, P779, DOI 10.3892/or.2015.4012
   Mao F, 2017, J NEUROL SCI, V383, P56, DOI 10.1016/j.jns.2017.10.025
   Marchese FP, 2017, GENOME BIOL, V18, DOI 10.1186/s13059-017-1348-2
   Nir R, 2012, PLOS GENET, V8, DOI 10.1371/journal.pgen.1002632
   Pedersen SK, 2014, EPIGENETICS-US, V9, P1071, DOI 10.4161/epi.29046
   Prensner JR, 2011, CANCER DISCOV, V1, P391, DOI 10.1158/2159-8290.CD-11-0209
   Romani M, 2018, FRONT ONCOL, V8, DOI 10.3389/fonc.2018.00448
   Shingu T, 2017, NAT GENET, V49, P75, DOI 10.1038/ng.3711
   Skvortsova K, 2019, ESSAYS BIOCHEM, V63, P797, DOI 10.1042/EBC20190037
   Sun YH, 2019, CELL DEATH DIS, V10, DOI 10.1038/s41419-019-1350-6
   Sun ZZ, 2019, CLIN SCI, V133, P1167, DOI 10.1042/CS20190145
   Wang L, 2017, FRONT IMMUNOL, V8, DOI 10.3389/fimmu.2017.01754
   Wen SY, 2019, CANCER LETT, V442, P320, DOI 10.1016/j.canlet.2018.10.015
   Xiong GB, 2019, J HEMATOL ONCOL, V12, DOI 10.1186/s13045-019-0777-7
   Yan JY, 2019, J EXP CLIN CANC RES, V38, DOI 10.1186/s13046-019-1379-5
   Ziller MJ, 2011, PLOS GENET, V7, DOI 10.1371/journal.pgen.1002389
   Zou ST, 2018, CANCER LETT, V417, P65, DOI 10.1016/j.canlet.2017.12.034
NR 29
TC 4
Z9 4
U1 0
U2 10
PU SPRINGER/PLENUM PUBLISHERS
PI NEW YORK
PA 233 SPRING ST, NEW YORK, NY 10013 USA
SN 0272-4340
EI 1573-6830
J9 CELL MOL NEUROBIOL
JI Cell. Mol. Neurobiol.
PD 2022 NOV
PY 2022
VL 42
IS 8
BP 2643
EP 2653
DI 10.1007/s10571-021-01125-z
EA JUL 2021
PG 11
WC Cell Biology; Neurosciences
WE Science Citation Index Expanded (SCI-EXPANDED)
SC Cell Biology; Neurosciences & Neurology
GA 5H7DD
UT WOS:000669816200001
PM 34227028
DA 2024-03-10
ER

PT J
AU Fukushima, T
   Kawaguchi, M
   Yamamoto, K
   Yamashita, F
   Izumi, A
   Kaieda, T
   Takezaki, Y
   Itoh, H
   Takeshima, H
   Kataoka, H
AF Fukushima, Tsuyoshi
   Kawaguchi, Makiko
   Yamamoto, Koji
   Yamashita, Fumiki
   Izumi, Aya
   Kaieda, Takashi
   Takezaki, Yuka
   Itoh, Hiroshi
   Takeshima, Hideo
   Kataoka, Hiroaki
TI Aberrant methylation and silencing of the <i>SPINT2</i> gene in
   high-grade gliomas
SO CANCER SCIENCE
LA English
DT Article
DE gene methylation; glioma; HAI-2; HGF activator; SPINT2
ID FACTOR ACTIVATOR INHIBITOR; SERINE-PROTEASE INHIBITOR; HUMAN
   HEPATOCELLULAR-CARCINOMA; CANCER STEM-CELLS; GROWTH-FACTOR HGF;
   PEDIATRIC MEDULLOBLASTOMA; GLIOBLASTOMA CELLS; BIKUNIN HAI-2/PB;
   GASTRIC-CANCER; IN-VIVO
AB Hepatocyte growth factor activator inhibitor type 2 (HAI-2), encoded by the SPINT2 gene, is a membrane-anchored protein that inhibits proteases involved in the activation of hepatocyte growth factor (HGF), a ligand of MET receptor. Epigenetic silencing of the SPINT2 gene has been reported in a human glioblastoma cell line (U87) and glioblastoma-derived cancer stem cells. However, the incidence of SPINT2 methylation in tumor tissues obtained from glioma patients is unknown. In this study, we analyzed the methylation status of the SPINT2 gene of eight human glioblastoma cell lines and surgically resected glioma tissues of different grades (II, III, and IV) by bisulfite sequence analysis and methylation-specific PCR. Most glioblastoma lines (7/8) showed methylation of the SPINT2 gene with a significantly reduced level of SPINT2mRNA compared to cultured astrocytes and normal brain tissues. However, all glioblastoma lines expressed mRNA for HGF activator (HGFAC), a target protease of HAI-2/SPINT2. Forced expression of SPINT2 reduced MET phosphorylation of U87 glioblastoma cells both invitro and in intracranial xenografts in nude mice. Methylation-specific PCR analysis of the resected glioma tissues indicated notable methylation of the SPINT2 gene in 33.3% (2/6), 71.4% (10/14), and 74.3% (26/35) of grade II, III, and IV gliomas, respectively. Analysis of RNA sequencing data in a public database indicated an increased HGFAC/SPINT2 expression ratio in high-grade compared to low-grade gliomas (P=.01). In summary, aberrant methylation of the SPINT2 gene is frequently observed in high-grade gliomas and might confer MET signaling in the glioma cells.
C1 [Fukushima, Tsuyoshi; Kawaguchi, Makiko; Yamamoto, Koji; Yamashita, Fumiki; Izumi, Aya; Kaieda, Takashi; Takezaki, Yuka; Kataoka, Hiroaki] Univ Miyazaki, Sect Oncopathol & Regenerat Biol, Dept Pathol, Fac Med, 5200 Kihara, Miyazaki, Japan.
   [Itoh, Hiroshi] Yamaguchi Univ, Grad Sch Med, Dept Mol Pathol, Ube, Yamaguchi, Japan.
   [Takeshima, Hideo] Univ Miyazaki, Sect Neurosurg, Dept Clin Neurosci, Fac Med, Miyazaki, Japan.
C3 University of Miyazaki; Yamaguchi University; University of Miyazaki
RP Kataoka, H (通讯作者)，Univ Miyazaki, Sect Oncopathol & Regenerat Biol, Dept Pathol, Fac Med, 5200 Kihara, Miyazaki, Japan.
EM mejina@med.miyazaki-u.ac.jp
RI Fukushima, Tsuyoshi/K-4270-2019
OI Fukushima, Tsuyoshi/0000-0002-9350-777X; Kataoka,
   Hiroaki/0000-0001-9948-0451
FU Japan Society for the Promotion of Science KAKENHI [16H05175, 17K08764];
   Miyazaki University Hospital; Grants-in-Aid for Scientific Research
   [17K08764, 16H05175] Funding Source: KAKEN
FX Miyazaki University Hospital; Japan Society for the Promotion of Science
   KAKENHI, Grant/Award Number: 16H05175, 17K08764
CR Boccaccio C, 2013, CANCER RES, V73, P3193, DOI 10.1158/0008-5472.CAN-12-4039
   Cloughesy TF, 2014, ANNU REV PATHOL-MECH, V9, P1, DOI 10.1146/annurev-pathol-011110-130324
   Fukai K, 2003, CANCER RES, V63, P8674
   Fukushima T, 2012, NEURO-ONCOLOGY, V14, P19, DOI 10.1093/neuonc/nor168
   Generali D, 2007, CLIN CANCER RES, V13, P550, DOI 10.1158/1078-0432.CCR-06-1266
   Hamasuna R, 2001, INT J CANCER, V93, P339, DOI 10.1002/ijc.1349.abs
   Hwang S, 2015, J INVEST DERMATOL, V135, P2283, DOI 10.1038/jid.2015.160
   Inoue T, 2004, CANCER SCI, V95, P803, DOI 10.1111/j.1349-7006.2004.tb02185.x
   Kanda Y, 2013, BONE MARROW TRANSPL, V48, P452, DOI 10.1038/bmt.2012.244
   Kataoka H, 2018, PATHOL INT, V68, P145, DOI 10.1111/pin.12647
   Kataoka H, 2010, FEBS J, V277, P2230, DOI 10.1111/j.1742-4658.2010.07640.x
   Kawaguchi M, 2014, CANCERS, V6, P1890, DOI 10.3390/cancers6041890
   Kawaguchi T, 1997, J BIOL CHEM, V272, P27558, DOI 10.1074/jbc.272.44.27558
   Kongkham PN, 2008, CANCER RES, V68, P9945, DOI 10.1158/0008-5472.CAN-08-2169
   Kumaki Y, 2008, NUCLEIC ACIDS RES, V36, pW170, DOI 10.1093/nar/gkn294
   Lee EJ, 2015, J GENET GENOMICS, V42, P355, DOI 10.1016/j.jgg.2015.06.003
   Louis DN, 2016, ACTA NEUROPATHOL, V131, P803, DOI 10.1007/s00401-016-1545-1
   Matsumoto K, 2017, CANCER SCI, V108, P296, DOI 10.1111/cas.13156
   MORIYAMA T, 1995, FEBS LETT, V372, P78, DOI 10.1016/0014-5793(95)00949-A
   Morris MR, 2005, CANCER RES, V65, P4598, DOI 10.1158/0008-5472.CAN-04-3371
   Müller-Pillasch F, 1998, BBA-GENE STRUCT EXPR, V1395, P88, DOI 10.1016/S0167-4781(97)00129-2
   Nuki Yoshitsugu, 2004, Hum Cell, V17, P145
   Onvani S, 2012, GENE CHROMOSOME CANC, V51, P675, DOI 10.1002/gcc.21954
   Patel MA, 2014, CANCERS, V6, P1953, DOI 10.3390/cancers6041953
   Qu YP, 2013, CLIN CHIM ACTA, V424, P53, DOI 10.1016/j.cca.2013.05.002
   Schuster JM, 2003, J NEURO-ONCOL, V64, P219, DOI 10.1023/A:1025674227750
   Shimomura T, 1997, J BIOL CHEM, V272, P6370, DOI 10.1074/jbc.272.10.6370
   Szabo R, 2008, J BIOL CHEM, V283, P29495, DOI 10.1074/jbc.M801970200
   Tung EKK, 2009, INT J CANCER, V124, P1811, DOI 10.1002/ijc.24115
   Uchinokura S, 2006, INT J CANCER, V118, P583, DOI 10.1002/ijc.21362
   Vermeulen L, 2010, NAT CELL BIOL, V12, P468, DOI 10.1038/ncb2048
   Xie Q, 2012, P NATL ACAD SCI USA, V109, P570, DOI 10.1073/pnas.1119059109
   Yamamoto Koji, 2018, Oncotarget, V9, P11691, DOI 10.18632/oncotarget.24450
   Yue DL, 2014, EXP CELL RES, V322, P149, DOI 10.1016/j.yexcr.2013.11.009
NR 34
TC 11
Z9 12
U1 0
U2 4
PU WILEY
PI HOBOKEN
PA 111 RIVER ST, HOBOKEN 07030-5774, NJ USA
SN 1349-7006
J9 CANCER SCI
JI Cancer Sci.
PD SEP
PY 2018
VL 109
IS 9
BP 2970
EP 2979
DI 10.1111/cas.13732
PG 10
WC Oncology
WE Science Citation Index Expanded (SCI-EXPANDED)
SC Oncology
GA GS6KF
UT WOS:000443802900033
PM 29987920
OA gold, Green Published
DA 2024-03-10
ER

PT J
AU Vuong, HG
   Dunn, IF
AF Vuong, Huy Gia
   Dunn, Ian F.
TI Primary versus secondary gliosarcoma: a systematic review and
   meta-analysis
SO JOURNAL OF NEURO-ONCOLOGY
LA English
DT Review; Early Access
DE Primary gliosarcoma; Secondary gliosarcoma; Overall survival;
   Progression-free survival; Glioblastoma; EGFR; IDH; MGMT
ID GENETIC PATHWAYS; FEATURES; GLIOMAS
AB Introduction Gliosarcomas are extremely rare malignant brain tumors, which can be classified as primary gliosarcoma (PGS) if the tumors arise de novo or secondary gliosarcoma (SGS) in patients who had previously been treated for glioblastoma. Given their rarity, it is unclear if PGS is clinically and genetically different from SGS. This meta-analysis aimed to investigate the clinicopathological features, prognostic survivals, and molecular profiles of these rare tumors. Methods We searched PubMed and Web of Science for relevant studies. Odds ratio (OR), hazard ratio (HR), and their 95% confidence intervals (CI) were pooled using the random-effect model. Results We included eight studies with 239 PGS and 79 SGS for meta-analyses. Compared to PGS, SGS occurred at a younger age and had lower rates of gross total resection and radiation therapy. Bevacizumab was more commonly administered in SGS. SGS patients had a significantly worse PFS (HR 0.60; 95% CI 0.40-0.89) and OS (HR 0.46; 95% CI 0.31-0.68) in comparison to PGS. The incidences of EGFR mutation, IDH mutation, and MGMT methylation were not statistically different between PGS and SGS. Conclusion Our results demonstrated that PGS and SGS had distinct clinicopathological profiles and prognoses but shared similar genetic profiles. This study facilitates our understanding of how these two malignant brain tumors behave clinically, but future studies will be required to elucidate the genetic pathways of PGS and SGS.
C1 [Vuong, Huy Gia; Dunn, Ian F.] Oklahoma Univ, Hlth Sci Ctr, Dept Neurosurg, Oklahoma City, OK 73104 USA.
C3 University of Oklahoma System; University of Oklahoma Health Sciences
   Center
RP Dunn, IF (通讯作者)，Oklahoma Univ, Hlth Sci Ctr, Dept Neurosurg, Oklahoma City, OK 73104 USA.
EM giahuy-vuong@ouhsc.edu; Ian-Dunn@ouhsc.edu
RI Vuong, Huy Gia/J-2651-2018
OI Vuong, Huy Gia/0000-0001-6213-765X
CR Amer A, 2022, CLIN NEUROL NEUROSUR, V214, DOI 10.1016/j.clineuro.2022.107146
   [Anonymous], The Newcastle-Ottawa Scale (NOS) for assessing the quality of nonrandomised studies in meta-analyses
   Cachia D, 2015, J NEURO-ONCOL, V125, P401, DOI 10.1007/s11060-015-1930-y
   Frandsen S, 2019, FRONT ONCOL, V9, DOI 10.3389/fonc.2019.01425
   Han SJ, 2010, J NEUROSURG, V112, P26, DOI 10.3171/2009.3.JNS081081
   Higgins JPT, 2002, STAT MED, V21, P1539, DOI 10.1002/sim.1186
   Hong B., 2021, BRIT J NEUROSURG, V1, P8
   Inserra F, 2022, ANTICANCER RES, V42, P1851, DOI 10.21873/anticanres.15661
   Jin MC, 2020, FRONT ONCOL, V10, DOI 10.3389/fonc.2020.00337
   Kozak KR, 2009, NEURO-ONCOLOGY, V11, P183, DOI 10.1215/15228517-2008-076
   Larjavaara S, 2007, NEURO-ONCOLOGY, V9, P319, DOI 10.1215/15228517-2007-016
   Lee D, 2012, J NEURO-ONCOL, V107, P643, DOI 10.1007/s11060-011-0790-3
   Louis DN, 2021, NEURO-ONCOLOGY, V23, P1231, DOI 10.1093/neuonc/noab106
   McAleer Mary Frances, 2015, CNS Oncol, V4, P171, DOI 10.2217/cns.14.61
   Moher D, 2009, PLOS MED, V6, DOI [10.1016/j.ijsu.2010.02.007, 10.1371/journal.pmed.1000097, 10.1136/bmj.i4086, 10.1136/bmj.b2700, 10.1016/j.ijsu.2010.07.299, 10.1136/bmj.b2535, 10.1186/2046-4053-4-1]
   Ohgaki H, 2004, CANCER RES, V64, P6892, DOI 10.1158/0008-5472.CAN-04-1337
   Ohgaki H, 2007, AM J PATHOL, V170, P1445, DOI 10.2353/ajpath.2007.070011
   Ohgaki H, 2013, CLIN CANCER RES, V19, P764, DOI 10.1158/1078-0432.CCR-12-3002
   Palmisciano P, 2022, CANCERS, V14, DOI 10.3390/cancers14102507
   PERRY JR, 1995, CANCER, V75, P2910, DOI 10.1002/1097-0142(19950615)75:12<2910::AID-CNCR2820751219>3.0.CO;2-A
   Saadeh F, 2019, CLIN NEUROL NEUROSUR, V182, P98, DOI 10.1016/j.clineuro.2019.05.008
   Smith DR, 2018, J NEURO-ONCOL, V137, P303, DOI 10.1007/s11060-017-2718-z
   Tierney JF, 2007, TRIALS, V8, DOI 10.1186/1745-6215-8-16
   Vuong HG, 2020, BMC CANCER, V20, DOI 10.1186/s12885-020-07364-5
   Walker GV, 2013, J NEURO-ONCOL, V112, P83, DOI 10.1007/s11060-012-1029-7
   Zaki MM, 2021, SCI REP-UK, V11, DOI 10.1038/s41598-021-97454-6
NR 26
TC 3
Z9 3
U1 0
U2 1
PU SPRINGER
PI NEW YORK
PA ONE NEW YORK PLAZA, SUITE 4600, NEW YORK, NY, UNITED STATES
SN 0167-594X
EI 1573-7373
J9 J NEURO-ONCOL
JI J. Neuro-Oncol.
PD 2022 AUG
PY 2022
VL 159
IS 1
BP 195
EP 200
DI 10.1007/s11060-022-04057-w
EA JUN 2022
PG 6
WC Oncology; Clinical Neurology
WE Science Citation Index Expanded (SCI-EXPANDED)
SC Oncology; Neurosciences & Neurology
GA 3F5RT
UT WOS:000818639100001
PM 35768633
DA 2024-03-10
ER

PT J
AU Kirschner, MB
   Pulford, E
   Hoda, MA
   Rozsas, A
   Griggs, K
   Cheng, YY
   Edelman, JJB
   Kao, SC
   Hyland, R
   Dong, YW
   László, V
   Klikovits, T
   Vallely, MP
   Grusch, M
   Hegedus, B
   Dome, B
   Klepetko, W
   van Zandwijk, N
   Klebe, S
   Reid, G
AF Kirschner, Michaela B.
   Pulford, Emily
   Hoda, Mir Alireza
   Rozsas, Anita
   Griggs, Kim
   Cheng, Yuen Yee
   Edelman, J. James B.
   Kao, Steven C.
   Hyland, Rebecca
   Dong, Yawen
   Laszlo, Viktoria
   Klikovits, Thomas
   Vallely, Michael P.
   Grusch, Michael
   Hegedus, Balazs
   Dome, Balazs
   Klepetko, Walter
   van Zandwijk, Nico
   Klebe, Sonja
   Reid, Glen
TI Fibulin-3 levels in malignant pleural mesothelioma are associated with
   prognosis but not diagnosis
SO BRITISH JOURNAL OF CANCER
LA English
DT Article
DE malignant pleural mesothelioma; Fibulin-3; diagnosis; prognosis;
   biomarker
ID EXTRACELLULAR-MATRIX PROTEINS; LUNG-CANCER; PROMOTER METHYLATION; EGFR
   EXPRESSION; GLIOMA GROWTH; CELL-LINES; IN-VIVO; EFEMP1; BIOMARKER;
   INVASION
AB Background: Fibulin-3 (FBLN3) was recently presented as a promising novel biomarker for malignant pleural mesothelioma (MPM), warranting independent validation studies.
   Methods: ELISA was used to measure cellular and secreted FBLN3 in cell lines, in plasma of xenograft tumour-bearing mice, in plasma from two independent series of MPM and non-MPM patients and in pleural fluid from a third series. Diagnostic and prognostic potential of FBLN3 was assessed by receiver operating characteristics curve analysis and Kaplan-Meier method, respectively.
   Results: FBLN3 was expressed in all MPM and benign mesothelial cell lines tested, and a correlation was observed between cellular protein expression and secreted levels. Human FBLN3 was detectable in plasma of tumour-bearing mice, suggesting that MPM cells contribute to levels of circulating FBLN3. Plasma FBLN3 was significantly elevated in MPM patients from the Sydney cohort, but not the Vienna cohort, but the diagnostic accuracy was low (63%, (95% CI: 50.1-76.4) and 56% (95% CI: 41.5-71.0), respectively). Although FBLN3 levels in pleural effusions were not significantly different between cases and controls, FBLN3 levels in pleural effusion fluid were found to be independently associated with prognosis (hazard ratio of 9.92 (95% CI: 2.14-45.93)).
   Conclusions: These data confirm the potential prognostic value of pleural effusion FBLN3, but question the diagnostic value of this protein in MPM patients.
C1 [Kirschner, Michaela B.; Cheng, Yuen Yee; Kao, Steven C.; Hyland, Rebecca; van Zandwijk, Nico; Reid, Glen] Asbestos Dis Res Inst, Sydney, NSW 2139, Australia.
   [Kirschner, Michaela B.; Vallely, Michael P.; van Zandwijk, Nico; Reid, Glen] Univ Sydney, Sydney Med Sch, Sydney, NSW 2006, Australia.
   [Pulford, Emily; Griggs, Kim; Klebe, Sonja] Flinders Univ S Australia, Dept Anat Pathol, Adelaide, SA 5042, Australia.
   [Pulford, Emily; Griggs, Kim; Klebe, Sonja] SA Pathol, Adelaide, SA 5042, Australia.
   [Hoda, Mir Alireza; Rozsas, Anita; Dong, Yawen; Laszlo, Viktoria; Klikovits, Thomas; Hegedus, Balazs; Dome, Balazs; Klepetko, Walter] Med Univ Vienna, Div Thorac Surg, Dept Surg, Translat Thorac Oncol Lab,Comprehens Canc Ctr Vie, A-1090 Vienna, Austria.
   [Edelman, J. James B.; Vallely, Michael P.] Royal Prince Alfred Hosp, Cardiothorac Surg Unit, Sydney, NSW 2050, Australia.
   [Edelman, J. James B.; Vallely, Michael P.] Baird Inst, Sydney, NSW 2050, Australia.
   [Edelman, J. James B.; Vallely, Michael P.] Univ Sydney, Sydney, NSW 2050, Australia.
   [Kao, Steven C.] Chris OBrien Lifehouse, Dept Med Oncol, Sydney, NSW 2050, Australia.
   [Vallely, Michael P.] Macquarie Univ, Australian Sch Adv Med, Sydney, NSW 2109, Australia.
   [Grusch, Michael] Med Univ Vienna, Inst Canc Res, Dept Med 1, A-1090 Vienna, Austria.
   [Hegedus, Balazs] Hungarian Acad Sci, MTA SE Mol Oncol Res Grp, H-1051 Budapest, Hungary.
   [Dome, Balazs] Med Univ Vienna, Div Mol & Gender Imaging, Dept Biomed Imaging & Image Guided Therapy, A-1090 Vienna, Austria.
   [Dome, Balazs] Natl Inst Oncol, Dept Thorac Surg, H-1122 Budapest, Hungary.
   [Dome, Balazs] Natl Koranyi Inst Pulmonol & Semmelweis Univ, Dept Tumor Biol, H-1085 Budapest, Hungary.
C3 University of Sydney; Flinders University South Australia; SA Pathology;
   Medical University of Vienna; NSW Health; Royal Prince Alfred Hospital;
   University of Sydney; University of Sydney; University of Sydney;
   Macquarie University; Medical University of Vienna; Hungarian Academy of
   Sciences; Medical University of Vienna; National Institute of Oncology
   Hungary; Semmelweis University
RP Kirschner, MB (通讯作者)，Univ Zurich Hosp, Div Thorac Surg, CH-8091 Zurich, Switzerland.
EM michaela.kirschner@usz.ch
RI Cheng, Yuen Yee/G-4406-2016; van Zandwijk, Nico/E-4177-2012; Cheng,
   Yuen/AAU-2402-2020; Hegedus, Balazs/B-6076-2008; Hegedus,
   Balazs/HKE-7559-2023; Grusch, Michael/C-1183-2008; laszlo,
   viktoria/A-4667-2017; Kirschner, Michaela B/D-2214-2015
OI Cheng, Yuen Yee/0000-0001-7060-0624; van Zandwijk,
   Nico/0000-0002-8405-9688; Hegedus, Balazs/0000-0002-4341-4153; Hegedus,
   Balazs/0000-0002-4341-4153; Grusch, Michael/0000-0001-5486-9340; laszlo,
   viktoria/0000-0002-6567-3965; Kirschner, Michaela B/0000-0001-7444-9829;
   Dome, Balazs/0000-0001-8799-8624; Reid, Glen/0000-0001-6465-5223;
   Klikovits, Thomas/0000-0003-1012-0404; Klebe, Sonja/0000-0002-8976-4714
FU Cancer Institute NSW program grant [11/TPG/3-06]; Flinders Medical
   Centre Foundation grant; ONB Jubilaumsfondsprojekt [14043]; Vienna Fund
   for Innovative Interdisciplinary Cancer Research; Swift Family Bequest;
   Mr Jim Tully Fellowship;  [KTIA AIK 12-1-2013-0041];  [OTKA K109626]; 
   [OTKA K108465]
FX We thank the University of Queensland Thoracic Research Centre (The
   Prince Charles Hospital, Brisbane, Australia), Walter Berger (Institute
   of Cancer Research, Medical University of Vienna, Austria) and Steven
   Gray (Thoracic Oncology Research, Trinity College Dublin, Ireland) for
   kindly providing MM05, VMC23 and LP9 cells, respectively. We also thank
   Andreas Wagner and Barbara Dekan for technical assistance with the
   experiments. This study was supported by the following grants: Cancer
   Institute NSW program grant 11/TPG/3-06 to NvZ and GR; Flinders Medical
   Centre Foundation grant to SK; KTIA AIK 12-1-2013-0041 to BD and VL;
   OTKA K109626 and OTKA K108465 to BD and BH; ONB Jubilaumsfondsprojekt
   Nr. 14043 to BD and VL; and the Vienna Fund for Innovative
   Interdisciplinary Cancer Research to BD and VL. MBK was supported by the
   Swift Family Bequest and Mr Jim Tully Fellowship. The funding sources
   had no role in the design and conduct of the study or in the preparation
   of the manuscript.
CR Agha MA, 2014, EGYPT J CHEST DIS TU, V63, P99, DOI 10.1016/j.ejcdt.2013.10.004
   Albig AR, 2006, CANCER RES, V66, P2621, DOI 10.1158/0008-5472.CAN-04-4096
   Altomare DA, 2005, ONCOGENE, V24, P6080, DOI 10.1038/sj.onc.1208744
   Argraves WS, 2003, EMBO REP, V4, P1127, DOI 10.1038/sj.embor.7400033
   Camaj P, 2009, BIOL CHEM, V390, P1293, DOI 10.1515/BC.2009.140
   Chen XJ, 2014, CARCINOGENESIS, V35, P1707, DOI 10.1093/carcin/bgu023
   Corradi M, 2013, ANTICANCER RES, V33, P5517
   Creaney J, 2014, THORAX, V69, P895, DOI 10.1136/thoraxjnl-2014-205205
   Destro A, 2006, LUNG CANCER, V51, P207, DOI 10.1016/j.lungcan.2005.10.016
   Edwards JG, 2006, LUNG CANCER, V54, P399, DOI 10.1016/j.lungcan.2006.08.012
   Gaafar R, 2010, LUNG CANCER, V70, P43, DOI 10.1016/j.lungcan.2010.01.002
   Gallagher WM, 2005, TRENDS MOL MED, V11, P336, DOI 10.1016/j.molmed.2005.06.001
   Giltay R, 1999, MATRIX BIOL, V18, P469, DOI 10.1016/S0945-053X(99)00038-4
   Hooper CE, 2015, BRIT J CANCER, V112, P1175, DOI 10.1038/bjc.2015.62
   Hu B, 2012, CANCER RES, V72, P3873, DOI 10.1158/0008-5472.CAN-12-1060
   Hu B, 2009, MOL CANCER RES, V7, P1756, DOI 10.1158/1541-7786.MCR-09-0207
   Hu YJ, 2013, NEURO-ONCOLOGY, V15, P18
   Hu YJ, 2011, MOL CANCER, V10, DOI 10.1186/1476-4598-10-123
   Husain AN, 2013, ARCH PATHOL LAB MED, V137, P647, DOI 10.5858/arpa.2012-0214-OA
   Hwang CF, 2010, J PATHOL, V222, P367, DOI 10.1002/path.2776
   Kim EJ, 2012, INT J ONCOL, V40, P402, DOI 10.3892/ijo.2011.1191
   Kim YJ, 2011, CLIN CANCER RES, V17, P4523, DOI 10.1158/1078-0432.CCR-10-2817
   Klenotic PA, 2004, J BIOL CHEM, V279, P30469, DOI 10.1074/jbc.M403026200
   Kryeziu K, 2013, MOL CANCER THER, V12, P1073, DOI 10.1158/1535-7163.MCT-13-0065
   Ladou J, 2010, ENVIRON HEALTH PERSP, V118, P897, DOI 10.1289/ehp.1002285
   Linton A, 2014, BRIT J CANCER, V110, P510, DOI 10.1038/bjc.2013.731
   Luo RZ, 2013, PLOS ONE, V8, DOI 10.1371/journal.pone.0070511
   Nomoto S, 2010, ANN SURG ONCOL, V17, P923, DOI 10.1245/s10434-009-0790-0
   Olsen NJ, 2011, MED J AUSTRALIA, V195, P271, DOI 10.5694/mja11.10125
   Pass HI, 2012, NEW ENGL J MED, V367, P1417, DOI 10.1056/NEJMoa1115050
   Relan V, 2013, PLOS ONE, V8, DOI 10.1371/journal.pone.0058132
   Rena O, 2011, J SURG ONCOL, V104, P701, DOI 10.1002/jso.21901
   Rui W, 2010, LUNG CANCER, V69, P239, DOI 10.1016/j.lungcan.2009.10.009
   Sadr-Nabavi A, 2009, INT J CANCER, V124, P1727, DOI 10.1002/ijc.24108
   SCHMITTER D, 1992, INT J CANCER, V51, P296, DOI 10.1002/ijc.2910510220
   Seeliger H, 2009, MOL CANCER RES, V7, P189, DOI 10.1158/1541-7786.MCR-08-0132
   Song EL, 2011, GYNECOL ONCOL, V121, P174, DOI 10.1016/j.ygyno.2010.11.004
   Song EL, 2010, GYNECOL ONCOL, V117, P417, DOI 10.1016/j.ygyno.2009.12.016
   Timpl R, 2003, NAT REV MOL CELL BIO, V4, P479, DOI 10.1038/nrm1130
   Tong JD, 2011, NEOPLASMA, V58, P441, DOI 10.4149/neo_2011_05_441
   WU YJ, 1982, CELL, V31, P693, DOI 10.1016/0092-8674(82)90324-5
   Yue W, 2007, CLIN CANCER RES, V13, P4336, DOI 10.1158/1078-0432.CCR-07-0015
   Zhang YW, 2010, EXP EYE RES, V90, P374, DOI 10.1016/j.exer.2009.09.018
   Zhou YH, 2013, ATLAS GENET CYTOGENE, V17, P115
NR 44
TC 52
Z9 53
U1 0
U2 5
PU NATURE PUBLISHING GROUP
PI LONDON
PA MACMILLAN BUILDING, 4 CRINAN ST, LONDON N1 9XW, ENGLAND
SN 0007-0920
EI 1532-1827
J9 BRIT J CANCER
JI Br. J. Cancer
PD SEP 15
PY 2015
VL 113
IS 6
BP 963
EP 969
DI 10.1038/bjc.2015.286
PG 7
WC Oncology
WE Science Citation Index Expanded (SCI-EXPANDED)
SC Oncology
GA CR7AI
UT WOS:000361499300013
PM 26263483
OA hybrid, Green Published, Green Accepted
DA 2024-03-10
ER

PT J
AU Campos, B
   Warta, R
   Chaisaingmongkol, J
   Geiselhart, L
   Popanda, O
   Hartmann, C
   von Deimling, A
   Unterberg, A
   Plass, C
   Schmezer, P
   Herold-Mende, C
AF Campos, Benito
   Warta, Rolf
   Chaisaingmongkol, Jittiporn
   Geiselhart, Lea
   Popanda, Odilia
   Hartmann, Christian
   von Deimling, Andreas
   Unterberg, Andreas
   Plass, Christoph
   Schmezer, Peter
   Herold-Mende, Christel
TI Epigenetically mediated downregulation of the differentiation-promoting
   chaperon protein CRABP2 in astrocytic gliomas
SO INTERNATIONAL JOURNAL OF CANCER
LA English
DT Article
DE methylation; glioma; differentiation; retinoic acid; CRABP2
ID RETINOIC ACID RECEPTORS; EXPRESSION; CANCER
AB Impairment of endogenous differentiation pathways like retinoic acid (RA) signaling seems to be a central pathogenetic event in astrocytic gliomas. Among others, expression of the differentiation-promoting RA chaperon protein cellular retinoic acid binding protein 2 (CRABP2) is extenuated in high-grade gliomas. Against this background, we aimed at identifying potential pathomechanisms underlying reduced CRABP2 expression in these tumors. Using MassARRAY methylation analysis, we detected extensive CpG methylation upstream of the CRABP2 gene locus in a study sample comprising 100 astrocytic gliomas of WHO Grade II to IV. Compared to nontumorous control samples, tumors revealed increased CpG methylation and methylation levels were inversely correlated to CRABP2 mRNA expression. Substantiating our in situ findings, CRABP2 mRNA levels increased in glioma cell lines after exposure to the demethylating agent 5-aza-2'-deoxycytidine. Finally, a distinct CpG methylation signature distinguished between primary glioblastoma on the one hand and the group of astrocytoma WHO IIIII and secondary glioblastoma on the other hand. Altogether, our observations suggest that epigenetic silencing of CRABP2 might contribute to an immature phenotype in glioma cells.
C1 [Campos, Benito; Warta, Rolf; Unterberg, Andreas; Herold-Mende, Christel] Heidelberg Univ, Dept Neurosurg, Div Neurosurg Res, Heidelberg, Germany.
   [Warta, Rolf] Heidelberg Univ, Dept Otorhinolaryngol Head & Neck Surg, Heidelberg, Germany.
   [Chaisaingmongkol, Jittiporn; Geiselhart, Lea; Popanda, Odilia; Plass, Christoph; Schmezer, Peter] German Canc Res Ctr, Div Epigen & Canc Risk Factors, Heidelberg, Germany.
   [Hartmann, Christian; von Deimling, Andreas] Heidelberg Univ, Clin Cooperat Unit Neuropathol, German Canc Ctr, Heidelberg, Germany.
   [Hartmann, Christian; von Deimling, Andreas] Heidelberg Univ, Inst Pathol, Dept Neuropathol, D-6900 Heidelberg, Germany.
C3 Ruprecht Karls University Heidelberg; Ruprecht Karls University
   Heidelberg; Helmholtz Association; German Cancer Research Center (DKFZ);
   Ruprecht Karls University Heidelberg; Ruprecht Karls University
   Heidelberg
RP Herold-Mende, C (通讯作者)，Neurochirurg Univ Klin, Sekt Neurochirurg Forsch, INF 400, D-69120 Heidelberg, Germany.
EM h.mende@med.uni-heidelberg.de
RI Popanda, Odilia/P-6917-2019; Plass, Christoph/H-7192-2014; von Deimling,
   Andreas/F-7774-2013; Hartmann, Christian/D-1882-2010
OI von Deimling, Andreas/0000-0002-5863-540X; Chaisaingmongkol,
   Jittiporn/0000-0001-8019-5562; Hartmann, Christian/0009-0004-3700-3536
FU Bundesministerium fur Bildung und Forschung [01GS0886]; Deutsche
   Krebshilfe [109202]; Medical Faculty of Heidelberg University;
   Tumorzentrum Heidelberg/Mannheim
FX Grant sponsor: Bundesministerium fur Bildung und Forschung; Grant
   number: 01GS0886; Grant sponsor: Deutsche Krebshilfe; Grant number:
   109202; Grant sponsors: Postdoc-Fellowship of the Medical Faculty of
   Heidelberg University; Grant sponsors: Tumorzentrum Heidelberg/Mannheim
CR Barbus S, 2011, JNCI-J NATL CANCER I, V103, P598, DOI 10.1093/jnci/djr036
   Beier D, 2008, BRAIN PATHOL, V18, P370, DOI 10.1111/j.1750-3639.2008.00130.x
   Blomhoff R, 2006, J NEUROBIOL, V66, P606, DOI 10.1002/neu.20242
   Bock C, 2005, BIOINFORMATICS, V21, P4067, DOI 10.1093/bioinformatics/bti652
   Calmon MF, 2009, NEOPLASIA, V11, P1329, DOI 10.1593/neo.91110
   Campos B, 2011, AM J PATHOL, V178, P1953, DOI 10.1016/j.ajpath.2011.01.051
   Campos B, 2010, CLIN CANCER RES, V16, P2715, DOI 10.1158/1078-0432.CCR-09-1800
   Chakravarti N, 2007, CLIN CANCER RES, V13, P4817, DOI 10.1158/1078-0432.CCR-06-3026
   Chambon P, 1996, FASEB J, V10, P940, DOI 10.1096/fasebj.10.9.8801176
   Corlazzoli F, 2009, PLOS ONE, V4, DOI 10.1371/journal.pone.0004305
   Delva L, 1999, MOL CELL BIOL, V19, P7158
   Ehrich M, 2005, P NATL ACAD SCI USA, V102, P15785, DOI 10.1073/pnas.0507816102
   GIGUERE V, 1994, ENDOCR REV, V15, P61, DOI 10.1210/er.15.1.61
   Goeppert B, 2010, HEPATOLOGY, V52, P2023, DOI 10.1002/hep.23939
   Karcher S, 2006, INT J CANCER, V118, P2182, DOI 10.1002/ijc.21648
   Lamszus K, 2010, TARGET ONCOL, V5, P211, DOI 10.1007/s11523-010-0155-4
   Noushmehr H, 2010, CANCER CELL, V17, P510, DOI 10.1016/j.ccr.2010.03.017
   Sessler RJ, 2005, MOL CELL, V18, P343, DOI 10.1016/j.molcel.2005.03.026
   Tanabe K, 2008, CANCER SCI, V99, P267, DOI 10.1111/j.1349-7006.2007.00684.x
   Thon N, 2010, MOL CELL NEUROSCI, V43, P51, DOI 10.1016/j.mcn.2008.07.022
   Widschwendter M, 1997, CANCER RES, V57, P4158
   Zeppernick F, 2008, CLIN CANCER RES, V14, P123, DOI 10.1158/1078-0432.CCR-07-0932
NR 22
TC 19
Z9 23
U1 0
U2 3
PU WILEY
PI HOBOKEN
PA 111 RIVER ST, HOBOKEN 07030-5774, NJ USA
SN 0020-7136
EI 1097-0215
J9 INT J CANCER
JI Int. J. Cancer
PD OCT 15
PY 2012
VL 131
IS 8
BP 1963
EP 1968
DI 10.1002/ijc.27446
PG 6
WC Oncology
WE Science Citation Index Expanded (SCI-EXPANDED)
SC Oncology
GA 993XN
UT WOS:000307893400024
PM 22275178
OA Bronze
DA 2024-03-10
ER

PT J
AU Lee, D
   Kang, SY
   Suh, YL
   Jeong, JY
   Lee, JI
   Nam, DH
AF Lee, Dakeun
   Kang, So Young
   Suh, Yeon-Lim
   Jeong, Ji Yun
   Lee, Jung-Il
   Nam, Do-Hyun
TI Clinicopathologic and genomic features of gliosarcomas
SO JOURNAL OF NEURO-ONCOLOGY
LA English
DT Article
DE Gliosarcoma; Isocitrate dehydrogenase; O6-methylguanine-DNA
   methyltransferase; Treatment
ID CODON 132 MUTATION; GLIOBLASTOMA-MULTIFORME; PROMOTER METHYLATION;
   ALKYLATING-AGENTS; MALIGNANT GLIOMA; BRAIN-TUMORS; MGMT GENE;
   TEMOZOLOMIDE; IDH1; INACTIVATION
AB Gliosarcoma is a variant of glioblastoma (GBM) with both glial and mesenchymal differentiation. The genetic profile of gliosarcoma is similar to that of primary GBM, except for rare EGFR amplification. However, little is known about O6-methylguanine-DNA methyltransferase (MGMT) methylation and isocitrate dehydrogenase (IDH) 1/2 mutations in gliosarcomas. The objective of this study was to investigate the status of MGMT methylation and IDH1/2 mutations, and to determine the effect of current treatment options for 26 patients with gliosarcoma. Among 26 cases, 21 were primary gliosarcomas, four secondary gliosarcomas, and one radiation-induced gliosarcoma. MGMT methylation was detected in three cases (11.5%), of which one was found in primary gliosarcoma and two in secondary gliosarcoma. IDH1 mutation was found in two cases (7.7%), of which one was in secondary gliosarcoma and the other in primary gliosarcoma with MGMT methylation. A case of primary gliosarcoma with both IDH1 mutation and MGMT methylation had a focal oligodendroglial component. No IDH2 mutation was found. Patients who underwent gross total resection (GTR) during first surgery had better survival (mean overall survival 18.1 vs. 9.04 months; P = 0.0543). In multivariate analysis, GTR and/or gamma knife surgery at recurrence was the independent favorable prognostic factor (P = 0.0003). In conclusion, MGMT methylation and IDH1 mutation are rare events in gliosarcomas, and only aggressive and repetitive local control seems to be effective in treatment of gliosarcoma.
C1 [Kang, So Young; Suh, Yeon-Lim; Jeong, Ji Yun] Sungkyunkwan Univ, Sch Med, Samsung Med Ctr, Dept Pathol, Seoul 135710, South Korea.
   [Lee, Dakeun] Kyungpook Natl Univ, Sch Med, Kyungpook Natl Univ Hosp, Dept Pathol, Taegu, South Korea.
   [Lee, Jung-Il; Nam, Do-Hyun] Sungkyunkwan Univ, Sch Med, Samsung Med Ctr, Dept Neurosurg, Seoul 135710, South Korea.
C3 Sungkyunkwan University (SKKU); Samsung Medical Center; Kyungpook
   National University; Kyungpook National University Hospital;
   Sungkyunkwan University (SKKU); Samsung Medical Center
RP Suh, YL (通讯作者)，Sungkyunkwan Univ, Sch Med, Samsung Med Ctr, Dept Pathol, 50 Irwon Dong, Seoul 135710, South Korea.
EM ylsuh76@skku.edu
RI , Do Hyun Nam/C-9656-2011
CR Balss J, 2008, ACTA NEUROPATHOL, V116, P597, DOI 10.1007/s00401-008-0455-2
   BIGNER SH, 1987, CANCER GENET CYTOGEN, V29, P165, DOI 10.1016/0165-4608(87)90045-8
   Brandes AA, 2009, CANCER-AM CANCER SOC, V115, P3512, DOI 10.1002/cncr.24406
   Esteller M, 1999, CANCER RES, V59, P793
   Esteller M, 2000, NEW ENGL J MED, V343, P1350, DOI 10.1056/NEJM200011093431901
   FEIGIN I, 1958, CANCER, V11, P264, DOI 10.1002/1097-0142(195803/04)11:2<264::AID-CNCR2820110207>3.0.CO;2-D
   Galanis E, 1998, J NEUROSURG, V89, P425, DOI 10.3171/jns.1998.89.3.0425
   Han SJ, 2010, J NEUROSURG, V112, P990, DOI 10.3171/2009.9.JNS09931
   Hartmann C, 2010, ACTA NEUROPATHOL, V120, P707, DOI 10.1007/s00401-010-0781-z
   Hegi ME, 2005, NEW ENGL J MED, V352, P997, DOI 10.1056/NEJMoa043331
   Kang SH, 2011, J NEURO-ONCOL, V101, P477, DOI 10.1007/s11060-010-0267-9
   Lutterbach J, 2001, RADIOTHER ONCOL, V61, P57, DOI 10.1016/S0167-8140(01)00415-7
   MEIS JM, 1991, CANCER, V67, P2342, DOI 10.1002/1097-0142(19910501)67:9<2342::AID-CNCR2820670922>3.0.CO;2-B
   MORANTZ RA, 1976, J NEUROSURG, V45, P398, DOI 10.3171/jns.1976.45.4.0398
   PERRY JR, 1995, CANCER, V75, P2910, DOI 10.1002/1097-0142(19950615)75:12<2910::AID-CNCR2820751219>3.0.CO;2-A
   Reis RM, 2000, AM J PATHOL, V156, P425, DOI 10.1016/S0002-9440(10)64746-3
   Sanson M, 2009, J CLIN ONCOL, V27, P4150, DOI 10.1200/JCO.2009.21.9832
   Sarkar C, 1997, INDIAN J MED RES, V106, P229
   Sarkaria JN, 2008, CLIN CANCER RES, V14, P2900, DOI 10.1158/1078-0432.CCR-07-1719
   Stummer W, 2006, LANCET ONCOL, V7, P392, DOI 10.1016/S1470-2045(06)70665-9
   Stupp R, 2005, NEW ENGL J MED, V352, P987, DOI 10.1056/NEJMoa043330
   Tohma Y, 1998, J NEUROPATH EXP NEUR, V57, P684, DOI 10.1097/00005072-199807000-00005
   Wisoff JH, 1998, J NEUROSURG, V89, P52, DOI 10.3171/jns.1998.89.1.0052
   Yan H, 2009, NEW ENGL J MED, V360, P765, DOI 10.1056/NEJMoa0808710
   Zawlik I, 2009, NEUROEPIDEMIOLOGY, V32, P21, DOI 10.1159/000170088
NR 25
TC 39
Z9 43
U1 0
U2 5
PU SPRINGER
PI NEW YORK
PA 233 SPRING ST, NEW YORK, NY 10013 USA
SN 0167-594X
EI 1573-7373
J9 J NEURO-ONCOL
JI J. Neuro-Oncol.
PD MAY
PY 2012
VL 107
IS 3
BP 643
EP 650
DI 10.1007/s11060-011-0790-3
PG 8
WC Oncology; Clinical Neurology
WE Science Citation Index Expanded (SCI-EXPANDED)
SC Oncology; Neurosciences & Neurology
GA 934TK
UT WOS:000303469400022
PM 22270848
DA 2024-03-10
ER

PT J
AU Alivand, MR
   Najafi, S
   Esmaeili, S
   Rahmanpour, D
   Zhaleh, H
   Rahmati, Y
AF Alivand, Mohammad Reza
   Najafi, Sajad
   Esmaeili, Sajjad
   Rahmanpour, Dara
   Zhaleh, Hossein
   Rahmati, Yazdan
TI Integrative analysis of DNA methylation and gene expression profiles to
   identify biomarkers of glioblastoma
SO CANCER GENETICS
LA English
DT Article; Early Access
DE Glioblastoma; GEO; Methylation; Gene expression; Biomarker, qRT-PCR;
   TCGA
ID CYTOSCAPE; PATHWAY; GLIOMAS; MODELS; CANCER; IDH1
AB Glioblastoma multiforme (GBM) is the most common, most invasive, and malignant type of primary brain tumor with poor prognosis and poor survival rate. Using GSE22891 the expression and methylation status of same GBM patients was evaluated to identify key epigenetic genes in GBM. Using vertical bar log2FC vertical bar > 1 and FDR < 0.05 as the threshold, DEGs including 4910 downregulated and 2478 upregulated were screened and by vertical bar log2FC vertical bar > 0.2 and p-value < 0.05, 3223 DMCs were detected. By merging the results of DEGs and DMCs, 643 genes were selected for network analysis by WGCNA, and based on expression values three modules and by methylation values, one module was selected. Using STRING and Cytoscape databases, PPI network of genes of all modules were constructed separately. According to the PPI network, core genes were picked out. The expression status of core genes was evaluated using GSE77043, GSE42656, GSE30563, GSE22891, GSE15824, and GSE122498, and 50 genes were validated. The methylation status of 50 genes was explored using GSE50923, GSE22891, and GSE36245, and finally, 12 hub genes including ARHGEF7, RAB11FIP4, PPP1R16B, OLFM1, CLDN10, BCAT1, C1QB, C1QC, IFI16, NUP37, PARP9, and PCLAF were selected. Using GEPIA database, the expression and by cBioportal the survival plot and also scatterplot of methylation versus expression of 12 hub genes were extracted based on TCGA. To determine the diagnostic values of the hub genes, the receiver operating characteristic (ROC) curve and the area under the curve (AUC) were extracted based on GSE22891 and GSE122498. Finally, we evaluated the expression level of the genes in tissue of 83 GBM patients and also non-tumoral adjacent (as control) tissues. (C) 2021 Elsevier Inc. All rights reserved.
C1 [Alivand, Mohammad Reza; Rahmanpour, Dara] Tabriz Univ Med Sci, Dept Med Genet, Fac Med, Tabriz, Iran.
   [Najafi, Sajad] Shahid Beheshti Univ Med Sci, Sch Adv Technol Med, Dept Med Biotechnol, Student Res Comm, Tehran, Iran.
   [Esmaeili, Sajjad] Kermanshah Univ Med Sci, Hlth Technol Inst, Med Biol Res Ctr, Kermanshah, Iran.
   [Zhaleh, Hossein] Kermanshah Univ Med Sci, Subst Abuse Prevent Res Ctr, Kermanshah, Iran.
   [Rahmati, Yazdan] Iran Univ Med Sci, Dept Med Genet & Mol Biol, Fac Med, Tehran, Iran.
C3 Tabriz University of Medical Science; Shahid Beheshti University Medical
   Sciences; Kermanshah University of Medical Sciences; Kermanshah
   University of Medical Sciences; Iran University of Medical Sciences
RP Rahmati, Y (通讯作者)，Iran Univ Med Sci, Dept Med Genet & Mol Biol, Fac Med, Tehran, Iran.
EM shima.hosseini@ymail.com
RI Najafi, Sajad/GWN-0791-2022; Zhaleh, Hossein/B-5660-2018; Najafi,
   Sajad/AAV-3289-2021; esmaeili, sajjad/GQQ-4878-2022; Rahmanpour,
   Dara/IAP-2908-2023
OI Najafi, Sajad/0000-0001-7226-5778; Najafi, Sajad/0000-0001-7226-5778; 
FU Iran University of medical sciences [96-03-30-30735]; Tabriz University
   of medical science [IR.TBZMED.REC.1395.67]
FX This study was funded by Iran University of medical sciences, grant
   number 96-03-30-30735 and Tabriz University of medical science
   (Ethicscode: IR.TBZMED.REC.1395.67).
CR [Anonymous], 2015, J CANC RES UPDATES, DOI DOI 10.6000/1929-2279.2015.04.04.1
   Aryee MJ, 2014, BIOINFORMATICS, V30, P1363, DOI 10.1093/bioinformatics/btu049
   Bindea G, 2009, BIOINFORMATICS, V25, P1091, DOI 10.1093/bioinformatics/btp101
   Bleeker FE, 2014, BMC CANCER, V14, DOI 10.1186/1471-2407-14-718
   Bleeker FE, 2012, J NEURO-ONCOL, V108, P11, DOI 10.1007/s11060-011-0793-0
   Chaumeil MM, 2014, CANCER RES, V74, P4247, DOI 10.1158/0008-5472.CAN-14-0680
   Chen R, 2017, NEUROTHERAPEUTICS, V14, P284, DOI 10.1007/s13311-017-0519-x
   Chin L, 2008, NATURE, V455, P1061, DOI 10.1038/nature07385
   Connor K, 2020, CANCERS, V12, DOI 10.3390/cancers12123531
   Etcheverry A, 2010, BMC GENOMICS, V11, DOI 10.1186/1471-2164-11-701
   Gao JJ, 2013, SCI SIGNAL, V6, DOI 10.1126/scisignal.2004088
   Garami M., 2011, MOL TARGETS CNS TUMO
   Hayden EC, 2010, GENOMICS BOOSTS BRAI
   Hill VK, 2014, BMC CANCER, V14, DOI 10.1186/1471-2407-14-506
   Holland EC, 2000, P NATL ACAD SCI USA, V97, P6242, DOI 10.1073/pnas.97.12.6242
   Hughes LAE, 2013, CANCER RES, V73, P5858, DOI 10.1158/0008-5472.CAN-12-4306
   Ibrahim AEK, 2011, GUT, V60, P499, DOI 10.1136/gut.2010.223602
   Kanehisa M, 2008, NUCLEIC ACIDS RES, V36, pD480, DOI 10.1093/nar/gkm882
   Lee DH, 2017, ONCOTARGET, V8, P18577, DOI 10.18632/oncotarget.14612
   Li GR, 2016, INVEST OPHTH VIS SCI, V57, P2178, DOI 10.1167/iovs.15-18665
   Li L, 2019, EXP THER MED, V18, P3439, DOI 10.3892/etm.2019.7975
   Mamoor S, 2020, DIFFERENTIAL EXPRESS
   Mangogna A, 2019, FRONT IMMUNOL, V10, DOI 10.3389/fimmu.2019.02366
   Mitchell D, 2019, FRONT ONCOL, V9, DOI 10.3389/fonc.2019.00780
   Noushmehr H, 2010, CANCER CELL, V17, P510, DOI 10.1016/j.ccr.2010.03.017
   Pangeni RP, 2018, EPIGENETICS-US, V13, P432, DOI 10.1080/15592294.2018.1469892
   Pojo M., 2011, MOL HALLMARKS GLIOMA
   Pollo B, 2016, NEURO-ONCOLOGY, V18, P31
   Roy DM, 2014, PROTEIN CELL, V5, P265, DOI 10.1007/s13238-014-0031-6
   Shai RM, 2005, MOL BRAIN RES, V136, P99, DOI 10.1016/j.molbrainres.2005.01.017
   Shannon P, 2003, GENOME RES, V13, P2498, DOI 10.1101/gr.1239303
   Shi QL, 2019, EPIGENETICS-US, V14, P392, DOI 10.1080/15592294.2019.1588684
   Smith AA, 2014, EPIGENETICS-US, V9, P873, DOI 10.4161/epi.28571
   Smyth GK, 2005, STAT BIOL HEALTH, P397, DOI 10.1007/0-387-29362-0_23
   Tang ZF, 2017, NUCLEIC ACIDS RES, V45, pW98, DOI 10.1093/nar/gkx247
   Tönjes M, 2013, NAT MED, V19, P901, DOI 10.1038/nm.3217
   Turcan S, 2012, NATURE, V483, P479, DOI 10.1038/nature10866
   Verhaak RGW, 2010, CANCER CELL, V17, P98, DOI 10.1016/j.ccr.2009.12.020
   Wang Z, 2018, AM J NEPHROL, V48, P193, DOI 10.1159/000492725
   Xu H, 2020, CNS NEUROSCI THER, V26, P804, DOI 10.1111/cns.13380
   Yang LW, 2020, WORLD NEUROSURG, V138, pE492, DOI 10.1016/j.wneu.2020.02.159
   Yu K., CONSTRUCTION COMPETI
   Zhang CZ, 2010, INT J ONCOL, V36, P1503, DOI 10.3892/ijo_00000637
   Zhang M, 2019, EXP THER MED, V18, P2140, DOI 10.3892/etm.2019.7807
   Zhang Y, 2018, ONCOL REP, V40, P715, DOI 10.3892/or.2018.6483
NR 45
TC 12
Z9 12
U1 1
U2 2
PU ELSEVIER SCIENCE INC
PI NEW YORK
PA STE 800, 230 PARK AVE, NEW YORK, NY 10169 USA
SN 2210-7762
EI 2210-7770
J9 CANCER GENET-NY
JI Cancer Genet.
PD 2021 NOV
PY 2021
VL 258
BP 135
EP 150
DI 10.1016/j.cancergen.2021.10.008
EA NOV 2021
PG 16
WC Oncology; Genetics & Heredity
WE Science Citation Index Expanded (SCI-EXPANDED)
SC Oncology; Genetics & Heredity
GA XA1ZT
UT WOS:000720454800002
PM 34773808
DA 2024-03-10
ER

PT J
AU Gaspar, TB
   Sá, A
   Lopes, JM
   Sobrinho-Simoes, M
   Soares, P
   Vinagre, J
AF Gaspar, Tiago Bordeira
   Sa, Ana
   Lopes, Jose Manuel
   Sobrinho-Simoes, Manuel
   Soares, Paula
   Vinagre, Joao
TI Telomere Maintenance Mechanisms in Cancer
SO GENES
LA English
DT Review
DE cancer; telomere; telomerase; promoter; TERT; TERC; alternative
   lengthening of telomeres (ALT); telomere maintenance mechanism (TMM);
   non-defined telomere maintenance mechanism (NDTMM)
ID TERT-PROMOTER MUTATIONS; REVERSE-TRANSCRIPTASE PROMOTER;
   COMPARATIVE-GENOMIC-HYBRIDIZATION; SQUAMOUS-CELL CARCINOMA; DNA COPY
   NUMBER; PAPILLARY THYROID-CARCINOMA; AGGRESSIVE CLINICAL BEHAVIOR; ADULT
   MALIGNANT GLIOMAS; COMMON GENETIC-VARIANTS; CPG ISLAND METHYLATION
AB Tumour cells can adopt telomere maintenance mechanisms (TMMs) to avoid telomere shortening, an inevitable process due to successive cell divisions. In most tumour cells, telomere length (TL) is maintained by reactivation of telomerase, while a small part acquires immortality through the telomerase-independent alternative lengthening of telomeres (ALT) mechanism. In the last years, a great amount of data was generated, and different TMMs were reported and explained in detail, benefiting from genome-scale studies of major importance. In this review, we address seven different TMMs in tumour cells: mutations of the TERT promoter (TERTp), amplification of the genes TERT and TERC, polymorphic variants of the TERT gene and of its promoter, rearrangements of the TERT gene, epigenetic changes, ALT, and non-defined TMM (NDTMM). We gathered information from over fifty thousand patients reported in 288 papers in the last years. This wide data collection enabled us to portray, by organ/system and histotypes, the prevalence of TERTp mutations, TERT and TERC amplifications, and ALT in human tumours. Based on this information, we discuss the putative future clinical impact of the aforementioned mechanisms on the malignant transformation process in different setups, and provide insights for screening, prognosis, and patient management stratification.
C1 [Gaspar, Tiago Bordeira; Sa, Ana; Lopes, Jose Manuel; Sobrinho-Simoes, Manuel; Soares, Paula; Vinagre, Joao] Univ Porto, Inst Res & Innovat Hlth Sci I3S, Canc Signaling & Metab Grp, P-4200135 Porto, Portugal.
   [Gaspar, Tiago Bordeira; Sa, Ana; Lopes, Jose Manuel; Sobrinho-Simoes, Manuel; Soares, Paula; Vinagre, Joao] Univ Porto Ipatimup, Inst Mol Pathol & Immunol, Canc Signaling & Metab Grp, P-4200135 Porto, Portugal.
   [Gaspar, Tiago Bordeira; Lopes, Jose Manuel; Sobrinho-Simoes, Manuel; Vinagre, Joao] Med Fac Univ Porto FMUP, P-4200139 Porto, Portugal.
   [Gaspar, Tiago Bordeira; Sa, Ana; Soares, Paula] Univ Porto, Abel Salazar Biomed Sci Inst ICBAS, P-4050313 Porto, Portugal.
   [Lopes, Jose Manuel; Sobrinho-Simoes, Manuel] Ctr Hosp Sao Joao, Dept Pathol & Oncol, P-4200139 Porto, Portugal.
C3 Universidade do Porto; i3S - Instituto de Investigacao e Inovacao em
   Saude, Universidade do Porto; Universidade do Porto; Universidade do
   Porto; Universidade do Porto; Sao Joao Hospital
RP Soares, P (通讯作者)，Univ Porto, Inst Res & Innovat Hlth Sci I3S, Canc Signaling & Metab Grp, P-4200135 Porto, Portugal.; Soares, P (通讯作者)，Univ Porto Ipatimup, Inst Mol Pathol & Immunol, Canc Signaling & Metab Grp, P-4200135 Porto, Portugal.; Soares, P (通讯作者)，Univ Porto, Abel Salazar Biomed Sci Inst ICBAS, P-4050313 Porto, Portugal.
EM tgaspar@ipatimup.pt; asa@ipatimup.pt; jmlopes@ipatimup.pt;
   ssimoes@ipatimup.pt; psoares@ipatimup.pt; jvinagre@ipatimup.pt
RI Gaspar, Tiago Bordeira/AHE-8126-2022; Sobrinho-Simões,
   Manuel/J-8290-2013; Soares, Paula/B-6054-2008; Vinagre,
   Joao/J-7431-2013; Lopes, Jose Manuel/J-7428-2013
OI Soares, Paula/0000-0001-9607-6998; Vinagre, Joao/0000-0002-0871-1427;
   Bordeira Gaspar, Tiago/0000-0002-7410-7869; Sobrinho-Simoes,
   Manuel/0000-0003-1613-1235; Lopes, Jose Manuel/0000-0001-8597-3474
FU FCT-Fundacao para a Ciencia e a Tecnologia [SFRH/BD/129431/2017];
   FEDER-Fundo Europeu de Desenvolvimento Regional funds through the
   COMPETE 2020-Operacional Programme for Competitiveness and
   Internationalization (POCI); Portuguese funds through FCT
   [POCI-01-0145-FEDER-007274]; Norte 2020-Programa Operacional Regional do
   Norte [NORTE-01-0145-FEDER-000029]; Norte 2020-Programa Operacional
   Regional do Norte; European Regional Development Fund (ERDF) through the
   Operational Programme for Competitiveness and
   Internationalization-COMPETE2020; Portuguese national funds via FCT
   [POCI-01-0145-FEDER-016390]; Fundação para a Ciência e a Tecnologia
   [SFRH/BD/129431/2017] Funding Source: FCT
FX This work was supported by PhD grant from FCT-Fundacao para a Ciencia e
   a Tecnologia to T.B.G. (SFRH/BD/129431/2017). This work was also
   financed by FEDER-Fundo Europeu de Desenvolvimento Regional funds
   through the COMPETE 2020-Operacional Programme for Competitiveness and
   Internationalization (POCI), Portugal 2020, and by Portuguese funds
   through FCT in the framework of the project "Institute for Research and
   Innovation in Health Sciences" (POCI-01-0145-FEDER-007274). Further
   funding was obtained from the project "Advancing cancer research: from
   basic knowledgment to application"; NORTE-01-0145-FEDER-000029;
   "Projetos Estruturados de I&D&I", funded by Norte 2020-Programa
   Operacional Regional do Norte. Further funded by the European Regional
   Development Fund (ERDF) through the Operational Programme for
   Competitiveness and Internationalization-COMPETE2020, and Portuguese
   national funds via FCT, under project POCI-01-0145-FEDER-016390: CANCEL
   STEM".
CR Abedalthagafi M, 2013, MODERN PATHOL, V26, P1425, DOI 10.1038/modpathol.2013.90
   Ahn S, 2017, ENDOCR-RELAT CANCER, V24, P97, DOI 10.1530/ERC-16-0421
   Akincilar SC, 2016, CELL MOL LIFE SCI, V73, P1659, DOI 10.1007/s00018-016-2146-9
   Alexandrov LB, 2013, NATURE, V500, P415, DOI 10.1038/nature12477
   Allory Y, 2014, EUR UROL, V65, P360, DOI 10.1016/j.eururo.2013.08.052
   Ally A, 2017, CELL, V169, P1327, DOI 10.1016/j.cell.2017.05.046
   Alzahrani AS, 2016, THYROID, V26, P235, DOI 10.1089/thy.2015.0510
   Amorim JP, 2016, GENES-BASEL, V7, DOI 10.3390/genes7090066
   Andersson S, 2006, BRIT J CANCER, V95, P331, DOI 10.1038/sj.bjc.6603253
   Andersson S, 2009, AM J PATHOL, V175, P1831, DOI 10.2353/ajpath.2009.090122
   Arita H, 2016, ACTA NEUROPATHOL COM, V4, DOI 10.1186/s40478-016-0351-2
   Arita H, 2013, ACTA NEUROPATHOL, V126, P267, DOI 10.1007/s00401-013-1141-6
   Arnold N, 1996, GENE CHROMOSOME CANC, V16, P46, DOI 10.1002/(SICI)1098-2264(199605)16:1<46::AID-GCC7>3.0.CO;2-3
   Arnoult N, 2015, NAT STRUCT MOL BIOL, V22, P859, DOI 10.1038/nsmb.3092
   Arnoult N, 2012, NAT STRUCT MOL BIOL, V19, P948, DOI 10.1038/nsmb.2364
   Arora R, 2014, NAT COMMUN, V5, DOI 10.1038/ncomms6220
   Aubert G, 2014, PROG MOL BIOL TRANSL, V125, P89, DOI 10.1016/B978-0-12-397898-1.00004-9
   Azhibek D, 2016, J MOL RECOGNIT, V29, P242, DOI 10.1002/jmr.2521
   Azzalin CM, 2007, SCIENCE, V318, P798, DOI 10.1126/science.1147182
   Bae EY, 2012, RESPIROLOGY, V17, P699, DOI 10.1111/j.1440-1843.2012.02165.x
   Bae JS, 2016, DIAGN PATHOL, V11, DOI 10.1186/s13000-016-0458-6
   Bahrami A, 2016, MODERN PATHOL, V29, P1511, DOI 10.1038/modpathol.2016.126
   Bai X, 2017, CLIN CANCER RES, V23, P6120, DOI 10.1158/1078-0432.CCR-17-0980
   Baird DM, 2010, EXPERT REV MOL MED, V12, DOI 10.1017/S146239941000147X
   Balsara BR, 1997, CANCER RES, V57, P2116
   Bao Y, 2017, GUT, V66, P1116, DOI 10.1136/gutjnl-2016-312510
   Barthel FP, 2017, NAT GENET, V49, P349, DOI 10.1038/ng.3781
   Batista R, 2016, INT J CANCER, V139, P414, DOI 10.1002/ijc.30057
   Bayram S, 2016, GENE, V585, P84, DOI 10.1016/j.gene.2016.03.030
   Bechter OE, 2002, EXP HEMATOL, V30, P26, DOI 10.1016/S0301-472X(01)00760-3
   Beroukhim R, 2010, NATURE, V463, P899, DOI 10.1038/nature08822
   Biswas S, 2017, PHARMACOL THERAPEUT, V173, P118, DOI 10.1016/j.pharmthera.2017.02.011
   Bjorkqvist AM, 1998, GENE CHROMOSOME CANC, V22, P79
   Blackburn EH, 2006, NAT MED, V12, P1133, DOI 10.1038/nm1006-1133
   Blackburn EH, 2015, SCIENCE, V350, P1193, DOI 10.1126/science.aab3389
   Blasco MA, 2005, NAT REV GENET, V6, P611, DOI 10.1038/nrg1656
   Blasco MA, 2004, CARCINOGENESIS, V25, P1083, DOI 10.1093/carcin/bgh185
   Boaventura P, 2017, EUR J ENDOCRINOL, V176, P49, DOI 10.1530/EJE-16-0740
   Bockmuhl U, 1996, CANCER RES, V56, P5325
   Borah S, 2015, SCIENCE, V347, P1006, DOI 10.1126/science.1260200
   Bourgeron T, 2015, SCI REP-UK, V5, DOI 10.1038/srep15326
   Brass N, 1996, EUR J CANCER, V32A, P1205, DOI 10.1016/0959-8049(96)00016-0
   Brennan CW, 2013, CELL, V155, P462, DOI 10.1016/j.cell.2013.09.034
   Brown NA, 2018, HISTOPATHOLOGY, V72, P354, DOI 10.1111/his.13318
   Bryan TM, 1997, EUR J CANCER, V33, P767, DOI 10.1016/S0959-8049(97)00065-8
   BRYAN TM, 1995, EMBO J, V14, P4240, DOI 10.1002/j.1460-2075.1995.tb00098.x
   Bryan TM, 1997, NAT MED, V3, P1271, DOI 10.1038/nm1197-1271
   Bryce LA, 2000, NEOPLASIA, V2, P197, DOI 10.1038/sj.neo.7900092
   BRZOSKA PM, 1995, CANCER RES, V55, P3055
   Bullock M, 2016, CLIN ENDOCRINOL, V85, P283, DOI 10.1111/cen.12999
   Cahill Daniel P, 2015, CNS Oncol, V4, P287, DOI 10.2217/cns.15.32
   Cairney CJ, 2008, BIOCHIMIE, V90, P13, DOI 10.1016/j.biochi.2007.07.025
   Campa D, 2015, INT J CANCER, V137, P2175, DOI 10.1002/ijc.29590
   Campanella NC, 2015, EUR J HUM GENET, V23, P877, DOI 10.1038/ejhg.2014.195
   Cao JL, 2015, PLOS ONE, V10, DOI 10.1371/journal.pone.0128829
   Cao Y, 2008, CANCER SCI, V99, P1092, DOI 10.1111/j.1349-7006.2008.00815.x
   Carkic J, 2016, J ORAL SCI, V58, P449, DOI 10.2334/josnusd.16-0108
   Castelo-Branco P, 2016, ONCOTARGET, V7, P57726, DOI 10.18632/oncotarget.10639
   Castelo-Branco P, 2013, LANCET ONCOL, V14, P534, DOI 10.1016/S1470-2045(13)70110-4
   Casuscelli J, 2019, EUR UROL FOCUS, V5, P642, DOI 10.1016/j.euf.2017.09.008
   Cesare AJ, 2004, MOL CELL BIOL, V24, P9948, DOI 10.1128/MCB.24.22.9948-9957.2004
   Cesare AJ, 2010, NAT REV GENET, V11, P319, DOI 10.1038/nrg2763
   Cevik D, 2015, WORLD J GASTROENTERO, V21, P311, DOI 10.3748/wjg.v21.i1.311
   Chang KP, 2017, HEAD NECK-J SCI SPEC, V39, P1131, DOI 10.1002/hed.24728
   Chen C, 2014, PLOS ONE, V9, DOI 10.1371/journal.pone.0100297
   Chen HY, 2011, AM J EPIDEMIOL, V173, P915, DOI 10.1093/aje/kwq457
   Chen XF, 2012, GENET MOL RES, V11, P370, DOI 10.4238/2012.February.16.2
   Chen YJ, 2006, CANCER RES, V66, P6473, DOI 10.1158/0008-5472.CAN-06-0910
   Chen YL, 2014, INT J SURG, V12, P659, DOI 10.1016/j.ijsu.2014.05.066
   Cheng KA, 2015, ANN DIAGN PATHOL, V19, P146, DOI 10.1016/j.anndiagpath.2015.03.005
   Chiba K, 2017, SCIENCE, V357, P1416, DOI 10.1126/science.aao0535
   Chindris AM, 2015, J CLIN ENDOCR METAB, V100, P55, DOI 10.1210/jc.2014-1634
   Choi BJ, 2015, WORLD J GASTROENTERO, V21, P9328, DOI 10.3748/wjg.v21.i31.9328
   Choi JH, 2007, BIOCHEM BIOPH RES CO, V361, P615, DOI 10.1016/j.bbrc.2007.07.051
   Choi JE, 2009, CANCER EPIDEM BIOMAR, V18, P2773, DOI 10.1158/1055-9965.EPI-09-0323
   Chung HJ, 2015, J AM ACAD DERMATOL, V73, P864, DOI 10.1016/j.jaad.2015.07.030
   Cohen SB, 2007, SCIENCE, V315, P1850, DOI 10.1126/science.1138596
   Colgin LM, 1999, CURR OPIN GENET DEV, V9, P97, DOI 10.1016/S0959-437X(99)80014-8
   Costa A, 2006, CANCER RES, V66, P8918, DOI 10.1158/0008-5472.CAN-06-0273
   Cowan M, 2016, MODERN PATHOL, V29, P511, DOI 10.1038/modpathol.2016.53
   Cowan ML, 2016, HUM PATHOL, V53, P8, DOI 10.1016/j.humpath.2016.02.009
   Cusanelli E, 2015, FRONT GENET, V6, DOI 10.3389/fgene.2015.00143
   Cusanelli E, 2013, MOL CELL, V51, P780, DOI 10.1016/j.molcel.2013.08.029
   Dahlström J, 2016, ANN HEMATOL, V95, P1825, DOI 10.1007/s00277-016-2787-7
   de Biase D, 2015, THYROID, V25, P1013, DOI 10.1089/thy.2015.0101
   de Lange T, 2009, SCIENCE, V326, P948, DOI 10.1126/science.1170633
   Deng Z, 2009, MOL CELL, V35, P403, DOI 10.1016/j.molcel.2009.06.025
   Descotes F, 2017, BRIT J CANCER, V117, P583, DOI 10.1038/bjc.2017.210
   Dessain SK, 2000, CANCER RES, V60, P537
   Dettmer MS, 2015, ENDOCR-RELAT CANCER, V22, P419, DOI 10.1530/ERC-15-0057
   Di Stefano AL, 2013, NEURO-ONCOLOGY, V15, P542, DOI 10.1093/neuonc/nos284
   Dias-Santagata D, 2017, BRIT J DERMATOL, V177, P1376, DOI 10.1111/bjd.15836
   Diaz A, 2014, J AM ACAD DERMATOL, V71, P839, DOI 10.1016/j.jaad.2014.05.035
   Dierlamm J, 1997, LEUKEMIA, V11, P747, DOI 10.1038/sj.leu.2400635
   Dilley RL, 2016, NATURE, V539, P54, DOI 10.1038/nature20099
   Dilley RL, 2015, TRENDS CANCER, V1, P145, DOI 10.1016/j.trecan.2015.07.007
   Dogeas E, 2014, J AM COLL SURGEONS, V218, P628, DOI 10.1016/j.jamcollsurg.2014.01.001
   Dono M, 2014, BRIT J CANCER, V110, P1058, DOI 10.1038/bjc.2013.804
   Duan XL, 2016, ONCOTARGET, V7, P82727, DOI 10.18632/oncotarget.13102
   Duan XF, 2018, J PEDIAT HEMATOL ONC, V40, P1, DOI 10.1097/MPH.0000000000000840
   Dubbink HJ, 2014, J NEURO-ONCOL, V120, P267, DOI 10.1007/s11060-014-1553-8
   Dunham MA, 2000, NAT GENET, V26, P447, DOI 10.1038/82586
   Eckel-Passow JE, 2015, NEW ENGL J MED, V372, P2499, DOI 10.1056/NEJMoa1407279
   Egan KM, 2011, J NEURO-ONCOL, V104, P535, DOI 10.1007/s11060-010-0506-0
   Egberts F, 2016, J MOL DIAGN, V18, P75, DOI 10.1016/j.jmoldx.2015.07.010
   Egberts F, 2014, MELANOMA RES, V24, P131, DOI 10.1097/CMR.0000000000000048
   Eichenmüller M, 2014, J HEPATOL, V61, P1312, DOI [10.1016/j.jhep.2014.09.016, 10.1016/j.jhep.2014.08.009]
   Ekedahl H, 2016, PIGM CELL MELANOMA R, V29, P598, DOI 10.1111/pcmr.12500
   ElRifai W, 1996, CANCER RES, V56, P3230
   Else T, 2008, J CLIN ENDOCR METAB, V93, P1442, DOI 10.1210/jc.2007-1840
   Entringer S, 2011, P NATL ACAD SCI USA, V108, pE513, DOI 10.1073/pnas.1107759108
   Erdel F, 2017, CELL REP, V18, P41, DOI 10.1016/j.celrep.2016.12.005
   Faleiro I, 2017, FUTURE ONCOL, V13, P2045, DOI 10.2217/fon-2017-0167
   Falus A, 2011, CELL BIOL INT, V35, P1079, DOI 10.1042/CBI20110046
   Fan X, 2003, AM J PATHOL, V162, P1763, DOI 10.1016/S0002-9440(10)64311-8
   Fan X, 2016, J NEURO-ONCOL, V128, P455, DOI 10.1007/s11060-016-2132-y
   Fan YP, 2016, J INVEST DERMATOL, V136, P339, DOI 10.1038/JID.2015.374
   Feng W, 2015, J BUON, V20, P1074
   Fernandez-Rozadilla C, 2018, BRIT J CANCER, V118, P727, DOI 10.1038/bjc.2017.486
   Flacco A, 2015, AM J CLIN ONCOL-CANC, V38, P152, DOI 10.1097/COC.0000000000000012
   Flynn RL, 2015, SCIENCE, V347, P273, DOI 10.1126/science.1257216
   Fogli A, 2017, J NEURO-ONCOL, V135, P381, DOI 10.1007/s11060-017-2585-7
   Freier K, 2007, J ORAL PATHOL MED, V36, P267, DOI 10.1111/j.1600-0714.2007.00531.x
   Fujimoto A, 2015, NAT COMMUN, V6, DOI 10.1038/ncomms7120
   Gagos S, 2008, MOL CYTOGENET, V1, DOI 10.1186/1755-8166-1-20
   Gandolfi G, 2015, EUR J ENDOCRINOL, V172, P403, DOI 10.1530/EJE-14-0837
   Gao K, 2016, ONCOTARGET, V7, P8712, DOI 10.18632/oncotarget.6007
   Gao L, 2014, EUR J CANCER PREV, V23, P497, DOI 10.1097/CEJ.0000000000000086
   García-Cao M, 2004, NAT GENET, V36, P94, DOI 10.1038/ng1278
   Gay-Bellile M, 2017, ONCOTARGET, V8, P77540, DOI 10.18632/oncotarget.20560
   Ge MH, 2016, SCI REP-UK, V6, DOI 10.1038/srep26037
   George JR, 2015, J CLIN ENDOCR METAB, V100, pE1550, DOI 10.1210/jc.2015-2690
   Gigek CO, 2009, BIOMARKERS, V14, P630, DOI 10.3109/13547500903225912
   Gonzalo S, 2006, NAT CELL BIOL, V8, P416, DOI 10.1038/ncb1386
   Gonzalo S, 2005, CELL CYCLE, V4, P752, DOI 10.4161/cc.4.6.1720
   Goutagny S, 2014, BRAIN PATHOL, V24, P184, DOI 10.1111/bpa.12110
   Griewank KG, 2013, BRIT J CANCER, V109, P497, DOI 10.1038/bjc.2013.312
   Griewank KG, 2014, JNCI-J NATL CANCER I, V106, DOI 10.1093/jnci/dju246
   Griewank KG, 2014, MODERN PATHOL, V27, P502, DOI 10.1038/modpathol.2013.168
   Griewank KG, 2013, PLOS ONE, V8, DOI 10.1371/journal.pone.0080354
   Guilleret I, 2003, EXP CELL RES, V289, P326, DOI 10.1016/S0014-4827(03)00281-7
   Guilleret I, 2002, INT J CANCER, V101, P335, DOI 10.1002/ijc.10593
   Hakin-Smith V, 2003, LANCET, V361, P836, DOI 10.1016/S0140-6736(03)12681-5
   Hanahan D, 2011, CELL, V144, P646, DOI 10.1016/j.cell.2011.02.013
   Handy DE, 2011, CIRCULATION, V123, P2145, DOI 10.1161/CIRCULATIONAHA.110.956839
   Hardy TM, 2011, EPIGENOMICS-UK, V3, P503, DOI [10.2217/EPI.11.71, 10.2217/epi.11.71]
   Hayward NK, 2017, NATURE, V545, P175, DOI 10.1038/nature22071
   Heaphy CM, 2011, AM J PATHOL, V179, P1608, DOI 10.1016/j.ajpath.2011.06.018
   Heaphy CM, 2011, SCIENCE, V333, P425, DOI 10.1126/science.1207313
   Heidenreich B, 2017, MUTAT RES-REV MUTAT, V771, P15, DOI 10.1016/j.mrrev.2016.11.002
   Heidenreich B, 2015, ONCOTARGET, V6, P10617, DOI 10.18632/oncotarget.3329
   Heidenreich B, 2014, CURR OPIN GENET DEV, V24, P30, DOI 10.1016/j.gde.2013.11.005
   Heidenreich B, 2014, NAT COMMUN, V5, DOI 10.1038/ncomms4401
   Henson JD, 2005, CLIN CANCER RES, V11, P217
   Henson JD, 2010, FEBS LETT, V584, P3800, DOI 10.1016/j.febslet.2010.06.009
   Herman JG, 1998, P NATL ACAD SCI USA, V95, P6870, DOI 10.1073/pnas.95.12.6870
   Hertwig F, 2016, CELL CYCLE, V15, P311, DOI 10.1080/15384101.2015.1125243
   Heselmeyer K, 1997, GENE CHROMOSOME CANC, V19, P233, DOI 10.1002/(SICI)1098-2264(199708)19:4<233::AID-GCC5>3.3.CO;2-K
   Heselmeyer K, 1996, P NATL ACAD SCI USA, V93, P479, DOI 10.1073/pnas.93.1.479
   Heselmeyer-Haddad K, 2005, AM J PATHOL, V166, P1229, DOI 10.1016/S0002-9440(10)62341-3
   Heselmeyer-Haddad K, 2003, AM J PATHOL, V163, P1405, DOI 10.1016/S0002-9440(10)63498-0
   Hofer P, 2012, MOL CARCINOGEN, V51, pE176, DOI 10.1002/mc.21911
   Holohan B, 2014, J CELL BIOL, V205, P289, DOI 10.1083/jcb.201401012
   Horn S, 2013, SCIENCE, V339, P959, DOI 10.1126/science.1230062
   Hosen I, 2015, INT J CANCER, V137, P1621, DOI 10.1002/ijc.29526
   Hosen I, 2015, INT J CANCER, V136, P2448, DOI 10.1002/ijc.29279
   Hsiung CA, 2010, PLOS GENET, V6, DOI 10.1371/journal.pgen.1001051
   Huang DS, 2015, EUR J CANCER, V51, P969, DOI 10.1016/j.ejca.2015.03.010
   Huang FW, 2013, SCIENCE, V339, P957, DOI 10.1126/science.1229259
   Huang HN, 2015, MODERN PATHOL, V28, P303, DOI 10.1038/modpathol.2014.93
   Huang W, 2017, ONCOTARGET, V8, P26288, DOI 10.18632/oncotarget.15458
   Hung N, 2014, BMC CANCER, V14, DOI 10.1186/1471-2407-14-159
   Hung NA, 2016, MODERN PATHOL, V29, P212, DOI 10.1038/modpathol.2015.156
   Hurst CD, 2014, EUR UROL, V65, P367, DOI 10.1016/j.eururo.2013.08.057
   Hwang KT, 2008, INT J CANCER, V123, P1807, DOI 10.1002/ijc.23672
   Iliopoulos D, 2009, INT J ONCOL, V34, P391, DOI 10.3892/ijo_00000162
   Ivancich M, 2017, ANTIOXIDANTS-BASEL, V6, DOI 10.3390/antiox6010015
   IWABUCHI H, 1995, CANCER RES, V55, P6172
   Jäger K, 2016, GENES-BASEL, V7, DOI 10.3390/genes7070039
   Jäger R, 2014, AM J HEMATOL, V89, P1107, DOI 10.1002/ajh.23842
   Jafri MA, 2016, GENOME MED, V8, DOI 10.1186/s13073-016-0324-x
   Jannuzzi AT, 2015, GENET TEST MOL BIOMA, V19, P692, DOI 10.1089/gtmb.2015.0150
   Jeison M, 2011, FUTURE ONCOL, V7, P1087, DOI [10.2217/FON.11.87, 10.2217/fon.11.87]
   Jeon MJ, 2016, ENDOCRINOL METAB, V31, P100, DOI 10.3803/EnM.2016.31.1.100
   Jeong DE, 2017, ONCOL LETT, V14, P8213, DOI 10.3892/ol.2017.7196
   Jiao YC, 2011, SCIENCE, V331, P1199, DOI 10.1126/science.1200609
   Jin GF, 2009, CARCINOGENESIS, V30, P987, DOI 10.1093/carcin/bgp090
   Jin LP, 2016, ONCOTARGET, V7, P18346, DOI 10.18632/oncotarget.7811
   Jin TB, 2013, TUMOR BIOL, V34, P3659, DOI 10.1007/s13277-013-0947-0
   Johnson JE, 2005, CLIN CANCER RES, V11, P5347, DOI 10.1158/1078-0432.CCR-05-0684
   Jones PA, 2001, SCIENCE, V293, P1068, DOI 10.1126/science.1063852
   Montero JJ, 2016, NAT COMMUN, V7, DOI 10.1038/ncomms12534
   Jung SJ, 2017, ONCOL LETT, V14, P1609, DOI 10.3892/ol.2017.6284
   Kawashima M, 2016, J PEDIATR SURG, V51, P2080, DOI 10.1016/j.jpedsurg.2016.09.042
   Killela PJ, 2014, ONCOTARGET, V5, P1515, DOI 10.18632/oncotarget.1765
   Killela PJ, 2013, P NATL ACAD SCI USA, V110, P6021, DOI 10.1073/pnas.1303607110
   Kim HS, 2015, ANTICANCER RES, V35, P3501
   Kim H, 2018, PATHOL ONCOL RES, V24, P697, DOI 10.1007/s12253-017-0275-6
   Kim JY, 2017, CLIN CANCER RES, V23, P1598, DOI 10.1158/1078-0432.CCR-16-1147
   Kim TH, 2017, ENDOCRINE, V57, P234, DOI 10.1007/s12020-017-1340-3
   Kim TH, 2017, J CLIN ENDOCR METAB, V102, P1757, DOI 10.1210/jc.2016-3434
   Kim TH, 2016, ENDOCR-RELAT CANCER, V23, P813, DOI 10.1530/ERC-16-0219
   Kim TM, 2013, GENOME RES, V23, P217, DOI 10.1101/gr.140301.112
   Kim YH, 2006, GENE CHROMOSOME CANC, V45, P781, DOI 10.1002/gcc.20341
   Kinde I, 2013, CANCER RES, V73, P7162, DOI 10.1158/0008-5472.CAN-13-2498
   Kinnersley B, 2012, BRIT J CANCER, V107, P1001, DOI 10.1038/bjc.2012.329
   Knuutila S, 1998, AM J PATHOL, V152, P1107
   Ko E, 2016, ONCOTARGET, V7, P684, DOI 10.18632/oncotarget.6331
   Koelsche C, 2014, J EXP CLIN CANC RES, V33, DOI 10.1186/1756-9966-33-33
   Koelsche C, 2013, ACTA NEUROPATHOL, V126, P907, DOI 10.1007/s00401-013-1195-5
   Koh YW, 2017, MEDICINE, V96, DOI [10.1097/MD.0000000000006848, 10.1097/MD.0000000000005766]
   Kool M, 2014, CANCER CELL, V25, P393, DOI 10.1016/j.ccr.2014.02.004
   Koopmans AE, 2014, INVEST OPHTH VIS SCI, V55, P6024, DOI 10.1167/iovs.14-14901
   Kote-Jarai Z, 2013, HUM MOL GENET, V22, P2520, DOI 10.1093/hmg/ddt086
   Krahling T, 2016, CANCER EPIDEM BIOMAR, V25, P98, DOI 10.1158/1055-9965.EPI-15-0805
   Kumari A, 2009, ANN SURG ONCOL, V16, P1051, DOI 10.1245/s10434-009-0333-8
   Kurtis B, 2016, ANN DIAGN PATHOL, V21, P7, DOI 10.1016/j.anndiagpath.2015.12.002
   Kyo S, 2008, CANCER SCI, V99, P1528, DOI 10.1111/j.1349-7006.2008.00878.x
   Labussière M, 2014, BRIT J CANCER, V111, P2024, DOI 10.1038/bjc.2014.538
   Labussière M, 2014, NEUROLOGY, V83, P1200, DOI 10.1212/WNL.0000000000000814
   Lack E.E., 2007, TUMOURS ADRENAL GLAN
   Lam G, 2016, GENES-BASEL, V7, DOI 10.3390/genes7110093
   Lan Q, 2013, PLOS ONE, V8, DOI 10.1371/journal.pone.0059230
   Lancia I, 2016, J CLIN INVEST, V126, P1052, DOI 10.1172/JCI85271
   Landa I, 2013, J CLIN ENDOCR METAB, V98, pE1562, DOI 10.1210/jc.2013-2383
   Landi MT, 2009, AM J HUM GENET, V85, P679, DOI 10.1016/j.ajhg.2009.09.012
   Larramendy ML, 1997, AM J PATHOL, V151, P1153
   Lee JC, 2015, MODERN PATHOL, V28, P1064, DOI 10.1038/modpathol.2015.67
   Lee SE, 2016, ONCOTARGET, V7, P69267, DOI 10.18632/oncotarget.12121
   Lee SE, 2016, THYROID, V26, P901, DOI 10.1089/thy.2015.0488
   Lee S, 2016, PIGM CELL MELANOMA R, V29, P391, DOI 10.1111/pcmr.12471
   Lee S, 2015, SCI REP-UK, V5, DOI 10.1038/srep11200
   Lee YK, 2012, INT J GYNECOL CANCER, V22, P434, DOI 10.1097/IGC.0b013e31823ca017
   Lee YS, 2015, INT J CLIN EXP PATHO, V8, P7988
   Lee Y, 2017, ACTA NEUROPATHOL COM, V5, DOI 10.1186/s40478-017-0465-1
   LEVIN NA, 1995, GENE CHROMOSOME CANC, V13, P175, DOI 10.1002/gcc.2870130307
   LEVIN NA, 1994, CANCER RES, V54, P5086
   Lewis KA, 2016, FRONT GENET, V7, DOI 10.3389/fgene.2016.00083
   Li C, 2013, GENE, V526, P390, DOI 10.1016/j.gene.2013.05.003
   Li CG, 2014, PLOS ONE, V9, DOI 10.1371/journal.pone.0107276
   Li G, 2012, CANCER EPIDEMIOL, V36, P525, DOI 10.1016/j.canep.2012.06.008
   Li X, 2013, PLOS ONE, V8, DOI [10.1371/journal.pone.0063227, 10.1371/journal.pone.0059064, 10.1371/journal.pone.0080399, 10.1371/journal.pone.0067880]
   Liau JY, 2015, MODERN PATHOL, V28, P1545, DOI 10.1038/modpathol.2015.114
   Liau JY, 2015, HUM PATHOL, V46, P1360, DOI 10.1016/j.humpath.2015.05.019
   Liau JY, 2015, AM J SURG PATHOL, V39, P236, DOI 10.1097/PAS.0000000000000324
   Liau JY, 2014, J CUTAN PATHOL, V41, P504, DOI 10.1111/cup.12323
   Lin J, 2012, MUTAT RES-FUND MOL M, V730, P85, DOI 10.1016/j.mrfmmm.2011.08.003
   Lin SY, 2016, BRIT J OPHTHALMOL, V100, P274, DOI 10.1136/bjophthalmol-2015-307503
   Lindner S, 2015, BIOMED REP, V3, P443, DOI 10.3892/br.2015.463
   Lindsey JC, 2014, ACTA NEUROPATHOL, V127, P307, DOI 10.1007/s00401-013-1225-3
   Liu HQ, 2012, DIAGN PATHOL, V7, DOI 10.1186/1746-1596-7-147
   Liu RY, 2014, ENDOCR-RELAT CANCER, V21, P825, DOI 10.1530/ERC-14-0359
   Liu SG, 2015, GENET MOL RES, V14, P4469, DOI 10.4238/2015.May.4.4
   Liu T, 2014, ONCOGENE, V33, P4978, DOI 10.1038/onc.2013.446
   Liu TT, 2014, ENDOCR-RELAT CANCER, V21, P427, DOI 10.1530/ERC-14-0016
   Liu TT, 2014, GENE, V540, P266, DOI 10.1016/j.gene.2014.02.051
   Liu XL, 2014, J CLIN ENDOCR METAB, V99, pE1130, DOI 10.1210/jc.2013-4048
   Liu XL, 2013, ENDOCR-RELAT CANCER, V20, P603, DOI 10.1530/ERC-13-0210
   Liu XL, 2013, CELL CYCLE, V12, P1637, DOI 10.4161/cc.24662
   Liu ZS, 2010, CARCINOGENESIS, V31, P1977, DOI 10.1093/carcin/bgq179
   de Silanes IL, 2014, NAT COMMUN, V5, DOI 10.1038/ncomms5723
   López-Otín C, 2013, CELL, V153, P1194, DOI 10.1016/j.cell.2013.05.039
   Lovejoy CA, 2012, PLOS GENET, V8, DOI 10.1371/journal.pgen.1002772
   Low KC, 2013, TRENDS BIOCHEM SCI, V38, P426, DOI 10.1016/j.tibs.2013.07.001
   Luke B, 2009, EMBO J, V28, P2503, DOI 10.1038/emboj.2009.166
   LUNDBLAD V, 1993, CELL, V73, P347, DOI 10.1016/0092-8674(93)90234-H
   Ma X, 2014, LUNG CANCER, V86, P369, DOI 10.1016/j.lungcan.2014.10.009
   Macerola E, 2015, VIRCHOWS ARCH, V467, P177, DOI 10.1007/s00428-015-1784-x
   MacNeil DE, 2016, GENES-BASEL, V7, DOI 10.3390/genes7090064
   Mangerel J, 2014, ACTA NEUROPATHOL, V128, P853, DOI 10.1007/s00401-014-1348-1
   Marinoni I, 2014, GASTROENTEROLOGY, V146, P453, DOI 10.1053/j.gastro.2013.10.020
   Martínez P, 2011, NAT REV CANCER, V11, P161, DOI 10.1038/nrc3025
   Martins CS, 2016, J ENDOCRINOL INVEST, V39, P933, DOI 10.1007/s40618-016-0479-8
   Mason PJ, 2013, TRANSL RES, V162, P333, DOI 10.1016/j.trsl.2013.08.009
   Matsuo T, 2009, J BONE JOINT SURG AM, V91A, P928, DOI 10.2106/JBJS.G.01390
   McDonald KL, 2010, J NEUROPATH EXP NEUR, V69, P729, DOI 10.1097/NEN.0b013e3181e576cf
   McKay JD, 2008, NAT GENET, V40, P1404, DOI 10.1038/ng.254
   Melo M, 2017, J CLIN ENDOCR METAB, V102, P1898, DOI 10.1210/jc.2016-2785
   Melo M, 2015, J CLIN ONCOL, V33, P667, DOI 10.1200/JCO.2014.59.4614
   Melo M, 2014, J CLIN ENDOCR METAB, V99, pE754, DOI 10.1210/jc.2013-3734
   Miki D, 2010, NAT GENET, V42, P893, DOI 10.1038/ng.667
   Morris KV, 2014, NAT REV GENET, V15, P423, DOI 10.1038/nrg3722
   Mosrati MA, 2015, ONCOTARGET, V6, P25109, DOI 10.18632/oncotarget.4668
   Mosrati MA, 2015, ONCOTARGET, V6, P16663, DOI 10.18632/oncotarget.4389
   Muzza M, 2015, MOL CELL ENDOCRINOL, V399, P288, DOI 10.1016/j.mce.2014.10.019
   Myneni AA, 2013, LUNG CANCER, V80, P131, DOI 10.1016/j.lungcan.2013.01.021
   Myung JK, 2016, CANCER RES TREAT, V48, P942, DOI 10.4143/crt.2015.362
   Naderlinger E, 2017, GENES-BASEL, V8, DOI 10.3390/genes8050145
   Nagore E, 2016, INT J CANCER, V139, P75, DOI 10.1002/ijc.30042
   Nagore E, 2016, PIGM CELL MELANOMA R, V29, P236, DOI 10.1111/pcmr.12441
   Nan HM, 2011, HUM GENET, V129, P247, DOI 10.1007/s00439-010-0921-5
   Nandakumar J, 2013, NAT REV MOL CELL BIO, V14, P71, DOI 10.1038/nrm3505
   Nault JC, 2014, HEPATOLOGY, V60, P1983, DOI 10.1002/hep.27372
   Nault JC, 2013, NAT COMMUN, V4, DOI 10.1038/ncomms3218
   Nault JC, 2016, CLIN RES HEPATOL GAS, V40, P9, DOI 10.1016/j.clinre.2015.07.006
   Neidle S, 2016, J MED CHEM, V59, P5987, DOI 10.1021/acs.jmedchem.5b01835
   Nencha U, 2016, J NEURO-ONCOL, V126, P441, DOI 10.1007/s11060-015-1999-3
   Neumann AA, 2013, GENE DEV, V27, P18, DOI 10.1101/gad.205062.112
   Ng LJ, 2009, NUCLEIC ACIDS RES, V37, P1152, DOI 10.1093/nar/gkn1030
   Nguyen D, 2016, VIRCHOWS ARCH, V469, P427, DOI 10.1007/s00428-016-2001-2
   Nguyen DN, 2013, BRAIN PATHOL, V23, P237, DOI 10.1111/j.1750-3639.2012.00630.x
   Nik-Zainal S, 2012, CELL, V149, P979, DOI 10.1016/j.cell.2012.04.024
   Nonoguchi N, 2013, ACTA NEUROPATHOL, V126, P931, DOI 10.1007/s00401-013-1163-0
   Novakovic B, 2016, MOL HUM REPROD, V22, P791, DOI 10.1093/molehr/gaw053
   Nozad S, 2017, BREAST CANCER RES TR, V162, P597, DOI 10.1007/s10549-017-4156-1
   O'Sullivan RJ, 2010, NAT REV MOL CELL BIO, V11, P171, DOI 10.1038/nrm2848
   Oddsson A, 2014, LEUKEMIA, V28, P1371, DOI 10.1038/leu.2014.48
   Ofner R, 2017, J CANCER RES CLIN, V143, P613, DOI 10.1007/s00432-016-2322-1
   Ohali A, 2008, GENE CHROMOSOME CANC, V47, P965, DOI 10.1002/gcc.20600
   Ohali A, 2006, CANCER, V107, P1391, DOI 10.1002/cncr.22132
   Oikawa T, 2003, GENE, V303, P11, DOI 10.1016/S0378-1119(02)01156-3
   Oikonomou P, 2007, EXP BIOL MED, V232, P881
   Oishi N, 2017, MODERN PATHOL, V30, P1527, DOI 10.1038/modpathol.2017.75
   Omori Y, 2009, CANCER SCI, V100, P413, DOI 10.1111/j.1349-7006.2008.01063.x
   Onder S, 2016, ENDOCR PATHOL, V27, P153, DOI 10.1007/s12022-016-9420-0
   Onitake Y, 2009, J PEDIATR SURG, V44, P2258, DOI 10.1016/j.jpedsurg.2009.07.046
   Osterwald S, 2015, J CELL SCI, V128, P1887, DOI 10.1242/jcs.148296
   Oztas E, 2016, GENET TEST MOL BIOMA, V20, P459, DOI 10.1089/gtmb.2015.0339
   Palmqvist R, 2005, INT J CANCER, V116, P395, DOI 10.1002/ijc.21020
   Panero J, 2016, AM J HEMATOL, V91, P481, DOI 10.1002/ajh.24324
   Park CK, 2014, ONCOTARGET, V5, P3399, DOI 10.18632/oncotarget.1975
   Park SL, 2014, JNCI-J NATL CANCER I, V106, DOI 10.1093/jnci/dju061
   Peifer M, 2015, NATURE, V526, P700, DOI 10.1038/nature14980
   Pekmezci M, 2017, ACTA NEUROPATHOL, V133, P1001, DOI 10.1007/s00401-017-1690-1
   Pellatt AJ, 2013, MOL CARCINOGEN, V52, P507, DOI 10.1002/mc.21885
   Pellatt AJ, 2013, GENE CHROMOSOME CANC, V52, P595, DOI 10.1002/gcc.22056
   Pellegrini C, 2017, MELANOMA RES, V27, P258, DOI 10.1097/CMR.0000000000000323
   Pena MDR, 2017, VIRCHOWS ARCH, V471, P761, DOI 10.1007/s00428-017-2164-5
   Peng ZS, 2015, INT J CLIN EXP MED, V8, P422
   Penzo M, 2015, ONCOTARGET, V6, P21755, DOI 10.18632/oncotarget.4580
   Perrem K, 2001, MOL CELL BIOL, V21, P3862, DOI 10.1128/MCB.21.12.3862-3875.2001
   Pestana A, 2017, J MOL ENDOCRINOL, V58, pR129, DOI 10.1530/JME-16-0195
   Pezzolo A, 2015, ONCOTARGET, V6, P7493, DOI 10.18632/oncotarget.2115
   Pezzuto F, 2017, INFECT AGENTS CANCER, V12, DOI 10.1186/s13027-017-0138-5
   Pezzuto F, 2016, ONCOTARGET, V7, P54253, DOI 10.18632/oncotarget.9801
   Pietzak EJ, 2017, EUR UROL, V72, P952, DOI 10.1016/j.eururo.2017.05.032
   Pilati C, 2014, CANCER CELL, V25, P428, DOI 10.1016/j.ccr.2014.03.005
   Pinyol R, 2014, J HEPATOL, V61, P685, DOI 10.1016/j.jhep.2014.05.028
   Piscuoglio S, 2016, J PATHOL, V238, P508, DOI 10.1002/path.4672
   Podlevsky JD, 2012, MUTAT RES-FUND MOL M, V730, P3, DOI 10.1016/j.mrfmmm.2011.11.002
   Pópulo H, 2014, J INVEST DERMATOL, V134, P2251, DOI 10.1038/jid.2014.163
   Poremba C, 2000, MED PEDIATR ONCOL, V35, P651, DOI 10.1002/1096-911X(20001201)35:6<651::AID-MPO36>3.0.CO;2-I
   Porro A, 2014, NAT COMMUN, V5, DOI 10.1038/ncomms6379
   Prescott J, 2010, CANCER-AM CANCER SOC, V116, P4275, DOI 10.1002/cncr.25328
   Price LH, 2013, BIOL PSYCHIAT, V73, P15, DOI 10.1016/j.biopsych.2012.06.025
   Priemer DS, 2018, EUR UROL FOCUS, V4, P880, DOI 10.1016/j.euf.2017.03.007
   Puig-Butillé JA, 2013, EXP DERMATOL, V22, P148, DOI 10.1111/exd.12080
   Qasem E, 2015, ENDOCR-RELAT CANCER, V22, P901, DOI 10.1530/ERC-15-0396
   Qu YP, 2014, INT J CANCER, V135, P1008, DOI 10.1002/ijc.28728
   Qu YP, 2014, INT J CANCER, V134, P2993, DOI 10.1002/ijc.28633
   Quaas A, 2014, VIRCHOWS ARCH, V465, P673, DOI 10.1007/s00428-014-1658-7
   Rachakonda PS, 2013, P NATL ACAD SCI USA, V110, P17426, DOI 10.1073/pnas.1310522110
   Rafnar T, 2009, NAT GENET, V41, P221, DOI 10.1038/ng.296
   Redon S, 2010, NUCLEIC ACIDS RES, V38, P5797, DOI 10.1093/nar/gkq296
   Remke M, 2013, ACTA NEUROPATHOL, V126, P917, DOI 10.1007/s00401-013-1198-2
   Renaud S, 2007, NUCLEIC ACIDS RES, V35, P1245, DOI 10.1093/nar/gkl1125
   RIED T, 1994, CANCER RES, V54, P1801
   Rippe K, 2015, NAT STRUCT MOL BIOL, V22, P853, DOI 10.1038/nsmb.3078
   Robin JD, 2014, GENE DEV, V28, P2464, DOI 10.1101/gad.251041.114
   Rodriguez FJ, 2016, ACTA NEUROPATHOL, V132, P761, DOI 10.1007/s00401-016-1619-0
   Roh MR, 2017, AM J CANCER RES, V7, P134
   Rooney PH, 1999, BRIT J CANCER, V80, P862, DOI 10.1038/sj.bjc.6690433
   Royds JA, 2011, PLOS ONE, V6, DOI 10.1371/journal.pone.0026737
   Safaeian M, 2013, CANCER CAUSE CONTROL, V24, P1885, DOI 10.1007/s10552-013-0244-7
   Sahm F, 2016, JNCI-J NATL CANCER I, V108, DOI 10.1093/jnci/djv377
   Saito T, 2016, MOL CLIN ONCOL, V4, P61, DOI 10.3892/mco.2015.674
   Sampl S, 2012, TRANSL ONCOL, V5, P56, DOI 10.1593/tlo.11202
   Sanders RP, 2004, J CLIN ONCOL, V22, P3790, DOI 10.1200/JCO.2004.03.043
   Santarius T, 2010, NAT REV CANCER, V10, P59, DOI 10.1038/nrc2771
   Savage SA, 2007, BRIT J CANCER, V97, P832, DOI 10.1038/sj.bjc.6603934
   Scarpa A, 2017, NATURE, V543, P65, DOI 10.1038/nature21063
   Schmidt JC, 2015, GENE DEV, V29, P1095, DOI 10.1101/gad.263863.115
   Schoeftner S, 2008, NAT CELL BIOL, V10, P228, DOI 10.1038/ncb1685
   Scholz SL, 2015, INVEST OPHTH VIS SCI, V56, P5854, DOI 10.1167/iovs.15-17469
   Schulze K, 2015, NAT GENET, V47, P505, DOI 10.1038/ng.3252
   SCHWAB M, 1983, NATURE, V305, P245, DOI 10.1038/305245a0
   Schwartzentruber J, 2012, NATURE, V482, P226, DOI [10.1038/nature10833, 10.1007/s13311-012-0137-6]
   Scott GA, 2014, MODERN PATHOL, V27, P516, DOI 10.1038/modpathol.2013.167
   Sfeir A, 2012, SCIENCE, V336, P593, DOI 10.1126/science.1218498
   Shadrina AS, 2015, TUMOR BIOL, V36, P841, DOI 10.1007/s13277-014-2688-0
   Shain AH, 2015, NAT GENET, V47, P1194, DOI 10.1038/ng.3382
   Shen J, 2010, CANCER EPIDEM BIOMAR, V19, P219, DOI 10.1158/1055-9965.EPI-09-0771
   Shen N, 2017, ONCOTARGET, V8, P50864, DOI 10.18632/oncotarget.15140
   Sheng XJ, 2013, CARCINOGENESIS, V34, P228, DOI 10.1093/carcin/bgs325
   Shete S, 2009, NAT GENET, V41, P899, DOI 10.1038/ng.407
   Shi XG, 2015, J CLIN ENDOCR METAB, V100, pE632, DOI 10.1210/jc.2014-3606
   Simon M, 2015, NEURO-ONCOLOGY, V17, P45, DOI 10.1093/neuonc/nou158
   Singhi AD, 2017, CLIN CANCER RES, V23, P600, DOI 10.1158/1078-0432.CCR-16-1113
   Slatter TL, 2012, J PATHOL, V226, P509, DOI 10.1002/path.2981
   Soder AI, 1997, ONCOGENE, V14, P1013, DOI 10.1038/sj.onc.1201066
   SPEICHER MR, 1995, CANCER RES, V55, P1010
   Spiegl-Kreinecker S, 2015, NEURO-ONCOLOGY, V17, P1231, DOI 10.1093/neuonc/nov010
   Stephens PJ, 2009, NATURE, V462, P1005, DOI 10.1038/nature08645
   Stoehr R, 2015, PATHOBIOLOGY, V82, P53, DOI 10.1159/000381903
   Stratton MR, 2009, NATURE, V458, P719, DOI 10.1038/nature07943
   Su LY, 2014, ASIAN PAC J CANCER P, V15, P8197, DOI 10.7314/APJCP.2014.15.19.8197
   Sugita M, 2000, CANCER GENET CYTOGEN, V117, P9, DOI 10.1016/S0165-4608(99)00135-1
   Sun J, 2016, PLOS ONE, V11, DOI 10.1371/journal.pone.0153319
   Szyf M, 2004, BIOCHEM PHARMACOL, V68, P1187, DOI 10.1016/j.bcp.2004.04.030
   Takuma Y, 2004, J GASTROEN HEPATOL, V19, P1300, DOI 10.1111/j.1440-1746.2004.03447.x
   Tallet A, 2014, ONCOGENE, V33, P3748, DOI 10.1038/onc.2013.351
   Tapper W, 2015, NAT COMMUN, V6, DOI 10.1038/ncomms7691
   Tarkkanen M, 1999, INT J CANCER, V84, P114, DOI 10.1002/(SICI)1097-0215(19990420)84:2<114::AID-IJC4>3.0.CO;2-Q
   Terry KL, 2012, CANCER EPIDEM BIOMAR, V21, P504, DOI 10.1158/1055-9965.EPI-11-0867
   Totoki Y, 2014, NAT GENET, V46, P1267, DOI 10.1038/ng.3126
   Trifa AP, 2016, BRIT J HAEMATOL, V174, P218, DOI 10.1111/bjh.14041
   Ulaner GA, 2004, GENE CHROMOSOME CANC, V41, P155, DOI 10.1002/gcc.20074
   Ulaner GA, 2003, CANCER RES, V63, P1759
   Vail E, 2015, ANN DIAGN PATHOL, V19, P301, DOI 10.1016/j.anndiagpath.2015.06.007
   Valentijn LJ, 2015, NAT GENET, V47, P1411, DOI 10.1038/ng.3438
   Valls-Bautista C, 2011, ONCOL LETT, V2, P1257, DOI 10.3892/ol.2011.386
   van Nistelrooij AMJ, 2014, INT J CANCER, V134, P2014, DOI 10.1002/ijc.28527
   VandenBussche CJ, 2017, CANCER CYTOPATHOL, V125, P544, DOI 10.1002/cncy.21857
   Varadi V, 2009, CANCER GENET CYTOGEN, V190, P71, DOI 10.1016/j.cancergencyto.2008.12.006
   Vazquez VD, 2016, MELANOMA RES, V26, P93, DOI 10.1097/CMR.0000000000000222
   Venturini L, 2012, NEURO-ONCOLOGY, V14, P736, DOI 10.1093/neuonc/nos083
   Venturini L, 2011, GENE CHROMOSOME CANC, V50, P823, DOI 10.1002/gcc.20903
   Venturini L, 2010, BMC CANCER, V10, DOI 10.1186/1471-2407-10-254
   Viana-Pereira M, 2017, PATHOBIOLOGY, V84, P108, DOI 10.1159/000448922
   Viceconte N, 2017, CELL REP, V19, P2529, DOI 10.1016/j.celrep.2017.05.046
   Villa R, 2008, CLIN CANCER RES, V14, P4134, DOI 10.1158/1078-0432.CCR-08-0099
   Vinagre J, 2016, SCI REP-UK, V6, DOI 10.1038/srep29714
   Vinagre J, 2014, VIRCHOWS ARCH, V465, P119, DOI 10.1007/s00428-014-1608-4
   Vinagre J, 2013, NAT COMMUN, V4, DOI 10.1038/ncomms3185
   Vinothkumar V, 2016, TUMOR BIOL, V37, P7907, DOI 10.1007/s13277-015-4694-2
   Visnovsky J, 2014, NEUROENDOCRINOL LETT, V35, P518
   Wang HM, 2013, GENET TEST MOL BIOMA, V17, P937, DOI 10.1089/gtmb.2013.0322
   Wang K, 2015, ONCOLOGIST, V20, P263, DOI 10.1634/theoncologist.2014-0391
   Wang K, 2014, ONCOTARGET, V5, P12428, DOI 10.18632/oncotarget.2660
   Wang K, 2014, ONCOTARGET, V5, P1829, DOI 10.18632/oncotarget.1829
   Wang N, 2014, CANCER-AM CANCER SOC, V120, P2965, DOI 10.1002/cncr.28800
   Wang N, 2014, J CLIN ENDOCR METAB, V99, pE1571, DOI 10.1210/jc.2014-1158
   Wang SM, 2012, MOL CARCINOGEN, V51, pE118, DOI 10.1002/mc.21872
   Wang XY, 2017, FUTURE ONCOL, V13, P705, DOI 10.2217/fon-2016-0414
   Wang YF, 2010, CARCINOGENESIS, V31, P234, DOI 10.1093/carcin/bgp287
   Wei RR, 2015, CLIN CANCER RES, V21, P5173, DOI 10.1158/1078-0432.CCR-15-0009
   Widschwendter A, 2004, GYNECOL ONCOL, V93, P407, DOI 10.1016/j.ygyno.2004.01.036
   Wood LD, 2013, MODERN PATHOL, V26, P1586, DOI 10.1038/modpathol.2013.68
   Wu DP, 2015, MOL MED REP, V12, P489, DOI 10.3892/mmr.2015.3410
   Wu HJ, 2013, PLOS ONE, V8, DOI 10.1371/journal.pone.0076372
   Wu RC, 2014, J PATHOL, V232, P473, DOI 10.1002/path.4315
   Wu S, 2014, EUR UROL, V65, P274, DOI 10.1016/j.eururo.2013.10.038
   Xi LH, 2015, GENOME BIOL, V16, DOI 10.1186/s13059-015-0791-1
   Xie H, 2014, ONCOTARGET, V5, P10048, DOI 10.18632/oncotarget.2491
   Xing MZ, 2014, J CLIN ONCOL, V32, P2718, DOI 10.1200/JCO.2014.55.5094
   Xu LF, 2013, ANNU REV PATHOL-MECH, V8, P49, DOI 10.1146/annurev-pathol-020712-164030
   Xu M, 2013, VIROLOGY, V446, P17, DOI 10.1016/j.virol.2013.07.014
   Yabuta T, 2017, THYROID, V27, P1206, DOI 10.1089/thy.2016.0645
   Yamamoto Y, 2007, ONCOLOGY-BASEL, V72, P132, DOI 10.1159/000111132
   Yang JH, 2014, TUMOR BIOL, V35, P5763, DOI 10.1007/s13277-014-1765-8
   Yang P, 2016, NEURO-ONCOLOGY, V18, P1099, DOI 10.1093/neuonc/now021
   Yang S, 2016, MELANOMA RES, V26, P361, DOI 10.1097/CMR.0000000000000272
   Yang X, 2017, J NUCL MED, V58, P258, DOI 10.2967/jnumed.116.180240
   Yang XJ, 2016, ONCOTARGET, V7, P27838, DOI 10.18632/oncotarget.8539
   Yang YC, 2001, CANCER GENET CYTOGEN, V131, P48, DOI 10.1016/S0165-4608(01)00510-6
   Yang Y, 2016, J CLIN NEUROSCI, V26, P57, DOI 10.1016/j.jocn.2015.05.066
   Yeager TR, 1999, CANCER RES, V59, P4175
   Yoo SS, 2015, J KOREAN MED SCI, V30, P1423, DOI 10.3346/jkms.2015.30.10.1423
   Yoshida M, 2015, BRIT J CANCER, V113, P1244, DOI 10.1038/bjc.2015.326
   You H, 2017, CNS NEUROSCI THER, V23, P790, DOI 10.1111/cns.12724
   Yuan P, 2016, PLOS ONE, V11, DOI 10.1371/journal.pone.0146803
   Yuan XT, 2017, ONCOTARGET, V8, P23120, DOI 10.18632/oncotarget.15498
   Yuan XT, 2016, ONCOTARGET, V7, P31972, DOI 10.18632/oncotarget.7777
   Yuan XT, 2016, ONCOTARGET, V7, P25826, DOI 10.18632/oncotarget.8404
   Zack TI, 2013, NAT GENET, V45, P1134, DOI 10.1038/ng.2760
   Zhang AJ, 2002, GENE CHROMOSOME CANC, V34, P269, DOI 10.1002/gcc.10071
   Zhang AJ, 2000, CANCER RES, V60, P6230
   Zhang Q, 2011, P NATL ACAD SCI USA, V108, P20325, DOI 10.1073/pnas.1100279108
   Zhang Y, 2016, ONCOTARGET, V7, P759, DOI 10.18632/oncotarget.6397
   Zhao MM, 2014, ASIAN PAC J CANCER P, V15, P2809, DOI 10.7314/APJCP.2014.15.6.2809
   Zhao YJ, 2009, GENE CHROMOSOME CANC, V48, P963, DOI 10.1002/gcc.20698
   Zhao YD, 2014, INT J CANCER, V134, P493, DOI 10.1002/ijc.28360
   Zhao ZH, 2013, EXP LUNG RES, V39, P91, DOI 10.3109/01902148.2012.762436
   Zheng XY, 2014, J HEMATOL ONCOL, V7, DOI 10.1186/s13045-014-0047-7
   Zheng YL, 2012, BREAST CANCER RES TR, V132, P341, DOI 10.1007/s10549-011-1890-7
   Zhong R, 2013, MOL CARCINOGEN, V52, P118, DOI 10.1002/mc.22043
   Zhu CQ, 2006, BRIT J CANCER, V94, P1452, DOI 10.1038/sj.bjc.6603110
   Zou P, 2012, BMC CANCER, V12, DOI 10.1186/1471-2407-12-7
   Zvereva MI, 2010, BIOCHEMISTRY-MOSCOW+, V75, P1563, DOI 10.1134/S0006297910130055
NR 479
TC 78
Z9 85
U1 1
U2 39
PU MDPI
PI BASEL
PA ST ALBAN-ANLAGE 66, CH-4052 BASEL, SWITZERLAND
SN 2073-4425
J9 GENES-BASEL
JI Genes
PD MAY
PY 2018
VL 9
IS 5
AR 241
DI 10.3390/genes9050241
PG 58
WC Genetics & Heredity
WE Science Citation Index Expanded (SCI-EXPANDED)
SC Genetics & Heredity
GA GJ3KS
UT WOS:000435194100016
PM 29751586
OA Green Submitted, gold, Green Published
DA 2024-03-10
ER

PT J
AU Proto, MC
   Fiore, D
   Piscopo, C
   Laezza, C
   Bifulco, M
   Gazzerro, P
AF Proto, Maria Chiara
   Fiore, Donatella
   Piscopo, Chiara
   Laezza, Chiara
   Bifulco, Maurizio
   Gazzerro, Patrizia
TI Modified Adenosines Sensitize Glioblastoma Cells to Temozolomide by
   Affecting DNA Methyltransferases
SO FRONTIERS IN PHARMACOLOGY
LA English
DT Article
DE glioblastoma; N6-isopentenyladenosine; N6-benzyladenosine; temozolomide;
   chemoresistance; MGMT; Fbxw7; DNA methyltransferases
ID FARNESYL DIPHOSPHATE SYNTHASE; ISOPRENOID END-PRODUCT; IN-VITRO; CANCER;
   N6-ISOPENTENYLADENOSINE; GLIOMA; FBXW7; N-6-ISOPENTENYLADENOSINE;
   PROLIFERATION; METHYLATION
AB Glioblastoma (GBM) is the most common and lethal primary malignant brain tumor, and due to its unique features, its management is certainly one of the most challenging ones among all cancers. N6-isopentenyladenosine (IPA) and its analog N6-benzyladenosine (N6-BA) are modified nucleosides endowed with potent antitumor activity on different types of human cancers, including GBM. Corroborating our previous finding, we demonstrated that IPA and N6-BA affect GBM cell line proliferation by modulating the expression of the F-box WD repeat domain-containing-7 (FBXW7), a tumor suppressor with a crucial role in the turnover of many proteins, such as SREBPs and Mcl1, involved in malignant progression and chemoresistance. Luciferase assay revealed that IPA-mediated upregulation of FBXW7 translates in transcriptional inactivation of its oncogenic substrates (Myc, NFkB, or HIF-1 alpha). Moreover, downregulating MGMT expression, IPA strongly enhances the killing effect of temozolomide (TMZ), producing a favorable sensitizing effect starting from a concentration range much lower than TMZ EC50. Through DNA methyltransferase (DNMT) activity assay, analysis of the global DNA methylation, and the histone modification profiles, we demonstrated that the modified adenosines behave similar to 5-AZA-dC, known DNMT inhibitor. Overall, our results provide new perspectives for the first time, suggesting the modified adenosines as epigenetic tools able to improve chemo- and radiotherapy efficacy in glioblastoma and potentially other cancers.
C1 [Proto, Maria Chiara; Fiore, Donatella; Piscopo, Chiara; Gazzerro, Patrizia] Univ Salerno, Dept Pharm, Fisciano, Italy.
   [Piscopo, Chiara] Inst Endocrinol & Expt Oncol, IEOS, CNR, Naples, Italy.
   [Bifulco, Maurizio] Univ NaplesFeder II, Dept Mol Med & Med Biotechnol, Naples, Italy.
C3 University of Salerno; Consiglio Nazionale delle Ricerche (CNR);
   Istituto per Endocrinologia e Oncologia "Gaetano Salvatore" (IEOS-CNR)
RP Gazzerro, P (通讯作者)，Univ Salerno, Dept Pharm, Fisciano, Italy.; Bifulco, M (通讯作者)，Univ NaplesFeder II, Dept Mol Med & Med Biotechnol, Naples, Italy.
EM maubiful@unina.it; pgazzerro@unisa.it
RI Bifulco, Maurizio/HOA-6546-2023
OI Bifulco, Maurizio/0000-0002-1771-4531; Proto, Maria
   Chiara/0000-0002-7066-174X
FU Ph.D. studentship (Ph.D. program in Drug Discovery and Development,
   Department of Pharmacy (DIFARMA), University of Salerno); Associazione
   Italiana Ricerca sul Cancro (AIRC) [IG18999]
FX CP was supported by a Ph.D. studentship (Ph.D. program in Drug Discovery
   and Development, Department of Pharmacy (DIFARMA), University of
   Salerno). The study was supported by Associazione Italiana Ricerca sul
   Cancro (AIRC, IG18999).
CR Abate M, 2017, SCI REP-UK, V7, DOI 10.1038/s41598-017-14495-6
   Belter A, 2020, PLOS ONE, V15, DOI 10.1371/journal.pone.0229534
   Cheng Y, 2019, SIGNAL TRANSDUCT TAR, V4, DOI 10.1038/s41392-019-0095-0
   Ciaglia E, 2018, INT J CANCER, V142, P176, DOI 10.1002/ijc.31036
   Ciaglia E, 2017, BRIT J PHARMACOL, V174, P2287, DOI 10.1111/bph.13824
   Ciaglia E, 2017, INT J CANCER, V140, P959, DOI 10.1002/ijc.30505
   Ciaglia E, 2014, PHARMACOL RES, V89, P1, DOI 10.1016/j.phrs.2014.07.003
   Colombo F, 2009, INT J CANCER, V124, P2179, DOI 10.1002/ijc.24168
   Dassano A, 2014, REDOX BIOL, V2, P580, DOI 10.1016/j.redox.2014.03.001
   Eli Lilly and Company (ELC), 2021, INHIBITOR PRMT5 PART
   Fiore D, 2019, CANCERS, V11, DOI 10.3390/cancers11101456
   Foltz G, 2009, ONCOGENE, V28, P2667, DOI 10.1038/onc.2009.122
   Gallitto M, 2020, J NEURO-ONCOL, V147, P557, DOI 10.1007/s11060-020-03461-4
   Giri AK, 2019, FRONT PHARMACOL, V10, DOI 10.3389/fphar.2019.00385
   Goenka A, 2021, CELLS-BASEL, V10, DOI 10.3390/cells10030484
   Gomes MV, 2011, ANTICANCER RES, V31, P1337
   Gu ZD, 2007, BIOCHEM BIOPH RES CO, V354, P992, DOI 10.1016/j.bbrc.2007.01.080
   Hagedorn M, 2007, CELL DIV, V2, DOI 10.1186/1747-1028-2-9
   Humphreys LM, 2021, CELL DEATH DIFFER, V28, P522, DOI 10.1038/s41418-020-00696-6
   Kitade S, 2016, CANCER SCI, V107, P1399, DOI 10.1111/cas.13026
   Laezza C, 2006, FASEB J, V20, P412, DOI 10.1096/fj.05-4044lsf
   Laezza C, 2009, INT J CANCER, V124, P1322, DOI 10.1002/ijc.24056
   Laisné M, 2018, GENES-BASEL, V9, DOI 10.3390/genes9120617
   Lee SY, 2016, GENES DIS, V3, P198, DOI 10.1016/j.gendis.2016.04.007
   Lin J, 2018, CANCER SCI, V109, P1001, DOI 10.1111/cas.13528
   Moen EL, 2014, MOL CANCER THER, V13, P1334, DOI 10.1158/1535-7163.MCT-13-0924
   Moon BS, 2020, J CLIN INVEST, V130, P5782, DOI 10.1172/JCI127916
   Navarra G, 2020, FRONT ONCOL, V9, DOI 10.3389/fonc.2019.01498
   Oldrini B, 2020, NAT COMMUN, V11, DOI 10.1038/s41467-020-17717-0
   Ottria R, 2010, BIOORGAN MED CHEM, V18, P8396, DOI 10.1016/j.bmc.2010.09.030
   Phillips RE, 2020, CANCER CELL, V38, P647, DOI 10.1016/j.ccell.2020.08.008
   Pisanti S, 2014, FASEB J, V28, P1132, DOI 10.1096/fj.13-238238
   Proto MC, 2012, J CELL PHYSIOL, V227, P250, DOI 10.1002/jcp.22727
   Rabé M, 2020, CELL DEATH DIS, V11, DOI 10.1038/s41419-019-2200-2
   Rajabi M, 2010, DNA CELL BIOL, V29, P687, DOI 10.1089/dna.2010.1073
   Ranieri R, 2018, CELL DEATH DIFFER, V25, P353, DOI 10.1038/cdd.2017.165
   Sailo BL, 2019, CANCERS, V11, DOI 10.3390/cancers11020246
   Scrima M, 2014, J MED CHEM, V57, P7798, DOI 10.1021/jm500869x
   Seelan RS, 2018, DRUG METAB REV, V50, P193, DOI 10.1080/03602532.2018.1437446
   Stresemann C, 2008, INT J CANCER, V123, P8, DOI 10.1002/ijc.23607
   Stupp Roger, 2005, Curr Neurol Neurosci Rep, V5, P198, DOI 10.1007/s11910-005-0047-7
   Sun XY, 2021, CELLS-BASEL, V10, DOI 10.3390/cells10051225
   Takeishi S, 2014, BRIT J CANCER, V111, P1054, DOI 10.1038/bjc.2014.259
   Wang XX, 2017, CANCER RES, V77, P4947, DOI 10.1158/0008-5472.CAN-17-0114
   Wenger A, 2019, NEURO-ONCOLOGY, V21, P616, DOI 10.1093/neuonc/noz011
   Wu Q, 2021, INT J MOL SCI, V22, DOI 10.3390/ijms22158324
   Yamamoto T, 2019, ISCIENCE, V21, P42, DOI 10.1016/j.isci.2019.10.012
   Yamashita AS, 2019, NEURO-ONCOLOGY, V21, P189, DOI 10.1093/neuonc/noy146
   Yang XJ, 2014, CANCER CELL, V26, P577, DOI 10.1016/j.ccr.2014.07.028
   Zang LL, 2018, FRONT MOL NEUROSCI, V11, DOI 10.3389/fnmol.2018.00408
   Zhang Q, 2019, NUCLEIC ACIDS RES, V47, P4039, DOI 10.1093/nar/gkz058
NR 51
TC 1
Z9 1
U1 0
U2 1
PU FRONTIERS MEDIA SA
PI LAUSANNE
PA AVENUE DU TRIBUNAL FEDERAL 34, LAUSANNE, CH-1015, SWITZERLAND
EI 1663-9812
J9 FRONT PHARMACOL
JI Front. Pharmacol.
PD APR 26
PY 2022
VL 13
AR 815646
DI 10.3389/fphar.2022.815646
PG 16
WC Pharmacology & Pharmacy
WE Science Citation Index Expanded (SCI-EXPANDED)
SC Pharmacology & Pharmacy
GA 1F3WA
UT WOS:000795100000001
PM 35559231
OA Green Published, gold
DA 2024-03-10
ER

PT J
AU Aoki, K
   Natsume, A
AF Aoki, Kosuke
   Natsume, Atsushi
TI Overview of DNA methylation in adult diffuse gliomas
SO BRAIN TUMOR PATHOLOGY
LA English
DT Review
DE Diffuse glioma; DNA methylation; G-CIMP; MGMT promoter methylation
ID INTEGRATED GENOMIC ANALYSIS; CENTRAL-NERVOUS-SYSTEM; PROMOTER
   HYPERMETHYLATION; EPIGENETIC LANDSCAPE; IDH2 MUTATIONS; CELL-CYCLE;
   OPEN-LABEL; GRADE II; CANCER; CLASSIFICATION
AB Adult diffuse gliomas form a heterogeneous group of tumors of the central nervous system that vary greatly in histology and prognosis. A significant advance during the last decade has been the identification of a set of genetic lesions that correlate well with histology and clinical outcome in diffuse gliomas. Most characteristic driver mutations consist of isocitrate dehydrogenase 1 (IDH1) and IDH2, and H3 histone family member 3A, which are strongly associated with DNA and histone methylation patterns. A well-characterized DNA methylation aberration is on the O6-methylguanine-DNA methyltransferase promoter. This aberration is associated with an improved response to the DNA alkylating agent, temozolomide. Methylation alterations are used for classification or treatment decisions of diffuse gliomas. This supports the importance of considering epigenomic aberrations in the pathogenesis of gliomas. Recent DNA methylation analyses revealed a small group of IDH mutant diffuse gliomas exhibiting decreased DNA hypermethylation resulting in substantial unfavorable prognosis comparable to glioblastoma. Thus, DNA methylation patterns may become a new standard that replaces the conventional grading system based on histological diagnosis. In this review, we summarize recent developments regarding the contributions of methylation patterns to the pathogenesis of adult diffuse glioma, the interactions between methylation patterns and driver mutations, and potential epigenomic targeted therapies.
C1 [Aoki, Kosuke; Natsume, Atsushi] Nagoya Univ, Grad Sch Med, Dept Neurosurg, Showa Ku, 65 Tsurumai Cho, Nagoya, Aichi 4668550, Japan.
C3 Nagoya University
RP Aoki, K (通讯作者)，Nagoya Univ, Grad Sch Med, Dept Neurosurg, Showa Ku, 65 Tsurumai Cho, Nagoya, Aichi 4668550, Japan.
EM aoki-ngy@umin.ac.jp
RI Natsume, Atsushi/I-7364-2014
OI Natsume, Atsushi/0000-0002-9113-0470
CR ALDAPE K, 2019, CANCER, V88, P2342, DOI DOI 10.1002/(SICI)1097-0142(20000515)88:10
   Amary MF, 2011, J PATHOL, V224, P334, DOI 10.1002/path.2913
   Amatya VJ, 2005, ACTA NEUROPATHOL, V110, P178, DOI 10.1007/s00401-005-1041-5
   Aoki K, 2018, NEURO-ONCOLOGY, V20, P66, DOI 10.1093/neuonc/nox132
   Bady P, 2016, J MOL DIAGN, V18, P350, DOI 10.1016/j.jmoldx.2015.11.009
   Bai H, 2016, NAT GENET, V48, P59, DOI 10.1038/ng.3457
   Baumert BG, 2016, LANCET ONCOL, V17, P1521, DOI 10.1016/S1470-2045(16)30313-8
   Bello MJ, 2006, CANCER GENET CYTOGEN, V164, P172, DOI 10.1016/j.cancergencyto.2005.07.002
   Berdasco M, 2010, DEV CELL, V19, P698, DOI 10.1016/j.devcel.2010.10.005
   BIRD AP, 1986, NATURE, V321, P209, DOI 10.1038/321209a0
   Brat DJ, 2018, ACTA NEUROPATHOL, V136, P805, DOI 10.1007/s00401-018-1913-0
   Brat DJ, 2015, NEW ENGL J MED, V372, P2481, DOI 10.1056/NEJMoa1402121
   Bunse L, 2018, NAT MED, V24, P1192, DOI 10.1038/s41591-018-0095-6
   Cairncross JG, 1998, J NATL CANCER I, V90, P1473, DOI 10.1093/jnci/90.19.1473
   Capper D, 2018, NATURE, V555, P469, DOI 10.1038/nature26000
   Ceccarelli M, 2016, CELL, V164, P550, DOI 10.1016/j.cell.2015.12.028
   Chiappinelli KB, 2017, CELL, V169, P362, DOI 10.1016/j.cell.2017.03.036
   Clark O, 2016, CLIN CANCER RES, V22, P1837, DOI 10.1158/1078-0432.CCR-13-1333
   Costello JF, 1996, CANCER RES, V56, P2405
   Dang L, 2010, NATURE, V465, P966, DOI 10.1038/nature09132
   de Souza CF, 2018, CELL REP, V23, P637, DOI 10.1016/j.celrep.2018.03.107
   DiNardo CD, 2018, NEW ENGL J MED, V378, P2386, DOI 10.1056/NEJMoa1716984
   Esteller M, 2008, NEW ENGL J MED, V358, P1148, DOI 10.1056/NEJMra072067
   Esteller M, 2007, HUM MOL GENET, V16, pR50, DOI 10.1093/hmg/ddm018
   Farshidfar F, 2017, CELL REP, V18, P2780, DOI [10.1016/j.celrep.2017.06.008, 10.1016/j.celrep.2017.02.033]
   Fernandez AF, 2012, GENOME RES, V22, P407, DOI 10.1101/gr.119867.110
   Flavahan WA, 2016, NATURE, V529, P110, DOI 10.1038/nature16490
   Götze S, 2010, INT J CANCER, V126, P2584, DOI 10.1002/ijc.24981
   Goll MG, 2005, ANNU REV BIOCHEM, V74, P481, DOI 10.1146/annurev.biochem.74.010904.153721
   Hartmann C, 2009, ACTA NEUROPATHOL, V118, P469, DOI 10.1007/s00401-009-0561-9
   Hegi ME, 2005, NEW ENGL J MED, V352, P997, DOI 10.1056/NEJMoa043331
   Hermann A, 2004, CELL MOL LIFE SCI, V61, P2571, DOI 10.1007/s00018-004-4201-1
   Huang Y, 2014, TRENDS GENET, V30, P464, DOI 10.1016/j.tig.2014.07.005
   Ichimura K, 2012, BRAIN TUMOR PATHOL, V29, P131, DOI 10.1007/s10014-012-0090-4
   Issa Jean-Pierre, 2005, Nat Clin Pract Oncol, V2 Suppl 1, pS24, DOI 10.1038/ncponc0355
   Jones PA, 2016, NAT REV GENET, V17, P630, DOI 10.1038/nrg.2016.93
   Juratli TA, 2012, J NEURO-ONCOL, V110, P325, DOI 10.1007/s11060-012-0977-2
   Kaminskas E, 2005, CLIN CANCER RES, V11, P3604, DOI 10.1158/1078-0432.CCR-04-2135
   Kantarjian HM, 2017, LANCET ONCOL, V18, P1317, DOI 10.1016/S1470-2045(17)30576-4
   Lambiv WL, 2011, NEURO-ONCOLOGY, V13, P736, DOI 10.1093/neuonc/nor036
   Lewis PW, 2013, SCIENCE, V340, P857, DOI 10.1126/science.1232245
   Losman JA, 2013, SCIENCE, V339, P1621, DOI 10.1126/science.1231677
   Louis DN, 2007, ACTA NEUROPATHOL, V114, P547, DOI 10.1007/s00401-007-0278-6
   Louis DN, 2016, ACTA NEUROPATHOL, V131, P803, DOI 10.1007/s00401-016-1545-1
   Malta TM, 2018, NEURO-ONCOLOGY, V20, P608, DOI 10.1093/neuonc/nox183
   Mardis ER, 2009, NEW ENGL J MED, V361, P1058, DOI 10.1056/NEJMoa0903840
   Mazor T, 2017, P NATL ACAD SCI USA, V114, P10743, DOI 10.1073/pnas.1708914114
   Mazor T, 2015, CANCER CELL, V28, P307, DOI 10.1016/j.ccell.2015.07.012
   Mellinghoff IK, 2017, NEURO-ONCOLOGY, V19, P10
   Moran S, 2016, LANCET ONCOL, V17, P1386, DOI 10.1016/S1470-2045(16)30297-2
   Mund C, 2006, EPIGENETICS-US, V1, P7
   Nakamura M, 2001, LAB INVEST, V81, P77, DOI 10.1038/labinvest.3780213
   Noushmehr Houtan, 2010, Cancer Cell, V17, P510, DOI 10.1016/j.ccr.2010.03.017
   Olar A, 2015, ACTA NEUROPATHOL, V129, P585, DOI 10.1007/s00401-015-1398-z
   Parsons DW, 2008, SCIENCE, V321, P1807, DOI 10.1126/science.1164382
   Quina AS, 2006, BIOCHEM PHARMACOL, V72, P1563, DOI 10.1016/j.bcp.2006.06.016
   Rohle D, 2013, SCIENCE, V340, P626, DOI 10.1126/science.1236062
   Roulois D, 2015, CELL, V162, P961, DOI 10.1016/j.cell.2015.07.056
   Sahm F, 2017, LANCET ONCOL, V18, P682, DOI 10.1016/S1470-2045(17)30155-9
   Schwartzentruber J, 2012, NATURE, V482, P226, DOI [10.1038/nature10833, 10.1007/s13311-012-0137-6]
   Singer M, 2015, NUCLEIC ACIDS RES, V43, P3498, DOI 10.1093/nar/gkv153
   Stein EM, 2017, BLOOD, V130, P722, DOI 10.1182/blood-2017-04-779405
   Stein EM, 2015, BEST PRACT RES CL HA, V28, P112, DOI 10.1016/j.beha.2015.10.016
   Stupp R, 2005, NEW ENGL J MED, V352, P987, DOI 10.1056/NEJMoa043330
   Stupp R, 2014, LANCET ONCOL, V15, P1100, DOI 10.1016/S1470-2045(14)70379-1
   Sturm D, 2016, CELL, V164, P1060, DOI 10.1016/j.cell.2016.01.015
   Suzuki H, 2015, NAT GENET, V47, P458, DOI 10.1038/ng.3273
   Tateishi K, 2015, CANCER CELL, V28, P773, DOI 10.1016/j.ccell.2015.11.006
   Toyota M, 1999, P NATL ACAD SCI USA, V96, P8681, DOI 10.1073/pnas.96.15.8681
   Tsai HC, 2012, CANCER CELL, V21, P430, DOI 10.1016/j.ccr.2011.12.029
   Turcan S, 2012, NATURE, V483, P479, DOI 10.1038/nature10866
   van den Bent MJ, 2010, ACTA NEUROPATHOL, V120, P297, DOI 10.1007/s00401-010-0725-7
   Verhaak RGW, 2010, CANCER CELL, V17, P98, DOI 10.1016/j.ccr.2009.12.020
   Ward PS, 2010, CANCER CELL, V17, P225, DOI 10.1016/j.ccr.2010.01.020
   Watanabe T, 2001, J NEUROPATH EXP NEUR, V60, P1181, DOI 10.1093/jnen/60.12.1181
   Wu G, 2014, NAT GENET, V46, P444, DOI 10.1038/ng.2938
   Wu G, 2012, NAT GENET, V44, P251, DOI 10.1038/ng.1102
   Yamamichi A, 2018, BRAIN TUMOR PATHOL, V35, P106, DOI 10.1007/s10014-018-0312-5
   Yan H, 2009, NEW ENGL J MED, V360, P765, DOI 10.1056/NEJMoa0808710
   Yang XJ, 2014, CANCER CELL, V26, P577, DOI 10.1016/j.ccr.2014.07.028
   Yen K, 2017, CANCER DISCOV, V7, P478, DOI 10.1158/2159-8290.CD-16-1034
NR 81
TC 26
Z9 28
U1 0
U2 6
PU SPRINGER JAPAN KK
PI TOKYO
PA SHIROYAMA TRUST TOWER 5F, 4-3-1 TORANOMON, MINATO-KU, TOKYO, 105-6005,
   JAPAN
SN 1433-7398
EI 1861-387X
J9 BRAIN TUMOR PATHOL
JI Brain Tumor Pathol.
PD APR
PY 2019
VL 36
IS 2
BP 84
EP 91
DI 10.1007/s10014-019-00339-w
PG 8
WC Oncology; Clinical Neurology; Pathology
WE Science Citation Index Expanded (SCI-EXPANDED)
SC Oncology; Neurosciences & Neurology; Pathology
GA HW1DR
UT WOS:000466423500008
PM 30937703
DA 2024-03-10
ER

PT J
AU Kang, SH
   Park, KJ
   Kim, CY
   Yu, MO
   Park, CK
   Park, SH
   Chung, YG
AF Kang, Shin-Hyuk
   Park, Kyung-Jae
   Kim, Chae-Yong
   Yu, Mi Ok
   Park, Chul-Kee
   Park, Sung-Hye
   Chung, Yong-Gu
TI O<SUP>6</SUP>-methylguanine DNA methyltransferase status determined by
   promoter methylation and immunohistochemistry in gliosarcoma and their
   clinical implications
SO JOURNAL OF NEURO-ONCOLOGY
LA English
DT Article
DE Gliosarcoma; Immunohistochemistry; Methylation-specific PCR;
   O-6-methylguanine-DNA methyltransferase
ID REPAIR GENE MGMT; PHASE-II TRIAL; GLIOBLASTOMA-MULTIFORME;
   PROGNOSTIC-SIGNIFICANCE; PLUS O-6-BENZYLGUANINE; RADIATION-THERAPY;
   ALKYLATING-AGENTS; HYPERMETHYLATION; TEMOZOLOMIDE; EXPRESSION
AB O-6-methylguanine-DNA methyltransferase (MGMT) is known as a DNA repair protein, and loss of function in MGMT is related to an increase in survival in patients with malignant gliomas treated with alkylating agents. In the present study, we determined the status of MGMT using methylation-specific polymerase chain reaction (PCR) and immunohistochemistry on paraffin-embedded specimens in 12 human gliosarcomas, and these results were then related to overall survival (OS) and response to alkylating agents. The MGMT promoter was methylated in six patients. Immunostaining of MGMT was positive in 58.3% of patients. MGMT methylation status was correlated with immunostaining results in five patients (41.7%). The median OS and progression-free survival (PFS) of the whole population were 13.4 months [95% confidence interval (CI), 12.3-14.5 months] and 8.3 months (95% CI, 7.4-9.2 months), respectively. In patients with methylated MGMT promoter, median OS was 15.0 months, compared with 11.3 months in the unmethylated group. Median PFS of gliosarcoma patients was 10.3 months for the methylated group, whereas it was 7.3 months for the unmethylated group. On multivariate analysis, patients with methylated MGMT promoter had better prognosis than patients with unmethylated MGMT promoter with respect to OS and PFS (P = 0.045 and 0.034, respectively). However, there was no statistical significance between MGMT protein expression and survival. The results show that a significant fraction of gliosarcomas have MGMT promoter methylation and protein expression, and suggest that patient survival is associated with MGMT methylation status.
C1 [Kim, Chae-Yong] Seoul Natl Univ, Bundang Hosp, Dept Neurosurg, Coll Med, Songnam 463707, Gyeonggi Do, South Korea.
   [Kang, Shin-Hyuk; Park, Kyung-Jae; Yu, Mi Ok; Chung, Yong-Gu] Korea Univ, Coll Med, Anam Hosp, Dept Neurosurg, Seoul 136705, South Korea.
   [Park, Chul-Kee] Seoul Natl Univ, Coll Med, Seoul Natl Univ Hosp, Dept Neurosurg, Seoul, South Korea.
   [Yu, Mi Ok] Korea Univ, Sch Life Sci & Biotechnol, Seoul, South Korea.
   [Park, Sung-Hye] Seoul Natl Univ, Coll Med, Dept Pathol, Seoul 151, South Korea.
C3 Seoul National University (SNU); Korea University; Korea University
   Medicine (KU Medicine); Seoul National University (SNU); Seoul National
   University Hospital; Korea University; Seoul National University (SNU)
RP Kim, CY (通讯作者)，Seoul Natl Univ, Bundang Hosp, Dept Neurosurg, Coll Med, 166 Gumi Ro, Songnam 463707, Gyeonggi Do, South Korea.
EM chaeyong@snu.ac.kr
RI Park, Chul-Kee/O-7842-2019; Park, Sung Hye/B-5325-2011; KIM,
   CHAE-YONG/D-5769-2012; Park, Chul-Kee/J-5499-2012
OI Park, Sung Hye/0000-0002-8681-1597; gang, sinhyeog/0000-0002-8912-7985;
   Park, Chul-Kee/0000-0002-2350-9876; KIM, CHAE-YONG/0000-0001-9773-5553
CR Baylin SB, 2000, TRENDS GENET, V16, P168, DOI 10.1016/S0168-9525(99)01971-X
   Blanc JL, 2004, J NEURO-ONCOL, V68, P275, DOI 10.1023/B:NEON.0000033385.37098.85
   Boerman RH, 1996, J NEUROPATH EXP NEUR, V55, P973, DOI 10.1097/00005072-199609000-00004
   Brell M, 2005, CLIN CANCER RES, V11, P5167, DOI 10.1158/1078-0432.CCR-05-0230
   Cao VT, 2009, NEUROSURGERY, V65, P866, DOI 10.1227/01.NEU.0000357325.90347.A1
   Chen ZP, 1999, CAN J NEUROL SCI, V26, P104
   di Norcia V, 2008, TUMORI, V94, P493
   Donawho CK, 2007, CLIN CANCER RES, V13, P2728, DOI 10.1158/1078-0432.CCR-06-3039
   Esteller M, 1999, CANCER RES, V59, P793
   Esteller M, 2000, NEW ENGL J MED, V343, P1350, DOI 10.1056/NEJM200011093431901
   Friedman HS, 1998, J CLIN ONCOL, V16, P3851, DOI 10.1200/JCO.1998.16.12.3851
   Galanis E, 1998, J NEUROSURG, V89, P425, DOI 10.3171/jns.1998.89.3.0425
   Gerson SL, 2002, J CLIN ONCOL, V20, P2388, DOI 10.1200/JCO.2002.06.110
   GONZAGA PE, 1992, CANCER RES, V52, P6052
   Grasbon-Frodl EM, 2007, INT J CANCER, V121, P2458, DOI 10.1002/ijc.23020
   Hegi ME, 2005, NEW ENGL J MED, V352, P997, DOI 10.1056/NEJMoa043331
   Herman JG, 1996, P NATL ACAD SCI USA, V93, P9821, DOI 10.1073/pnas.93.18.9821
   Jaeckle KA, 1998, J CLIN ONCOL, V16, P3310, DOI 10.1200/JCO.1998.16.10.3310
   Kamiryo T, 2004, NEUROSURGERY, V54, P349, DOI 10.1227/01.NEU.0000103422.51382.99
   Kawaguchi K, 2006, MODERN PATHOL, V19, P106, DOI 10.1038/modpathol.3800502
   Kim JI, 2009, HUM PATHOL, V40, P934, DOI 10.1016/j.humpath.2009.01.005
   LEVIN VA, 1990, INT J RADIAT ONCOL, V18, P321, DOI 10.1016/0360-3016(90)90096-3
   Louis DN, 2007, ACTA NEUROPATHOL, V114, P547, DOI 10.1007/s00401-007-0278-6
   Lutterbach J, 2001, RADIOTHER ONCOL, V61, P57, DOI 10.1016/S0167-8140(01)00415-7
   Matsukura S, 2003, J SURG ONCOL, V82, P194, DOI 10.1002/jso.10209
   MEIS JM, 1991, CANCER, V67, P2342, DOI 10.1002/1097-0142(19910501)67:9<2342::AID-CNCR2820670922>3.0.CO;2-B
   Nakamura M, 2001, CARCINOGENESIS, V22, P1715, DOI 10.1093/carcin/22.10.1715
   Nakasu S, 2004, J NEURO-ONCOL, V70, P333, DOI 10.1007/s11060-004-9170-6
   Natsume A, 2005, CANCER RES, V65, P7573, DOI 10.1158/0008-5472.CAN-05-0036
   Paz MF, 2004, CLIN CANCER RES, V10, P4933, DOI 10.1158/1078-0432.CCR-04-0392
   Prados MD, 1998, SEMIN SURG ONCOL, V14, P88
   Prados MD, 2009, J CLIN ONCOL, V27, P579, DOI 10.1200/JCO.2008.18.9639
   Preusser M, 2008, BRAIN PATHOL, V18, P520, DOI 10.1111/j.1750-3639.2008.00153.x
   Quinn JA, 2002, J CLIN ONCOL, V20, P2277, DOI 10.1200/JCO.2002.09.084
   Quinn JA, 2009, J CLIN ONCOL, V27, P1262, DOI 10.1200/JCO.2008.18.8417
   Reis RM, 2000, AM J PATHOL, V156, P425, DOI 10.1016/S0002-9440(10)64746-3
   Salvati M, 2005, J NEURO-ONCOL, V74, P59, DOI 10.1007/s11060-004-5949-8
   Sarkaria JN, 2008, CLIN CANCER RES, V14, P2900, DOI 10.1158/1078-0432.CCR-07-1719
   Silber JR, 2002, CLIN CANCER RES, V8, P3008
   SILBER JR, 1993, CANCER RES, V53, P3416
   Soejima H, 2005, BIOCHEM CELL BIOL, V83, P429, DOI 10.1139/O05-140
   Stupp R, 2005, NEW ENGL J MED, V352, P987, DOI 10.1056/NEJMoa043330
   Tanaka S, 2003, INT J CANCER, V103, P67, DOI 10.1002/ijc.10757
NR 43
TC 31
Z9 34
U1 0
U2 0
PU SPRINGER
PI NEW YORK
PA ONE NEW YORK PLAZA, SUITE 4600, NEW YORK, NY, UNITED STATES
SN 0167-594X
EI 1573-7373
J9 J NEURO-ONCOL
JI J. Neuro-Oncol.
PD FEB
PY 2011
VL 101
IS 3
BP 477
EP 486
DI 10.1007/s11060-010-0267-9
PG 10
WC Oncology; Clinical Neurology
WE Science Citation Index Expanded (SCI-EXPANDED)
SC Oncology; Neurosciences & Neurology
GA 709VI
UT WOS:000286469100013
PM 20556478
DA 2024-03-10
ER

PT J
AU Schnell, O
   Albrecht, V
   Pfirrmann, D
   Eigenbrod, S
   Krebs, B
   Romagna, A
   Siller, S
   Giese, A
   Tonn, JC
   Schichor, C
AF Schnell, Oliver
   Albrecht, Valerie
   Pfirrmann, David
   Eigenbrod, Sabina
   Krebs, Bjarne
   Romagna, Alexander
   Siller, Sebastian
   Giese, Armin
   Tonn, Joerg-Christian
   Schichor, Christian
TI MGMT promoter methylation is not correlated with integrin expression in
   malignant gliomas: clarifying recent clinical trial results
SO MEDICAL ONCOLOGY
LA English
DT Article
DE Integrin alpha(v)ss(3); MGMT promoter methylation status; Glioblastoma;
   Integrin inhibition
ID NEWLY-DIAGNOSED GLIOBLASTOMA; RANDOMIZED PHASE-II; PLUS TEMOZOLOMIDE;
   CILENGITIDE; ALPHA-V-BETA-3; ALPHA(V)BETA(3); VITRONECTIN; GENE;
   RADIOTHERAPY; BEVACIZUMAB
AB Integrin alpha-v-beta-3 (alpha(v)beta(3)) is important for invasive tumor growth and angiogenesis in glioblastomas (GBM). However, recent clinical trials on inhibition of this integrin led to ambiguous results whether patients with methylated or unmethylated O-6-methylguanine methyltransferase (MGMT) promoter might profit from this kind of therapy. Therefore, we addressed the still unanswered question about a possible correlation between integrin alpha(v)beta(3) expression and MGMT promoter methylation in GBM. For this purpose, tumor samples from newly diagnosed and untreated GBM patients with methylated (n = 22) or unmethylated (n = 17) MGMT promoter were simultaneously analyzed for integrin alpha(v)beta(3) expression by an automated immunohistochemical staining platform. Interestingly, subsequent semi-quantitative analysis by a special imaging software did not show any difference in integrin expression between patients with methylated or unmethylated MGMT promoter status. Moreover, further analysis of the integrin subunits via ELISA from histologic sections revealed that there is no difference in integrin subunit expression between these patients. Hence, our results are important for designing future clinical trials with respect to treatment stratification, while it still has to be identified which other molecular factors determine differential responses to targeted anti-integrin alpha(v)beta(3) treatment.
C1 [Schnell, Oliver] Univ Klinikum Freiburg, Dept Neurosurg, Breisacher Str 64, D-79106 Freiburg, Germany.
   [Schnell, Oliver; Albrecht, Valerie; Pfirrmann, David; Siller, Sebastian; Tonn, Joerg-Christian; Schichor, Christian] Klinikum Ludwig Maximilians Univ Munchen, Dept Neurosurg, Munich, Germany.
   [Eigenbrod, Sabina; Krebs, Bjarne; Giese, Armin] Ludwig Maximilians Univ Munchen, Ctr Neuropathol & Prion Res ZNP, Munich, Germany.
   [Romagna, Alexander] Univ Salzburg, Med Ctr, Dept Neurosurg, Salzburg, Austria.
C3 University of Freiburg; University of Munich; University of Munich;
   Salzburg University
RP Schnell, O (通讯作者)，Univ Klinikum Freiburg, Dept Neurosurg, Breisacher Str 64, D-79106 Freiburg, Germany.; Schnell, O (通讯作者)，Klinikum Ludwig Maximilians Univ Munchen, Dept Neurosurg, Munich, Germany.
EM oliver.schnell@uniklinik-freiburg.de
RI Giese, Armin/F-3271-2010; Tonn, Joerg/AAK-8509-2021
OI Krebs, Bjarne/0009-0001-9493-8803
FU Familie Mehdorn Stiftung [05/2010]; bi-national SYSTHER-INREMOS virtual
   institute - German (BMBF); Slovenian Federal Ministry of Education and
   Research [3211-06-000539]; Sonderforschungsbereich of the Deutsche
   Forschungsgemeinschaft (DFG) [SFB 824]
FX This study was supported by several grants from the Familie Mehdorn
   Stiftung (O.S.; 05/2010), the bi-national SYSTHER-INREMOS virtual
   institute, funded by the German (BMBF) and the Slovenian Federal
   Ministry of Education and Research (C.S., Con. No.: 3211-06-000539;
   2006-2011) and the Sonderforschungsbereich (SFB 824) of the Deutsche
   Forschungsgemeinschaft (DFG) (V.A., J.C.T.).
CR Batchelor TT, 2013, J CLIN ONCOL, V31, P3212, DOI 10.1200/JCO.2012.47.2464
   Bello L, 2001, NEUROSURGERY, V49, P380, DOI 10.1097/00006123-200108000-00022
   Butowski N, 2011, NEURO-ONCOLOGY, V13, P1331, DOI 10.1093/neuonc/nor130
   CHERESH DA, 1987, J BIOL CHEM, V262, P17703
   Chinot OL, 2011, ADV THER, V28, P334, DOI 10.1007/s12325-011-0007-3
   Christmann M, 2017, ONCOTARGET, V8, P27754, DOI 10.18632/oncotarget.10897
   Eigenbrod S, 2014, ACTA NEUROCHIR, V156, P1427, DOI 10.1007/s00701-014-2073-1
   Esteller M, 2000, NEW ENGL J MED, V343, P1350, DOI 10.1056/NEJM200011093431901
   Gilbert MR, 2014, NEW ENGL J MED, V370, P699, DOI 10.1056/NEJMoa1308573
   Gladson CL, 1996, J NEUROPATH EXP NEUR, V55, P1143, DOI 10.1097/00005072-199611000-00005
   GLADSON CL, 1995, J CELL SCI, V108, P947
   GLADSON CL, 1991, J CLIN INVEST, V88, P1924, DOI 10.1172/JCI115516
   Haubner R, 1999, J NUCL MED, V40, P1061
   HYNES RO, 1992, CELL, V69, P11, DOI 10.1016/0092-8674(92)90115-S
   Louis DN, 2007, ACTA NEUROPATHOL, V114, P547, DOI 10.1007/s00401-007-0278-6
   Maurer GD, 2009, NEURO-ONCOLOGY, V11, P747, DOI 10.1215/15228517-2009-012
   Mullins CS, 2013, J CANCER RES CLIN, V139, P1425, DOI 10.1007/s00432-013-1457-6
   Nabors LB, 2007, J CLIN ONCOL, V25, P1651, DOI 10.1200/JCO.2006.06.6514
   Nabors LB, 2015, NEURO-ONCOLOGY, V17, P708, DOI 10.1093/neuonc/nou356
   Nabors LB, 2012, CANCER-AM CANCER SOC, V118, P5601, DOI 10.1002/cncr.27585
   Raymond E, 2008, J CLIN ONCOL, V26, P4659, DOI 10.1200/JCO.2008.16.9235
   Reardon DA, 2008, J CLIN ONCOL, V26, P5610, DOI 10.1200/JCO.2008.16.7510
   RUOSLAHTI E, 1991, J CLIN INVEST, V87, P1, DOI 10.1172/JCI114957
   Schnell O, 2008, BRAIN PATHOL, V18, P378, DOI 10.1111/j.1750-3639.2008.00137.x
   Schnell O, 2009, NEURO-ONCOLOGY, V11, P861, DOI 10.1215/15228517-2009-024
   Stupp R, 2005, NEW ENGL J MED, V352, P987, DOI 10.1056/NEJMoa043330
   Stupp R, 2007, J CLIN ONCOL, V25, P4127, DOI 10.1200/JCO.2007.11.8554
   Stupp R, 2014, LANCET ONCOL, V15, P1100, DOI 10.1016/S1470-2045(14)70379-1
   Stupp R, 2010, J CLIN ONCOL, V28, P2712, DOI 10.1200/JCO.2009.26.6650
   Tabatabai G, 2011, CURR PHARM DESIGN, V17, P2402, DOI 10.2174/138161211797249189
   Weller M, 2016, ONCOTARGET, V7, P15018, DOI 10.18632/oncotarget.7588
NR 31
TC 2
Z9 2
U1 0
U2 6
PU HUMANA PRESS INC
PI TOTOWA
PA 999 RIVERVIEW DRIVE SUITE 208, TOTOWA, NJ 07512 USA
SN 1357-0560
EI 1559-131X
J9 MED ONCOL
JI Med. Oncol.
PD JUL
PY 2018
VL 35
IS 7
AR 103
DI 10.1007/s12032-018-1162-z
PG 7
WC Oncology
WE Science Citation Index Expanded (SCI-EXPANDED)
SC Oncology
GA GI8VT
UT WOS:000434804600001
PM 29882028
DA 2024-03-10
ER

PT J
AU Huang, GH
   Du, L
   Li, NN
   Zhang, Y
   Xiang, Y
   Tang, JH
   Xia, SL
   Zhang, EE
   Lv, SQ
AF Huang, Guo-Hao
   Du, Lei
   Li, Ningning
   Zhang, Ying
   Xiang, Yan
   Tang, Jun-Hai
   Xia, Shuli
   Zhang, Eric Erquan
   Lv, Sheng-Qing
TI Methylation-mediated miR-155-FAM133A axis contributes to the attenuated
   invasion and migration of <i>IDH</i> mutant gliomas
SO CANCER LETTERS
LA English
DT Article
DE IDH mutation; Glioma; miR-155; Methylation; Migration and invasion
ID CANCER/TESTIS ANTIGENS; CELL-PROLIFERATION; TUMOR INVASION; R132H
   MUTATION; IN-VITRO; EXPRESSION; PHENOTYPE; CANCER; IMMUNOTHERAPY;
   THERAPEUTICS
AB Gliomas with isocitrate dehydrogenases gene mutations (IDHMT) were found to be less aggressive than their wildtype (IDHWT) counterparts. However, the mechanism remains unclear. The current study aims to investigate the role of silenced oncogenic microRNAs in IDHMT gliomas, which were largely ignored and may contribute to the less aggressive behavior of IDHMT gliomas. Microarrays, bioinformatics analysis of the data from TCGA and qPCR analysis of samples from our experimental cohort (LGG: IDHWT = 10, IDHMT = 31; GBM: IDHWT = 34, IDHMT = 9) were performed. The results show that miR-155 was consistently down-regulated in IDHMT gliomas. Establishment of IDH1(R132H) overexpressing glioma cell line and bisulfite sequencing PCR suggested that miR-155 down-regulation was associated with IDH1(R132H) mutation induced promoter CpG islands methylation. The cancer testis antigen FAM133A is a direct downstream target of miR-155 and is a negative regulator of glioma invasion and migration possibly by regulating matrix metallopeptidase 14 (MMP14). Together, we found that methylation-regulated miR-155-FAM133A axis may contribute to the attenuated invasion and migration of IDHMT gliomas by targeting MMP14.
C1 [Huang, Guo-Hao; Du, Lei; Xiang, Yan; Tang, Jun-Hai; Lv, Sheng-Qing] Third Mil Med Univ, Xinqiao Hosp, Dept Neurosurg, Chongqing 400037, Peoples R China.
   [Li, Ningning] Sun Yat Sen Univ, Affiliated Hosp 7, Shenzhen 518107, Peoples R China.
   [Zhang, Ying] UCL, Inst Neurol, Div Neuropathol, London WC1N 3BG, England.
   [Zhang, Ying] UCL, Inst Neurol, Dept Neurodegenerat Dis, London WC1N 3BG, England.
   [Xia, Shuli] Johns Hopkins Sch Med, Dept Neurol, Baltimore, MD 21205 USA.
   [Zhang, Eric Erquan] Natl Inst Biol Sci, Beijing 102206, Peoples R China.
C3 Army Medical University; Sun Yat Sen University; University of London;
   University College London; University of London; University College
   London; Johns Hopkins University; Johns Hopkins Medicine; National
   Institute of Biological Sciences, Beijing
RP Lv, SQ (通讯作者)，Third Mil Med Univ, Xinqiao Hosp, Dept Neurosurg, Chongqing 400037, Peoples R China.
EM lvsq0518@hotmail.com
RI Chen, Yu/JLL-0171-2023
OI Li, Ningning/0000-0002-0414-5878; Zhang, Ying/0000-0003-2194-7116;
   Zhang, Eric/0000-0002-4472-7493; Li, Ningning/0000-0002-1057-1750
FU National Natural Science Foundation of China [NSFC:81272783]
FX We thank Dr. Clive Da Costa (Francis Crick Institute, London, UK) for
   providing useful suggestions and carefully commenting on this
   manuscript. This work was supported by the National Natural Science
   Foundation of China (NSFC:81272783).
CR Baltz AG, 2012, MOL CELL, V46, P674, DOI 10.1016/j.molcel.2012.05.021
   Bardella C, 2016, CANCER CELL, V30, P578, DOI 10.1016/j.ccell.2016.08.017
   Bartel DP, 2004, CELL, V116, P281, DOI 10.1016/S0092-8674(04)00045-5
   Bralten LBC, 2011, ANN NEUROL, V69, P455, DOI 10.1002/ana.22390
   Budczies J, 2012, PLOS ONE, V7, DOI 10.1371/journal.pone.0051862
   Chou A.P., 2012, J NATL CANC I, V104
   Cui DM, 2016, INT J BIOCHEM CELL B, V73, P72, DOI 10.1016/j.biocel.2016.02.007
   Dang L, 2016, ANN ONCOL, V27, P599, DOI 10.1093/annonc/mdw013
   Duncan CG, 2012, GENOME RES, V22, P2339, DOI 10.1101/gr.132738.111
   Esmaeili M, 2014, CANCER RES, V74, P4898, DOI 10.1158/0008-5472.CAN-14-0008
   He XX, 2016, ADV EXP MED BIOL, V936, P73, DOI 10.1007/978-3-319-42023-3_4
   Hu HM, 2015, CANCER LETT, V357, P566, DOI 10.1016/j.canlet.2014.12.018
   Kessler J, 2015, RADIOTHER ONCOL, V116, P381, DOI 10.1016/j.radonc.2015.08.007
   Lai A, 2011, J CLIN ONCOL, V29, P4482, DOI 10.1200/JCO.2010.33.8715
   Li LC, 2002, BIOINFORMATICS, V18, P1427, DOI 10.1093/bioinformatics/18.11.1427
   Li SC, 2014, CLIN CANCER RES, V20, P5808, DOI 10.1158/1078-0432.CCR-14-0234
   Ling N, 2013, ONCOL REP, V30, P2111, DOI 10.3892/or.2013.2685
   Liu Q, 2015, J CELL BIOCHEM, V116, P1213, DOI 10.1002/jcb.25073
   Louis DN, 2016, ACTA NEUROPATHOL, V131, P803, DOI 10.1007/s00401-016-1545-1
   Luxen D, 2017, TRANSL ONCOL, V10, P70, DOI 10.1016/j.tranon.2016.11.006
   Mehta S, 2018, CELL MOL LIFE SCI, V75, P385, DOI 10.1007/s00018-017-2608-8
   Miller JJ, 2017, CANCER-AM CANCER SOC, V123, P4535, DOI 10.1002/cncr.31039
   Molenaar R.J., 2014, BIOCH BIOPHYS ACTA, V1846
   Mousa SA, 2008, MOL BIOTECHNOL, V38, P33, DOI 10.1007/s12033-007-0072-7
   Freitas MRP, 2013, ONCOTARGET, V4, P636, DOI 10.18632/oncotarget.950
   Qi ST, 2012, CANCER SCI, V103, P269, DOI 10.1111/j.1349-7006.2011.02134.x
   RUTKA JT, 1987, ACTA NEUROPATHOL, V75, P92, DOI 10.1007/BF00686798
   Salmaninejad A, 2016, IMMUNOL INVEST, V45, P619, DOI 10.1080/08820139.2016.1197241
   Sanson M, 2009, J CLIN ONCOL, V27, P4150, DOI 10.1200/JCO.2009.21.9832
   Schliesser MG, 2016, ONCOTARGET, V7, P82028, DOI 10.18632/oncotarget.13452
   Seltzer MJ, 2010, CANCER RES, V70, P8981, DOI 10.1158/0008-5472.CAN-10-1666
   Shao W, 2014, MOL CANCER, V13, DOI 10.1186/1476-4598-13-197
   Suri A, 2006, EXPERT OPIN BIOL TH, V6, P379, DOI 10.1517/14712598.6.4.379
   Tang JH, 2016, EXP CELL RES, V343, P148, DOI 10.1016/j.yexcr.2016.04.011
   Turcan S, 2012, NATURE, V483, P479, DOI 10.1038/nature10866
   Ulasov I, 2014, BBA-REV CANCER, V1846, P113, DOI 10.1016/j.bbcan.2014.03.002
   Whitehurst AW, 2014, ANNU REV PHARMACOL, V54, P251, DOI 10.1146/annurev-pharmtox-011112-140326
   Wu XC, 2017, NEURO-ONCOLOGY, V19, P1195, DOI 10.1093/neuonc/nox017
   Xu QF, 2014, BRAIN PATHOL, V24, P568, DOI 10.1111/bpa.12136
   Xu W, 2011, CANCER CELL, V19, P17, DOI 10.1016/j.ccr.2010.12.014
   Yang L, 2017, BIOMED PHARMACOTHER, V95, P1759, DOI 10.1016/j.biopha.2017.08.088
   Yao Q, 2018, INT J ONCOL, V52, P270, DOI 10.3892/ijo.2017.4186
   Ying Z, 2013, CANCER RES, V73, P990, DOI 10.1158/0008-5472.CAN-12-2895
   Zhang Y, 2012, FRONT BIOSCI-LANDMRK, V17, P700, DOI 10.2741/3952
NR 44
TC 21
Z9 21
U1 1
U2 14
PU ELSEVIER IRELAND LTD
PI CLARE
PA ELSEVIER HOUSE, BROOKVALE PLAZA, EAST PARK SHANNON, CO, CLARE, 00000,
   IRELAND
SN 0304-3835
EI 1872-7980
J9 CANCER LETT
JI Cancer Lett.
PY 2018
VL 432
BP 93
EP 102
DI 10.1016/j.canlet.2018.06.007
PG 10
WC Oncology
WE Science Citation Index Expanded (SCI-EXPANDED)
SC Oncology
GA GO6BE
UT WOS:000440118300010
PM 29885519
DA 2024-03-10
ER

PT J
AU Christensen, BC
   Smith, AA
   Zheng, SC
   Koestler, DC
   Houseman, EA
   Marsit, CJ
   Wiemels, JL
   Nelson, HH
   Karagas, MR
   Wrensch, MR
   Kelsey, KT
   Wiencke, JK
AF Christensen, Brock C.
   Smith, Ashley A.
   Zheng, Shichun
   Koestler, Devin C.
   Houseman, E. Andres
   Marsit, Carmen J.
   Wiemels, Joseph L.
   Nelson, Heather H.
   Karagas, Margaret R.
   Wrensch, Margaret R.
   Kelsey, Karl T.
   Wiencke, John K.
TI DNA Methylation, Isocitrate Dehydrogenase Mutation, and Survival in
   Glioma
SO JNCI-JOURNAL OF THE NATIONAL CANCER INSTITUTE
LA English
DT Article
ID INTEGRATED GENOMIC ANALYSIS; CODON 132 MUTATION; LOW CIMP-LOW;
   DOWN-REGULATION; GENE; PHENOTYPE; IDH1; CLASSIFICATION; TEMOZOLOMIDE;
   POLYMORPHISM
AB Background Although much is known about molecular and chromosomal characteristics that distinguish glioma histological subtypes, DNA methylation patterns of gliomas and their association with other tumor features such as mutation of isocitrate dehydrogenase (IDH) genes have only recently begun to be investigated.
   Methods DNA methylation of glioblastomas, astrocytomas, oligodendrogliomas, oligoastrocytomas, ependymomas, and pilocytic astrocytomas (n = 131) from the Brain Tumor Research Center at the University of California San Francisco, as well as nontumor brain tissues (n = 7), was assessed with the Illumina GoldenGate methylation array. Methylation data were subjected to recursively partitioned mixture modeling (RPMM) to derive methylation classes. Differential DNA methylation between tumor and nontumor was also assessed. The association between methylation class and IDH mutation (IDH1 and IDH2) was tested using univariate and multivariable analysis for tumors (n = 95) with available substrate for sequencing. Survival of glioma patients carrying mutant IDH (n = 57) was compared with patients carrying wild-type IDH (n = 38) using a multivariable Cox proportional hazards model and Kaplan-Meier analysis. All statistical tests were two-sided.
   Results We observed a statistically significant association between RPMM methylation class and glioma histological subtype (P < 2.2 x 10(-16)). Compared with nontumor brain tissues, across glioma tumor histological subtypes, the differential methylation ratios of CpG loci were statistically significantly different (permutation P<.0001). Methylation class was strongly associated with IDH mutation in gliomas (P=3.0 x 10(-16)). Compared with glioma patients whose tumors harbored wild-type IDH, patients whose tumors harbored mutant IDH showed statistically significantly improved survival (hazard ratio of death = 0.27, 95% confidence interval = 0.10 to 0.72).
   Conclusion The homogeneity of methylation classes for gliomas with IDH mutation, despite their histological diversity, suggests that IDH mutation is associated with a distinct DNA methylation phenotype and an altered metabolic profile in glioma.
C1 [Zheng, Shichun; Wrensch, Margaret R.; Wiencke, John K.] Univ Calif San Francisco, Helen Diller Family Canc Ctr, Dept Neurol Surg, San Francisco, CA 91458 USA.
   [Wiemels, Joseph L.] Univ Calif San Francisco, Dept Epidemiol & Biostat, San Francisco, CA 91458 USA.
   [Christensen, Brock C.; Smith, Ashley A.; Marsit, Carmen J.; Kelsey, Karl T.] Brown Univ, Dept Pathol & Lab Med, Providence, RI 02912 USA.
   [Christensen, Brock C.; Koestler, Devin C.; Houseman, E. Andres; Kelsey, Karl T.] Brown Univ, Dept Community Hlth, Providence, RI 02912 USA.
   [Houseman, E. Andres] Harvard Univ, Sch Publ Hlth, Dept Biostat, Boston, MA 02115 USA.
   [Nelson, Heather H.] Univ Minnesota, Div Epidemiol & Community Hlth, Masonic Canc Ctr, Minneapolis, MN USA.
   [Karagas, Margaret R.] Dartmouth Med Sch, Dept Community & Family Med, Epidemiol & Biostat Sect, Lebanon, NH USA.
C3 University of California System; University of California San Francisco;
   UCSF Medical Center; UCSF Helen Diller Family Comprehensive Cancer
   Center; University of California System; University of California San
   Francisco; Brown University; Brown University; Harvard University;
   Harvard T.H. Chan School of Public Health; University of Minnesota
   System; University of Minnesota Twin Cities; Dartmouth College
RP Wiencke, JK (通讯作者)，Univ Calif San Francisco, Helen Diller Family Canc Ctr, Dept Neurol Surg, San Francisco, CA 91458 USA.
EM john.wiencke@ucsf.edu
RI Kelsey, Karl T/I-1252-2014; Christensen, Brock C/B-8460-2009; Koestler,
   Devin/D-7902-2015
OI Houseman, Eugene Andres/0000-0003-0703-1830; Nelson,
   Heather/0000-0003-1901-9513; Marsit, Carmen/0000-0003-4566-150X;
   Koestler, Devin/0000-0002-0598-0146
FU National Institute of Health [R01CA52689, P50CA097257, R01CA078609,
   R01CA121147, R01CA126939, R01CA100679, R01ES06717, R01CA126831,
   P30CA077598]; Tobacco-Related Diseases Research Program [18CA-0127]
FX National Institute of Health (R01CA52689 to M. R. W.; P50CA097257 to M.
   R. W. and J.K.W; R01CA078609, R01CA121147, R01CA126939, and R01CA100679
   to K. T. K.; R01ES06717 and R01CA126831 to J.K.W.; P30CA077598 to
   H.H.N.); Tobacco-Related Diseases Research Program (18CA-0127 to
   J.L.W.).
CR Balss J, 2008, ACTA NEUROPATHOL, V116, P597, DOI 10.1007/s00401-008-0455-2
   Bibikova M, 2006, GENOME RES, V16, P383, DOI 10.1101/gr.4410706
   Borthakur G, 2010, LEUKEMIA LYMPHOMA, V51, P73, DOI 10.3109/10428190903318329
   Byun HM, 2009, HUM MOL GENET, V18, P4808, DOI 10.1093/hmg/ddp445
   Chin L, 2008, NATURE, V455, P1061, DOI 10.1038/nature07385
   Christensen BC, 2009, PLOS GENET, V5, DOI 10.1371/journal.pgen.1000602
   Christensen BC, 2009, CANCER RES, V69, P227, DOI 10.1158/0008-5472.CAN-08-2586
   Dallol A, 2003, ONCOGENE, V22, P4611, DOI 10.1038/sj.onc.1206687
   Dang L, 2009, NATURE, V462, P739, DOI 10.1038/nature08617
   De Preter K, 2002, MODERN PATHOL, V15, P159, DOI 10.1038/modpathol.3880508
   Frezza C, 2010, CANCER CELL, V17, P7, DOI 10.1016/j.ccr.2009.12.031
   GRAMBSCH PM, 1994, BIOMETRIKA, V81, P515
   Hegi ME, 2005, NEW ENGL J MED, V352, P997, DOI 10.1056/NEJMoa043331
   Houseman EA, 2008, BMC BIOINFORMATICS, V9, DOI 10.1186/1471-2105-9-365
   Irizarry RA, 2008, GENOME RES, V18, P780, DOI 10.1101/gr.7301508
   Issa JP, 2004, NAT REV CANCER, V4, P988, DOI 10.1038/nrc1507
   KLEIHUES P, 1993, BRAIN PATHOL, V3, P255, DOI 10.1111/j.1750-3639.1993.tb00752.x
   Krieg AJ, 2010, MOL CELL BIOL, V30, P344, DOI 10.1128/MCB.00444-09
   Ladd-Acosta C, 2007, AM J HUM GENET, V81, P1304, DOI 10.1086/524110
   Maegawa S, 2004, DNA RES, V11, P37, DOI 10.1093/dnares/11.1.37
   MASHIYAMA S, 1991, ONCOGENE, V6, P1313
   Mercurio C, PHARM RES, V62, P18
   Noushmehr H, 2010, CANCER CELL, V17, P510, DOI 10.1016/j.ccr.2010.03.017
   Ogino S, 2008, J MOL DIAGN, V10, P13, DOI 10.2353/jmoldx.2008.070082
   Ogino S, 2007, GUT, V56, P1564, DOI 10.1136/gut.2007.119750
   Ogino S, 2006, J MOL DIAGN, V8, P582, DOI 10.2353/jmoldx.2006.060082
   Ogino S, 2008, J NATL CANCER I, V100, P1734, DOI 10.1093/jnci/djn359
   Parsons DW, 2008, SCIENCE, V321, P1807, DOI 10.1126/science.1164382
   *R DEV CT, 2007, R LANG ENV STAT COMP
   Reitman ZJ, 2010, JNCI-J NATL CANCER I, V102, P932, DOI 10.1093/jnci/djq187
   Sanson M, 2009, J CLIN ONCOL, V27, P4150, DOI 10.1200/JCO.2009.21.9832
   Santos FPS, 2010, EXPERT REV ANTICANC, V10, P9, DOI [10.1586/ERA.09.164, 10.1586/era.09.164]
   Stone AR, 2004, AM J PATHOL, V165, P1151, DOI 10.1016/S0002-9440(10)63376-7
   Storey JD, 2004, J R STAT SOC B, V66, P187, DOI 10.1111/j.1467-9868.2004.00439.x
   Stupp R, 2005, NEW ENGL J MED, V352, P987, DOI 10.1056/NEJMoa043330
   Toyota M, 1999, P NATL ACAD SCI USA, V96, P8681, DOI 10.1073/pnas.96.15.8681
   Verhaak RGW, 2010, CANCER CELL, V17, P98, DOI 10.1016/j.ccr.2009.12.020
   Ward PS, 2010, CANCER CELL, V17, P225, DOI 10.1016/j.ccr.2010.01.020
   Wiencke JK, 2005, CANCER EPIDEM BIOMAR, V14, P1774, DOI 10.1158/1055-9965.EPI-05-0089
   WINKLER BS, 1986, EXP EYE RES, V43, P829, DOI 10.1016/S0014-4835(86)80013-6
   WONG AJ, 1987, P NATL ACAD SCI USA, V84, P6899, DOI 10.1073/pnas.84.19.6899
   Wrensch M, 2009, NAT GENET, V41, P905, DOI 10.1038/ng.408
   Yan H, 2009, NEW ENGL J MED, V360, P765, DOI 10.1056/NEJMoa0808710
   Yu J, 2004, BMC CANCER, V4, DOI 10.1186/1471-2407-4-65
NR 44
TC 179
Z9 208
U1 1
U2 11
PU OXFORD UNIV PRESS INC
PI CARY
PA JOURNALS DEPT, 2001 EVANS RD, CARY, NC 27513 USA
SN 0027-8874
EI 1460-2105
J9 JNCI-J NATL CANCER I
JI JNCI-J. Natl. Cancer Inst.
PD JAN
PY 2011
VL 103
IS 2
DI 10.1093/jnci/djq497
PG 11
WC Oncology
WE Science Citation Index Expanded (SCI-EXPANDED)
SC Oncology
GA 709WT
UT WOS:000286472800011
PM 21163902
OA Bronze, Green Published
DA 2024-03-10
ER

PT J
AU Crake, RLI
   Burgess, ER
   Wiggins, GAR
   Magon, NJ
   Das, AB
   Vissers, MCM
   Morrin, HR
   Royds, JA
   Slatter, TL
   Robinson, BA
   Phillips, E
   Dachs, GU
AF Crake, Rebekah L. I.
   Burgess, Eleanor R.
   Wiggins, George A. R.
   Magon, Nicholas J.
   Das, Andrew B.
   Vissers, Margreet C. M.
   Morrin, Helen R.
   Royds, Janice A.
   Slatter, Tania L.
   Robinson, Bridget A.
   Phillips, Elisabeth
   Dachs, Gabi U.
TI Ascorbate content of clinical glioma tissues is related to tumour grade
   and to global levels of 5-hydroxymethyl cytosine
SO SCIENTIFIC REPORTS
LA English
DT Article
ID ADJUVANT TEMOZOLOMIDE; MGMT; METHYLATION; TET2; CLASSIFICATION;
   RADIOTHERAPY; CONCOMITANT; PHENOTYPE; PROGNOSIS; SURVIVAL
AB Gliomas are incurable brain cancers with poor prognosis, with epigenetic dysregulation being a distinctive feature. 5-hydroxymethylcytosine (5-hmC), an intermediate generated in the demethylation of 5-methylcytosine, is present at reduced levels in glioma tissue compared with normal brain, and that higher levels of 5-hmC are associated with improved patient survival. DNA demethylation is enzymatically driven by the ten-eleven translocation (TET) dioxygenases that require ascorbate as an essential cofactor. There is limited data on ascorbate in gliomas and the relationship between ascorbate and 5-hmC in gliomas has never been reported. Clinical glioma samples (11 low-grade, 26 high-grade) were analysed for ascorbate, global DNA methylation and hydroxymethylation, and methylation status of the O-6-methylguanine-DNA methyltransferase (MGMT) promoter. Low-grade gliomas contained significantly higher levels of ascorbate than high-grade gliomas (p = 0.026). Levels of 5-hmC were significantly higher in low-grade than high-grade glioma (p = 0.0013). There was a strong association between higher ascorbate and higher 5-hmC (p = 0.004). Gliomas with unmethylated and methylated MGMT promoters had similar ascorbate levels (p = 0.96). One mechanism by which epigenetic modifications could occur is through ascorbate-mediated optimisation of TET activity in gliomas. These findings open the door to clinical intervention trials in patients with glioma to provide both mechanistic information and potential avenues for adjuvant ascorbate therapy.
C1 [Crake, Rebekah L. I.; Burgess, Eleanor R.; Wiggins, George A. R.; Morrin, Helen R.; Robinson, Bridget A.; Phillips, Elisabeth; Dachs, Gabi U.] Univ Otago Christchurch, Dept Pathol & Biomed Sci, Mackenzie Canc Res Grp, Christchurch, New Zealand.
   [Crake, Rebekah L. I.] Univ Liege, Metastasis Res Lab, GIGA Canc, Liege, Belgium.
   [Magon, Nicholas J.; Das, Andrew B.; Vissers, Margreet C. M.] Univ Otago Christchurch, Dept Pathol & Biomed Sci, Ctr Free Radical Res, Christchurch, New Zealand.
   [Das, Andrew B.] Peter MacCallum Canc Ctr, 305 Grattan St, Melbourne, Vic, Australia.
   [Das, Andrew B.] Univ Melbourne, Sir Peter MacCallum Dept Oncol, Parkville, Vic, Australia.
   [Morrin, Helen R.] Univ Otago Christchurch, Canc Soc Tissue Bank, Christchurch, New Zealand.
   [Royds, Janice A.; Slatter, Tania L.] Univ Otago, Dunedin Sch Med, Dept Pathol, Dunedin, New Zealand.
   [Robinson, Bridget A.] Canterbury Dist Hlth Board, Canterbury Reg Canc & Haematol Serv, Canterbury, New Zealand.
   [Robinson, Bridget A.] Univ Otago Christchurch, Dept Med, Christchurch, New Zealand.
C3 University of Otago; University of Liege; University of Otago; Peter
   Maccallum Cancer Center; Peter Maccallum Cancer Center; University of
   Melbourne; University of Otago; University of Otago; University of Otago
RP Dachs, GU (通讯作者)，Univ Otago Christchurch, Dept Pathol & Biomed Sci, Mackenzie Canc Res Grp, Christchurch, New Zealand.
EM gabi.dachs@otago.ac.nz
RI Das, Andrew/I-8352-2018
OI Das, Andrew/0000-0001-6509-4886; Crake, Rebekah/0000-0002-0886-2487;
   Phillips, Elisabeth/0000-0002-9048-367X
FU Canterbury Medical Research Foundation; University of Otago Research
   Grants; Mackenzie Charitable Foundation
FX Funding was obtained from the Canterbury Medical Research Foundation,
   the University of Otago Research Grants and the Mackenzie Charitable
   Foundation.
CR Agathocleous M, 2017, NATURE, V549, P476, DOI 10.1038/nature23876
   Allen BG, 2019, CLIN CANCER RES, V25, P6590, DOI 10.1158/1078-0432.CCR-19-0594
   Baillie N, 2018, ANTIOXIDANTS-BASEL, V7, DOI 10.3390/antiox7090115
   Becker AP, 2021, CANCERS, V13, DOI 10.3390/cancers13040761
   Blaschke K, 2013, NATURE, V500, P222, DOI 10.1038/nature12362
   Booth MJ, 2013, NAT PROTOC, V8, P1841, DOI 10.1038/nprot.2013.115
   Burgess ER, 2022, FRONT ONCOL, V12, DOI 10.3389/fonc.2022.829524
   Campbell EJ, 2019, BMC CANCER, V19, DOI 10.1186/s12885-019-5503-x
   Campbell EJ, 2016, FREE RADICAL BIO MED, V99, P451, DOI 10.1016/j.freeradbiomed.2016.08.027
   Carella A, 2020, INT J CANCER, V146, P373, DOI 10.1002/ijc.32520
   Chen B, 2017, MOL MED REP, V15, P2625, DOI 10.3892/mmr.2017.6288
   Cimmino L, 2017, CELL, V170, P1079, DOI 10.1016/j.cell.2017.07.032
   Crake RLI, 2021, FRONT ONCOL, V11, DOI 10.3389/fonc.2021.619300
   Dewhirst MW, 1998, SEMIN RADIAT ONCOL, V8, P143, DOI 10.1016/S1053-4296(98)80040-4
   Dunn J, 2009, BRIT J CANCER, V101, P124, DOI 10.1038/sj.bjc.6605127
   Esteller M, 2000, NEW ENGL J MED, V343, P1350, DOI 10.1056/NEJM200011093431901
   Eyres M, 2021, GASTROENTEROLOGY, V161, P653, DOI 10.1053/j.gastro.2021.04.044
   Garcia Maria G, 2018, Oncotarget, V9, P25922, DOI 10.18632/oncotarget.25406
   Gillberg L, 2019, CLIN EPIGENETICS, V11, DOI 10.1186/s13148-019-0739-5
   Gustafson CB, 2015, CLIN EPIGENETICS, V7, DOI 10.1186/s13148-015-0087-z
   Hegi ME, 2005, NEW ENGL J MED, V352, P997, DOI 10.1056/NEJMoa043331
   Hou Lewis C, 2006, Neurosurg Focus, V20, pE5
   Huang R, 2020, ANN TRANSL MED, V8, DOI 10.21037/atm.2020.02.145
   Hung NA, 2016, MODERN PATHOL, V29, P212, DOI 10.1038/modpathol.2015.156
   Iurlaro M, 2013, GENOME BIOL, V14, DOI 10.1186/gb-2013-14-10-r119
   Johannessen LE, 2018, CANCER GENOM PROTEOM, V15, P437, DOI 10.21873/cgp.20102
   Józwiak P, 2017, J BIOMED SCI, V24, DOI 10.1186/s12929-017-0388-y
   Kim AR, 2022, ONCOIMMUNOLOGY, V11, DOI 10.1080/2162402X.2022.2026019
   Kohli RM, 2013, NATURE, V502, P472, DOI 10.1038/nature12750
   Korkolopoulou P, 2004, NEUROPATH APPL NEURO, V30, P267, DOI 10.1111/j.1365-2990.2003.00535.x
   Kuiper C, 2014, FREE RADICAL BIO MED, V77, P340, DOI 10.1016/j.freeradbiomed.2014.09.023
   Kuiper C, 2014, FRONT ONCOL, V4, DOI 10.3389/fonc.2014.00010
   Kuiper C, 2010, CANCER RES, V70, P5749, DOI 10.1158/0008-5472.CAN-10-0263
   Laffaire J, 2011, NEURO-ONCOLOGY, V13, P84, DOI 10.1093/neuonc/noq110
   LANDOLT H, 1994, J NEURO-ONCOL, V21, P127, DOI 10.1007/BF01052896
   Louis DN, 2020, BRAIN PATHOL, V30, P844, DOI 10.1111/bpa.12832
   Louis DN, 2016, ACTA NEUROPATHOL, V131, P803, DOI 10.1007/s00401-016-1545-1
   Lykkesfeldt J, 2019, NUTRIENTS, V11, DOI 10.3390/nu11102412
   Malley DS, 2011, ACTA NEUROPATHOL, V121, P651, DOI 10.1007/s00401-011-0803-5
   May James M, 2012, Subcell Biochem, V56, P85, DOI 10.1007/978-94-007-2199-9_6
   Mikirova N, 2016, AM J CASE REP, V17, P774, DOI 10.12659/AJCR.899754
   Minor EA, 2013, J BIOL CHEM, V288, P13669, DOI 10.1074/jbc.C113.464800
   Molinaro AM, 2019, NAT REV NEUROL, V15, P405, DOI 10.1038/s41582-019-0220-2
   Müller T, 2012, AM J PATHOL, V181, P675, DOI 10.1016/j.ajpath.2012.04.017
   Mur P, 2015, J NEURO-ONCOL, V122, P441, DOI 10.1007/s11060-015-1738-9
   Noushmehr H, 2010, CANCER CELL, V17, P510, DOI 10.1016/j.ccr.2010.03.017
   Orr BA, 2012, PLOS ONE, V7, DOI 10.1371/journal.pone.0041036
   PEGG AE, 1995, PROG NUCLEIC ACID RE, V51, P167, DOI 10.1016/S0079-6603(08)60879-X
   Peng D, 2018, CLIN EPIGENETICS, V10, DOI 10.1186/s13148-018-0527-7
   Raiber EA, 2017, NPJ GENOM MED, V2, DOI 10.1038/s41525-017-0007-6
   Rice ME, 2000, TRENDS NEUROSCI, V23, P209, DOI 10.1016/S0166-2236(99)01543-X
   Shenoy N, 2019, J CLIN INVEST, V129, P1612, DOI 10.1172/JCI98747
   Spruijt CG, 2013, CELL, V152, P1146, DOI 10.1016/j.cell.2013.02.004
   Stasik S, 2020, NEOPLASIA, V22, P800, DOI 10.1016/j.neo.2020.10.010
   Stupp R, 2005, NEW ENGL J MED, V352, P987, DOI 10.1056/NEJMoa043330
   Stupp R, 2009, LANCET ONCOL, V10, P459, DOI 10.1016/S1470-2045(09)70025-7
   TALLAKSEN CME, 1992, AM J CLIN NUTR, V56, P559, DOI 10.1093/ajcn/56.3.559
   Tucker DW, 2018, CLIN CANCER RES, V24, P1389, DOI 10.1158/1078-0432.CCR-17-1958
   Turcan S, 2012, NATURE, V483, P479, DOI 10.1038/nature10866
   Weller M, 2021, NAT REV CLIN ONCOL, V18, P170, DOI 10.1038/s41571-020-00447-z
   Wesseling P, 2018, NEUROPATH APPL NEURO, V44, P139, DOI 10.1111/nan.12432
   Wohlrab C, 2019, HYPOXIA, V7, P17, DOI 10.2147/HP.S201643
   Wu YC, 2014, HISTOL HISTOPATHOL, V29, P991, DOI 10.14670/HH-29.991
   Zang LL, 2018, FRONT MOL NEUROSCI, V11, DOI 10.3389/fnmol.2018.00408
   Zhao YH, 2018, FRONT NEUROL, V9, DOI 10.3389/fneur.2018.00127
NR 65
TC 3
Z9 3
U1 0
U2 4
PU NATURE PORTFOLIO
PI BERLIN
PA HEIDELBERGER PLATZ 3, BERLIN, 14197, GERMANY
SN 2045-2322
J9 SCI REP-UK
JI Sci Rep
PD SEP 1
PY 2022
VL 12
IS 1
AR 14845
DI 10.1038/s41598-022-19032-8
PG 13
WC Multidisciplinary Sciences
WE Science Citation Index Expanded (SCI-EXPANDED)
SC Science & Technology - Other Topics
GA 4F8LB
UT WOS:000848760800091
PM 36050369
OA Green Published, gold
DA 2024-03-10
ER

PT J
AU Bao, L
   Pan, ZJ
   Wei, SP
AF Bao, Ling
   Pan, Zhenjiang
   Wei, Shepeng
TI Initial Treatment of IDH-Wildtype Glioblastoma in Adults Older Than 70
   Years
SO CUREUS JOURNAL OF MEDICAL SCIENCE
LA English
DT Review
DE immunotherapy; alternating electric fields; temozolomide; mgmt; surgical
   resection; idh-wildtype glioblastoma
ID NEWLY-DIAGNOSED GLIOBLASTOMA; RANDOMIZED PHASE-III; HIGH-GRADE GLIOMAS;
   QUALITY-OF-LIFE; CENTRAL-NERVOUS-SYSTEM; TUMOR-TREATING FIELDS; ADJUVANT
   TEMOZOLOMIDE; RECURRENT GLIOBLASTOMA; RADIATION-THERAPY; GENOMIC
   ANALYSIS
AB The incidence of glioblastoma, the most common malignant primary brain tumour in adults, increases after the age of 40 and peaks in adults aged 75-84 years. Initial management involves maximising surgical resection while preserving neurologic function. IDH mutations and MGMT promoter methylation should be checked in tumour samples. Radiation and temozolomide constitute initial treatment for newly diagnosed glioblastoma patients with good functional status. It is suggested that patients who have received concurrent and adjuvant temozolomide treatment should undergo six cycles of adjuvant monthly temozolomide, as opposed to a more extended treatment regimen. Low-intensity alternating electric field therapy improved survival in a large randomised trial. We provide a detailed review, providing the latest treatment viewpoint for IDH-wildtype glioblastoma and including the current situation of immunotherapy. The treatment ideas and methods reviewed here would be of help to physicians when they encounter patients with this kind of IDH-wildtype glioblastoma in clinical practice.
C1 [Bao, Ling; Pan, Zhenjiang; Wei, Shepeng] Shidong Hosp Yangpu Dist, Neurosurg, Shanghai, Peoples R China.
RP Wei, SP (通讯作者)，Shidong Hosp Yangpu Dist, Neurosurg, Shanghai, Peoples R China.
EM dr_weishepeng@hotmail.com
CR Ameratunga M, 2018, COCHRANE DB SYST REV, DOI 10.1002/14651858.CD008218.pub4
   Armstrong TS, 2013, J CLIN ONCOL, V31, P4076, DOI 10.1200/JCO.2013.49.6067
   Athanassiou H, 2005, J CLIN ONCOL, V23, P2372, DOI 10.1200/JCO.2005.00.331
   Balana C, 2020, NEURO-ONCOLOGY, V22, P1851, DOI 10.1093/neuonc/noaa107
   Blumenthal DT, 2017, NEURO-ONCOLOGY, V19, P1119, DOI 10.1093/neuonc/nox025
   Blumenthal DT, 2016, J NEURO-ONCOL, V129, P453, DOI 10.1007/s11060-016-2190-1
   Bouffet E, 2016, J CLIN ONCOL, V34, P2206, DOI 10.1200/JCO.2016.66.6552
   Brada M, 2010, J CLIN ONCOL, V28, P4601, DOI 10.1200/JCO.2009.27.1932
   Brat DJ, 2015, NEW ENGL J MED, V372, P2481, DOI 10.1056/NEJMoa1402121
   Cabrera AR, 2016, PRACT RADIAT ONCOL, V6, P217, DOI 10.1016/j.prro.2016.03.007
   Central Nervous System Tumours, 2021, WHO Classification of Tumours, V6
   Chan JL, 2002, J CLIN ONCOL, V20, P1635, DOI 10.1200/JCO.20.6.1635
   Chien LN, 2016, FRONT PUBLIC HEALTH, V4, DOI 10.3389/fpubh.2016.00151
   Chinot OL, 2014, NEW ENGL J MED, V370, P709, DOI 10.1056/NEJMoa1308345
   Cloughesy TF, 2019, NAT MED, V25, P477, DOI 10.1038/s41591-018-0337-7
   Dunn GP, 2012, GENE DEV, V26, P756, DOI 10.1101/gad.187922.112
   Galli R, 2004, CANCER RES, V64, P7011, DOI 10.1158/0008-5472.CAN-04-1364
   Gilbert MR, 2014, NEW ENGL J MED, V370, P699, DOI 10.1056/NEJMoa1308573
   Gilbert MR, 2013, J CLIN ONCOL, V31, P4085, DOI 10.1200/JCO.2013.49.6968
   Gittleman H, 2017, NEURO-ONCOLOGY, V19, P669, DOI 10.1093/neuonc/now208
   Gritsch S, 2022, CANCER-AM CANCER SOC, V128, P47, DOI 10.1002/cncr.33918
   Hegi ME, 2005, NEW ENGL J MED, V352, P997, DOI 10.1056/NEJMoa043331
   Hegi ME, 2008, J CLIN ONCOL, V26, P4189, DOI 10.1200/JCO.2007.11.5964
   Herrlinger U, 2019, LANCET, V393, P678, DOI 10.1016/S0140-6736(18)31791-4
   Herrlinger U, 2016, J CLIN ONCOL, V34, P1611, DOI 10.1200/JCO.2015.63.4691
   Kirson ED, 2004, CANCER RES, V64, P3288, DOI 10.1158/0008-5472.CAN-04-0083
   Kirson ED, 2007, P NATL ACAD SCI USA, V104, P10152, DOI 10.1073/pnas.0702916104
   Korja M, 2019, NEURO-ONCOLOGY, V21, P370, DOI 10.1093/neuonc/noy164
   Lee JH, 2018, NATURE, V560, P243, DOI 10.1038/s41586-018-0389-3
   Li J, 2011, INT J RADIAT ONCOL, V81, P623, DOI 10.1016/j.ijrobp.2010.06.012
   Louis DN, 2021, NEURO-ONCOLOGY, V23, P1231, DOI 10.1093/neuonc/noab106
   MACDONALD DR, 1990, J CLIN ONCOL, V8, P1277, DOI 10.1200/JCO.1990.8.7.1277
   Narayana A, 2006, INT J RADIAT ONCOL, V64, P892, DOI 10.1016/j.ijrobp.2005.05.067
   Omuro A, 2023, NEURO-ONCOLOGY, V25, P123, DOI 10.1093/neuonc/noac099
   Omuro A, 2018, NEURO-ONCOLOGY, V20, P674, DOI 10.1093/neuonc/nox208
   Ostrom QT, 2023, NEURO-ONCOLOGY, V25, P799, DOI 10.1093/neuonc/noac198
   Ostrom QT, 2015, NEURO-ONCOLOGY, V16, P1, DOI [10.1093/neuonc/nou327, 10.1093/neuonc/nov189, 10.1093/neuonc/nox158, 10.1093/neuonc/nou223]
   Parsons DW, 2008, SCIENCE, V321, P1807, DOI 10.1126/science.1164382
   Reardon DA, 2021, CANCER-AM CANCER SOC, V127, P1620, DOI 10.1002/cncr.33378
   Reardon DA, 2020, JAMA ONCOL, V6, P1003, DOI 10.1001/jamaoncol.2020.1024
   Redjal N, 2020, J NEURO-ONCOL, V150, P165, DOI 10.1007/s11060-020-03601-w
   Sahebjam S, 2021, NEURO-ONCOLOGY, V23, P677, DOI 10.1093/neuonc/noaa260
   Singh SK, 2004, NATURE, V432, P396, DOI 10.1038/nature03128
   Stupp R, 2005, NEW ENGL J MED, V352, P987, DOI 10.1056/NEJMoa043330
   Stupp R, 2017, JAMA-J AM MED ASSOC, V318, P2306, DOI 10.1001/jama.2017.18718
   Stupp R, 2015, JAMA-J AM MED ASSOC, V314, P2535, DOI 10.1001/jama.2015.16669
   Stupp R, 2012, EUR J CANCER, V48, P2192, DOI 10.1016/j.ejca.2012.04.011
   Stupp R, 2009, LANCET ONCOL, V10, P459, DOI 10.1016/S1470-2045(09)70025-7
   Taphoorn MJB, 2018, JAMA ONCOL, V4, P495, DOI 10.1001/jamaoncol.2017.5082
   Taphoorn MJB, 2005, LANCET ONCOL, V6, P937, DOI 10.1016/S1470-2045(05)70432-0
   Tirosh I, 2016, NATURE, V539, P309, DOI 10.1038/nature20123
   Touat M, 2020, NATURE, V580, P517, DOI 10.1038/s41586-020-2209-9
   Venteicher AS, 2017, SCIENCE, V355, DOI 10.1126/science.aai8478
   Wefel JS, 2021, NEURO-ONCOLOGY, V23, P1125, DOI 10.1093/neuonc/noab011
   Weller J, 2023, J NEURO-ONCOL, V161, P147, DOI 10.1007/s11060-022-04203-4
   Wen PY, 2020, NEURO-ONCOLOGY, V22, P1073, DOI 10.1093/neuonc/noaa106
   Wen PY, 2010, J CLIN ONCOL, V28, P1963, DOI 10.1200/JCO.2009.26.3541
   Zhao HL, 2016, WORLD J SURG ONCOL, V14, DOI 10.1186/s12957-016-1012-4
   Zhu JJ, 2017, J NEURO-ONCOL, V135, P545, DOI 10.1007/s11060-017-2601-y
NR 59
TC 0
Z9 0
U1 0
U2 0
PU SPRINGERNATURE
PI LONDON
PA CAMPUS, 4 CRINAN ST, LONDON, N1 9XW, ENGLAND
EI 2168-8184
J9 CUREUS J MED SCIENCE
JI Cureus J Med Sci
PD OCT 24
PY 2023
VL 15
IS 10
AR e47602
DI 10.7759/cureus.47602
PG 9
WC Medicine, General & Internal
WE Emerging Sources Citation Index (ESCI)
SC General & Internal Medicine
GA Z1NK4
UT WOS:001109817700025
PM 37881322
OA Green Published, gold
DA 2024-03-10
ER

PT J
AU Etcheverry, A
   Aubry, M
   de Tayrac, M
   Vauleon, E
   Boniface, R
   Guenot, F
   Saikali, S
   Hamlat, A
   Riffaud, L
   Menei, P
   Quillien, V
   Mosser, J
AF Etcheverry, Amandine
   Aubry, Marc
   de Tayrac, Marie
   Vauleon, Elodie
   Boniface, Rachel
   Guenot, Frederique
   Saikali, Stephan
   Hamlat, Abderrahmane
   Riffaud, Laurent
   Menei, Philippe
   Quillien, Veronique
   Mosser, Jean
TI DNA methylation in glioblastoma: impact on gene expression and clinical
   outcome
SO BMC GENOMICS
LA English
DT Article
ID PROMOTER METHYLATION; ADJUVANT TEMOZOLOMIDE; MALIGNANT GLIOMAS; CANCER;
   HYPERMETHYLATION; RADIOTHERAPY; CONCOMITANT; MECHANISMS; MICROARRAY;
   PROGNOSIS
AB Background: Changes in promoter DNA methylation pattern of genes involved in key biological pathways have been reported in glioblastoma. Genome-wide assessments of DNA methylation levels are now required to decipher the epigenetic events involved in the aggressive phenotype of glioblastoma, and to guide new treatment strategies.
   Results: We performed a whole-genome integrative analysis of methylation and gene expression profiles in 40 newly diagnosed glioblastoma patients. We also screened for associations between the level of methylation of CpG sites and overall survival in a cohort of 50 patients uniformly treated by surgery, radiotherapy and chemotherapy with concomitant and adjuvant temozolomide (STUPP protocol). The methylation analysis identified 616 CpG sites differentially methylated between glioblastoma and control brain, a quarter of which was differentially expressed in a concordant way. Thirteen of the genes with concordant CpG sites displayed an inverse correlation between promoter methylation and expression level in glioblastomas: B3GNT5, FABP7, ZNF217, BST2, OAS1, SLC13A5, GSTM5, ME1, UBXD3, TSPYL5, FAAH, C7orf13, and C3orf14. Survival analysis identified six CpG sites associated with overall survival. SOX10 promoter methylation status (two CpG sites) stratified patients similarly to MGMT status, but with a higher Area Under the Curve (0.78 vs. 0.71, p-value < 5e-04). The methylation status of the FNDC3B, TBX3, DGKI, and FSD1 promoters identified patients with MGMT-methylated tumors that did not respond to STUPP treatment (p-value < 1e-04).
   Conclusions: This study provides the first genome-wide integrative analysis of DNA methylation and gene expression profiles obtained from the same GBM cohort. We also present a methylome-based survival analysis for one of the largest uniformly treated GBM cohort ever studied, for more than 27,000 CpG sites. We have identified genes whose expression may be tightly regulated by epigenetic mechanisms and markers that may guide treatment decisions.
C1 [Etcheverry, Amandine; Vauleon, Elodie; Boniface, Rachel; Quillien, Veronique; Mosser, Jean] Univ Rennes 1, CNRS, UMR6061, Inst Genet & Dev,UEB,IFR140, Rennes, France.
   [Etcheverry, Amandine; Guenot, Frederique; Mosser, Jean] CHU Rennes, Serv Genet Mol & Genom, Rennes, France.
   [Etcheverry, Amandine; Aubry, Marc; Guenot, Frederique; Mosser, Jean] Plateforme Genom Sante Biogenouest, Rennes, France.
   [de Tayrac, Marie] CEPH, Fdn Jean Dausset, INSERM, U946, Paris, France.
   [Vauleon, Elodie; Quillien, Veronique] Ctr Eugene Marquis, Dept Med Biol, Rennes, France.
   [Saikali, Stephan] CHU Rennes, Serv Anat & Cytol Pathol, Rennes, France.
   [Hamlat, Abderrahmane; Riffaud, Laurent] CHU Rennes, Serv Neurochirurg, Rennes, France.
   [Menei, Philippe] CHU Angers, Serv Neurochirurg, Angers, France.
C3 Universite de Rennes; Centre National de la Recherche Scientifique
   (CNRS); Universite de Rennes; CHU Rennes; Universite Paris Cite;
   Foundation Jean Dausset-CEPH; Institut National de la Sante et de la
   Recherche Medicale (Inserm); UNICANCER; Centre Eugene Marquis;
   Universite de Rennes; CHU Rennes; Universite de Rennes; Universite de
   Rennes; CHU Rennes; Universite d'Angers; Centre Hospitalier
   Universitaire d'Angers
RP Mosser, J (通讯作者)，Univ Rennes 1, CNRS, UMR6061, Inst Genet & Dev,UEB,IFR140, Rennes, France.
EM jean.mosser@univ-rennes1.fr
RI Aubry, Marc/GNW-2661-2022; RIFFAUD, Laurent/ABC-6349-2020; MENEI,
   Philippe/L-6860-2015; de Tayrac, Marie/AAG-7800-2020
OI RIFFAUD, Laurent/0000-0003-3570-8132; Quillien,
   Veronique/0000-0002-1465-3753; menei, philippe/0000-0002-2794-1316
FU Ligue contre le Cancer foundation (LNCC); Canceropole Grand-Ouest Glioma
   Project; European Union (FEDER) (MA, equipment)
FX This work was supported by grants from the Ligue contre le Cancer
   foundation (LNCC), the Canceropole Grand-Ouest Glioma Project, and the
   European Union (FEDER) (MA, equipment). Samples were stored using the
   CRB (Centre de Ressources Biologiques) facilities in Rennes.
CR Alaminos M, 2005, CANCER RES, V65, P2565, DOI 10.1158/0008-5472.CAN-04-4283
   Amatya VJ, 2005, ACTA NEUROPATHOL, V110, P178, DOI 10.1007/s00401-005-1041-5
   Banck MS, 2009, EPIGENETICS-US, V4, P100, DOI 10.4161/epi.4.2.7953
   Bello MJ, 2006, CANCER GENET CYTOGEN, V164, P172, DOI 10.1016/j.cancergencyto.2005.07.002
   Bulk E, 2009, CLIN CANCER RES, V15, P22, DOI 10.1158/1078-0432.CCR-08-0953
   Costello JF, 1996, CANCER RES, V56, P2405
   de Tayrac M, 2009, GENE CHROMOSOME CANC, V48, P55, DOI 10.1002/gcc.20618
   Dunn J, 2009, BRIT J CANCER, V101, P124, DOI 10.1038/sj.bjc.6605127
   FENG L, 1994, NEURON, V12, P895, DOI 10.1016/0896-6273(94)90341-7
   Foltz G, 2009, ONCOGENE, V28, P2667, DOI 10.1038/onc.2009.122
   Garcia-Manero G, 2008, CURR OPIN ONCOL, V20, P705, DOI 10.1097/CCO.0b013e328313699c
   Gorlia T, 2008, LANCET ONCOL, V9, P29, DOI 10.1016/S1470-2045(07)70384-4
   Herman JG, 2003, NEW ENGL J MED, V349, P2042, DOI 10.1056/NEJMra023075
   Jung Y, 2008, LAB INVEST, V88, P153, DOI 10.1038/labinvest.3700706
   Kaloshi G, 2007, J NEURO-ONCOL, V84, P245, DOI 10.1007/s11060-007-9377-4
   Kang MR, 2009, INT J CANCER, V125, P353, DOI 10.1002/ijc.24379
   Kannan-Thulasiraman P, 2010, J BIOL CHEM
   Karpf AR, 2005, CANCER RES, V65, P8635, DOI 10.1158/0008-5472.CAN-05-1961
   Keshet I, 2006, NAT GENET, V38, P149, DOI 10.1038/ng1719
   Kim EJ, 2010, BIOCHEM BIOPH RES CO, V392, P448, DOI 10.1016/j.bbrc.2010.01.045
   Kim TY, 2006, CANCER RES, V66, P7490, DOI 10.1158/0008-5472.CAN-05-4552
   Lee TI, 2006, CELL, V125, P301, DOI 10.1016/j.cell.2006.02.043
   Louis DN, 2007, ACTA NEUROPATHOL, V114, P547, DOI 10.1007/s00401-007-0278-6
   Mack GS, 2006, J NATL CANCER I, V98, P1443, DOI 10.1093/jnci/djj447
   Martinez R, 2007, EPIGENETICS, V2, P147, DOI 10.4161/epi.2.3.5049
   Martinez R, 2009, EPIGENETICS-US, V4, P255, DOI 10.4161/epi.9130
   Miura T, 2008, MOL CELL BIOCHEM, V315, P113, DOI 10.1007/s11010-008-9794-5
   Nagarajan RP, 2009, SEMIN CANCER BIOL, V19, P188, DOI 10.1016/j.semcancer.2009.02.005
   Nakamura M, 2001, LAB INVEST, V81, P77, DOI 10.1038/labinvest.3780213
   Nigro JM, 2005, CANCER RES, V65, P1678, DOI 10.1158/0008-5472.CAN-04-2921
   Noushmehr Houtan, 2010, Cancer Cell, V17, P510, DOI 10.1016/j.ccr.2010.03.017
   Phillips HS, 2006, CANCER CELL, V9, P157, DOI 10.1016/j.ccr.2006.02.019
   Quinlan KGR, 2007, BBA-REV CANCER, V1775, P333, DOI 10.1016/j.bbcan.2007.05.001
   Salvati M, 2009, J NEURO-ONCOL, V94, P129, DOI 10.1007/s11060-009-9815-6
   Stolt CC, 2002, GENE DEV, V16, P165, DOI 10.1101/gad.215802
   Stupp R, 2005, NEW ENGL J MED, V352, P987, DOI 10.1056/NEJMoa043330
   Stupp R, 2009, LANCET ONCOL, V10, P459, DOI 10.1016/S1470-2045(09)70025-7
   Takenaka K, 2005, CANCER EPIDEM BIOMAR, V14, P1972, DOI 10.1158/1055-9965.EPI-05-0060
   Tseng MY, 2009, ORAL ONCOL, V45, P771, DOI 10.1016/j.oraloncology.2008.11.013
   Verhaak RGW, 2010, CANCER CELL, V17, P98, DOI 10.1016/j.ccr.2009.12.020
   Watanabe T, 2001, J NEUROPATH EXP NEUR, V60, P1181, DOI 10.1093/jnen/60.12.1181
   Wen PY, 2008, NEW ENGL J MED, V359, P492, DOI 10.1056/NEJMra0708126
   Wu XW, 2010, CANCER RES, V70, P2718, DOI 10.1158/0008-5472.CAN-09-3631
NR 43
TC 156
Z9 170
U1 1
U2 14
PU BMC
PI LONDON
PA CAMPUS, 4 CRINAN ST, LONDON N1 9XW, ENGLAND
SN 1471-2164
J9 BMC GENOMICS
JI BMC Genomics
PD DEC 14
PY 2010
VL 11
AR 701
DI 10.1186/1471-2164-11-701
PG 11
WC Biotechnology & Applied Microbiology; Genetics & Heredity
WE Science Citation Index Expanded (SCI-EXPANDED)
SC Biotechnology & Applied Microbiology; Genetics & Heredity
GA 704KQ
UT WOS:000286052300001
PM 21156036
OA gold, Green Published
DA 2024-03-10
ER

PT J
AU Sippl, C
   Ketter, R
   Braun, L
   Teping, F
   Schoeneberger, L
   Kim, YJ
   List, M
   Nakhoda, A
   Wemmert, S
   Oertel, J
   Urbschat, S
AF Sippl, Christoph
   Ketter, Ralf
   Braun, Luisa
   Teping, Fritz
   Schoeneberger, Louisa
   Kim, Yoo Jin
   List, Markus
   Nakhoda, Arjang
   Wemmert, Silke
   Oertel, Joachim
   Urbschat, Steffi
TI miRNA-26a expression influences the therapy response to carmustine wafer
   implantation in patients with glioblastoma multiforme
SO ACTA NEUROCHIRURGICA
LA English
DT Article
DE miRNA-26a; Carmustine wafer; Epigenetic; Glioblastoma
ID RADIOTHERAPY PLUS CONCOMITANT; CENTRAL-NERVOUS-SYSTEM; HIGH-GRADE
   GLIOMA; PROMOTER METHYLATION; ADJUVANT TEMOZOLOMIDE; RADIATION-THERAPY;
   MALIGNANT GLIOMA; GLIADEL WAFERS; RB1 PATHWAY; RESECTION
AB Background Glioblastoma multiforme is the most frequent malignant brain tumor in adults being marked with a very poor prognosis. Therapy concept implies concomitant radio-chemotherapy and facultative implantation of carmustine-eluted wafer. Current literature suggests microRNA 26a expression in glioblastoma to interact with alkylating chemotherapy. Subsequently, the aim of this study was to investigate the correlation of miRNA-26a expression and carmustine wafer implantation and its potential usefulness as a predictive marker for therapy response.
   Methods In total, 229 patients with glioblastomamultiforme were included into the final analysis. Of them, 80 cases were recruited from the Saarland University Medical Center for a retrospective matched-pair analysis stratified after therapy regime: One group (carmustine wafer group; n =40) received concomitant radio-chemotherapy with carmustine wafer implantation. The other group (control group; n =40) only received concomitant radio-chemotherapy. The results were confirmed by comparing them with an independent dataset of 149 patients from the TCGA database. All tumor specimens were evaluated for miRNA-26a expression, MGMT promoter methylation, and IDH1 R132H mutation status, and the results were correlated with the clinical data.
   Results Twenty-three patients in the carmustine wafer group showed low expression of miRNA-26a, while 17 patients showed a high expression. In the control group, 28 patients showed low expression, while 12 patients showed a high expression. The patients with high miRNA-26a expression in the carmustine wafer group were characterized by a significantly longer overall (hazard ratio [HR] 2.750 [95% CI 1.352-5.593]; p =0.004) and progression-free survival (HR 3.091 [95% CI 1.436-6.657]; p =0.003) than patients with low miRNA-26a expression. The 17 patients in the carmustine wafer group with high miRNA-26a expression showed a significantly longer progression-free survival (p =0.013) and overall survival (p=0.007) comparedwith the control group. There were no such correlations identified within the control group. TCGA datasets supported these findings.
   Conclusions MiRNA-26a expression turned out to be a promising predictor of therapy response and clinical outcome in glioblastoma patients treated with carmustine wafer implantation. For evaluation of the role of miRNA-26a in a combined therapy setting, further studies are needed in order to translate general findings to the patient's individual situation.
C1 [Sippl, Christoph; Ketter, Ralf; Braun, Luisa; Teping, Fritz; Schoeneberger, Louisa; Nakhoda, Arjang; Oertel, Joachim; Urbschat, Steffi] Saarland Univ, Fac Med, Dept Neurosurg, Geb 90 Kirrbergerstr, D-66424 Homburg, Germany.
   [Kim, Yoo Jin] Inst Pathol, Glockenstr 54, Kaiserslautern, Germany.
   [List, Markus] Max Planck Inst Informat, Campus E1 4, Saarbrucken, Germany.
   [Wemmert, Silke] Saarland Univ, Dept Otorhinolaryngol, Fac Med, Homburg, Germany.
C3 Universitatsklinikum des Saarlandes; Max Planck Society;
   Universitatsklinikum des Saarlandes
RP Sippl, C (通讯作者)，Saarland Univ, Fac Med, Dept Neurosurg, Geb 90 Kirrbergerstr, D-66424 Homburg, Germany.
EM christoph.sippl@uks.eu
RI Oertel, Joachim/AAO-5012-2021; List, Markus/I-2020-2019
OI List, Markus/0000-0002-0941-4168
FU Archimedes Pharma [L204150209]
FX This study was financed by Archimedes Pharma (L204150209).
CR Abd-El-Barr MM, 2014, WORLD NEUROSURG, V82, pE109, DOI 10.1016/j.wneu.2014.05.006
   Afra D, 2002, LANCET, V359, P1011
   Ahir BK, 2017, CRIT REV ONCOL HEMAT, V120, P22, DOI 10.1016/j.critrevonc.2017.10.003
   Bäcklund LM, 2005, BRIT J CANCER, V93, P124, DOI 10.1038/sj.bjc.6602661
   Bäcklund LM, 2003, CLIN CANCER RES, V9, P4151
   Bartel DP, 2004, CELL, V116, P281, DOI 10.1016/S0092-8674(04)00045-5
   Busato F, 2018, METHODS MOL BIOL, V1708, P427, DOI 10.1007/978-1-4939-7481-8_22
   Capper D, 2010, BRAIN PATHOL, V20, P245, DOI 10.1111/j.1750-3639.2009.00352.x
   Chaichana KL, 2014, WORLD NEUROSURG, V82, pE257, DOI 10.1016/j.wneu.2014.01.019
   Chen CZ, 2005, NEW ENGL J MED, V353, P1768, DOI 10.1056/NEJMp058190
   Chin L, 2008, NATURE, V455, P1061, DOI 10.1038/nature07385
   Colaprico A, 2016, NUCLEIC ACIDS RES, V44, DOI 10.1093/nar/gkv1507
   CURRAN WJ, 1993, J NATL CANCER I, V85, P704, DOI 10.1093/jnci/85.9.704
   De Bonis P, 2012, ACTA NEUROCHIR, V154, P1371, DOI 10.1007/s00701-012-1413-2
   Felsberg J, 2009, CLIN CANCER RES, V15, P6683, DOI 10.1158/1078-0432.CCR-08-2801
   Ge X, 2018, CELL DEATH DIS, V9, DOI 10.1038/s41419-018-1176-7
   Gil J, 2006, NAT REV MOL CELL BIO, V7, P667, DOI 10.1038/nrm1987
   Goldhoff P, 2012, J NEUROPATH EXP NEUR, V71, P83, DOI 10.1097/NEN.0b013e31823fe8f1
   Grabowski MM, 2014, J NEUROSURG, V121, P1115, DOI 10.3171/2014.7.JNS132449
   Grossman SA, 2010, CLIN CANCER RES, V16, P2443, DOI 10.1158/1078-0432.CCR-09-3106
   Halani SH, 2017, WORLD NEUROSURG, V105, P53, DOI 10.1016/j.wneu.2017.04.153
   Hartmann C, 2009, ACTA NEUROPATHOL, V118, P469, DOI 10.1007/s00401-009-0561-9
   Hegi ME, 2005, NEW ENGL J MED, V352, P997, DOI 10.1056/NEJMoa043331
   Hegi ME, 2008, J CLIN ONCOL, V26, P4189, DOI 10.1200/JCO.2007.11.5964
   Henriksen M, 2014, NEUROMOL MED, V16, P565, DOI 10.1007/s12017-014-8309-7
   Herman JG, 1996, P NATL ACAD SCI USA, V93, P9821, DOI 10.1073/pnas.93.18.9821
   Holt DE, 2016, J CANCER RES THER, V12, P1243, DOI 10.4103/0973-1482.199537
   Huse JT, 2009, GENE DEV, V23, P1327, DOI 10.1101/gad.1777409
   Limentani SA, 2005, J NEURO-ONCOL, V72, P241, DOI 10.1007/s11060-004-2339-1
   Livak KJ, 2001, METHODS, V25, P402, DOI 10.1006/meth.2001.1262
   López-Urrutia E, 2017, TUMOR BIOL, V39, DOI 10.1177/1010428317695945
   Louis DN, 2016, ACTA NEUROPATHOL, V131, P803, DOI 10.1007/s00401-016-1545-1
   Malzkorn B, 2010, BRAIN PATHOL, V20, P539, DOI 10.1111/j.1750-3639.2009.00328.x
   Nakamura M, 2001, LAB INVEST, V81, P77, DOI 10.1038/labinvest.3780213
   Nikolova T, 2017, BBA-REV CANCER, V1868, P29, DOI 10.1016/j.bbcan.2017.01.004
   Ostrom QT, 2013, NEURO-ONCOLOGY, V15, P1, DOI 10.1093/neuonc/not151
   Pallud J, 2015, NEURO-ONCOLOGY, V17, P1609, DOI 10.1093/neuonc/nov126
   Parker NR, 2013, TRANSL ONCOL, V6, P742, DOI 10.1593/tlo.13553
   Sabel M, 2008, CURR MED RES OPIN, V24, P3239, DOI [10.1185/03007990802508180, 10.1185/03007990802508180 ]
   Sawaya R, 1999, J NEURO-ONCOL, V42, P303, DOI 10.1023/A:1006167412835
   Simpson DJ, 2000, CANCER RES, V60, P1211
   Sippl C, 2019, NEUROSURGERY, V85, P147, DOI 10.1093/neuros/nyy214
   Sippl C, 2018, ONCOL LETT, V15, P1600, DOI 10.3892/ol.2017.7490
   Stupp R, 2005, NEW ENGL J MED, V352, P987, DOI 10.1056/NEJMoa043330
   TAKEUCHI K, 1977, ACTA NEUROCHIR, V37, P57, DOI 10.1007/BF01401926
   Weber EL, 2005, NEURO-ONCOLOGY, V7, P84, DOI 10.1215/S1152851704000614
   Wemmert S, 2009, INT J ONCOL, V34, P1743, DOI 10.3892/ijo_00000305
   Westphal M, 2003, NEURO-ONCOLOGY, V5, P79, DOI 10.1215/15228517-5-2-79
   Xu W, 2011, CANCER CELL, V19, P17, DOI 10.1016/j.ccr.2010.12.014
   Yoshioka Masaki, 2018, Oncotarget, V9, P27728, DOI 10.18632/oncotarget.25543
   Yu NZ, 2016, GENE, V594, P117, DOI 10.1016/j.gene.2016.09.010
   Zhang YF, 2013, MOL BIOL REP, V40, P1711, DOI 10.1007/s11033-012-2222-7
NR 52
TC 8
Z9 8
U1 0
U2 5
PU SPRINGER WIEN
PI WIEN
PA SACHSENPLATZ 4-6, PO BOX 89, A-1201 WIEN, AUSTRIA
SN 0001-6268
EI 0942-0940
J9 ACTA NEUROCHIR
JI Acta Neurochir.
PD NOV
PY 2019
VL 161
IS 11
BP 2299
EP 2309
DI 10.1007/s00701-019-04051-8
PG 11
WC Clinical Neurology; Surgery
WE Science Citation Index Expanded (SCI-EXPANDED)
SC Neurosciences & Neurology; Surgery
GA JW0CS
UT WOS:000502727700009
PM 31478117
DA 2024-03-10
ER

PT J
AU von dem Knesebeck, A
   Felsberg, J
   Waha, A
   Hartmann, W
   Scheffler, B
   Glas, M
   Hammes, J
   Mikeska, T
   Yan, PS
   Endl, E
   Simon, M
   Reifenberger, G
   Pietsch, T
   Waha, A
AF von dem Knesebeck, Anna
   Felsberg, Joerg
   Waha, Anke
   Hartmann, Wolfgang
   Scheffler, Bjoern
   Glas, Martin
   Hammes, Jennifer
   Mikeska, Thomas
   Yan, Pearlly S.
   Endl, Elmar
   Simon, Matthias
   Reifenberger, Guido
   Pietsch, Torsten
   Waha, Andreas
TI <i>RANK</i> (<i>TNFRSF11A</i>) Is Epigenetically Inactivated and Induces
   Apoptosis in Gliomas
SO NEOPLASIA
LA English
DT Article
ID NF-KAPPA-B; RECEPTOR ACTIVATOR; SYNOVIAL SARCOMA; TERMINAL KINASE;
   TUMOR-CELLS; GLIOBLASTOMA; LIGAND; GROWTH; EXPRESSION; PATHWAYS
AB Alterations of DNA methylation play an important role in gliomas. In a genome-wide screen, we identified a CpG-rich fragment within the 5' region of the tumor necrosis factor receptor superfamily, member 11A gene (TNFRSF11A) that showed de novo methylation in gliomas. TNFRSF11A, also known as receptor activator of NF-kappa B (RANK), activates several signaling pathways, such as NF-kappa B, JNK, ERK, p38 alpha, and Akt/PKB. Using pyrosequencing, we detected RANK/TNFRSF11A promoter methylation in 8 (57.1%) of 14 diffuse astrocytomas, 17 (77.3%) of 22 anaplastic astrocytomas, 101 (84.2%) of 120 glioblastomas, 6 (100%) of 6 glioma cell lines, and 7 (100%) of 7 glioma stem cell-enriched glioblastoma primary cultures but not in four normal white matter tissue samples. Treatment of glioma cell lines with the demethylating agent 5-aza-2'-deoxycytidine significantly reduced the methylation level and resulted in increased RANK/TNFRSF11A mRNA expression. Overexpression of RANK/TNFRSF11A in glioblastoma cell lines leads to a significant reduction in focus formation and elevated apoptotic activity after flow cytometric analysis. Reporter assay studies of transfected glioma cells supported these results by showing the activation of signaling pathways associated with regulation of apoptosis. We conclude that RANK/TNFRSF11A is a novel and frequent target for de novo methylation in gliomas, which affects apoptotic activity and focus formation thereby contributing to the molecular pathogenesis of gliomas.
C1 [Waha, Andreas] Univ Bonn, Dept Neuropathol, Med Ctr, D-53105 Bonn, Germany.
   [Felsberg, Joerg; Reifenberger, Guido] Univ Dusseldorf, Dept Neuropathol, D-40225 Dusseldorf, Germany.
   [Hartmann, Wolfgang] Univ Cologne, Dept Pathol, Cologne, Germany.
   [Scheffler, Bjoern; Glas, Martin] Univ Bonn, Inst Reconstruct Neurobiol, D-53105 Bonn, Germany.
   [Glas, Martin] Univ Bonn, Clin Neurooncol Unit, Dept Neurol, D-53105 Bonn, Germany.
   [Yan, Pearlly S.] Ohio State Univ, Div Human Canc Genet, Dept Mol Virol Immunol & Med Genet, Ctr Comprehens Canc, Columbus, OH 43210 USA.
   [Endl, Elmar] Univ Bonn, Inst Mol Med & Expt Immunol, D-53105 Bonn, Germany.
   [Simon, Matthias] Univ Bonn, Dept Neurosurg, D-53105 Bonn, Germany.
C3 University of Bonn; Heinrich Heine University Dusseldorf; University of
   Cologne; University of Bonn; University of Bonn; University System of
   Ohio; Ohio State University; James Cancer Hospital & Solove Research
   Institute; University of Bonn; University of Bonn
RP Waha, A (通讯作者)，Univ Bonn, Dept Neuropathol, Med Ctr, Sigmund Freud Str 25, D-53105 Bonn, Germany.
EM awaha@uni-bonn.de; awaha@uni-bonn.de
RI Scheffler, Björn/AAA-9361-2021; Mikeska, Thomas/B-4876-2008; Simon,
   Matthias/F-3046-2014; Yan, Pearlly S/E-4339-2011; Reifenberger,
   Guido/AAE-3599-2019; Hartmann, Wolfgang/G-1893-2017
OI Mikeska, Thomas/0000-0003-1318-0859; Scheffler,
   Bjorn/0000-0001-8316-6556; Hartmann, Wolfgang/0000-0002-7609-5021
FU National Genome Research Network "NGFNplus," Brain Tumor Network plus
   [01GS08187]; BONFOR program of the Medical Faculty of the University of
   Bonn; Lichtenberg program of the VW Foundation
FX This study was supported by National Genome Research Network
   "NGFN<SUP>plus</SUP>," Brain Tumor Network plus (grant 01GS08187, SP8)
   and the BONFOR program of the Medical Faculty of the University of Bonn.
   B.S. is supported by the Lichtenberg program of the VW Foundation. No
   potential conflicts of interest are disclosed.
CR Bharti AC, 2004, J BIOL CHEM, V279, P6065, DOI 10.1074/jbc.M308062200
   Bharti AC, 2004, APOPTOSIS, V9, P677, DOI 10.1023/B:APPT.0000045780.10463.c6
   Chin L, 2008, NATURE, V455, P1061, DOI 10.1038/nature07385
   Darnay BG, 1998, J BIOL CHEM, V273, P20551, DOI 10.1074/jbc.273.32.20551
   Darnay BG, 2007, ADV EXP MED BIOL, V597, P152
   Eisenberg E, 2003, TRENDS GENET, V19, P362, DOI 10.1016/S0168-9525(03)00140-9
   Friedrichs N, 2008, J PATHOL, V216, P428, DOI 10.1002/path.2438
   Friedrichs N, 2011, INT J CANCER, V129, P1564, DOI 10.1002/ijc.25829
   Galibert L, 1998, J BIOL CHEM, V273, P34120, DOI 10.1074/jbc.273.51.34120
   Gingery A, 2003, J CELL BIOCHEM, V89, P165, DOI 10.1002/jcb.10503
   Glas M, 2010, ANN NEUROL, V68, P264, DOI 10.1002/ana.22036
   Hanada R, 2009, NATURE, V462, P505, DOI 10.1038/nature08596
   Hartmann W, 2009, CLIN CANCER RES, V15, P4538, DOI 10.1158/1078-0432.CCR-08-2878
   Ichimura K, 1996, ONCOGENE, V13, P1065
   Ito R, 2003, VIRCHOWS ARCH, V443, P146, DOI 10.1007/s00428-003-0845-8
   Kartsogiannis V, 1999, BONE, V25, P525, DOI 10.1016/S8756-3282(99)00214-8
   KAUFMANN SH, 1993, CANCER RES, V53, P3976
   Kim HH, 1999, FEBS LETT, V443, P297, DOI 10.1016/S0014-5793(98)01731-1
   Li GH, 2010, INT J ONCOL, V37, P103, DOI 10.3892/ijo_00000658
   Liu Y, 2010, ANTI-CANCER AGENT ME, V10, P512, DOI 10.2174/187152010793498636
   Louis DN, 2007, ACTA NEUROPATHOL, V114, P97, DOI [DOI 10.1007/s00401-007-0243-4, 10.1007/s00401-007-0243-4]
   Martinet W, 2005, BIOTECHNOL LETT, V27, P1157, DOI 10.1007/s10529-005-0007-y
   Min JK, 2003, J BIOL CHEM, V278, P39548, DOI 10.1074/jbc.M300539200
   Müller I, 2003, CANCER RES, V63, P1772
   Natsume A, 2011, BRAIN TUMOR PATHOL, V28, P1, DOI 10.1007/s10014-010-0011-3
   Naumann U, 2004, ACTA NEUROPATHOL, V107, P17, DOI 10.1007/s00401-003-0772-4
   Noushmehr H, 2010, CANCER CELL, V17, P510, DOI 10.1016/j.ccr.2010.03.017
   Ohgaki H, 2007, AM J PATHOL, V170, P1445, DOI 10.2353/ajpath.2007.070011
   Parsons DW, 2008, SCIENCE, V321, P1807, DOI 10.1126/science.1164382
   Serrano EM, 2009, BIOCHEM BIOPH RES CO, V389, P193, DOI 10.1016/j.bbrc.2009.08.122
   Sherf B A, 1996, PROMEGA NOTES, V57, P2
   Sherry MM, 2009, STEM CELLS, V27, P2383, DOI 10.1002/stem.185
   Sugatani T, 2003, J BIOL CHEM, V278, P5001, DOI 10.1074/jbc.M209299200
   Teitelbaum SL, 2003, NAT REV GENET, V4, P638, DOI 10.1038/nrg1122
   Theoleyre S, 2004, CYTOKINE GROWTH F R, V15, P457, DOI 10.1016/j.cytogfr.2004.06.004
   Waha A, 2005, NEOPLASIA, V7, P193, DOI 10.1593/neo.04490
   Waha Andreas, 2004, Cancer Genomics & Proteomics, V1, P209
   Waha A, 2010, CANCER RES, V70, P1689, DOI 10.1158/0008-5472.CAN-09-3218
   Yan H, 2009, NEW ENGL J MED, V360, P765, DOI 10.1056/NEJMoa0808710
   Yan PS, 2001, CANCER RES, V61, P8375
   Yang F, 2010, MOL CANCER RES, V8, P35, DOI 10.1158/1541-7786.MCR-09-0220
NR 41
TC 23
Z9 24
U1 0
U2 4
PU NEOPLASIA PRESS
PI ANN ARBOR
PA 1150 W MEDICAL CENTER DR, MSRB III, RM 9303, ANN ARBOR, MI 48109-0648
   USA
SN 1522-8002
J9 NEOPLASIA
JI Neoplasia
PD JUN
PY 2012
VL 14
IS 6
BP 526
EP +
DI 10.1596/neo.12360
PG 13
WC Oncology
WE Science Citation Index Expanded (SCI-EXPANDED)
SC Oncology
GA 001VQ
UT WOS:000308488600008
PM 22787434
OA Green Published, gold
DA 2024-03-10
ER

PT J
AU Ichwan, S
   Ningsih, HL
   Aman, RA
   Tandian, D
   Ashari, S
   Gunawan, K
   Nugroho, SW
AF Ichwan, Syaiful
   Ningsih, Hesty Lidya
   Aman, Renindra Ananda
   Tandian, David
   Ashari, Samsul
   Gunawan, Kevin
   Nugroho, Setyo Widi
TI O<SUP>6</SUP>-Methylguanine-DNA Methyltransferase (MGMT) promoter
   methylation status of high-grade and low-grade gliomas
SO BALI MEDICAL JOURNAL
LA English
DT Article
DE Low-grade glioma; High-grade glioma; MGMT; Promoter; Methylation
ID GLIOBLASTOMA-MULTIFORME; PROGNOSTIC VALUE; GENE; HYPERMETHYLATION;
   EPIDEMIOLOGY; EXTENT
AB Background: O-6-methylguanine-DNA methyltransferase (MGMT) is a DNA-repair enzyme that correlates with tumor resistance mechanism to chemotherapy. Methylation of the MGMT promoter inhibits the cells from producing MGMT and is useful to predict chemotherapy's effectiveness with alkylating agents. This study aims to evaluate the MGMT promoter methylation of low-grade and high-grade glioma in the Neurosurgery Department of Cipto Mangunkusumo National General Hospital.
   Methods: We evaluated MGMT promoter methylation status using methylation-specific polymerase chain reaction in low and high-grade glioma patients who underwent surgical resection in the Neurosurgery Department of Cipto Mangunkusomo Hospital Jakarta. The result then correlated with age, sex, Karnofsky Performance Scale (KPS), and glioma grading. Data were analyzed using SPSS version 20 for Windows.
   Results: MGMT promoter methylation was observed more often in patients diagnosed with age more than 40 years old than in patients less than 40 years old (85.7% vs. 50.0%), also more in men than women (77.7% vs. 50.0%). In patients with KPS more than 70 and KPS 70 or less, methylation of MGMT promoter was observed in 70.0% and 57.1%, respectively. Based on tumor grading, MGMT promoter methylation was observed more often in low-grade gliomas (WHO grade II) than high-grade gliomas (WHO grade II and IV) (85.7% vs. 50.0%). There was no significant relationship between gender, age, KPS, malignancy degree, and Overall Survival (OS) to the MGMT promoter methylation (p>0.05).
   Conclusion: MGMT promoter methylation was observed less in the higher grade of tumors (grade IV), lower KPS, younger age at the time of diagnosis, and female patients, although the differences were not statistically significant. MGMT promoter methylation was observed more often in gliomas with oligodendroglioma components.
C1 [Ichwan, Syaiful; Ningsih, Hesty Lidya; Aman, Renindra Ananda; Tandian, David; Ashari, Samsul; Gunawan, Kevin; Nugroho, Setyo Widi] Univ Indonesia, Cipto Mangunkusumo Natl Gen Hosp, Fac Med, Dept Neurosurg, Jakarta, Indonesia.
C3 University of Indonesia
RP Ichwan, S (通讯作者)，Univ Indonesia, Cipto Mangunkusumo Natl Gen Hosp, Fac Med, Dept Neurosurg, Jakarta, Indonesia.
EM syaifulichwan.spbs@gmail.com
RI Nugroho, Setyo/GQZ-7819-2022
CR Barnholtz-Sloan JS, 2018, NEUROL CLIN, V36, P395, DOI 10.1016/j.ncl.2018.04.001
   Brandes AA, 2006, J CLIN ONCOL, V24, P4746, DOI 10.1200/JCO.2006.06.3891
   Chamberlain Marc C, 2006, Neurosurg Focus, V20, pE19, DOI 10.3171/foc.2006.20.4.12
   Chen Y, 2013, ARCH MED RES, V44, P281, DOI 10.1016/j.arcmed.2013.04.004
   Dong SM, 2001, J NEUROPATH EXP NEUR, V60, P808, DOI 10.1093/jnen/60.8.808
   Esteller M, 2000, NEW ENGL J MED, V343, P1350, DOI 10.1056/NEJM200011093431901
   Gunawan Pricilla Yani, 2020, Asian Pac J Cancer Prev, V21, P3387, DOI 10.31557/APJCP.2020.21.11.3387
   Hsieh CT, 2016, INT J CLIN EXP MED, V9, P10899
   Kamiryo T, 2004, NEUROSURGERY, V54, P349, DOI 10.1227/01.NEU.0000103422.51382.99
   Lacroix M, 2001, J NEUROSURG, V95, P190, DOI 10.3171/jns.2001.95.2.0190
   Möllemann M, 2005, INT J CANCER, V113, P379, DOI 10.1002/ijc.20575
   Salvati M, 2012, J NEUROSURG, V117, P204, DOI 10.3171/2012.4.JNS101702
   Schwartzbaum JA, 2006, NAT CLIN PRACT NEURO, V2, P494, DOI 10.1038/ncpneuro0289
   Silber JR, 2012, BBA-REV CANCER, V1826, P71, DOI 10.1016/j.bbcan.2011.12.004
   Wang JC, 2019, OPEN MED-WARSAW, V14, P331, DOI 10.1515/med-2019-0031
   Weller M, 2010, NAT REV NEUROL, V6, P39, DOI 10.1038/nrneurol.2009.197
   Yildiz Çeltek N, 2019, TURK J MED SCI, V49, P894, DOI 10.3906/sag-1810-44
   Zhang K, 2013, FAM CANCER, V12, P449, DOI 10.1007/s10689-013-9607-1
NR 18
TC 0
Z9 0
U1 0
U2 4
PU UNIV UDAYANA
PI BALI
PA KAMPUS UNUD SUDIRMAN, DENPASAR, BALI, 00000, INDONESIA
SN 2089-1180
EI 2302-2914
J9 BALI MED J
JI Bali Med. J.
PY 2021
VL 10
IS 2
BP 644
EP 647
DI 10.15562/bmj.v10i2.2316
PG 4
WC Medicine, General & Internal
WE Emerging Sources Citation Index (ESCI)
SC General & Internal Medicine
GA WD5UY
UT WOS:000705006500030
OA Green Published, gold
DA 2024-03-10
ER

PT J
AU Kalidindi, N
   Or, R
   Babak, S
   Mason, W
AF Kalidindi, Navya
   Or, Rosemarylin
   Babak, Sam
   Mason, Warren
TI Molecular Classification of Diffuse Gliomas
SO CANADIAN JOURNAL OF NEUROLOGICAL SCIENCES
LA English
DT Review
DE Molecular genetics; Glioma; Brain tumors; Molecular biology; Clinical
   neurogenetics; Neuro-oncology-medical; Glioblastoma; Oligodendroglioma;
   Astrocytoma; Molecular classification
ID TERT PROMOTER MUTATIONS; HEALTH-ORGANIZATION CLASSIFICATION; INTEGRATED
   GENOMIC ANALYSIS; ISOCITRATE DEHYDROGENASE 1; PREDICT LONGER SURVIVAL;
   HIGH-GRADE GLIOMA; BRAF GENE FUSION; DNA-REPAIR GENE; IDH2 MUTATIONS;
   MGMT METHYLATION
AB Technological advances in the field of molecular genetics have improved the ability to classify brain tumors into subgroups with distinct clinical features and important therapeutic implications. The World Health Organization's newest update on classification of gliomas (2016) incorporated isocitrate dehydrogenase 1 and 2 mutations, ATRX loss, 1p/19q codeletion status, and TP53 mutations to allow for improved classification of glioblastomas, low-grade and anaplastic gliomas. This paper reviews current advances in the understanding of diffuse glioma classification and the impact of molecular markers and DNA methylation studies on survival of patients with these tumors. We also discuss whether the classification and grading of diffuse gliomas should be based on histological findings, molecular markers, or DNA methylation subgroups in future iterations of the classification system.
C1 [Kalidindi, Navya; Or, Rosemarylin; Babak, Sam; Mason, Warren] Univ Hlth Network, Dept Med Oncol & Hematol, Toronto, ON, Canada.
C3 University of Toronto; University Health Network Toronto
RP Mason, W (通讯作者)，Univ Hlth Network, Dept Med Oncol & Hematol, Toronto, ON, Canada.
EM warren.mason@uhn.ca
CR Aibaidula A, 2017, NEURO-ONCOLOGY, V19, P1327, DOI 10.1093/neuonc/nox078
   Aldape K, 2017, NEURO-ONCOLOGY, V19, P336, DOI 10.1093/neuonc/now181
   Appin CL, 2014, CANCER J, V20, P66, DOI 10.1097/PPO.0000000000000020
   Ballester LY, 2017, HUM PATHOL, V69, P15, DOI 10.1016/j.humpath.2017.05.005
   Becker AP, 2015, J NEUROPATH EXP NEUR, V74, P743, DOI 10.1097/NEN.0000000000000213
   Brat DJ, 2018, ACTA NEUROPATHOL, V136, P805, DOI 10.1007/s00401-018-1913-0
   Brat DJ, 2015, NEW ENGL J MED, V372, P2481, DOI 10.1056/NEJMoa1402121
   Burger PC, 2016, WHO CLASSIFICATION T, P48
   Cantwell-Dorris ER, 2011, MOL CANCER THER, V10, P385, DOI 10.1158/1535-7163.MCT-10-0799
   Castel D, 2018, ACTA NEUROPATHOL COM, V6, DOI 10.1186/s40478-018-0614-1
   Castel D, 2015, ACTA NEUROPATHOL, V130, P815, DOI 10.1007/s00401-015-1478-0
   Ceccarelli M, 2016, CELL, V164, P550, DOI 10.1016/j.cell.2015.12.028
   Chan AKY, 2015, ONCOTARGET, V6, P20885, DOI 10.18632/oncotarget.4928
   Chan AKY, 2015, MODERN PATHOL, V28, P177, DOI 10.1038/modpathol.2014.94
   Choi C, 2012, NAT MED, V18, P624, DOI 10.1038/nm.2682
   Cohen AL, 2013, CURR NEUROL NEUROSCI, V13, DOI 10.1007/s11910-013-0345-4
   Collins VP, 2015, ACTA NEUROPATHOL, V129, P775, DOI 10.1007/s00401-015-1410-7
   Coons SW, 1997, CANCER, V79, P1381, DOI 10.1002/(SICI)1097-0142(19970401)79:7<1381::AID-CNCR16>3.0.CO;2-W
   Dahiya S, 2014, NEURO-ONCOLOGY, V16, P318, DOI 10.1093/neuonc/not146
   Dang L, 2016, ANN ONCOL, V27, P599, DOI 10.1093/annonc/mdw013
   de Souza CF, 2018, CELL REP, V23, P637, DOI 10.1016/j.celrep.2018.03.107
   Eckel-Passow JE, 2015, NEW ENGL J MED, V372, P2499, DOI 10.1056/NEJMoa1407279
   Ellison DW., 2016, World Health Organization Classification of Tumors of the Central Nervous System, V4th ed., P50
   Esteller M, 2000, NEW ENGL J MED, V343, P1350, DOI 10.1056/NEJM200011093431901
   Gillet E, 2014, J NEURO-ONCOL, V118, P131, DOI 10.1007/s11060-014-1407-4
   Gravendeel LAM, 2009, CANCER RES, V69, P9065, DOI 10.1158/0008-5472.CAN-09-2307
   Gross S, 2010, J EXP MED, V207, P339, DOI 10.1084/jem.20092506
   Guan XW, 2014, PLOS ONE, V9, DOI 10.1371/journal.pone.0091216
   Hartmann C, 2011, CLIN CANCER RES, V17, P4588, DOI 10.1158/1078-0432.CCR-10-3194
   Hartmann C, 2009, ACTA NEUROPATHOL, V118, P469, DOI 10.1007/s00401-009-0561-9
   Hegi ME, 2005, NEW ENGL J MED, V352, P997, DOI 10.1056/NEJMoa043331
   Horbinski C, 2013, J NEUROPATH EXP NEUR, V72, P2, DOI 10.1097/NEN.0b013e318279f3db
   Houillier C, 2010, NEUROLOGY, V75, P1560, DOI 10.1212/WNL.0b013e3181f96282
   Jeuken JWM, 2010, J PATHOL, V222, P324, DOI 10.1002/path.2780
   Jones PA, 2007, CELL, V128, P683, DOI 10.1016/j.cell.2007.01.029
   Karremann M, 2018, NEURO-ONCOLOGY, V20, P123, DOI 10.1093/neuonc/nox149
   Kim W, 2012, NEUROSURG CLIN N AM, V23, P471, DOI 10.1016/j.nec.2012.04.009
   Kleinschmidt-DeMasters BK, 2018, CLIN NEUROPATHOL, V37, P53, DOI 10.5414/NP301085
   Kleinschmidt-DeMasters BK, 2013, AM J SURG PATHOL, V37, P685, DOI 10.1097/PAS.0b013e31827f9c5e
   Kloosterhof NK, 2013, GENE CHROMOSOME CANC, V52, P665, DOI 10.1002/gcc.22062
   Li SC, 2013, NEURO-ONCOLOGY, V15, P57, DOI 10.1093/neuonc/nos261
   López G, 2017, ACTA NEUROPATHOL COM, V5, DOI 10.1186/s40478-017-0440-x
   Louis DN, 2007, ACTA NEUROPATHOL, V114, P547, DOI 10.1007/s00401-007-0278-6
   Louis DN, 2018, ACTA NEUROPATHOL, V135, P639, DOI 10.1007/s00401-018-1826-y
   Louis DN, 2016, ACTA NEUROPATHOL, V131, P803, DOI 10.1007/s00401-016-1545-1
   Mackay A, 2018, CANCER CELL, V33, P829, DOI 10.1016/j.ccell.2018.04.004
   Maintz D, 1997, J NEUROPATH EXP NEUR, V56, P1098, DOI 10.1097/00005072-199710000-00003
   Mao CX, 2017, ONCOTARGET, V8, P96340, DOI 10.18632/oncotarget.22047
   Masui Kenta, 2016, Handb Clin Neurol, V134, P97, DOI 10.1016/B978-0-12-802997-8.00006-2
   Metellus P, 2010, ACTA NEUROPATHOL, V120, P719, DOI 10.1007/s00401-010-0777-8
   Nakamura M, 2001, CARCINOGENESIS, V22, P1715, DOI 10.1093/carcin/22.10.1715
   Nonoguchi N, 2013, ACTA NEUROPATHOL, V126, P931, DOI 10.1007/s00401-013-1163-0
   Noushmehr Houtan, 2010, Cancer Cell, V17, P510, DOI 10.1016/j.ccr.2010.03.017
   Ohgaki H, 2016, WHO CLASSIFICATION T, P46
   Ordway JM, 2006, CARCINOGENESIS, V27, P2409, DOI 10.1093/carcin/bgl161
   Ostrom QT, 2018, NEURO-ONCOLOGY, V20, P1, DOI 10.1093/neuonc/noy131
   Parsons DW, 2008, SCIENCE, V321, P1807, DOI 10.1126/science.1164382
   Paul Y, 2017, CLIN EPIGENETICS, V9, DOI 10.1186/s13148-017-0331-9
   Phillips HS, 2006, CANCER CELL, V9, P157, DOI 10.1016/j.ccr.2006.02.019
   Pollack IF, 2011, CHILD NERV SYST, V27, P87, DOI 10.1007/s00381-010-1264-1
   Qi ST, 2012, CANCER SCI, V103, P269, DOI 10.1111/j.1349-7006.2011.02134.x
   Reifenberger G, 2016, WHO CLASSIFICATION T, P75
   Reuss DE, 2015, ACTA NEUROPATHOL, V130, P407, DOI 10.1007/s00401-015-1454-8
   Rizzo D, 2015, BIOMED RES INT, V2015, DOI 10.1155/2015/215135
   Sanson M, 2009, J CLIN ONCOL, V27, P4150, DOI 10.1200/JCO.2009.21.9832
   Schindler G, 2011, ACTA NEUROPATHOL, V121, P397, DOI 10.1007/s00401-011-0802-6
   Simon M, 2015, NEURO-ONCOLOGY, V17, P45, DOI 10.1093/neuonc/nou158
   Solomon DA, 2016, BRAIN PATHOL, V26, P569, DOI 10.1111/bpa.12336
   Stupp R, 2005, NEW ENGL J MED, V352, P987, DOI 10.1056/NEJMoa043330
   Taal W, 2015, J NEURO-ONCOL, V121, P365, DOI 10.1007/s11060-014-1641-9
   Toyota M, 1999, P NATL ACAD SCI USA, V96, P8681, DOI 10.1073/pnas.96.15.8681
   Ueki K, 2002, CLIN CANCER RES, V8, P196
   van den Bent MJ, 2014, NEURO-ONCOLOGY, V16, P1570, DOI 10.1093/neuonc/nou297
   van den Bent MJ, 2011, CLIN CANCER RES, V17, P7148, DOI 10.1158/1078-0432.CCR-11-1274
   Verhaak RGW, 2010, CANCER CELL, V17, P98, DOI 10.1016/j.ccr.2009.12.020
   Vogazianou AP, 2010, NEURO-ONCOLOGY, V12, P664, DOI 10.1093/neuonc/nop075
   von Deimling A, 2011, BRAIN PATHOL, V21, P74, DOI 10.1111/j.1750-3639.2010.00454.x
   Vuong HG, 2019, EUR J NEUROL, V26, P379, DOI 10.1111/ene.13826
   Wang HY, 2016, J EXP CLIN CANC RES, V35, DOI 10.1186/s13046-016-0362-7
   Watanabe T, 2009, AM J PATHOL, V174, P1149, DOI 10.2353/ajpath.2009.080958
   Weller M, 2013, LANCET ONCOL, V14, pE370, DOI 10.1016/S1470-2045(13)70168-2
   Weller M, 2009, J CLIN ONCOL, V27, P5743, DOI 10.1200/JCO.2009.23.0805
   Wick W, 2009, J CLIN ONCOL, V27, P5874, DOI 10.1200/JCO.2009.23.6497
   Wiestler B, 2013, ACTA NEUROPATHOL, V126, P443, DOI 10.1007/s00401-013-1156-z
   Yamashita AS, 2019, NEURO-ONCOLOGY, V21, P189, DOI 10.1093/neuonc/noy146
   Yan H, 2009, CANCER RES, V69, P9157, DOI 10.1158/0008-5472.CAN-09-2650
   Yan H, 2009, NEW ENGL J MED, V360, P765, DOI 10.1056/NEJMoa0808710
   2014, REG ANESTH PAIN MED, V9
NR 88
TC 5
Z9 5
U1 0
U2 9
PU CAMBRIDGE UNIV PRESS
PI NEW YORK
PA 32 AVENUE OF THE AMERICAS, NEW YORK, NY 10013-2473 USA
SN 0317-1671
EI 2057-0155
J9 CAN J NEUROL SCI
JI Can. J. Neurol. Sci.
PD JUL
PY 2020
VL 47
IS 4
BP 464
EP 473
AR PII S0317167120000104
DI 10.1017/cjn.2020.10
PG 10
WC Clinical Neurology
WE Science Citation Index Expanded (SCI-EXPANDED)
SC Neurosciences & Neurology
GA MI5WY
UT WOS:000547479000004
PM 31918786
OA Bronze
DA 2024-03-10
ER

PT J
AU Christmann, M
   Nagel, G
   Horn, S
   Krahn, U
   Wiewrodt, D
   Sommer, C
   Kaina, B
AF Christmann, Markus
   Nagel, Georg
   Horn, Sigrid
   Krahn, Ulrike
   Wiewrodt, Dorothee
   Sommer, Clemens
   Kaina, Bernd
TI MGMT activity, promoter methylation and immunohistochemistry of
   pretreatment and recurrent malignant gliomas: a comparative study on
   astrocytoma and glioblastoma
SO INTERNATIONAL JOURNAL OF CANCER
LA English
DT Article
DE brain tumors; MGMT enzyme activity; promoter methylation; DNA repair
ID O-6-METHYLGUANINE-DNA METHYLTRANSFERASE ACTIVITY; NEWLY-DIAGNOSED
   GLIOBLASTOMA; DNA-REPAIR; O6-METHYLGUANINE-DNA METHYLTRANSFERASE;
   PROGNOSTIC-SIGNIFICANCE; O-6-ALKYLGUANINE-DNA ALKYLTRANSFERASE; ADJUVANT
   TEMOZOLOMIDE; TUMOR PROGRESSION; GENE-EXPRESSION; P53 STATUS
AB The DNA repair protein O-6-methylguanine-DNA methyltransferase (MGMT) is a key player in tumor cell resistance. Promoter methylation, MGMT activity and immunohistochemistry are used for determining the MGMT status. However, it is unclear whether MGMT promoter methylation correlates with MGMT activity and whether MGMT promoter methylation of the pretreatment tumor predicts the MGMT status of recurrences. To address these questions, we determined MGMT activity promoter methylation and immunoreactivity in pretreatment and recurrent glioblastomas (GB, WHO Grade IV), and in astrocytomas (WHO Grade III). We show that GB that were promoter methylated display a range of 0-62 fmol/mg MGMT and tumors that were nonmethylated 0-423 fmol/mg protein. For astrocytomas, promoter-methylated samples displayed 0-28 fmol/mg and, nonmethylated samples, 23-107 fmol/mg. No correlation was found between the intensity of promoter methylation and MGMT activity. Given a threshold level of 30 fmol/mg of protein, we found a correlation between promoter methylation and no/low MGMT activity in 82.4% of the tumors. This high correlation level was only observed when tumors were excluded showing a hemimethylated promoter (20%). Therefore, classification of hemimethylated tumors remains questionable. Further, we show that 39.1% of pretreatment GB and 5.3% of recurrences were promoter methylated, which is in line with the observed increase of MGMT activity in recurrences. Although individual exceptions were found, the data show an overall correlation between promoter methylation and lack/low MGMT activity in GB and astrocytomas. We also show that promoter methylation assay is superior over immunohistochemistry in determining the MGMT status defined by a given MGMT activity level.
C1 [Christmann, Markus; Nagel, Georg; Kaina, Bernd] Univ Med Ctr Mainz, Inst Toxicol, D-55131 Mainz, Germany.
   [Horn, Sigrid; Wiewrodt, Dorothee] Univ Med Ctr Mainz, Dept Neurosurg, D-55131 Mainz, Germany.
   [Krahn, Ulrike] Univ Med Ctr Mainz, Inst Med Biostat Epidemiol & Informat, D-55131 Mainz, Germany.
   [Sommer, Clemens] Univ Med Ctr Mainz, Dept Neuropathol, D-55131 Mainz, Germany.
C3 Johannes Gutenberg University of Mainz; Johannes Gutenberg University of
   Mainz; Johannes Gutenberg University of Mainz; Johannes Gutenberg
   University of Mainz
RP Kaina, B (通讯作者)，Obere Zahlbacher St 67, D-55131 Mainz, Germany.
EM kaina@uni-mainz.de
RI Kaina, Bernd/AAE-4692-2020; Dorothee, Wiewrodt/AAF-5421-2021
FU Stiftung Rheinland-Pfalz, German Cancer Research Foundation [DFG KA724,
   DFG CH665/2-1]
FX Grant sponsor: Stiftung Rheinland-Pfalz, German Cancer Research
   Foundation; Grant numbers: DFG KA724, DFG CH665/2-1
CR Anda T, 2003, NEUROL RES, V25, P241, DOI 10.1179/016164103101201445
   Belanich M, 1996, CANCER RES, V56, P783
   Brell M, 2005, CLIN CANCER RES, V11, P5167, DOI 10.1158/1078-0432.CCR-05-0230
   Cahill DP, 2007, CLIN CANCER RES, V13, P2038, DOI 10.1158/1078-0432.CCR-06-2149
   Cao VT, 2009, NEUROSURGERY, V65, P866, DOI 10.1227/01.NEU.0000357325.90347.A1
   Chinot OL, 2007, J CLIN ONCOL, V25, P1470, DOI 10.1200/JCO.2006.07.4807
   Christmann M, 2003, TOXICOLOGY, V193, P3, DOI 10.1016/S0300-483X(03)00287-7
   CITRON M, 1993, CANCER INVEST, V11, P258, DOI 10.3109/07357909309024850
   DELONG ER, 1988, BIOMETRICS, V44, P837, DOI 10.2307/2531595
   DOLAN ME, 1991, CARCINOGENESIS, V12, P2305, DOI 10.1093/carcin/12.12.2305
   Dunn J, 2009, BRIT J CANCER, V101, P124, DOI 10.1038/sj.bjc.6605127
   Esteller M, 1999, CANCER RES, V59, P793
   Esteller M, 2000, NEW ENGL J MED, V343, P1350, DOI 10.1056/NEJM200011093431901
   Esteller M, 2001, CANCER RES, V61, P3225
   Everhard S, 2006, ANN NEUROL, V60, P740, DOI 10.1002/ana.21044
   Everhard S, 2009, NEURO-ONCOLOGY, V11, P348, DOI 10.1215/15228517-2009-001
   Fabi A, 2009, BMC CANCER, V9, DOI 10.1186/1471-2407-9-101
   Felsberg J, 2009, CLIN CANCER RES, V15, P6683, DOI 10.1158/1078-0432.CCR-08-2801
   Friedman HS, 2000, CLIN CANCER RES, V6, P2585
   Friedman HS, 1998, J CLIN ONCOL, V16, P3570, DOI 10.1200/JCO.1998.16.11.3570
   FRITZ G, 1991, MOL CELL BIOL, V11, P4660, DOI 10.1128/MCB.11.9.4660
   Grasbon-Frodl EM, 2007, INT J CANCER, V121, P2458, DOI 10.1002/ijc.23020
   Hegi ME, 2004, CLIN CANCER RES, V10, P1871, DOI 10.1158/1078-0432.CCR-03-0384
   Hegi ME, 2005, NEW ENGL J MED, V352, P997, DOI 10.1056/NEJMoa043331
   Hegi ME, 2008, J CLIN ONCOL, V26, P4189, DOI 10.1200/JCO.2007.11.5964
   Hermisson M, 2006, J NEUROCHEM, V96, P766, DOI 10.1111/j.1471-4159.2005.03583.x
   Herrlinger U, 2006, J CLIN ONCOL, V24, P4412, DOI 10.1200/JCO.2006.06.9104
   Jacinto FV, 2007, DNA REPAIR, V6, P1155, DOI 10.1016/j.dnarep.2007.03.013
   Jaeckle KA, 1998, J CLIN ONCOL, V16, P3310, DOI 10.1200/JCO.1998.16.10.3310
   Kaina B, 2007, DNA REPAIR, V6, P1079, DOI 10.1016/j.dnarep.2007.03.008
   KARAYANTAPON L, 2010, J NEUROONCO IN PRESS
   Kitange GJ, 2009, NEURO-ONCOLOGY, V11, P281, DOI 10.1215/15228517-2008-090
   Kitange GJ, 2009, J NEURO-ONCOL, V92, P23, DOI 10.1007/s11060-008-9737-8
   Lefranc F, 2007, ONCOLOGIST, V12, P1395, DOI 10.1634/theoncologist.12-12-1395
   Margison GP, 2003, CARCINOGENESIS, V24, P625, DOI 10.1093/carcin/bgg005
   Maxwell JA, 2006, MOL CANCER THER, V5, P2531, DOI 10.1158/1535-7163.MCT-06-0106
   Mellai Marta, 2009, Cancer Genomics & Proteomics, V6, P219
   Metellus P, 2009, CANCER-AM CANCER SOC, V115, P4783, DOI 10.1002/cncr.24546
   MINEURA K, 1993, INT J CANCER, V55, P76, DOI 10.1002/ijc.2910550115
   Mineura K, 1996, BBA-GEN SUBJECTS, V1289, P105, DOI 10.1016/0304-4165(95)00123-9
   Möllemann M, 2005, INT J CANCER, V113, P379, DOI 10.1002/ijc.20575
   MYRNES B, 1984, CARCINOGENESIS, V5, P1061, DOI 10.1093/carcin/5.8.1061
   Nakagawachi T, 2003, ONCOGENE, V22, P8835, DOI 10.1038/sj.onc.1207183
   Nakasu S, 2004, J NEURO-ONCOL, V70, P333, DOI 10.1007/s11060-004-9170-6
   Ochs K, 2000, CANCER RES, V60, P5815
   Palmisano WA, 2000, CANCER RES, V60, P5954
   Parkinson JF, 2008, J NEURO-ONCOL, V87, P71, DOI 10.1007/s11060-007-9486-0
   PEGG AE, 1990, CANCER RES, V50, P6119
   Pollack IF, 2006, J CLIN ONCOL, V24, P3431, DOI 10.1200/JCO.2006.05.7265
   Preuss I, 1996, INT J CANCER, V65, P506, DOI 10.1002/(SICI)1097-0215(19960208)65:4<506::AID-IJC19>3.0.CO;2-7
   Preuss I, 1996, CANCER DETECT PREV, V20, P130
   PREUSS I, 1995, INT J CANCER, V61, P321, DOI 10.1002/ijc.2910610308
   Preusser M, 2008, BRAIN PATHOL, V18, P520, DOI 10.1111/j.1750-3639.2008.00153.x
   Rodriguez FJ, 2008, APPL IMMUNOHISTO M M, V16, P59
   Roos WP, 2007, ONCOGENE, V26, P186, DOI 10.1038/sj.onc.1209785
   Sadones J, 2009, EUR J CANCER, V45, P146, DOI 10.1016/j.ejca.2008.09.002
   Silber JR, 1999, CLIN CANCER RES, V5, P807
   Stupp R, 2005, NEW ENGL J MED, V352, P987, DOI 10.1056/NEJMoa043330
   Stupp R, 2007, J CLIN ONCOL, V25, P4127, DOI 10.1200/JCO.2007.11.8554
   Stupp R, 2009, LANCET ONCOL, V10, P459, DOI 10.1016/S1470-2045(09)70025-7
   Weller M, 2010, NAT REV NEUROL, V6, P39, DOI 10.1038/nrneurol.2009.197
   Wick A, 2007, J CLIN ONCOL, V25, P3357, DOI 10.1200/JCO.2007.10.7722
   Wiewrodt D, 2008, INT J CANCER, V122, P1391, DOI 10.1002/ijc.23219
NR 63
TC 89
Z9 103
U1 0
U2 5
PU WILEY
PI HOBOKEN
PA 111 RIVER ST, HOBOKEN 07030-5774, NJ USA
SN 0020-7136
EI 1097-0215
J9 INT J CANCER
JI Int. J. Cancer
PD NOV 1
PY 2010
VL 127
IS 9
BP 2106
EP 2118
DI 10.1002/ijc.25229
PG 13
WC Oncology
WE Science Citation Index Expanded (SCI-EXPANDED)
SC Oncology
GA 659AO
UT WOS:000282539600012
PM 20131314
OA Bronze
DA 2024-03-10
ER

PT J
AU Singh, N
   Miner, A
   Hennis, L
   Mittal, S
AF Singh, Neha
   Miner, Alexandra
   Hennis, Lauren
   Mittal, Sandeep
TI Mechanisms of temozolomide resistance in glioblastoma - a comprehensive
   review
SO CANCER DRUG RESISTANCE
LA English
DT Review
DE Glioblastoma; temozolomide; chemoresistance; molecular mechanisms
ID MGMT PROMOTER METHYLATION; NF-KAPPA-B; HISTONE DEACETYLASE INHIBITORS;
   NEWLY-DIAGNOSED GLIOBLASTOMA; CENTRAL-NERVOUS-SYSTEM; DNA-REPAIR
   CAPACITY; NEURAL STEM-CELLS; UP-REGULATION; BETA-CATENIN; INDUCED
   AUTOPHAGY
AB Glioblastoma (GBM) is the most common primary malignant brain tumor in adults and has an exceedingly low median overall survival of only 15 months. Current standard-of-care for GBM consists of gross total surgical resection followed by radiation with concurrent and adjuvant chemotherapy. Temozolomide (TMZ) is the firstchoice chemotherapeutic agent in GBM; however, the development of resistance to TMZ often becomes the limiting factor in effective treatment. While O6-methylguanine-DNA methyltransferase repair activity and uniquely resistant populations of glioma stem cells are the most well-known contributors to TMZ resistance, many other molecular mechanisms have come to light in recent years. Key emerging mechanisms include the involvement of other DNA repair systems, aberrant signaling pathways, autophagy, epigenetic modifications, microRNAs, and extracellular vesicle production. This review aims to provide a comprehensive overview of the clinically relevant molecular mechanisms and their extensive interconnections to better inform efforts to combat TMZ resistance.
C1 [Singh, Neha; Miner, Alexandra; Hennis, Lauren; Mittal, Sandeep] Virginia Tech Carilion Sch Med, Div Neurosurg, Roanoke, VA 24014 USA.
   [Singh, Neha; Miner, Alexandra; Hennis, Lauren; Mittal, Sandeep] VTC, Fralin Biomed Res Inst, Roanoke, VA 24014 USA.
   [Mittal, Sandeep] Carilion Clin Neurosurg, Roanoke, VA 24014 USA.
RP Mittal, S (通讯作者)，Virginia Tech Carilion Sch Med, Neurosurg, 2331 Franklin Rd SW,Suite 2154, Roanoke, VA 24014 USA.
EM sandeepmittal@vt.edu
CR Agnihotri S, 2014, CANCER DISCOV, V4, P1198, DOI 10.1158/2159-8290.CD-14-0157
   Akers JC, 2013, PLOS ONE, V8, DOI 10.1371/journal.pone.0078115
   Amaravadi RK, 2007, CLIN CANCER RES, V13, P7271, DOI 10.1158/1078-0432.CCR-07-1595
   Arora A, 2019, CANCER BIOL THER, V20, P1083, DOI 10.1080/15384047.2019.1599662
   Ashby LS, 2016, WORLD J SURG ONCOL, V14, DOI 10.1186/s12957-016-0975-5
   Atkins RJ, 2015, J CLIN NEUROSCI, V22, P14, DOI 10.1016/j.jocn.2014.09.003
   Azuaje F, 2015, CELL COMMUN SIGNAL, V13, DOI 10.1186/s12964-015-0098-6
   Bai D, 2009, INT J CANCER, V125, P2863, DOI 10.1002/ijc.24748
   Bao SD, 2006, NATURE, V444, P756, DOI 10.1038/nature05236
   Barker CA, 2012, J NEURO-ONCOL, V109, P391, DOI 10.1007/s11060-012-0906-4
   Bartel DP, 2004, CELL, V116, P281, DOI 10.1016/S0092-8674(04)00045-5
   Basu B, 2019, BIOESSAYS, V41, DOI 10.1002/bies.201800245
   Bezecny P, 2014, MED ONCOL, V31, DOI 10.1007/s12032-014-0985-5
   Bhuvanalakshmi G, 2015, PLOS ONE, V10, DOI 10.1371/journal.pone.0127517
   Bolden JE, 2006, NAT REV DRUG DISCOV, V5, P769, DOI 10.1038/nrd2133
   Brognara E, 2016, INT J ONCOL, V48, P1029, DOI 10.3892/ijo.2015.3308
   Caja L, 2018, ONCOGENE, V37, P2515, DOI 10.1038/s41388-018-0136-0
   Carew JS, 2008, CANCER LETT, V269, P7, DOI 10.1016/j.canlet.2008.03.037
   Carmo A, 2011, ONCOL LETT, V2, P1165, DOI 10.3892/ol.2011.406
   Carter TC, 2018, BIOMED RES INT, V2018, DOI 10.1155/2018/6204676
   Champeaux C, 2020, J NEURO-ONCOL, V147, P159, DOI 10.1007/s11060-020-03410-1
   Chen CM, 2015, INT J MOL MED, V36, P1244, DOI 10.3892/ijmm.2015.2332
   Chen GY, 2020, J CELL MOL MED, V24, P5363, DOI 10.1111/jcmm.15192
   Chen HY, 2015, J TRANSL MED, V13, DOI 10.1186/s12967-015-0435-y
   Chen J, 2014, TUMOR BIOL, V35, P6293, DOI 10.1007/s13277-014-1821-4
   Chen J, 2012, NATURE, V488, P522, DOI 10.1038/nature11287
   Chen KC, 2019, PLOS ONE, V14, DOI 10.1371/journal.pone.0225913
   Chen LC, 2012, ONCOL REP, V27, P854, DOI 10.3892/or.2011.1535
   Chen R, 2017, NEUROTHERAPEUTICS, V14, P284, DOI 10.1007/s13311-017-0519-x
   Chin L, 2008, NATURE, V455, P1061, DOI 10.1038/nature07385
   Chiou GY, 2013, MOL CELL, V52, P693, DOI 10.1016/j.molcel.2013.11.009
   Chu CW, 2019, INT J MOL SCI, V20, DOI 10.3390/ijms20030473
   Chuang JY, 2017, ONCOGENESIS, V6, DOI 10.1038/oncsis.2017.31
   Comincini S, 2013, CANCER BIOL THER, V14, P574, DOI 10.4161/cbt.24597
   Cordner Ryan, 2013, CNS Oncol, V2, P171
   Costa PM, 2013, HUM MOL GENET, V22, P904, DOI 10.1093/hmg/dds496
   Cui P, 2020, CELL SIGNAL, V71, DOI 10.1016/j.cellsig.2020.109598
   D'Asti E, 2016, CELL MOL NEUROBIOL, V36, P383, DOI 10.1007/s10571-015-0296-1
   Dai BB, 2011, CANCER RES, V71, P3658, DOI 10.1158/0008-5472.CAN-10-3647
   Deegan S, 2014, AUTOPHAGY, V10, P1921, DOI 10.4161/15548627.2014.981790
   del Alcazar CRG, 2016, MOL CANCER RES, V14, P928, DOI 10.1158/1541-7786.MCR-16-0125
   Delgado-López PD, 2016, CLIN TRANSL ONCOL, V18, P1062, DOI 10.1007/s12094-016-1497-x
   Erasimus H, 2016, MUTAT RES-REV MUTAT, V769, P19, DOI 10.1016/j.mrrev.2016.05.005
   Fabian D, 2019, CANCERS, V11, DOI 10.3390/cancers11020174
   Feldheim J, 2019, CANCERS, V11, DOI 10.3390/cancers11121837
   Filippi-Chiela EC, 2015, AUTOPHAGY, V11, P1099, DOI 10.1080/15548627.2015.1009795
   Franovic A, 2007, P NATL ACAD SCI USA, V104, P13092, DOI 10.1073/pnas.0702387104
   Friedman HS, 2000, CLIN CANCER RES, V6, P2585
   Fu YJ, 2011, INT J CANCER, V129, P1541, DOI 10.1002/ijc.26102
   Fu Z, 2008, ONCOGENE, V27, P2312, DOI 10.1038/onc.2008.24
   Gao YT, 2016, SCI REP-UK, V6, DOI 10.1038/srep32972
   Garg Minal, 2013, World J Stem Cells, V5, P188, DOI 10.4252/wjsc.v5.i4.188
   Garnier D, 2018, NEURO-ONCOLOGY, V20, P236, DOI 10.1093/neuonc/nox142
   Gerstner ER, 2020, CLIN CANCER RES, V26, P206, DOI 10.1158/1078-0432.CCR-19-1739
   Golden EB, 2014, NEUROSURG FOCUS, V37, DOI 10.3171/2014.9.FOCUS14504
   Gourlay J, 2017, J CLIN NEUROSCI, V35, P13, DOI 10.1016/j.jocn.2016.09.021
   Gregoretti IV, 2004, J MOL BIOL, V338, P17, DOI 10.1016/j.jmb.2004.02.006
   Guberina N, 2020, RADIAT ONCOL, V15, DOI 10.1186/s13014-020-01521-7
   Guo G, 2020, CLIN TRANSL ONCOL, V22, P1252, DOI 10.1007/s12094-019-02251-3
   Haemmig S, 2014, CELL DEATH DIS, V5, DOI 10.1038/cddis.2014.245
   Harder BG, 2019, MOL MED, V25, DOI 10.1186/s10020-019-0116-z
   He YC, 2019, ONCOTARGETS THER, V12, P1857, DOI 10.2147/OTT.S194770
   Hegi ME, 2005, NEW ENGL J MED, V352, P997, DOI 10.1056/NEJMoa043331
   Herrlinger U, 2019, LANCET, V393, P678, DOI 10.1016/S0140-6736(18)31791-4
   Hitosugi T, 2011, MOL CELL, V44, P864, DOI 10.1016/j.molcel.2011.10.015
   Hombach-Klonisch S, 2018, PHARMACOL THERAPEUT, V184, P13, DOI 10.1016/j.pharmthera.2017.10.017
   Huang MG, 2020, SCI TRANSL MED, V12, DOI 10.1126/scitranslmed.aay7522
   Huang TZ, 2016, NAT COMMUN, V7, DOI 10.1038/ncomms12885
   Ignatova TN, 2002, GLIA, V39, P193, DOI 10.1002/glia.10094
   Indraccolo S, 2019, CLIN CANCER RES, V25, P1828, DOI 10.1158/1078-0432.CCR-18-1892
   Jahani-Asl A, 2016, NAT NEUROSCI, V19, P798, DOI 10.1038/nn.4295
   Jiapaer S, 2018, NEUROL MED-CHIR, V58, P405, DOI 10.2176/nmc.ra.2018-0141
   Joensuu H, 2005, J PATHOL, V207, P224, DOI 10.1002/path.1823
   Johannessen TC, 2019, INT J CANCER, V144, P1735, DOI 10.1002/ijc.31912
   Johnson DR, 2012, J NEURO-ONCOL, V107, P359, DOI 10.1007/s11060-011-0749-4
   Josset E, 2013, ANTICANCER RES, V33, P1845
   Kahlert UD, 2012, CANCER LETT, V325, P42, DOI 10.1016/j.canlet.2012.05.024
   Kamino M, 2011, CANCER SCI, V102, P540, DOI 10.1111/j.1349-7006.2010.01815.x
   Kanzawa T, 2004, CELL DEATH DIFFER, V11, P448, DOI 10.1038/sj.cdd.4401359
   Khalil S, 2016, ONCOTARGET, V7, P28195, DOI 10.18632/oncotarget.8618
   Kim EL, 2010, NEURO-ONCOLOGY, V12, P389, DOI 10.1093/neuonc/nop046
   Kim E, 2013, CANCER CELL, V23, P839, DOI 10.1016/j.ccr.2013.04.008
   Kim GW, 2019, ANTICANCER RES, V39, P6731, DOI 10.21873/anticanres.13888
   Kim H, 2015, GENOME RES, V25, P316, DOI 10.1101/gr.180612.114
   Kinzel A, 2019, CLIN MED INSIGHTS-ON, V13, DOI 10.1177/1179554918825449
   Kirstein A, 2020, CANCERS, V12, DOI 10.3390/cancers12051099
   Klionsky DJ, 2014, NAT STRUCT MOL BIOL, V21, P336, DOI 10.1038/nsmb.2787
   Knizhnik AV, 2013, PLOS ONE, V8, DOI 10.1371/journal.pone.0055665
   Kohsaka S, 2012, MOL CANCER THER, V11, P1289, DOI 10.1158/1535-7163.MCT-11-0801
   Kore RA, 2018, BIOCHEM BIOPHYS REP, V14, P104, DOI 10.1016/j.bbrep.2018.03.008
   Krasilnikov M, 2003, ONCOGENE, V22, P4092, DOI 10.1038/sj.onc.1206598
   Kreth S, 2013, ACTA NEUROPATHOL, V125, P671, DOI 10.1007/s00401-013-1081-1
   Krex D, 2007, BRAIN, V130, P2596, DOI 10.1093/brain/awm204
   Kushwaha D, 2014, ONCOTARGET, V5, P4026, DOI 10.18632/oncotarget.1974
   Lan FM, 2015, J NEUROCHEM, V134, P811, DOI 10.1111/jnc.13174
   Lan XY, 2017, NATURE, V549, P227, DOI 10.1038/nature23666
   Le Rhun E, 2019, CANCER TREAT REV, V80, DOI 10.1016/j.ctrv.2019.101896
   Lee D, 2015, J CANCER, V6, P227, DOI 10.7150/jca.10765
   Lee DH, 2017, ONCOTARGET, V8, P18577, DOI 10.18632/oncotarget.14612
   Lee HH, 2020, CANCERS, V12, DOI 10.3390/cancers12010098
   Lee SY, 2016, GENES DIS, V3, P198, DOI 10.1016/j.gendis.2016.04.007
   Lee YY, 2018, CANCER MANAG RES, V10, P775, DOI 10.2147/CMAR.S157261
   Li CG, 2015, CELL PHYSIOL BIOCHEM, V35, P1303, DOI 10.1159/000373952
   Li S, 2018, BRAIN RES, V1692, P154, DOI 10.1016/j.brainres.2018.05.023
   Li Y, 2009, BRAIN RES, V1286, P13, DOI 10.1016/j.brainres.2009.06.053
   Li ZY, 2016, NEUROCHEM RES, V41, P3192, DOI 10.1007/s11064-016-2043-5
   Liang HX, 2019, AM J TRANSL RES, V11, P4277
   Liao HZ, 2015, ONCOTARGET, V6, P8914, DOI 10.18632/oncotarget.3563
   Lin CJ, 2012, PLOS ONE, V7, DOI 10.1371/journal.pone.0038706
   Lin CJ, 2012, FREE RADICAL BIO MED, V52, P377, DOI 10.1016/j.freeradbiomed.2011.10.487
   Liu JR, 2019, BIOCHEM PHARMACOL, V163, P458, DOI 10.1016/j.bcp.2019.03.023
   Liu T, 2019, ONCOL REP, V41, P1883, DOI 10.3892/or.2019.6970
   Lo HW, 2008, CLIN CANCER RES, V14, P6042, DOI 10.1158/1078-0432.CCR-07-4923
   Lohitesh K, 2018, ONCOL REP, V39, P2787, DOI 10.3892/or.2018.6373
   Louis DN, 2016, ACTA NEUROPATHOL, V131, P803, DOI 10.1007/s00401-016-1545-1
   Lu CH, 2017, NEUROSCI LETT, V657, P77, DOI 10.1016/j.neulet.2017.07.057
   Lu JR, 2008, J NEURO-ONCOL, V87, P271, DOI 10.1007/s11060-008-9518-4
   Lu YJ, 2008, CELL PHYSIOL BIOCHEM, V21, P305, DOI 10.1159/000129389
   Luo JW, 2015, EUR REV MED PHARMACO, V19, P1630
   Luo WZ, 2019, LIFE SCI, V226, P98, DOI 10.1016/j.lfs.2019.04.023
   Mathupala SP, 2007, DNA CELL BIOL, V26, P301, DOI 10.1089/dna.2006.0560
   Mathupala SP, 2011, MICRORNAS IN CANCER TRANSLATIONAL RESEARCH, P533, DOI 10.1007/978-94-007-0298-1_22
   Mc Namee N, 2018, BBA-REV CANCER, V1870, P123, DOI 10.1016/j.bbcan.2018.07.003
   Mesrati MH, 2020, CELLS-BASEL, V9, DOI 10.3390/cells9051236
   Messaoudi K, 2015, DRUG DISCOV TODAY, V20, P899, DOI 10.1016/j.drudis.2015.02.011
   Mittal S, 2019, P I MECH ENG B-J ENG, V233, P1342, DOI [10.1177/0954405417736547, 10.3171/2016.9.JNS16452]
   Mizoguchi M, 2013, FRONT ONCOL, V3, DOI 10.3389/fonc.2013.00019
   MOHAMMAD SN, 1980, J THEOR BIOL, V87, P401, DOI 10.1016/0022-5193(80)90367-7
   Morris LGT, 2013, NAT GENET, V45, P253, DOI 10.1038/ng.2538
   Muñoz-Pinedo C, 2012, CELL DEATH DIS, V3, DOI 10.1038/cddis.2011.123
   Nadaradjane A, 2018, MOL THER-NUCL ACIDS, V13, P642, DOI 10.1016/j.omtn.2018.09.007
   Nagel ZD, 2017, CANCER RES, V77, P198, DOI 10.1158/0008-5472.CAN-16-1151
   Nakada M, 2012, FRONT ONCOL, V2, DOI 10.3389/fonc.2012.00098
   Nazio F, 2019, CELL DEATH DIFFER, V26, P690, DOI 10.1038/s41418-019-0292-y
   Nogueira L, 2011, ONCOTARGET, V2, P646, DOI 10.18632/oncotarget.322
   Novakova J, 2009, BIOCHEM BIOPH RES CO, V386, P1, DOI 10.1016/j.bbrc.2009.06.034
   Orzan F, 2017, STEM CELLS, V35, P2218, DOI 10.1002/stem.2703
   Ostrom Q.T., 2019, NEURO-ONCOLOGY, V21, pv1, DOI DOI 10.1093/neuonc/nov189
   Paglin S, 2001, CANCER RES, V61, P439
   Park CK, 2012, TRANSL ONCOL, V5, P393, DOI 10.1593/tlo.12253
   Parsons JL, 2005, FEBS J, V272, P2012, DOI 10.1111/j.1742-4658.2005.04628.x
   Pearson JRD, 2017, SIGNAL TRANSDUCT TAR, V2, DOI 10.1038/sigtrans.2017.40
   Perazzoli G, 2015, PLOS ONE, V10, DOI 10.1371/journal.pone.0140131
   Plathow C, 2008, J NUCL MED, V49, p43S, DOI 10.2967/jnumed.107.045930
   Qian ZR, 2017, INT J CANCER, V140, P2792, DOI 10.1002/ijc.30690
   Quintavalle C, 2013, PLOS ONE, V8, DOI 10.1371/journal.pone.0074466
   Ren Y, 2010, BMC CANCER, V10, DOI 10.1186/1471-2407-10-27
   Riganti C, 2013, NEURO-ONCOLOGY, V15, P1502, DOI 10.1093/neuonc/not104
   Rivera AL, 2010, NEURO-ONCOLOGY, V12, P116, DOI 10.1093/neuonc/nop020
   Ropero S, 2007, MOL ONCOL, V1, P19, DOI 10.1016/j.molonc.2007.01.001
   Rosenfeld MR, 2014, AUTOPHAGY, V10, P1359, DOI 10.4161/auto.28984
   Russell RC, 2013, NAT CELL BIOL, V15, P741, DOI 10.1038/ncb2757
   Saadatpour L, 2016, CANCER GENE THER, V23, P415, DOI 10.1038/cgt.2016.48
   Salvesen GS, 2002, NAT REV MOL CELL BIO, V3, P401, DOI 10.1038/nrm830
   Sandberg CJ, 2013, EXP CELL RES, V319, P2230, DOI 10.1016/j.yexcr.2013.06.004
   Sano R, 2013, BBA-MOL CELL RES, V1833, P3460, DOI 10.1016/j.bbamcr.2013.06.028
   Santos-Barriopedro Irene, 2019, Genes Cancer, V10, P119, DOI 10.18632/genesandcancer.197
   Sarkka S., 2014, MicroRNA Targeted Cancer Therapy [Internet], P1, DOI DOI 10.1007/978-3-319-05134-5_1
   Scarfò L, 2013, IMMUNOL LETT, V155, P36, DOI 10.1016/j.imlet.2013.09.015
   Segerman A, 2016, CELL REP, V17, P2994, DOI 10.1016/j.celrep.2016.11.056
   Seto E, 2014, CSH PERSPECT BIOL, V6, DOI 10.1101/cshperspect.a018713
   Seystahl K, 2020, J CANCER RES CLIN, V146, P659, DOI 10.1007/s00432-019-03086-9
   Shao CJ, 2012, CHINESE MED J-PEKING, V125, P4338, DOI 10.3760/cma.j.issn.0366-6999.2012.24.004
   Shao HL, 2015, NAT COMMUN, V6, DOI 10.1038/ncomms7999
   SHARFE N, 1995, BLOOD, V86, P2077, DOI 10.1182/blood.V86.6.2077.bloodjournal8662077
   She XL, 2014, ONCOL REP, V32, P957, DOI 10.3892/or.2014.3318
   Shea A, 2016, CANCER MED-US, V5, P1917, DOI 10.1002/cam4.775
   Shi JL, 2010, J NEURO-ONCOL, V98, P57, DOI 10.1007/s11060-009-0045-8
   Shi L, 2014, BIODRUGS, V28, P41, DOI 10.1007/s40259-013-0053-2
   Shi L, 2012, INT J ONCOL, V40, P119, DOI 10.3892/ijo.2011.1179
   Shi L, 2010, BRAIN RES, V1352, P255, DOI 10.1016/j.brainres.2010.07.009
   Skoda J, 2016, PLOS ONE, V11, DOI 10.1371/journal.pone.0159255
   Song ZH, 2017, AM J TRANSL RES, V9, P2163
   Staberg M, 2017, CELL ONCOL, V40, P21, DOI 10.1007/s13402-016-0301-9
   Stark AM, 2015, NEUROL RES, V37, P95, DOI 10.1179/1743132814Y.0000000409
   Steiner HH, 2004, J NEURO-ONCOL, V66, P129, DOI 10.1023/B:NEON.0000013495.08168.8f
   Stjepanovic G, 2017, MOL CELL, V67, P528, DOI 10.1016/j.molcel.2017.07.003
   Struve N, 2020, ONCOGENE, V39, P3041, DOI 10.1038/s41388-020-1208-5
   Stupp R, 2014, ANN ONCOL, V25, P93, DOI 10.1093/annonc/mdu050
   Stupp R, 2005, NEW ENGL J MED, V352, P987, DOI 10.1056/NEJMoa043330
   Stupp R, 2017, JAMA-J AM MED ASSOC, V318, P2306, DOI 10.1001/jama.2017.18718
   Sui X, 2013, CELL DEATH DIS, V4, DOI 10.1038/cddis.2013.350
   Sun YJ, 2018, CURR TOP MED CHEM, V18, P2420, DOI 10.2174/1568026619666181210152115
   Sunayama J, 2011, STEM CELLS, V29, P1327, DOI 10.1002/stem.696
   Swiatek-Machado K, 2020, ADV EXP MED BIOL, V1202, P203, DOI 10.1007/978-3-030-30651-9_10
   Tan ZG, 2018, BIOSCIENCE REP, V38, DOI 10.1042/BSR20180019
   Tang JB, 2011, NEURO-ONCOLOGY, V13, P471, DOI 10.1093/neuonc/nor011
   Taylor TE, 2012, CURR CANCER DRUG TAR, V12, P197
   Thanasupawat T, 2017, MOL ONCOL, V11, P1078, DOI 10.1002/1878-0261.12076
   Tomar VS, 2020, CELL BIOL TOXICOL, V36, P273, DOI 10.1007/s10565-019-09502-7
   Tompa M, 2018, NEUROMOL MED, V20, P437, DOI 10.1007/s12017-018-8514-x
   Torres S, 2011, MOL CANCER THER, V10, P90, DOI 10.1158/1535-7163.MCT-10-0688
   Touat M, 2020, NATURE, V580, P517, DOI 10.1038/s41586-020-2209-9
   Trivedi RN, 2005, CANCER RES, V65, P6394, DOI 10.1158/0008-5472.CAN-05-0715
   Ujifuku K, 2010, CANCER LETT, V296, P241, DOI 10.1016/j.canlet.2010.04.013
   Ulasov IV, 2009, BRIT J CANCER, V100, P1154, DOI 10.1038/sj.bjc.6604969
   Valenta T, 2012, EMBO J, V31, P2714, DOI 10.1038/emboj.2012.150
   Velpula KK, 2017, ONCOTARGET, V8, P35639, DOI 10.18632/oncotarget.16767
   Velpula Kiran Kumar, 2014, CNS Oncol, V3, P177, DOI 10.2217/cns.14.13
   Velpula KK, 2013, CANCER RES, V73, P7277, DOI 10.1158/0008-5472.CAN-13-1868
   Wang HX, 2015, NEOPLASIA, V17, P239, DOI 10.1016/j.neo.2015.02.002
   Wang SW, 2020, J NEUROL SCI, V414, DOI 10.1016/j.jns.2020.116837
   Wang YZ, 2011, ONCOL REP, V26, P1173, DOI 10.3892/or.2011.1396
   Wang ZJ, 2019, AM J TRANSL RES, V11, P7272
   Weathers SP, 2015, ONCOLOGY-NY, V29, P720
   Weller M, 2010, NAT REV NEUROL, V6, P39, DOI 10.1038/nrneurol.2009.197
   Wen ZP, 2019, J EXP CLIN CANC RES, V38, DOI 10.1186/s13046-019-1287-8
   Westphal M, 2017, CNS DRUGS, V31, P723, DOI 10.1007/s40263-017-0456-6
   Wick W, 2014, CANCER DISCOV, V4, P1120, DOI 10.1158/2159-8290.CD-14-0918
   Wickström M, 2015, NAT COMMUN, V6, DOI 10.1038/ncomms9904
   Wong STS, 2012, ANTICANCER RES, V32, P2835
   Woodhouse BC, 2008, DNA REPAIR, V7, P932, DOI 10.1016/j.dnarep.2008.03.017
   Würth R, 2014, FRONT CELL NEUROSCI, V8, DOI 10.3389/fncel.2014.00144
   Xie Q, 2014, NEURO-ONCOLOGY, V16, P1575, DOI 10.1093/neuonc/nou147
   Xu HY, 2014, BMC CANCER, V14, DOI 10.1186/1471-2407-14-330
   Xu K, 2017, ONCOL REP, V37, P2391, DOI 10.3892/or.2017.5459
   Xu WS, 2007, ONCOGENE, V26, P5541, DOI 10.1038/sj.onc.1210620
   Yan YL, 2016, J EXP CLIN CANC RES, V35, DOI 10.1186/s13046-016-0303-5
   Yang MC, 2015, INT J ONCOL, V46, P1304, DOI 10.3892/ijo.2015.2838
   Yang P, 2015, ONCOTARGET, V6, P40896, DOI 10.18632/oncotarget.5683
   Yang YN, 2018, ONCOL LETT, V15, P7563, DOI 10.3892/ol.2018.8301
   Ye F, 2013, PLOS ONE, V8, DOI 10.1371/journal.pone.0080397
   Yekula A, 2021, CANCER DRUG RESIST, V4, P1, DOI 10.20517/cdr.2020.61
   Yelton Caleb J, 2018, Neuroimmunol Neuroinflamm, V5, DOI 10.20517/2347-8659.2018.58
   Yoshimoto K, 2012, FRONT ONCOL, V2, DOI 10.3389/fonc.2012.00186
   Zanotto-Filho A, 2015, CANCER LETT, V358, P220, DOI 10.1016/j.canlet.2014.12.044
   Zeng AL, 2017, ONCOGENE, V36, P5369, DOI 10.1038/onc.2017.134
   Zeng AL, 2018, CANCER LETT, V436, P10, DOI 10.1016/j.canlet.2018.08.004
   Zeng AL, 2018, CELL DEATH DIS, V9, DOI 10.1038/s41419-018-0343-1
   Zhang HD, 2017, BREAST CANCER-TOKYO, V24, P521, DOI 10.1007/s12282-017-0776-x
   Zhang Jihong, 2012, Curr Mol Pharmacol, V5, P102
   Zhang KL, 2014, CANCER LETT, V342, P139, DOI 10.1016/j.canlet.2013.08.043
   Zhang M, 2010, P NATL ACAD SCI USA, V107, P3522, DOI 10.1073/pnas.0910179107
   Zhang N, 2011, CANCER CELL, V20, P427, DOI 10.1016/j.ccr.2011.08.016
   Zhang SS, 2015, INT J ONCOL, V46, P1589, DOI 10.3892/ijo.2015.2841
   Zhang SG, 2012, J MOL NEUROSCI, V47, P346, DOI 10.1007/s12031-012-9759-8
   Zhang W, 2012, NEURO-ONCOLOGY, V14, P712, DOI 10.1093/neuonc/nos089
   Zhang XB, 2011, BBA-MOL CELL RES, V1813, P1978, DOI 10.1016/j.bbamcr.2011.03.010
   Zhang YB, 2013, ASIAN PAC J CANCER P, V14, P4095, DOI 10.7314/APJCP.2013.14.7.4095
   Zhang ZR, 2019, J EXP CLIN CANC RES, V38, DOI 10.1186/s13046-019-1139-6
   Zhao LM, 2019, CURR MED CHEM, V26, P2990, DOI 10.2174/0929867324666170801102124
   Zheng HW, 2010, CANCER CELL, V17, P497, DOI 10.1016/j.ccr.2010.03.020
   Zheng HC, 2017, ONCOTARGET, V8, P59950, DOI 10.18632/oncotarget.19048
   Zhou J, 2004, J BIOL CHEM, V279, P13506, DOI 10.1074/jbc.M310164200
   Zhou J, 2014, CELL SIGNAL, V26, P2896, DOI 10.1016/j.cellsig.2014.08.027
   Zhou RJ, 2015, INT J MOL MED, V36, P1159, DOI 10.3892/ijmm.2015.2312
   Zou YH, 2015, MOL MED REP, V11, P4591, DOI 10.3892/mmr.2015.3293
NR 247
TC 140
Z9 153
U1 7
U2 24
PU OAE PUBLISHING INC
PI ALHAMBRA
PA 245 E MAIN ST, ST122, ALHAMBRA, CA 91801 USA
EI 2578-532X
J9 CANCER DRUG RESIST
JI Cancer Drug Resist.
PY 2021
VL 4
IS 1
BP 17
EP 43
DI 10.20517/cdr.2020.79
PG 27
WC Oncology
WE Emerging Sources Citation Index (ESCI)
SC Oncology
GA 4F7ZW
UT WOS:000848730500002
PM 34337348
OA Green Published, gold
DA 2024-03-10
ER

PT J
AU Watanabe, R
   Nakasu, Y
   Tashiro, H
   Mitsuya, K
   Ito, I
   Nakasu, S
   Nakajima, T
AF Watanabe, Reiko
   Nakasu, Yoko
   Tashiro, Hiroshi
   Mitsuya, Koichi
   Ito, Ichiro
   Nakasu, Satoshi
   Nakajima, Takashi
TI O<SUP>6</SUP>-Methylguanine DNA methyltransferase expression in tumor
   cells predicts outcome of radiotherapy plus concomitant and adjuvant
   temozolomide therapy in patients with primary glioblastoma
SO BRAIN TUMOR PATHOLOGY
LA English
DT Article
DE Glioblastoma; Immunohistochemistry; MGMT; Temozolomide
ID MGMT PROMOTER METHYLATION; MALIGNANT GLIOMA; HYPERMETHYLATION; GENE;
   SURVIVAL; IMMUNOHISTOCHEMISTRY; ASTROCYTOMAS; COMPONENTS; REGIONS
AB Expression of the O-6-methylguanine-DNA methyltransferase (MGMT) gene has been shown to correlate with clinical outcomes in patients with glioblastoma multiforme treated with alkylating agents. We evaluated MGMT protein expression in 53 primary glioblastomas by the immunohistochemistry (IHC) and analyzed the correlation between results of immunostaining and patient outcomes. There were 28 MGMT-immunopositive and 25 negative glioblastomas. Patients with MGMT-immunonegative glioblastomas showed significantly longer progression-free survival (PFS) (P = 0.0032), but no statistically significant benefits on overall survival (OS) (P = 0.0825) were shown. In 41 glioblastomas treated with temozolomide (TMZ) therapy (MGMT-immunopositive: n = 22, negative: n = 19), both PFS and OS were significantly better in MGMT-immunonegative glioblastomas. (PFS: P = 0.0015, OS: P = 0.0384). We conclude that MGMT expression on immunohistochemistry (IHC) correlates with outcomes in patients with primary glioblastoma receiving TMZ and suggest the use of MGMT-IHC as a surrogate marker for predicting tumor chemosensitivity.
C1 [Watanabe, Reiko; Tashiro, Hiroshi; Ito, Ichiro; Nakajima, Takashi] Shizuoka Canc Ctr, Div Diagnost Pathol, Shizuoka 4118777, Japan.
   [Nakasu, Yoko; Mitsuya, Koichi] Shizuoka Canc Ctr, Div Neurosurg, Shizuoka 4118777, Japan.
   [Nakasu, Satoshi] Kusatsu Gen Hosp, Div Neurooncol, Shiga, Japan.
C3 Shizuoka Cancer Center; Shizuoka Cancer Center
RP Watanabe, R (通讯作者)，Shizuoka Canc Ctr, Div Diagnost Pathol, 1007 Shimonagakubo, Shizuoka 4118777, Japan.
EM r.watanabe@scchr.jp
RI Nakasu, Satoshi/ADL-7710-2022; Ito, Ichiro/AAK-1080-2020
OI Ito, Ichiro/0000-0002-5863-2719; Nakasu, Satoshi/0000-0001-8719-9806;
   Mitsuya, Koichi/0000-0001-8956-5427
CR Brell M, 2005, CLIN CANCER RES, V11, P5167, DOI 10.1158/1078-0432.CCR-05-0230
   Capper D, 2008, ACTA NEUROPATHOL, V115, P249, DOI 10.1007/s00401-007-0310-x
   Chinot OL, 2007, J CLIN ONCOL, V25, P1470, DOI 10.1200/JCO.2006.07.4807
   Esteller M, 1999, CANCER RES, V59, P793
   Everhard S, 2009, NEURO-ONCOLOGY, V11, P348, DOI 10.1215/15228517-2009-001
   Gerson SL, 2002, J CLIN ONCOL, V20, P2388, DOI 10.1200/JCO.2002.06.110
   Grasbon-Frodl EM, 2007, INT J CANCER, V121, P2458, DOI 10.1002/ijc.23020
   Hegi ME, 2005, NEW ENGL J MED, V352, P997, DOI 10.1056/NEJMoa043331
   Hegi ME, 2008, J CLIN ONCOL, V26, P4189, DOI 10.1200/JCO.2007.11.5964
   Jeuken JW, 2007, LAB INVEST, V87, P1055, DOI 10.1038/labinvest.3700664
   MACDONALD DR, 1990, J CLIN ONCOL, V8, P1277, DOI 10.1200/JCO.1990.8.7.1277
   Maxwell JA, 2006, MOL CANCER THER, V5, P2531, DOI 10.1158/1535-7163.MCT-06-0106
   Möllemann M, 2005, INT J CANCER, V113, P379, DOI 10.1002/ijc.20575
   Nakasu S, 2004, J NEURO-ONCOL, V70, P333, DOI 10.1007/s11060-004-9170-6
   Ohgaki H, 2007, AM J PATHOL, V170, P1445, DOI 10.2353/ajpath.2007.070011
   Preusser M, 2008, BRAIN PATHOL, V18, P520, DOI 10.1111/j.1750-3639.2008.00153.x
   Riemenschneider MJ, 2010, ACTA NEUROPATHOL, V120, P567, DOI 10.1007/s00401-010-0736-4
   Sasai K, 2008, AM J SURG PATHOL, V32, P1220, DOI 10.1097/PAS.0b013e318164c3f0
   Spiegl-Kreinecker S, 2010, NEURO-ONCOLOGY, V12, P28, DOI 10.1093/neuonc/nop003
   Stupp R, 2009, LANCET ONCOL, V10, P459, DOI 10.1016/S1470-2045(09)70025-7
   Watts GS, 1997, MOL CELL BIOL, V17, P5612, DOI 10.1128/MCB.17.9.5612
   Weller M, 2010, NAT REV NEUROL, V6, P39, DOI 10.1038/nrneurol.2009.197
NR 22
TC 26
Z9 27
U1 0
U2 6
PU SPRINGER JAPAN KK
PI TOKYO
PA CHIYODA FIRST BLDG EAST, 3-8-1 NISHI-KANDA, CHIYODA-KU, TOKYO, 101-0065,
   JAPAN
SN 1433-7398
EI 1861-387X
J9 BRAIN TUMOR PATHOL
JI Brain Tumor Pathol.
PD APR
PY 2011
VL 28
IS 2
BP 127
EP 135
DI 10.1007/s10014-011-0022-8
PG 9
WC Oncology; Clinical Neurology; Pathology
WE Science Citation Index Expanded (SCI-EXPANDED)
SC Oncology; Neurosciences & Neurology; Pathology
GA 750SH
UT WOS:000289567800006
PM 21331613
DA 2024-03-10
ER

PT J
AU Gefroh-Grimes, HA
   Gidal, BE
AF Gefroh-Grimes, H. A.
   Gidal, B. E.
TI Antiepileptic drugs in patients with malignant brain tumor: beyond
   seizures and pharmacokinetics
SO ACTA NEUROLOGICA SCANDINAVICA
LA English
DT Review
DE antiepileptic drugs; carbamazepine; epigenetics; histone deacetylase;
   glioblastoma; levetiracetam; valproic acid
ID HISTONE DEACETYLASE INHIBITORS; NEWLY-DIAGNOSED GLIOBLASTOMA;
   GLIOMA-CELL LINES; VALPROIC ACID USE; IN-VITRO; CHROMATIN MODIFICATIONS;
   RADIATION-THERAPY; GAMMA-H2AX FOCI; HDAC INHIBITORS; PHASE-II
AB In neurological malignancies, antiepileptic drugs (AEDs) are frequently used to control the seizure activity that accompanies the disorder. There is a growing body of evidence on the importance of AED selection for reasons other than pharmacokinetics (PK) properties. Epigenetic modifications may occur in glioblastomas, such as changes in gene methylation and histone acetylation states. Secondary mechanisms of AED drug action which impact these epigenetic modifications could play a significant role in patient survival outcomes. Both valproic acid (VPA) and carbamazepine have histone deacetylase (HDAC) inhibitory activities, and levetiracetam and VPA reduce the activity of O6-methylguanine-DNA methyltransferase (MGMT), a DNA-repair molecule implicated in resistance to alkylating agents used for chemotherapy. The use of AEDs for purposes other than seizure prophylaxis and their selection based on non-PK properties present a potential paradigm shift in the field of neuro-oncology.
C1 [Gefroh-Grimes, H. A.] Univ Wisconsin, Sch Pharm, Pharm Practice Div, Madison, WI 53705 USA.
   [Gidal, B. E.] Univ Wisconsin, Sch Pharm, Madison, WI 53705 USA.
   [Gidal, B. E.] Univ Wisconsin, Dept Neurol, Madison, WI 53705 USA.
C3 University of Wisconsin System; University of Wisconsin Madison;
   University of Wisconsin System; University of Wisconsin Madison;
   University of Wisconsin System; University of Wisconsin Madison
RP Gidal, BE (通讯作者)，Univ Wisconsin, Dept Neurol, 777 Highland Ave, Madison, WI 53705 USA.
EM begidal@pharmacy.wisc.edu
CR Alberta Provincial CNS Tumour Team, 2010, GLIOBL
   Bacon CL, 2002, J NEUROCHEM, V83, P12, DOI 10.1046/j.1471-4159.2002.01081.x
   Barker CA, 2013, INT J RADIAT ONCOL, V86, P504, DOI 10.1016/j.ijrobp.2013.02.012
   Becker KP, 2012, CANCER J, V18, P12, DOI 10.1097/PPO.0b013e318244d7eb
   Belcastro V, 2013, EPILEPSY RES, V107, P1, DOI 10.1016/j.eplepsyres.2013.08.016
   Berendsen S, 2012, EXPERT OPIN INV DRUG, V21, P1391, DOI 10.1517/13543784.2012.694425
   Bernstein BE, 2007, CELL, V128, P669, DOI 10.1016/j.cell.2007.01.033
   Beutler AS, 2005, LIFE SCI, V76, P3107, DOI 10.1016/j.lfs.2005.01.003
   Bianchi MG, 2012, NEUROSCIENCE, V227, P260, DOI 10.1016/j.neuroscience.2012.09.055
   Bobustuc GC, 2010, NEURO-ONCOLOGY, V12, P917, DOI 10.1093/neuonc/noq044
   Bolden JE, 2006, NAT REV DRUG DISCOV, V5, P769, DOI 10.1038/nrd2133
   Bradner JE, 2010, P NATL ACAD SCI USA, V107, P12617, DOI 10.1073/pnas.1006774107
   Brodie MJ, 2013, EPILEPSIA, V54, P11, DOI 10.1111/j.1528-1167.2012.03671.x
   Camphausen K, 2005, INT J CANCER, V114, P380, DOI 10.1002/ijc.20774
   Camphausen K, 2004, CANCER RES, V64, P316, DOI 10.1158/0008-5472.CAN-03-2630
   Campos B, 2011, CANCER SCI, V102, P387, DOI 10.1111/j.1349-7006.2010.01792.x
   Chen CH, 2011, J MOL MED, V89, P303, DOI 10.1007/s00109-010-0707-1
   Chinnaiyan P, 2008, CLIN CANCER RES, V14, P5410, DOI 10.1158/1078-0432.CCR-08-0643
   Detich N, 2003, J BIOL CHEM, V278, P27586, DOI 10.1074/jbc.M303740200
   Dolecek TA, 2012, NEURO-ONCOLOGY, V14, pv1, DOI 10.1093/neuonc/nos218
   Dutch Society for Neuro-Oncology, 2008, GLIOM
   Esteller M, 1999, CANCER RES, V59, P793
   Esteller M, 2000, NEW ENGL J MED, V343, P1350, DOI 10.1056/NEJM200011093431901
   Eyal S, 2004, EPILEPSIA, V45, P737, DOI 10.1111/j.0013-9580.2004.00104.x
   Felix FHC, 2013, CHILD NERV SYST, V29, P195, DOI 10.1007/s00381-012-1997-0
   Fu J, 2010, NEURO-ONCOLOGY, V12, P328, DOI 10.1093/neuonc/nop005
   Gerson SL, 2004, NAT REV CANCER, V4, P296, DOI 10.1038/nrc1319
   GIDAL B, 1994, NEUROLOGY, V44, P1418, DOI 10.1212/WNL.44.8.1418
   Gidal BE, 2010, EPILEPSY CURR, V10, P113, DOI 10.1111/j.1535-7511.2010.01374.x
   Glozak MA, 2005, GENE, V363, P15, DOI 10.1016/j.gene.2005.09.010
   Göttlicher M, 2001, EMBO J, V20, P6969, DOI 10.1093/emboj/20.24.6969
   Grossman SA, 2009, J CLIN ONCOL, V27, P4155, DOI 10.1200/JCO.2008.21.6895
   Guthrie GD, 2013, J NEUROSURG, V118, P859, DOI 10.3171/2012.10.JNS12169
   Hegi ME, 2005, NEW ENGL J MED, V352, P997, DOI 10.1056/NEJMoa043331
   Jaeckle KA, 2009, NEUROLOGY, V73, P1207, DOI 10.1212/WNL.0b013e3181bbfeca
   Kang GH, 2002, AM J PATHOL, V160, P787, DOI 10.1016/S0002-9440(10)64901-2
   Karagiannis TC, 2007, LEUKEMIA, V21, P195, DOI 10.1038/sj.leu.2404478
   Kerkhof M, 2013, NEURO-ONCOLOGY, V15, P961, DOI 10.1093/neuonc/not057
   Kerrigan S, 2011, COCHRANE DB SYST REV, V8
   Kim JH, 2004, INT J RADIAT ONCOL, V59, P1174, DOI 10.1016/j.ijrobp.2004.03.001
   Kouzarides T, 2007, CELL, V128, P693, DOI 10.1016/j.cell.2007.02.005
   Kwiecinska P, 2014, TOXICOL LETT, V224, P225, DOI 10.1016/j.toxlet.2013.10.035
   Landmark CJ, 2012, ADV DRUG DELIVER REV, V64, P896, DOI 10.1016/j.addr.2011.10.003
   Li XN, 2005, MOL CANCER THER, V4, P1912, DOI 10.1158/1535-7163.MCT-05-0184
   Marchion DC, 2005, CANCER RES, V65, P3815, DOI 10.1158/0008-5472.CAN-04-2478
   Marks PA, 2009, J CELL BIOCHEM, V107, P600, DOI 10.1002/jcb.22185
   Marks PA, 2010, BBA-GENE REGUL MECH, V1799, P717, DOI 10.1016/j.bbagrm.2010.05.008
   Milutinovic S, 2007, CARCINOGENESIS, V28, P560, DOI 10.1093/carcin/bgl167
   MINUCCI S, 2006, NAT REV CANCER, V12, P659
   Monti Barbara, 2009, Curr Mol Pharmacol, V2, P95
   Munshi A, 2005, CLIN CANCER RES, V11, P4912, DOI 10.1158/1078-0432.CCR-04-2088
   Munshi A, 2006, MOL CANCER THER, V5, P1967, DOI 10.1158/1535-7163.MCT-06-0022
   Nagarajan RP, 2009, SEMIN CANCER BIOL, V19, P188, DOI 10.1016/j.semcancer.2009.02.005
   Nakada M, 2012, FRONT ONCOL, V2, DOI 10.3389/fonc.2012.00098
   Oberndorfer S, 2005, J NEURO-ONCOL, V72, P255, DOI 10.1007/s11060-004-2338-2
   Ocker Matthias, 2010, World J Biol Chem, V1, P55, DOI 10.4331/wjbc.v1.i5.55
   Osuka S, 2012, NEUROL MED-CHIR, V52, P186, DOI 10.2176/nmc.52.186
   Pallud J, 2013, EPILEPSIA, V54, P30, DOI 10.1111/epi.12440
   Patsalos PN, 2015, EPILEPSIA, V56, P12, DOI 10.1111/epi.12865
   Perucca E, 2013, EPILEPSIA, V54, P97, DOI 10.1111/epi.12452
   Phiel CJ, 2001, J BIOL CHEM, V276, P36734, DOI 10.1074/jbc.M101287200
   Prakash O, 2012, MED HYPOTHESES, V79, P622, DOI 10.1016/j.mehy.2012.07.037
   Reardon DA, 2005, J CLIN ONCOL, V23, P9359, DOI 10.1200/JCO.2005.03.2185
   Rogakou EP, 1998, J BIOL CHEM, V273, P5858, DOI 10.1074/jbc.273.10.5858
   Ryu CH, 2012, J BIOMED BIOTECHNOL, DOI 10.1155/2012/987495
   Saria MG, 2013, J NEUROSURG, V118, P1183, DOI 10.3171/2013.1.JNS12397
   Shabason JE, 2011, J CELL MOL MED, V15, P2735, DOI 10.1111/j.1582-4934.2011.01296.x
   Shu Q, 2006, CLIN CANCER RES, V12, P4687, DOI 10.1158/1078-0432.CCR-05-2849
   Storch K, 2010, CANCER RES, V70, P3925, DOI 10.1158/0008-5472.CAN-09-3848
   Tinchon A, 2015, J NEUROL, V262, P179, DOI 10.1007/s00415-014-7552-z
   Tsai HC, 2012, BRIT J NEUROSURG, V26, P347, DOI 10.3109/02688697.2011.638996
   van Breemen MSM, 2009, J NEUROL, V256, P1519, DOI 10.1007/s00415-009-5156-9
   Van Nifterik KA, 2012, J NEURO-ONCOL, V107, P61, DOI 10.1007/s11060-011-0725-z
   Ververis K, 2013, BIOL-TARGETS THER, V7, P47, DOI 10.2147/BTT.S29965
   Weller M, 2011, NEUROLOGY, V77, P1156, DOI 10.1212/WNL.0b013e31822f02e1
   Weller M, 2013, NEURO-ONCOLOGY, V15, P809, DOI 10.1093/neuonc/not095
   Wen PY, 2011, NEUROLOGY, V77, P1114, DOI 10.1212/WNL.0b013e31822f0325
   Wen X, 2001, BRIT J CLIN PHARMACO, V52, P547, DOI 10.1046/j.0306-5251.2001.01474.x
   Yan EZ, 2013, CELL CALCIUM, V54, P335, DOI 10.1016/j.ceca.2013.08.002
   Yin AA, 2013, CRIT REV ONCOL HEMAT, V87, P265, DOI 10.1016/j.critrevonc.2013.01.007
   Zhang GB, 2013, J NEURO-ONCOL, V113, P251, DOI 10.1007/s11060-013-1102-x
   Zhang Y, 2004, INT J CANCER, V110, P301, DOI 10.1002/ijc.20117
NR 82
TC 21
Z9 21
U1 0
U2 14
PU WILEY-BLACKWELL
PI HOBOKEN
PA 111 RIVER ST, HOBOKEN 07030-5774, NJ USA
SN 0001-6314
EI 1600-0404
J9 ACTA NEUROL SCAND
JI Acta Neurol. Scand.
PD JAN
PY 2016
VL 133
IS 1
BP 4
EP 16
DI 10.1111/ane.12437
PG 13
WC Clinical Neurology
WE Science Citation Index Expanded (SCI-EXPANDED)
SC Neurosciences & Neurology
GA DA9PH
UT WOS:000368141300001
PM 25996875
OA gold
DA 2024-03-10
ER

PT J
AU Hegi, ME
   Diserens, A
   Gorlia, T
   Hamou, M
   de Tribolet, N
   Weller, M
   Kros, JM
   Hainfellner, JA
   Mason, W
   Mariani, L
   Bromberg, JEC
   Hau, P
   Mirimanoff, RO
   Cairncross, JG
   Janzer, RC
   Stupp, R
AF Hegi, ME
   Diserens, A
   Gorlia, T
   Hamou, M
   de Tribolet, N
   Weller, M
   Kros, JM
   Hainfellner, JA
   Mason, W
   Mariani, L
   Bromberg, JEC
   Hau, P
   Mirimanoff, RO
   Cairncross, JG
   Janzer, RC
   Stupp, R
TI <i>MGMT</i> gene silencing and benefit from temozolomide in glioblastoma
SO NEW ENGLAND JOURNAL OF MEDICINE
LA English
DT Article
ID O-6-METHYLGUANINE-DNA METHYLTRANSFERASE; PROMOTER HYPERMETHYLATION;
   MALIGNANT GLIOMA; MISMATCH REPAIR; ALKYLTRANSFERASE; METHYLATION;
   SURVIVAL; CANCER; PROGRESSION; CARMUSTINE
AB BACKGROUND:
   Epigenetic silencing of the MGMT (O(sup 6)-methylguanine-DNA methyltransferase) DNA-repair gene by promoter methylation compromises DNA repair and has been associated with longer survival in patients with glioblastoma who receive alkylating agents.
   METHODS:
   We tested the relationship between MGMT silencing in the tumor and the survival of patients who were enrolled in a randomized trial comparing radiotherapy alone with radiotherapy combined with concomitant and adjuvant treatment with temozolomide. The methylation status of the MGMT promoter was determined by methylation-specific polymerase-chain-reaction analysis.
   RESULTS:
   The MGMT promoter was methylated in 45 percent of 206 assessable cases. Irrespective of treatment, MGMT promoter methylation was an independent favorable prognostic factor (P<0.001 by the log-rank test; hazard ratio, 0.45; 95 percent confidence interval, 0.32 to 0.61). Among patients whose tumor contained a methylated MGMT promoter, a survival benefit was observed in patients treated with temozolomide and radiotherapy; their median survival was 21.7 months (95 percent confidence interval, 17.4 to 30.4), as compared with 15.3 months (95 percent confidence interval, 13.0 to 20.9) among those who were assigned to only radiotherapy (P=0.007 by the log-rank test). In the absence of methylation of the MGMT promoter, there was a smaller and statistically insignificant difference in survival between the treatment groups.
   CONCLUSIONS:
   Patients with glioblastoma containing a methylated MGMT promoter benefited from temozolomide, whereas those who did not have a methylated MGMT promoter did not have such a benefit.
C1 Univ Lausanne Hosp, Dept Neurosurg, Lab Tumor Biol & Genet, Lausanne, Switzerland.
   Univ Lausanne Hosp, Dept Radiotherapy, Lausanne, Switzerland.
   Univ Lausanne Hosp, Dept Neuropathol, Lausanne, Switzerland.
   Univ Lausanne Hosp, Multidisciplinary Oncol Ctr, Lausanne, Switzerland.
   Univ Hosp Geneva, Dept Neurosurg, Geneva, Switzerland.
   Swiss Inst Expt Canc Res, Natl Ctr Competence Res Mol Oncol, CH-1066 Epalinges, Switzerland.
   Univ Bern, Inselspital, Dept Neurosurg, CH-3010 Bern, Switzerland.
   European Org Res Treatment Canc, Ctr Data, Brussels, Belgium.
   Univ Tubingen, Dept Neurol, D-7400 Tubingen, Germany.
   Univ Regensburg, Dept Neurol, D-8400 Regensburg, Germany.
   Univ Rotterdam Hosp, Div Neuropathol, Rotterdam, Netherlands.
   Univ Med Ctr, Utrecht, Netherlands.
   Med Univ Vienna, Inst Neurol, Vienna, Austria.
   Princess Margaret Hosp, Toronto, ON M4X 1K9, Canada.
   Univ Calgary, Calgary, AB, Canada.
C3 University of Lausanne; Centre Hospitalier Universitaire Vaudois (CHUV);
   University of Lausanne; Centre Hospitalier Universitaire Vaudois (CHUV);
   University of Lausanne; Centre Hospitalier Universitaire Vaudois (CHUV);
   University of Lausanne; Centre Hospitalier Universitaire Vaudois (CHUV);
   University of Geneva; Swiss Institute Experimental Cancer Research;
   University of Bern; University Hospital of Bern; European Organisation
   for Research & Treatment of Cancer; Eberhard Karls University of
   Tubingen; University of Regensburg; Erasmus University Rotterdam;
   Erasmus MC; Utrecht University; Utrecht University Medical Center;
   Medical University of Vienna; University of Toronto; University Health
   Network Toronto; Princess Margaret Cancer Centre; University of Calgary
RP Hegi, ME (通讯作者)，CHU Vaudois, Dept Neurosurg, Lab Tumor Biol & Genet, BH19-110, CH-1011 Lausanne, Switzerland.
EM monika.hegi@chuv.hospvd.ch
RI Hegi, Monika/O-4796-2015; Stupp, Roger/L-3303-2019; Mariani,
   Luigi/AAB-9464-2019; McDermott, Michael Francis/GZM-5330-2022
OI Hegi, Monika/0000-0003-0855-6495; Bromberg,
   Jacoline/0000-0002-3830-7142; Weller, Michael/0000-0002-1748-174X
CR Belanich M, 1996, CANCER RES, V56, P783
   Esteller M, 2000, NEW ENGL J MED, V343, P1740
   Esteller M, 1999, CANCER RES, V59, P793
   Friedman HS, 2000, J CLIN ONCOL, V18, P3522, DOI 10.1200/JCO.2000.18.20.3522
   Friedman HS, 1998, J CLIN ONCOL, V16, P3851, DOI 10.1200/JCO.1998.16.12.3851
   FRITZ G, 1991, MOL CELL BIOL, V11, P4660, DOI 10.1128/MCB.11.9.4660
   Gerson SL, 2004, NAT REV CANCER, V4, P296, DOI 10.1038/nrc1319
   Gorlia T, 2004, J CLIN ONCOL, V22, p859S
   Grombacher T, 1996, CARCINOGENESIS, V17, P2329, DOI 10.1093/carcin/17.11.2329
   Hegi ME, 2004, CLIN CANCER RES, V10, P1871, DOI 10.1158/1078-0432.CCR-03-0384
   Herman JG, 2003, NEW ENGL J MED, V349, P2042, DOI 10.1056/NEJMra023075
   HOTTA T, 1994, J NEURO-ONCOL, V21, P135, DOI 10.1007/BF01052897
   Jaeckle KA, 1998, J CLIN ONCOL, V16, P3310, DOI 10.1200/JCO.1998.16.10.3310
   Komine C, 2003, BRAIN PATHOL, V13, P176
   Liu LL, 1996, CANCER RES, V56, P5375
   Ochs K, 2000, CANCER RES, V60, P5815
   Palmisano WA, 2000, CANCER RES, V60, P5954
   Qian XLC, 1997, CANCER RES, V57, P3672
   QUINN J, 2003, P AN M AM SOC CLIN, V22, P103
   Silber JR, 1999, CLIN CANCER RES, V5, P807
   Stupp R, 2005, NEW ENGL J MED, V352, P987, DOI 10.1056/NEJMoa043330
   Watts GS, 1997, MOL CELL BIOL, V17, P5612, DOI 10.1128/MCB.17.9.5612
NR 22
TC 5210
Z9 5764
U1 6
U2 419
PU MASSACHUSETTS MEDICAL SOC
PI WALTHAM
PA WALTHAM WOODS CENTER, 860 WINTER ST,, WALTHAM, MA 02451-1413 USA
SN 0028-4793
J9 NEW ENGL J MED
JI N. Engl. J. Med.
PD MAR 10
PY 2005
VL 352
IS 10
BP 997
EP 1003
DI 10.1056/NEJMoa043331
PG 7
WC Medicine, General & Internal
WE Science Citation Index Expanded (SCI-EXPANDED)
SC General & Internal Medicine
GA 904JC
UT WOS:000227491200008
PM 15758010
OA Bronze, Green Published
DA 2024-03-10
ER

PT J
AU Johannessen, TCA
   Bjerkvig, R
AF Johannessen, Tor-Christian Aase
   Bjerkvig, Rolf
TI Molecular mechanisms of temozolomide resistance in glioblastoma
   multiforme
SO EXPERT REVIEW OF ANTICANCER THERAPY
LA English
DT Review
DE base excision repair; cancer stem-like cell; glioblastoma; MGMT;
   mismatch repair; PARP; temozolomide; treatment resistance
ID CANCER STEM-CELLS; MGMT PROMOTER METHYLATION; ACUTE MYELOID-LEUKEMIA;
   MALIGNANT GLIOMA; DNA-REPAIR; PLUS O-6-BENZYLGUANINE; ADJUVANT
   TEMOZOLOMIDE; MSH6 MUTATIONS; PHASE-III; IDENTIFICATION
AB Glioblastoma multiforme (GBM; WHO astrocytoma grade IV) is considered incurable owing to its inherently profound resistance towards current standards of therapy. Considerable effort is being devoted to identifying the molecular basis of temozolomide resistance in GBMs and exploring novel therapeutic regimens that may improve overall survival. Several independent DNA repair mechanisms that normally safeguard genome integrity can facilitate drug resistance and cancer cell survival by removing chemotherapy-induced DNA adducts. Furthermore, subpopulations of cancer stem-like cells have been implicated in the treatment resistance of several malignancies including GBMs. Thus, a growing number of molecular mechanisms contributing to temozolomide resistance are being uncovered in preclinical studies and, consequently, we are being presented with a broad range of potentially novel targets for therapy. A substantial future challenge is to successfully exploit the increasing molecular knowledge contributing to temozolomide resistance in robust clinical trials and to ultimately improve overall survival for GBM patients.
C1 [Johannessen, Tor-Christian Aase; Bjerkvig, Rolf] Univ Bergen, Dept Biomed, N-5009 Bergen, Norway.
   [Bjerkvig, Rolf] Ctr Rech Publ Sante, Dept Oncol, L-1526 Luxembourg, Luxembourg.
C3 University of Bergen; Luxembourg Institute of Health
RP Johannessen, TCA (通讯作者)，Univ Bergen, Dept Biomed, Jonas Lies Vei 91, N-5009 Bergen, Norway.
EM tor-christian.johannessen@biomed.uib.no
CR Abbotts R, 2010, CANCER TREAT REV, V36, P425, DOI 10.1016/j.ctrv.2009.12.006
   Agnihotri S, 2012, J CLIN INVEST, V122, P253, DOI 10.1172/JCI59334
   Agnihotri S, 2011, J EXP MED, V208, P689, DOI 10.1084/jem.20102099
   Al-Hajj M, 2003, P NATL ACAD SCI USA, V100, P3983, DOI 10.1073/pnas.0530291100
   Alexander BM, 2012, J NEURO-ONCOL, V107, P463, DOI 10.1007/s11060-011-0765-4
   Annunziata CM, 2010, CLIN CANCER RES, V16, P4517, DOI 10.1158/1078-0432.CCR-10-0526
   Bao SD, 2008, CANCER RES, V68, P6043, DOI 10.1158/0008-5472.CAN-08-1079
   Bao SD, 2006, NATURE, V444, P756, DOI 10.1038/nature05236
   Bao SD, 2006, CANCER RES, V66, P7843, DOI 10.1158/0008-5472.CAN-06-1010
   Bonnet D, 1997, NAT MED, V3, P730, DOI 10.1038/nm0797-730
   Brandes AA, 2008, J CLIN ONCOL, V26, P2192, DOI 10.1200/JCO.2007.14.8163
   Brandes AA, 2009, J CLIN ONCOL, V27, P1275, DOI 10.1200/JCO.2008.19.4969
   Bryant HE, 2005, NATURE, V434, P913, DOI 10.1038/nature03443
   Cahill DP, 2007, CLIN CANCER RES, V13, P2038, DOI 10.1158/1078-0432.CCR-06-2149
   Chakravarti A, 2006, CLIN CANCER RES, V12, P4738, DOI 10.1158/1078-0432.CCR-06-0596
   Cheng CL, 2005, MOL CANCER THER, V4, P1364, DOI 10.1158/1535-7163.MCT-05-0128
   Cheng L, 2010, BIOCHEM PHARMACOL, V80, P654, DOI 10.1016/j.bcp.2010.04.035
   Chin L, 2008, NATURE, V455, P1061, DOI 10.1038/nature07385
   DENNY BJ, 1994, BIOCHEMISTRY-US, V33, P9045, DOI 10.1021/bi00197a003
   Farmer H, 2005, NATURE, V434, P917, DOI 10.1038/nature03445
   Felsberg J, 2011, INT J CANCER, V129, P659, DOI 10.1002/ijc.26083
   Galli R, 2004, CANCER RES, V64, P7011, DOI 10.1158/0008-5472.CAN-04-1364
   Gilbert MR, 2011, ASCO ANN M CHIC IL U
   Grasbon-Frodl EM, 2007, INT J CANCER, V121, P2458, DOI 10.1002/ijc.23020
   Hegi ME, 2004, CLIN CANCER RES, V10, P1871, DOI 10.1158/1078-0432.CCR-03-0384
   Hegi ME, 2005, NEW ENGL J MED, V352, P997, DOI 10.1056/NEJMoa043331
   Hemmati HD, 2003, P NATL ACAD SCI USA, V100, P15178, DOI 10.1073/pnas.2036535100
   Hide T, 2009, CANCER RES, V69, P7953, DOI 10.1158/0008-5472.CAN-09-2006
   Hunter C, 2006, CANCER RES, V66, P3987, DOI 10.1158/0008-5472.CAN-06-0127
   Johannessen TCA, 2009, NEUROPATH APPL NEURO, V35, P380, DOI [10.1111/j.1365-2990.2009.01008.x, 10.1111/j.1365-2990.2008.01008.x]
   Johannessen TCA, 2008, CANCER TREAT REV, V34, P558, DOI 10.1016/j.ctrv.2008.03.125
   Kole M, 2002, NEUROSURG QUART, V12, P251, DOI 10.1097/00013414-200209000-00005
   Koshy M, 2012, J NEURO-ONCOL, V107, P207, DOI 10.1007/s11060-011-0738-7
   Lai A, 2011, ASCO ANN M CHIC IL U
   Laperriere N, 2002, RADIOTHER ONCOL, V64, P259, DOI 10.1016/S0167-8140(02)00078-6
   LAPIDOT T, 1994, NATURE, V367, P645, DOI 10.1038/367645a0
   Lavon I, 2007, CANCER RES, V67, P8952, DOI 10.1158/0008-5472.CAN-06-3820
   Li Z, 2009, CANCER CELL, V15, P501, DOI 10.1016/j.ccr.2009.03.018
   Liu GT, 2006, MOL CANCER, V5, DOI 10.1186/1476-4598-5-67
   Maher EA, 2006, CANCER RES, V66, P11502, DOI 10.1158/0008-5472.CAN-06-2072
   Marchesia F, 2007, PHARMACOL RES, V56, P275, DOI 10.1016/j.phrs.2007.08.003
   Miknyoczki SJ, 2003, MOL CANCER THER, V2, P371
   Mohammed MZ, 2011, BRIT J CANCER, V104, P653, DOI 10.1038/sj.bjc.6606058
   Murat A, 2008, J CLIN ONCOL, V26, P3015, DOI 10.1200/JCO.2007.15.7164
   O'Brien CA, 2007, NATURE, V445, P106, DOI 10.1038/nature05372
   Ohgaki H, 2007, AM J PATHOL, V170, P1445, DOI 10.2353/ajpath.2007.070011
   Ohgaki H, 2009, CANCER SCI, V100, P2235, DOI 10.1111/j.1349-7006.2009.01308.x
   Parsons DW, 2008, SCIENCE, V321, P1807, DOI 10.1126/science.1164382
   Piccirillo SGM, 2006, NATURE, V444, P761, DOI 10.1038/nature05349
   Prestegarden L, 2010, CANCER RES, V70, P8255, DOI 10.1158/0008-5472.CAN-10-1592
   Preusser M, 2008, BRAIN PATHOL, V18, P520, DOI 10.1111/j.1750-3639.2008.00153.x
   Prince ME, 2007, P NATL ACAD SCI USA, V104, P973, DOI 10.1073/pnas.0610117104
   Purow B, 2009, NAT REV NEUROL, V5, P419, DOI 10.1038/nrneurol.2009.96
   Quinn JA, 2005, J CLIN ONCOL, V23, P7178, DOI 10.1200/JCO.2005.06.502
   Quinn JA, 2002, J CLIN ONCOL, V20, P2277, DOI 10.1200/JCO.2002.09.084
   Quiros S, 2011, PLOS ONE, V6, DOI 10.1371/journal.pone.0027183
   Rock K., 2012, BR J RADIOL
   Rodriguez FJ, 2008, APPL IMMUNOHISTO M M, V16, P59
   Rouleau M, 2010, NAT REV CANCER, V10, P293, DOI 10.1038/nrc2812
   Saleh-Gohari N, 2005, MOL CELL BIOL, V25, P7158, DOI 10.1128/MCB.25.16.7158-7169.2005
   Schatton T, 2008, NATURE, V451, P345, DOI 10.1038/nature06489
   Silber JR, 2002, CLIN CANCER RES, V8, P3008
   Singh SK, 2003, CANCER RES, V63, P5821
   Singh SK, 2004, NATURE, V432, P396, DOI 10.1038/nature03128
   Soeda A, 2009, ONCOGENE, V28, P3949, DOI 10.1038/onc.2009.252
   Spiegl-Kreinecker S, 2010, NEURO-ONCOLOGY, V12, P28, DOI 10.1093/neuonc/nop003
   Stark AM, 2010, NEUROL RES, V32, P816, DOI 10.1179/016164110X12645013515052
   Stummer W, 2006, LANCET ONCOL, V7, P392, DOI 10.1016/S1470-2045(06)70665-9
   Stummer W, 2011, ACTA NEUROCHIR, V153, P1211, DOI 10.1007/s00701-011-1001-x
   Stupp R, 2005, NEW ENGL J MED, V352, P987, DOI 10.1056/NEJMoa043330
   Stupp R, 2009, LANCET ONCOL, V10, P459, DOI 10.1016/S1470-2045(09)70025-7
   Tentori L, 2003, CLIN CANCER RES, V9, P5370
   Trivedi RN, 2005, CANCER RES, V65, P6394, DOI 10.1158/0008-5472.CAN-05-0715
   Tso CL, 2006, CANCER RES, V66, P159, DOI 10.1158/0008-5472.CAN-05-0077
   Weller M, 2010, NAT REV NEUROL, V6, P39, DOI 10.1038/nrneurol.2009.197
   Westphal M, 2003, NEURO-ONCOLOGY, V5, P79, DOI 10.1215/15228517-5-2-79
   Wick W, 2011, ASCO ANN M CHIC IL U
   Wick W, 2008, NEURO-ONCOLOGY, V10, P1019, DOI 10.1215/15228517-2008-058
   Wilson DM, 2010, CELL MOL LIFE SCI, V67, P3621, DOI 10.1007/s00018-010-0488-2
   Yan H, 2009, NEW ENGL J MED, V360, P765, DOI 10.1056/NEJMoa0808710
   Yip S, 2009, CLIN CANCER RES, V15, P4622, DOI 10.1158/1078-0432.CCR-08-3012
   Yuan XP, 2004, ONCOGENE, V23, P9392, DOI 10.1038/sj.onc.1208311
   Zhou BBS, 2009, NAT REV DRUG DISCOV, V8, P806, DOI 10.1038/nrd2137
NR 83
TC 99
Z9 112
U1 1
U2 25
PU TAYLOR & FRANCIS LTD
PI ABINGDON
PA 2-4 PARK SQUARE, MILTON PARK, ABINGDON OR14 4RN, OXON, ENGLAND
SN 1473-7140
EI 1744-8328
J9 EXPERT REV ANTICANC
JI Expert Rev. Anticancer Ther
PD MAY
PY 2012
VL 12
IS 5
BP 635
EP 642
DI 10.1586/ERA.12.37
PG 8
WC Oncology
WE Science Citation Index Expanded (SCI-EXPANDED)
SC Oncology
GA 944WS
UT WOS:000304235100014
PM 22594898
DA 2024-03-10
ER

PT J
AU Nguyen, HD
   Diamandis, P
   Scott, MS
   Richer, M
AF Hoang Dong Nguyen
   Diamandis, Phedias
   Scott, Michelle S.
   Richer, Maxime
TI Deciphering of Adult Glioma Vulnerabilities through Expression Pattern
   Analysis of GABA, Glutamate and Calcium Neurotransmitter Genes
SO JOURNAL OF PERSONALIZED MEDICINE
LA English
DT Article
DE glioma; tumor immune microenvironment; transcriptomics; methylation;
   amino acid neurotransmission; GABA; glutamate; calcium
ID CELL-PROLIFERATION; CHEMOSENSITIVITY; 5-FLUOROURACIL; GLIOBLASTOMA
AB Adult infiltrating gliomas are highly aggressive tumors of the central nervous system with a dismal prognosis despite intensive multimodal therapy (chemotherapy and/or radiotherapy). In this study, we studied the expression, methylation and interacting miRNA profiles of GABA-, glutamate- and calcium-related genes in 661 adult infiltrating gliomas available through the TCGA database. Neurotransmitter-based unsupervised clustering identified three established glioma molecular subgroups that parallel major World Health Organization glioma subclasses (IDH-wildtype astrocytomas, IDH-mutant astrocytomas, IDH-mutant oligodendroglioma). In addition, this analysis also defined a novel, neurotransmitter-related glioma subgroup (NT-1), mostly comprised of IDH-mutated gliomas and characterized by the overexpression of neurotransmitter-related genes. Lower expression of neurotransmission-related genes was correlated with increased aggressivity in hypomethylated IDH-wildtype tumors. There were also significant differences in the composition of the tumor inflammatory microenvironment between neurotransmission-based tumor categories, with lower estimated pools of M2-phenotype macrophages in NT-1 gliomas. This multi-omics analysis of the neurotransmission expression landscape of TCGA gliomas-which highlights the existence of neurotransmission-based glioma categories with different expression, epigenetic and inflammatory profiles-supports the existence of operational neurotransmitter signaling pathways in adult gliomas. These findings could shed new light on potential vulnerabilities to exploit in future glioma-targeting drug therapies.
C1 [Hoang Dong Nguyen; Scott, Michelle S.] Univ Sherbrooke, Fac Med & Sci Sante, Dept Biochim & Genom Fonct, Sherbrooke, PQ J1E 4K8, Canada.
   [Diamandis, Phedias] Univ Toronto, Dept Lab Med & Pathobiol, Toronto, ON M5S 1A8, Canada.
   [Diamandis, Phedias] Univ Hlth Network, Princess Margaret Canc Ctr, Toronto, ON M5G 2C1, Canada.
   [Diamandis, Phedias] Univ Toronto, Inst Med Sci, Toronto, ON M5S 1A8, Canada.
   [Richer, Maxime] Univ Laval, Axe Neurosci Ctr Rech Ctr Hosp Univ CHU Quebec, Quebec City, PQ G1V 4G2, Canada.
   [Richer, Maxime] Univ Laval, Dept Biol Mol Biochim & Pathol, Quebec City, PQ G1V 4G2, Canada.
C3 University of Sherbrooke; University of Toronto; University of Toronto;
   University Health Network Toronto; Princess Margaret Cancer Centre;
   University of Toronto; Laval University; Laval University
RP Richer, M (通讯作者)，Univ Laval, Axe Neurosci Ctr Rech Ctr Hosp Univ CHU Quebec, Quebec City, PQ G1V 4G2, Canada.; Richer, M (通讯作者)，Univ Laval, Dept Biol Mol Biochim & Pathol, Quebec City, PQ G1V 4G2, Canada.
EM hoang.dong.nguyen@usherbrooke.ca; p.diamandis@mail.utoronto.ca;
   michelle.scott@usherbrooke.ca; maxime.richer@crchudequebec.ulaval.ca
OI Richer, Maxime/0000-0003-4356-0326
FU Fonds de Recherche du Quebec Sante Research Scholar Junior 1 Career
   Award [RGPIN-2018-269187]; Fonds de Recherche du Quebec Sante Senior
   Research Scholar Career Award [RGPIN-2022-296343]; RNA Innovation
   program scholarship (NSERC CREATE)
FX This research was funded by Fonds de Recherche du Quebec Sante Research
   Scholar Junior 1 Career Award to M.R. (RGPIN-2018-269187) and Fonds de
   Recherche du Quebec Sante Senior Research Scholar Career Award to MS.S.
   (RGPIN-2022-296343). HD.N. was supported by RNA Innovation program
   scholarship (NSERC CREATE).
CR Alrfaei BM, 2020, TECHNOL CANCER RES T, V19, DOI 10.1177/1533033820960748
   Alrfaei BM, 2013, PLOS ONE, V8, DOI 10.1371/journal.pone.0080865
   Bao ZS, 2014, GENOME RES, V24, P1765, DOI 10.1101/gr.165126.113
   Berzero G, 2021, NEURO-ONCOLOGY, V23, P955, DOI 10.1093/neuonc/noaa258
   Brat DJ, 2015, NEW ENGL J MED, V372, P2481, DOI 10.1056/NEJMoa1402121
   Brennan CW, 2013, CELL, V155, P462, DOI 10.1016/j.cell.2013.09.034
   Bunse L, 2018, NAT MED, V24, P1192, DOI 10.1038/s41591-018-0095-6
   Ceccarelli M, 2016, CELL, V164, P550, DOI 10.1016/j.cell.2015.12.028
   Chen PH, 2016, PLOS ONE, V11, DOI 10.1371/journal.pone.0167096
   Cohen AL, 2013, CURR NEUROL NEUROSCI, V13, DOI 10.1007/s11910-013-0345-4
   Crowley T, 2016, BRAIN BEHAV IMMUN, V54, P260, DOI 10.1016/j.bbi.2016.02.001
   Dang L, 2009, NATURE, V462, P739, DOI 10.1038/nature08617
   Ene Chibawanye I, 2015, Surg Neurol Int, V6, pS89, DOI 10.4103/2152-7806.151351
   Fan HY, 2018, BIOMED PHARMACOTHER, V97, P1554, DOI 10.1016/j.biopha.2017.11.050
   Favuzzi E, 2021, CELL, V184, P4048, DOI 10.1016/j.cell.2021.06.018
   Friedrich M, 2021, NAT CANCER, V2, P723, DOI 10.1038/s43018-021-00201-z
   Gong FH, 2021, EXP THER MED, V21, DOI 10.3892/etm.2021.9731
   Goodall GJ, 2021, NAT REV CANCER, V21, P22, DOI 10.1038/s41568-020-00306-0
   Gu ZG, 2016, BIOINFORMATICS, V32, P2847, DOI 10.1093/bioinformatics/btw313
   Hu X, 2013, SCI REP-UK, V3, DOI 10.1038/srep03423
   Huberfeld G, 2016, NAT REV NEUROL, V12, P204, DOI 10.1038/nrneurol.2016.26
   Ichiyama K, 2019, CANCER LETT, V443, P108, DOI 10.1016/j.canlet.2018.11.035
   Jalbert LE, 2017, SCI REP-UK, V7, DOI 10.1038/srep44792
   Kanehisa M, 2000, NUCLEIC ACIDS RES, V28, P27, DOI 10.1093/nar/28.1.27
   Kennedy BC, 2013, J ONCOL, V2013, DOI 10.1155/2013/486912
   Köster J, 2012, BIOINFORMATICS, V28, P2520, DOI 10.1093/bioinformatics/bts480
   Lakomy R, 2020, FRONT ONCOL, V10, DOI 10.3389/fonc.2020.00840
   Li X, 2015, CURR PROTEIN PEPT SC, V16, P301, DOI 10.2174/138920371604150429153309
   Lian SZ, 2013, CURR PHARM DESIGN, V19, P6382
   Lin YQ, 2020, NUCLEIC ACIDS RES, V48, pD189, DOI 10.1093/nar/gkz804
   LoTurco JJ, 1995, NEURON, V15, P1287, DOI 10.1016/0896-6273(95)90008-X
   Louis DN, 2021, NEURO-ONCOLOGY, V23, P1231, DOI 10.1093/neuonc/noab106
   Louis DN, 2007, ACTA NEUROPATHOL, V114, P97, DOI [DOI 10.1007/s00401-007-0243-4, 10.1007/s00401-007-0243-4]
   Love MI, 2014, GENOME BIOL, V15, DOI 10.1186/s13059-014-0550-8
   Luan YX, 2015, ONCOTARGETS THER, V8, P3391, DOI 10.2147/OTT.S85677
   Manini I, 2018, INT J MOL SCI, V19, DOI 10.3390/ijms19010147
   Marquez VE, 2005, ANN NY ACAD SCI, V1058, P246, DOI 10.1196/annals.1359.037
   Muraleedharan CK, 2016, INVEST OPHTH VIS SCI, V57, P1506, DOI 10.1167/iovs.16-19134
   Newman AM, 2019, NAT BIOTECHNOL, V37, P773, DOI 10.1038/s41587-019-0114-2
   Nguyen HD, 2020, BMC MED, V18, DOI 10.1186/s12916-020-01748-x
   Nicholson JG, 2021, CANCER DISCOV, V11, P575, DOI 10.1158/2159-8290.CD-20-1474
   Ortega A, 2014, J CLIN NEUROSCI, V21, P1709, DOI 10.1016/j.jocn.2014.05.003
   Radin DP, 2020, INT J MOL SCI, V21, DOI 10.3390/ijms21228476
   Raineri S, 2018, FRONT GENET, V9, DOI 10.3389/fgene.2018.00493
   Reiter-Brennan C, 2018, WSPOLCZESNA ONKOL, V22, P215, DOI 10.5114/wo.2018.82642
   Rusk N, 2019, NAT METHODS, V16, P577, DOI 10.1038/s41592-019-0486-8
   Schousboe Arne, 2013, Front Endocrinol (Lausanne), V4, P102, DOI 10.3389/fendo.2013.00102
   Shang JL, 2014, J CELL BIOCHEM, V115, P772, DOI 10.1002/jcb.24721
   She XL, 2014, ONCOL REP, V32, P957, DOI 10.3892/or.2014.3318
   Shi ZM, 2012, PLOS ONE, V7, DOI 10.1371/journal.pone.0032709
   Shirai K, 2011, EXPERT REV ANTICANC, V11, P1935, DOI [10.1586/era.11.103, 10.1586/ERA.11.103]
   Tanaka H, 2013, J NEURO-ONCOL, V111, P273, DOI 10.1007/s11060-012-1027-9
   Turcan S, 2012, NATURE, V483, P479, DOI 10.1038/nature10866
   Venkatesh HS, 2019, NATURE, V573, P539, DOI 10.1038/s41586-019-1563-y
   Wesseling P, 2015, ACTA NEUROPATHOL, V129, P809, DOI 10.1007/s00401-015-1424-1
   Wu N, 2016, BIOMOL THER, V24, P1, DOI 10.4062/biomolther.2015.078
   Xu WY, 2013, INT J ONCOL, V42, P757, DOI 10.3892/ijo.2012.1742
   Ye ZN, 2016, NEUROL SCI, V37, P1341, DOI 10.1007/s10072-016-2599-5
   Zhao Z, 2021, GENOM PROTEOM BIOINF, V19, P1, DOI 10.1016/j.gpb.2020.10.005
   Zhao Z, 2017, SCI DATA, V4, DOI 10.1038/sdata.2017.24
   Zhu YH, 2011, CLIN CANCER RES, V17, P7105, DOI 10.1158/1078-0432.CCR-11-0071
NR 61
TC 0
Z9 0
U1 1
U2 7
PU MDPI
PI BASEL
PA ST ALBAN-ANLAGE 66, CH-4052 BASEL, SWITZERLAND
EI 2075-4426
J9 J PERS MED
JI J. Pers. Med.
PD APR
PY 2022
VL 12
IS 4
AR 633
DI 10.3390/jpm12040633
PG 22
WC Health Care Sciences & Services; Medicine, General & Internal
WE Science Citation Index Expanded (SCI-EXPANDED)
SC Health Care Sciences & Services; General & Internal Medicine
GA 0Q6VJ
UT WOS:000785053400001
PM 35455749
OA gold, Green Published
DA 2024-03-10
ER

PT J
AU Ferguson, SD
   Xiu, JN
   Weathers, SP
   Zhou, SH
   Kesari, S
   Weiss, SE
   Verhaak, RG
   Hohl, RJ
   Barger, GR
   Reddy, SK
   Heimberger, AB
AF Ferguson, Sherise D.
   Xiu, Joanne
   Weathers, Shiao-Pei
   Zhou, Shouhao
   Kesari, Santosh
   Weiss, Stephanie E.
   Verhaak, Roeland G.
   Hohl, Raymond J.
   Barger, Geoffrey R.
   Reddy, Sandeep K.
   Heimberger, Amy B.
TI GBM-associated mutations and altered protein expression are more common
   in young patients
SO ONCOTARGET
LA English
DT Article
DE GBM; mutational analysis; DNA sequencing
ID III BETA-TUBULIN; CELL LUNG-CANCER; ANAPLASTIC LYMPHOMA KINASE;
   PATUPILONE EPOTHILONE-B; PHASE I/II TRIAL; GLIOBLASTOMA-MULTIFORME;
   RADIATION-THERAPY; MALIGNANT GLIOMA; IDH1 MUTATION; SURVIVAL
AB Background: Geriatric glioblastoma (GBM) patients have a poorer prognosis than younger patients, but IDH1/2 mutations (more common in younger patients) confer a favorable prognosis. We compared key GBM molecular alterations between an elderly (age >= 70) and younger (18 < = age < = 45) cohort to explore potential therapeutic opportunities.
   Results: Alterations more prevalent in the young GBM cohort compared to the older cohort (P < 0.05) were: overexpression of ALK, RRM1, TUBB3 and mutation of ATRX, BRAF, IDH1, and TP53. However, PTEN mutation was significantly more frequent in older patients. Among patients with wild-type IDH1/2 status, TOPO1 expression was higher in younger patients, whereas MGMT methylation was more frequent in older patients. Within the molecularly-defined IDH wild-type GBM cohort, younger patients had significantly more mutations in PDGFRA, PTPN11, SMARCA4, BRAF and TP53.
   Methods: GBMs from 178 elderly patients and 197 young patients were analyzed using DNA sequencing, immunohistochemistry, in situ hybridization, and MGMT-methylation assay to ascertain mutational and amplification/expressional status.
   Conclusions: Significant molecular differences occurred in GBMs from elderly and young patients. Except for the older cohort's more frequent PTEN mutation and MGMT methylation, younger patients had a higher frequency of potential therapeutic targets.
C1 [Ferguson, Sherise D.; Heimberger, Amy B.] Univ Texas MD Anderson Canc Ctr, Dept Neurosurg, Biostat, Houston, TX 77030 USA.
   [Weathers, Shiao-Pei] Univ Texas MD Anderson Canc Ctr, Dept Neurooncol, Houston, TX 77030 USA.
   [Zhou, Shouhao] Univ Texas MD Anderson Canc Ctr, Dept Biostat, Houston, TX 77030 USA.
   [Xiu, Joanne; Reddy, Sandeep K.] Caris Life Sci, Phoenix, AZ 85040 USA.
   [Kesari, Santosh] Providence St Johns Hlth Ctr, Pacific Neurosci Inst, Dept Translat Neurooncol & Neurotherapeut, Santa Monica, CA 90404 USA.
   [Kesari, Santosh] Providence St Johns Hlth Ctr, John Wayne Canc Inst, Santa Monica, CA 90404 USA.
   [Weiss, Stephanie E.] Fox Chase Canc Ctr, 7701 Burholme Ave, Philadelphia, PA 19111 USA.
   [Verhaak, Roeland G.] Univ Texas MD Anderson Canc Ctr, Dept Genome Med, Houston, TX 77054 USA.
   [Hohl, Raymond J.] Penn State Hershey Canc Inst, Hershey, PA 17033 USA.
   [Barger, Geoffrey R.] Wayne State Univ, Sch Med, Karmanos Canc Ctr, Dept Neurol, Detroit, MI 48201 USA.
C3 University of Texas System; UTMD Anderson Cancer Center; University of
   Texas System; UTMD Anderson Cancer Center; University of Texas System;
   UTMD Anderson Cancer Center; John Wayne Cancer Institute; John Wayne
   Cancer Institute; Fox Chase Cancer Center; University of Texas System;
   UTMD Anderson Cancer Center; Pennsylvania Commonwealth System of Higher
   Education (PCSHE); Pennsylvania State University; Penn State Health;
   Wayne State University; Barbara Ann Karmanos Cancer Institute
RP Ferguson, SD (通讯作者)，Univ Texas MD Anderson Canc Ctr, Dept Neurosurg, Biostat, Houston, TX 77030 USA.; Xiu, JN (通讯作者)，Caris Life Sci, Phoenix, AZ 85040 USA.
EM sdferguson@mdanderson.org; JXIU@CARISLS.COM
RI Kesari, Santosh/E-8461-2013; reddy, sandeep/HTT-0221-2023
FU Dr. Marnie Rose Foundation; National Institutes of Health [CA 1208113,
   P50 CA127001, P30 CA016672]
FX This research was funded by the Dr. Marnie Rose Foundation and the
   National Institutes of Health CA 1208113, P50 CA127001, and P30
   CA016672.
CR Agresti A., 2012, CATEGORICAL DATA ANA, V3 ed.
   Bowden ET, 2002, J BIOL CHEM, V277, P35862, DOI 10.1074/jbc.M203963200
   Brooks E, 2014, J BIOMOL SCREEN, V19, P1193, DOI 10.1177/1087057114541148
   Crespo I, 2015, AM J PATHOL, V185, P1820, DOI 10.1016/j.ajpath.2015.02.023
   CURRAN WJ, 1993, J NATL CANCER I, V85, P704, DOI 10.1093/jnci/85.9.704
   Dasgupta T, 2016, J NEURO-ONCOL, V126, P385, DOI 10.1007/s11060-015-1939-2
   Dietzmann A, 2003, J NEURO-ONCOL, V65, P99, DOI 10.1023/B:NEON.0000003679.40609.63
   Ha SY, 2013, J NEURO-ONCOL, V112, P439, DOI 10.1007/s11060-013-1073-y
   Hartmann C, 2010, ACTA NEUROPATHOL, V120, P707, DOI 10.1007/s00401-010-0781-z
   Hegi ME, 2005, NEW ENGL J MED, V352, P997, DOI 10.1056/NEJMoa043331
   Jiao YC, 2012, ONCOTARGET, V3, P709, DOI 10.18632/oncotarget.588
   Johnson BE, 2014, SCIENCE, V343, P189, DOI 10.1126/science.1239947
   Katsetos CD, 2003, J CHILD NEUROL, V18, P851, DOI 10.1177/088307380301801205
   Katsetos CD, 2001, ARCH PATHOL LAB MED, V125, P613
   Katsetos CD, 2007, NEUROCHEM RES, V32, P1387, DOI 10.1007/s11064-007-9321-1
   Kim H, 2015, GENOME RES, V25, P316, DOI 10.1101/gr.180612.114
   Kim MM, 2016, INT J RADIAT ONCOL, V94, P305, DOI 10.1016/j.ijrobp.2015.10.032
   Koh Y, 2010, J THORAC ONCOL, V5, P320, DOI 10.1097/JTO.0b013e3181ce684f
   Koyama-Nasu R, 2014, ONCOGENE, V33, P2236, DOI 10.1038/onc.2013.168
   lledge SJ, 1992, TRENDS BIOCHEM SCI, V17, P119
   McCarroll JA, 2015, ONCOTARGET, V6, P2235, DOI 10.18632/oncotarget.2946
   Nicolaides TP, 2011, CLIN CANCER RES, V17, P7595, DOI 10.1158/1078-0432.CCR-11-1456
   Nobusawa S, 2009, CLIN CANCER RES, V15, P6002, DOI 10.1158/1078-0432.CCR-09-0715
   O'Reilly T, 2005, CANCER CHEMOTH PHARM, V55, P307, DOI 10.1007/s00280-004-0913-z
   Oehler C, 2012, ONCOLOGY-BASEL, V83, P1, DOI 10.1159/000339152
   Ogura R, 2015, NEUROPATHOLOGY, V35, P324, DOI 10.1111/neup.12196
   Peereboom DM, 2010, J NEURO-ONCOL, V100, P261, DOI 10.1007/s11060-010-0190-0
   Quick Q. A., 2008, Experimental Oncology, V30, P195
   Quillien V, 2012, CANCER-AM CANCER SOC, V118, P4201, DOI 10.1002/cncr.27392
   Reardon DA, 2005, CANCER-AM CANCER SOC, V104, P1478, DOI 10.1002/cncr.21316
   REICHARD P, 1993, SCIENCE, V260, P1773, DOI 10.1126/science.8511586
   Reynolds C, 2009, J CLIN ONCOL, V27, P5808, DOI 10.1200/JCO.2009.21.9766
   Rizvi NA, 2015, SCIENCE, V348, P124, DOI 10.1126/science.aaa1348
   Rohle D, 2013, SCIENCE, V340, P626, DOI 10.1126/science.1236062
   Rudolph KL, 1999, CELL, V96, P701, DOI 10.1016/S0092-8674(00)80580-2
   Sanson M, 2009, J CLIN ONCOL, V27, P4150, DOI 10.1200/JCO.2009.21.9832
   Simon GR, 2012, CANCER-AM CANCER SOC, V118, P2525, DOI 10.1002/cncr.26522
   Snyder A, 2014, NEW ENGL J MED, V371, P2189, DOI 10.1056/NEJMoa1406498
   Solomon BJ, 2014, NEW ENGL J MED, V371, P2167, DOI [10.1056/NEJMoa1408440, 10.1056/NEJMx150034]
   Stratton MR, 2009, NATURE, V458, P719, DOI 10.1038/nature07943
   Stupp R, 2011, ANN ONCOL, V22, P2144, DOI 10.1093/annonc/mdq729
   Stylianou DC, 2009, ONCOGENE, V28, P3296, DOI 10.1038/onc.2009.184
   Tomasetti C, 2015, SCIENCE, V347, P78, DOI 10.1126/science.1260825
   Vogelstein B, 2013, SCIENCE, V339, P1546, DOI 10.1126/science.1235122
   Wellstein A, 2012, FRONT ONCOL, V2, DOI 10.3389/fonc.2012.00192
   Wiestler B, 2013, ACTA NEUROPATHOL, V126, P443, DOI 10.1007/s00401-013-1156-z
   Xiu J, 2016, ONCOTARGET, V7, P21556, DOI 10.18632/oncotarget.7722
   Yabroff KR, 2012, NEURO-ONCOLOGY, V14, P351, DOI 10.1093/neuonc/nor218
   Yan H, 2009, NEW ENGL J MED, V360, P765, DOI 10.1056/NEJMoa0808710
   Zhang L, 2015, SCI SIGNAL, V8, DOI 10.1126/scisignal.aaa1690
NR 50
TC 28
Z9 29
U1 0
U2 6
PU IMPACT JOURNALS LLC
PI ORCHARD PARK
PA 6666 E QUAKER ST, STE 1, ORCHARD PARK, NY 14127 USA
EI 1949-2553
J9 ONCOTARGET
JI Oncotarget
PD OCT 25
PY 2016
VL 7
IS 43
BP 69466
EP 69478
DI 10.18632/oncotarget.11617
PG 13
WC Oncology; Cell Biology
WE Science Citation Index Expanded (SCI-EXPANDED)
SC Oncology; Cell Biology
GA EB5VI
UT WOS:000387448300029
PM 27579614
OA Green Submitted, Green Published, gold
DA 2024-03-10
ER

PT J
AU Tini, P
   Yavoroska, M
   Mazzei, MA
   Miracco, C
   Pirtoli, L
   Tomaciello, M
   Marampon, F
   Minniti, G
AF Tini, Paolo
   Yavoroska, Mariya
   Mazzei, Maria Antonietta
   Miracco, Clelia
   Pirtoli, Luigi
   Tomaciello, Miriam
   Marampon, Francesco
   Minniti, Giuseppe
TI Low expression of Ki-67/MIB-1 labeling index in IDH wild type
   glioblastoma predicts prolonged survival independently by MGMT
   methylation status
SO JOURNAL OF NEURO-ONCOLOGY
LA English
DT Article; Early Access
DE Glioblastoma; MIB-1; Ki-67; IDH wild-type
ID LONG-TERM SURVIVAL; PROGNOSTIC VALUE; CUT-POINT; KI-67; TEMOZOLOMIDE;
   DIAGNOSIS; KI67
AB PurposeThe Ki-67/MIB-1 labeling index (LI) is clinically used to differentiate between high and low-grade gliomas, while its prognostic value remains questionable. Glioblastoma (GBM) expressing wild-type isocitrate dehydrogenase IDHwt, a relatively common malignant brain tumor in adults, is characterized by a dismal prognosis. Herein, we have retrospectively investigated the prognostic role of Ki-67/MIB-1-LI in a large group of IDHwt GBM.MethodsOne hundred nineteen IDHwt GBM patients treated with surgery followed by Stupp's protocol in our Institution between January 2016 and December 2021 were selected. A cut-off value for Ki-67/MIB-1-LI was used with minimal p-value based approach.ResultsA multivariate analysis showed that Ki-67/MIB-1-LI expression < 15% significantly correlated with a longer overall survival (OS), independently from the age of the patients, Karnofsky performance status scale, extent of surgery and O-6-methylguanine (O6-MeG)-DNA methyltransferase promoter methylation status.ConclusionsAmong other studies focused on Ki-67/MIB-1-LI, this is the first observational study showing a positive correlation between OS of IDHwt GBM patients and Ki-67/MIB-1-LI that we propose as a new predictive marker in this subtype of GBM.
C1 [Tini, Paolo; Yavoroska, Mariya] Univ Siena, Dept Med Surg & Neurosci, Unit Radiotherapy, Siena, Italy.
   [Mazzei, Maria Antonietta] Univ Siena, Dept Med Surg & Neurosci, Unit Diagnost Imaging, Siena, Italy.
   [Miracco, Clelia] Univ Siena, Dept Med Surg & Neurosci, Unit Pathol Anat, Siena, Italy.
   [Pirtoli, Luigi] Temple Univ, Sbarro Inst Canc Res & Mol Med, Coll Sci & Technol, Ctr Biotechnol, Philadelphia, PA USA.
   [Tomaciello, Miriam; Marampon, Francesco; Minniti, Giuseppe] Sapienza Univ, Dept Radiol Sci Oncol & Anat Pathol, Rome, Italy.
   [Minniti, Giuseppe] IRCCS Neuromed, Pozzilli, Italy.
C3 University of Siena; University of Siena; University of Siena;
   Pennsylvania Commonwealth System of Higher Education (PCSHE); Temple
   University; Sapienza University Rome; IRCCS Neuromed
RP Tini, P (通讯作者)，Univ Siena, Dept Med Surg & Neurosci, Unit Radiotherapy, Siena, Italy.
EM paolo.tini@unisi.it
RI Tini, Paolo/K-7932-2016; Mazzei, Maria Antonietta/K-3691-2018; Minniti,
   Giuseppe/KCY-5117-2024
OI minniti, giuseppe/0000-0003-1239-1603
FU Universita degli Studi di Siena within the CRUI-CARE Agreement
FX Open access funding provided by Universita degli Studi di Siena within
   the CRUI-CARE Agreement. This research did not receive any specific
   grant from funding agencies in the public, commercial, or not-for-profit
   sectors.
CR Alkhaibary Ali, 2019, Hematol Oncol Stem Cell Ther, V12, P82, DOI 10.1016/j.hemonc.2018.11.001
   Amelot A, 2015, PLOS ONE, V10, DOI 10.1371/journal.pone.0130596
   Armocida D, 2020, CLIN NEUROL NEUROSUR, V198, DOI 10.1016/j.clineuro.2020.106126
   Aung TN, 2021, MODERN PATHOL, V34, P1261, DOI 10.1038/s41379-021-00745-6
   Bredel M, 2002, EUR J CANCER, V38, P1343, DOI 10.1016/S0959-8049(02)00065-5
   CAMP RL, 2004, CLIN CANCER RES, V10, P7252, DOI DOI 10.1158/1078-0432.CCR-04-0713
   Chen Wen-Jie, 2015, Asian Pac J Cancer Prev, V16, P411
   Dahlrot RH, 2021, SCI REP-UK, V11, DOI 10.1038/s41598-021-95958-9
   Dumke R, 2022, STRAHLENTHER ONKOL, V198, P892, DOI 10.1007/s00066-022-01959-6
   Geisenberger C, 2015, ACTA NEUROPATHOL, V130, P419, DOI 10.1007/s00401-015-1427-y
   Grzybicki DM, 2001, CANCER-AM CANCER SOC, V92, P2720, DOI 10.1002/1097-0142(20011115)92:10<2720::AID-CNCR1626>3.0.CO;2-Z
   Hegi ME, 2005, NEW ENGL J MED, V352, P997, DOI 10.1056/NEJMoa043331
   Henker C, 2019, WORLD NEUROSURG, V125, pE1093, DOI 10.1016/j.wneu.2019.02.006
   Krex D, 2007, BRAIN, V130, P2596, DOI 10.1093/brain/awm204
   Kumar N, 2021, CLIN NEUROL NEUROSUR, V207, DOI 10.1016/j.clineuro.2021.106726
   Li LT, 2015, MOL MED REP, V11, P1566, DOI 10.3892/mmr.2014.2914
   Liang JF, 2020, BMC CANCER, V20, DOI 10.1186/s12885-019-6511-6
   Louis DN, 2021, NEURO-ONCOLOGY, V23, P1231, DOI 10.1093/neuonc/noab106
   Madhugiri VS, 2021, WORLD NEUROSURG, V149, pE758, DOI 10.1016/j.wneu.2021.01.103
   Moskowitz SI, 2006, J NEURO-ONCOL, V76, P193, DOI 10.1007/s11060-005-5262-1
   Nielsen LAG, 2018, DIAGN PATHOL, V13, DOI 10.1186/s13000-018-0711-2
   Polley MYC, 2013, JNCI-J NATL CANCER I, V105, P1897, DOI 10.1093/jnci/djt306
   Reavey-Cantwell JF, 2001, J NEURO-ONCOL, V55, P195, DOI 10.1023/A:1013845004294
   Stupp R, 2005, NEW ENGL J MED, V352, P987, DOI 10.1056/NEJMoa043330
   Thotakura M, 2014, J CANCER RES THER, V10, P641, DOI 10.4103/0973-1482.139154
   Tini P, 2019, CLIN NEUROL NEUROSUR, V184, DOI 10.1016/j.clineuro.2019.105445
   Veronese SM, 1995, ANTICANCER RES, V15, P2717
   Wen PY, 2010, J CLIN ONCOL, V28, P1963, DOI 10.1200/JCO.2009.26.3541
   Wong E, 2019, ASIA-PAC J CLIN ONCO, V15, P5, DOI 10.1111/ajco.12826
   Wu A, 2022, NEURO-ONCOL PRACT, V9, P299, DOI 10.1093/nop/npac026
   Yan H, 2009, NEW ENGL J MED, V360, P765, DOI 10.1056/NEJMoa0808710
   Yu Ziye, 2023, Comput Math Methods Med, V2023, P1553408, DOI 10.1155/2023/1553408
NR 32
TC 1
Z9 1
U1 1
U2 1
PU SPRINGER
PI NEW YORK
PA ONE NEW YORK PLAZA, SUITE 4600, NEW YORK, NY, UNITED STATES
SN 0167-594X
EI 1573-7373
J9 J NEURO-ONCOL
JI J. Neuro-Oncol.
PD 2023 JUN
PY 2023
VL 163
IS 2
BP 339
EP 344
DI 10.1007/s11060-023-04342-2
EA MAY 2023
PG 6
WC Oncology; Clinical Neurology
WE Science Citation Index Expanded (SCI-EXPANDED)
SC Oncology; Neurosciences & Neurology
GA L1MR6
UT WOS:000994964100003
PM 37227648
OA Green Published, Green Submitted, hybrid
DA 2024-03-10
ER

PT J
AU Gibson, D
   Ravi, A
   Rodriguez, E
   Chang, SS
   Bush, NO
   Taylor, J
   Clarke, J
   Solomon, D
   Scheffler, A
   Witte, J
   Lambing, H
   Okada, H
   Berger, M
   Chehab, F
   Butowski, NA
AF Gibson, David
   Ravi, Akshay
   Rodriguez, Eduardo
   Chang, Susan
   Bush, Nancy Oberheim
   Taylor, Jennie
   Clarke, Jennifer
   Solomon, David
   Scheffler, Aaron
   Witte, John
   Lambing, Hannah
   Okada, Hideho
   Berger, Mitchel
   Chehab, Farid
   Butowski, Nicholas A.
TI Quantitative analysis of MGMT promoter methylation in glioblastoma
   suggests nonlinear prognostic effect
SO NEURO-ONCOLOGY ADVANCES
LA English
DT Article
DE bisulfite sequencing; CpG; glioblastoma; methylation; MGMT
ID MALIGNANT GLIOMAS; TEMOZOLOMIDE RESISTANCE; PROTEIN EXPRESSION;
   METHYLTRANSFERASE; GENE; CHALLENGES; DIAGNOSIS; PATTERNS; THERAPY; TUMOR
AB Background. Epigenetic inhibition of the O6-methylguanine-DNA-methyltransferase (MGMT) gene has emerged as a clinically relevant prognostic marker in glioblastoma (GBM). Methylation of the MGMT promoter has been shown to increase chemotherapy efficacy. While traditionally reported as a binary marker, recent methodological advancements have led to quantitative methods of measuring promoter methylation, providing clearer insight into its functional relationship with survival.Methods. A CLIA assay and bisulfite sequencing was utilized to develop a quantitative, 17-point, MGMT promoter methylation index. GBMs of 240 newly diagnosed patients were sequenced and risk for mortality was assessed. Nonlinearities were captured by fitting splines to Cox proportional hazard models and plotting smoothed residuals. Covariates included age, Karnofsky performance status, IDH1 mutation, and extent of resection.Results. Median follow-up time and progression-free survival were 16 and 9 months, respectively. A total of 176 subjects experienced death. A one-unit increase in promoter CpG methylation resulted in a 4% reduction in hazard (95% CI 0.93-0.99, P < .005). GBM patients with low levels of promoter methylation (1-6 CpG sites) fared markedly worse (HR = 1.62, 95% CI 1.03-2.54, P < .036) than individuals who were unmethylated. Subjects with medium levels of promoter methylation (7-12 sites) had the greatest reduction in hazard (HR = 0.48, 95% CI 0.29-0.80, P < .004), followed by individuals in the highest promoter methylation tertile (HR = 0.62, 95% CI 0.40-0.97, P < .035).Conclusions. Our findings suggest that the relationship between the extent of MGMT promoter methylation and survival in GBM may be nonlinear. These findings challenge the current understanding of MGMT and underlines the clinical importance of determining its prognostic utility. Potential limitations include censoring, sample size, and extraneous mutations.
C1 [Gibson, David; Ravi, Akshay; Rodriguez, Eduardo; Chang, Susan; Bush, Nancy Oberheim; Taylor, Jennie; Clarke, Jennifer; Solomon, David; Okada, Hideho; Berger, Mitchel; Butowski, Nicholas A.] Univ Calif San Francisco, Dept Neurol Surg, Div Neurooncol, San Francisco, CA USA.
   [Scheffler, Aaron; Witte, John; Lambing, Hannah] Univ Calif San Francisco, Dept Epidemiol & Biostat, San Francisco, CA USA.
   [Solomon, David] Univ Calif San Francisco, Dept Pathol, San Francisco, CA USA.
   [Chehab, Farid] Univ Calif San Francisco, Inst Human Genet, San Francisco, CA USA.
   [Gibson, David] Univ Calif Los Angeles, 695 Charles E Young Dr S, Los Angeles, CA USA.
   [Butowski, Nicholas A.] Univ Calif San Francisco, Dept Neurooncol, 400 Parnassus Ave, San Francisco, CA 94143 USA.
C3 University of California System; University of California San Francisco;
   University of California System; University of California San Francisco;
   University of California System; University of California San Francisco;
   University of California System; University of California San Francisco;
   University of California System; University of California Los Angeles;
   University of California System; University of California San Francisco
RP Butowski, NA (通讯作者)，Univ Calif San Francisco, Dept Neurooncol, 400 Parnassus Ave, San Francisco, CA 94143 USA.
EM nicholas.butwoski@ucsf.edu
OI Okada, Hideho/0000-0003-0076-9920; Clarke, Jennifer/0000-0002-8054-7342
CR Alexandru D., 2017, Rom J Morphol Embryol, V58, P705
   Balañá C, 2011, CLIN TRANSL ONCOL, V13, P677, DOI 10.1007/s12094-011-0714-x
   Bhakat KK, 2000, J BIOL CHEM, V275, P34197, DOI 10.1074/jbc.M005447200
   Chamberlain MC, 2010, CURR OPIN ONCOL, V22, P627, DOI 10.1097/CCO.0b013e32833de986
   Chaudhry NS, 2013, CANCER INVEST, V31, P287, DOI 10.3109/07357907.2013.789899
   Chen Y, 2013, ARCH MED RES, V44, P281, DOI 10.1016/j.arcmed.2013.04.004
   Dietrich J, 2008, ONCOLOGIST, V13, P1285, DOI 10.1634/theoncologist.2008-0130
   Fiano V, 2014, J NEURO-ONCOL, V117, P347, DOI 10.1007/s11060-014-1395-4
   Gerson SL, 2002, J CLIN ONCOL, V20, P2388, DOI 10.1200/JCO.2002.06.110
   Gerson SL, 2004, NAT REV CANCER, V4, P296, DOI 10.1038/nrc1319
   Haar CP, 2012, NEUROCHEM RES, V37, P1192, DOI 10.1007/s11064-011-0701-1
   Hau P, 2007, DIS MARKERS, V23, P97, DOI 10.1155/2007/159242
   Havik AB, 2012, J TRANSL MED, V10, DOI 10.1186/1479-5876-10-36
   Hegi ME, 2005, NEW ENGL J MED, V352, P997, DOI 10.1056/NEJMoa043331
   Hegi ME, 2008, J CLIN ONCOL, V26, P4189, DOI 10.1200/JCO.2007.11.5964
   Johannessen TCA, 2012, EXPERT REV ANTICANC, V12, P635, DOI [10.1586/era.12.37, 10.1586/ERA.12.37]
   Kanemoto M, 2014, BMC CANCER, V14, DOI 10.1186/1471-2407-14-641
   Kitange GJ, 2009, NEURO-ONCOLOGY, V11, P281, DOI 10.1215/15228517-2008-090
   Lassman AB., 2012, J Neurooncol, V110, P377
   Le Rhun E., 2017, Crit Rev Oncol Hematol, V114, P1
   Leal T, 2011, CURR CANCER THER REV, V7, P319, DOI 10.2174/157339411797642597
   Mehta AI, 2013, CANCER TREAT REV, V39, P261, DOI 10.1016/j.ctrv.2012.05.006
   Norden AD, 2005, CURR OPIN NEUROL, V18, P654
   Omuro A, 2013, JAMA-J AM MED ASSOC, V310, P1842, DOI 10.1001/jama.2013.280319
   Pegg AE, 2000, MUTAT RES-REV MUTAT, V462, P83, DOI 10.1016/S1383-5742(00)00017-X
   Piotrowski AF., 2012, Neuro Oncol, V14, P1404
   Preusser M., 2011, Clin Neuropathol, V30, P71
   Sharma S, 2009, ANTICANCER RES, V29, P3759
   Silber JR, 2012, BBA-REV CANCER, V1826, P71, DOI 10.1016/j.bbcan.2011.12.004
   Stupp R, 2007, J CLIN ONCOL, V25, P1459, DOI 10.1200/JCO.2006.09.7139
   Szopa W, 2017, BIOMED RES INT-UK, V2017, DOI 10.1155/2017/8013575
   Uno M, 2011, CLINICS, V66, P1747, DOI 10.1590/S1807-59322011001000013
   van Dam PJ, 2017, BRIT J CANCER, V117, P1427, DOI 10.1038/bjc.2017.334
   Verma J., 2016, Neuro Oncol, V18, P863
   Weller M, 2010, NAT REV NEUROL, V6, P39, DOI 10.1038/nrneurol.2009.197
   Wen PY, 2008, NEW ENGL J MED, V359, P492, DOI 10.1056/NEJMra0708126
   Wick W, 2014, NAT REV NEUROL, V10, P372, DOI 10.1038/nrneurol.2014.100
NR 37
TC 1
Z9 1
U1 0
U2 0
PU OXFORD UNIV PRESS
PI OXFORD
PA GREAT CLARENDON ST, OXFORD OX2 6DP, ENGLAND
EI 2632-2498
J9 NEURO-ONCOL ADV
JI Neuro-Oncol. Adv.
PD JAN 1
PY 2023
VL 5
IS 1
AR vdad115
DI 10.1093/noajnl/vdad115
PG 11
WC Oncology; Clinical Neurology
WE Emerging Sources Citation Index (ESCI)
SC Oncology; Neurosciences & Neurology
GA W6DX3
UT WOS:001092522300001
PM 37899778
OA Green Published, gold
DA 2024-03-10
ER

PT J
AU Alassiri, AH
   Alkhaibary, A
   Al-Sarheed, S
   Alsufani, F
   Alharbi, M
   Alkhani, A
   Aloraidi, A
AF Alassiri, Ali H.
   Alkhaibary, Ali
   Al-Sarheed, Saud
   Alsufani, Fahd
   Alharbi, Mohammed
   Alkhani, Ahmed
   Aloraidi, Ahmed
TI O<SUP>6</SUP>-methylguanine-DNA methyltransferase promoter methylation
   and isocitrate dehydrogenase mutation as prognostic factors in a cohort
   of Saudi patients with glioblastoma
SO ANNALS OF SAUDI MEDICINE
LA English
DT Article
ID NEWLY-DIAGNOSED GLIOBLASTOMA; MGMT; TEMOZOLOMIDE; RADIOTHERAPY;
   SURVIVAL; GLIOMAS; TRIAL; CONCOMITANT; TOXICITY; ADJUVANT
AB BACKGROUND: Treatment of glioblastoma (GB), the most common malignant primary brain tumor in adults, can include alkylating chemotherapeutic agents. Two molecular biomarkers of treatment response are MGMT (O-6-methylguanine-DNA methyltransferase) promoter methylation and IDH (isocitrate dehydrogenase) mutations, which prevent repair of tumor cell DNA damage caused by alkylating chemotherapy. The status of MGMT promoter methylation and IDH mutation are associated with longer survival and a better response to chemotherapy.
   OBJECTIVE: Assess the prognostic value of MGMT methylation status and IDH mutation in adult Saudi glioblastoma patients.
   DESIGN: Retrospective, comparative survival analysis.
   SETTING: Tertiary care center.
   PATIENTS AND METHODS: The status of the MGMT promoter methylation and IDH mutation was assessed in adult patients diagnosed with GB between 2006 and 2019. A PCR-based assay was used to analyze for methylation of the MGMT promoter. A qualitative assay combining PCR clamping and amplification refractory mutation system technology was used to search for any of the 12 most common mutations in IDH1 and IDH2. Differences in survival were compared between those with and without MGMT promoter methylation and IDH mutation and between other subgroups.
   MAIN OUTCOME MEASURES: Survival of GB patients relative to MGMT promoter methylation and IDH mutation status.
   SAMPLE SIZE: 146 patients (80 males and 66 females).
   RESULTS: Of 43 (29.5%) cases tested for MGMT promoter methylation, 14 (32.5%) were positive. Of 65 (44.5%) cases screened for IDH mutation, 6 cases (9.2%) tested positive. The 36-month survival rate was 47% for the MGMT methylated cohort compared to 27% for their unmethylated counterparts. The 18-month survival rate for the IDH-mutant was 75% compared to 48% for their IDH-wildtype counterparts.
   CONCLUSION: The findings confirm the positive impact of both MGMT promoter methylation and IDH mutation on the overall survival of Saudi GB patients.
C1 [Alassiri, Ali H.; Alkhaibary, Ali; Al-Sarheed, Saud] King Saud bin Abdulaziz Univ Hlth Sci, Coll Med, Riyadh 11426, Saudi Arabia.
   [Alassiri, Ali H.; Alsufani, Fahd; Alharbi, Mohammed] King Abdul Aziz Med City, Dept Pathol & Lab Med, Riyadh, Saudi Arabia.
   [Alkhani, Ahmed; Aloraidi, Ahmed] King Abdul Aziz Med City, Dept Neurosurg, Riyadh, Saudi Arabia.
C3 King Saud Bin Abdulaziz University for Health Sciences; King Saud Bin
   Abdulaziz University for Health Sciences; King Abdulaziz Medical City -
   Riyadh; King Abdulaziz Medical City; King Saud Bin Abdulaziz University
   for Health Sciences; King Abdulaziz Medical City - Riyadh; King
   Abdulaziz Medical City
RP Alassiri, AH (通讯作者)，King Saud bin Abdulaziz Univ Hlth Sci, Coll Med, Riyadh 11426, Saudi Arabia.
EM assirial@ngha.med.sa
RI Alkhaibary, Ali/ABB-4332-2021
OI Alassiri, Ali/0000-0003-2550-5956
CR Brandes AA, 2009, CANCER-AM CANCER SOC, V115, P3512, DOI 10.1002/cncr.24406
   Chaichana KL, 2013, J NEUROSURG, V118, P812, DOI 10.3171/2012.9.JNS1277
   Chen Y, 2013, ARCH MED RES, V44, P281, DOI 10.1016/j.arcmed.2013.04.004
   Esteller M, 2000, NEW ENGL J MED, V343, P1350, DOI 10.1056/NEJM200011093431901
   Gorlia T, 2008, LANCET ONCOL, V9, P29, DOI 10.1016/S1470-2045(07)70384-4
   Hegi ME, 2004, CLIN CANCER RES, V10, P1871, DOI 10.1158/1078-0432.CCR-03-0384
   Hegi ME, 2005, NEW ENGL J MED, V352, P997, DOI 10.1056/NEJMoa043331
   Herrlinger U, 2006, J CLIN ONCOL, V24, P4412, DOI 10.1200/JCO.2006.06.9104
   Ichimura K, 2009, NEURO-ONCOLOGY, V11, P341, DOI 10.1215/15228517-2009-025
   Iwamoto FM, 2008, ANN NEUROL, V64, P628, DOI 10.1002/ana.21521
   Karsy M, 2015, NEUROSURG FOCUS, V38, DOI 10.3171/2015.1.FOCUS14755
   Kimple RJ, 2009, AM J CLIN ONCOL-CANC, V33, P1
   Kitange GJ, 2009, J NEURO-ONCOL, V92, P23, DOI 10.1007/s11060-008-9737-8
   Lawrence YR, 2011, BRIT J CANCER, V104, P1365, DOI 10.1038/bjc.2011.123
   Louis DN, 2016, ACTA NEUROPATHOL, V131, P803, DOI 10.1007/s00401-016-1545-1
   Minniti G, 2008, J NEURO-ONCOL, V88, P97, DOI 10.1007/s11060-008-9538-0
   Ohgaki H, 2007, AM J PATHOL, V170, P1445, DOI 10.2353/ajpath.2007.070011
   Ostrom OT, 2013, NEUROONCOL S2, V15
   Ostrom OT, 2014, NEUROONCOL S4, V16
   Roh TH, 2017, MEDICINE, V96, DOI 10.1097/MD.0000000000007422
   Sijben AE, 2008, J NEURO-ONCOL, V89, P97, DOI 10.1007/s11060-008-9593-6
   Stewart BW., 2014, WORLD CANC REPORT 20, Vxiv, P630
   Weller M, 2010, NAT REV NEUROL, V6, P39, DOI 10.1038/nrneurol.2009.197
   Weller M, 2009, J CLIN ONCOL, V27, P5743, DOI 10.1200/JCO.2009.23.0805
NR 24
TC 4
Z9 4
U1 0
U2 0
PU K FAISAL SPEC HOSP RES CENTRE
PI RIYADH
PA PUBLICATIONS OFFICE PO BOX 3354, RIYADH 11211, SAUDI ARABIA
SN 0256-4947
EI 1319-9226
J9 ANN SAUDI MED
JI Ann. Saudi Med.
PD NOV-DEC
PY 2019
VL 39
IS 6
BP 410
EP 416
DI 10.5144/0256-4947.2019.410
PG 7
WC Medicine, General & Internal
WE Science Citation Index Expanded (SCI-EXPANDED)
SC General & Internal Medicine
GA JT4BA
UT WOS:000500935300006
PM 31804140
OA gold, Green Published
DA 2024-03-10
ER

PT J
AU Berger, K
   Turowski, B
   Felsberg, J
   Malzkorn, B
   Reifenberger, G
   Steiger, HJ
   Budach, W
   Haussmann, J
   Knipps, J
   Rapp, M
   Hänggi, D
   Sabel, M
   Mijderwijk, HJ
   Kamp, MA
AF Berger, Kerstin
   Turowski, Bernd
   Felsberg, Joerg
   Malzkorn, Bastian
   Reifenberger, Guido
   Steiger, Hans-Jakob
   Budach, Wilfried
   Haussmann, Jan
   Knipps, Johannes
   Rapp, Marion
   Haenggi, Daniel
   Sabel, Michael
   Mijderwijk, Hendrik-Jan
   Kamp, Marcel A.
TI Age-stratified clinical performance and survival of patients with
   IDH-wildtype glioblastoma homogeneously treated by radiotherapy with
   concomitant and maintenance temozolomide
SO JOURNAL OF CANCER RESEARCH AND CLINICAL ONCOLOGY
LA English
DT Article; Early Access
DE Age at diagnosis; Glioblastoma; MGMTpromoter methylation;
   Chemoradiotherapy; Survival
ID ELDERLY-PATIENTS; SUPRAMARGINAL RESECTION; ADJUVANT TEMOZOLOMIDE;
   MALIGNANT ASTROCYTOMA; PROMOTER METHYLATION; CEREBRAL METASTASES;
   SURGICAL RESECTION; PHASE-III; GLIOMA; MGMT
AB Objective Isocitrate dehydrogenase (IDH)-wildtype glioblastomas are the most malignant glial tumours. Median survival is only 14-16 months after diagnosis, with patients aged >= 65 years reportedly showing worse outcome. This study aimed to further evaluate the prognostic role of age in a homogenously treated patient cohort. Methods The study includes 132 IDH-wildtype glioblastoma patients treated between 2013 and 2017 with open resection followed by radiotherapy with concomitant and maintenance temozolomide. Patients were dichotomized into a non-elderly (< 65 years) and an elderly (>= 65 years) group. Extent of resection and the O6-methylguanine-DNA methyltransferase (MGMT) promoter methylation status were determined for each tumour. Clinical and radiological follow-up data were obtained at 6 weeks after the end of radiation therapy and thereafter in 3-month intervals. Progression-free survival (PFS) and overall survival (OS) were evaluated in univariate and multivariate cox regression analyses. Results The elderly group consisted of 58 patients (median age: 70.5 years) and the non-elderly group of 74 patients (median age: 55 years). Median pre- and postoperative operative Karnofsky Performance Scale (KPS), Eastern Cooperative Oncology Group (ECOG) score and National Institutes of Stroke Scale (NIHSS) were not significantly different between the groups, but KPS and ECOG scores became significantly worse in the elderly group at 6 weeks after termination of radiation therapy. Neither PFS nor OS differed significantly between the age groups. Patients withMGMTpromoter-methylated tumours survived longer. Conclusion Elderly patients in good pre- and postoperative clinical conditions may show similar outcome as younger patients when treated according to standard of care. However, elderly patients may suffer more frequently from clinical deterioration following chemoradiotherapy. In both age groups,MGMTpromoter methylation was linked to longer PFS and OS.
C1 [Berger, Kerstin; Steiger, Hans-Jakob; Knipps, Johannes; Rapp, Marion; Haenggi, Daniel; Sabel, Michael; Mijderwijk, Hendrik-Jan; Kamp, Marcel A.] Heinrich Heine Univ, Med Fac, Dept Neurosurg, Moorenstr 5, D-40225 Dusseldorf, Germany.
   [Turowski, Bernd] Inst Diagnost & Intervent Radiol, Frankfurt, Germany.
   [Felsberg, Joerg; Malzkorn, Bastian; Reifenberger, Guido] Inst Neuropathol, Freiburg, Germany.
   [Budach, Wilfried; Haussmann, Jan] Heinrich Heine Univ, Med Fac, Dept Radiat Oncol, Moorenstr 5, D-40225 Dusseldorf, Germany.
C3 Heinrich Heine University Dusseldorf; Heinrich Heine University
   Dusseldorf
RP Kamp, MA (通讯作者)，Heinrich Heine Univ, Med Fac, Dept Neurosurg, Moorenstr 5, D-40225 Dusseldorf, Germany.
EM marcelalexander.kamp@med.uni-duesseldorf.de
RI Haussmann, Jan/JMR-1100-2023; Steiger, Hans-Jakob/AAN-8307-2021
OI Steiger, Hans-Jakob/0000-0002-8249-2998; Mijderwijk,
   Hendrik-Jan/0000-0002-9516-8257; Haussmann, Jan/0000-0002-9315-269X;
   Rapp, Marion/0000-0003-2343-244X; Sabel, Michael/0009-0000-1485-7820
FU Projekt DEAL
FX Open Access funding provided by Projekt DEAL.
CR Brodbelt A, 2015, EUR J CANCER, V51, P533, DOI 10.1016/j.ejca.2014.12.014
   Eckel-Passow JE, 2015, NEW ENGL J MED, V372, P2499, DOI 10.1056/NEJMoa1407279
   Felsberg J, 2011, INT J CANCER, V129, P659, DOI 10.1002/ijc.26083
   Felsberg J, 2010, ACTA NEUROPATHOL, V119, P501, DOI 10.1007/s00401-010-0647-4
   Felsberg J, 2009, CLIN CANCER RES, V15, P6683, DOI 10.1158/1078-0432.CCR-08-2801
   Glaser SM, 2017, J NEURO-ONCOL, V134, P107, DOI 10.1007/s11060-017-2493-x
   GOLDSTEIN LB, 1989, ARCH NEUROL-CHICAGO, V46, P660, DOI 10.1001/archneur.1989.00520420080026
   Harrison RA, 2018, DRUG AGING, V35, P707, DOI 10.1007/s40266-018-0568-9
   Hartmann C, 2010, ACTA NEUROPATHOL, V120, P707, DOI 10.1007/s00401-010-0781-z
   Hegi ME, 2005, NEW ENGL J MED, V352, P997, DOI 10.1056/NEJMoa043331
   Hegi ME, 2008, J CLIN ONCOL, V26, P4189, DOI 10.1200/JCO.2007.11.5964
   Hegi ME, 2019, CLIN CANCER RES, V25, P1809, DOI 10.1158/1078-0432.CCR-18-3181
   Herrlinger U, 2019, LANCET, V393, P678, DOI 10.1016/S0140-6736(18)31791-4
   Houillier C, 2010, NEUROLOGY, V75, P1560, DOI 10.1212/WNL.0b013e3181f96282
   Kamp MA, 2019, NEUROSURG REV, V42, P835, DOI 10.1007/s10143-018-0963-z
   Kamp MA, 2015, ACTA NEUROCHIR, V157, P1573, DOI 10.1007/s00701-015-2479-4
   Kamp MA, 2015, ACTA NEUROCHIR, V157, P905, DOI 10.1007/s00701-015-2405-9
   Kamp MA, 2012, ACTA NEUROCHIR, V154, P1981, DOI 10.1007/s00701-012-1463-5
   Karnofsky DA., 1949, CLIN EVALUATION CHEM, P196
   Karsy M, 2018, J NEURO-ONCOL, V138, P123, DOI 10.1007/s11060-018-2777-9
   Kocher M, 2011, J CLIN ONCOL, V29, P134, DOI 10.1200/JCO.2010.30.1655
   Louis DN, 2016, ACTA NEUROPATHOL, V131, P803, DOI 10.1007/s00401-016-1545-1
   Lu VM, 2019, J NEURO-ONCOL, V143, P177, DOI 10.1007/s11060-019-03155-6
   Malmström A, 2012, LANCET ONCOL, V13, P916, DOI 10.1016/S1470-2045(12)70265-6
   Mason M, 2016, NEURO-ONCOL PRACT, V3, P77, DOI 10.1093/nop/npv027
   Morgan ER, 2017, CURR ONCOL, V24, pE92, DOI 10.3747/co.24.3424
   Munoz-Bendix C, 2019, SCI REP-UK, V9, DOI 10.1038/s41598-019-43942-9
   Okada M, 2017, NEUROL MED-CHIR, V57, P667, DOI 10.2176/nmc.ra.2017-0009
   Palmer JD, 2018, J NEURO-ONCOL, V140, P421, DOI 10.1007/s11060-018-2969-3
   Parsons DW, 2008, SCIENCE, V321, P1807, DOI 10.1126/science.1164382
   Perry JR, 2017, NEW ENGL J MED, V376, P1027, DOI 10.1056/NEJMoa1611977
   Pretanvil Jean-Aine, 2017, CNS Oncol, V6, P19, DOI 10.2217/cns-2016-0023
   Putz F, 2016, STRAHLENTHER ONKOL, V192, P797, DOI 10.1007/s00066-016-1046-0
   Reifenberger G, 2012, INT J CANCER, V131, P1342, DOI 10.1002/ijc.27385
   Ronning PA, 2012, NEURO-ONCOLOGY, V14, P1178, DOI 10.1093/neuonc/nos153
   Senft C, 2011, LANCET ONCOL, V12, P997, DOI 10.1016/S1470-2045(11)70196-6
   Sijben AE, 2008, J NEURO-ONCOL, V89, P97, DOI 10.1007/s11060-008-9593-6
   Socha J, 2016, J NEURO-ONCOL, V126, P493, DOI 10.1007/s11060-015-1987-7
   Stummer W, 2006, LANCET ONCOL, V7, P392, DOI 10.1016/S1470-2045(06)70665-9
   Stummer W, 2009, CURR OPIN NEUROL, V22, P645, DOI 10.1097/WCO.0b013e3283320165
   Stupp R, 2005, NEW ENGL J MED, V352, P987, DOI 10.1056/NEJMoa043330
   Stupp R, 2017, JAMA-J AM MED ASSOC, V318, P2306, DOI 10.1001/jama.2017.18718
   Stupp R, 2009, LANCET ONCOL, V10, P459, DOI 10.1016/S1470-2045(09)70025-7
   Tabatabai G, 2013, CURR OPIN NEUROL, V26, P693, DOI 10.1097/WCO.0000000000000037
   Tamimi AF, 2017, GLIOBLASTOMA, P143, DOI 10.15586/codon.glioblastoma.2017.ch8
   Thakkar JP, 2014, CANCER EPIDEM BIOMAR, V23, P1985, DOI 10.1158/1055-9965.EPI-14-0275
   VERGER E, 1992, EUR J CANCER, V28A, P1328, DOI 10.1016/0959-8049(92)90510-9
   Weller M, 2017, LANCET ONCOL, V18, pE315, DOI 10.1016/S1470-2045(17)30194-8
   Wick W, 2012, LANCET ONCOL, V13, P707, DOI 10.1016/S1470-2045(12)70164-X
   Wirsching HG, 2015, CURR OPIN ONCOL, V27, P502, DOI 10.1097/CCO.0000000000000236
   Zhang CC, 2016, WORLD NEUROSURG, V95, P77, DOI 10.1016/j.wneu.2016.07.079
NR 51
TC 4
Z9 4
U1 0
U2 7
PU SPRINGER
PI NEW YORK
PA ONE NEW YORK PLAZA, SUITE 4600, NEW YORK, NY, UNITED STATES
SN 0171-5216
EI 1432-1335
J9 J CANCER RES CLIN
JI J. Cancer Res. Clin. Oncol.
PD 2021 JAN
PY 2021
VL 147
IS 1
BP 253
EP 262
DI 10.1007/s00432-020-03334-3
EA AUG 2020
PG 10
WC Oncology
WE Science Citation Index Expanded (SCI-EXPANDED)
SC Oncology
GA PS6VH
UT WOS:000555359200001
PM 32748120
OA Green Published, hybrid
DA 2024-03-10
ER

PT J
AU Shilpa, V
   Bhagat, R
   Premalata, CS
   Pallavi, VR
   Ramesh, G
   Krishnamoorthy, L
AF Shilpa, V.
   Bhagat, Rahul
   Premalata, C. S.
   Pallavi, V. R.
   Ramesh, G.
   Krishnamoorthy, Lakshmi
TI Relationship between promoter methylation & tissue expression of
   <i>MGMT</i> gene in ovarian cancer
SO INDIAN JOURNAL OF MEDICAL RESEARCH
LA English
DT Article
DE epithelial ovarian tumour; MGMT; ovarian cancer; promoter methylation;
   protein expression
ID SQUAMOUS-CELL CARCINOMA; DNA METHYLATION; O-6-METHYLGUANINE-DNA
   METHYLTRANSFERASE; IMMUNOHISTOCHEMICAL EXPRESSION; HYPERMETHYLATION;
   REPAIR; INACTIVATION; ENDOMETRIAL; FREQUENCY; GLIOMA
AB Background & objectives: Epigenetic alterations, in addition to multiple gene abnormalities, are involved in the genesis and progression of human cancers. Aberrant methylation of CpG islands within promoter regions is associated with transcriptional inactivation of various tumour suppressor genes. O-6-methyguanine-DNA methyltransferase (MGMT) is a DNA repair gene that removes mutagenic and cytotoxic adducts from the O-6-position of guanine induced by alkylating agents. MGMT promoter hypermethylation and reduced expression has been found in some primary human carcinomas. We studied DNA methylation of CpG islands of the MGMT gene and its relation with MGMT protein expression in human epithelial ovarian carcinoma.
   Methods: A total of 88 epithelial ovarian cancer (EOC) tissue samples, 14 low malignant potential (LMP) tumours and 20 benign ovarian tissue samples were analysed for MGMT promoter methylation by nested methylation-specific polymerase chain reaction (MSP) after bisulphite modification of DNA. A subset of 64 EOC samples, 10 LMP and benign tumours and five normal ovarian tissue samples were analysed for protein expression by immunohistochemistry.
   Results: The methylation frequencies of the MGMT gene promoter were found to be 29.5, 28.6 and 20 per cent for EOC samples, LMP tumours and benign cases, respectively. Positive protein expression was observed in 93.8 per cent of EOC and 100 per cent in LMP, benign tumours and normal ovarian tissue samples. Promoter hypermethylation with loss of protein expression was seen only in one case of EOC.
   Interpretation & conclusions: Our results suggest that MGMT promoter hypermethylation does not always reflect gene expression.
C1 [Shilpa, V.; Bhagat, Rahul; Ramesh, G.; Krishnamoorthy, Lakshmi] Kidwai Mem Inst Oncol, Dept Biochem, Bangalore 560029, Karnataka, India.
   [Premalata, C. S.] Kidwai Mem Inst Oncol, Dept Pathol, Bangalore 560029, Karnataka, India.
   [Pallavi, V. R.] Kidwai Mem Inst Oncol, Dept Gynecol Oncol, Bangalore 560029, Karnataka, India.
C3 Kidwai Memorial Institute of Oncology; Kidwai Memorial Institute of
   Oncology; Kidwai Memorial Institute of Oncology
RP Krishnamoorthy, L (通讯作者)，Kidwai Mem Inst Oncol, Dept Biochem, Dr MH Marigowda Rd, Bangalore 560029, Karnataka, India.
EM vkrishlakshmi@gmail.com
FU Indian Council of Medical Research, New Delhi
FX This study was supported by the Indian Council of Medical Research, New
   Delhi. Authors thank Dr V. Shanmugam (Research Assistant, NIMHANS) for
   helping with the statistical analysis.
CR Brell M, 2005, CLIN CANCER RES, V11, P5167, DOI 10.1158/1078-0432.CCR-05-0230
   Cankovic M, 2007, LAB INVEST, V87, P392, DOI 10.1038/labinvest.3700520
   Clark SJ, 2002, ONCOGENE, V21, P5380, DOI 10.1038/sj.onc.1205598
   Colombo N, 2006, CRIT REV ONCOL HEMAT, V60, P159, DOI 10.1016/j.critrevonc.2006.03.004
   Dhillon VS, 2004, BRIT J CANCER, V90, P874, DOI 10.1038/sj.bjc.6601567
   Esteller M, 1999, CANCER RES, V59, P793
   Furlan D, 2006, CLIN CANCER RES, V12, P3329, DOI 10.1158/1078-0432.CCR-05-2679
   Goff BA, 2004, JAMA-J AM MED ASSOC, V291, P2705, DOI 10.1001/jama.291.22.2705
   Imura M, 2006, CANCER LETT, V241, P213, DOI 10.1016/j.canlet.2005.10.010
   Ishii T, 2007, GUT, V56, P13, DOI 10.1136/gut.2005.089813
   Jiaze A, 2010, INT J MOL EPIDEMIOL, V1, P1
   LUDLUM DB, 1990, MUTAT RES, V233, P117, DOI 10.1016/0027-5107(90)90156-X
   Ogino S, 2007, VIRCHOWS ARCH, V450, P529, DOI 10.1007/s00428-007-0398-3
   OZOLS RF, 2005, CANC PRINCIPLES PRAC, P1364
   Pegg AE, 2000, MUTAT RES-REV MUTAT, V462, P83, DOI 10.1016/S1383-5742(00)00017-X
   Pieper RO, 1996, J BIOL CHEM, V271, P13916, DOI 10.1074/jbc.271.23.13916
   Prat J, 2014, INT J GYNECOL OBSTET, V124, P1, DOI 10.1016/j.ijgo.2013.10.001
   Rimel BJ, 2009, GYNECOL ONCOL, V112, P224, DOI 10.1016/j.ygyno.2008.08.038
   Rodriguez FJ, 2008, APPL IMMUNOHISTO M M, V16, P59
   Rodríguez MJ, 2007, CANCER LETT, V245, P263, DOI 10.1016/j.canlet.2006.01.015
   Roh HJ, 2011, J OBSTET GYNAECOL RE, V37, P851, DOI 10.1111/j.1447-0756.2010.01452.x
   Shah N, 2011, PLOS ONE, V6, DOI 10.1371/journal.pone.0016146
   Strathdee G, 2002, Expert Rev Mol Med, V4, P1, DOI 10.1017/S1462399402004222
   Thomas M, 2007, J MOL DIAGN, V9, P368
   Turker MS, 2002, ONCOGENE, V21, P5388, DOI 10.1038/sj.onc.1205599
   Weaver KD, 2006, CANCER INVEST, V24, P35, DOI 10.1080/07357900500449546
NR 26
TC 9
Z9 11
U1 0
U2 2
PU INDIAN COUNCIL MEDICAL RES
PI NEW DELHI
PA PO BOX 4911 ANSARI NAGAR, NEW DELHI 110029, INDIA
SN 0971-5916
J9 INDIAN J MED RES
JI Indian J. Med. Res.
PD NOV
PY 2014
VL 140
BP 616
EP 623
PG 8
WC Immunology; Medicine, General & Internal; Medicine, Research &
   Experimental
WE Science Citation Index Expanded (SCI-EXPANDED)
SC Immunology; General & Internal Medicine; Research & Experimental
   Medicine
GA AY8XP
UT WOS:000347834400007
PM 25579142
DA 2024-03-10
ER

PT J
AU Stark, AM
   Doukas, A
   Hugo, HH
   Hedderich, J
   Hattermann, K
   Mehdorn, HM
   Held-Feindt, J
AF Stark, Andreas M.
   Doukas, Alexander
   Hugo, Heinz-Herrmann
   Hedderich, Juergen
   Hattermann, Kirsten
   Mehdorn, H. Maximilian
   Held-Feindt, Janka
TI Expression of DNA mismatch repair proteins MLH<sub>1</sub>,
   MSH<sub>2</sub>, and MSH6 in recurrent glioblastoma
SO NEUROLOGICAL RESEARCH
LA English
DT Article
DE Glioblastoma; Mismatch repair; Gene targeting
ID HUMAN-MALIGNANT GLIOMAS; PROMOTER METHYLATION; PROGNOSTIC-FACTORS;
   TEMOZOLOMIDE; SURVIVAL; MULTIFORME; RESISTANCE; MUTATIONS; GENES; HMSH2
AB Objectives: Methylated O6-methylguanin-DNA-methytransferase (MGMT) promoter methylation is associated with survival in patients with glioblastoma. Current evidence suggests that further mismatch repair genes play a pivotal role in the tumor response to treatment. Candidate genes are MLH1, MSH2, and MSH6. Formerly, we found evidence of prognostic impact of MLH1 and MSH6 immunohistochemical expression in a small series of patients with initial glioblastoma.
   Methods: Two hundred and eleven patients were included who underwent macroscopically total removal of primary glioblastoma and at least one re-craniotomy for recurrence. Immunohistochemical staining was performed on paraffin-embedded specimens of initial tumors with specific antibodies against MLH1, MSH2, and MSH6. Results were compared to the Ki67 proliferation index and patient survival. Additionally, fresh frozen samples from 16 paired initial and recurrent specimens were examined using real-time reverse transcription polymerase chain reaction (RT-PCR) with specific primers against MLH1, MSH2, and MSH6. Results were compared to MGMT status and survival.
   Results: (1) Immunohistochemical expression of MSH6 was significantly associated with the Ki67 proliferation index (P<0.001) but not with survival. (2) PCR revealed two patients with increasing expression of MLH1, MLH2, and MSH6 over treatment combined with lacking MGMT methylation. In another two patients, decreased MLH1, MSH2, and MSH6 expression was observed in combination with MGMT promoter methylation.
   Discussion: Our data indicate that there may be glioblastoma patient subgroups characterized by MMRexpression changes beyond MGMT promoter methylation. The immunohistochemical expression of MLH1, MSH2, and MSH6 in initial glioblastoma is not associated with patient survival.
C1 [Stark, Andreas M.; Doukas, Alexander; Hugo, Heinz-Herrmann; Mehdorn, H. Maximilian; Held-Feindt, Janka] Univ Klinikum Schleswig Holstein, Neurochirurg Klin, D-24105 Kiel, Germany.
   [Hedderich, Juergen] Univ Klinikum Schleswig Holstein, Inst Med Informat & Stat, D-24105 Kiel, Germany.
   [Hattermann, Kirsten] Univ Kiel, Inst Anat, Kiel, Germany.
C3 University of Kiel; Schleswig Holstein University Hospital; University
   of Kiel; Schleswig Holstein University Hospital; University of Kiel
RP Stark, AM (通讯作者)，Univ Klinikum Schleswig Holstein, Neurochirurg Klin, Campus Kiel,Arnold Heller Str 3,Haus 41, D-24105 Kiel, Germany.
EM Andreas.stark@uksh.de
RI Held-Feindt, Janka/E-4690-2010; Hattermann, Kirsten/E-8043-2010
OI Held-Feindt, Janka/0000-0002-1304-2694
FU BMBF [01EY1103]
FX This work was grandly supported by the Familie Mehdorn Stiftung in Kiel,
   Germany. This work was supported by the BMBF [PopGen 2.0 Network (P2N),
   support code: 01EY1103]. We thank Brigitte Rehmke for her expert
   technical assistance.
CR Cahill DP, 2007, CLIN CANCER RES, V13, P2038, DOI 10.1158/1078-0432.CCR-06-2149
   Felsberg J, 2011, INT J CANCER, V129, P659, DOI 10.1002/ijc.26083
   Filippini G, 2008, NEURO-ONCOLOGY, V10, P79, DOI 10.1215/15228517-2007-038
   Friedman HS, 1998, J CLIN ONCOL, V16, P3851, DOI 10.1200/JCO.1998.16.12.3851
   Hattermann K, 2008, ANAL BIOCHEM, V377, P62, DOI 10.1016/j.ab.2008.03.014
   Hegi ME, 2005, NEW ENGL J MED, V352, P997, DOI 10.1056/NEJMoa043331
   Hsieh P, 2001, MUTAT RES-DNA REPAIR, V486, P71, DOI 10.1016/S0921-8777(01)00088-X
   Hunter C, 2006, CANCER RES, V66, P3987, DOI 10.1158/0008-5472.CAN-06-0127
   Kleihues P, 1999, Neuro Oncol, V1, P44, DOI 10.1093/neuonc/1.1.44
   Kleihues P., 2007, WHO CLASSIFICATION T, P33
   Kolodner RD, 1999, CURR OPIN GENET DEV, V9, P89, DOI 10.1016/S0959-437X(99)80013-6
   Kunkel TA, 2005, ANNU REV BIOCHEM, V74, P681, DOI 10.1146/annurev.biochem.74.082803.133243
   Lacroix M, 2001, J NEUROSURG, V95, P190, DOI 10.3171/jns.2001.95.2.0190
   Lun M, 2011, J NEURO-ONCOL, V105, P261, DOI 10.1007/s11060-011-0575-8
   Martin SA, 2010, CLIN CANCER RES, V16, P5107, DOI 10.1158/1078-0432.CCR-10-0821
   Maxwell JA, 2008, CLIN CANCER RES, V14, P4859, DOI 10.1158/1078-0432.CCR-07-4807
   Mu D, 1997, MOL CELL BIOL, V17, P760, DOI 10.1128/MCB.17.2.760
   Papadopoulos N, 1997, HUM MUTAT, V10, P89, DOI 10.1002/(SICI)1098-1004(1997)10:2<89::AID-HUMU1>3.3.CO;2-K
   Rellecke P, 2004, J NEUROSURG, V101, P653, DOI 10.3171/jns.2004.101.4.0653
   SCHERER H. J., 1940, AMER JOUR CANCER, V40, P159
   Stark AM, 2003, J NEUROL NEUROSUR PS, V74, P779, DOI 10.1136/jnnp.74.6.779
   Stark AM, 2012, CLIN NEUROL NEUROSUR, V114, P840, DOI 10.1016/j.clineuro.2012.01.026
   Stark AM, 2010, NEUROL RES, V32, P816, DOI 10.1179/016164110X12645013515052
   Stupp R, 2005, NEW ENGL J MED, V352, P987, DOI 10.1056/NEJMoa043330
   Velasco A, 2002, CANCER-AM CANCER SOC, V94, P690, DOI 10.1002/cncr.10247
NR 25
TC 21
Z9 24
U1 0
U2 15
PU MANEY PUBLISHING
PI LEEDS
PA STE 1C, JOSEPHS WELL, HANOVER WALK, LEEDS LS3 1AB, W YORKS, ENGLAND
SN 0161-6412
EI 1743-1328
J9 NEUROL RES
JI Neurol. Res.
PD FEB
PY 2015
VL 37
IS 2
BP 95
EP 105
DI 10.1179/1743132814Y.0000000409
PG 11
WC Clinical Neurology; Neurosciences
WE Science Citation Index Expanded (SCI-EXPANDED)
SC Neurosciences & Neurology
GA AW6FN
UT WOS:000346365200001
PM 24995467
DA 2024-03-10
ER

PT J
AU Kumar, R
   Liu, APY
   Orr, BA
   Northcott, PA
   Robinson, GW
AF Kumar, Rahul
   Liu, Anthony P. Y.
   Orr, Brent A.
   Northcott, Paul A.
   Robinson, Giles W.
TI Advances in the classification of pediatric brain tumors through DNA
   methylation profiling: From research tool to frontline diagnostic
SO CANCER
LA English
DT Review
DE epigenetics; methylation; molecular pathology; neuro-oncology; pediatric
   central nervous system tumors
ID CENTRAL-NERVOUS-SYSTEM; ATYPICAL TERATOID/RHABDOID TUMORS; TERATOID
   RHABDOID TUMOR; MOLECULAR CLASSIFICATION; LONG-TERM; DISTINCT SUBGROUPS;
   GENOMIC ANALYSIS; ADULT SURVIVORS; HIGH-GRADE; MEDULLOBLASTOMA
AB Despite significant improvements in pediatric brain tumor therapy and outcome, too many children still die of disease, and too many survivors experience significant sequelae as a result of conventional therapies. The molecular characterization of pediatric brain tumors has afforded tremendous insight into the basic biology and clinical management of these deadly childhood diseases. Genomic, epigenomic, and transcriptional profiling have facilitated the identification of significant heterogeneity among previously uniform disease entities. In particular, DNA methylation profiling has emerged as a robust tool for identifying key disease-specific subgroups that can exhibit distinct clinical outcomes. These approaches, which also complement classic histologic techniques, can suggest key mechanistic underpinnings of tumorigenesis and open the door for better informed and more tailored therapy. By leveraging the results of large-scale classifications of disease cohorts, novel driver mutations and pathways can be uncovered, enabling the generation of faithful animal models, promoting targeted drug design, informing developmental biology, and ultimately translating into improved clinical management. In this review, progress in the epigenetic classification of common malignant pediatric brain tumors, namely medulloblastoma, ependymoma, high-grade glioma, atypical teratoid/rhabdoid tumor, and central nervous system embryonal tumors, will be discussed, and the potential role of DNA methylation profiling as a frontline diagnostic modality will be emphasized.
C1 [Kumar, Rahul; Northcott, Paul A.] St Jude Childrens Res Hosp, Dept Dev Neurobiol, Div Brain Tumor Res, 332 N Lauderdale St, Memphis, TN 38105 USA.
   [Kumar, Rahul] St Jude Grad Sch Biomed Sci, Memphis, TN USA.
   [Liu, Anthony P. Y.; Robinson, Giles W.] St Jude Childrens Res Hosp, Div Neurooncol, Dept Oncol, MS 260,262 Danny Thomas Pl, Memphis, TN 38105 USA.
   [Orr, Brent A.] St Jude Childrens Res Hosp, Dept Pathol, 332 N Lauderdale St, Memphis, TN 38105 USA.
C3 St Jude Children's Research Hospital; St Jude Children's Research
   Hospital; St Jude Children's Research Hospital
RP Robinson, GW (通讯作者)，St Jude Childrens Res Hosp, Div Neurooncol, Dept Oncol, MS 260,262 Danny Thomas Pl, Memphis, TN 38105 USA.
EM giles.robinson@stjude.org
RI Northcott, Paul A/N-4022-2018; Orr, Brent/N-8068-2018; Liu, Anthony Pak
   Yin/U-8119-2018; Robinson, Giles/N-8095-2018
OI Northcott, Paul A/0000-0002-1220-5252; Liu, Anthony Pak
   Yin/0000-0002-8597-9128; Robinson, Giles/0000-0001-7441-9486; Orr,
   Brent/0000-0003-0997-4728; Kumar, Rahul/0000-0001-9671-1146
FU American Lebanese Syrian Associated Charities, St Jude Children's
   Research Hospital; National Cancer Institute Cancer Center Grant
   [P30CA021765]
FX Supported in part by American Lebanese Syrian Associated Charities, St
   Jude Children's Research Hospital, and a National Cancer Institute
   Cancer Center Grant (grant P30CA021765).
CR Ahamed MT, 2016, BMC BIOINFORMATICS, V17, DOI 10.1186/s12859-016-1144-0
   Alver BH, 2017, NAT COMMUN, V8, DOI 10.1038/ncomms14648
   Appay R, 2017, AM J SURG PATHOL, V41, P1254, DOI 10.1097/PAS.0000000000000866
   Archer TC, 2017, NEUROTHERAPEUTICS, V14, P265, DOI 10.1007/s13311-017-0526-y
   Armstrong GT, 2009, JNCI-J NATL CANCER I, V101, P946, DOI 10.1093/jnci/djp148
   Biegel JA, 1999, CANCER RES, V59, P74
   Breiman L., 2001, Machine Learning, V45, P5, DOI 10.1023/A:1010933404324
   Buczkowicz P, 2014, NAT GENET, V46, P451, DOI 10.1038/ng.2936
   Buscariollo DL, 2012, CANCER-AM CANCER SOC, V118, P4212, DOI 10.1002/cncr.27373
   Capper D, 2018, NATURE, V555, P469, DOI 10.1038/nature26000
   Cavalli FMG, 2017, CANCER CELL, V31, P737, DOI 10.1016/j.ccell.2017.05.005
   Chi SN, PHASE 1 STUDY EZH2 I
   Chi SN, 2009, J CLIN ONCOL, V27, P385, DOI 10.1200/JCO.2008.18.7724
   CLARK SJ, 1994, NUCLEIC ACIDS RES, V22, P2990, DOI 10.1093/nar/22.15.2990
   Cohen KJ, 2011, NEURO-ONCOLOGY, V13, P317, DOI 10.1093/neuonc/noq191
   Davis T, 2016, PEDIATRICS, V137, DOI 10.1542/peds.2015-1241
   De Braganca KC, 2013, CURR TREAT OPTION NE, V15, P593, DOI 10.1007/s11940-013-0255-4
   Ehrlich M, 2002, ONCOGENE, V21, P5400, DOI 10.1038/sj.onc.1205651
   Ellison DW, 2011, J NEGAT RESULTS BIOM, V10, DOI 10.1186/1477-5751-10-7
   Ellison DW, 2011, ACTA NEUROPATHOL, V121, P381, DOI 10.1007/s00401-011-0800-8
   Esteller M, 2002, ONCOGENE, V21, P5427, DOI 10.1038/sj.onc.1205600
   Fossey M, 2017, J NEURO-ONCOL, V132, P155, DOI 10.1007/s11060-016-2353-0
   Fujita N, 1999, MOL CELL BIOL, V19, P6415
   Fukushima S, 2017, ACTA NEUROPATHOL, V133, P445, DOI 10.1007/s00401-017-1673-2
   Gajjar A, CLIN MOL RISK DIR TH
   Gajjar A, 2006, LANCET ONCOL, V7, P813, DOI 10.1016/S1470-2045(06)70867-1
   Gajjar A, 2014, CLIN CANCER RES, V20, P5630, DOI 10.1158/1078-0432.CCR-14-0833
   Glod J, 2016, J PEDIAT HEMATOL ONC, V38, P249, DOI 10.1097/MPH.0000000000000551
   Hedegaard J, 2014, PLOS ONE, V9, DOI 10.1371/journal.pone.0098187
   Hovestadt V, 2013, ACTA NEUROPATHOL, V125, P913, DOI 10.1007/s00401-013-1126-5
   Hwang E, 2017, NEURO-ONCOLOGY, V19, P184
   Jeyapalan JN, 2016, ACTA NEUROPATHOL COM, V4, DOI 10.1186/s40478-016-0323-6
   Johann PD, 2016, CANCER CELL, V29, P379, DOI 10.1016/j.ccell.2016.02.001
   Jones C, 2012, NAT REV CLIN ONCOL, V9, P400, DOI 10.1038/nrclinonc.2012.87
   Jones DTW, 2012, NATURE, V488, P100, DOI 10.1038/nature11284
   Kameda M, 2017, WORLD NEUROSURG, V101, DOI 10.1016/j.wneu.2017.02.026
   Kieran MW, 2012, PEDIATR BLOOD CANCER, V59, P1155, DOI 10.1002/pbc.24315
   Kool M, 2014, CANCER CELL, V25, P393, DOI 10.1016/j.ccr.2014.02.004
   Korshunov A, 2017, ACTA NEUROPATHOL, V134, P965, DOI 10.1007/s00401-017-1776-9
   Korshunov A, 2017, ACTA NEUROPATHOL, V134, P507, DOI 10.1007/s00401-017-1710-1
   Korshunov A, 2015, ACTA NEUROPATHOL, V129, P669, DOI 10.1007/s00401-015-1405-4
   Lafay-Cousin L, 2012, EUR J CANCER, V48, P353, DOI 10.1016/j.ejca.2011.09.005
   Li SC, 2014, CANCER CELL INT, V14, DOI 10.1186/s12935-014-0115-7
   Linabery AM, 2008, CANCER, V112, P416, DOI 10.1002/cncr.23169
   Louis DN, 2016, ACTA NEUROPATHOL, V131, P803, DOI 10.1007/s00401-016-1545-1
   Mack SC, 2014, NATURE, V506, P445, DOI 10.1038/nature13108
   Mack SC, 2017, J CLIN ONCOL, V35, P2346, DOI 10.1200/JCO.2017.72.9921
   Mackay A, 2017, CANCER CELL, V32, P520, DOI 10.1016/j.ccell.2017.08.017
   Marinoff AE, 2017, J NEURO-ONCOL, V135, P201, DOI 10.1007/s11060-017-2568-8
   Merchant TE, 2009, LANCET ONCOL, V10, P258, DOI 10.1016/S1470-2045(08)70342-5
   Moran S, 2016, EPIGENOMICS-UK, V8, P389, DOI 10.2217/epi.15.114
   Netson KL, 2016, J NEURO-ONCOL, V128, P313, DOI 10.1007/s11060-016-2113-1
   Nobusawa S, 2009, CLIN CANCER RES, V15, P6002, DOI 10.1158/1078-0432.CCR-09-0715
   Northcott PA, 2017, NATURE, V547, P311, DOI 10.1038/nature22973
   Northcott PA, 2012, EXPERT REV NEUROTHER, V12, P871, DOI [10.1586/ERN.12.66, 10.1586/ern.12.66]
   Northcott PA, 2009, NAT GENET, V41, P465, DOI 10.1038/ng.336
   Ostrom QT, 2015, NEURO-ONCOLOGY, V16, P1, DOI [10.1093/neuonc/nou327, 10.1093/neuonc/nov189, 10.1093/neuonc/nox158, 10.1093/neuonc/nou223]
   Packer RJ, 2006, J CLIN ONCOL, V24, P4202, DOI 10.1200/JCO.2006.06.4980
   Pajtler KW, 2017, ACTA NEUROPATHOL, V133, P5, DOI 10.1007/s00401-016-1643-0
   Pajtler KW, 2015, CANCER CELL, V27, P728, DOI 10.1016/j.ccell.2015.04.002
   Parker M, 2014, NATURE, V506, P451, DOI 10.1038/nature13109
   Pugh TJ, 2012, NATURE, V488, P106, DOI 10.1038/nature11329
   Ramaswamy V, 2016, J CLIN ONCOL, V34, P2468, DOI 10.1200/JCO.2015.65.7825
   Rausch T, 2012, CELL, V148, P59, DOI 10.1016/j.cell.2011.12.013
   Robinson G, 2012, NATURE, V488, P43, DOI 10.1038/nature11213
   Robinson GW, 2018, LANCET ONCOL
   Rorke LB, 1996, J NEUROSURG, V85, P56, DOI 10.3171/jns.1996.85.1.0056
   Rudà R, 2018, NEURO-ONCOLOGY, V20, P445, DOI 10.1093/neuonc/nox166
   Rutkowski S, 2010, J CLIN ONCOL, V28, P4961, DOI 10.1200/JCO.2010.30.2299
   Schwalbe EC, 2017, LANCET ONCOL, V18, P958, DOI 10.1016/S1470-2045(17)30243-7
   Schwartzentruber J, 2012, NATURE, V482, P226, DOI [10.1038/nature10833, 10.1007/s13311-012-0137-6]
   Stupp R, 2005, NEW ENGL J MED, V352, P987, DOI 10.1056/NEJMoa043330
   Sturm D, 2016, CELL, V164, P1060, DOI 10.1016/j.cell.2016.01.015
   Sturm D, 2012, CANCER CELL, V22, P425, DOI 10.1016/j.ccr.2012.08.024
   Taylor MD, 2005, CANCER CELL, V8, P323, DOI 10.1016/j.ccr.2005.09.001
   Taylor MD, 2012, ACTA NEUROPATHOL, V123, P465, DOI 10.1007/s00401-011-0922-z
   Torchia J, 2016, CANCER CELL, V30, P891, DOI 10.1016/j.ccell.2016.11.003
   Upadhyaya S, PHASE 2 STUDY ALISER
   Vinchon M, 2011, CHILD NERV SYST, V27, P697, DOI 10.1007/s00381-010-1385-6
   Wani K, 2012, ACTA NEUROPATHOL, V123, P727, DOI 10.1007/s00401-012-0941-4
   Weber M, 2007, NAT GENET, V39, P457, DOI 10.1038/ng1990
   Wilson BG, 2011, NAT REV CANCER, V11, P481, DOI 10.1038/nrc3068
   Witt H, 2011, CANCER CELL, V20, P143, DOI 10.1016/j.ccr.2011.07.007
   Wood MD, 2018, BRAIN PATHOL, V28, P192, DOI 10.1111/bpa.12561
   Wu G, 2012, NAT GENET, V44, P251, DOI 10.1038/ng.1102
   Yang ZJ, 2008, CANCER CELL, V14, P135, DOI 10.1016/j.ccr.2008.07.003
   Yoshida Y, 2018, BRAIN PATHOL, V28, P710, DOI 10.1111/bpa.12585
NR 87
TC 47
Z9 49
U1 1
U2 13
PU WILEY
PI HOBOKEN
PA 111 RIVER ST, HOBOKEN 07030-5774, NJ USA
SN 0008-543X
EI 1097-0142
J9 CANCER-AM CANCER SOC
JI Cancer
PD NOV 1
PY 2018
VL 124
IS 21
BP 4168
EP 4180
DI 10.1002/cncr.31583
PG 13
WC Oncology
WE Science Citation Index Expanded (SCI-EXPANDED)
SC Oncology
GA HB6SV
UT WOS:000451203300012
PM 30255939
OA Green Accepted, Bronze
DA 2024-03-10
ER

PT J
AU Costa, BM
   Smith, JS
   Chen, Y
   Chen, J
   Phillips, HS
   Aldape, KD
   Zardo, G
   Nigro, J
   James, CD
   Fridlyand, J
   Reis, RM
   Costello, JF
AF Costa, Bruno M.
   Smith, Justin S.
   Chen, Ying
   Chen, Justin
   Phillips, Heidi S.
   Aldape, Kenneth D.
   Zardo, Giuseppe
   Nigro, Janice
   James, C. David
   Fridlyand, Jane
   Reis, Rui M.
   Costello, Joseph F.
TI Reversing <i>HOXA9</i> Oncogene Activation by PI3K Inhibition:
   Epigenetic Mechanism and Prognostic Significance in Human Glioblastoma
SO CANCER RESEARCH
LA English
DT Article
ID MODIFICATIONS PREDICT PROGNOSIS; GLOBAL HISTONE MODIFICATIONS;
   GENE-EXPRESSION; ADULT TISSUES; CANCER; PTEN; METHYLATION; DNA;
   TRANSCRIPTION; BREAST
AB HOXA genes encode critical transcriptional regulators of embryonic development that have been implicated in cancer. In this study, we documented functional relevance and mechanism of activation of HOXA9 in glioblastoma (GBM), the most common malignant brain tumor. Expression of HOXA genes was investigated using reverse transcription-PCR in primary gliomas and glioblastoma cell lines and was validated in two sets of expression array data. In a subset of GBM, HOXA genes are aberrently activated within confined chromosomal domains. Transcriptional activation of the HOXA cluster was reversible by a phosphoinostide 3-kinase (PI3K) inhibitor through an epigenetic mechanism involving histone H3K27 trimethylation. Functional studies of HOXA9 showed its capacity to decrease apoptosis and increase cellular proliferation along with tumor necrosis factor-related apoptosis-including ligand resistance. Notably, aberrant expression of HOXA9 was independently predictive of shorter overall and progression-free survival in two GBM patient sets and improved survival prediction by MGMT promoter methylation. Thus, HOXA9 activation is a novel, independent, and negative prognostic marker in GBM that is reversible through a PI3K-associated epigenetic mechanism. Our findings suggest a transcriptional pathway through which PI3K activates oncogenic HOXA expression with implications for mTOR or PI3K targeted therapies. Cancer Res; 70(2); 453-62. (C)2010 AACR.
C1 [Costa, Bruno M.; Smith, Justin S.; Chen, Ying; Chen, Justin; Zardo, Giuseppe; James, C. David; Fridlyand, Jane; Costello, Joseph F.] Univ Calif San Francisco, Dept Neurol Surg, Brain Tumor Res Ctr, San Francisco, CA 94158 USA.
   [Costa, Bruno M.; Reis, Rui M.] Univ Minho, Sch Hlth Sci, Life & Hlth Sci Res Inst ICVS, Braga, Portugal.
   [Phillips, Heidi S.] Genentech Inc, Dept Tumor Biol & Angiogenesis, San Francisco, CA 94080 USA.
   [Aldape, Kenneth D.] Univ Texas MD Anderson Canc Ctr, Dept Pathol, Houston, TX 77030 USA.
   [Zardo, Giuseppe] Univ Roma La Sapienza, Dept Cellular Biotechnol & Hematol, Rome, Italy.
   [Nigro, Janice] Univ Bergen, Inst Biomed, Bergen, Norway.
C3 University of California System; University of California San Francisco;
   Universidade do Minho; Roche Holding; Genentech; University of Texas
   System; UTMD Anderson Cancer Center; Sapienza University Rome;
   University of Bergen
RP Costello, JF (通讯作者)，Univ Calif San Francisco, Dept Neurol Surg, Brain Tumor Res Ctr, Helen Diller Family Canc Res Bldg,1450 3rd St,Roo, San Francisco, CA 94158 USA.
EM jcostello@cc.ucsf.edu
RI Reis, Rui M/C-2859-2009; James, Charles D/E-2721-2012; Reis, Rui
   Manuel/AAD-6470-2020; Costa, Bruno M/U-1694-2017; Zardo,
   Giuseppe/HSA-9392-2023
OI James, Charles D/0000-0002-1027-203X; Reis, Rui
   Manuel/0000-0002-9639-7940; Costa, Bruno M/0000-0003-4861-7432; Chen,
   Justin/0000-0002-1661-4547
FU NIH [NIH CA094971]; NIH/NCI [F32 CA113039-01]; Karen Osney Brownstein
   Endowed Chair; UC [Bio05-10501]; Portuguese Science and Technology
   Foundation [SFRH/BD/15258/2004]; Luso-American Development Foundation,
   Portugal [186/06]; Fundação para a Ciência e a Tecnologia
   [SFRH/BD/15258/2004] Funding Source: FCT
FX Grant Support; NIH grants NIH CA094971 (J.F. Costello) and NIH/NCI F32
   CA113039-01 (J.S. Smith); Karen Osney Brownstein Endowed Chair (J.F.
   Costello); UC Discovery grant Bio05-10501 (J.F. Costello and H. S.
   Phillips); Portuguese Science and Technology Foundation
   SFRH/BD/15258/2004 (B. M. Costa); and Luso-American Development
   Foundation, Portugal 186/06 (B. M. Costa).
CR Abdel-Fattah R, 2006, J PATHOL, V209, P15, DOI 10.1002/path.1939
   Adachi J, 1999, J NEUROSURG, V91, P822, DOI 10.3171/jns.1999.91.5.0822
   Barlesi F, 2007, J CLIN ONCOL, V25, P4358, DOI 10.1200/JCO.2007.11.2599
   Borrow J, 1996, NAT GENET, V12, P159, DOI 10.1038/ng0296-159
   Bracken AP, 2003, EMBO J, V22, P5323, DOI 10.1093/emboj/cdg542
   Calvo KR, 2001, P NATL ACAD SCI USA, V98, P13120, DOI 10.1073/pnas.231115398
   Cha TL, 2005, SCIENCE, V310, P306, DOI 10.1126/science.1118947
   Chakravarti A, 2004, J CLIN ONCOL, V22, P1926, DOI 10.1200/JCO.2004.07.193
   Chen YL, 2008, BIOCHEM BIOPH RES CO, V368, P755, DOI 10.1016/j.bbrc.2008.01.164
   COSTELLO JF, 1994, J BIOL CHEM, V269, P17228
   COSTELLO JF, 1994, MOL CELL BIOL, V14, P6515, DOI 10.1128/MCB.14.10.6515
   Elsheikh SE, 2009, CANCER RES, V69, P3802, DOI 10.1158/0008-5472.CAN-08-3907
   Esteller M, 2000, NEW ENGL J MED, V343, P1350, DOI 10.1056/NEJM200011093431901
   Fan QW, 2006, CANCER CELL, V9, P341, DOI 10.1016/j.ccr.2006.03.029
   Frigola J, 2006, NAT GENET, V38, P540, DOI 10.1038/ng1781
   Golub TR, 1999, SCIENCE, V286, P531, DOI 10.1126/science.286.5439.531
   Grier DG, 2005, J PATHOL, V205, P154, DOI 10.1002/path.1710
   Hegi ME, 2005, NEW ENGL J MED, V352, P997, DOI 10.1056/NEJMoa043331
   Kahl P, 2006, CANCER RES, V66, P11341, DOI 10.1158/0008-5472.CAN-06-1570
   Kleihues P, 2002, J NEUROPATH EXP NEUR, V61, P215, DOI 10.1093/jnen/61.3.215
   Kroon E, 2001, EMBO J, V20, P350, DOI 10.1093/emboj/20.3.350
   Lamb J, 2006, SCIENCE, V313, P1929, DOI 10.1126/science.1132939
   Li J, 1997, SCIENCE, V275, P1943, DOI 10.1126/science.275.5308.1943
   Liang Y, 2005, P NATL ACAD SCI USA, V102, P5814, DOI 10.1073/pnas.0402870102
   Mellinghoff IK, 2005, NEW ENGL J MED, V353, P2012, DOI 10.1056/NEJMoa051918
   Millar DS, 2002, METHODS, V27, P108, DOI 10.1016/S1046-2023(02)00061-0
   Morgan R, 2006, TRENDS GENET, V22, P67, DOI 10.1016/j.tig.2005.11.004
   Murat A, 2008, J CLIN ONCOL, V26, P3015, DOI 10.1200/JCO.2007.15.7164
   Neville SE, 2002, ENDOCR RES, V28, P669, DOI 10.1081/ERC-120016984
   Nigro JM, 2005, CANCER RES, V65, P1678, DOI 10.1158/0008-5472.CAN-04-2921
   Novak P, 2006, CANCER RES, V66, P10664, DOI 10.1158/0008-5472.CAN-06-2761
   Pandita A, 2004, GENE CHROMOSOME CANC, V39, P29, DOI 10.1002/gcc.10300
   Pearson JC, 2005, NAT REV GENET, V6, P893, DOI 10.1038/nrg1726
   Phillips HS, 2006, CANCER CELL, V9, P157, DOI 10.1016/j.ccr.2006.02.019
   Popovic R, 2008, BLOOD CELL MOL DIS, V40, P156, DOI 10.1016/j.bcmd.2007.07.016
   Reardon DA, 2006, CLIN CANCER RES, V12, P860, DOI 10.1158/1078-0432.CCR-05-2215
   Rhodes DR, 2004, NEOPLASIA, V6, P1, DOI 10.1016/S1476-5586(04)80047-2
   Rinn JL, 2007, CELL, V129, P1311, DOI 10.1016/j.cell.2007.05.022
   Sakamoto K, 2009, MOL BIOL CELL, V20, P1606, DOI 10.1091/mbc.E08-07-0762
   Sarkaria JN, 2006, CLIN CANCER RES, V12, P2264, DOI 10.1158/1078-0432.CCR-05-2510
   SATOKATA I, 1995, NATURE, V374, P460, DOI 10.1038/374460a0
   Schwartz YB, 2007, NAT REV GENET, V8, P9, DOI 10.1038/nrg1981
   Seligson DB, 2009, AM J PATHOL, V174, P1619, DOI 10.2353/ajpath.2009.080874
   Seligson DB, 2005, NATURE, V435, P1262, DOI 10.1038/nature03672
   Smith JS, 2001, JNCI-J NATL CANCER I, V93, P1246, DOI 10.1093/jnci/93.16.1246
   Steck PA, 1997, NAT GENET, V15, P356, DOI 10.1038/ng0497-356
   Stransky N, 2006, NAT GENET, V38, P1386, DOI 10.1038/ng1923
   Sun LX, 2006, CANCER CELL, V9, P287, DOI 10.1016/j.ccr.2006.03.003
   Takahashi Y, 2004, EXP CELL RES, V293, P144, DOI 10.1016/j.yexcr.2003.09.024
   Varambally S, 2002, NATURE, V419, P624, DOI 10.1038/nature01075
   Yamamoto M, 2003, GENE EXPRESSION, V11, P199, DOI 10.3727/000000003108749071
   Yang L, 2008, CLIN CANCER RES, V14, P3993, DOI 10.1158/1078-0432.CCR-07-4152
NR 52
TC 114
Z9 129
U1 0
U2 18
PU AMER ASSOC CANCER RESEARCH
PI PHILADELPHIA
PA 615 CHESTNUT ST, 17TH FLOOR, PHILADELPHIA, PA 19106-4404 USA
SN 0008-5472
EI 1538-7445
J9 CANCER RES
JI Cancer Res.
PD JAN 15
PY 2010
VL 70
IS 2
BP 453
EP 462
DI 10.1158/0008-5472.CAN-09-2189
PG 10
WC Oncology
WE Science Citation Index Expanded (SCI-EXPANDED)
SC Oncology
GA 607FW
UT WOS:000278485500005
PM 20068170
OA Green Submitted, Green Published, Bronze, Green Accepted
DA 2024-03-10
ER

PT J
AU Kirstein, A
   Schmid, TE
   Combs, SE
AF Kirstein, Anna
   Schmid, Thomas E.
   Combs, Stephanie E.
TI The Role of miRNA for the Treatment of MGMT Unmethylated Glioblastoma
   Multiforme
SO CANCERS
LA English
DT Review
DE glioblastoma; miRNA; MGMT; survival; radiotherapy; chemotherapy;
   temozolomide; translational medicine
ID TEMOZOLOMIDE PLUS O-6-BENZYLGUANINE; NEWLY-DIAGNOSED GLIOBLASTOMA;
   DNA-REPAIR PROTEIN; HUMAN GLIOMA-CELLS; CANCER STEM-CELLS; PHASE-II;
   MALIGNANT PROGRESSION; ADJUVANT TEMOZOLOMIDE; CURRENT STRATEGIES;
   GENETIC PATHWAYS
AB Glioblastoma multiforme (GBM) is the most common high-grade intracranial tumor in adults. It is characterized by uncontrolled proliferation, diffuse infiltration due to high invasive and migratory capacities, as well as intense resistance to chemo- and radiotherapy. With a five-year survival of less than 3% and an average survival rate of 12 months after diagnosis, GBM has become a focus of current research to urgently develop new therapeutic approaches in order to prolong survival of GBM patients. The methylation status of the promoter region of the O-6-methylguanine-DNA methyltransferase (MGMT) is nowadays routinely analyzed since a methylated promoter region is beneficial for an effective response to temozolomide-based chemotherapy. Furthermore, several miRNAs were identified regulating MGMT expression, apart from promoter methylation, by degrading MGMT mRNA before protein translation. These miRNAs could be a promising innovative treatment approach to enhance Temozolomide (TMZ) sensitivity in MGMT unmethylated patients and to increase progression-free survival as well as long-term survival. In this review, the relevant miRNAs are systematically reviewed.
C1 [Kirstein, Anna; Schmid, Thomas E.; Combs, Stephanie E.] Helmholtz Zentrum Munchen, DRS, IRM, D-85764 Neuherberg, Germany.
   [Kirstein, Anna; Schmid, Thomas E.; Combs, Stephanie E.] TUM, Klinikum Rechts Isar, Dept Radiat Oncol, D-81675 Munich, Germany.
   [Combs, Stephanie E.] DKTK, Partner Site Munich, D-81675 Munich, Germany.
C3 Helmholtz Association; Helmholtz-Center Munich - German Research Center
   for Environmental Health; Technical University of Munich
RP Combs, SE (通讯作者)，Helmholtz Zentrum Munchen, DRS, IRM, D-85764 Neuherberg, Germany.; Combs, SE (通讯作者)，TUM, Klinikum Rechts Isar, Dept Radiat Oncol, D-81675 Munich, Germany.; Combs, SE (通讯作者)，DKTK, Partner Site Munich, D-81675 Munich, Germany.
EM anna.kirstein@helmholtz-muenchen.de;
   thomas.schmid@helmholtz-muenchen.de; Stephanie.Combs@tum.de
OI Kirstein, Anna/0000-0001-6537-1660; Schmid, Thomas/0000-0002-8894-8087
FU German Consortium for Translational Cancer Research; Medical Faculty of
   TUM
FX This project was funded in part by the German Consortium for
   Translational Cancer Research, Munich/TUM site, as well as by the
   Medical Faculty of TUM.
CR Abbott NJ, 2010, NEUROBIOL DIS, V37, P13, DOI 10.1016/j.nbd.2009.07.030
   [Anonymous], 2019, PUBLIC HEALTH
   Bajan S, 2020, CELLS-BASEL, V9, DOI 10.3390/cells9010137
   Barciszewska AM, 2015, PLOS ONE, V10, DOI 10.1371/journal.pone.0136669
   Bartel DP, 2004, CELL, V116, P281, DOI 10.1016/S0092-8674(04)00045-5
   Basyuk E, 2003, NUCLEIC ACIDS RES, V31, P6593, DOI 10.1093/nar/gkg855
   Bautista-Sánchez D, 2020, MOL THER-NUCL ACIDS, V20, P409, DOI 10.1016/j.omtn.2020.03.003
   Beier D, 2007, CANCER RES, V67, P4010, DOI 10.1158/0008-5472.CAN-06-4180
   Belanich M, 1996, CANCER CHEMOTH PHARM, V37, P547, DOI 10.1007/s002800050427
   BOGLER O, 1995, GLIA, V15, P308, DOI 10.1002/glia.440150311
   BRENNAND J, 1986, P NATL ACAD SCI USA, V83, P6292, DOI 10.1073/pnas.83.17.6292
   Calin GA, 2002, P NATL ACAD SCI USA, V99, P15524, DOI 10.1073/pnas.242606799
   Calin GA, 2004, P NATL ACAD SCI USA, V101, P2999, DOI 10.1073/pnas.0307323101
   Calin GA, 2006, CANCER RES, V66, P7390, DOI 10.1158/0008-5472.CAN-06-0800
   Candido S, 2019, ONCOL REP, V42, P911, DOI 10.3892/or.2019.7215
   Cao YD, 2017, ONCOL RES, V25, P1097, DOI 10.3727/096504017X14836170586829
   Chan JA, 2005, CANCER RES, V65, P6029, DOI 10.1158/0008-5472.CAN-05-0137
   Chen G, 2010, ONCOL REP, V23, P997, DOI 10.3892/or_00000725
   Chen HY, 2015, J TRANSL MED, V13, DOI 10.1186/s12967-015-0435-y
   Cheng Q, 2014, MOL MED REP, V10, P399, DOI 10.3892/mmr.2014.2150
   Chiou GY, 2013, MOL CELL, V52, P693, DOI 10.1016/j.molcel.2013.11.009
   Cimmino A, 2005, P NATL ACAD SCI USA, V102, P13944, DOI 10.1073/pnas.0506654102
   Combs SE, 2005, J CLIN ONCOL, V23, P8863, DOI 10.1200/JCO.2005.03.4157
   Combs SE, 2018, NEUROSURGERY, V83, P1241, DOI 10.1093/neuros/nyx629
   Comincini S, 2013, CANCER BIOL THER, V14, P574, DOI 10.4161/cbt.24597
   Crocetti E, 2012, EUR J CANCER, V48, P1532, DOI 10.1016/j.ejca.2011.12.013
   Curtin Nicola J., 2005, Expert Reviews in Molecular Medicine, V7, P1, DOI 10.1017/S146239940500904X
   Denli AM, 2004, NATURE, V432, P231, DOI 10.1038/nature03049
   DENNY BJ, 1994, BIOCHEMISTRY-US, V33, P9045, DOI 10.1021/bi00197a003
   DOLAN ME, 1991, CANCER RES, V51, P3367
   DOLAN ME, 1990, P NATL ACAD SCI USA, V87, P5368, DOI 10.1073/pnas.87.14.5368
   Dong XW, 2018, THERANOSTICS, V8, P1481, DOI 10.7150/thno.21254
   Dungey FA, 2008, INT J RADIAT ONCOL, V72, P1188, DOI 10.1016/j.ijrobp.2008.07.031
   Esquela-Kerscher A, 2006, NAT REV CANCER, V6, P259, DOI 10.1038/nrc1840
   Falzone L, 2019, MOL MED REP, V19, P2599, DOI 10.3892/mmr.2019.9949
   Fujisawa H, 2000, LAB INVEST, V80, P65, DOI 10.1038/labinvest.3780009
   Furnari FB, 2007, GENE DEV, V21, P2683, DOI 10.1101/gad.1596707
   Gao Y, 2016, SCI REP-UK, V6, DOI 10.1038/srep23916
   Garg T, 2015, J DRUG TARGET, V23, P865, DOI 10.3109/1061186X.2015.1029930
   Garofalo M., 2009, CANCER CELL, V16, P498
   Ge X, 2018, CELL DEATH DIS, V9, DOI 10.1038/s41419-018-1176-7
   Gillies JK, 2007, CELL CYCLE, V6, P2005, DOI 10.4161/cc.6.16.4526
   Gits CMM, 2013, BRIT J CANCER, V109, P1625, DOI 10.1038/bjc.2013.483
   Griffiths-Jones S, 2006, NUCLEIC ACIDS RES, V34, pD140, DOI 10.1093/nar/gkj112
   Gulluoglu S, 2018, BRAIN RES, V1700, P199, DOI 10.1016/j.brainres.2018.08.035
   Guo M, 2015, CANCER LETT, V360, P76, DOI 10.1016/j.canlet.2015.02.003
   Gupta SK, 2019, FRONT ONCOL, V8, DOI 10.3389/fonc.2018.00670
   Hammond SM, 2000, NATURE, V404, P293, DOI 10.1038/35005107
   Hegi ME, 2005, NEW ENGL J MED, V352, P997, DOI 10.1056/NEJMoa043331
   HENSON JW, 1994, ANN NEUROL, V36, P714, DOI 10.1002/ana.410360505
   Hermansen SK, 2017, PLOS ONE, V12, DOI 10.1371/journal.pone.0188090
   Hong D.S., 2020, BRIT J CANCER, V1, P8
   Hottinger AF, 2014, CHIN J CANCER, V33, P32, DOI 10.5732/cjc.013.10207
   Huse JT, 2009, GENE DEV, V23, P1327, DOI 10.1101/gad.1777409
   Hutvágner G, 2002, SCIENCE, V297, P2056, DOI 10.1126/science.1073827
   Jesionek-Kupnicka D, 2019, ARCH MED SCI, V15, P504, DOI 10.5114/aoms.2017.69374
   Jue TR, 2017, J TRANSL MED, V15, DOI 10.1186/s12967-017-1164-1
   Karagkouni D, 2018, NUCLEIC ACIDS RES, V46, pD239, DOI 10.1093/nar/gkx1141
   Kefas B, 2008, CANCER RES, V68, P3566, DOI 10.1158/0008-5472.CAN-07-6639
   Kessel KA, 2017, ACTA ONCOL, V56, P422, DOI 10.1080/0284186X.2016.1276621
   Khalil S, 2016, ONCOTARGET, V7, P28195, DOI 10.18632/oncotarget.8618
   Khasraw M, 2019, J CLIN ONCOL, V37, DOI 10.1200/JCO.2019.37.15_suppl.2011
   Khasraw M, 2016, J NEURO-ONCOL, V128, P163, DOI 10.1007/s11060-016-2094-0
   Khvorova A, 2003, CELL, V115, P209, DOI 10.1016/S0092-8674(03)00801-8
   Kolodner RD, 1999, CURR OPIN GENET DEV, V9, P89, DOI 10.1016/S0959-437X(99)80013-6
   Kreth S, 2013, ACTA NEUROPATHOL, V125, P671, DOI 10.1007/s00401-013-1081-1
   Kreth S, 2011, PLOS ONE, V6, DOI 10.1371/journal.pone.0017156
   Krex D, 2007, BRAIN, V130, P2596, DOI 10.1093/brain/awm204
   Kushwaha D, 2014, ONCOTARGET, V5, P4026, DOI 10.18632/oncotarget.1974
   Lagos-Quintana M, 2001, SCIENCE, V294, P853, DOI 10.1126/science.1064921
   Lathia JD, 2015, GENE DEV, V29, P1203, DOI 10.1101/gad.261982.115
   LEE RC, 1993, CELL, V75, P843, DOI 10.1016/0092-8674(93)90529-Y
   Lee SWL, 2019, J CONTROL RELEASE, V313, P80, DOI 10.1016/j.jconrel.2019.10.007
   Lee Y, 2003, NATURE, V425, P415, DOI 10.1038/nature01957
   Lee Y, 2004, EMBO J, V23, P4051, DOI 10.1038/sj.emboj.7600385
   Lee Y, 2002, EMBO J, V21, P4663, DOI 10.1093/emboj/cdf476
   Lee YY, 2018, CANCER MANAG RES, V10, P775, DOI 10.2147/CMAR.S157261
   Li YQ, 2009, CANCER RES, V69, P7569, DOI 10.1158/0008-5472.CAN-09-0529
   Ling N, 2013, ONCOL REP, V30, P2111, DOI 10.3892/or.2013.2685
   Liu YW, 2012, ONCOL REP, V28, P1013, DOI 10.3892/or.2012.1902
   Neto FSL, 2019, BRAIN RES, V1720, DOI 10.1016/j.brainres.2019.146302
   Louis DN, 2016, ACTA NEUROPATHOL, V131, P803, DOI 10.1007/s00401-016-1545-1
   Louis DN, 2007, ACTA NEUROPATHOL, V114, P97, DOI [DOI 10.1007/s00401-007-0243-4, 10.1007/s00401-007-0243-4]
   Metro G, 2010, CANCER CHEMOTH PHARM, V65, P391, DOI 10.1007/s00280-009-1155-x
   MITRA G, 1989, P NATL ACAD SCI USA, V86, P8650, DOI 10.1073/pnas.86.22.8650
   Molenaar RJ, 2014, NEURO-ONCOLOGY, V16, P1263, DOI 10.1093/neuonc/nou005
   Nabors LB, 2015, NEURO-ONCOLOGY, V17, P708, DOI 10.1093/neuonc/nou356
   Nadaradjane A, 2018, MOL THER-NUCL ACIDS, V13, P642, DOI 10.1016/j.omtn.2018.09.007
   Nakamura M, 2000, J NEUROPATH EXP NEUR, V59, P539, DOI 10.1093/jnen/59.6.539
   Nan Y, 2010, BRAIN RES, V1359, P14, DOI 10.1016/j.brainres.2010.08.074
   Nana-Sinkam SP, 2013, CLIN PHARMACOL THER, V93, P98, DOI 10.1038/clpt.2012.192
   Newlands ES, 1997, CANCER TREAT REV, V23, P35, DOI 10.1016/S0305-7372(97)90019-0
   Niyazi M, 2016, ONCOTARGET, V7, P45764, DOI 10.18632/oncotarget.9945
   Ohgaki H, 2004, CANCER RES, V64, P6892, DOI 10.1158/0008-5472.CAN-04-1337
   Ohgaki H, 2007, AM J PATHOL, V170, P1445, DOI 10.2353/ajpath.2007.070011
   Ohgaki H, 2013, CLIN CANCER RES, V19, P764, DOI 10.1158/1078-0432.CCR-12-3002
   Papagiannakopoulos T, 2012, ONCOGENE, V31, P1884, DOI 10.1038/onc.2011.380
   Papagiannakopoulos T, 2008, CANCER RES, V68, P8164, DOI 10.1158/0008-5472.CAN-08-1305
   Parsons DW, 2008, SCIENCE, V321, P1807, DOI 10.1126/science.1164382
   Pedroza-Torres A, 2019, FRONT ONCOL, V9, DOI 10.3389/fonc.2019.01404
   PEGG AE, 1992, FASEB J, V6, P2302, DOI 10.1096/fasebj.6.6.1544541
   PEGG AE, 1993, BIOCHEMISTRY-US, V32, P11998, DOI 10.1021/bi00096a009
   Peng ZS, 2016, BRAIN RES, V1644, P53, DOI 10.1016/j.brainres.2016.04.066
   Perry JR, 2017, NEW ENGL J MED, V376, P1027, DOI 10.1056/NEJMoa1611977
   Pommier Y, 2016, SCI TRANSL MED, V8, DOI 10.1126/scitranslmed.aaf9246
   Qiu SW, 2013, J TRANSL MED, V11, DOI 10.1186/1479-5876-11-10
   Quinn JA, 2005, J CLIN ONCOL, V23, P7178, DOI 10.1200/JCO.2005.06.502
   Quinn JA, 2009, J CLIN ONCOL, V27, P1262, DOI 10.1200/JCO.2008.18.8417
   Quintavalle C, 2013, PLOS ONE, V8, DOI 10.1371/journal.pone.0074466
   Reid JM, 1997, CLIN CANCER RES, V3, P2393
   Ringel F, 2016, NEURO-ONCOLOGY, V18, P96, DOI 10.1093/neuonc/nov145
   Robins HI, 2016, J NEURO-ONCOL, V126, P309, DOI 10.1007/s11060-015-1966-z
   Roy S, 2015, SOUTH ASIAN J CANCER, V4, P163, DOI 10.4103/2278-330X.175953
   Sasayama T, 2009, INT J CANCER, V125, P1407, DOI 10.1002/ijc.24522
   SCHERER H. J., 1940, AMER JOUR CANCER, V40, P159
   Shang C, 2014, MED SCI MONITOR, V20, P2571, DOI 10.12659/MSM.892994
   Shu MF, 2011, MOL CANCER, V10, DOI 10.1186/1476-4598-10-59
   Si WG, 2019, CLIN EPIGENETICS, V11, DOI 10.1186/s13148-018-0587-8
   Siegel RL, 2021, CA-CANCER J CLIN, V71, P7, DOI [10.3322/caac.20073, 10.3322/caac.21654, 10.3322/caac.21332, 10.3322/caac.21387, 10.3322/caac.20006, 10.3322/caac.21601, 10.3322/caac.21254, 10.3322/caac.21551]
   Silantyev AS, 2019, CELLS-BASEL, V8, DOI 10.3390/cells8080863
   Silber J, 2008, BMC MED, V6, DOI 10.1186/1741-7015-6-14
   Sippl C, 2019, ACTA NEUROCHIR, V161, P2299, DOI 10.1007/s00701-019-04051-8
   Song LB, 2010, BIOCHEM BIOPH RES CO, V402, P135, DOI 10.1016/j.bbrc.2010.10.003
   Straube C, 2019, CURR TREAT OPTION ON, V20, DOI 10.1007/s11864-019-0673-y
   Stupp R, 2005, NEW ENGL J MED, V352, P987, DOI 10.1056/NEJMoa043330
   Stupp R, 2009, LANCET ONCOL, V10, P459, DOI 10.1016/S1470-2045(09)70025-7
   Tabibkhooei A, 2020, CLIN NEUROL NEUROSUR, V190, DOI 10.1016/j.clineuro.2019.105652
   TANO K, 1990, P NATL ACAD SCI USA, V87, P686, DOI 10.1073/pnas.87.2.686
   Toraih EA, 2017, Tumor Biol: J Int Soc Oncodevelopement Biol Med, V39
   Tu YY, 2013, CANCER RES, V73, P6046, DOI 10.1158/0008-5472.CAN-13-0358
   Ueki K, 1996, CANCER RES, V56, P150
   WALKER MD, 1978, J NEUROSURG, V49, P333, DOI 10.3171/jns.1978.49.3.0333
   Wang FF, 2018, EBIOMEDICINE, V37, P68, DOI 10.1016/j.ebiom.2018.10.024
   Wang Q, 2012, J EXP CLIN CANC RES, V31, DOI 10.1186/1756-9966-31-97
   Wang XF, 2012, J CANCER RES CLIN, V138, P573, DOI 10.1007/s00432-011-1114-x
   Watanabe K, 1996, BRAIN PATHOL, V6, P217, DOI 10.1111/j.1750-3639.1996.tb00848.x
   Weiler M, 2010, INT J RADIAT ONCOL, V77, P670, DOI 10.1016/j.ijrobp.2009.05.031
   Wick W, 2016, CLIN CANCER RES, V22, P4797, DOI 10.1158/1078-0432.CCR-15-3153
   Wick W, 2014, NAT REV NEUROL, V10, P372, DOI 10.1038/nrneurol.2014.100
   Wick W, 2012, LANCET ONCOL, V13, P707, DOI 10.1016/S1470-2045(12)70164-X
   Wu N, 2013, BRIT J CANCER, V109, P2853, DOI 10.1038/bjc.2013.672
   Xia HF, 2009, CELL PHYSIOL BIOCHEM, V23, P347, DOI 10.1159/000218181
   Xu T, 2017, AM J CANCER RES, V7, P289
   Yamakuchi M, 2009, CELL CYCLE, V8, P712, DOI 10.4161/cc.8.5.7753
   Yi R, 2003, GENE DEV, V17, P3011, DOI 10.1101/gad.1158803
   Zhang J., 2012, CURR MOL PHARMACOL, V5, P102, DOI [10.2174/1874467211205010102, DOI 10.2174/1874467211205010102]
   Zhang JX, 2010, INT J ONCOL, V36, P913, DOI 10.3892/ijo_00000570
   Zhang W, 2012, NEURO-ONCOLOGY, V14, P712, DOI 10.1093/neuonc/nos089
   Zhang Y, 2009, J MOL MED, V87, P43, DOI 10.1007/s00109-008-0403-6
   Zhou Y, 2017, ONCOL RES, V25, P947, DOI 10.3727/096504016X14791732531006
NR 150
TC 21
Z9 22
U1 0
U2 10
PU MDPI
PI BASEL
PA ST ALBAN-ANLAGE 66, CH-4052 BASEL, SWITZERLAND
EI 2072-6694
J9 CANCERS
JI Cancers
PD MAY
PY 2020
VL 12
IS 5
AR 1099
DI 10.3390/cancers12051099
PG 23
WC Oncology
WE Science Citation Index Expanded (SCI-EXPANDED)
SC Oncology
GA LW6HT
UT WOS:000539246000040
PM 32354046
OA Green Published, gold
DA 2024-03-10
ER

PT J
AU Mur, P
   de Lope, AR
   Díaz-Crespo, FJ
   Hernández-Iglesias, T
   Ribalta, T
   Fiaño, C
   García, JF
   Rey, JA
   Mollejo, M
   Meléndez, B
AF Mur, Pilar
   Rodriguez de Lope, Angel
   Javier Diaz-Crespo, Francisco
   Hernandez-Iglesias, Teresa
   Ribalta, Teresa
   Fiano, Concepcion
   Fernando Garcia, Juan
   Antonio Rey, Juan
   Mollejo, Manuela
   Melendez, Barbara
TI Impact on prognosis of the regional distribution of <i>MGMT</i>
   methylation with respect to the CpG island methylator phenotype and age
   in glioma patients
SO JOURNAL OF NEURO-ONCOLOGY
LA English
DT Article
DE MGMT methylation; Glioma; IDH mutation; CpG island methylator phenotype;
   Overall survival
ID REPAIR GENE MGMT; PROMOTER METHYLATION; ELDERLY-PATIENTS;
   GLIOBLASTOMA-MULTIFORME; RADIOTHERAPY; TEMOZOLOMIDE; ADJUVANT; TUMORS;
   IDH1; HYPERMETHYLATION
AB Clinical and molecular prognostic factors in gliomas include age, IDH mutation, the glioma CpG island methylator phenotype (G-CIMP+) and promoter methylation of the O-6-methylguanine DNA-methyltransferase (MGMT) gene. Among these markers, a predictive value was reported in glioblastomas (GBM) for MGMT promoter methylation, in particular in elderly GBM patients. In this study, methylation data from 46 glioma samples with the Illumina 450K platform were obtained and extended using external data to include a total of 247 glioma samples. Methylation analysis of the whole MGMT gene with this platform revealed two strongly survival-associated CpG regions within the promoter and the gene body, which were confirmed in a reported dataset of high grade-gliomas. Methylation at the promoter (CpG 25, cg12981137 and the prognostic model MGMT-STP27) and at the gene body CpG 165 (cg07933035), were significantly associated with better overall survival, and strongly correlated with G-CIMP+ status. In this series, the prognostic value of MGMT methylation at the promoter was not observed in G-CIMP- cases, although around 50 % of them were MGMT-methylated. These results were also obtained in an homogeneously-treated series of chemoradiated G-CIMP- GBMs analyzed by MSP and qMSP, and confirmed in a reported pyrosequencing-analyzed series of gliomas. Interestingly, in contrast to the MGMT promoter, gene body methylation was of prognostic value in G-CIMP-patients older than 65 years. Our study highlights the relevance of the prognostic value of the different regions of methylation throughout the MGMT gene that could be affected by specific G-CIMP profiles and age groups.
C1 [Mur, Pilar; Hernandez-Iglesias, Teresa; Melendez, Barbara] Virgen de la Salud Hosp, Dept Pathol, Mol Pathol Res Unit, Toledo 45004, Spain.
   [Rodriguez de Lope, Angel] Virgen de la Salud Hosp, Dept Neurosurg, Toledo 45004, Spain.
   [Javier Diaz-Crespo, Francisco; Mollejo, Manuela] Virgen de la Salud Hosp, Dept Pathol, Toledo 45004, Spain.
   [Ribalta, Teresa] Univ Clin Hosp, Dept Pathol, Barcelona 08036, Spain.
   [Fiano, Concepcion] Univ Hosp Complex Vigo CHUVI, Dept Pathol, Vigo 36204, Spain.
   [Fernando Garcia, Juan] MD Anderson Int, Dept Pathol, Madrid 28033, Spain.
   [Antonio Rey, Juan] La Paz Univ Hosp, IdiPaz Res Unit, Madrid 28046, Spain.
C3 Complejo Hospitalario de Toledo; Complejo Hospitalario de Toledo;
   Complejo Hospitalario de Toledo; University of Barcelona; Hospital
   Clinic de Barcelona; Complexo Hospitalario Universitario de Vigo;
   University of Texas System; UTMD Anderson Cancer Center; Hospital
   Universitario La Paz
RP Meléndez, B (通讯作者)，Virgen de la Salud Hosp, Dept Pathol, Mol Pathol Res Unit, Avda Barber 30, Toledo 45004, Spain.
EM bmelendez@sescam.jccm.es
RI MOLINA, PILAR MUR/G-7222-2015; De Lope, Angel/H-5246-2012; Mollejo,
   Manuela/ISS-7831-2023; Aguirre-Crespo, Francisco/F-8698-2018; GARCIA,
   JUAN/L-2118-2016; Melendez, Barbara/E-1216-2017
OI MOLINA, PILAR MUR/0000-0003-0780-926X; GARCIA, JUAN/0000-0001-6974-0806;
   Melendez, Barbara/0000-0001-5004-8895; Diaz Crespo, Francisco
   Javier/0000-0001-5090-8488; Mollejo, Manuela/0000-0001-5658-0532;
   Ribalta Farres, Teresa/0000-0003-2692-0051; Rodriguez de Lope LLorca,
   Angel/0000-0001-8959-5407
FU Fondo de Investigaciones Sanitarias of the Instituto de Salud Carlos
   III, Ministerio de Ciencia e Innovacion - Fondo Europeo de Desarrollo
   Regional (FEDER) [PI10/01974, PI10/01972, PI13/00800, PI13/00055]
FX We acknowledge the Spanish Tumour Bank Network of the Centro Nacional de
   Investigaciones Oncologicas (Madrid, Spain) and the Tumor Bank of the
   Hospital Virgen de la Salud (BioB-HVS, Toledo, Spain) for providing
   tumor samples. This work was supported by Grants PI10/01974, PI10/01972,
   PI13/00800 and PI13/00055 from the Fondo de Investigaciones Sanitarias
   of the Instituto de Salud Carlos III, Ministerio de Ciencia e
   Innovacion, cofounded by the Fondo Europeo de Desarrollo Regional (FEDER
   2007-2013).
CR Abhinav K, 2013, CLIN NEUROL NEUROSUR, V115, P1375, DOI 10.1016/j.clineuro.2012.12.023
   Bady P, 2012, ACTA NEUROPATHOL, V124, P547, DOI 10.1007/s00401-012-1016-2
   Bello MJ, 2004, MUTAT RES-FUND MOL M, V554, P23, DOI 10.1016/j.mrfmmm.2004.02.011
   Bleeker FE, 2012, J NEURO-ONCOL, V108, P11, DOI 10.1007/s11060-011-0793-0
   Brandes AA, 2009, CANCER-AM CANCER SOC, V115, P3512, DOI 10.1002/cncr.24406
   Du P, 2010, BMC BIOINFORMATICS, V11, DOI 10.1186/1471-2105-11-587
   Esteller M, 2000, NEW ENGL J MED, V343, P1350, DOI 10.1056/NEJM200011093431901
   Etcheverry A, 2010, BMC GENOMICS, V11, DOI 10.1186/1471-2164-11-701
   Fietkau R, 2013, STRAHLENTHER ONKOL, V189, P993, DOI 10.1007/s00066-013-0459-2
   Hegi ME, 2005, NEW ENGL J MED, V352, P997, DOI 10.1056/NEJMoa043331
   Jansen M, 2010, LANCET NEUROL, V9, P717, DOI 10.1016/S1474-4422(10)70105-8
   Karayan-Tapon L, 2010, J NEURO-ONCOL, V97, P311, DOI 10.1007/s11060-009-0031-1
   Louis DN, 2007, ACTA NEUROPATHOL, V114, P547, DOI 10.1007/s00401-007-0278-6
   Malmström A, 2012, LANCET ONCOL, V13, P916, DOI 10.1016/S1470-2045(12)70265-6
   Mellai M, 2012, J NEURO-ONCOL, V107, P617, DOI 10.1007/s11060-011-0787-y
   Minniti G, 2011, J NEURO-ONCOL, V102, P311, DOI 10.1007/s11060-010-0324-4
   Moen EL, 2014, MOL CANCER THER, V13, P1334, DOI 10.1158/1535-7163.MCT-13-0924
   Mulholland S, 2012, INT J CANCER, V131, P1104, DOI 10.1002/ijc.26499
   Mur P, 2013, ACTA NEUROPATHOL, V126, P277, DOI 10.1007/s00401-013-1130-9
   Noushmehr Houtan, 2010, Cancer Cell, V17, P510, DOI 10.1016/j.ccr.2010.03.017
   Ramalho-Carvalho J, 2013, PLOS ONE, V8, DOI 10.1371/journal.pone.0058206
   Reifenberger G, 2012, INT J CANCER, V131, P1342, DOI 10.1002/ijc.27385
   Rivera AL, 2010, NEURO-ONCOLOGY, V12, P116, DOI 10.1093/neuonc/nop020
   Stupp R, 2005, NEW ENGL J MED, V352, P987, DOI 10.1056/NEJMoa043330
   Turcan S, 2012, NATURE, V483, P479, DOI 10.1038/nature10866
   van den Bent MJ, 2007, J NEUROPATH EXP NEUR, V66, P1074, DOI 10.1097/nen.0b013e31815c39f1
   van den Bent MJ, 2013, CLIN CANCER RES, V19, P5513, DOI 10.1158/1078-0432.CCR-13-1157
   van den Bent MJ, 2011, CLIN CANCER RES, V17, P7148, DOI 10.1158/1078-0432.CCR-11-1274
   van den Bent MJ, 2009, J CLIN ONCOL, V27, P5881, DOI 10.1200/JCO.2009.24.1034
   Weller M, 2010, NAT REV NEUROL, V6, P39, DOI 10.1038/nrneurol.2009.197
   Wick WG, 2013, NEUROLOGY, V81, P1515, DOI 10.1212/WNL.0b013e3182a95680
   Wick W, 2012, LANCET ONCOL, V13, P707, DOI 10.1016/S1470-2045(12)70164-X
   Wick W, 2009, J CLIN ONCOL, V27, P5874, DOI 10.1200/JCO.2009.23.6497
   Wiestler B, 2013, NEURO-ONCOLOGY, V15, P1017, DOI 10.1093/neuonc/not043
NR 34
TC 34
Z9 38
U1 0
U2 13
PU SPRINGER
PI NEW YORK
PA ONE NEW YORK PLAZA, SUITE 4600, NEW YORK, NY, UNITED STATES
SN 0167-594X
EI 1573-7373
J9 J NEURO-ONCOL
JI J. Neuro-Oncol.
PD MAY
PY 2015
VL 122
IS 3
BP 441
EP 450
DI 10.1007/s11060-015-1738-9
PG 10
WC Oncology; Clinical Neurology
WE Science Citation Index Expanded (SCI-EXPANDED)
SC Oncology; Neurosciences & Neurology
GA CI4KP
UT WOS:000354717800003
PM 25682093
DA 2024-03-10
ER

PT J
AU Dabrowski, MJ
   Wojtas, B
AF Dabrowski, Michal J.
   Wojtas, Bartosz
TI Global DNA Methylation Patterns in Human Gliomas and Their Interplay
   with Other Epigenetic Modifications
SO INTERNATIONAL JOURNAL OF MOLECULAR SCIENCES
LA English
DT Review
DE chromatin; CpG; cytosine; DNA methylation; G-CIMP; glioblastoma; glioma;
   histone; IDH
ID INTEGRATED GENOMIC ANALYSIS; NON-CPG METHYLATION; BINDING DOMAIN;
[truncated: 3,676,531 more chars]
