# Supplementary material for: Two decades of progress in glioma methylation research: the rise of temozolomide resistance and immunotherapy insights
Source: Front Neurosci. 2024 Sep 2;18:1440756. doi: 10.3389/fnins.2024.1440756 (PMC11402815; doi:10.3389/fnins.2024.1440756)
Supplement: Supplementary file 1 [file Data_Sheet_1.ZIP › download_1501-2000.txt]

FN Clarivate Analytics Web of Science
VR 1.0
PT J
AU Burdett, KB
   Unruh, D
   Drumm, M
   Steffens, A
   Lamano, J
   Judkins, J
   Schwartz, M
   Javier, R
   Amidei, C
   Lipp, ES
   Peters, KB
   Lai, AL
   Eldred, BSC
   Heimberger, AB
   McCortney, K
   Scholtens, DM
   Horbinski, C
AF Burdett, Kirsten Bell
   Unruh, Dusten
   Drumm, Michael
   Steffens, Alicia
   Lamano, Jonathan
   Judkins, Jonathan
   Schwartz, Margaret
   Javier, Rodrigo
   Amidei, Christina
   Lipp, Eric S.
   Peters, Katherine B.
   Lai, Albert
   Eldred, Blaine S. C.
   Heimberger, Amy B.
   McCortney, Kathleen
   Scholtens, Denise M.
   Horbinski, Craig
TI Determining venous thromboembolism risk in patients with adult-type
   diffuse glioma
SO BLOOD
LA English
DT Article; Early Access
ID CENTRAL-NERVOUS-SYSTEM; HIGH-GRADE GLIOMA; TISSUE FACTOR; INTRACRANIAL
   HEMORRHAGE; PLATELET-AGGREGATION; MUTANT IDH1; THROMBOSIS; CANCER;
   GLIOBLASTOMA; TUMORS
AB Venous thromboembolism (VTE) is a life-threating condition that is common in patients with adult-type diffuse gliomas, yet thromboprophylaxis is controversial because of possible intracerebral hemorrhage. Effective VTE prediction models exist for other cancers, but not glioma. Our objective was to develop a VTE prediction tool to improve glioma patient care, incorporating clinical, blood-based, histologic, and molecular markers. We analyzed preoperative arterial blood, tumor tissue, and clinical-pathologic data (including next-generation sequencing data) from 258 patients with newly diagnosed World Health Organization (WHO) grade 2 to 4 adult-type diffuse gliomas. Forty-six (17.8%) experienced VTE. Tumor expression of tissue factor (TF) and podoplanin (PDPN) each positively correlated with VTE, although only circulating TF and D-dimers, not circulating PDPN, correlated with VTE risk. Gliomas with mutations in isocitrate dehydrogenase 1 (IDH1) or IDH2 (IDHmut) caused fewer VTEs; multivariable analysis suggested that this is due to IDHmut suppression of TF, not PDPN. In a predictive time-to-event model, the following predicted increased VTE risk in newly diagnosed patients with glioma: (1) history of VTE; (2) hypertension; (3) asthma; (4) white blood cell count; (5) WHO tumor grade; (6) patient age; and (7) body mass index. Conversely, IDHmut, hypothyroidism, and MGMT promoter methylation predicted reduced VTE risk. These 10 variables were used to create a web-based VTE prediction tool that was validated in 2 separate cohorts of patients with adult-type diffuse glioma from other institutions. This study extends our understanding of the VTE landscape in these tumors and provides evidence-based guidance for clinicians to mitigate VTE risk in patients with glioma.
C1 [Burdett, Kirsten Bell; Scholtens, Denise M.] Northwestern Univ, Dept Prevent Med, Chicago, IL 60611 USA.
   [Unruh, Dusten] Bio Techne, Minneapolis, MN USA.
   [Drumm, Michael; Steffens, Alicia; Schwartz, Margaret; Amidei, Christina; Heimberger, Amy B.; McCortney, Kathleen; Horbinski, Craig] Northwestern Univ, Dept Neurol Surg, Chicago, IL 60611 USA.
   [Drumm, Michael; Steffens, Alicia; Schwartz, Margaret; Amidei, Christina; Heimberger, Amy B.; McCortney, Kathleen; Horbinski, Craig] Northwestern Univ, Robert H Lurie Comprehens Canc Ctr, Lou & Jean Malnati Brain Tumor Inst, Chicago, IL 60611 USA.
   [Lamano, Jonathan] Stanford Univ, Dept Neurosurg, Stanford, CA USA.
   [Judkins, Jonathan] Oregon Hlth & Sci Univ, Dept Med, Portland, OR USA.
   [Javier, Rodrigo] Univ Chicago, Pritzker Sch Med, Chicago, IL USA.
   [Lipp, Eric S.; Peters, Katherine B.] Duke Univ, Med Ctr, Preston Robert Tisch Brain Tumor Ctr, Dept Neurosurg, Durham, NC USA.
   [Lai, Albert; Eldred, Blaine S. C.] Univ Calif Los Angeles, Dept Neurol, Los Angeles, CA USA.
   [Horbinski, Craig] Northwestern Univ, Dept Pathol, Chicago, IL 60611 USA.
C3 Northwestern University; Northwestern University; Robert H. Lurie
   Comprehensive Cancer Center; Northwestern University; Ann & Robert H.
   Lurie Children's Hospital of Chicago; Stanford University; Oregon Health
   & Science University; University of Chicago; Duke University; University
   of California System; University of California Los Angeles; Northwestern
   University
RP Horbinski, C (通讯作者)，Northwestern Univ, SQ 6-518,303 East Super St, Chicago, IL 60611 USA.
EM craig.horbinski@north-western.edu
OI Amidei, Christina/0000-0003-4558-8664; Bell Burdett,
   Kirsten/0000-0002-3720-2795; Lipp, Eric/0000-0002-4372-5533; Eldred,
   Blaine/0000-0002-3351-3895
FU National Institutes of Health (NIH) National Cancer Institute (NCI)
   [F32CA216996]; NIH National Institute of Neurological Disorders and
   Stroke [R01NS102669, R01NS117104, R01NS118039]; Northwestern University
   SPORE in Brain Cancer grant [P50CA221747]; Lou and Jean Malnati Brain
   Tumor Institute; NCI [P30CA060553]; Robert H. Lurie Comprehensive Cancer
   Center
FX D.U. was supported by the National Institutes of Health (NIH) National
   Cancer Institute (NCI) grant F32CA216996. C.H. was supported by NIH
   National Institute of Neurological Disorders and Stroke grants
   R01NS102669, R01NS117104, and R01NS118039; the Northwestern University
   SPORE in Brain Cancer grant P50CA221747; and the Lou and Jean Malnati
   Brain Tumor Institute. Histology and microscopy services were provided
   by the Mouse Histology and Phenotyping Laboratory, supported by NCI
   grant P30CA060553, awarded to the Robert H. Lurie Comprehensive Cancer
   Center.
CR Al Megren M, 2017, THROMB RES, V156, P105, DOI 10.1016/j.thromres.2017.06.010
   Anand M, 2012, THROMB RES, V129, pS46, DOI 10.1016/S0049-3848(12)70015-4
   BASTIDA E, 1984, BLOOD, V64, P177
   Brandes AA, 1997, EUR J CANCER, V33, P1592, DOI 10.1016/S0959-8049(97)00167-6
   Briggs RG, 2021, CLIN NEUROL NEUROSUR, V207, DOI 10.1016/j.clineuro.2021.106792
   Diaz M, 2021, NEUROLOGY, V96, pE1063, DOI 10.1212/WNL.0000000000011414
   Dunbar A, 2021, BLOOD, V137, P2103, DOI 10.1182/blood.2020007488
   Geddings J, 2014, J THROMB HAEMOST, V12, P571, DOI 10.1111/jth.12510
   Geddings JE, 2013, BLOOD, V122, P1873, DOI 10.1182/blood-2013-04-460139
   Heagerty PJ, 2005, BIOMETRICS, V61, P92, DOI 10.1111/j.0006-341X.2005.030814.x
   Hegi ME, 2005, NEW ENGL J MED, V352, P997, DOI 10.1056/NEJMoa043331
   Hisada Y, 2016, THROMB RES, V139, P90, DOI 10.1016/j.thromres.2016.01.011
   Horbinski C, 2013, ACTA NEUROPATHOL, V125, P621, DOI 10.1007/s00401-013-1106-9
   Huang Y, 2022, SUPPORT CARE CANCER, V30, P6063, DOI 10.1007/s00520-022-07050-1
   Jenkins EO, 2010, J THROMB HAEMOST, V8, P221, DOI 10.1111/j.1538-7836.2009.03690.x
   Jo J, 2022, NEURO-ONCOLOGY, V24, P455, DOI 10.1093/neuonc/noab198
   Jo JT, 2014, SEMIN THROMB HEMOST, V40, P325, DOI 10.1055/s-0034-1370791
   Kaptein FHJ, 2022, J THROMB HAEMOST, V20, P1665, DOI 10.1111/jth.15739
   Khorana AA, 2007, J THROMB HAEMOST, V5, P632, DOI 10.1111/j.1538-7836.2007.02374.x
   Khorana AA, 2008, BLOOD, V111, P4902, DOI 10.1182/blood-2007-10-116327
   Khorana AA, 2007, CLIN CANCER RES, V13, P2870, DOI 10.1158/1078-0432.CCR-06-2351
   Khorana AA, 2009, J CLIN ONCOL, V27, P4839, DOI 10.1200/JCO.2009.22.3271
   Khoury MN, 2016, NEURO-ONCOL PRACT, V3, P87, DOI 10.1093/nop/npv028
   Lee AYY, 2003, CIRCULATION, V107, pI17, DOI 10.1161/01.CIR.0000078466.72504.AC
   Louis DN, 2021, NEURO-ONCOLOGY, V23, P1231, DOI 10.1093/neuonc/noab106
   Low SK, 2022, THROMB RES, V219, P14, DOI 10.1016/j.thromres.2022.08.029
   Mandel JJ, 2021, J NEUROL SCI, V427, DOI 10.1016/j.jns.2021.117538
   Manly DA, 2010, THROMB RES, V125, P511, DOI 10.1016/j.thromres.2009.09.019
   Mantia C, 2017, BLOOD, V129, P3379, DOI 10.1182/blood-2017-02-767285
   Marras LC, 2000, CANCER, V89, P640, DOI 10.1002/1097-0142(20000801)89:3<640::AID-CNCR20>3.0.CO;2-E
   Nazari PMS, 2018, J THROMB HAEMOST, V16, P1121, DOI 10.1111/jth.14129
   Nikiforova MN, 2016, NEURO-ONCOLOGY, V18, P379, DOI 10.1093/neuonc/nov289
   Osada Y, 2021, BRAIN TUMOR PATHOL, V38, P218, DOI 10.1007/s10014-021-00406-1
   Perry JR, 2012, NEURO-ONCOLOGY, V14, P73, DOI 10.1093/neuonc/nos197
   R Core Team, 2021, R LANG ENV STAT COMP
   Riedl J, 2017, BLOOD, V129, P1831, DOI 10.1182/blood-2016-06-720714
   Rondon AMR, 2019, SEMIN THROMB HEMOST, V45, P396, DOI 10.1055/s-0039-1687895
   Sartori MT, 2013, THROMB HAEMOSTASIS, V110, P378, DOI 10.1160/TH12-12-0957
   Sartori MT, 2011, J NEURO-ONCOL, V104, P225, DOI 10.1007/s11060-010-0462-8
   Sasaki M, 2012, GENE DEV, V26, P2038, DOI 10.1101/gad.198200.112
   Semrad TJ, 2007, J NEUROSURG, V106, P601, DOI 10.3171/jns.2007.106.4.601
   Smith TR, 2014, J NEURO-ONCOL, V120, P347, DOI 10.1007/s11060-014-1557-4
   Suzuki-Inoue K, 2019, BLOOD, V134, P1912, DOI 10.1182/blood.2019001388
   Taillibert S, 2015, CURR OPIN ONCOL, V27, P516, DOI 10.1097/CCO.0000000000000226
   Tawil N, 2021, BLOOD ADV, V5, P1682, DOI 10.1182/bloodadvances.2020002998
   Thaler J, 2012, J THROMB HAEMOST, V10, P1363, DOI 10.1111/j.1538-7836.2012.04754.x
   Thaler J, 2014, NEURO-ONCOLOGY, V16, P1645, DOI 10.1093/neuonc/nou106
   Timp JF, 2013, BLOOD, V122, P1712, DOI 10.1182/blood-2013-04-460121
   Tritschler T, 2018, JAMA-J AM MED ASSOC, V320, P1583, DOI 10.1001/jama.2018.14346
   Unruh D, 2019, SCI REP-UK, V9, DOI 10.1038/s41598-019-45346-1
   Unruh D, 2019, CLIN CANCER RES, V25, P747, DOI 10.1158/1078-0432.CCR-18-1222
   Unruh D, 2016, ACTA NEUROPATHOL, V132, P917, DOI 10.1007/s00401-016-1620-7
   Wang TF, 2014, THROMB RES, V133, P25, DOI 10.1016/j.thromres.2013.09.011
   Watanabe J, 2019, WORLD NEUROSURG, V128, pE982, DOI 10.1016/j.wneu.2019.05.049
   Wong JM, 2012, NEUROSURG FOCUS, V33, DOI 10.3171/2012.7.FOCUS12183
   Yust-Katz S, 2015, J NEURO-ONCOL, V124, P87, DOI 10.1007/s11060-015-1805-2
   Zwicker JI, 2016, J THROMB HAEMOST, V14, P1736, DOI 10.1111/jth.13387
   Zwicker JI, 2009, CLIN CANCER RES, V15, P6830, DOI 10.1158/1078-0432.CCR-09-0371
NR 58
TC 2
Z9 2
U1 0
U2 0
PU AMER SOC HEMATOLOGY
PI WASHINGTON
PA 2021 L ST NW, SUITE 900, WASHINGTON, DC 20036 USA
SN 0006-4971
EI 1528-0020
J9 BLOOD
JI Blood
PD 2023 MAR 16
PY 2023
VL 141
IS 11
BP 1322
EP 1336
DI 10.1182/blood.2022017858
EA MAR 2023
PG 15
WC Hematology
WE Science Citation Index Expanded (SCI-EXPANDED)
SC Hematology
GA I7HA9
UT WOS:001004448200001
PM 36399711
DA 2024-03-10
ER

PT J
AU Liserre, R
   Branzoli, F
   Pagani, F
   Gryzik, M
   Cominelli, M
   Miele, E
   Marjanska, M
   Doglietto, F
   Poliani, PL
AF Liserre, Roberto
   Branzoli, Francesca
   Pagani, Francesca
   Gryzik, Magdalena
   Cominelli, Manuela
   Miele, Evelina
   Marjanska, Malgorzata
   Doglietto, Francesco
   Poliani, Pietro Luigi
TI Exceptionally rare <i>IDH1</i>-mutant adult medulloblastoma with
   concurrent <i>GNAS</i> mutation revealed by in vivo magnetic resonance
   spectroscopy and deep sequencing
SO ACTA NEUROPATHOLOGICA COMMUNICATIONS
LA English
DT Article
DE Magnetic resonance spectroscopy (MRS); d-2-Hydroxyglutarate (2HG);
   Isocitrate dehydrogenase 1 and 2 mutation; Medulloblastoma; GNAS
   mutation
ID CENTRAL-NERVOUS-SYSTEM; MOLECULAR SUBGROUPS; CLASSIFICATION; TUMORS
AB Medulloblastoma (MB) is the most common malignant brain tumor occurring in childhood and rarely found in adults. Based on transcriptome profile, MB are currently classified into four major molecular groups reflecting a considerable biological heterogeneity: WNT-activated, SHH-activated, group 3 and group 4. Recently, DNA methylation profiling allowed the identification of additional subgroups within the four major molecular groups associated with different clinic-pathological and molecular features. Isocitrate dehydrogenase-1 and 2 (IDH1 and IDH2) mutations have been described in several tumors, including gliomas, while in MB are rarely reported and not routinely investigated. By means of magnetic resonance spectroscopy (MRS), we unequivocally assessed the presence the oncometabolite D-2-hydroxyglutarate (2HG), a marker of IDH1 and IDH2 mutations, in a case of adult MB. Immunophenotypical work-up and methylation profiling assigned the diagnosis of MB, subclass SHH-A, and molecular testing revealed the presence of the non-canonical somatic IDH1(p.R132C) mutation and an additional GNAS mutation, also rarely described in MB. To the best of our knowledge, this is the first reported case of MB simultaneously harboring both mutations. Of note, tumor exhibited a heterogeneous phenotype with a tumor component displaying glial differentiation, with robust GFAP expression, and a component with conventional MB features and selective presence of GNAS mutation, suggesting co-existence of two different major tumor subclones. These findings drew attention to the need for a deeper genetic characterization of MB, in order to get insights into their biology and improve stratification and clinical management of the patients. Moreover, our results underlined the importance of performing MRS for the identification of IDH mutations in non-glial tumors. The use of throughput molecular profiling analysis and advanced medical imaging will certainly increase the frequency with which tumor entities with rare molecular alterations will be identified. Whether these findings have any specific therapeutic implications or prognostic relevance requires further investigations.
C1 [Liserre, Roberto] ASST Spedali Civili Univ Hosp, Dept Radiol, Neuroradiol Unit, Brescia, Italy.
   [Branzoli, Francesca] Paris Brain Inst, Inst Cerveau ICM, Ctr NeuroImagerie Rech CENIR, Paris, France.
   [Branzoli, Francesca] Sorbonne Univ, Inserm U 1127, CNRS UMR 7225, ICM,UMR S 1127, F-75013 Paris, France.
   [Pagani, Francesca; Gryzik, Magdalena; Cominelli, Manuela; Poliani, Pietro Luigi] Univ Brescia, Dept Mol & Translat Med, Pathol Unit, Ple Spedali Civili 1, I-25125 Brescia, BS, Italy.
   [Miele, Evelina] IRCCS, Bambino Gesu Childrens Hosp, Dept Pediat Oncohematol & Cell & Gene Therapy, Rome, Italy.
   [Marjanska, Malgorzata] Univ Minnesota, Ctr Magnet Resonance Res, Dept Radiol, Minneapolis, MN USA.
   [Doglietto, Francesco] Fdn Policlin Univ Agostino Gemelli IRCCS, Rome, Italy.
   [Doglietto, Francesco] Catholic Univ, Sch Med, Rome, Italy.
C3 Institut National de la Sante et de la Recherche Medicale (Inserm);
   Centre National de la Recherche Scientifique (CNRS); CNRS - National
   Institute for Biology (INSB); Sorbonne Universite; University of
   Brescia; Hospital Spedali Civili Brescia; IRCCS Bambino Gesu; University
   of Minnesota System; University of Minnesota Twin Cities; Catholic
   University of the Sacred Heart; IRCCS Policlinico Gemelli; Catholic
   University of the Sacred Heart; IRCCS Policlinico Gemelli
RP Poliani, PL (通讯作者)，Univ Brescia, Dept Mol & Translat Med, Pathol Unit, Ple Spedali Civili 1, I-25125 Brescia, BS, Italy.
EM luigi.poliani@unibs.it
RI Doglietto, Francesco/AAB-2800-2022; Cominelli, Manuela/J-9988-2016;
   LISERRE, ROBERTO/GXV-7944-2022; POLIANI, Pietro Luigi/E-8145-2010
OI Doglietto, Francesco/0000-0002-7438-0734; Branzoli,
   Francesca/0000-0001-9792-0492; Pagani, Francesca/0000-0002-1671-5671;
   Gryzik, Magdalena/0000-0002-1418-116X; POLIANI, Pietro
   Luigi/0000-0002-5662-8978
CR Andronesi OC, 2012, SCI TRANSL MED, V4, DOI 10.1126/scitranslmed.3002693
   Bennett CD, 2018, SCI REP-UK, V8, DOI 10.1038/s41598-018-30342-8
   Blüml S, 2016, NEURO-ONCOLOGY, V18, P126, DOI 10.1093/neuonc/nov097
   Branzoli F, 2018, NEURO-ONCOLOGY, V20, P907, DOI 10.1093/neuonc/nox214
   Capper D, 2018, NATURE, V555, P469, DOI 10.1038/nature26000
   Choi CH, 2016, J CLIN ONCOL, V34, P4030, DOI 10.1200/JCO.2016.67.1222
   Choi C, 2012, NAT MED, V18, P624, DOI 10.1038/nm.2682
   Colicelli John, 2004, Sci STKE, V2004, pRE13, DOI 10.1126/stke.2502004re13
   Coltin H, 2021, ACTA NEUROPATHOL, V142, P859, DOI 10.1007/s00401-021-02358-4
   Corno D, 2012, CANCER DISCOV, V2, P554, DOI 10.1158/2159-8290.CD-11-0199
   Di Ieva A, 2020, WORLD NEUROSURG, V133, pE421, DOI 10.1016/j.wneu.2019.09.040
   El-Ayadi M, 2018, FRONT NEUROL, V9, DOI 10.3389/fneur.2018.00398
   He XL, 2014, NAT MED, V20, P1035, DOI 10.1038/nm.3666
   Jaunmuktane Z, 2019, ACTA NEUROPATHOL COM, V7, DOI 10.1186/s40478-019-0668-8
   Kaur K, 2016, BRAIN PATHOL, V26, P334, DOI 10.1111/bpa.12293
   Leather T, 2017, METABOLITES, V7, DOI 10.3390/metabo7020029
   Louis DN, 2021, NEURO-ONCOLOGY, V23, P1231, DOI 10.1093/neuonc/noab106
   Majd N, 2019, CURR TREAT OPTION ON, V20, DOI 10.1007/s11864-019-0663-0
   Natsumeda M, 2021, DIAGNOSTICS, V11, DOI 10.3390/diagnostics11112129
   Northcott PA, 2019, NAT REV DIS PRIMERS, V5, DOI 10.1038/s41572-019-0063-6
   Northcott PA, 2017, NATURE, V547, P311, DOI 10.1038/nature22973
   Pandit SB, 2003, PROTEINS, V52, P585, DOI 10.1002/prot.10420
   Panigrahy A, 2006, AM J NEURORADIOL, V27, P560
   PROVENCHER SW, 1993, MAGNET RESON MED, V30, P672, DOI 10.1002/mrm.1910300604
   Pusch S, 2014, ACTA NEUROPATHOL COM, V2, DOI 10.1186/2051-5960-2-19
   Shihab HA, 2013, BIOINFORMATICS, V29, P1504, DOI 10.1093/bioinformatics/btt182
   Snuderl M, 2015, J CLIN ONCOL, V33, pE27, DOI 10.1200/JCO.2013.49.4864
   Sunahara RK, 1997, SCIENCE, V278, P1943, DOI 10.1126/science.278.5345.1943
   Taylor MD, 2012, ACTA NEUROPATHOL, V123, P465, DOI 10.1007/s00401-011-0922-z
   Tesileanu CMS, 2021, ACTA NEUROPATHOL, V141, P945, DOI 10.1007/s00401-021-02291-6
   Tokita MJ, 2019, CSH MOL CASE STUD, V5, DOI 10.1101/mcs.a004572
NR 31
TC 1
Z9 1
U1 0
U2 1
PU BMC
PI LONDON
PA CAMPUS, 4 CRINAN ST, LONDON N1 9XW, ENGLAND
SN 2051-5960
J9 ACTA NEUROPATHOL COM
JI Acta Neuropathol. Commun.
PD MAR 20
PY 2023
VL 11
IS 1
AR 47
DI 10.1186/s40478-023-01531-y
PG 9
WC Neurosciences
WE Science Citation Index Expanded (SCI-EXPANDED)
SC Neurosciences & Neurology
GA 9Z1RC
UT WOS:000950924400001
PM 36941703
OA gold, Green Published
DA 2024-03-10
ER

PT J
AU Omuro, A
   Reardon, DA
   Sampson, JH
   Baehring, J
   Sahebjam, S
   Cloughesy, TF
   Chalamandaris, AG
   Potter, V
   Butowski, N
   Lim, M
AF Omuro, Antonio
   Reardon, David A.
   Sampson, John H.
   Baehring, Joachim
   Sahebjam, Solmaz
   Cloughesy, Timothy F.
   Chalamandaris, Alexandros-Georgios
   Potter, Von
   Butowski, Nicholas
   Lim, Michael
TI Nivolumab plus radiotherapy with or without temozolomide in newly
   diagnosed glioblastoma: Results from exploratory phase I cohorts of
   CheckMate 143
SO NEURO-ONCOLOGY ADVANCES
LA English
DT Article
DE nivolumab; newly diagnosed glioblastoma; PD-1; radiotherapy;
   temozolomide
ID ADJUVANT TEMOZOLOMIDE; PROMOTER METHYLATION; MALIGNANT GLIOMAS; MGMT;
   SURVIVAL; IMMUNOTHERAPY; CONCOMITANT; RADIATION; BLOCKADE
AB Background The phase 1 cohorts (1c+1d) of CheckMate 143 (NCT02017717) evaluated the safety/tolerability and efficacy of nivolumab plus radiotherapy (RT) temozolomide (TMZ) in newly diagnosed glioblastoma.
   Methods In total, 136 patients were enrolled. In part A (safety lead-in), 31 patients (n = 15, methylated/unknown MGMT promoter; n = 16, unmethylated MGMT promoter) received nivolumab and RT+TMZ (NIVO+RT+TMZ) and 30 patients with unmethylated MGMT promoter received NIVO+RT. In part B (expansion), patients with unmethylated MGMT promoter were randomized to NIVO+RT+TMZ (n = 29) or NIVO+RT (n = 30). Primary endpoint was safety/tolerability; secondary endpoint was overall survival (OS).
   Results NIVO+RT +/- TMZ was tolerable; grade 3/4 treatment-related adverse events occurred in 51.6% (NIVO+RT+TMZ) and 30.0% (NIVO+RT) of patients in part A and 46.4% (NIVO+RT+TMZ) and 28.6% (NIVO+RT) in part B. No new safety signals were detected. In part A, median OS (mOS) with NIVO+RT+TMZ was 33.38 months (95% CI, 16.2 to not estimable) in patients with methylated MGMT promoter. In patients with unmethylated MGMT promoter, mOS was 16.49 months (12.94-22.08) with NIVO+RT+TMZ and 14.41 months (12.55-17.31) with NIVO+RT. In part B, mOS was 14.75 months (10.01-18.6) with NIVO+RT+TMZ and 13.96 months (10.81-18.14) with NIVO+RT in patients with unmethylated MGMT promoter.
   Conclusions CheckMate 143 was the first trial evaluating immune checkpoint inhibition with first-line treatment of glioblastoma. Results showed that NIVO can be safely combined with RT +/- TMZ, with no new safety signals. Toxicities, including lymphopenia, were more frequent with NIVO+RT+TMZ. OS was similar with or without TMZ in patients with unmethylated MGMT promoter, and differences by MGMT methylation status were observed.
C1 [Omuro, Antonio; Baehring, Joachim] Yale Sch Med, Dept Neurol, New Haven, CT USA.
   [Omuro, Antonio] Mem Sloan Kettering Canc Ctr, Dept Neurol, 1275 York Ave, New York, NY 10021 USA.
   [Reardon, David A.] Harvard Med Sch, Dana Farber Canc Inst, Boston, MA 02115 USA.
   [Sampson, John H.] Duke Univ Hosp, Dept Neurosurg, Durham, NC USA.
   [Sahebjam, Solmaz] Univ S Florida, Moffitt Canc Ctr, Tampa, FL 33620 USA.
   [Cloughesy, Timothy F.] Univ Calif Los Angeles, David Geffen Sch Med, Dept Neurol, Los Angeles, CA 90095 USA.
   [Chalamandaris, Alexandros-Georgios] Bristol Myers Squibb, Biostat, Braine Lalleud, Belgium.
   [Potter, Von] Bristol Myers Squibb, Clin Dev, Princeton, NJ USA.
   [Butowski, Nicholas] Univ Calif San Francisco, Dept Neurol Surg, San Francisco, CA 94143 USA.
   [Lim, Michael] Johns Hopkins Univ Hosp, Dept Neurosurg, Baltimore, MD 21287 USA.
C3 Yale University; Memorial Sloan Kettering Cancer Center; Harvard
   University; Harvard Medical School; Dana-Farber Cancer Institute; Duke
   University; State University System of Florida; University of South
   Florida; H Lee Moffitt Cancer Center & Research Institute; University of
   California System; University of California Los Angeles; University of
   California Los Angeles Medical Center; David Geffen School of Medicine
   at UCLA; Bristol-Myers Squibb; Bristol-Myers Squibb; University of
   California System; University of California San Francisco; Johns Hopkins
   University; Johns Hopkins Medicine
RP Omuro, A (通讯作者)，Yale Univ, Yale Canc Ctr, Dept Neurol, 15 York St,LLCI 920, New Haven, CT 06520 USA.
EM antonio.omuro@yale.edu
RI Cloughesy, Timothy Francis/AGV-1013-2022
OI Lim, Michael/0000-0003-0523-3076; Chalamandaris,
   Alexandros-Georgios/0000-0002-1360-3893
FU Bristol Myers Squibb, Princeton, NJ
FX Bristol Myers Squibb, Princeton, NJ.
CR [Anonymous], 2020, OPD NIV PACK INS
   [Anonymous], 2009, Common Terminology Criteria for Adverse Events
   Berghoff AS, 2012, CLIN NEUROPATHOL, V31, P405, DOI 10.5414/NP300576
   Bristol Myers Squibb, NEWS RELEASE
   Bristol Myers Squibb company, BRIST MYERS SQUIBB A
   Cloughesy TF, 2019, NAT MED, V25, P477, DOI 10.1038/s41591-018-0337-7
   Esteller M, 2000, NEW ENGL J MED, V343, P1350, DOI 10.1056/NEJM200011093431901
   Gustafson MP, 2010, NEURO-ONCOLOGY, V12, P631, DOI 10.1093/neuonc/noq001
   Hao CC, 2020, FRONT ONCOL, V10, DOI 10.3389/fonc.2020.01015
   Hegi ME, 2004, CLIN CANCER RES, V10, P1871, DOI 10.1158/1078-0432.CCR-03-0384
   Hegi ME, 2005, NEW ENGL J MED, V352, P997, DOI 10.1056/NEJMoa043331
   Nduom EK, 2016, NEURO-ONCOLOGY, V18, P195, DOI 10.1093/neuonc/nov172
   Omuro A, 2018, NEURO-ONCOLOGY, V20, P674, DOI 10.1093/neuonc/nox208
   Omuro A, 2013, JAMA-J AM MED ASSOC, V310, P1842, DOI 10.1001/jama.2013.280319
   Ostrom QT, 2018, NEURO-ONCOLOGY, V20, P1, DOI 10.1093/neuonc/noy131
   Park J, 2019, CLIN CANCER RES, V25, P2549, DOI 10.1158/1078-0432.CCR-18-2564
   Preusser M, 2015, NAT REV NEUROL, V11, P504, DOI 10.1038/nrneurol.2015.139
   Reardon DA, 2020, JAMA ONCOL, V6, P1003, DOI 10.1001/jamaoncol.2020.1024
   Reardon DA, 2016, CANCER IMMUNOL RES, V4, P124, DOI 10.1158/2326-6066.CIR-15-0151
   Reardon DA, 2014, NEURO-ONCOLOGY, V16, P1441, DOI 10.1093/neuonc/nou212
   Schalper KA, 2019, NAT MED, V25, P470, DOI 10.1038/s41591-018-0339-5
   Stupp R, 2005, NEW ENGL J MED, V352, P987, DOI 10.1056/NEJMoa043330
   Stupp R, 2017, JAMA-J AM MED ASSOC, V318, P2306, DOI 10.1001/jama.2017.18718
   Stupp R, 2009, LANCET ONCOL, V10, P459, DOI 10.1016/S1470-2045(09)70025-7
   Tang C, 2014, CANCER IMMUNOL RES, V2, P831, DOI 10.1158/2326-6066.CIR-14-0069
   Weller M, 2018, CANCER-AM CANCER SOC, V124, P1316, DOI 10.1002/cncr.31244
   Weller M, 2017, LANCET ONCOL, V18, pE315, DOI 10.1016/S1470-2045(17)30194-8
   Weller M, 2013, NEURO-ONCOLOGY, V15, P4, DOI 10.1093/neuonc/nos273
   Weller M, 2010, NAT REV NEUROL, V6, P39, DOI 10.1038/nrneurol.2009.197
   Wen PY, 2020, NEURO-ONCOLOGY, V22, P1073, DOI 10.1093/neuonc/noaa106
   Wen PY, 2010, J CLIN ONCOL, V28, P1963, DOI 10.1200/JCO.2009.26.3541
   Woroniecka K, 2018, CLIN CANCER RES, V24, P4175, DOI 10.1158/1078-0432.CCR-17-1846
   Zeng J, 2013, INT J RADIAT ONCOL, V86, P343, DOI 10.1016/j.ijrobp.2012.12.025
   Zhao J, 2019, NAT MED, V25, P462, DOI 10.1038/s41591-019-0349-y
NR 34
TC 22
Z9 24
U1 0
U2 1
PU OXFORD UNIV PRESS
PI OXFORD
PA GREAT CLARENDON ST, OXFORD OX2 6DP, ENGLAND
EI 2632-2498
J9 NEURO-ONCOL ADV
JI Neuro-Oncol. Adv.
PD JAN 1
PY 2022
VL 4
IS 1
AR vdac025
DI 10.1093/noajnl/vdac025
PG 14
WC Oncology; Clinical Neurology
WE Emerging Sources Citation Index (ESCI)
SC Oncology; Neurosciences & Neurology
GA 4L7DS
UT WOS:000852789900040
PM 35402913
OA gold, Green Published
DA 2024-03-10
ER

PT J
AU Ramsawhook, A
   Lewis, L
   Coyle, B
   Ruzov, A
AF Ramsawhook, Ashley
   Lewis, Lara
   Coyle, Beth
   Ruzov, Alexey
TI Medulloblastoma and ependymoma cells display increased levels of
   5-carboxylcytosine and elevated <i>TET1</i> expression
SO CLINICAL EPIGENETICS
LA English
DT Article
DE DNA methylation; 5-hydroxymethylcytosine; 5-carboxylcytosine; Paediatric
   brain tumours; Medulloblastoma; Ependymoma; Immunohistochemistry
ID OXIDIZED 5-METHYLCYTOSINE BASES; ORTHOTOPIC XENOGRAFT MODEL; STABLE DNA
   MODIFICATION; CANCER STEM-CELLS; ACTIVE-DEMETHYLATION;
   COLORECTAL-CANCER; CURRENT CONSENSUS; IN-VIVO; 5-HYDROXYMETHYLCYTOSINE;
   5-FORMYLCYTOSINE
AB Background: Alteration of DNA methylation (5-methylcytosine, 5mC) patterns represents one of the causes of tumorigenesis and cancer progression. Tet proteins can oxidise 5mC to 5-hydroxymethylcytosine (5hmC), 5-formylcytosine and 5-carboxylcytosine (5caC). Although the roles of these oxidised forms of 5mC (oxi-mCs) in cancer pathogenesis are still largely unknown, there are indications that they may be involved in the mechanisms of malignant transformation. Thus, reduction of 5hmC content represents an epigenetic hallmark of human tumours, and according to our recent report, 5caC is enriched in a proportion of breast cancers and gliomas. Nevertheless, the distribution of oxi-mCs in paediatric brain tumours has not been assessed.
   Findings: Here, we analyse the global levels and spatial distribution of 5hmC and 5caC in four brain tumour cell lines derived from paediatric sonic hedgehog (SHH) pathway-activated medulloblastomas (Daoy and UW228-3) and ependymomas (BXD-1425EPN and DKFZ-EP1NS). We show that, unlike HeLa cells, the paediatric tumour cell lines possess both 5hmC and 5caC at immunochemically detectable levels and demonstrate that both modifications display high degrees of spatial overlap in the nuclei of medulloblastomas and ependymomas. Moreover, although 5hmC levels are comparable in the four brain tumour cell lines, 5caC staining intensities differ dramatically between them with highest levels of this mark in a subpopulation of DKFZ-EP1NS cells. Remarkably, the 5caC enrichment does not correlate with 5hmC levels and is not associated with alterations in thymine DNA glycosylase (TDG) expression in SHH medulloblastoma and ependymoma cell lines but corresponds to elevated levels of TET1 transcript in UW228-3 and DKFZ-EP1NS cells.
   Conclusions: We demonstrate that both 5caC enrichment and elevated TET1 expression are observed in SHH medulloblastomas and ependymomas. Our results suggest that increased Tet-dependent 5mC oxidation may represent one of the epigenetic signatures of cancers with neural stem cell origin and, thus, may contribute to development of novel approaches for diagnosis and therapy of the brain tumours.
C1 [Coyle, Beth] Univ Nottingham, Sch Med, Childrens Brain Tumour Res Ctr, QMC, Nottingham NG7 2UH, England.
   [Ramsawhook, Ashley; Lewis, Lara; Ruzov, Alexey] Univ Nottingham, Sch Med, Div Canc & Stem Cells, Ctr Biomol Sci, Univ Pk, Nottingham NG7 2RD, England.
C3 University of Nottingham; University of Nottingham
RP Coyle, B (通讯作者)，Univ Nottingham, Sch Med, Childrens Brain Tumour Res Ctr, QMC, Nottingham NG7 2UH, England.; Ruzov, A (通讯作者)，Univ Nottingham, Sch Med, Div Canc & Stem Cells, Ctr Biomol Sci, Univ Pk, Nottingham NG7 2RD, England.
EM beth.coyle@nottingham.ac.uk; Alexey.Ruzov@nottingham.ac.uk
RI Coyle, Beth/AFO-8928-2022; Ruzov, Alexey/AAF-3669-2020
OI Coyle, Beth/0000-0003-2957-1862; Ruzov, Alexey/0000-0002-1247-6634
FU BBSRC [BB/N005759/1]; MSc course in Stem Cell Technology (University of
   Nottingham); BBSRC [BB/N005759/1, BB/L013827/1] Funding Source: UKRI;
   Biotechnology and Biological Sciences Research Council [BB/L013827/1,
   BB/N005759/1] Funding Source: researchfish
FX The work was supported by the MSc course in Stem Cell Technology
   (University of Nottingham) and BBSRC (BB/N005759/1 to AR).
CR Bachman M, 2015, NAT CHEM BIOL, V11, P555, DOI 10.1038/nchembio.1848
   Bachman M, 2014, NAT CHEM, V6, P1049, DOI [10.1038/nchem.2064, 10.1038/NCHEM.2064]
   Bian EB, 2014, J NEURO-ONCOL, V116, P429, DOI 10.1007/s11060-013-1328-7
   Chang CJ, 2012, CHILD NERV SYST, V28, P363, DOI 10.1007/s00381-011-1672-x
   Chen KH, 2010, CHILD NERV SYST, V26, P1605, DOI 10.1007/s00381-010-1190-2
   Dawson MA, 2012, CELL, V150, P12, DOI 10.1016/j.cell.2012.06.013
   de Bont JM, 2008, NEURO-ONCOLOGY, V10, P1040, DOI 10.1215/15228517-2008-059
   Dietl S, 2016, BMC CANCER, V16, DOI 10.1186/s12885-016-2170-z
   Ehrlich M, 2013, ADV EXP MED BIOL, V754, P31, DOI 10.1007/978-1-4419-9967-2_2
   Eleftheriou M, 2015, CLIN EPIGENETICS, V7, DOI 10.1186/s13148-015-0117-x
   Ficz G, 2014, GENOMICS, V104, P352, DOI 10.1016/j.ygeno.2014.08.017
   Ficz G, 2013, CELL STEM CELL, V13, P351, DOI 10.1016/j.stem.2013.06.004
   Goding CR, 2014, NAT REV CANCER, V14, P568, DOI 10.1038/nrc3781
   Haffner MC, 2011, ONCOTARGET, V2, P627
   He YF, 2011, SCIENCE, V333, P1303, DOI 10.1126/science.1210944
   Hovestadt V, 2014, NATURE, V510, P537, DOI 10.1038/nature13268
   Hsu CH, 2012, CELL REP, V2, P568, DOI 10.1016/j.celrep.2012.08.030
   Huang H, 2013, P NATL ACAD SCI USA, V110, P11994, DOI 10.1073/pnas.1310656110
   Ichimura N, 2015, CANCER PREV RES, V8, P702, DOI 10.1158/1940-6207.CAPR-14-0306
   Ito S, 2011, SCIENCE, V333, P1300, DOI 10.1126/science.1210597
   Iurlaro M, 2016, GENOME BIOL, V17, DOI 10.1186/s13059-016-1001-5
   Iurlaro M, 2013, GENOME BIOL, V14, DOI 10.1186/gb-2013-14-10-r119
   Jin SG, 2011, CANCER RES, V71, P7360, DOI 10.1158/0008-5472.CAN-11-2023
   Johnson RA, 2010, NATURE, V466, P632, DOI 10.1038/nature09173
   Jones PA, 2002, NAT REV GENET, V3, P415, DOI 10.1038/nrg816
   Keles GE, 1995, ONCOL RES, V7, P493
   Kraus TFJ, 2015, J CANCER, V6, P832, DOI 10.7150/jca.12010
   Kudo Y, 2012, CANCER SCI, V103, P670, DOI 10.1111/j.1349-7006.2012.02213.x
   Lian CG, 2012, CELL, V150, P1135, DOI 10.1016/j.cell.2012.07.033
   Maiti A, 2011, J BIOL CHEM, V286, P35334, DOI 10.1074/jbc.C111.284620
   Milde T, 2012, BRAIN PATHOL, V22, P848, DOI 10.1111/j.1750-3639.2012.00600.x
   Milde T, 2011, ACTA NEUROPATHOL, V122, P637, DOI 10.1007/s00401-011-0866-3
   Pajtler KW, 2015, CANCER CELL, V27, P728, DOI 10.1016/j.ccell.2015.04.002
   Park SJ, 2016, ONCOL RES, V23, P89, DOI 10.3727/096504015X14496932933539
   Parker M, 2014, NATURE, V506, P451, DOI 10.1038/nature13109
   Ramaswamy V, 2016, ACTA NEUROPATHOL, V131, P821, DOI 10.1007/s00401-016-1569-6
   Rawluszko-Wieczorek AA, 2015, J CANCER RES CLIN, V141, P1379, DOI 10.1007/s00432-014-1901-2
   Song JK, 2016, BIOESSAYS, V38, P1038, DOI 10.1002/bies.201600126
   Tahiliani M, 2009, SCIENCE, V324, P930, DOI 10.1126/science.1170116
   Takai H, 2014, CELL REP, V9, P48, DOI 10.1016/j.celrep.2014.08.071
   Tamanaha E, 2016, J AM CHEM SOC, V138, P9345, DOI 10.1021/jacs.6b03243
   Taylor MD, 2005, CANCER CELL, V8, P323, DOI 10.1016/j.ccr.2005.09.001
   Taylor MD, 2012, ACTA NEUROPATHOL, V123, P465, DOI 10.1007/s00401-011-0922-z
   TEMPEST PR, 1988, BRIT J CANCER, V58, P3, DOI 10.1038/bjc.1988.150
   Tian YP, 2016, CHINESE MED J-PEKING, V129, P1744, DOI 10.4103/0366-6999.185873
   Tzaridis T, 2016, ONCOTARGET, DOI 10.18632/oncotarget.11452
   Vanner RJ, 2014, CANCER CELL, V26, P33, DOI 10.1016/j.ccr.2014.05.005
   Wheldon LM, 2014, CELL REP, V7, P1353, DOI 10.1016/j.celrep.2014.05.003
   Wu BK, 2014, CELL REP, V9, P1827, DOI 10.1016/j.celrep.2014.10.063
   Wu H, 2011, GENE DEV, V25, P2436, DOI 10.1101/gad.179184.111
   Wu MZ, 2015, CANCER RES, V75, P3912, DOI 10.1158/0008-5472.CAN-14-3208
   Yu LT, 2010, NEURO-ONCOLOGY, V12, P580, DOI 10.1093/neuonc/nop056
NR 52
TC 12
Z9 14
U1 0
U2 9
PU BIOMED CENTRAL LTD
PI LONDON
PA 236 GRAYS INN RD, FLOOR 6, LONDON WC1X 8HL, ENGLAND
SN 1868-7083
J9 CLIN EPIGENETICS
JI Clin. Epigenetics
PD FEB 13
PY 2017
VL 9
AR 18
DI 10.1186/s13148-016-0306-2
PG 9
WC Oncology; Genetics & Heredity
WE Science Citation Index Expanded (SCI-EXPANDED)
SC Oncology; Genetics & Heredity
GA EK4VP
UT WOS:000393925500001
PM 28228863
OA Green Published, Green Accepted, gold
DA 2024-03-10
ER

PT J
AU Mur, P
   Mollejo, M
   Hernández-Iglesias, T
   de Lope, AR
   Castresana, JS
   Garcia, JF
   Fiano, C
   Ribalta, T
   Rey, JA
   Meléndez, B
AF Mur, Pilar
   Mollejo, Manuela
   Hernandez-Iglesias, Teresa
   de Lope, Angel Rodriguez
   Castresana, Javier S.
   Garcia, Juan F.
   Fiano, Concepcion
   Ribalta, Teresa
   Rey, Juan A.
   Melendez, Barbara
TI Molecular Classification Defines 4 Prognostically Distinct Glioma Groups
   Irrespective of Diagnosis and Grade
SO JOURNAL OF NEUROPATHOLOGY AND EXPERIMENTAL NEUROLOGY
LA English
DT Article
DE 1p/19q codeletion; ATRX alteration; Glioma; IDH mutation
ID ASTROCYTIC TUMORS; IDH1 MUTATIONS; FREQUENT ATRX; 1P/19Q LOSS;
   EXPRESSION; OLIGODENDROGLIOMAS; METHYLATION; PREDICTORS; PHENOTYPE;
   TELOMERES
AB According to World Health Organization criteria, diffuse gliomas are divided into several histological subtypes, including astrocytomas, oligodendrogliomas, and oligoastrocytomas, and 4 malignancy grades (I-IV). Molecular alterations, such as the isocitrate dehydrogenase gene (IDH) mutation or 1p/19q loss, are found in these tumors but are not included in the current classification system. Recently, mutation of alpha thalassemia/mental retardation syndrome X-linked (ATRX) gene and its loss of expression have been reported in infiltrating gliomas. We evaluated ATRX protein expression in 272 gliomas and its association with molecular and clinical features. Loss of ATRX expression was more common in tumors with an astrocytic component (astrocytomas II/III, 46.4%; oligoastrocytomas, 47.5%) but was uncommon in oligodendrogliomas (7.3%) and glioblastomas (0.9%). In astrocytic tumors, loss of ATRX expression was significantly associated with longer overall survival. Remarkably, on the basis of IDH mutation, 1p/19q codeletion, and ATRX expression, our study defined 4 molecularly and prognostically different groups of gliomas, showing the relevance of ATRX expression as a new marker for refining the molecular classification of gliomas and for distinguishing clinically distinct prognostic subgroups of patients.
C1 [Mur, Pilar; Mollejo, Manuela; Hernandez-Iglesias, Teresa; Melendez, Barbara] Virgen De La Salud Hosp, Mol Pathol Res Unit, Toledo 45004, Spain.
   [Mollejo, Manuela] Virgen De La Salud Hosp, Dept Pathol, Toledo 45004, Spain.
   [de Lope, Angel Rodriguez] Virgen De La Salud Hosp, Dept Neurosurg, Toledo 45004, Spain.
   [Castresana, Javier S.] Univ Navarra, Sch Sci, Dept Biochem & Genet, E-31080 Pamplona, Spain.
   [Garcia, Juan F.] MD Anderson Int, Dept Pathol, Madrid, Spain.
   [Fiano, Concepcion] Univ Hosp Complex Vigo, Dept Pathol, Vigo, Spain.
   [Ribalta, Teresa] Univ Clin Hosp, Dept Pathol, Barcelona, Spain.
   [Rey, Juan A.] La Paz Univ Hosp, IdiPaz Res Unit, Madrid, Spain.
C3 Complejo Hospitalario de Toledo; Complejo Hospitalario de Toledo;
   Complejo Hospitalario de Toledo; University of Navarra; University of
   Texas System; UTMD Anderson Cancer Center; University of Barcelona;
   Hospital Clinic de Barcelona; Hospital Universitario La Paz
RP Meléndez, B (通讯作者)，Virgen De La Salud Hosp, Dept Pathol, Mol Pathol Res Unit, Avda Barber 30, Toledo 45004, Spain.
RI Mollejo, Manuela/ISS-7831-2023; De Lope, Angel/H-5246-2012; Castresana,
   Javier S/AFT-2167-2022; MOLINA, PILAR MUR/G-7222-2015; Melendez,
   Barbara/E-1216-2017; GARCIA, JUAN/L-2118-2016
OI MOLINA, PILAR MUR/0000-0003-0780-926X; Melendez,
   Barbara/0000-0001-5004-8895; GARCIA, JUAN/0000-0001-6974-0806;
   Castresana, Javier S./0000-0002-2373-482X; Ribalta Farres,
   Teresa/0000-0003-2692-0051; Rodriguez de Lope LLorca,
   Angel/0000-0001-8959-5407; Mollejo, Manuela/0000-0001-5658-0532
FU Fondo de Investigaciones Sanitarias of the Instituto de Salud Carlos
   III, Ministerio de Ciencia e Innovacion [PI10/01974, PI10/01972,
   CA12/00318, PI13/00800, INT13/046, PT13/0010/0007, PI13/00055]; Fondo
   Europeo de Desarrollo Regional (FEDER) "Union Europea" "Una manera de
   hacer Europa"
FX This work was supported by grants PI10/01974, PI10/01972, CA12/00318,
   PI13/00800, INT13/046, PT13/0010/0007, and PI13/00055 from the Fondo de
   Investigaciones Sanitarias of the Instituto de Salud Carlos III,
   Ministerio de Ciencia e Innovacion, cofunded by the Fondo Europeo de
   Desarrollo Regional (FEDER 2007-2013) "Union Europea" "Una manera de
   hacer Europa."
CR Abedalthagafi M, 2013, MODERN PATHOL, V26, P1425, DOI 10.1038/modpathol.2013.90
   Balss J, 2008, ACTA NEUROPATHOL, V116, P597, DOI 10.1007/s00401-008-0455-2
   Bettegowda C, 2011, SCIENCE, V333, P1453, DOI 10.1126/science.1210557
   Blesa D, 2009, J NEUROPATH EXP NEUR, V68, P274, DOI 10.1097/NEN.0b013e31819a3e8c
   Brennan CW, 2013, CELL, V155, P462, DOI 10.1016/j.cell.2013.09.034
   Cai JQ, 2014, ONCOTARGET, V5, P2551, DOI 10.18632/oncotarget.1838
   Cairncross JG, 1998, J NATL CANCER I, V90, P1473, DOI 10.1093/jnci/90.19.1473
   Clynes D, 2013, TRENDS BIOCHEM SCI, V38, P461, DOI 10.1016/j.tibs.2013.06.011
   Duncan CG, 2012, GENOME RES, V22, P2339, DOI 10.1101/gr.132738.111
   Gorovets D, 2012, CLIN CANCER RES, V18, P2490, DOI 10.1158/1078-0432.CCR-11-2977
   Gupta R, 2013, MODERN PATHOL, V26, P619, DOI 10.1038/modpathol.2012.210
   Hartmann C, 2009, ACTA NEUROPATHOL, V118, P469, DOI 10.1007/s00401-009-0561-9
   Heaphy CM, 2011, SCIENCE, V333, P425, DOI 10.1126/science.1207313
   Jiao YC, 2012, ONCOTARGET, V3, P709, DOI 10.18632/oncotarget.588
   Kannan K, 2012, ONCOTARGET, V3, P1194
   Killela PJ, 2013, P NATL ACAD SCI USA, V110, P6021, DOI 10.1073/pnas.1303607110
   Liu XY, 2012, ACTA NEUROPATHOL, V124, P615, DOI 10.1007/s00401-012-1031-3
   Louis DN, 2007, ACTA NEUROPATHOL, V114, P97, DOI [DOI 10.1007/s00401-007-0243-4, 10.1007/s00401-007-0243-4]
   Lu C, 2012, NATURE, V483, P474, DOI 10.1038/nature10860
   Meeker AK, 2002, AM J PATHOL, V160, P1259, DOI 10.1016/S0002-9440(10)62553-9
   Mur P, 2013, ACTA NEUROPATHOL, V126, P277, DOI 10.1007/s00401-013-1130-9
   Nguyen DN, 2013, BRAIN PATHOL, V23, P237, DOI 10.1111/j.1750-3639.2012.00630.x
   Noushmehr H, 2010, CANCER CELL, V17, P510, DOI 10.1016/j.ccr.2010.03.017
   Parsons DW, 2008, SCIENCE, V321, P1807, DOI 10.1126/science.1164382
   Ruano Y, 2009, AM J CLIN PATHOL, V131, P257, DOI 10.1309/AJCP64YBDVCTIRWV
   Sahm F, 2014, ACTA NEUROPATHOL, V128, P551, DOI 10.1007/s00401-014-1326-7
   Sahm F, 2012, ACTA NEUROPATHOL, V123, P853, DOI 10.1007/s00401-012-0993-5
   Schwartzentruber J, 2012, NATURE, V482, P226, DOI [10.1038/nature10833, 10.1007/s13311-012-0137-6]
   Smith JS, 2000, J CLIN ONCOL, V18, P636, DOI 10.1200/JCO.2000.18.3.636
   Sturm D, 2014, NAT REV CANCER, V14, P92, DOI 10.1038/nrc3655
   Sturm D, 2012, CANCER CELL, V22, P425, DOI 10.1016/j.ccr.2012.08.024
   Turcan S, 2012, NATURE, V483, P479, DOI 10.1038/nature10866
   von Deimling A, 2011, BRAIN PATHOL, V21, P74, DOI 10.1111/j.1750-3639.2010.00454.x
   Weller M, 2007, CLIN CANCER RES, V13, P6933, DOI 10.1158/1078-0432.CCR-07-0573
   Wiestler B, 2013, ACTA NEUROPATHOL, V126, P443, DOI 10.1007/s00401-013-1156-z
   Yip S, 2012, J PATHOL, V226, P7, DOI 10.1002/path.2995
NR 36
TC 29
Z9 31
U1 0
U2 23
PU OXFORD UNIV PRESS INC
PI CARY
PA JOURNALS DEPT, 2001 EVANS RD, CARY, NC 27513 USA
SN 0022-3069
EI 1554-6578
J9 J NEUROPATH EXP NEUR
JI J. Neuropathol. Exp. Neurol.
PD MAR
PY 2015
VL 74
IS 3
BP 241
EP 249
DI 10.1097/NEN.0000000000000167
PG 9
WC Clinical Neurology; Neurosciences; Pathology
WE Science Citation Index Expanded (SCI-EXPANDED)
SC Neurosciences & Neurology; Pathology
GA CB7AG
UT WOS:000349777700006
PM 25668564
OA Bronze
DA 2024-03-10
ER

PT J
AU Wang, ZA
   Cui, Y
   Wang, FC
   Xu, LX
   Yan, Y
   Tong, XG
   Yan, H
AF Wang, Zhengang
   Cui, Yang
   Wang, Fanchen
   Xu, Lixia
   Yan, Yan
   Tong, Xiaoguang
   Yan, Hua
TI DNA methylation-regulated LINC02587 inhibits ferroptosis and promotes
   the progression of glioma cells through the CoQ-FSP1 pathway
SO BMC CANCER
LA English
DT Article
DE Glioma; LncRNA; LINC02587; Methylation; Ferroptosis; RNA-seq; CoQ-FSP1
ID CANCER; LNCRNA; RNA
AB Background Long noncoding RNAs (lncRNAs) are considered key players in the formation and development of tumors. Herein, Gene Expression Profiling Interactive Analysis (GEPIA) was employed as a bioinformatics technology. LINC02587 is differentially expressed in bladder urothelial cancer, glioblastoma, lung adenocarcinoma, lung SCC, melanoma, and other tumor tissue and cells. However, its impact on the emergence of glioma and its mechanism is remaining elusive. Methods Some of the in vitro assays employed in this study were the CCK-8 / Annexin-V / Transwell assays, colony formation, and wound healing, together with Western blot (WB) evaluation. MSP / BSP assays were employed for assessing the CpG island's methylation status in the LINC02587 promoter. Through transcriptome, ferroptosis-related experiments, and WB evaluation, it was confirmed that LINC02587 is correlated with the regulation of ferroptosis in tumor cells, and CoQ-Fsp1 is one of its regulatory pathways. Moreover, the underlined in-vitro results were further validated by in-vivo studies. Results The current study shows that the promoter sequence of LINC02587 is regulated by methylation. The silencing of LINC02587 can inhibit cellular proliferative, migrative, and invasive properties, and induce ferroptosis within gliomas through the CoQ-FSP1 pathway. Conclusions LINC02587 is likely to be a novel drug target in treating glioma.
C1 [Wang, Zhengang; Cui, Yang; Wang, Fanchen; Xu, Lixia; Yan, Yan; Tong, Xiaoguang; Yan, Hua] Tianjin Med Univ, Clin Coll Neurol Neurosurg & Neurorehabil, Tianjin 300350, Peoples R China.
   [Wang, Zhengang] Weifang Med Univ, Affiliated Hosp, Dept Neurosurg, Weifang 261000, Shan Dong, Peoples R China.
   [Cui, Yang] Hebei Yanda Hosp, Dept Neurosurg, Langfang, He Bei, Peoples R China.
   [Wang, Fanchen] Tianjin Med Univ, Canc Inst & Hosp, Natl Clin Res Ctr Canc, Tianjins Clin Res Ctr Canc,Canc Mol Diagnost Core,, Tianjin 300060, Peoples R China.
   [Xu, Lixia; Tong, Xiaoguang; Yan, Hua] Tianjin Huanhu Hosp, Tianjin Neurosurg Inst, Tianjin Key Lab Cerebral Vasc & Neurodegenerat Dis, Tianjin 300350, Peoples R China.
   [Yan, Yan] Tianjin Huanhu Hosp, Clin Lab, Tianjin 300350, Peoples R China.
   [Tong, Xiaoguang; Yan, Hua] Tianjin Huanhu Hosp, Dept Neurosurg, Tianjin 300350, Peoples R China.
C3 Tianjin Medical University; Shandong Second Medical University; Tianjin
   Medical University
RP Yan, Y; Tong, XG; Yan, H (通讯作者)，Tianjin Med Univ, Clin Coll Neurol Neurosurg & Neurorehabil, Tianjin 300350, Peoples R China.; Tong, XG; Yan, H (通讯作者)，Tianjin Huanhu Hosp, Tianjin Neurosurg Inst, Tianjin Key Lab Cerebral Vasc & Neurodegenerat Dis, Tianjin 300350, Peoples R China.; Yan, Y (通讯作者)，Tianjin Huanhu Hosp, Clin Lab, Tianjin 300350, Peoples R China.; Tong, XG; Yan, H (通讯作者)，Tianjin Huanhu Hosp, Dept Neurosurg, Tianjin 300350, Peoples R China.
EM yanyandoctor1982@163.com; tongxg@yahoo.com; yanhua20042007@sina.com
FU Project of Weifang Municipal Health Commission
FX No Statement Available
CR Bersuker K, 2019, NATURE, V575, P688, DOI 10.1038/s41586-019-1705-2
   Bhan A, 2017, CANCER RES, V77, P3965, DOI 10.1158/0008-5472.CAN-16-2634
   Chan JJ, 2018, INT J MOL SCI, V19, DOI 10.3390/ijms19051310
   Chi YJ, 2019, CELLS-BASEL, V8, DOI 10.3390/cells8091015
   Doll S, 2019, NATURE, V575, P693, DOI 10.1038/s41586-019-1707-0
   Ehrlich M, 2019, EPIGENETICS-US, V14, P1141, DOI 10.1080/15592294.2019.1638701
   Fan QW, 2011, CURR TOP MICROBIOL, V347, P279, DOI 10.1007/82_2010_67
   Ghafouri-Fard S, 2020, BIOMED PHARMACOTHER, V123, DOI 10.1016/j.biopha.2019.109774
   Gokulnath P, 2020, INT J MOL SCI, V21, DOI 10.3390/ijms21114059
   Kumar MM, 2017, CURR TOP MED CHEM, V17, P1750, DOI 10.2174/1568026617666161116144744
   Lamouille S, 2014, NAT REV MOL CELL BIO, V15, P178, DOI 10.1038/nrm3758
   Lili Lan, Pathology-Research and Practice, DOI [10.1016/j.prp.2020.152877, DOI 10.1016/J.PRP.2020.152877]
   Lin LY, 2018, MOL CANCER, V17, DOI 10.1186/s12943-018-0834-9
   Liu XX, 2021, BIOENGINEERED, V12, P3322, DOI 10.1080/21655979.2021.1947174
   Ma LN, 2013, RNA BIOL, V10, P925, DOI 10.4161/rna.24604
   Mao C, 2021, NATURE, V593, P586, DOI 10.1038/s41586-021-03539-7
   Muneer KVA, 2019, J MED SYST, V43, DOI 10.1007/s10916-019-1228-2
   Natsume A, 2010, CANCER SCI, V101, P1331, DOI 10.1111/j.1349-7006.2010.01545.x
   Ostrom QT, 2017, NEURO-ONCOLOGY, V19, pV1, DOI 10.1093/neuonc/nox158
   Ouyang DJ, 2018, INT J CLIN EXP PATHO, V11, P2621
   Peng WX, 2017, ONCOGENE, V36, P5661, DOI 10.1038/onc.2017.184
   Tang ZF, 2017, NUCLEIC ACIDS RES, V45, pW98, DOI 10.1093/nar/gkx247
   Van Meir EG, 2010, CA-CANCER J CLIN, V60, P166, DOI 10.3322/caac.20069
   Wang BS, 2019, EPIGENET CHROMATIN, V12, DOI 10.1186/s13072-019-0283-8
   Yang CM, 2016, CLIN EPIGENETICS, V8, DOI 10.1186/s13148-016-0291-5
   Zhang QY, 2020, ONCOL LETT, V19, P1496, DOI 10.3892/ol.2019.11236
NR 26
TC 0
Z9 0
U1 0
U2 0
PU BMC
PI LONDON
PA CAMPUS, 4 CRINAN ST, LONDON N1 9XW, ENGLAND
EI 1471-2407
J9 BMC CANCER
JI BMC Cancer
PD OCT 17
PY 2023
VL 23
IS 1
AR 989
DI 10.1186/s12885-023-11502-0
PG 15
WC Oncology
WE Science Citation Index Expanded (SCI-EXPANDED)
SC Oncology
GA IY7R1
UT WOS:001169970900001
OA gold, Green Submitted, Green Published
DA 2024-03-10
ER

PT J
AU Pan, KL
   Hu, B
   Wang, LD
   Yuan, JL
   Xu, WX
AF Pan, Kailing
   Hu, Bin
   Wang, Lude
   Yuan, Jianlie
   Xu, Wenxia
TI STUB1-SMYD2 Axis Regulates Drug Resistance in Glioma cells
SO JOURNAL OF MOLECULAR NEUROSCIENCE
LA English
DT Article; Early Access
DE SMYD2; Gliomas; Drug resistance; STUB1
ID TUMOR PROGRESSION; METHYLATION; SMYD2; INHIBITION; OVEREXPRESSION;
   INSIGHTS; RECEPTOR; CANCER; CYCLE; P53
AB SET and MYND domain-containing protein 2 (SMYD2) is an important epigenetic regulator that methylates histone and non-histone proteins. The study aimed to investigate the oncogenic role of SMYD2 in gliomas and explore its degradation mechanism induced by cisplatin. Tumor tissue microarray of 441 patients with glioma was collected for SMYD2 immunohistochemical staining. Kaplan-Meier survival curves were constructed using the overall survival values. mRNA-sequencing analysis was performed for understanding the downstream mechanisms mediated by SMYD2. The half-inhibitory concentrations (IC50) of temozolomide and cisplatin in AZ505-treated and control cells were calculated. The potential E3 ubiquitin ligase of SMYD2 was predicted in UbiBrowser and confirmed by a knockdown test. The effect of SMYD2 and its E3 ligase on apoptosis and migration of glioma cells was determined via cell-function assays. High SMYD2 expression correlated with a high WHO stage (P = 0.004) and a low survival probability (P = 0.012). The inhibition of SMYD2 suppressed the process of epithelial to mesenchymal transition (EMT) by downregulating the expression of Collagen 1A1 (COL1A1). AZ505 treatment significantly increased the drug sensitivity of glioma cells. SMYD2 expression was markedly reduced by cisplatin treatment via STIP1 Homology And U-Box Containing Protein 1 (STUB1)-mediated degradation. The knockdown of STUB1 could partly reverse the cell function impairment induced by cisplatin. Our findings suggested that SMYD2 could be a potential drug target for the treatment of gliomas, and STUB1-mediated degradation of SMYD2 plays an important role in reversing chemotherapy resistance in patients with gliomas.
C1 [Pan, Kailing; Wang, Lude; Xu, Wenxia] Zhejiang Univ, Sch Med, Affiliated Jinhua Hosp, Cent Lab, Jinhua 321000, Zhejiang, Peoples R China.
   [Hu, Bin] Zhejiang Univ, Affiliated Jinhua Hosp, Dept Pathol, Sch Med, Jinhua 321000, Zhejiang, Peoples R China.
   [Yuan, Jianlie] Zhejiang Univ, Affiliated Jinhua Hosp, Dept Neurosurg, Sch Med, Jinhua 321000, Zhejiang, Peoples R China.
C3 Zhejiang University; Zhejiang University; Zhejiang University
RP Xu, WX (通讯作者)，Zhejiang Univ, Sch Med, Affiliated Jinhua Hosp, Cent Lab, Jinhua 321000, Zhejiang, Peoples R China.; Yuan, JL (通讯作者)，Zhejiang Univ, Affiliated Jinhua Hosp, Dept Neurosurg, Sch Med, Jinhua 321000, Zhejiang, Peoples R China.
EM yuanjianlie@zju.edu.cn; xuwenxia@zju.edu.cn
FU Key Research and Development Program of Zhejiang Province [2019C03044];
   Jinhua Science and Technology Research Program [2021-3-044]; Natural
   Science Foundation of Zhejiang province [LY21H160014]; Foundation of
   Jinhua hospital [JY2019-3-001, JY2020-6-04]
FX This work was supported by the Key Research and Development Program of
   Zhejiang Province (2019C03044), the Jinhua Science and Technology
   Research Program (2021-3-044), the Natural Science Foundation of
   Zhejiang province (LY21H160014), and the Foundation of Jinhua hospital
   (JY2019-3-001, JY2020-6-04).
CR Ahmed SF, 2012, J BIOL CHEM, V287, P15996, DOI 10.1074/jbc.M111.321083
   Brown MA, 2006, MOL CANCER, V5, DOI 10.1186/1476-4598-5-26
   Chen S, 2019, J AM CHEM SOC, V141, P8064, DOI 10.1021/jacs.9b02553
   Cho HS, 2012, NEOPLASIA, V14, P476, DOI 10.1593/neo.12656
   Connell P, 2001, NAT CELL BIOL, V3, P93, DOI 10.1038/35050618
   Du BW, 2016, MOLECULES, V21, DOI 10.3390/molecules21070965
   Espinosa G, 2011, P NATL ACAD SCI USA, V108, P6008, DOI 10.1073/pnas.1018572108
   Ferguson AD, 2011, STRUCTURE, V19, P1262, DOI 10.1016/j.str.2011.06.011
   Göbel A, 2020, BBA-REV CANCER, V1873, DOI 10.1016/j.bbcan.2020.188351
   Gonzalez DM, 2014, SCI SIGNAL, V7, DOI 10.1126/scisignal.2005189
   Guo DL, 2011, CANCER DISCOV, V1, P442, DOI 10.1158/2159-8290.CD-11-0102
   Huang J, 2006, NATURE, V444, P629, DOI 10.1038/nature05287
   Ivanov GS, 2007, MOL CELL BIOL, V27, P6756, DOI 10.1128/MCB.00460-07
   Kim SM, 2016, SCI REP-UK, V6, DOI 10.1038/srep29423
   Komatsu S, 2015, BRIT J CANCER, V112, P357, DOI 10.1038/bjc.2014.543
   Kukita A, 2019, BIOCHEM BIOPH RES CO, V513, P340, DOI 10.1016/j.bbrc.2019.03.155
   Lin CY, 2021, CANCER LETT, V508, P76, DOI 10.1016/j.canlet.2021.03.022
   Luan HT, 2018, CANCER RES, V78, P2524, DOI 10.1158/0008-5472.CAN-16-2140
   Ma HP, 2019, CANCERS, V11, DOI 10.3390/cancers11060786
   Nakakido M, 2015, NEOPLASIA, V17, P367, DOI 10.1016/j.neo.2015.03.002
   Ostrom QT, 2016, NEURO-ONCOLOGY, V18, P1, DOI 10.1093/neuonc/nov297
   Parsons JL, 2008, MOL CELL, V29, P477, DOI 10.1016/j.molcel.2007.12.027
   Qiu ZH, 2016, GENE, V576, P22, DOI 10.1016/j.gene.2015.09.067
   Ren HL, 2019, ONCOTARGETS THER, V12, P2585, DOI 10.2147/OTT.S186806
   Saddic LA, 2010, J BIOL CHEM, V285, P37733, DOI 10.1074/jbc.M110.137612
   Seo J, 2019, ARCH PHARM RES, V42, P63, DOI 10.1007/s12272-018-1101-8
   Shang L, 2019, FRONT ONCOL, V9, DOI 10.3389/fonc.2019.00306
   Shi WD, 2020, CELL COMMUN SIGNAL, V18, DOI 10.1186/s12964-020-00604-y
   Song JP, 2019, ONCOL LETT, V17, P3851, DOI 10.3892/ol.2019.10054
   Su J, 2020, NATURE, V577, P566, DOI 10.1038/s41586-019-1897-5
   Sun XL, 2020, EUR REV MED PHARMACO, V24, P1367, DOI 10.26355/eurrev_202002_20194
   Tan AC, 2020, CA-CANCER J CLIN, V70, P299, DOI 10.3322/caac.21613
   Theocharis AD, 2016, ADV DRUG DELIVER REV, V97, P4, DOI 10.1016/j.addr.2015.11.001
   Tomiyama A, 2019, SEMIN CANCER BIOL, V58, P118, DOI 10.1016/j.semcancer.2019.01.004
   Wang D, 2017, CANCER METAST REV, V36, P683, DOI 10.1007/s10555-017-9703-z
   WANG H, 2020, HEPATOLOGY
   Wang QY, 2020, FRONT ONCOL, V10, DOI 10.3389/fonc.2020.00850
   Wei CY, 2019, J HEMATOL ONCOL, V12, DOI 10.1186/s13045-019-0711-z
   Wijers M, 2015, CURR OPIN LIPIDOL, V26, P82, DOI 10.1097/MOL.0000000000000157
   Xu HJ, 2020, BBA-REV CANCER, V1874, DOI 10.1016/j.bbcan.2020.188394
   Xu WC, 2018, MED SCI MONITOR, V24, P7357, DOI 10.12659/MSM.910168
   Yan LB, 2019, THERANOSTICS, V9, P8377, DOI 10.7150/thno.37628
   Yu H, 2021, CNS NEUROSCI THER, V27, P470, DOI 10.1111/cns.13587
   Zhang X, 2013, P NATL ACAD SCI USA, V110, P17284, DOI 10.1073/pnas.1307959110
NR 44
TC 5
Z9 5
U1 1
U2 9
PU SPRINGERNATURE
PI LONDON
PA CAMPUS, 4 CRINAN ST, LONDON, N1 9XW, ENGLAND
SN 0895-8696
EI 1559-1166
J9 J MOL NEUROSCI
JI J. Mol. Neurosci.
PD 2022 SEP
PY 2022
VL 72
IS 9
BP 2030
EP 2044
DI 10.1007/s12031-022-02051-5
EA AUG 2022
PG 15
WC Biochemistry & Molecular Biology; Neurosciences
WE Science Citation Index Expanded (SCI-EXPANDED)
SC Biochemistry & Molecular Biology; Neurosciences & Neurology
GA 3X8TM
UT WOS:000837519100001
PM 35939202
DA 2024-03-10
ER

PT J
AU Wang, HY
   Tang, K
   Liang, TY
   Zhang, WZ
   Li, JY
   Wang, W
   Hu, HM
   Li, MY
   Wang, HQ
   He, XZ
   Zhu, ZY
   Liu, YW
   Zhang, SZ
AF Wang, Hao-Yuan
   Tang, Kai
   Liang, Ting-Yu
   Zhang, Wei-Zhong
   Li, Ji-Ye
   Wang, Wen
   Hu, Hui-Min
   Li, Ming-Yang
   Wang, Hui-Qing
   He, Xiao-Zheng
   Zhu, Zhi-Yuan
   Liu, Yan-Wei
   Zhang, Shi-Zhong
TI The comparison of clinical and biological characteristics between
   <i>IDH1</i> and <i>IDH2</i> mutations in gliomas
SO JOURNAL OF EXPERIMENTAL & CLINICAL CANCER RESEARCH
LA English
DT Article
DE Glioma; IDH mutation; Whole transcriptome sequencing; DNA methylation
   analyzes
ID ISOCITRATE DEHYDROGENASE MUTATIONS; CELL; GLIOBLASTOMA; METHYLATION;
   TARGETS; GROWTH
AB Background: Mutations in isocitrate dehydrogenase 1 (IDH1) and isocitrate dehydrogenase 2 (IDH2) are frequent in low-grade gliomas and secondary glioblastomas (sGBM). Because they yield the same oncometabolite, D-2-hydroxyglutarate, they are often treated as equivalent and pooled. The objective of this study was to provide insight into the differences between IDH1 and IDH2 mutant gliomas.
   Methods: To investigate the different clinical and molecular characterization between IDH1 mutant and IDH2 mutant gliomas, we studied 811 patients with IDH1 mutations, IDH2 mutations and IDH1/2 wild-type. In addition, whole-transcriptome sequencing and DNA methylation data were used to assess the distribution of genetic changes in IDH1 and IDH2 mutant gliomas in a Chinese population-based cohort.
   Results: Among 811 gliomas in our cohort, 448 cases (55.2 %) harbored an IDH1 mutation, 18 cases (2.2 %) harbored an IDH2 mutation and 345 cases (42.6 %) harbored an IDH1/2 wild-type. We found that IDH1 and IDH2 are mutually exclusive in gliomas, and IDH2 mutations are mutually exclusive with PTEN, P53 and ATRX mutations. Patients with IDH2 mutations had a higher frequency of 1p/19q co-deletion (p < 0.05) than IDH1 mutant patients. In addition, a Gene Set Enrichment Analysis (GSEA) showed that IDH2 mutant gliomas were associated with the oxidative phosphorylation gene set, and the four most representative biological processes for genes commonly altered by hypermethylation in IDH2 mutant gliomas were the regulation of cell proliferation, cell motion, cell migration and response to hypoxia. Patients with IDH2 mutant gliomas exhibited longer Overall survival (OS) (p < 0.05) and longer Progression-free survival (PFS) (p < 0.05) than patients with IDH1/2 wild-type gliomas. However, their OS and PFS did not differ from that of IDH1 mutant patients.
   Conclusions: Our study revealed an intrinsic distinction between IDH1 and IDH2 mutant gliomas, and these mutations should be considered separately because their differences could have implications for the diagnosis and treatment of IDH1/2 mutant gliomas.
C1 [Wang, Hao-Yuan; Zhang, Wei-Zhong; Wang, Hui-Qing; He, Xiao-Zheng; Zhu, Zhi-Yuan; Zhang, Shi-Zhong] Southern Med Univ, Zhujiang Hosp, Dept Neurosurg, 253 Gongye Rd, Guangzhou, Guangdong, Peoples R China.
   [Tang, Kai; Wang, Wen; Liu, Yan-Wei] Capital Med Univ, Beijing Tiantan Hosp, Dept Neurosurg, 6 TiantanXili, Beijing 100050, Peoples R China.
   [Wang, Hao-Yuan; Zhang, Wei-Zhong; Wang, Hui-Qing; He, Xiao-Zheng; Zhu, Zhi-Yuan; Zhang, Shi-Zhong] Southern Med Univ, Natl Key Clin Specialty, Dept Neurosurg,Zhujiang Hosp,Engn Technol Res Ctr, Guangdong Prov Key Lab Brain Funct Repair & Regen, Guangzhou, Guangdong, Peoples R China.
   [Liang, Ting-Yu; Li, Ji-Ye; Hu, Hui-Min; Li, Ming-Yang; Liu, Yan-Wei] Capital Med Univ, Beijing Neurosurg Inst, Beijing 100050, Peoples R China.
   [Wang, Hao-Yuan; Tang, Kai; Liang, Ting-Yu; Wang, Wen; Hu, Hui-Min; Li, Ming-Yang; Liu, Yan-Wei] Chinese Glioma Cooperat Grp, Beijing, Peoples R China.
   [Li, Ji-Ye] Capital Med Univ, Ctr Brain Disorders Res, Beijing 100069, Peoples R China.
C3 Southern Medical University - China; Capital Medical University;
   Southern Medical University - China; Capital Medical University; Beijing
   Neurosurgical Institute; Capital Medical University
RP Zhang, SZ (通讯作者)，Southern Med Univ, Zhujiang Hosp, Dept Neurosurg, 253 Gongye Rd, Guangzhou, Guangdong, Peoples R China.; Liu, YW (通讯作者)，Capital Med Univ, Beijing Tiantan Hosp, Dept Neurosurg, 6 TiantanXili, Beijing 100050, Peoples R China.; Zhang, SZ (通讯作者)，Southern Med Univ, Natl Key Clin Specialty, Dept Neurosurg,Zhujiang Hosp,Engn Technol Res Ctr, Guangdong Prov Key Lab Brain Funct Repair & Regen, Guangzhou, Guangdong, Peoples R China.; Liu, YW (通讯作者)，Capital Med Univ, Beijing Neurosurg Inst, Beijing 100050, Peoples R China.; Liu, YW (通讯作者)，Chinese Glioma Cooperat Grp, Beijing, Peoples R China.
EM liuyanwei_tiantan@163.com; shizhong_zh@163.com
RI wang, yue/ISA-4119-2023; WANG, HUI/JFA-9683-2023; wang,
   haoyuan/GWR-3322-2022; liang, tingyu/GWM-9615-2022; Liu,
   Ying/ISU-1216-2023; he, he/JPL-3505-2023; zhou, chuyue/JOJ-9001-2023;
   Wang, Jing/IQW-3496-2023; Ma, Xiaodong/JAN-7473-2023; Liu,
   Jing/IQX-0664-2023; wang, hao/HSE-7975-2023; sun, chen/JCP-0396-2023;
   Lu, Xiaomei/IUQ-2139-2023; LIU, YU/HTR-1607-2023; zhu,
   yujie/KBC-4009-2024; ZHOU, YUE/IZE-6277-2023; Wang, Wen/HKV-9621-2023;
   Li, Mingyang/C-2324-2018
OI Wang, Jing/0000-0002-8296-2961; Wang, Wen/0000-0002-6735-460X; Li,
   Mingyang/0000-0003-1766-7867
FU Guangdong Provincial Clinical Medical Centre for Neurosurgery
   [2013B020400005]; Beijing science and technology plan
   [Z131100006113018]; National Natural Science Foundation of China
   [81371397, 91229121, 81272804, 81071011]; National High Technology
   Research and Development Program [2012AA02A508]; International Science
   and Technology Cooperation Program [2012DFA30470]
FX This study was funded by the following grants: 1. Guangdong Provincial
   Clinical Medical Centre for Neurosurgery ( No. 2013B020400005). 2.
   Beijing science and technology plan ( No. Z131100006113018). 3. National
   Natural Science Foundation of China ( No. 81371397, 91229121, 81272804,
   81071011). 4. National High Technology Research and Development Program
   ( No. 2012AA02A508), International Science and Technology Cooperation
   Program ( No. 2012DFA30470). 5. National High Technology Research and
   Development Program ( No. 2012AA02A508).
CR Amary MF, 2011, J PATHOL, V224, P334, DOI 10.1002/path.2913
   Bao ZS, 2014, GENOME RES, V24, P1765, DOI 10.1101/gr.165126.113
   Benjamin DI, 2012, CELL METAB, V16, P565, DOI 10.1016/j.cmet.2012.09.013
   Cai JQ, 2015, ONCOTARGET, V6, P18105, DOI 10.18632/oncotarget.3906
   Cheng Z, 2015, J EXP CLIN CANC RES, V34, DOI 10.1186/s13046-015-0142-9
   De Carli E, 2009, NEW ENGL J MED, V360, P2248, DOI 10.1056/NEJMc090593
   Lai A, 2011, J CLIN ONCOL, V29, P4482, DOI 10.1200/JCO.2010.33.8715
   Louis DN, 2007, ACTA NEUROPATHOL, V114, P547, DOI 10.1007/s00401-007-0278-6
   Marcucci G, 2010, J CLIN ONCOL, V28, P2348, DOI 10.1200/JCO.2009.27.3730
   Parsons DW, 2008, SCIENCE, V321, P1807, DOI 10.1126/science.1164382
   Qin LS, 2015, J EXP CLIN CANC RES, V34, DOI 10.1186/s13046-015-0174-1
   Reitman ZJ, 2011, P NATL ACAD SCI USA, V108, P3270, DOI 10.1073/pnas.1019393108
   Seltzer MJ, 2010, CANCER RES, V70, P8981, DOI 10.1158/0008-5472.CAN-10-1666
   Shen Y, 2011, BLOOD, V118, P5593, DOI 10.1182/blood-2011-03-343988
   Shibata T, 2011, AM J PATHOL, V178, P1395, DOI 10.1016/j.ajpath.2010.12.011
   Subramanian A, 2005, P NATL ACAD SCI USA, V102, P15545, DOI 10.1073/pnas.0506580102
   Waitkus MS, 2016, NEURO-ONCOLOGY, V18, P16, DOI 10.1093/neuonc/nov136
   Wakimoto H, 2014, CLIN CANCER RES, V20, P2898, DOI 10.1158/1078-0432.CCR-13-3052
   Wang P, 2013, ONCOGENE, V32, P3091, DOI 10.1038/onc.2012.315
   Ward PS, 2013, J BIOL CHEM, V288, P3804, DOI 10.1074/jbc.M112.435495
   Watanabe T, 2009, AM J PATHOL, V174, P1149, DOI 10.2353/ajpath.2009.080958
   Weller M, 2013, NEURO-ONCOLOGY, V15, P4, DOI 10.1093/neuonc/nos273
   Xu X, 2004, J BIOL CHEM, V279, P33946, DOI 10.1074/jbc.M404298200
   Zhang W, 2013, CANCER LETT, V328, P120, DOI 10.1016/j.canlet.2012.08.033
NR 24
TC 52
Z9 57
U1 0
U2 10
PU BMC
PI LONDON
PA CAMPUS, 4 CRINAN ST, LONDON N1 9XW, ENGLAND
EI 1756-9966
J9 J EXP CLIN CANC RES
JI J. Exp. Clin. Cancer Res.
PD MAY 31
PY 2016
VL 35
AR 86
DI 10.1186/s13046-016-0362-7
PG 9
WC Oncology
WE Science Citation Index Expanded (SCI-EXPANDED)
SC Oncology
GA DN0LH
UT WOS:000376754900001
PM 27245697
OA Green Published, gold
DA 2024-03-10
ER

PT J
AU You, WC
   Chiou, SH
   Huang, CY
   Chiang, SF
   Yang, CL
   Sudhakar, JN
   Lin, TY
   Chiang, IP
   Shen, CC
   Cheng, WY
   Lin, JC
   Shieh, SH
   Chow, KC
AF You, Weir-Chiang
   Chiou, Shiow-Her
   Huang, Chih-Yang
   Chiang, Shu-Fen
   Yang, Cheng-Lin
   Sudhakar, Janaki N.
   Lin, Tze-Yi
   Chiang, I-Ping
   Shen, Chiung-Chyi
   Cheng, Wen-Yu
   Lin, Jin-Chin
   Shieh, Shwn-Huey
   Chow, Kuan-Chih
TI Mitochondrial protein ATPase family, AAA domain containing 3A correlates
   with radioresistance in glioblastoma
SO NEURO-ONCOLOGY
LA English
DT Article
DE ATAD3A; autophagy; DNA repair; glioblastoma multiforme; radiation
ID ANTI-APOPTOTIC FACTOR; DIHYDRODIOL DEHYDROGENASE; ATAXIA-TELANGIECTASIA;
   ADENOCARCINOMA CELLS; MALIGNANT GLIOMA; RESISTANCE; CANCER; EXPRESSION;
   TEMOZOLOMIDE; IDENTIFICATION
AB Background. ATPase-family, AAA domain containing 3A (ATAD3A) is located on human chromosome 1p36.33, and high endogenous expression may associate with radio-and chemosensitivity. This study was conducted to investigate the significance of ATAD3A in glioblastoma multiforme (GBM).
   Methods. Clinical significance of ATAD3A expression was assessed by immunohistochemistry in 67 GBM specimens, and prognostic value was assessed in 32 GBM patients statistically. To investigate in vitro phenotypic effects of ATAD3A, cell viability was measured using a clonogenic survival assay under either knockdown or ectopic expression of ATAD3A in GBM cell lines. The effects of ATAD3A knockdown on targeted DNA repair-associated proteins in T98G cells were evaluated using immunofluorescence and Western blotting.
   Results. Clinically, high expression of ATAD3A was independent of O-6-DNA methylguanine-methyltransferase methylation status and correlated with worse prognosis. In vitro, high ATAD3A-expressing T98G cells were more resistant to radiation-induced cell death compared with control and low endogenous ATAD3A U87MG cells. After silencing ATAD3A, T98G cells became more sensitive to radiation. On the other hand, enforced ATAD3A expression in U87MG cells exhibited increased radioresistance. ATAD3A may coordinate with aldo-keto reductase genes and participate in bioactivation or detoxication of temozolomide. Surprisingly, deficient DNA repair after irradiation was observed in T98G/ATAD3A knockdown as a result of decreased nuclear ataxia telangiectasia mutated kinase and histones H2AX and H3, which was also evidenced by the sustained elevation of poly (ADPribose) polymerase prior to and after radiation treatment.
   Conclusion. Our data suggest that high expression of ATAD3A is an independent biomarker for radioresistance in GBM. ATAD3A could be a potential target for therapy.
C1 [You, Weir-Chiang; Lin, Jin-Chin] Taichung Vet Gen Hosp, Dept Radiat Oncol, Taichung, peoples r china.
   [You, Weir-Chiang; Yang, Cheng-Lin; Sudhakar, Janaki N.; Chow, Kuan-Chih] Natl Chung Hsing Univ, Grad Inst Biomed Sci, Taichung 40227, peoples r china.
   [Chiou, Shiow-Her; Huang, Chih-Yang; Chiang, Shu-Fen] Natl Chung Hsing Univ, Grad Inst Microbiol & Publ Hlth, Taichung 40227, peoples r china.
   [Chiang, Shu-Fen] China Med Univ Hosp, Ctr Canc, Taichung, peoples r china.
   [Lin, Tze-Yi; Chiang, I-Ping] China Med Univ Hosp, Dept Pathol, Taichung, peoples r china.
   [Shen, Chiung-Chyi; Cheng, Wen-Yu] Taichung Vet Gen Hosp, Dept Neurosurg, Taichung, peoples r china.
   [Shen, Chiung-Chyi] Natl Yang Ming Univ, Sch Med, Fac Med, Taipei 112, peoples r china.
   [Cheng, Wen-Yu] Natl Chung Hsing Univ, Inst Mol Biol, Taichung 40227, peoples r china.
   [Cheng, Wen-Yu] HungKuang Univ, Dept Phys Therapy, Taichung, peoples r china.
   [Shieh, Shwn-Huey] China Med Univ, Dept Hlth Serv Adm, Taichung, peoples r china.
C3 Taichung Veterans General Hospital; National Chung Hsing University;
   National Chung Hsing University; China Medical University peoples r china; China
   Medical University Hospital - peoples r china; China Medical University peoples r china;
   China Medical University Hospital - peoples r china; Taichung Veterans General
   Hospital; National Yang Ming Chiao Tung University; National Chung Hsing
   University; Hungkuang University; China Medical University peoples r china
RP Chow, KC (通讯作者)，Natl Chung Hsing Univ, Grad Inst Biomed Sci, 250 Kuo Kuang Rd, Taichung 40227, peoples r china.
EM kcchow@dragon.nchu.edu.tw
RI Huang, Kevin Chih-Yang/Q-4862-2016; Huang, ChinYang/O-5170-2015; Yuang,
   Chih-Yang/O-5111-2015
OI Huang, Kevin Chih-Yang/0000-0002-0266-3233; Huang,
   ChinYang/0000-0002-0266-3233; Shen, Chiung-Chyi/0000-0002-9622-7394;
   Chow, Kuan-Chih/0000-0002-0611-0337; Chiou,
   Shiow-Her/0000-0003-3756-2077; Cheng, Wen-Yu/0000-0003-4661-3809
FU Taichung Veterans General Hospital Clinical Research [101DHA0500377];
   Department of Health, Executive Yuan, Taipei, peoples r china
   [DOH101-TD-C-111-005]; National Science Council [NSC 101-2320-B-005-002]
FX This work was supported by grants from Taichung Veterans General
   Hospital Clinical Research (101DHA0500377); the Department of Health,
   Executive Yuan, Taipei, peoples r china, to the China Medical University
   Hospital, Cancer Research of Excellence program (DOH101-TD-C-111-005);
   and the National Science Council (NSC 101-2320-B-005-002).
CR Ambrose M, 2007, HUM MOL GENET, V16, P2154, DOI 10.1093/hmg/ddm166
   Cascone A, 2012, PLOS ONE, V7, DOI 10.1371/journal.pone.0035357
   CHALLBERG MD, 1979, J MOL BIOL, V135, P999, DOI 10.1016/0022-2836(79)90524-2
   Chen JL, 2010, CANCER CHEMOTH PHARM, V66, P1103, DOI 10.1007/s00280-010-1268-2
   Chen TC, 2011, INT J MOL MED, V28, P689, DOI 10.3892/ijmm.2011.743
   Chiang SF, 2012, INT J MOL MED, V29, P365, DOI 10.3892/ijmm.2011.849
   Choi S, 2010, CELL CYCLE, V9, P4052, DOI 10.4161/cc.9.20.13471
   de Moura MB, 2010, ENVIRON MOL MUTAGEN, V51, P391, DOI 10.1002/em.20575
   Deng HB, 2002, J BIOL CHEM, V277, P15035, DOI 10.1074/jbc.M112028200
   Dmitrenka V, 2005, CANCER LETT, V218, P99, DOI 10.1016/j.canlet.2004.07.001
   Eaton JS, 2007, J CLIN INVEST, V117, P2723, DOI 10.1172/JCI31604
   Fang HY, 2010, J CELL SCI, V123, P1171, DOI 10.1242/jcs.062034
   Geuijen CAW, 2005, EUR J CANCER, V41, P178, DOI 10.1016/j.ejca.2004.10.008
   Gilquin B, 2010, MOL CELL BIOL, V30, P2724, DOI 10.1128/MCB.01468-09
   Gires O, 2004, CELL MOL LIFE SCI, V61, P1198, DOI 10.1007/s00018-004-4045-8
   Griguer CE, 2011, CURR PHARM DESIGN, V17, P2421
   Ha HC, 1999, P NATL ACAD SCI USA, V96, P13978, DOI 10.1073/pnas.96.24.13978
   Heiden MGV, 2009, SCIENCE, V324, P1029, DOI 10.1126/science.1160809
   Huang KH, 2011, INT J MOL MED, V28, P9, DOI 10.3892/ijmm.2011.670
   Hubstenberger A, 2008, EXP CELL RES, V314, P2870, DOI 10.1016/j.yexcr.2008.06.017
   Hung JJ, 2006, ANTICANCER RES, V26, P2949
   Kaneshiro D, 2009, APPL IMMUNOHISTO M M, V17, P512, DOI 10.1097/PAI.0b013e3181a2c6a4
   Kirches E, 2001, INT J CANCER, V93, P534, DOI 10.1002/ijc.1375
   Labussière M, 2010, NEUROLOGY, V74, P1886, DOI 10.1212/WNL.0b013e3181e1cf3a
   Le Calvé B, 2010, NEOPLASIA, V12, P727, DOI 10.1593/neo.10526
   Li JL, 2009, CURR BIOL, V19, P2091, DOI 10.1016/j.cub.2009.10.039
   Meador JA, 2008, ONCOGENE, V27, P5662, DOI 10.1038/onc.2008.187
   Modica-Napolitano JS, 2007, CURR MOL MED, V7, P121, DOI 10.2174/156652407779940495
   Nobusawa S, 2009, CLIN CANCER RES, V15, P6002, DOI 10.1158/1078-0432.CCR-09-0715
   Oliva CR, 2010, J BIOL CHEM, V285, P39759, DOI 10.1074/jbc.M110.147504
   Rabinowitz JD, 2010, SCIENCE, V330, P1344, DOI 10.1126/science.1193497
   REMMELE W, 1993, PATHOL RES PRACT, V189, P862
   Rivera AL, 2010, NEURO-ONCOLOGY, V12, P116, DOI 10.1093/neuonc/nop020
   Rone MB, 2012, MOL ENDOCRINOL, V26, P1868, DOI 10.1210/me.2012-1159
   Roy K, 2006, BIOCHEM BIOPH RES CO, V344, P821, DOI 10.1016/j.bbrc.2006.03.222
   Smith JS, 1999, ONCOGENE, V18, P4144, DOI 10.1038/sj.onc.1202759
   Squatrito M, 2010, CANCER CELL, V18, P619, DOI 10.1016/j.ccr.2010.10.034
   Stupp R, 2006, ONCOLOGIST, V11, P165, DOI 10.1634/theoncologist.11-2-165
   Stupp R, 2009, LANCET ONCOL, V10, P459, DOI 10.1016/S1470-2045(09)70025-7
   Tentori L, 2002, GLIA, V40, P44, DOI 10.1002/glia.10113
   Tribius S, 2001, INT J RADIAT ONCOL, V50, P511, DOI 10.1016/S0360-3016(01)01489-4
   Valentin-Vega YA, 2012, BLOOD, V119, P1490, DOI 10.1182/blood-2011-08-373639
NR 42
TC 33
Z9 37
U1 1
U2 10
PU OXFORD UNIV PRESS INC
PI CARY
PA JOURNALS DEPT, 2001 EVANS RD, CARY, NC 27513 USA
SN 1522-8517
EI 1523-5866
J9 NEURO-ONCOLOGY
JI Neuro-Oncology
PD OCT
PY 2013
VL 15
IS 10
BP 1342
EP 1352
DI 10.1093/neuonc/not077
PG 11
WC Oncology; Clinical Neurology
WE Science Citation Index Expanded (SCI-EXPANDED)
SC Oncology; Neurosciences & Neurology
GA 223UT
UT WOS:000324837500007
PM 24057885
OA Green Published, Bronze
DA 2024-03-10
ER

PT J
AU Sorokin, M
   Raevskiy, M
   Zottel, A
   Samec, N
   Vidmar, MS
   Matjasic, A
   Zupan, A
   Mlakar, J
   Suntsova, M
   Kuzmin, DV
   Buzdin, A
   Jovcevska, I
AF Sorokin, Maxim
   Raevskiy, Mikhail
   Zottel, Alja
   Samec, Neja
   Vidmar, Marija Skoblar
   Matjasic, Alenka
   Zupan, Andrej
   Mlakar, Jernej
   Suntsova, Maria
   Kuzmin, Denis, V
   Buzdin, Anton
   Jovcevska, Ivana
TI Large-Scale Transcriptomics-Driven Approach Revealed Overexpression of
   <i>CRNDE</i> as a Poor Survival Prognosis Biomarker in Glioblastoma
SO CANCERS
LA English
DT Article
DE glioblastoma; noncoding RNA; CRNDE; RNA sequencing; long-term survival
ID LONG-NONCODING RNA; HUMAN GLIOMA-CELLS; EXPRESSION PROFILES; CANCER;
   TEMOZOLOMIDE; PROGRESSION; ACTIVATION; EGFR; CHEMORESISTANCE;
   RADIOTHERAPY
AB Simple Summary Most glioblastoma patients succumb to the disease within 12 to 18 months, and only 9% are alive 2 years after diagnosis. Even with extensive research, the life expectancy of glioblastoma patients has not changed in decades. We aimed to identify differences in the transcriptomic profiles of glioblastoma patients with long and short survival. With large-scale transcriptomic analysis, we examined information from publicly available datasets (TCGA and CGGA) in combination with FFPE patient tissue samples. We identified one gene, the long noncoding RNA CRNDE, whose overexpression is directly correlated with poor patient survival. Therefore, we suggest its further confirmation as a negative prognostic glioblastoma biomarker. Glioblastoma management still lacks suitable diagnostic, predictive, and prognostic biomarkers for early disease diagnosis, and treatment follow-up. We believe our findings can serve as the basis for identification of new and potential suitable disease biomarkers by looking beyond the classical molecules (DNA, RNA, and proteins) into the noncoding genome. Glioblastoma is the most common and malignant brain malignancy worldwide, with a 10-year survival of only 0.7%. Aggressive multimodal treatment is not enough to increase life expectancy and provide good quality of life for glioblastoma patients. In addition, despite decades of research, there are no established biomarkers for early disease diagnosis and monitoring of patient response to treatment. High throughput sequencing technologies allow for the identification of unique molecules from large clinically annotated datasets. Thus, the aim of our study was to identify significant molecular changes between short- and long-term glioblastoma survivors by transcriptome RNA sequencing profiling, followed by differential pathway-activation-level analysis. We used data from the publicly available repositories The Cancer Genome Atlas (TCGA; number of annotated cases = 135) and Chinese Glioma Genome Atlas (CGGA; number of annotated cases = 218), and experimental clinically annotated glioblastoma tissue samples from the Institute of Pathology, Faculty of Medicine in Ljubljana corresponding to 2-58 months overall survival (n = 16). We found one differential gene for long noncoding RNA CRNDE whose overexpression showed correlation to poor patient OS. Moreover, we identified overlapping sets of congruently regulated differential genes involved in cell growth, division, and migration, structure and dynamics of extracellular matrix, DNA methylation, and regulation through noncoding RNAs. Gene ontology analysis can provide additional information about the function of protein- and nonprotein-coding genes of interest and the processes in which they are involved. In the future, this can shape the design of more targeted therapeutic approaches.
C1 [Sorokin, Maxim; Buzdin, Anton] European Org Res & Treatment Canc EORTC, Biostat & Bioinformat Subgrp, B-1000 Brussels, Belgium.
   [Sorokin, Maxim; Suntsova, Maria; Buzdin, Anton] Sechenov First Moscow State Med Univ, World Class Res Ctr Digital Biodesign & Personali, Moscow 119991, Russia.
   [Sorokin, Maxim; Raevskiy, Mikhail; Kuzmin, Denis, V; Buzdin, Anton] Natl Res Univ, Moscow Inst Phys & Technol, Moscow 141700, Russia.
   [Zottel, Alja; Samec, Neja; Jovcevska, Ivana] Univ Ljubljana, Fac Med, Med Ctr Mol Biol, Inst Biochem & Mol Genet, Ljubljana 1000, Slovenia.
   [Vidmar, Marija Skoblar] Inst Oncol, Ljubljana 1000, Slovenia.
   [Matjasic, Alenka; Zupan, Andrej; Mlakar, Jernej] Univ Ljubljana, Fac Med, Inst Pathol, Ljubljana 1000, Slovenia.
   [Buzdin, Anton] Russian Acad Sci, Shemyakin Ovchinnikov Inst Bioorgan Chem, Moscow 117997, Russia.
   [Buzdin, Anton] OmicsWay Corp, Walnut, CA 91789 USA.
C3 Sechenov First Moscow State Medical University; Moscow Institute of
   Physics & Technology; University of Ljubljana; Institute of Oncology -
   Slovenia; University of Ljubljana; Russian Academy of Sciences;
   Pushchino Scientific Center for Biological Research (PSCBI) of the
   Russian Academy of Sciences; Institute of Bioorganic Chemistry of the
   Russian Academy of Sciences
RP Buzdin, A (通讯作者)，European Org Res & Treatment Canc EORTC, Biostat & Bioinformat Subgrp, B-1000 Brussels, Belgium.; Buzdin, A (通讯作者)，Sechenov First Moscow State Med Univ, World Class Res Ctr Digital Biodesign & Personali, Moscow 119991, Russia.; Buzdin, A (通讯作者)，Natl Res Univ, Moscow Inst Phys & Technol, Moscow 141700, Russia.; Jovcevska, I (通讯作者)，Univ Ljubljana, Fac Med, Med Ctr Mol Biol, Inst Biochem & Mol Genet, Ljubljana 1000, Slovenia.; Buzdin, A (通讯作者)，Russian Acad Sci, Shemyakin Ovchinnikov Inst Bioorgan Chem, Moscow 117997, Russia.; Buzdin, A (通讯作者)，OmicsWay Corp, Walnut, CA 91789 USA.
EM sorokin_m_i@staff.sechenov.ru; raevskii.mm@phystech.edu;
   alja.zottel@mf.uni-lj.si; neja.samec@mf.uni-lj.si; mskoblar@onko-i.si;
   alenka.matjasic@mfuni-li.si; andrej.zupan@mf.uni-li.si;
   jernej.mlakar@mf.uni-lj.si; suntsova_m_v@staff.sechenov.ru;
   denisk@list.ru; buzdin_a_a@staff.sechenov.ru;
   ivana.joycevska@mf.uni-li.si
RI Kuzmin, Denis/AAT-4851-2020; Raevskiy, Mikhail/AAU-1032-2021; Sorokin,
   Maksim I/P-1459-2017
OI Raevskiy, Mikhail/0000-0002-6218-5480; Zupan,
   Andrej/0000-0003-3394-7690; Samec, Neja/0000-0002-1291-1931; Zottel,
   Alja/0000-0002-8587-3390
FU Slovenian Research Agency (SRA), by the OmicsWay research program in
   oncology [BI-RU 19/20-005]; Ministry of Science and Higher Education of
   the Russian Federation [075-15-2020-926];  [Z3-1869]
FX The study was financially supported by the postdoctoral research project
   Z3-1869 (IJ) and the bilateral project Slovenia-Russian federation BI-RU
   19/20-005 from the Slovenian Research Agency (SRA), by the OmicsWay
   research program in oncology. M.S. and A.B. were supported by the
   Ministry of Science and Higher Education of the Russian Federation
   within the framework of state support for the creation and development
   ofWorld-Class Research Centers "Digital biodesign and personalized
   healthcare" No 075-15-2020-926.
CR Andre-Gregoire G, 2017, CELL ADHES MIGR, V11, P164, DOI 10.1080/19336918.2016.1247145
   [Anonymous], 2021, DRAWING SURVIVAL CUR
   Barry G, 2014, MOL PSYCHIATR, V19, P410, DOI 10.1038/mp.2013.196
   Benjamini Y, 2001, BEHAV BRAIN RES, V125, P279, DOI 10.1016/S0166-4328(01)00297-2
   Blighe Kevin., ENHANCEDVOLCANO PUBL
   Borisov N, 2020, METHODS MOL BIOL, V2063, P189, DOI 10.1007/978-1-0716-0138-9_15
   Buzdin A, 2018, SEMIN CANCER BIOL, V53, P110, DOI 10.1016/j.semcancer.2018.06.003
   Cai T, 2018, CANCER MED-US, V7, P1404, DOI 10.1002/cam4.1384
   Cairncross G, 2006, J CLIN ONCOL, V24, P2707, DOI 10.1200/JCO.2005.04.3414
   Chen W, 2017, ONCOTARGET, V8, P22783, DOI 10.18632/oncotarget.15199
   Chen Y, 2015, INT J CLIN EXP MED, V8, P5033
   Chin L, 2008, NATURE, V455, P1061, DOI 10.1038/nature07385
   Derrien T, 2012, GENOME RES, V22, P1775, DOI 10.1101/gr.132159.111
   Dusa A., 2021, DRAW VENN DIAGRAMS R
   Ellis Blake C., 2012, Frontiers in Genetics, V3, P270, DOI 10.3389/fgene.2012.00270
   Gan HK, 2009, J CLIN NEUROSCI, V16, P748, DOI 10.1016/j.jocn.2008.12.005
   Gao J, 2020, ONCOTARGETS THER, V13, P9225, DOI 10.2147/OTT.S249887
   Gao YF, 2016, TUMOR BIOL, V37, P14403, DOI 10.1007/s13277-016-5307-4
   George B, 2014, J NUCL CARDIOL, V21, P686, DOI 10.1007/s12350-014-9908-2
   Gourlay J, 2017, J CLIN NEUROSCI, V35, P13, DOI 10.1016/j.jocn.2016.09.021
   Graham Lloyd D, 2011, Genes Cancer, V2, P829, DOI 10.1177/1947601911431081
   Guan QZ, 2016, ONCOTARGET, V7, P68909, DOI 10.18632/oncotarget.11996
   Han L, 2012, INT J ONCOL, V40, P2004, DOI 10.3892/ijo.2012.1413
   Hanif Farina, 2017, Asian Pac J Cancer Prev, V18, P3
   Hardwick SA, 2019, FRONT GENET, V10, DOI 10.3389/fgene.2019.00309
   Ho VKY, 2014, EUR J CANCER, V50, P2309, DOI 10.1016/j.ejca.2014.05.019
   Jia LW, 2018, ONCOTARGETS THER, V11, P313, DOI 10.2147/OTT.S154339
   Jiang PF, 2016, ONCOTARGETS THER, V9, P3501, DOI 10.2147/OTT.S96278
   Jing SY, 2016, EUR REV MED PHARMACO, V20, P3992
   Katsushima K, 2021, NAR CANCER, V3, DOI 10.1093/narcan/zcaa041
   Kessler T, 2018, NEURO-ONCOLOGY, V20, P367, DOI 10.1093/neuonc/nox160
   Kiang Karrie M Y, 2017, Noncoding RNA Res, V2, P119, DOI 10.1016/j.ncrna.2017.07.001
   Kiang KMY, 2017, TARGET ONCOL, V12, P353, DOI 10.1007/s11523-017-0488-3
   Kiang KMY, 2015, CANCERS, V7, P1406, DOI 10.3390/cancers7030843
   Kraus TFJ, 2015, J CANCER, V6, P111, DOI 10.7150/jca.10867
   Li DX, 2017, ONCOTARGET, V8, P88163, DOI 10.18632/oncotarget.21513
   Li HW, 2017, TUMOR BIOL, V39, DOI 10.1177/1010428317703821
   Li HW, 2017, CELL PHYSIOL BIOCHEM, V42, P1192, DOI 10.1159/000478917
   Li L, 2014, ONCOGENE, V33, P4253, DOI 10.1038/onc.2013.400
   Li R, 2014, CNS NEUROSCI THER, V20, P339, DOI 10.1111/cns.12220
   Liang QY, 2020, J TRANSL MED, V18, DOI 10.1186/s12967-020-02552-0
   Lu Y, 2020, CANCER CELL INT, V20, DOI 10.1186/s12935-020-01246-3
   Moorcraft SY, 2015, CRIT REV ONCOL HEMAT, V96, P463, DOI 10.1016/j.critrevonc.2015.06.007
   Moore LD, 2013, NEUROPSYCHOPHARMACOL, V38, P23, DOI 10.1038/npp.2012.112
   Nicolaidis S, 2015, METABOLISM, V64, pS22, DOI 10.1016/j.metabol.2014.10.031
   Ohgaki H, 2004, CANCER RES, V64, P6892, DOI 10.1158/0008-5472.CAN-04-1337
   Olar A, 2014, J PATHOL, V232, P165, DOI 10.1002/path.4282
   Rusconi F, 2020, INT J MOL SCI, V21, DOI 10.3390/ijms21093030
   Singh Ritesh, 2011, Perspect Clin Res, V2, P145, DOI 10.4103/2229-3485.86872
   Skog J, 2008, NAT CELL BIOL, V10, P1470, DOI 10.1038/ncb1800
   Sorokin M, 2020, BIOCHEMISTRY-MOSCOW+, V85, P758, DOI 10.1134/S0006297920070044
   Sorokin M, 2021, FRONT GENET, V12, DOI 10.3389/fgene.2021.617059
   Spruance SL, 2004, ANTIMICROB AGENTS CH, V48, P2787, DOI 10.1128/AAC.48.8.2787-2792.2004
   Stupp R, 2005, NEW ENGL J MED, V352, P987, DOI 10.1056/NEJMoa043330
   Suntsova M, 2019, SCI DATA, V6, DOI 10.1038/s41597-019-0043-4
   Tamura K, 2010, J NEUROSURG, V113, P310, DOI 10.3171/2010.2.JNS091607
   Therneau T.M., 2021, SURVIVAL ANAL R PACK
   Tykocki T, 2018, J CLIN NEUROSCI, V54, P7, DOI 10.1016/j.jocn.2018.05.002
   van den Bent MJ, 2006, J CLIN ONCOL, V24, P2715, DOI 10.1200/JCO.2005.04.6078
   Vecera M, 2018, INT J MOL SCI, V19, DOI 10.3390/ijms19092754
   Verhaak RGW, 2010, CANCER CELL, V17, P98, DOI 10.1016/j.ccr.2009.12.020
   Wang YL, 2015, CANCER LETT, V367, P122, DOI 10.1016/j.canlet.2015.03.027
   Wen PY, 2008, NEW ENGL J MED, V359, P492, DOI 10.1056/NEJMra0708126
   Westphal M, 2015, NAT REV NEUROL, V11, P556, DOI 10.1038/nrneurol.2015.171
   Wrensch Margaret, 2005, Neurosurg Focus, V19, pE5
   Young MD, 2010, GENOME BIOL, V11, DOI 10.1186/gb-2010-11-2-r14
   Zeng T, 2018, INT J GENOMICS, V2018, DOI 10.1155/2018/2895958
   Zhang JM, 2018, CELL PROLIFERAT, V51, DOI 10.1111/cpr.12440
   Zhang XQ, 2013, NEUROBIOL DIS, V58, P123, DOI 10.1016/j.nbd.2013.05.011
   Zhang XQ, 2012, NEUROBIOL DIS, V48, P1, DOI 10.1016/j.nbd.2012.06.004
   Zhao YX, 2020, SCI REP-UK, V10, DOI 10.1038/s41598-020-72664-6
   Zheng J, 2016, MOL THER, V24, P1199, DOI 10.1038/mt.2016.71
   Zheng J, 2015, ONCOTARGET, V6, P25339, DOI 10.18632/oncotarget.4509
   Zhong J, 2010, J ONCOL, V2010, DOI 10.1155/2010/430142
NR 74
TC 11
Z9 11
U1 0
U2 8
PU MDPI
PI BASEL
PA ST ALBAN-ANLAGE 66, CH-4052 BASEL, SWITZERLAND
EI 2072-6694
J9 CANCERS
JI Cancers
PD JUL
PY 2021
VL 13
IS 14
AR 3419
DI 10.3390/cancers13143419
PG 18
WC Oncology
WE Science Citation Index Expanded (SCI-EXPANDED)
SC Oncology
GA TN3ZX
UT WOS:000676177900001
PM 34298634
OA Green Published, gold
DA 2024-03-10
ER

PT J
AU Barajas, RF
   Hamilton, BE
   Schwartz, D
   McConnell, HL
   Pettersson, DR
   Horvath, A
   Szidonya, L
   Varallyay, CG
   Firkins, J
   Jaboin, JJ
   Kubicky, CD
   Raslan, AM
   Dogan, A
   Cetas, JS
   Ciporen, J
   Han, SJ
   Ambady, P
   Muldoon, LL
   Woltjer, R
   Rooney, WD
   Neuwelt, EA
AF Barajas, Ramon F., Jr.
   Hamilton, Bronwyn E.
   Schwartz, Daniel
   McConnell, Heather L.
   Pettersson, David R.
   Horvath, Andrea
   Szidonya, Laszlo
   Varallyay, Csanad G.
   Firkins, Jenny
   Jaboin, Jerry J.
   Kubicky, Charlotte D.
   Raslan, Ahmed M.
   Dogan, Aclan
   Cetas, Justin S.
   Ciporen, Jeremy
   Han, Seunggu J.
   Ambady, Prakash
   Muldoon, Leslie L.
   Woltjer, Randy
   Rooney, William D.
   Neuwelt, Edward A.
TI Combined iron oxide nanoparticle ferumoxytol and gadolinium contrast
   enhanced MRI define glioblastoma pseudoprogression
SO NEURO-ONCOLOGY
LA English
DT Article
DE ferumoxytol; glioblastoma; macrophage; pseudoprogression; RANO
ID MGMT PROMOTER METHYLATION; RESPONSE ASSESSMENT; ADJUVANT TEMOZOLOMIDE;
   RADIATION NECROSIS; TUMOR PROGRESSION; MALIGNANT GLIOMA; RADIOTHERAPY;
   NEUROONCOLOGY; INFLAMMATION; CONCOMITANT
AB Background Noninvasively differentiating therapy-induced pseudoprogression from recurrent disease in patients with glioblastoma is prospectively difficult due to the current lack of a biologically specific imaging metric. Ferumoxytol iron oxide nanoparticle MRI contrast characterizes innate immunity mediated neuroinflammation; therefore, we hypothesized that combined ferumoxytol and gadolinium enhanced MRI could serve as a biomarker of glioblastoma pseudoprogression.
   Methods In this institutional review board-approved, retrospective study, we analyzed ferumoxytol and gadolinium contrast enhanced T1-weighted 3T MRI in 45 patients with glioblastoma over multiple clinical timepoints. Isocitrate dehydrogenase 1 (IDH-1) mutational status was characterized by exome sequencing. Sum of products diameter measurements were calculated according to Response Assessment in Neuro-Oncology criteria from both gadolinium and ferumoxytol enhanced sequences. Enhancement mismatch was calculated as the natural log of the ferumoxytol to gadolinium sum of products diameter ratio. Analysis of variance and Student's t-test assessed differences in mismatch ratios. P-value <0.05 indicated statistical significance.
   Results With the development of pseudoprogression we observed a significantly elevated mismatch ratio compared with disease recurrence (P < 0.01) within IDH-1 wild type patients. Patients with IDH-1 mutation demonstrated significantly reduced mismatch ratio with the development of pseudoprogression compared with disease recurrence (P < 0.01). Receiver operator curve analysis demonstrated 100% sensitivity and specificity for the use of mismatch ratios as a diagnostic biomarker of pseudoprogression.
   Conclusion Our study suggests that ferumoxytol to gadolinium contrast mismatch ratios are an MRI biomarker for the diagnosis of pseudoprogression in patients with glioblastoma. This may be due to the unique characterization of therapy-induced neuroinflammation.
C1 [Barajas, Ramon F., Jr.; Hamilton, Bronwyn E.; Pettersson, David R.; Varallyay, Csanad G.] Portland VA Med Ctr, Dept Radiol, Portland, OR USA.
   [Barajas, Ramon F., Jr.; Schwartz, Daniel; Horvath, Andrea; Rooney, William D.] Portland VA Med Ctr, Adv Imaging Res Ctr, Portland, OR USA.
   [Schwartz, Daniel; McConnell, Heather L.; Szidonya, Laszlo; Varallyay, Csanad G.; Firkins, Jenny; Ambady, Prakash; Muldoon, Leslie L.; Neuwelt, Edward A.] Portland VA Med Ctr, Dept Neurol, Portland, OR USA.
   [Jaboin, Jerry J.; Kubicky, Charlotte D.] Portland VA Med Ctr, Dept Radiat Med, Portland, OR USA.
   [Raslan, Ahmed M.; Dogan, Aclan; Cetas, Justin S.; Ciporen, Jeremy; Han, Seunggu J.; Neuwelt, Edward A.] Portland VA Med Ctr, Dept Neurol Surg, Portland, OR USA.
   [Neuwelt, Edward A.] Portland VA Med Ctr, Portland, OR USA.
   [Woltjer, Randy] Oregon Hlth & Sci Univ, Dept Pathol, Portland, OR 97201 USA.
C3 US Department of Veterans Affairs; Veterans Health Administration (VHA);
   Portland VA Medical Center; US Department of Veterans Affairs; Veterans
   Health Administration (VHA); Portland VA Medical Center; US Department
   of Veterans Affairs; Veterans Health Administration (VHA); Portland VA
   Medical Center; US Department of Veterans Affairs; Veterans Health
   Administration (VHA); Portland VA Medical Center; US Department of
   Veterans Affairs; Veterans Health Administration (VHA); Portland VA
   Medical Center; US Department of Veterans Affairs; Veterans Health
   Administration (VHA); Portland VA Medical Center; Oregon Health &
   Science University
RP Neuwelt, EA (通讯作者)，Oregon Hlth & Sci Univ, Blood Brain Barrier Program, Portland, OR 97239 USA.
EM neuwelte@ohsu.edu
RI HAMILTON, BRONWYN/JAC-0360-2023; Dogan, Aclan/AAF-8305-2019; Trajtler,
   Andrea Horváth/IXF-7618-2023
OI Trajtler, Andrea Horváth/0000-0002-0396-2446; McConnell,
   Heather/0000-0002-0505-6316; Han, Seunggu Jude/0000-0002-6944-3745;
   Barajas jr, Ramon/0000-0001-5093-4168
FU National Institutes of Health [CA199111, CA137488-15S1, L30
   CA220897-01]; Walter S. and Lucienne Driskill Foundation; Veterans
   Administration Merit Review grant
FX This work was supported in part by National Institutes of Health grants
   CA199111 (E.A.N), CA137488-15S1 (R.F.B and E.A.N) and L30 CA220897-01
   (R.F.B) by the Walter S. and Lucienne Driskill Foundation (E.A.N), and
   by a Veterans Administration Merit Review grant (E.A.N).
CR Albert NL, 2016, NEURO-ONCOLOGY, V18, P1199, DOI 10.1093/neuonc/now058
   Brandes AA, 2008, J CLIN ONCOL, V26, P2192, DOI 10.1200/JCO.2007.14.8163
   Brandsma D, 2008, LANCET ONCOL, V9, P453, DOI 10.1016/S1470-2045(08)70125-6
   Cohen AL, 2013, CURR NEUROL NEUROSCI, V13, DOI 10.1007/s11910-013-0345-4
   de Wit MCY, 2004, NEUROLOGY, V63, P535, DOI 10.1212/01.WNL.0000133398.11870.9A
   Ellingson BM, 2017, J NEURO-ONCOL, V134, P495, DOI 10.1007/s11060-017-2375-2
   Fabi A, 2009, ANTICANCER RES, V29, P2607
   Gahramanov S, 2013, RADIOLOGY, V266, P842, DOI 10.1148/radiol.12111472
   Galldiks N, 2015, EUR J NUCL MED MOL I, V42, P685, DOI 10.1007/s00259-014-2959-4
   Garber K, 2010, J NATL CANCER I, V102, P926, DOI 10.1093/jnci/djq262
   Gerstner ER, 2009, J NEURO-ONCOL, V94, P97, DOI 10.1007/s11060-009-9809-4
   Ghezzi P, 2011, INT J GEN MED, V4, P105, DOI 10.2147/IJGM.S15618
   Hegi ME, 2005, NEW ENGL J MED, V352, P997, DOI 10.1056/NEJMoa043331
   Hottinger AF, 2014, CHIN J CANCER, V33, P32, DOI 10.5732/cjc.013.10207
   Keime-Guibert F, 2007, NEW ENGL J MED, V356, P1527, DOI 10.1056/NEJMoa065901
   Khan MN, 2016, CURR ONCOL, V23, pE383, DOI 10.3747/co.23.3082
   Kim JM, 2004, BIOCHEM BIOPH RES CO, V325, P101, DOI 10.1016/j.bbrc.2004.09.220
   Knudsen-Baas KM, 2013, ACTA NEUROL SCAND, V127, P31, DOI 10.1111/ane.12047
   Lewis JS, 1999, J LEUKOCYTE BIOL, V66, P889, DOI 10.1002/jlb.66.6.889
   Li HL, 2016, CLIN NEUROL NEUROSUR, V151, P31, DOI 10.1016/j.clineuro.2016.10.004
   Malmström A, 2012, LANCET ONCOL, V13, P916, DOI 10.1016/S1470-2045(12)70265-6
   McConnell HL, 2016, NANOMED-NANOTECHNOL, V12, P1535, DOI 10.1016/j.nano.2016.03.009
   Melguizo-Gavilanes I, 2015, J NEURO-ONCOL, V123, P141, DOI 10.1007/s11060-015-1774-5
   Mirimanoff R., 2007, Int J Radiat Oncol Biol Phys, V69, pS2
   Mullins ME, 2005, AM J NEURORADIOL, V26, P1967
   Murdoch C, 2004, BLOOD, V104, P2224, DOI 10.1182/blood-2004-03-1109
   Neuwelt A, 2015, AM J ROENTGENOL, V204, pW302, DOI 10.2214/AJR.14.12733
   Palazon A, 2014, IMMUNITY, V41, P518, DOI 10.1016/j.immuni.2014.09.008
   Shah AH, 2013, J NEURO-ONCOL, V112, P141, DOI 10.1007/s11060-013-1059-9
   Stupp R, 2005, NEW ENGL J MED, V352, P987, DOI 10.1056/NEJMoa043330
   Stupp R, 2009, LANCET ONCOL, V10, P459, DOI 10.1016/S1470-2045(09)70025-7
   Taal W, 2008, CANCER, V113, P405, DOI 10.1002/cncr.23562
   Toth GB, 2017, KIDNEY INT, V92, P47, DOI 10.1016/j.kint.2016.12.037
   Ushio-Fukai M, 2008, CANCER LETT, V266, P37, DOI 10.1016/j.canlet.2008.02.044
   Van Mieghem E, 2013, EUR J NEUROL, V20, P1335, DOI 10.1111/ene.12192
   Vatner RE, 2015, SEMIN RADIAT ONCOL, V25, P18, DOI 10.1016/j.semradonc.2014.07.008
   Verma N, 2013, NEURO-ONCOLOGY, V15, P515, DOI 10.1093/neuonc/nos307
   Wan B, 2017, MEDICINE, V96, DOI 10.1097/MD.0000000000006333
   Wang J, 2008, CANCER BIOL THER, V7, P1875, DOI 10.4161/cbt.7.12.7067
   Wang SC, 2013, PLOS ONE, V8, DOI 10.1371/journal.pone.0069182
   Wang SC, 2012, LAB INVEST, V92, P151, DOI 10.1038/labinvest.2011.128
   Weissleder R, 2014, NAT MATER, V13, P125, DOI [10.1038/nmat3780, 10.1038/NMAT3780]
   Weller M, 2013, LANCET ONCOL, V14, pE370, DOI 10.1016/S1470-2045(13)70168-2
   Weller M, 2009, J CLIN ONCOL, V27, P5743, DOI 10.1200/JCO.2009.23.0805
   Wen PY, 2008, NEW ENGL J MED, V359, P492, DOI 10.1056/NEJMra0708126
   Wen PY, 2010, J CLIN ONCOL, V28, P1963, DOI 10.1200/JCO.2009.26.3541
   Young RJ, 2011, NEUROLOGY, V76, P1918, DOI 10.1212/WNL.0b013e31821d74e7
NR 47
TC 25
Z9 26
U1 0
U2 25
PU OXFORD UNIV PRESS INC
PI CARY
PA JOURNALS DEPT, 2001 EVANS RD, CARY, NC 27513 USA
SN 1522-8517
EI 1523-5866
J9 NEURO-ONCOLOGY
JI Neuro-Oncology
PD APR
PY 2019
VL 21
IS 4
BP 517
EP 526
DI 10.1093/neuonc/noy160
PG 10
WC Oncology; Clinical Neurology
WE Science Citation Index Expanded (SCI-EXPANDED)
SC Oncology; Neurosciences & Neurology
GA HQ7VS
UT WOS:000462632100012
PM 30277536
OA hybrid, Green Published
DA 2024-03-10
ER

PT J
AU Laperriere, N
   Weller, M
   Stupp, R
   Perry, JR
   Brandes, AA
   Wick, W
   van den Bent, MJ
AF Laperriere, Normand
   Weller, Michael
   Stupp, Roger
   Perry, James R.
   Brandes, Alba A.
   Wick, Wolfgang
   van den Bent, Martin J.
TI Optimal management of elderly patients with glioblastoma
SO CANCER TREATMENT REVIEWS
LA English
DT Review
DE Elderly; Glioblastoma; Radiotherapy; Temozolomide; Survival
ID NEWLY-DIAGNOSED GLIOBLASTOMA; SHORT-COURSE RADIOTHERAPY; MGMT PROMOTER
   METHYLATION; CELL-LUNG-CANCER; ADJUVANT TEMOZOLOMIDE; MALIGNANT GLIOMA;
   OLDER PATIENTS; PROGNOSTIC-FACTORS; RADIATION-THERAPY; PLUS CONCOMITANT
AB Median age at diagnosis in patients with glioblastoma (GB) is slowly increasing with an aging population in Western countries, and was 64 years in 2006. The number of patients age 65 and older with GB will double in 2030 compared with 2000. Survival in this older cohort of patients is significantly less than seen in younger patients. This may in part be related to more aggressive biology of tumor, reduced use of standard management approaches, increased toxicity of available therapies, and increased presence of comorbidities in this older patient population. Limited data do support the use of more extensive resection in these patients. Randomized data support the use of post-operative radiotherapy (RT) versus supportive care, but do not demonstrate a benefit for the use of the standard 6 weeks course of RT over hypofractionated RT given over 3 weeks. Preliminary data of randomized studies raise the possibility of temozolomide alone as an option for these patients. The use of 6 weeks of RT with concurrent and adjuvant temozolomide has been associated with reasonably good survival in several uncontrolled small series of selected older patients; however, this better outcome may be related to the selection of better prognosis patients rather than the specific therapy utilized. The current National Cancer Institute of Canada (NCIC) and European Organization for Research and Treatment of Cancer (EORTC) CE.6/26062/22061 randomized study of short course RT with or without concurrent and adjuvant temozolomide will help determine the optimal therapy for this older cohort with currently available therapies. (C) 2012 Elsevier Ltd. All rights reserved.
C1 [Laperriere, Normand] Univ Toronto, Univ Hlth Network, Princess Margaret Hosp, Dept Radiat Oncol, Toronto, ON, Canada.
   [Weller, Michael] Univ Zurich Hosp, Dept Neurol, CH-8091 Zurich, Switzerland.
   [Stupp, Roger] CHU Vaudois, Dept Neurosurg, Lausanne, Switzerland.
   [Stupp, Roger] Univ Lausanne, Lausanne, Switzerland.
   [Perry, James R.] Univ Toronto, Sunnybrook Hlth Sci Ctr, Div Neurol, Toronto, ON, Canada.
   [Brandes, Alba A.] Azienda USL Bellaria Maggiore Hosp, Dept Med Oncol, Bologna, Italy.
   [Wick, Wolfgang] Univ Klinikum Heidelberg, Dept Neurooncol, Natl Ctr Tumor Dis, Heidelberg, Germany.
   [Wick, Wolfgang] Univ Klinikum Heidelberg, Neurol Clin, Heidelberg, Germany.
   [van den Bent, Martin J.] Erasmus Univ, Med Ctr, Daniel den Hoed Canc Ctr, Neurooncol Unit, Rotterdam, Netherlands.
C3 University of Toronto; University Health Network Toronto; Princess
   Margaret Cancer Centre; University of Zurich; University Zurich
   Hospital; University of Lausanne; Centre Hospitalier Universitaire
   Vaudois (CHUV); University of Lausanne; University of Toronto;
   Sunnybrook Research Institute; Sunnybrook Health Science Center; AUSL di
   Bologna; Helmholtz Association; German Cancer Research Center (DKFZ);
   Ruprecht Karls University Heidelberg; Ruprecht Karls University
   Heidelberg; Erasmus University Rotterdam; Erasmus MC; Erasmus MC Cancer
   Institute
RP Laperriere, N (通讯作者)，Univ Hlth Network, Princess Margaret Hosp, Dept Radiat Oncol, 610 Univ Ave, Toronto, ON M5G 2M9, Canada.
EM norm.laperriere@rmp.uhn.on.ca
RI Stupp, Roger/L-3303-2019; Wick, Wolfgang/AAA-2545-2020; van den Bent,
   Martin J/JPK-6126-2023; McDermott, Michael Francis/GZM-5330-2022
OI Wick, Wolfgang/0000-0002-6171-634X; van den Bent, Martin
   J/0000-0001-5710-5127; Laperriere, Normand/0000-0001-8930-9650; Weller,
   Michael/0000-0002-1748-174X; Brandes, Alba/0000-0002-2503-9089
FU Merck Co. Inc.
FX Editorial assistance (formatting) was provided by Helen Varley, PhD,
   Evidence Scientific Solutions, Horsham, UK; this assistance was
   supported by Merck & Co. Inc.
CR Balducci L, 2010, SURG ONCOL, V19, P117, DOI 10.1016/j.suronc.2009.11.008
   Barnholtz-Sloan JS, 2008, J NEUROSURG, V108, P642, DOI 10.3171/JNS/2008/108/4/0642
   BAUMAN GS, 1994, INT J RADIAT ONCOL, V29, P835, DOI 10.1016/0360-3016(94)90573-8
   Brandes AA, 2003, CANCER, V97, P657, DOI 10.1002/cncr.11097
   Brandes AA, 2009, CANCER-AM CANCER SOC, V115, P3512, DOI 10.1002/cncr.24406
   Central Brain Tumor Registry of the United States, 2009, 2009 2010 CBTRUS STA
   Chaichana KL, 2011, J NEUROSURG, V114, P587, DOI 10.3171/2010.8.JNS1081
   Chaichana KL, 2011, ANN SURG ONCOL, V18, P239, DOI 10.1245/s10434-010-1242-6
   Chamberlain MC, 2007, J NEURO-ONCOL, V82, P207, DOI 10.1007/s11060-006-9269-z
   Chinot OL, 2004, CANCER, V100, P2208, DOI 10.1002/cncr.20224
   Combs SE, 2008, INT J RADIAT ONCOL, V70, P987, DOI 10.1016/j.ijrobp.2007.07.2368
   CURRAN WJ, 1993, J NATL CANCER I, V85, P704, DOI 10.1093/jnci/85.9.704
   Fiorica F, 2010, ARCH GERONTOL GERIAT, V51, P31, DOI 10.1016/j.archger.2009.06.011
   Ford J M, 1997, Clin Oncol (R Coll Radiol), V9, P20, DOI 10.1016/S0936-6555(97)80053-2
   Fried LP, 2008, J AM GERIATR SOC, V56, P1791, DOI 10.1111/j.1532-5415.2008.01939.x
   Gerstner ER, 2009, NEUROLOGY, V73, P1509, DOI 10.1212/WNL.0b013e3181bf9907
   Glantz M, 2003, CANCER, V97, P2262, DOI 10.1002/cncr.11323
   Hartmann C, 2010, ACTA NEUROPATHOL, V120, P707, DOI 10.1007/s00401-010-0781-z
   Hegi ME, 2005, NEW ENGL J MED, V352, P997, DOI 10.1056/NEJMoa043331
   Hess KR, 2004, CANCER, V101, P2293, DOI 10.1002/cncr.20621
   Hoegler DB, 1997, J NEURO-ONCOL, V33, P201, DOI 10.1023/A:1005750111883
   Iwamoto FM, 2009, CANCER-AM CANCER SOC, V115, P3758, DOI 10.1002/cncr.24413
   Iwamoto FM, 2008, ANN NEUROL, V64, P628, DOI 10.1002/ana.21521
   Jeremic B, 1999, J NEURO-ONCOL, V44, P85, DOI 10.1023/A:1006356021734
   Keime-Guibert F, 2007, NEW ENGL J MED, V356, P1527, DOI 10.1056/NEJMoa065901
   Kimple RJ, 2010, AM J CLIN ONCOL-CANC, V33, P265, DOI 10.1097/COC.0b013e3181a76a24
   Kita D, 2009, NEUROEPIDEMIOLOGY, V33, P17, DOI 10.1159/000210017
   Lai R, 2010, NEURO-ONCOLOGY, V12, P190, DOI 10.1093/neuonc/nop004
   Laigle-Donadey F, 2010, J NEURO-ONCOL, V99, P89, DOI 10.1007/s11060-009-0110-3
   Lamborn KR, 2004, NEURO-ONCOLOGY, V6, P227, DOI 10.1215/S1152851703000620
   Laperriere N, 2002, RADIOTHER ONCOL, V64, P259, DOI 10.1016/S0167-8140(02)00078-6
   Laperriere N, 2008, 13 BIENN CAN NEUR M
   Lawrence YR, 2011, BRIT J CANCER, V104, P1365, DOI 10.1038/bjc.2011.123
   Lawrence YR, 2010, INT J RADIAT ONCOL, V76, pS20, DOI 10.1016/j.ijrobp.2009.02.091
   Lowry JK, 1998, ARCH NEUROL-CHICAGO, V55, P922, DOI 10.1001/archneur.55.7.922
   Malmstrom A, 2010, J CLIN ONCOL, V28, DOI 10.1200/jco.2010.28.18_suppl.lba2002
   Meckling S, 1996, NEUROLOGY, V47, P901, DOI 10.1212/WNL.47.4.901
   Minniti G, 2008, J NEURO-ONCOL, V88, P97, DOI 10.1007/s11060-008-9538-0
   Minniti G, 2011, J NEURO-ONCOL, V102, P311, DOI 10.1007/s11060-010-0324-4
   Minniti G, 2009, J NEURO-ONCOL, V91, P95, DOI 10.1007/s11060-008-9689-z
   Paszat L, 2001, INT J RADIAT ONCOL, V51, P100, DOI 10.1016/S0360-3016(01)01572-3
   Pérez-Larraya JG, 2011, J CLIN ONCOL, V29, P3050, DOI 10.1200/JCO.2011.34.8086
   Piccirilli M, 2006, TUMORI J, V92, P98, DOI 10.1177/030089160609200203
   Ramalingam SS, 2008, J CLIN ONCOL, V26, P60, DOI 10.1200/JCO.2007.13.1144
   Roa W, 2004, J CLIN ONCOL, V22, P1583, DOI 10.1200/JCO.2004.06.082
   Ruben JD, 2006, INT J RADIAT ONCOL, V65, P499, DOI 10.1016/j.ijrobp.2005.12.002
   Scott J, 2011, INT J RADIAT ONCOL, V81, P206, DOI 10.1016/j.ijrobp.2010.04.033
   Scott JG, 2011, NEURO-ONCOLOGY, V13, P428, DOI 10.1093/neuonc/nor005
   Sijben AE, 2008, J NEURO-ONCOL, V89, P97, DOI 10.1007/s11060-008-9593-6
   Stupp R, 2005, NEW ENGL J MED, V352, P987, DOI 10.1056/NEJMoa043330
   Stupp R, 2009, LANCET ONCOL, V10, P459, DOI 10.1016/S1470-2045(09)70025-7
   THOMAS R, 1994, RADIOTHER ONCOL, V33, P113, DOI 10.1016/0167-8140(94)90064-7
   US Census Bureau, CENS POP HOUS 1980 C
   US Census Bureau, NAT POP PROJ
   von Deimling A, 2011, BRAIN PATHOL, V21, P74, DOI 10.1111/j.1750-3639.2010.00454.x
   Vuorinen V, 2003, ACTA NEUROCHIR, V145, P5, DOI 10.1007/s00701-002-1030-6
   Weller M, 2011, J CLIN ONCOL, V29, DOI 10.1200/jco.2011.29.15_suppl.2001
   Weller M, 2010, NAT REV NEUROL, V6, P39, DOI 10.1038/nrneurol.2009.197
   Weller M, 2009, J CLIN ONCOL, V27, P5743, DOI 10.1200/JCO.2009.23.0805
   Wheatley-Price P, 2008, J CLIN ONCOL, V26, P2350, DOI 10.1200/JCO.2007.15.2280
   Wick W, 2010, J CLIN ONCOL, V28, DOI 10.1200/jco.2010.28.18_suppl.lba2001
NR 61
TC 104
Z9 106
U1 0
U2 28
PU ELSEVIER SCI LTD
PI OXFORD
PA THE BOULEVARD, LANGFORD LANE, KIDLINGTON, OXFORD OX5 1GB, OXON, ENGLAND
SN 0305-7372
EI 1532-1967
J9 CANCER TREAT REV
JI Cancer Treat. Rev.
PD JUN
PY 2013
VL 39
IS 4
BP 350
EP 357
DI 10.1016/j.ctrv.2012.05.008
PG 8
WC Oncology
WE Science Citation Index Expanded (SCI-EXPANDED)
SC Oncology
GA 127OW
UT WOS:000317709300006
PM 22722053
OA Green Accepted
DA 2024-03-10
ER

PT J
AU Ali, AN
   Ogunleye, T
   Hardy, CW
   Shu, HK
   Curran, WJ
   Crocker, IR
AF Ali, Arif N.
   Ogunleye, Tomi
   Hardy, Claire W.
   Shu, Hui-Kuo
   Curran, Walter J.
   Crocker, Ian R.
TI Improved hippocampal dose with reduced margin radiotherapy for
   glioblastoma multiforme
SO RADIATION ONCOLOGY
LA English
DT Article
DE Glioblastoma multiforme; GBM; Hippocampus
ID LONG-TERM SURVIVORS; QUALITY-OF-LIFE; RECURSIVE PARTITIONING ANALYSIS;
   MALIGNANT BRAIN-TUMORS; HIGH-GRADE GLIOMA; NEUROCOGNITIVE FUNCTION;
   ADJUVANT TEMOZOLOMIDE; PROMOTER METHYLATION; COMBINED REMOVAL; MEMORY
   DEFICITS
AB Background: To dosimetrically evaluate the effect of reduced margin radiotherapy on hippocampal dose for glioblastoma multiforme (GBM) patients.
   Methods: GBM patients enrolled on the Radiation Therapy Oncology Group (RTOG) 0825 trial at our institution were identified. Standard RTOG 0825 expansions were 2 cm + 3-5 mm from the gross tumor volume (GTV) to the clinical tumor volume (CTV) and from the CTV to the planning tumor volume (PTV), respectively. These same patients also had reduced margin tumor volumes generated with 8 mm (GTV to CTV) + 3 mm (CTV to PTV) expansions. Individual plans were created for both standard and reduced margin structures. The dose-volume histograms were statistically compared with a paired, two-tailed Student's t-test with a significance level of p < 0.05.
   Results: A total of 16 patients were enrolled on RTOG 0825. The reduced margins resulted in statistically significant reductions in hippocampal dose at all evaluated endpoints. The hippocampal D-max was reduced from a mean of 61.4 Gy to 56.1 Gy (8.7%), D-40% was reduced from 49.9 Gy to 36.5 Gy (26.9%), D-60% was reduced from 32.7 Gy to 18.7 Gy (42.9%) and the D-80% was reduced from 27.3 Gy to 15.3 Gy (44%).
   Conclusions: The use of reduced margin PTV expansions in the treatment of GBM patients results in significant reductions in hippocampal dose. Though the exact clinical benefit of this reduction is currently unclear, this study does provide support for a future prospective trial evaluating the neurocognitive benefits of reduced margin tumor volumes in the treatment of GBM patients.
C1 [Ali, Arif N.; Ogunleye, Tomi; Hardy, Claire W.; Shu, Hui-Kuo; Curran, Walter J.; Crocker, Ian R.] Emory Univ, Dept Radiat Oncol, Atlanta, GA 30322 USA.
   [Ali, Arif N.; Ogunleye, Tomi; Hardy, Claire W.; Shu, Hui-Kuo; Curran, Walter J.; Crocker, Ian R.] Emory Univ, Winship Canc Inst, Atlanta, GA 30322 USA.
C3 Emory University; Emory University
RP Ali, AN (通讯作者)，Emory Univ, Dept Radiat Oncol, 1365 Clifton Rd NE, Atlanta, GA 30322 USA.
EM aali24@emory.edu
OI Shu, Hui-Kuo/0000-0002-4060-0874
CR ARCHIBALD YM, 1994, J NEUROSURG, V80, P247, DOI 10.3171/jns.1994.80.2.0247
   Bosma I, 2007, NEURO-ONCOLOGY, V9, P53, DOI 10.1215/15228517-2006-012
   Brown ES, 2009, ANN NY ACAD SCI, V1179, P41, DOI 10.1111/j.1749-6632.2009.04981.x
   Correa DD, 2010, CURR NEUROL NEUROSCI, V10, P232, DOI 10.1007/s11910-010-0108-4
   CUMMINGS JL, 1984, NEUROLOGY, V34, P679, DOI 10.1212/WNL.34.5.679
   CURRAN WJ, 1993, J NATL CANCER I, V85, P704, DOI 10.1093/jnci/85.9.704
   Donson AM, 2007, PEDIATR BLOOD CANCER, V48, P403, DOI 10.1002/pbc.20803
   DRACHMAN DA, 1966, ARCH NEUROL-CHICAGO, V15, P52, DOI 10.1001/archneur.1966.00470130056005
   Gerstner ER, 2009, NEUROLOGY, V73, P1509, DOI 10.1212/WNL.0b013e3181bf9907
   Gondi V, 2013, INT J RADIAT ONCOL, V85, P348, DOI 10.1016/j.ijrobp.2012.11.031
   Gondi V, 2010, RADIOTHER ONCOL, V97, P370, DOI 10.1016/j.radonc.2010.09.013
   Gondi V, 2010, INT J RADIAT ONCOL, V78, P1244, DOI 10.1016/j.ijrobp.2010.01.039
   Gondi V, 2010, RADIOTHER ONCOL, V95, P327, DOI 10.1016/j.radonc.2010.02.030
   Hahn CA, 2003, INT J RADIAT ONCOL, V55, P992, DOI 10.1016/S0360-3016(02)04205-0
   Hegi ME, 2004, CLIN CANCER RES, V10, P1871, DOI 10.1158/1078-0432.CCR-03-0384
   Hegi ME, 2005, NEW ENGL J MED, V352, P997, DOI 10.1056/NEJMoa043331
   HOCHBERG FH, 1980, NEUROLOGY, V30, P172, DOI 10.1212/WNL.30.2.172
   IMPERATO JP, 1990, ANN NEUROL, V28, P818, DOI 10.1002/ana.410280614
   Klein M, 2003, ANN NEUROL, V54, P514, DOI 10.1002/ana.10712
   Krex D, 2007, BRAIN, V130, P2596, DOI 10.1093/brain/awm204
   Levy DA, 2003, LEARN MEMORY, V10, P531, DOI 10.1101/lm.66703
   LIEBERMAN AN, 1982, NEUROSURGERY, V10, P450, DOI 10.1227/00006123-198204000-00006
   Mahajan A, 2007, NEURO-ONCOLOGY, V9, P583
   Malkova L, 2003, J NEUROSCI, V23, P1956
   Mayes AR, 2001, COGNITIVE NEUROPSYCH, V18, P97, DOI 10.1080/02643290125897
   McDonald MW, 2011, INT J RADIAT ONCOL, V79, P130, DOI 10.1016/j.ijrobp.2009.10.048
   Milner B, 1972, Clin Neurosurg, V19, P421
   MOSER E, 1993, J NEUROSCI, V13, P3916
   MURRAY EA, 1984, J NEUROSCI, V4, P2565
   MURRAY EA, 1983, BRAIN RES, V270, P340, DOI 10.1016/0006-8993(83)90610-8
   Peters KB, 2010, NEURO-ONCOLOGY, V12, piv58
   Prokic V, 2013, INT J RADIAT ONCOL, V85, P264, DOI 10.1016/j.ijrobp.2012.02.036
   Salander P, 1995, J NEUROONCOL
   Schmidinger M, 2003, J NEURO-ONCOL, V63, P55, DOI 10.1023/A:1023740303162
   Scott CB, 1998, INT J RADIAT ONCOL, V40, P51, DOI 10.1016/S0360-3016(97)00485-9
   SCOVILLE WB, 1957, J NEUROL NEUROSUR PS, V20, P11, DOI 10.1136/jnnp.20.1.11
   Senger D, 2003, CANCER J, V9, P214, DOI 10.1097/00130404-200305000-00009
   SIDMAN M, 1968, NEUROPSYCHOLOGIA, V6, P245, DOI 10.1016/0028-3932(68)90023-7
   SQUIRE LR, 1992, PSYCHOL REV, V99, P195, DOI 10.1037/0033-295X.99.2.195
   Stupp R, 2005, NEW ENGL J MED, V352, P987, DOI 10.1056/NEJMoa043330
   Stupp R, 2009, LANCET ONCOL, V10, P459, DOI 10.1016/S1470-2045(09)70025-7
   Taphoorn MJB, 2004, LANCET NEUROL, V3, P159, DOI 10.1016/S1474-4422(04)00680-5
   van Kesteren Z, 2012, RADIOTHER ONCOL, V102, P225, DOI 10.1016/j.radonc.2011.09.023
   ZOLAMORGAN S, 1986, J NEUROSCI, V6, P2950
NR 44
TC 16
Z9 16
U1 0
U2 4
PU BIOMED CENTRAL LTD
PI LONDON
PA 236 GRAYS INN RD, FLOOR 6, LONDON WC1X 8HL, ENGLAND
SN 1748-717X
J9 RADIAT ONCOL
JI Radiat. Oncol.
PD JAN 10
PY 2014
VL 9
AR 20
DI 10.1186/1748-717X-9-20
PG 6
WC Oncology; Radiology, Nuclear Medicine & Medical Imaging
WE Science Citation Index Expanded (SCI-EXPANDED)
SC Oncology; Radiology, Nuclear Medicine & Medical Imaging
GA AB2MT
UT WOS:000331627500002
PM 24411020
OA Green Published, gold
DA 2024-03-10
ER

PT J
AU Zorman, MJ
   Webb, P
   Nixon, M
   Sravanam, S
   Honeyman, S
   Nandhabalan, M
   Apostolopoulos, V
   Stacey, R
   Hobbs, C
   Plaha, P
AF Zorman, Mark J.
   Webb, Philip
   Nixon, Mickaela
   Sravanam, Sanskrithi
   Honeyman, Susan
   Nandhabalan, Meera
   Apostolopoulos, Vasileios
   Stacey, Richard
   Hobbs, Claire
   Plaha, Puneet
TI Surgical and oncological score to estimate the survival benefit of
   resection and chemoradiotherapy in elderly (≥70 years) glioblastoma
   patients: A preliminary analysis
SO NEURO-ONCOLOGY ADVANCES
LA English
DT Article
DE chemotherapy; elderly; glioblastoma; radiotherapy; surgery
ID NEWLY-DIAGNOSED GLIOBLASTOMA; MALIGNANT GLIOMA; HYPOFRACTIONATED
   RADIOTHERAPY; ADJUVANT TEMOZOLOMIDE; PHASE-III; MULTIFORME; THERAPY;
   EXTENT; OLDER; CONCOMITANT
AB Background Elderly patients with glioblastoma are perceived to face a poor prognosis with perceptions surrounding older age and a relative lack of randomized data contributing. This study evaluated survival prognosticators in elderly glioblastoma patients to more accurately guide their treatment.
   Methods The records of 169 elderly (>= 70 years) patients with a new diagnosis of glioblastoma who had undergone neurosurgical intervention were retrospectively examined for patient sex, age, performance status, comorbidities, MGMT promoter methylation, surgical intervention, and chemoradiation regime. The adjusted survival impact of these factors was determined using Cox proportional hazards model and used to devise a two-stage scoring system to estimate patient survival at the stage of surgical (Elderly Glioblastoma Surgical Score, EGSS) and oncological management (Elderly Glioblastoma Oncological Score, EGOS).
   Results The median overall survival (mOS) of the cohort was 28.8 weeks. Gross-total and subtotal resection were associated with improved survival compared to biopsy alone (respective mOS 65.3 and 28.1 vs 15.7 weeks, P < .001). Hypofractionated radiotherapy (40Gy in 15 fractions) with Temozolomide was noninferior to the Stupp protocol, P = .72. Exploratory subgroup analysis revealed a significant benefit of Temozolomide-based approaches in MGMT-methylated patients as well as a trend towards improved survival in MGMT-unmethylated patients. Our EGSS and EGOS scores successfully estimated survival in this retrospective cohort with 65% and 73% accuracy.
   Conclusions Where appropriate and safe, elderly glioblastoma patients may benefit from surgical resection and combined chemoradiotherapy with Temozolomide. The proposed EGSS and EGOS scores take into account important prognostic factors to help guide which patients should receive such treatment.
C1 [Zorman, Mark J.; Honeyman, Susan; Apostolopoulos, Vasileios; Stacey, Richard; Plaha, Puneet] Oxford Univ Hosp NHS Fdn Trust, John Radcliffe Hosp, Dept Neurosurg, Oxford, England.
   [Sravanam, Sanskrithi] Univ Cambridge, Dept Clin Neurosci, Cambridge, England.
   [Webb, Philip; Nandhabalan, Meera; Hobbs, Claire] Oxford Univ Hosp NHS Fdn Trust, Churchill Hosp, Dept Oncol, Oxford, England.
   [Nixon, Mickaela] Univ Oxford, Med Sci Div, Oxford, England.
   [Plaha, Puneet] Univ Oxford, Nuffield Dept Surg Sci, Oxford, England.
C3 Oxford University Hospitals NHS Foundation Trust; University of Oxford;
   University of Cambridge; University of Oxford; Oxford University
   Hospitals NHS Foundation Trust; University of Oxford; University of
   Oxford
RP Zorman, MJ; Plaha, P (通讯作者)，John Radcliffe Hosp, Dept Neurosurg, Oxford OX3 9DU, England.
EM mark.zorman@ouh.nhs.uk; puneet.plaha@nds.ox.ac.uk
OI Zorman, Mark Jernej/0000-0002-5002-1518
CR Alnahhas I, 2020, NEURO-ONCOL ADV, V2, DOI 10.1093/noajnl/vdaa082
   Bauchet L, 2014, NEURO-ONCOLOGY, V16, P1459, DOI 10.1093/neuonc/nou063
   Bauchet L, 2010, NEURO-ONCOLOGY, V12, P725, DOI 10.1093/neuonc/noq030
   BAUMAN GS, 1994, INT J RADIAT ONCOL, V29, P835, DOI 10.1016/0360-3016(94)90573-8
   Berger K, 2021, J CANCER RES CLIN, V147, P253, DOI 10.1007/s00432-020-03334-3
   Brodbelt A, 2015, EUR J CANCER, V51, P533, DOI 10.1016/j.ejca.2014.12.014
   Brown TJ, 2016, JAMA ONCOL, V2, P1460, DOI 10.1001/jamaoncol.2016.1373
   Chaichana KL, 2011, ANN SURG ONCOL, V18, P239, DOI 10.1245/s10434-010-1242-6
   de Robles P, 2008, ANN NEUROL, V64, P597, DOI 10.1002/ana.21560
   Dobes Martin, 2011, Surg Neurol Int, V2, P176, DOI 10.4103/2152-7806.90696
   Ellingson BM, 2018, NEURO-ONCOLOGY, V20, P1240, DOI 10.1093/neuonc/noy053
   Hanna C, 2020, COCHRANE DB SYST REV, DOI 10.1002/14651858.CD013261.pub2
   Hegi ME, 2005, NEW ENGL J MED, V352, P997, DOI 10.1056/NEJMoa043331
   Hoffermann M, 2015, CLIN NEUROL NEUROSUR, V128, P60, DOI 10.1016/j.clineuro.2014.11.006
   Iwamoto FM, 2008, ANN NEUROL, V64, P628, DOI 10.1002/ana.21521
   Korja M, 2019, NEURO-ONCOLOGY, V21, P370, DOI 10.1093/neuonc/noy164
   Lu VM, 2019, J NEURO-ONCOL, V143, P177, DOI 10.1007/s11060-019-03155-6
   Malmström A, 2012, LANCET ONCOL, V13, P916, DOI 10.1016/S1470-2045(12)70265-6
   McAleese JJ, 2003, RADIOTHER ONCOL, V67, P177, DOI 10.1016/S0167-8140(03)00077-X
   Nassiri F, 2020, CLIN CANCER RES, V26, P2664, DOI 10.1158/1078-0432.CCR-19-3359
   Noorbakhsh A, 2014, J NEUROSURG, V120, P31, DOI 10.3171/2013.9.JNS13877
   Ostrom QT, 2016, NEURO-ONCOLOGY, V18, pv1, DOI [10.1093/neuonc/now207, 10.1093/neuonc/nov189]
   Oszvald A, 2012, J NEUROSURG, V116, P357, DOI 10.3171/2011.8.JNS102114
   Perry JR, 2017, NEW ENGL J MED, V376, P1027, DOI 10.1056/NEJMoa1611977
   Phuong PC, 2017, IN VIVO, V31, P689, DOI 10.21873/invivo.11114
   Rades D, 2021, ANTICANCER RES, V41, P379, DOI 10.21873/anticanres.14786
   Roa W, 2004, J CLIN ONCOL, V22, P1583, DOI 10.1200/JCO.2004.06.082
   Scott JG, 2012, CANCER-AM CANCER SOC, V118, P5595, DOI 10.1002/cncr.27570
   Scott JG, 2011, NEURO-ONCOLOGY, V13, P428, DOI 10.1093/neuonc/nor005
   Senft C, 2011, LANCET ONCOL, V12, P997, DOI 10.1016/S1470-2045(11)70196-6
   Straube C, 2020, RADIAT ONCOL, V15, DOI 10.1186/s13014-020-01549-9
   Stummer W, 2006, LANCET ONCOL, V7, P392, DOI 10.1016/S1470-2045(06)70665-9
   Stupp R, 2005, NEW ENGL J MED, V352, P987, DOI 10.1056/NEJMoa043330
   Stupp R, 2009, LANCET ONCOL, V10, P459, DOI 10.1016/S1470-2045(09)70025-7
   Vuorinen V, 2003, ACTA NEUROCHIR, V145, P5, DOI 10.1007/s00701-002-1030-6
   Weller M, 2021, NAT REV CLIN ONCOL, V18, P170, DOI 10.1038/s41571-020-00447-z
   Wick A, 2018, NEURO-ONCOLOGY, V20, P174, DOI 10.1093/neuonc/nox133
   Wick W, 2012, LANCET ONCOL, V13, P707, DOI 10.1016/S1470-2045(12)70164-X
   Zhang YD, 2019, HUM BRAIN MAPP, V40, P5242, DOI 10.1002/hbm.24769
NR 39
TC 1
Z9 1
U1 0
U2 0
PU OXFORD UNIV PRESS
PI OXFORD
PA GREAT CLARENDON ST, OXFORD OX2 6DP, ENGLAND
EI 2632-2498
J9 NEURO-ONCOL ADV
JI Neuro-Oncol. Adv.
PD JAN 1
PY 2022
VL 4
IS 1
AR vdac007
DI 10.1093/noajnl/vdac007
PG 12
WC Oncology; Clinical Neurology
WE Emerging Sources Citation Index (ESCI)
SC Oncology; Neurosciences & Neurology
GA 4L7DS
UT WOS:000852789900026
PM 35261976
OA gold, Green Published
DA 2024-03-10
ER

PT J
AU Van Nifterik, KA
   Van den Berg, J
   Stalpers, LJA
   Lafleur, MVM
   Leenstra, S
   Slotman, BJ
   Hulsebos, TJM
   Sminia, P
AF Van Nifterik, Krista A.
   Van den Berg, Jaap
   Stalpers, Lukas J. A.
   Lafleur, M. Vincent M.
   Leenstra, Sieger
   Slotman, Ben J.
   Hulsebos, Theo J. M.
   Sminia, Peter
TI Differential radiosensitizing potential of temozolomide in mgmt promoter
   methylated glioblastoma multiforme cell lines
SO INTERNATIONAL JOURNAL OF RADIATION ONCOLOGY BIOLOGY PHYSICS
LA English
DT Article
DE human GBM cell lines; temozolomide; MGMT; radiosensitization;
   fractionated irradiation
ID O-6-METHYLGUANINE-DNA METHYLTRANSFERASE GENE; MALIGNANT GLIOMA-CELLS;
   ALKYLATING-AGENTS; IN-VITRO; DNA METHYLTRANSFERASE; EGFR AMPLIFICATION;
   CPG ISLAND; SURVIVAL; TUMOR; RADIOTHERAPY
AB Purpose: To investigate the radiosensitizing potential of temozolomide (TMZ) for human glioblastoma multiforme (GBM) cell lines using single-dose and fractionated gamma-irradiation.
   Methods and Materials: Three genetically characterized human GBM cell lines (AMC-3046, VU-109, and VU-122) were exposed to various single (0-6 Gy) and daily fractionated doses (2 Gy per fraction) of gamma-irradiation. Repeated TMZ doses were given before and concurrent with irradiation treatment. Immediately plated clonogenic cell-survival curves were determined for both the single-dose and the fractionated irradiation experiments. To establish the net effect of clonogenic cell survival and cell proliferation, growth curves were determined, expressed as the number of surviving cells.
   Results: All three cell lines showed MGMT promoter methylation, lacked MGMT protein expression, and were sensitive to TMZ. The isotoxic TMZ concentrations used were in a clinically feasible range of 10 mu mol/L (AMC-3046),3 mu mol/L (VU-109), and 2.5 mu mol/L (VU-122). Temozolomide was able to radiosensitize two cell lines (AMC 3046 and VU-122) using single-dose irradiation. A reduction in the number of surviving cells after treatment with the combination of TMZ and fractionated irradiation was seen in all three cell lines, but only AMC 3046 showed a radiosensitizing effect.
   Conclusions: This study on TMZ-sensitive GBM cell lines shows that TMZ can act as a radiosensitizer and is at least additive to gamma-irradiation. Enhancement of the radiation response by TMZ seems to be independent of the epigenetically silenced MGMT gene. (c) 2007 Elsevier Inc.
C1 Vrije Univ Amsterdam Med Ctr, Dept Radiat Oncol, Div Radiobiol, NL-1081 BT Amsterdam, Netherlands.
   Univ Amsterdam, Acad Med Ctr, Dept Neurogenet, NL-1105 AZ Amsterdam, Netherlands.
   Univ Amsterdam, Acad Med Ctr, Dept Radiotherapy, NL-1105 AZ Amsterdam, Netherlands.
   Univ Amsterdam, Acad Med Ctr, Dept Neurosurg, NL-1105 AZ Amsterdam, Netherlands.
C3 Vrije Universiteit Amsterdam; VU UNIVERSITY MEDICAL CENTER; University
   of Amsterdam; Academic Medical Center Amsterdam; University of
   Amsterdam; Academic Medical Center Amsterdam; University of Amsterdam;
   Academic Medical Center Amsterdam
RP Sminia, P (通讯作者)，Vrije Univ Amsterdam Med Ctr, Dept Radiat Oncol, Div Radiobiol, Room J-392,Boechorststr 7, NL-1081 BT Amsterdam, Netherlands.
EM p.sminia@vumc.nl
RI Sminia, Peter/P-3385-2014; Slotman, Ben/HCH-2301-2022; Stalpers,
   Lukas/AAP-1701-2020
OI Slotman, Ben/0000-0002-9902-4592; Sminia, Peter/0000-0002-9531-5704
CR BALMFORTH AJ, 1986, J NEUROCHEM, V47, P715
   Belanich M, 1996, CANCER RES, V56, P783
   BIGNER SH, 1990, CANCER RES, V50, P8017
   BRENNAND J, 1986, P NATL ACAD SCI USA, V83, P6292, DOI 10.1073/pnas.83.17.6292
   Chakravarti A, 2006, CLIN CANCER RES, V12, P4738, DOI 10.1158/1078-0432.CCR-06-0596
   Donson AM, 2007, PEDIATR BLOOD CANCER, V48, P403, DOI 10.1002/pbc.20803
   Esteller M, 1999, CANCER RES, V59, P793
   Esteller M, 2000, NEW ENGL J MED, V343, P1350, DOI 10.1056/NEJM200011093431901
   Franken NAP, 2006, NAT PROTOC, V1, P2315, DOI 10.1038/nprot.2006.339
   Gerlach B, 2002, STRAHLENTHER ONKOL, V178, P491, DOI 10.1007/s00066-002-0952-5
   Gerson SL, 2004, NAT REV CANCER, V4, P296, DOI 10.1038/nrc1319
   Gudkov AV, 2003, NAT REV CANCER, V3, P117, DOI 10.1038/nrc992
   Haas-Kogan DA, 1999, INT J RADIAT ONCOL, V43, P399, DOI 10.1016/S0360-3016(98)00393-9
   Hegi ME, 2004, CLIN CANCER RES, V10, P1871, DOI 10.1158/1078-0432.CCR-03-0384
   Hegi ME, 2005, NEW ENGL J MED, V352, P997, DOI 10.1056/NEJMoa043331
   Hermisson M, 2006, J NEUROCHEM, V96, P766, DOI 10.1111/j.1471-4159.2005.03583.x
   HOTTA T, 1994, J NEURO-ONCOL, V21, P135, DOI 10.1007/BF01052897
   KARRAN P, 1993, J BIOL CHEM, V268, P15878
   Kleihues P., 2000, Pathology and Genetics of Tumours of the Nervous System, P29
   Leenstra S, 1998, INT J CANCER, V79, P159, DOI 10.1002/(SICI)1097-0215(19980417)79:2<159::AID-IJC11>3.0.CO;2-5
   Nygren AOH, 2005, NUCLEIC ACIDS RES, V33, DOI 10.1093/nar/gni127
   Ochs K, 2000, CANCER RES, V60, P5815
   Pandita A, 2004, GENE CHROMOSOME CANC, V39, P29, DOI 10.1002/gcc.10300
   Paz MF, 2004, CLIN CANCER RES, V10, P4933, DOI 10.1158/1078-0432.CCR-04-0392
   Qian XLC, 1997, CANCER RES, V57, P3672
   Roos WP, 2007, ONCOGENE, V26, P186, DOI 10.1038/sj.onc.1209785
   Silber JR, 1999, CLIN CANCER RES, V5, P807
   Smith JS, 2001, JNCI-J NATL CANCER I, V93, P1246, DOI 10.1093/jnci/93.16.1246
   Srivenugopal KS, 2001, CLIN CANCER RES, V7, P1398
   Stupp R, 2005, NEW ENGL J MED, V352, P987, DOI 10.1056/NEJMoa043330
   Tada K, 2001, J NEUROSURG, V95, P651, DOI 10.3171/jns.2001.95.4.0651
   Terada K, 2002, J NEURO-ONCOL, V58, P107, DOI 10.1023/A:1016017711033
   TISDALE MJ, 1987, BIOCHEM PHARMACOL, V36, P457, DOI 10.1016/0006-2952(87)90351-0
   Van Nifterik KA, 2006, J NEUROSURG, V105, P739, DOI 10.3171/jns.2006.105.5.739
   van Rijn J, 2000, INT J RADIAT ONCOL, V47, P779, DOI 10.1016/S0360-3016(99)00539-8
   VANRIJN J, 1995, INT J RADIAT ONCOL, V33, P635, DOI 10.1016/0360-3016(95)00216-L
   von Deimling A, 2000, J NEUROPATH EXP NEUR, V59, P544, DOI 10.1093/jnen/59.6.544
   Watts GS, 1997, MOL CELL BIOL, V17, P5612, DOI 10.1128/MCB.17.9.5612
   Wedge SR, 1997, ANTI-CANCER DRUG, V8, P92, DOI 10.1097/00001813-199701000-00013
   Wedge SR, 1996, BRIT J CANCER, V73, P482, DOI 10.1038/bjc.1996.85
   Wemmert S, 2005, NEOPLASIA, V7, P883, DOI 10.1593/neo.05307
NR 41
TC 55
Z9 58
U1 0
U2 2
PU ELSEVIER SCIENCE INC
PI NEW YORK
PA 360 PARK AVE SOUTH, NEW YORK, NY 10010-1710 USA
SN 0360-3016
J9 INT J RADIAT ONCOL
JI Int. J. Radiat. Oncol. Biol. Phys.
PD NOV 15
PY 2007
VL 69
IS 4
BP 1246
EP 1253
DI 10.1016/j.ijrobp.2007.07.2366
PG 8
WC Oncology; Radiology, Nuclear Medicine & Medical Imaging
WE Science Citation Index Expanded (SCI-EXPANDED)
SC Oncology; Radiology, Nuclear Medicine & Medical Imaging
GA 229FQ
UT WOS:000250788900038
PM 17967314
DA 2024-03-10
ER

PT J
AU Pedretti, S
   Masini, L
   Turco, E
   Triggiani, L
   Krengli, M
   Meduri, B
   Pirtoli, L
   Borghetti, P
   Pegurri, L
   Riva, N
   Gatta, R
   Fusco, V
   Scoccianti, S
   Bruni, A
   Ricardi, U
   Santoni, R
   Magrini, SM
   Buglione, M
AF Pedretti, Sara
   Masini, Laura
   Turco, Enrico
   Triggiani, Luca
   Krengli, Marco
   Meduri, Bruno
   Pirtoli, Luigi
   Borghetti, Paolo
   Pegurri, Ludovica
   Riva, Nada
   Gatta, Roberto
   Fusco, Vincenzo
   Scoccianti, Silvia
   Bruni, Alessio
   Ricardi, Umberto
   Santoni, Riccardo
   Magrini, Stefano M.
   Buglione, Michela
TI Hypofractionated radiation therapy versus chemotherapy with temozolomide
   in patients affected by RPA class V and VI glioblastoma: a randomized
   phase II trial
SO JOURNAL OF NEURO-ONCOLOGY
LA English
DT Article
DE Glioblastoma; Poor prognosis patients; Quality of life; Hypofractionated
   radiotherapy; Temozolomide
ID RECURSIVE PARTITIONING ANALYSIS; MALIGNANT GLIOMA; ELDERLY-PATIENTS;
   RETROSPECTIVE ANALYSIS; SURVIVAL ANALYSIS; DECISION-MAKING; OLDER
   PATIENTS; OF-LIFE; RADIOTHERAPY; MULTIFORME
AB IntroductionIn RPA V-VI glioblastoma patients both hypofractionated radiotherapy and exclusive temozolomide can be used; the purpose of this trial is to compare these treatment regimens in terms of survival and quality of life.MethodsPatients with histologic diagnosis of glioblastoma were randomized to hypofractionated radiotherapy (RT-30Gy in 6 fractions) and exclusive chemotherapy (CHT-emozolomide 200mg/m(2)/day 5days every 28days). Overall (OS) and progression free survival (PFS) were evaluated with Kaplan Maier curves and correlated with prognostic factors. Quality- adjusted survival (QaS) was evaluated according to the Murray model (Neurological Sign and Symptoms-NSS)ResultsFrom 2010 to 2015, 31 pts were enrolled (CHT: 17 pts; RT: 14pts). Four pts were excluded from the analysis. RPA VI (p=0.048) and absence of MGMT methylation (p=0.001) worsened OS significantly. Biopsy (p=0.048), RPA class VI (p=0.04) and chemotherapy (p=0.007) worsened PFS. In the two arms the initial NSS scores were overlapping (CHT: 12.23 and RT: 12.30) and progressively decreased in both group and became significantly worse after 5months in CHT arm (p=0.05). Median QaS was 104days and was significantly better in RT arm (p=0.01).ConclusionsThe data obtained are limited by the poor accrual. Both treatments were well tolerated. Patients in RT arm have a better PFS and QaS, without significant differences in OS. The deterioration of the NSS score would seem an important parameter and coincide with disease progression rather than with the toxicity of the treatment.
C1 [Pedretti, Sara; Borghetti, Paolo; Pegurri, Ludovica; Gatta, Roberto] ASST Spedali Civili Brescia, Dept Radiat Oncol, Piazzale Spedali Civili 1, I-25123 Brescia, Italy.
   [Masini, Laura; Krengli, Marco] East Piedmont Univ, AOU Maggiore Carita, Dept Radiat Oncol, Viale Mazzini 18, I-28100 Novara, Italy.
   [Turco, Enrico; Meduri, Bruno; Bruni, Alessio] AOU Policlin Modena, Dept Radiat Oncol, Largo Pozzo 71, I-41125 Modena, Italy.
   [Triggiani, Luca; Magrini, Stefano M.; Buglione, Michela] Univ Brescia, Dept Radiat Oncol, Piazzale Spedali Civili 1, I-23123 Brescia, Italy.
   [Pirtoli, Luigi] Siena Univ, AOUS, Dept Radiat Oncol, Viale Mario Bracci, I-53100 Siena, Italy.
   [Riva, Nada] IRST IRCSS, Dept Radiat Oncol, Via Piero Maroncelli 40, I-47014 Meldola, FC, Italy.
   [Fusco, Vincenzo] IRCSS, Dept Radiat Oncol, Via S Pio 1, I-85028 Rionero In Vulture, PZ, Italy.
   [Scoccianti, Silvia] Florence Univ, Dept Radiat Oncol, Largo Brambilla 3, I-50134 Florence, Italy.
   [Scoccianti, Silvia] AUOC Osped Careggi, Largo Brambilla 3, I-50134 Florence, Italy.
   [Ricardi, Umberto] AO Citta Salute & Sci, Dept Radiat Oncol, Via Genova 3, I-10126 Turin, Italy.
   [Santoni, Riccardo] Fdn Policlin Tor Vergata, Dept Radiat Oncol, Viale Oxford 81, I-00133 Rome, Italy.
C3 Hospital Spedali Civili Brescia; University of Eastern Piedmont Amedeo
   Avogadro; Azienda Ospedaliera Maggiore della Carita di Novara;
   Universita di Modena e Reggio Emilia; University of Brescia; Hospital
   Spedali Civili Brescia; University of Siena; University Hospital of
   Siena; University of Florence; A.O.U. Citta della Salute e della Scienza
   di Torino; University of Rome Tor Vergata
RP Triggiani, L (通讯作者)，Univ Brescia, Dept Radiat Oncol, Piazzale Spedali Civili 1, I-23123 Brescia, Italy.
EM triggioluca@hotmail.it
RI GATTA, Roberto/Q-3356-2017; Krengli, Marco/ABF-1426-2020; Borghetti,
   Paolo/AAG-7941-2019; Triggiani, Luca/AAC-5229-2022; Meduri,
   Bruno/E-3761-2016; Bruni, Alessio/E-3239-2016; Magrini, Stefano
   Maria/ABE-8820-2020
OI Krengli, Marco/0000-0002-2064-8379; Borghetti,
   Paolo/0000-0001-7275-7908; Triggiani, Luca/0000-0003-0168-3432; Meduri,
   Bruno/0000-0002-7588-9081; Magrini, Stefano Maria/0000-0002-4126-733X;
   Bruni, Alessio/0000-0003-1068-5958; BUGLIONE DI MONALE E BASTIA,
   Michela/0000-0002-5485-1260
CR [Anonymous], 1990, J Neurooncol, V9, P47
   Buglione M, 2015, RADIOL MED, V120, P975, DOI 10.1007/s11547-015-0528-y
   Buglione M, 2014, TUMORI, V100, P272, DOI 10.1700/1578.17200
   Chibbaro S, 2004, J NEURO-ONCOL, V67, P77, DOI 10.1023/B:NEON.0000021728.36747.93
   Chinot OL, 2004, CANCER, V100, P2208, DOI 10.1002/cncr.20224
   CURRAN WJ, 1993, J NATL CANCER I, V85, P704, DOI 10.1093/jnci/85.9.704
   de Castro DG, 2017, INT J RADIAT ONCOL, V98, P931, DOI 10.1016/j.ijrobp.2017.03.037
   Glantz M, 2003, CANCER, V97, P2262, DOI 10.1002/cncr.11323
   Hoegler DB, 1997, J NEURO-ONCOL, V33, P201, DOI 10.1023/A:1005750111883
   Karsy M, 2018, J NEURO-ONCOL, V138, P123, DOI 10.1007/s11060-018-2777-9
   Kesselheim JC, 2011, ONCOLOGIST, V16, P1435, DOI 10.1634/theoncologist.2011-0047
   MACDONALD DR, 1990, J CLIN ONCOL, V8, P1277, DOI 10.1200/JCO.1990.8.7.1277
   Magrini SM, 2006, INT J RADIAT ONCOL, V65, P788, DOI 10.1016/j.ijrobp.2006.01.026
   Malmström A, 2012, LANCET ONCOL, V13, P916, DOI 10.1016/S1470-2045(12)70265-6
   Mathiesen T, 2013, ACTA NEUROCHIR, V155, P1425, DOI 10.1007/s00701-013-1796-8
   McAleese JJ, 2003, RADIOTHER ONCOL, V67, P177, DOI 10.1016/S0167-8140(03)00077-X
   MURRAY KJ, 1995, INT J RADIAT ONCOL, V31, P453, DOI 10.1016/0360-3016(95)93160-9
   Perry JR, 2017, NEW ENGL J MED, V376, P1027, DOI 10.1056/NEJMoa1611977
   Phillips C, 2003, RADIOTHER ONCOL, V68, P23, DOI 10.1016/S0167-8140(03)00206-8
   Reifenberger G, 2012, INT J CANCER, V131, P1342, DOI 10.1002/ijc.27385
   Roa W, 2004, J CLIN ONCOL, V22, P1583, DOI 10.1200/JCO.2004.06.082
   Scoccianti S, 2010, NEUROSURGERY, V67, P446, DOI 10.1227/01.NEU.0000371990.86656.E8
   Scott CB, 1998, INT J RADIAT ONCOL, V40, P51, DOI 10.1016/S0360-3016(97)00485-9
   Sizoo EM, 2012, EUR J CANCER, V48, P226, DOI 10.1016/j.ejca.2011.11.010
   Slotman BJ, 1996, INT J RADIAT ONCOL, V34, P895, DOI 10.1016/0360-3016(95)02038-1
   Song K, 2016, FRONT ONCOL, V6, DOI 10.3389/fonc.2016.00223
   Stupp R, 2009, LANCET ONCOL, V10, P459, DOI 10.1016/S1470-2045(09)70025-7
   Sulman EP, 2017, J CLIN ONCOL, V35, P361, DOI 10.1200/JCO.2016.70.7562
   Taphoorn MJB, 2005, LANCET ONCOL, V6, P937, DOI 10.1016/S1470-2045(05)70432-0
   THOMAS R, 1994, RADIOTHER ONCOL, V33, P113, DOI 10.1016/0167-8140(94)90064-7
   Weller M, 2014, LANCET ONCOL, V15, pE395, DOI 10.1016/S1470-2045(14)70011-7
   Wick W, 2012, LANCET ONCOL, V13, P707, DOI 10.1016/S1470-2045(12)70164-X
NR 32
TC 5
Z9 5
U1 0
U2 2
PU SPRINGER
PI NEW YORK
PA 233 SPRING ST, NEW YORK, NY 10013 USA
SN 0167-594X
EI 1573-7373
J9 J NEURO-ONCOL
JI J. Neuro-Oncol.
PD JUL
PY 2019
VL 143
IS 3
BP 447
EP 455
DI 10.1007/s11060-019-03175-2
PG 9
WC Oncology; Clinical Neurology
WE Science Citation Index Expanded (SCI-EXPANDED)
SC Oncology; Neurosciences & Neurology
GA IF2TD
UT WOS:000472931800008
PM 31054101
DA 2024-03-10
ER

PT J
AU Gao, X
   Liu, YK
   Hong, SM
   Yang, H
   Guan, B
   Ma, XD
AF Gao, Xin
   Liu, Yukun
   Hong, Shunming
   Yang, Hui
   Guan, Bing
   Ma, Xiaodong
TI <i>PLEKHA4</i> is Associated with Tumour Microenvironment, Stemness,
   Proliferation and Poor Prognosis of Gliomas
SO JOURNAL OF INTEGRATIVE NEUROSCIENCE
LA English
DT Article
DE glioma; PLEKHA4; prognostic biomarkers; methylation; immune cell
   infiltration; tumour stemness; drug sensitivity
ID CANCER; GLIOBLASTOMA; CELLS; WNT; RESOURCE; FUTURE
AB Background: Glioma is the most common intracranial malignancy. Immune-infiltration and tumour stemness are associated with the prognosis of glioma. Although pleckstrin homology containing family A, number 4 (PLEKHA4) is widely expressed in various human cancers, its role in glioma remains unclear. Methods: We examined the features and clinical significance of PLEKHA4 in gliomas by analysing relevant data from the Chinese Glioma Genome Atlas (CGGA) and The Cancer Genome Atlas (TCGA) databases. Gene set enrichment analysis (GSEA) was performed to determine the possible functions and pathways involving PLEKHA4 in glioma. The relationship between PLEKHA4 expression and the degree of oncogenic dedifferentiation was analysed using stemness scores (ss) calculated from epigenetic and transcriptomic features. We also explored the relationship between PLEKHA4 expression and immune cell infiltration in gliomas using the CIBERSORT databases. Furthermore, drug sensitivity analysis was performed using datasets from the GDSC and GTRP databases. In addition, we performed relevant in vitro experimental studies. Results: PLEKHA4 DNA hypomethylation status was associated with its high expression in glioma tissues as well as poor prognoses. Univariate and multivariate Cox analyses indicated that PLEKHA4 expression may be considered as an independent prognostic factor in patients with glioma. GSEA indicated that high PLEKHA4 expression was associated with Janus kinase (JAK)/signal transducer and activator of transcription (STAT), Wingless-Type MMTV Integration Site Family (Wnt), JUN N-terminal kinase (JNK) signalling pathways and involved in apoptotic, cytoskeletal, and cell adhesion biological processes (BPs). In addition, increased PLEKHA4 expression was associated with higher glioma stemness scores than lower PLEKHA4 expression levels. Furthermore, the expression of PLEKHA4 was shown to be associated with glioma infiltration by CD4+ T cells, B cells, neutrophils, macrophages, and dendritic cells. Drug sensitivity analysis also showed that PLEKHA4 expression was negatively correlated with the sensitivity of several small molecule kinase inhibitors. Furthermore, in vitro experiments confirmed that PLEKHA4 knockdown inhibited the proliferation of glioma cells. Conclusions: PLEKHA4 is highly expressed in glioma tissues and correlated with tumour stemness, immune cell infiltration and proliferation, suggesting its potential as a novel prognostic biomarker and therapeutic target in glioma.
C1 [Gao, Xin; Yang, Hui] Chinese PLA, Med Sch, Beijing 100853, Peoples R China.
   [Gao, Xin; Liu, Yukun; Yang, Hui; Ma, Xiaodong] Chinese Peoples Liberat Army Gen Hosp, Dept Neurosurg, Med Ctr 1, Beijing 100853, Peoples R China.
   [Hong, Shunming] Chinese Peoples Liberat Army Gen Hosp, Dept Neurosurg, Med Ctr 3, Beijing 100853, Peoples R China.
   [Guan, Bing] Chinese Peoples Liberat Army Gen Hosp, Hlth Econ Dept, Beijing 100853, Peoples R China.
C3 Chinese People's Liberation Army General Hospital; Chinese People's
   Liberation Army General Hospital; Chinese People's Liberation Army
   General Hospital
RP Ma, XD (通讯作者)，Chinese Peoples Liberat Army Gen Hosp, Dept Neurosurg, Med Ctr 1, Beijing 100853, Peoples R China.; Guan, B (通讯作者)，Chinese Peoples Liberat Army Gen Hosp, Hlth Econ Dept, Beijing 100853, Peoples R China.
EM bgbj@sina.com; xiaodongm@hotmail.com
CR Adamo A, 2017, ONCOTARGET, V8, P13476, DOI 10.18632/oncotarget.14564
   Balla T, 2013, PHYSIOL REV, V93, P1019, DOI 10.1152/physrev.00028.2012
   Basu A, 2013, CELL, V154, P1151, DOI 10.1016/j.cell.2013.08.003
   Binda E, 2017, CANCER RES, V77, P996, DOI 10.1158/0008-5472.CAN-16-1693
   Bowman RL, 2017, NEURO-ONCOLOGY, V19, P139, DOI 10.1093/neuonc/now247
   Carro MS, 2010, NATURE, V463, P318, DOI 10.1038/nature08712
   Chen BB, 2018, METHODS MOL BIOL, V1711, P243, DOI 10.1007/978-1-4939-7493-1_12
   Chen R, 2017, NEUROTHERAPEUTICS, V14, P284, DOI 10.1007/s13311-017-0519-x
   Chin L, 2008, NATURE, V455, P1061, DOI 10.1038/nature07385
   Dickson EJ, 2019, BIOCHEM J, V476, P1, DOI 10.1042/BCJ20180022
   Duan R, 2015, ONCOTARGET, V6, P27778, DOI 10.18632/oncotarget.4813
   Fabian C, 2021, INT REV CEL MOL BIO, V360, P33, DOI 10.1016/bs.ircmb.2020.08.001
   Goldman MJ, 2020, NAT BIOTECHNOL, V38, P675, DOI 10.1038/s41587-020-0546-8
   Guo M, 2021, ONCOGENE, V40, P5066, DOI 10.1038/s41388-021-01825-2
   Guo T, 2021, CANCER COMMUN, V41, P258, DOI 10.1002/cac2.12141
   He L, 2019, J CELL PHYSIOL, V234, P2217, DOI 10.1002/jcp.27186
   Hohmann T, 2019, CELLS-BASEL, V8, DOI 10.3390/cells8040362
   Huang MG, 2020, SCI TRANSL MED, V12, DOI 10.1126/scitranslmed.aay7522
   Lee Y, 2016, LAB INVEST, V96, P137, DOI 10.1038/labinvest.2015.140
   Lemmon MA, 2008, NAT REV MOL CELL BIO, V9, P99, DOI 10.1038/nrm2328
   Malta TM, 2018, CELL, V173, P338, DOI 10.1016/j.cell.2018.03.034
   Nabors LB, 2020, J NATL COMPR CANC NE, V18, P1537, DOI 10.6004/jnccn.2020.0052
   Noronha C, 2021, BIOMEDICINES, V9, DOI 10.3390/biomedicines9101328
   Ostrom QT, 2015, NEURO-ONCOLOGY, V16, P1, DOI [10.1093/neuonc/nou327, 10.1093/neuonc/nov189, 10.1093/neuonc/nox158, 10.1093/neuonc/nou223]
   Ostrom QT, 2014, NEURO-ONCOLOGY, V16, P896, DOI 10.1093/neuonc/nou087
   Raggi C, 2016, ONCOGENE, V35, P671, DOI 10.1038/onc.2015.132
   Roskoski R Jr, 2022, PHARMACOL RES, V175, DOI 10.1016/j.phrs.2021.106037
   Shah AS, 2021, CANCER RES, V81, P2029, DOI 10.1158/0008-5472.CAN-20-2584
   Shah AS, 2019, CELL REP, V27, P2157, DOI 10.1016/j.celrep.2019.04.060
   Shevchenko V, 2020, INT REV NEUROBIOL, V151, P185, DOI 10.1016/bs.irn.2020.03.006
   Stupp R, 2017, JAMA-J AM MED ASSOC, V318, P2306, DOI 10.1001/jama.2017.18718
   Subramanian A, 2005, P NATL ACAD SCI USA, V102, P15545, DOI 10.1073/pnas.0506580102
   Takashima Y, 2019, CELLS-BASEL, V8, DOI 10.3390/cells8111312
   Takashima Y, 2019, PLOS ONE, V14, DOI 10.1371/journal.pone.0216825
   Tan AC, 2020, CA-CANCER J CLIN, V70, P299, DOI 10.3322/caac.21613
   Tang ZF, 2017, NUCLEIC ACIDS RES, V45, pW98, DOI 10.1093/nar/gkx247
   To KKW, 2021, FRONT ONCOL, V11, DOI 10.3389/fonc.2021.635007
   Wald JH, 2017, ONCOGENE, V36, P5158, DOI 10.1038/onc.2017.126
   Wang XF, 2021, CELL RES, V31, P684, DOI 10.1038/s41422-020-00451-z
   Wang XX, 2018, CELL STEM CELL, V22, P514, DOI 10.1016/j.stem.2018.03.011
   Weller M, 2021, NAT REV CLIN ONCOL, V18, P170, DOI 10.1038/s41571-020-00447-z
   Xu SC, 2020, CANCER LETT, V476, P1, DOI 10.1016/j.canlet.2020.02.002
   Yang KY, 2022, MOL CANCER, V21, DOI 10.1186/s12943-022-01513-z
   Yang WJ, 2013, NUCLEIC ACIDS RES, V41, pD955, DOI 10.1093/nar/gks1111
   Zhang M, 2021, FRONT ONCOL, V11, DOI 10.3389/fonc.2021.726034
   Zhang W, 2023, BIOMED RES INT, V2023, DOI 10.1155/2023/4504474
   Zhao Z, 2021, GENOM PROTEOM BIOINF, V19, P1, DOI 10.1016/j.gpb.2020.10.005
NR 47
TC 0
Z9 0
U1 1
U2 1
PU IMR PRESS
PI ROBINSON
PA 112 ROBINSON RD, ROBINSON, SINGAPORE
SN 0219-6352
EI 1757-448X
J9 J INTEGR NEUROSCI
JI J. Integr. Neurosci.
PY 2023
VL 22
IS 5
AR 135
DI 10.31083/j.jin2205130
PG 17
WC Neurosciences
WE Science Citation Index Expanded (SCI-EXPANDED)
SC Neurosciences & Neurology
GA W8WZ7
UT WOS:001094390500024
PM 37735118
OA gold
DA 2024-03-10
ER

PT J
AU Angom, RS
   Nakka, NMR
   Bhattacharya, S
AF Angom, Ramcharan Singh
   Nakka, Naga Malleswara Rao
   Bhattacharya, Santanu
TI Advances in Glioblastoma Therapy: An Update on Current Approaches
SO BRAIN SCIENCES
LA English
DT Review
DE glioblastoma multiforme; therapy; radiation; surgery; nanocarriers;
   immunotherapy; vaccines
ID TUMOR-TREATING FIELDS; CENTRAL-NERVOUS-SYSTEM; MGMT PROMOTER
   METHYLATION; GAMMA-KNIFE RADIOSURGERY; BLOOD-BRAIN-BARRIER; T-CELL
   THERAPY; RECURRENT GLIOBLASTOMA; STEREOTACTIC RADIOSURGERY;
   LASER-ABLATION; PHASE-II
AB Glioblastoma multiforme (GBM) is a primary malignant brain tumor characterized by a high grade of malignancy and an extremely unfavorable prognosis. The current efficacy of established treatments for GBM is insufficient, necessitating the prompt development of novel therapeutic approaches. The progress made in the fundamental scientific understanding of GBM is swiftly translated into more advanced stages of therapeutic studies. Despite extensive efforts to identify new therapeutic approaches, GBM exhibits a high mortality rate. The current efficacy of treatments for GBM patients is insufficient due to factors such as tumor heterogeneity, the blood-brain barrier, glioma stem cells, drug efflux pumps, and DNA damage repair mechanisms. Considering this, pharmacological cocktail therapy has demonstrated a growing efficacy in addressing these challenges. Towards this, various forms of immunotherapy, including the immune checkpoint blockade, chimeric antigen receptor T (CAR T) cell therapy, oncolytic virotherapy, and vaccine therapy have emerged as potential strategies for enhancing the prognosis of GBM. Current investigations are focused on exploring combination therapies to mitigate undesirable side effects and enhance immune responses against tumors. Furthermore, clinical trials are underway to evaluate the efficacy of several strategies to circumvent the blood-brain barrier (BBB) to achieve targeted delivery in patients suffering from recurrent GBM. In this review, we have described the biological and molecular targets for GBM therapy, pharmacologic therapy status, prominent resistance mechanisms, and new treatment approaches. We also discuss these promising therapeutic approaches to assess prospective innovative therapeutic agents and evaluated the present state of preclinical and clinical studies in GBM treatment. Overall, this review attempts to provide comprehensive information on the current status of GBM therapy.
C1 [Angom, Ramcharan Singh; Nakka, Naga Malleswara Rao; Bhattacharya, Santanu] Mayo Clin, Dept Biochem & Mol Biol, Coll Med & Sci, 4500 San Pablo Rd South, Jacksonville, FL 32224 USA.
   [Bhattacharya, Santanu] Mayo Clin, Coll Med & Sci, Dept Physiol & Biomed Engn, 4500 San Pablo Rd South, Jacksonville, FL 32224 USA.
C3 Mayo Clinic; Mayo Clinic
RP Bhattacharya, S (通讯作者)，Mayo Clin, Dept Biochem & Mol Biol, Coll Med & Sci, 4500 San Pablo Rd South, Jacksonville, FL 32224 USA.; Bhattacharya, S (通讯作者)，Mayo Clin, Coll Med & Sci, Dept Physiol & Biomed Engn, 4500 San Pablo Rd South, Jacksonville, FL 32224 USA.
EM angom.ramcharan@mayo.edu; nakka.naga@mayo.edu;
   bhattacharya.santanu@mayo.edu
RI Nakka, Naga Malleswara Rao/JOK-2083-2023; Bhattacharya,
   Santanu/N-9814-2018
OI Nakka, Naga Malleswara Rao/0009-0009-8360-1007; ANGOM,
   RAMCHARAN/0000-0002-5894-1108; Bhattacharya, Santanu/0000-0003-3579-4317
FU benefactor-funded career development award [FP00128739]
FX We acknowledge funding from benefactor-funded career development award
   FP00128739 to RA.
CR Ahmed N, 2017, JAMA ONCOL, V3, P1094, DOI 10.1001/jamaoncol.2017.0184
   Alexander A, 2019, INT J NANOMED, V14, P5895, DOI 10.2147/IJN.S210876
   Ali MA, 2016, NEUROSURG FOCUS, V41, DOI 10.3171/2016.7.FOCUS16227
   Alkhatib H, 2022, GENOME MED, V14, DOI 10.1186/s13073-022-01121-y
   Ananda S, 2011, J CLIN NEUROSCI, V18, P1444, DOI 10.1016/j.jocn.2011.02.026
   Appelboom G, 2016, NEURO-ONCOLOGY, V18, P1601, DOI 10.1093/neuonc/now137
   Arora A, 2019, CANCER BIOL THER, V20, P1083, DOI 10.1080/15384047.2019.1599662
   Azoulay M, 2017, J NEURO-ONCOL, V132, P419, DOI 10.1007/s11060-017-2383-2
   Bao SD, 2006, NATURE, V444, P756, DOI 10.1038/nature05236
   Barbarite E, 2017, NEUROSURG REV, V40, P195, DOI 10.1007/s10143-016-0727-6
   Batlevi CL, 2016, NAT REV CLIN ONCOL, V13, P25, DOI 10.1038/nrclinonc.2015.187
   Becker AP, 2021, CANCERS, V13, DOI 10.3390/cancers13040761
   Beier CP, 2009, BMC CANCER, V9, DOI 10.1186/1471-2407-9-308
   Bergman D, 2020, J NEURO-ONCOL, V148, P353, DOI 10.1007/s11060-020-03526-4
   Beyar-Katz O, 2020, CURR OPIN HEMATOL, V27, P368, DOI 10.1097/MOH.0000000000000614
   Bianconi A, 2023, BIOMEDICINES, V11, DOI 10.3390/biomedicines11061520
   Binabaj MM, 2018, J CELL PHYSIOL, V233, P378, DOI 10.1002/jcp.25896
   Birzu C, 2020, ONCOLOGIST, V25, pE1763, DOI 10.1634/theoncologist.2020-0258
   Bleau AM, 2009, CELL STEM CELL, V4, P226, DOI 10.1016/j.stem.2009.01.007
   Boyle FM, 2004, NEURO-ONCOLOGY, V6, P300, DOI 10.1215/S1152851703000516
   BREM H, 1995, LANCET, V345, P1008, DOI 10.1016/S0140-6736(95)90755-6
   Brown CE, 2016, NEW ENGL J MED, V375, P2561, DOI 10.1056/NEJMoa1610497
   Brown CE, 2015, CLIN CANCER RES, V21, P4062, DOI 10.1158/1078-0432.CCR-15-0428
   Brown MP, 2019, CLIN TRANSL IMMUNOL, V8, DOI 10.1002/cti2.1050
   Brown PD, 2017, LANCET ONCOL, V18, P1049, DOI 10.1016/S1470-2045(17)30441-2
   Bunevicius A, 2021, NEUROSURG CLIN N AM, V32, P117, DOI 10.1016/j.nec.2020.08.007
   Cabrini G, 2015, INT J ONCOL, V47, P417, DOI 10.3892/ijo.2015.3026
   Chaunzwa TL, 2018, NEUROSURGERY, V82, P56, DOI 10.1093/neuros/nyx142
   Chen C, 2021, J NEURO-ONCOL, V151, P429, DOI 10.1007/s11060-020-03652-z
   Chen YP, 2021, CELLS-BASEL, V10, DOI 10.3390/cells10030512
   Chinot OL, 2014, NEW ENGL J MED, V370, P709, DOI 10.1056/NEJMoa1308345
   Christians A, 2012, PLOS ONE, V7, DOI 10.1371/journal.pone.0033449
   Codrici E, 2016, STEM CELLS INT, V2016, DOI 10.1155/2016/5728438
   Cornetta K, 2006, CANCER GENE THER, V13, P886, DOI 10.1038/sj.cgt.7700963
   Dhar D, 2022, NANOMEDICINE-UK, V17, P107, DOI 10.2217/nnm-2021-0348
   Diwanji TP, 2017, ADOLESC HEALTH MED T, V8, P99, DOI 10.2147/AHMT.S53391
   Dixit S, 2012, ANTI-CANCER DRUG, V23, P1099, DOI 10.1097/CAD.0b013e328356f5b0
   Duma CM, 2016, J NEUROSURG, V125, P40, DOI 10.3171/2016.7.GKS161460
   Eisenbarth D, 2023, ONCOGENE, V42, P2155, DOI 10.1038/s41388-023-02738-y
   Herrera-Oropeza GE, 2021, INTERFACE FOCUS, V11, DOI 10.1098/rsfs.2020.0072
   Fabian D, 2019, CANCERS, V11, DOI 10.3390/cancers11020174
   Fernandes C, 2017, GLIOBLASTOMA, P197, DOI 10.15586/codon.glioblastoma.2017.ch11
   Figueiró F, 2016, PURINERG SIGNAL, V12, P303, DOI 10.1007/s11302-016-9505-8
   Flashner-Abramson E, 2019, THERANOSTICS, V9, P5149, DOI 10.7150/thno.31657
   Fu MJ, 2023, BMC CANCER, V23, DOI 10.1186/s12885-023-11043-6
   Fuentes R, 2018, COCHRANE DB SYST REV, DOI 10.1002/14651858.CD012086.pub2
   Gandhi S, 2019, FRONT ONCOL, V9, DOI 10.3389/fonc.2019.00620
   Ganipineni LP, 2018, INT J NANOMED, V13, P4509, DOI 10.2147/IJN.S165184
   Ge YQ, 2018, PLOS ONE, V13, DOI 10.1371/journal.pone.0195703
   Gerber DE, 2007, NEURO-ONCOLOGY, V9, P47, DOI 10.1215/15228517-2006-024
   Giglio P, 2003, NEUROLOGIST, V9, P180, DOI 10.1097/01.nrl.0000080951.78533.c4
   Gilbert MR, 2014, NEW ENGL J MED, V370, P699, DOI 10.1056/NEJMoa1308573
   Gillies RJ, 2012, NAT REV CANCER, V12, P487, DOI 10.1038/nrc3298
   Glaser T, 2017, FRONT PHARMACOL, V8, DOI 10.3389/fphar.2017.00166
   Goff KM, 2022, CHIN CLIN ONCOL, V11, DOI 10.21037/cco-22-92
   Golub D, 2021, J NEUROSURG, V134, P484, DOI 10.3171/2019.12.JNS191203
   Grosu AL, 2020, BMC CANCER, V20, DOI 10.1186/s12885-020-07011-z
   Guedan S, 2019, ANNU REV IMMUNOL, V37, P145, DOI 10.1146/annurev-immunol-042718-041407
   Gullu IH, 1996, TUMORI, V82, P228
   Haider SA, 2019, J NEURO-ONCOL, V141, P507, DOI 10.1007/s11060-018-03061-3
   Hakozaki T, 2019, J THORAC DIS, V11, P2664, DOI 10.21037/jtd.2019.06.16
   Hambardzumyan D, 2006, CANCER CELL, V10, P454, DOI 10.1016/j.ccr.2006.11.008
   Hambardzumyan D, 2016, NAT NEUROSCI, V19, P20, DOI 10.1038/nn.4185
   Hamilton AJ, 2018, CUREUS J MED SCIENCE, V10, DOI 10.7759/cureus.3777
   Haslam A, 2019, JAMA NETW OPEN, V2, DOI 10.1001/jamanetworkopen.2019.2535
   Hatiboglu MA, 2020, NEUROSURG REV, V43, P483, DOI 10.1007/s10143-018-1013-6
   Helson L, 2018, ANTICANCER RES, V38, P4999, DOI 10.21873/anticanres.12818
   Herbener VJ, 2020, BIOMEDICINES, V8, DOI 10.3390/biomedicines8060151
   Hu Z, 2018, NAT REV IMMUNOL, V18, P168, DOI 10.1038/nri.2017.131
   Huang WJ, 2016, ONCOL LETT, V12, P2283, DOI 10.3892/ol.2016.4952
   Ius T, 2023, J NEURO-ONCOL, V162, P267, DOI 10.1007/s11060-023-04274-x
   Ivan ME, 2016, NEUROSURGERY, V79, pS17, DOI 10.1227/NEU.0000000000001446
   Jackson CM, 2019, NAT IMMUNOL, V20, P1100, DOI 10.1038/s41590-019-0433-y
   Jackson CM, 2014, CLIN CANCER RES, V20, P3651, DOI 10.1158/1078-0432.CCR-13-2057
   June CH, 2018, SCIENCE, V359, P1361, DOI 10.1126/science.aar6711
   Jungk C, 2016, BMC CANCER, V16, DOI 10.1186/s12885-016-2131-6
   Kang X, 2022, WORLD J CLIN CASES, V10, P5595, DOI 10.12998/wjcc.v10.i17.5595
   Khan AR, 2018, J CONTROL RELEASE, V291, P37, DOI 10.1016/j.jconrel.2018.10.004
   Kioi M, 2010, J CLIN INVEST, V120, P694, DOI 10.1172/JCI40283
   Kolenda J, 2011, J NEURO-ONCOL, V103, P43, DOI 10.1007/s11060-010-0357-8
   Kravchenko-Balasha N, 2016, J PHYS CHEM B, V120, P5990, DOI 10.1021/acs.jpcb.6b01692
   Kuo YC, 2019, MAT SCI ENG C-MATER, V96, P114, DOI 10.1016/j.msec.2018.10.094
   LaRiviere MJ, 2019, HEMATOL ONCOL CLIN N, V33, P989, DOI 10.1016/j.hoc.2019.08.006
   Le Rhun Emilie, 2019, Neurology, V93, pe1799, DOI 10.1212/WNL.0000000000008440
   Lee CAA, 2020, J BIOL CHEM, V295, P7774, DOI 10.1074/jbc.RA120.013778
   Lee SY, 2016, GENES DIS, V3, P198, DOI 10.1016/j.gendis.2016.04.007
   LEVIN VA, 1980, CANCER TREAT REP, V64, P237
   Liao W, 2019, CURR MED CHEM, V26, P5862, DOI 10.2174/0929867325666180514113136
   Lin WH, 2023, JCI INSIGHT, V8, DOI 10.1172/jci.insight.157491
   Lo Dico A, 2018, FRONT ONCOL, V8, DOI 10.3389/fonc.2018.00249
   Louveau A, 2015, NATURE, V523, P337, DOI 10.1038/nature14432
   Magee DE, 2020, ANN ONCOL, V31, P50, DOI 10.1016/j.annonc.2019.10.008
   Maier-Hauff K, 2011, J NEURO-ONCOL, V103, P317, DOI 10.1007/s11060-010-0389-0
   Marchan EM, 2018, FRONT ONCOL, V8, DOI 10.3389/fonc.2018.00342
   Margolin K, 2012, LANCET ONCOL, V13, P459, DOI 10.1016/S1470-2045(12)70090-6
   McAbee JH, 2020, J NEURO-ONCOL, V149, P383, DOI 10.1007/s11060-020-03643-0
   McGranahan T, 2019, CURR TREAT OPTION ON, V20, DOI 10.1007/s11864-019-0619-4
   McNutt M, 2013, SCIENCE, V342, P1417, DOI 10.1126/science.1249481
   Medikonda R, 2021, J NEURO-ONCOL, V151, P41, DOI 10.1007/s11060-020-03448-1
   Medvedeva YA, 2014, BMC GENOMICS, V15, DOI 10.1186/1471-2164-15-119
   Mehta M, 2017, CRIT REV ONCOL HEMAT, V111, P60, DOI 10.1016/j.critrevonc.2017.01.005
   Mellman I, 2011, NATURE, V480, P480, DOI 10.1038/nature10673
   Menei P, 2005, NEUROSURGERY, V56, P242, DOI 10.1227/01.neu.0000144982.82068.A2
   Meng W, 2017, CANCER MANAG RES, V9, P411, DOI 10.2147/CMAR.S140447
   Meyers JD, 2013, NANOMEDICINE-UK, V8, P123, DOI [10.2217/NNM.12.185, 10.2217/nnm.12.185]
   Migliorini D, 2018, CLIN CANCER RES, V24, P535, DOI 10.1158/1078-0432.CCR-17-2871
   Morris SAL, 2019, WORLD NEUROSURG, V127, pE523, DOI 10.1016/j.wneu.2019.03.193
   Mullard A, 2017, NAT REV DRUG DISCOV, V16, P669, DOI 10.1038/nrd.2017.196
   Mun EJ, 2018, CLIN CANCER RES, V24, P266, DOI 10.1158/1078-0432.CCR-17-1117
   Nduom EK, 2015, NEURO-ONCOLOGY, V17, P9, DOI 10.1093/neuonc/nov151
   Newick K, 2017, ANNU REV MED, V68, P139, DOI 10.1146/annurev-med-062315-120245
   Nguyen JH, 2014, WORLD NEUROSURG, V82, DOI 10.1016/j.wneu.2014.07.042
   Nguyen TK, 2019, INT J RADIAT ONCOL, V105, P394, DOI 10.1016/j.ijrobp.2019.06.2543
   Nie E, 2016, SCI REP-UK, V6, DOI 10.1038/srep39743
   Nsairat H, 2022, HELIYON, V8, DOI 10.1016/j.heliyon.2022.e09394
   Ortiz R, 2019, FUTURE MED CHEM, V11, P2461, DOI 10.4155/fmc-2018-0521
   Pal K, 2019, INT J NANOMED, V14, P5109, DOI 10.2147/IJN.S204221
   Palmer JD, 2018, J NEURO-ONCOL, V140, P623, DOI 10.1007/s11060-018-2989-z
   Pandith AA, 2018, SCI REP-UK, V8, DOI 10.1038/s41598-018-25169-2
   Parasramka S, 2017, COCHRANE DB SYST REV, DOI 10.1002/14651858.CD011773.pub2
   Park JH, 2021, CANCERS, V13, DOI 10.3390/cancers13133152
   Patel Bhuvic, 2020, Mo Med, V117, P50
   Patil CG, 2017, COCHRANE DB SYST REV, DOI 10.1002/14651858.CD006121.pub4
   Peigñan L, 2011, NEUROCHEM RES, V36, P1397, DOI 10.1007/s11064-011-0464-8
   Presta LG, 1997, CANCER RES, V57, P4593
   Qazi MA, 2017, ANN ONCOL, V28, P1448, DOI 10.1093/annonc/mdx169
   Queirolo P, 2014, J NEURO-ONCOL, V118, P109, DOI 10.1007/s11060-014-1400-y
   Rahmathulla G, 2013, J CLIN NEUROSCI, V20, P485, DOI 10.1016/j.jocn.2012.09.011
   Rana JN, 2023, FRONT CELL DEV BIOL, V11, DOI 10.3389/fcell.2023.1067861
   Rao MS, 2014, NEUROSURGERY, V74, P658, DOI 10.1227/NEU.0000000000000332
   Regev O, 2021, NEURO-ONCOL PRACT, V8, P426, DOI 10.1093/nop/npab026
   Ren H, 2003, J NEURO-ONCOL, V64, P147, DOI 10.1007/BF02700029
   Richard S, 2016, ACS CHEM BIOL, V11, P2812, DOI 10.1021/acschembio.6b00558
   Rivera M, 2021, CURR ONCOL REP, V23, DOI 10.1007/s11912-020-01005-7
   Rommasi F, 2021, NANOSCALE RES LETT, V16, DOI 10.1186/s11671-021-03553-8
   Rong L, 2022, J EXP CLIN CANC RES, V41, DOI 10.1186/s13046-022-02349-7
   Rycaj K, 2014, INT J RADIAT BIOL, V90, P615, DOI 10.3109/09553002.2014.892227
   Sadelain M, 2017, NATURE, V545, P423, DOI 10.1038/nature22395
   Sanai N, 2008, NEUROSURGERY, V62, P753, DOI 10.1227/01.neu.0000318159.21731.cf
   Sanders J, 2019, PHYS MEDICA, V68, P75, DOI 10.1016/j.ejmp.2019.11.001
   Sarkaria JN, 2018, NEURO-ONCOLOGY, V20, P184, DOI 10.1093/neuonc/nox175
   Saxena M, 2021, NAT REV CANCER, V21, P360, DOI 10.1038/s41568-021-00346-0
   Schernberg A, 2018, CANCER RADIOTHER, V22, P9, DOI 10.1016/j.canrad.2017.06.013
   Scott BJ, 2014, J NEURO-ONCOL, V119, P361, DOI 10.1007/s11060-014-1486-2
   Shah AH, 2020, NEUROSURGERY, V87, P266, DOI [10.1093/neuros/nyz424, 10.1007/978-981-13-3642-3_1]
   SHELINE GE, 1980, INT J RADIAT ONCOL, V6, P1215, DOI 10.1016/0360-3016(80)90175-3
   Shergalis A, 2018, PHARMACOL REV, V70, P412, DOI 10.1124/pr.117.014944
   Siddiqi SN, 1997, NEUROSURGERY, V40, P910, DOI 10.1097/00006123-199705000-00005
   Singh N, 2021, CANCER DRUG RESIST, V4, P17, DOI 10.20517/cdr.2020.79
   Snuderl M, 2011, CANCER CELL, V20, P810, DOI 10.1016/j.ccr.2011.11.005
   Soliman H, 2019, NEUROSURGERY, V85, pE860, DOI 10.1093/neuros/nyz162
   Sottoriva A, 2013, P NATL ACAD SCI USA, V110, P4009, DOI 10.1073/pnas.1219747110
   Stepp H, 2018, LASER SURG MED, V50, P399, DOI 10.1002/lsm.22933
   Stupp R, 2005, NEW ENGL J MED, V352, P987, DOI 10.1056/NEJMoa043330
   Stupp R, 2017, JAMA-J AM MED ASSOC, V318, P2306, DOI 10.1001/jama.2017.18718
   Stupp R, 2012, EUR J CANCER, V48, P2192, DOI 10.1016/j.ejca.2012.04.011
   Tang W, 2019, CHEM SOC REV, V48, P2967, DOI 10.1039/c8cs00805a
   Tanguturi S, 2019, CURR ONCOL REP, V21, DOI 10.1007/s11912-019-0803-5
   Teo WY, 2019, SCI REP-UK, V9, DOI 10.1038/s41598-019-43173-y
   Thon N, 2013, ONCOTARGETS THER, V6, P1363, DOI 10.2147/OTT.S50208
   Tian XF, 2018, MOL CLIN ONCOL, V8, P15, DOI 10.3892/mco.2017.1499
   Tivnan A, 2015, FRONT NEUROSCI-SWITZ, V9, DOI 10.3389/fnins.2015.00218
   Topalian SL, 2015, CANCER CELL, V27, P450, DOI 10.1016/j.ccell.2015.03.001
   Topalian SL, 2011, J CLIN ONCOL, V29, P4828, DOI 10.1200/JCO.2011.38.0899
   Turnquist C, 2020, NEURO-ONCOL ADV, V2, DOI 10.1093/noajnl/vdaa057
   Ueda-Kawamitsu H, 2002, BIOCHEM PHARMACOL, V63, P1209, DOI 10.1016/S0006-2952(02)00878-X
   van den Bent MJ, 2013, J CLIN ONCOL, V31, P344, DOI 10.1200/JCO.2012.43.2229
   van Tellingen O, 2015, DRUG RESIST UPDATE, V19, P1, DOI 10.1016/j.drup.2015.02.002
   Vogelbaum MA, 2022, J CLIN ONCOL, V40, P492, DOI 10.1200/JCO.21.02314
   Vredenburgh JJ, 2007, CLIN CANCER RES, V13, P1253, DOI 10.1158/1078-0432.CCR-06-2309
   Wait SD, 2015, NEURO-ONCOLOGY, V17, pII9, DOI 10.1093/neuonc/nou360
   Walker AJ, 2014, FUTURE ONCOL, V10, P1277, DOI 10.2217/fon.13.271
   Wang JJ, 2023, NANOSCALE, V15, P10904, DOI 10.1039/d3nr01667f
   Weber DC, 2020, BRIT J RADIOL, V93, DOI 10.1259/bjr.20190237
   Weller M, 2014, INT J CANCER, V134, P2437, DOI 10.1002/ijc.28576
   Weller M, 2013, NEURO-ONCOLOGY, V15, P253, DOI 10.1093/neuonc/not014
   Wernicke AG, 2020, BRACHYTHERAPY, V19, P705, DOI 10.1016/j.brachy.2020.06.013
   West CM, 2011, GENOME MED, V3, DOI 10.1186/gm268
   Westover D, 2015, J EXP CLIN CANC RES, V34, DOI 10.1186/s13046-015-0275-x
   Whittle JR, 2015, J CLIN NEUROSCI, V22, P1889, DOI 10.1016/j.jocn.2015.06.005
   Wick W, 2014, CANCER DISCOV, V4, P1120, DOI 10.1158/2159-8290.CD-14-0918
   Wijaya J, 2017, INT J MOL SCI, V18, DOI 10.3390/ijms18122544
   Wilhelm S, 2016, NAT REV MATER, V1, DOI 10.1038/natrevmats.2016.14
   Wilke C, 2018, NEURO-ONCOLOGY, V20, P597, DOI 10.1093/neuonc/nox195
   Wu W, 2021, PHARMACOL RES, V171, DOI 10.1016/j.phrs.2021.105780
   Yamaguchi S, 2021, NEUROL MED-CHIR, V61, P245, DOI 10.2176/nmc.oa.2020-0308
   Yamanaka R, 2018, NEUROSURG REV, V41, P719, DOI 10.1007/s10143-016-0786-8
   Yang CY, 2015, CANCER BIOL THER, V16, P1641, DOI 10.1080/15384047.2015.1095397
   Yang F, 2021, NAT COMMUN, V12, DOI 10.1038/s41467-021-23832-3
   Yang KY, 2022, MOL CANCER, V21, DOI 10.1186/s12943-022-01513-z
   Yi LA, 2011, J NEUROIMMUNOL, V232, P75, DOI 10.1016/j.jneuroim.2010.10.011
   Yu ZY, 2016, EXP THER MED, V11, P371, DOI 10.3892/etm.2015.2947
   Yung WKA, 2000, BRIT J CANCER, V83, P588, DOI 10.1054/bjoc.2000.1316
   Zhang Y, 2022, BIOMATER SCI-UK, V10, P423, DOI 10.1039/d1bm01506k
   Zhao MN, 2020, THERANOSTICS, V10, P1355, DOI 10.7150/thno.38147
   Zhao Tong, 2022, Chin Neurosurg J, V8, P2, DOI 10.1186/s41016-021-00269-7
NR 196
TC 2
Z9 2
U1 8
U2 8
PU MDPI
PI BASEL
PA ST ALBAN-ANLAGE 66, CH-4052 BASEL, SWITZERLAND
EI 2076-3425
J9 BRAIN SCI
JI Brain Sci.
PD NOV
PY 2023
VL 13
IS 11
AR 1536
DI 10.3390/brainsci13111536
PG 30
WC Neurosciences
WE Science Citation Index Expanded (SCI-EXPANDED)
SC Neurosciences & Neurology
GA Y8SM0
UT WOS:001107904900001
PM 38002496
OA gold, Green Published
DA 2024-03-10
ER

PT J
AU Stoyanov, GS
   Dzhenkov, D
   Ghenev, P
   Iliev, B
   Enchev, Y
   Tonchev, AB
AF Stoyanov, George S.
   Dzhenkov, Deyan
   Ghenev, Peter
   Iliev, Bogomil
   Enchev, Yavor
   Tonchev, Anton B.
TI Cell biology of glioblastoma multiforme: from basic science to diagnosis
   and treatment
SO MEDICAL ONCOLOGY
LA English
DT Review
DE Glioblastoma multiforme; Cell biology; Morphology; Genetics; Review
ID MGMT PROMOTER METHYLATION; STEM-CELLS; METASTATIC GLIOBLASTOMA; KI-67
   INDEX; SURVIVAL; GLIOMA; TUMORS; HETEROZYGOSITY; EXPRESSION; TERATOMA
AB First described in the 1800s, glioblastoma multiforme (GBM), a class IV neoplasm with astrocytic differentiation, as per the revised 2016 World Health Organization classification of tumors of the central nervous system (CNS) is the most common malignant tumor of the CNS. GBM has an extremely wide set of alterations, both genetic and epigenetic, which yield a great number of mutation subgroups, some of which have an established role in independent patient survival and treatment response. All of those components not only represent a closed cycle but are also relevant to the tumor biological behavior and resistance to treatment as they form the pathobiological behavior and clinical course. The presence of different triggering mutations on the background of the presence of key mutations in the GBM stem cells (GBMsc) further separates GBM as primary arising de novo from neural stem cell precursors developing into GBMsc and secondary, by means of aggregated mutations. Some of the change in cellular biology in GBM can be observed via light microscope as they form the cellular and tissue hallmarks of the condition. Changes in genetic information, resulting in alteration, suppression and expression of genes compared to their physiological levels in healthy astrocytes lead to not only cellular, but also extracellular matrix reorganization. These changes result in a multiform number of micromorphological and purely immunological/ biochemical forms. Therefore, in the twenty-first century the term multiforme, previously outcast from nomenclatures, has gained new popularity on the background of genotypic diversity in this neoplastic entry.
C1 [Stoyanov, George S.; Tonchev, Anton B.] Med Univ Varna Prof Dr Paraskev Stoyanov, Dept Anat & Cell Biol, Fac Med, Marin Drinov 55 St, Varna 9002, Bulgaria.
   [Stoyanov, George S.] Med Univ Varna Prof Dr Paraskev Stoyanov, Dept Physiol & Pathophysiol, Div Pathophysiol, Fac Med, Varna, Bulgaria.
   [Dzhenkov, Deyan; Ghenev, Peter] Med Univ Varna Prof Dr Paraskev Stoyanov, Dept Gen & Clin Pathol, Forens Med & Deontol, Div Gen & Clin Pathol,Fac Med, Varna, Bulgaria.
   [Iliev, Bogomil; Enchev, Yavor] Med Univ Varna Prof Dr Paraskev Stoyanov, Dept Neurosurg & ENT Dis, Div Neurosurg, Fac Med, Varna, Bulgaria.
C3 Medical University Varna; Medical University Varna; Medical University
   Varna; Medical University Varna
RP Stoyanov, GS (通讯作者)，Med Univ Varna Prof Dr Paraskev Stoyanov, Dept Anat & Cell Biol, Fac Med, Marin Drinov 55 St, Varna 9002, Bulgaria.; Stoyanov, GS (通讯作者)，Med Univ Varna Prof Dr Paraskev Stoyanov, Dept Physiol & Pathophysiol, Div Pathophysiol, Fac Med, Varna, Bulgaria.
EM georgi.geesh@gmail.com
RI Stoyanov, Georgi/AAK-3455-2020
OI Stoyanov, George/0000-0002-6950-0615; Dzhenkov,
   Deyan/0000-0002-0731-3937
CR Abadin SS, 2015, J PEDIATR-US, V167, P613, DOI 10.1016/j.jpeds.2015.04.076
   Agrawal A, 2009, J CANC RES THER, V5, P43, DOI 10.4103/0973-1482.48769
   Ahmadloo N, 2013, J EGYPT NATL CANCER, V25, P21, DOI 10.1016/j.jnci.2012.11.001
   Altaner C, 2008, NEOPLASMA, V55, P369
   Buscaglia Lindsey E Becker, 2011, Chin J Cancer, V30, P371
   CAMPORA RG, 1993, ACTA CYTOL, V37, P938
   Combs SE, 2011, RADIAT ONCOL, V6, DOI 10.1186/1748-717X-6-115
   COSGROVE MM, 1993, MODERN PATHOL, V6, P342
   Costa PM, 2015, CNS NEUROL DISORD-DR, V14, P222, DOI 10.2174/1871527314666150116123610
   Crespo I, 2015, AM J PATHOL, V185, P1820, DOI 10.1016/j.ajpath.2015.02.023
   Crespo I, 2011, J MOL DIAGN, V13, P634, DOI 10.1016/j.jmoldx.2011.06.003
   Darefsky AS, 2012, CANCER-AM CANCER SOC, V118, P2163, DOI 10.1002/cncr.26494
   DeAngelis LM, 2011, J CLIN ONCOL, V29, P4473, DOI 10.1200/JCO.2011.37.5873
   Deeken JF, 2007, CLIN CANCER RES, V13, P1663, DOI 10.1158/1078-0432.CCR-06-2854
   Dziurzynski K, 2012, J NEURO-ONCOL, V109, P555, DOI 10.1007/s11060-012-0926-0
   Enchev Y, 2009, CLIN NEUROL NEUROSUR, V111, P591, DOI 10.1016/j.clineuro.2009.03.009
   Fadaka A., 2017, J ONCOL SCI, V3, P45, DOI [10.1016/j.jons.2017.06.002, DOI 10.1016/J.JONS.2017.06.002]
   Forsyth PA, 1998, J NEURO-ONCOL, V36, P21, DOI 10.1023/A:1005879027267
   Fujisawa H, 2000, LAB INVEST, V80, P65, DOI 10.1038/labinvest.3780009
   GERAGHTY AV, 1989, PRENATAL DIAG, V9, P613, DOI 10.1002/pd.1970090903
   Goswami Chirasri, 2007, Indian J Pathol Microbiol, V50, P478
   Guo Yue, 2015, Curr Pharmacol Rep, V1, P245
   Hay N, 2016, NAT REV CANCER, V16, P635, DOI 10.1038/nrc.2016.77
   Heiden MGV, 2009, SCIENCE, V324, P1029, DOI 10.1126/science.1160809
   Jackson EL, 2006, NEURON, V51, P187, DOI 10.1016/j.neuron.2006.06.012
   Kakkar A, 2011, NEUROL INDIA, V59, P254, DOI 10.4103/0028-3886.79139
   Kalokhe G, 2012, J NEURO-ONCOL, V107, P21, DOI 10.1007/s11060-011-0731-1
   Karajannis MA, 2015, CURR OPIN PEDIATR, V27, P26, DOI 10.1097/MOP.0000000000000169
   Kettenmann H, 2008, TRENDS NEUROSCI, V31, P653, DOI 10.1016/j.tins.2008.09.003
   Kramár F, 2016, FOLIA BIOL-PRAGUE, V62, P194
   Krex D, 2007, BRAIN, V130, P2596, DOI 10.1093/brain/awm204
   Kriho VK, 1997, VIRCHOWS ARCH, V431, P139, DOI 10.1007/s004280050080
   Kuga D, 2008, NEURO-ONCOLOGY, V10, P995, DOI 10.1215/15228517-2008-064
   Kwak Y, 2015, INT J CLIN EXP PATHO, V8, P14932
   Li SJ, 2017, J BUON, V22, P468
   Litofsky NS, 1998, SURG NEUROL, V50, P579, DOI 10.1016/S0090-3019(97)00312-1
   Liu GT, 2006, MOL CANCER, V5, DOI 10.1186/1476-4598-5-67
   Louis DN, 2007, ACTA NEUROPATHOL, V114, P547, DOI 10.1007/s00401-007-0278-6
   Louis DN, 2016, ACTA NEUROPATHOL, V131, P803, DOI 10.1007/s00401-016-1545-1
   Martinez R, 2012, J SIGNAL TRANSDUCT, P1
   Mathews LA, 2009, DIFFERENTIATION, V78, P1, DOI 10.1016/j.diff.2009.04.002
   Moon KS, 2004, J KOREAN MED SCI, V19, P911, DOI 10.3346/jkms.2004.19.6.911
   Nakamura M, 2000, J NEUROPATH EXP NEUR, V59, P539, DOI 10.1093/jnen/59.6.539
   Nakayama K, 2007, CANCER RES, V67, P8058, DOI 10.1158/0008-5472.CAN-07-1357
   Nogales FF, 1983, HUMAN TERATOMAS CONT, V3, P173
   Oh D, 1999, ARCH PATHOL LAB MED, V123, P917
   Ohgaki H, 2007, AM J PATHOL, V170, P1445, DOI 10.2353/ajpath.2007.070011
   Ostrom QT, 2014, NEUROONCOL S4, V16, piv1
   Park DM, 2013, SCI REP-UK, V3, DOI 10.1038/srep01095
   Peiffer J, 1999, BRAIN PATHOL, V9, P241
   Safa AR, 2015, GENES DIS, V2, P152, DOI 10.1016/j.gendis.2015.02.001
   Sarkka S., 2014, MicroRNA Targeted Cancer Therapy [Internet], P1, DOI DOI 10.1007/978-3-319-05134-5_1
   Sarraf JS, 2017, SCR SCI VOX STUDENTI, V1, P23
   Sassi FD, 2012, J ONCOL, V2012, DOI 10.1155/2012/537861
   Scherer HJ, 1940, J NEUROL PSYCHIATRY, V3, P147, DOI 10.1136/jnnp.3.2.147
   Scherer M, 2013, BRAIN PATHOL, V23, P485, DOI 10.1111/bpa.12066
   Shibata T, 1988, Acta Neurochir Suppl (Wien), V43, P103
   Silber J, 2009, NEUROMOL MED, V11, P208, DOI 10.1007/s12017-009-8087-9
   St StoyanovG., 2017, Scr Sci Medica, V49, P21, DOI [DOI 10.14748/SSM.V49I1.2056, 10.14748/ssm.v49i1.2056]
   Stancheva G, 2014, BIOMED RES INT-UK, V2014, DOI 10.1155/2014/654727
   Stark AM, 2005, SURG NEUROL, V63, P162, DOI 10.1016/j.surneu.2004.01.028
   Stoyanov G., 2017, Pathol Oncol Res
   Stoyanov G S., 2017, Folia Med (Plovdiv)
   Stoyanov GS, 2017, CUREUS J MED SCIENCE, V9, DOI 10.7759/cureus.1476
   Stoyanov GS, 2017, CUREUS J MED SCIENCE, V9, DOI 10.7759/cureus.1396
   Stoyanov GS., 2017, SCR SCI MED, V49, P47, DOI DOI 10.14748/SSM.V49I1.2055
   Sun T, 2015, CELL MOL LIFE SCI, V72, P3323, DOI 10.1007/s00018-015-1930-2
   Terada T, 2015, PATHOL ONCOL RES, V21, P817, DOI 10.1007/s12253-015-9896-9
   Thangarajah F, 2017, ANTICANCER RES, V37, P1957, DOI 10.21873/anticanres.11536
   THOMPSON S, 1984, J CELL SCI, V72, P37
   Trabelsi A, 2002, ANN PATHOL, V22, P130
   Virchow R., 1860, CELLULAR PATHOLOGY B
   de Carvalho LEW, 2017, PLOS ONE, V12, DOI 10.1371/journal.pone.0174439
   Yábar A, 2017, MOL CLIN ONCOL, V6, P503, DOI 10.3892/mco.2017.1185
   Yadav A, 1999, HISTOPATHOLOGY, V35, P170, DOI 10.1046/j.1365-2559.1999.00695.x
   Yang P, 2015, ONCOTARGET, V6, P40896, DOI 10.18632/oncotarget.5683
   Yeung JT, 2013, CLIN CANCER RES, V19, P1816, DOI 10.1158/1078-0432.CCR-12-2861
   Zainuddin N, 2004, NEUROL RES, V26, P88, DOI 10.1179/016164104773026598
   ZAPPIA JJ, 1992, ARCH OTOLARYNGOL, V118, P755
   Zhang J, 2016, TUMOR BIOL, V37, P13571, DOI 10.1007/s13277-016-5153-4
   Zhou XA, 2010, ONCOL REP, V24, P195, DOI 10.3892/or_00000846
NR 81
TC 54
Z9 61
U1 1
U2 29
PU HUMANA PRESS INC
PI TOTOWA
PA 999 RIVERVIEW DRIVE SUITE 208, TOTOWA, NJ 07512 USA
SN 1357-0560
EI 1559-131X
J9 MED ONCOL
JI Med. Oncol.
PD MAR
PY 2018
VL 35
IS 3
AR 27
DI 10.1007/s12032-018-1083-x
PG 10
WC Oncology
WE Science Citation Index Expanded (SCI-EXPANDED)
SC Oncology
GA FY8WR
UT WOS:000427146700007
PM 29387965
DA 2024-03-10
ER

PT J
AU Peereboom, DM
   Shepard, DR
   Ahluwalia, MS
   Brewer, CJ
   Agarwal, N
   Stevens, GHJ
   Suh, JH
   Toms, SA
   Vogelbaum, MA
   Weil, RJ
   Elson, P
   Barnett, GH
AF Peereboom, David M.
   Shepard, Dale R.
   Ahluwalia, Manmeet S.
   Brewer, Cathy J.
   Agarwal, Neeraj
   Stevens, Glen H. J.
   Suh, John H.
   Toms, Steven A.
   Vogelbaum, Michael A.
   Weil, Robert J.
   Elson, Paul
   Barnett, Gene H.
TI Phase II trial of erlotinib with temozolomide and radiation in patients
   with newly diagnosed glioblastoma multiforme
SO JOURNAL OF NEURO-ONCOLOGY
LA English
DT Article
DE EGFR inhibitor; Temozolomide; Erlotinib; Glioblastoma multiforme; Newly
   diagnosed; Chemotherapy; Efficacy; Phase II
ID EPIDERMAL-GROWTH-FACTOR; CELL LUNG-CANCER; TYROSINE KINASE INHIBITOR;
   FACTOR-RECEPTOR; PROMOTER METHYLATION; MALIGNANT GLIOMA; BRAIN-TUMORS;
   GEFITINIB; THERAPY; EGFR
AB Approximately 40-50% of glioblastomas (GBM) overexpress epidermal growth factor receptor (EGFR). Erlotinib is a specific and potent EGFR tyrosine kinase inhibitor active against refractory GBM. Patients with non-small cell lung cancer and a parts per thousand yengrade 2 erlotinib-induced rash have improved survival. This phase 2 study assessed the efficacy and safety of concurrent radiation therapy (RT) and temozolomide with pharmacodynamic dose escalation of erlotinib in patients with newly diagnosed GBM. Patients received RT 60 Gy in 30 fractions with concurrent temozolomide 75 mg/m(2)/day x 42 days, followed in four weeks by temozolomide 150-200 mg/m(2)/day x 5, every 28 days for 12 cycles. Patients received erlotinib, 50 mg/day and increased by 50 mg/day every 2 weeks until the occurrence of grade 2 rash or to a maximum dose of 150 mg/day, from day 1 until disease progression. Twenty-seven patients were treated in this study. Twenty-two (81%) patients came off study for progressive disease (18 [67%]) or adverse events (4 [15%]). Eighteen patients (67%) have died. Median progression-free survival was 2.8 months, and the median overall survival was 8.6 months. Five patients remain on study with a median follow-up of 16 months. Grade 3/4 toxicities included thrombocytopenia, anemia, lymphopenia, fatigue, and febrile neutropenia. There were four deaths on study, three definitely treatment-related; therefore, the trial was terminated after accrual of 27 of 30 planned patients. Erlotinib co administered with RT and temozolomide was not efficacious and had an unacceptable toxicity.
C1 [Peereboom, David M.; Ahluwalia, Manmeet S.; Brewer, Cathy J.; Agarwal, Neeraj; Stevens, Glen H. J.; Suh, John H.; Vogelbaum, Michael A.; Weil, Robert J.; Barnett, Gene H.] Cleveland Clin, Brain Tumor & Neurooncol Ctr, Neurol Inst, Cleveland, OH 44195 USA.
   [Toms, Steven A.] Geisinger Hlth Syst, Neurosurg, Danville, PA USA.
   [Elson, Paul] Cleveland Clin, Quantitat Hlth Serv, Cleveland, OH 44195 USA.
C3 Cleveland Clinic Foundation; Geisinger Health System; Cleveland Clinic
   Foundation
RP Peereboom, DM (通讯作者)，Cleveland Clin, Brain Tumor & Neurooncol Ctr, Neurol Inst, 9500 Euclid Ave, Cleveland, OH 44195 USA.
EM peerebd@ccf.org
RI Toms, Steven/HJA-7831-2022; Ahluwalia, Manmeet Singh/HLX-8080-2023
OI Ahluwalia, Manmeet Singh/0000-0003-3794-9511
CR Afra D, 2002, LANCET, V359, P1011
   Bach JP, 2006, ONKOLOGIE, V29, P342, DOI 10.1159/000093663
   Barker FG, 2001, INT J RADIAT ONCOL, V51, P410, DOI 10.1016/S0360-3016(01)01609-1
   Barrié M, 2005, ANN ONCOL, V16, P1177, DOI 10.1093/annonc/mdi225
   Brown PD, 2008, J CLIN ONCOL, V26, P5603, DOI 10.1200/JCO.2008.18.0612
   Chakravarti A, 2002, CANCER RES, V62, P4307
   Chamberlain MC, 2007, J NEURO-ONCOL, V82, P81, DOI 10.1007/s11060-006-9241-y
   CURRAN WJ, 1993, J NATL CANCER I, V85, P704, DOI 10.1093/jnci/85.9.704
   Franceschi E, 2007, BRIT J CANCER, V96, P1047, DOI 10.1038/sj.bjc.6603669
   Giaccone G, 2004, J CLIN ONCOL, V22, P777, DOI 10.1200/JCO.2004.08.001
   Grossman SA, 2003, J CLIN ONCOL, V21, P1485, DOI 10.1200/JCO.2003.10.035
   Halatsch ME, 2003, ANTICANCER RES, V23, P2315
   Halatsch ME, 2004, J NEUROSURG, V100, P523, DOI 10.3171/jns.2004.100.3.0523
   Hegi ME, 2004, CLIN CANCER RES, V10, P1871, DOI 10.1158/1078-0432.CCR-03-0384
   Henson JW, 2006, ARCH NEUROL-CHICAGO, V63, P337, DOI 10.1001/archneur.63.3.337
   Herbst RS, 2004, J CLIN ONCOL, V22, P785, DOI 10.1200/JCO.2004.07.215
   Herbst RS, 2005, J CLIN ONCOL, V23, P5892, DOI 10.1200/JCO.2005.02.840
   Hirose Y, 2001, CANCER RES, V61, P1957
   IWATA KK, 2002, P AN M AM SOC CLIN, V21, P79
   Krishnan S, 2006, INT J RADIAT ONCOL, V65, P1192, DOI 10.1016/j.ijrobp.2006.01.018
   Learn CA, 2004, CLIN CANCER RES, V10, P3216, DOI 10.1158/1078-0432.CCR-03-0521
   Levin VA, 2006, J NEURO-ONCOL, V78, P295, DOI 10.1007/s11060-005-9098-5
   Li TH, 2007, CLIN CANCER RES, V13, P3413, DOI 10.1158/1078-0432.CCR-06-2923
   LIBERMANN TA, 1985, NATURE, V313, P144, DOI 10.1038/313144a0
   LUNDJOHANSEN M, 1990, CANCER RES, V50, P6039
   Mellinghoff IK, 2005, NEW ENGL J MED, V353, P2012, DOI 10.1056/NEJMoa051918
   MOORE MJ, 2005, P 2005 GI CANC S HOL, P121
   Parkinson JF, 2008, J NEURO-ONCOL, V87, P71, DOI 10.1007/s11060-007-9486-0
   Pérez-Soler R, 2004, J CLIN ONCOL, V22, P3238, DOI 10.1200/JCO.2004.11.057
   Piperdi B, 2007, J THORAC ONCOL, V2, P715, DOI 10.1097/JTO.0b013e3180f60bb3
   Prados MD, 2006, NEURO-ONCOLOGY, V8, P67, DOI 10.1215/S1522851705000451
   Prados MD, 2009, J CLIN ONCOL, V27, P579, DOI 10.1200/JCO.2008.18.9639
   Rich JN, 2004, J CLIN ONCOL, V22, P133, DOI 10.1200/JCO.2004.08.110
   SCHLEGEL J, 1994, INT J CANCER, V56, P72
   Shepherd FA, 2005, NEW ENGL J MED, V353, P123, DOI 10.1056/NEJMoa050753
   Shinojima N, 2003, CANCER RES, V63, P6962
   Solit DB, 2005, CLIN CANCER RES, V11, P1983, DOI 10.1158/1078-0432.CCR-04-1347
   Stea B, 2003, CANCER LETT, V202, P43, DOI 10.1016/j.canlet.2003.07.006
   Stommel JM, 2007, SCIENCE, V318, P287, DOI 10.1126/science.1142946
   Stupp R, 2005, NEW ENGL J MED, V352, P987, DOI 10.1056/NEJMoa043330
   Tang P, 1997, J NEURO-ONCOL, V35, P303, DOI 10.1023/A:1005824802617
   VOGELBAUM MA, 2004, P 9 M SOC NEUR, V384
NR 42
TC 143
Z9 165
U1 0
U2 11
PU SPRINGER
PI NEW YORK
PA 233 SPRING ST, NEW YORK, NY 10013 USA
SN 0167-594X
J9 J NEURO-ONCOL
JI J. Neuro-Oncol.
PD MAY
PY 2010
VL 98
IS 1
BP 93
EP 99
DI 10.1007/s11060-009-0067-2
PG 7
WC Oncology; Clinical Neurology
WE Science Citation Index Expanded (SCI-EXPANDED)
SC Oncology; Neurosciences & Neurology
GA 605LO
UT WOS:000278349300012
PM 19960228
DA 2024-03-10
ER

PT J
AU Scoccianti, S
   Krengli, M
   Marrazzo, L
   Magrini, SM
   Detti, B
   Fusco, V
   Pirtoli, L
   Doino, D
   Fiorentino, A
   Masini, L
   Greto, D
   Buglione, M
   Rubino, G
   Lonardi, F
   Migliaccio, F
   Marzano, S
   Santoni, R
   Ricardi, U
   Livi, L
AF Scoccianti, Silvia
   Krengli, Marco
   Marrazzo, Livia
   Magrini, Stefano Maria
   Detti, Beatrice
   Fusco, Vincenzo
   Pirtoli, Luigi
   Doino, Daniela
   Fiorentino, Alba
   Masini, Laura
   Greto, Daniela
   Buglione, Michela
   Rubino, Giovanni
   Lonardi, Federico
   Migliaccio, Fernanda
   Marzano, Salvino
   Santoni, Riccardo
   Ricardi, Umberto
   Livi, Lorenzo
TI Hypofractionated radiotherapy with simultaneous integrated boost (SIB)
   plus temozolomide in good prognosis patients with glioblastoma: a
   multicenter phase II study by the Brain Study Group of the Italian
   Association of Radiation Oncology (AIRO)
SO RADIOLOGIA MEDICA
LA English
DT Article
DE Glioblastoma; Intensity modulated radiotherapy; Simultaneous integrated
   boost; Temozolomide; Hypofractionated radiotherapy
ID INTENSITY-MODULATED RADIOTHERAPY; MALIGNANT GLIOMA PATIENTS; ADJUVANT
   TEMOZOLOMIDE; OLDER PATIENTS; GROUP RTOG; MULTIFORME; TRIAL;
   IRRADIATION; CONCURRENT; THERAPY
AB A multicenter phase II study for assessing the efficacy and the toxicity of hypofractionated radiotherapy with SIB plus temozolomide in patients with glioblastoma was carried out by the Brain Study Group of the Italian Association of Radiation Oncology.
   Twenty-four patients with newly diagnosed glioblastoma belonging to Recursive Partitioning Analysis classes III and IV were enrolled. The prescribed dose was 52.5 Gy in 15 fractions of 3.5 Gy and 67.5 in 15 fractions of 4.5 Gy to the SIB volume. Dose constraints for the hypofractionated schedule were provided. Radiotherapy was associated with concomitant and sequential temozolomide.
   Median overall survival (OS) was 15.1 months, while median progression-free survival (PFS) was 8.6 months. Actuarial OS at 12 months was 65.6% +/- 0.09, whereas actuarial PFS at 12 months was 41.2% +/- 0.10. Status of methylation of MGMT promoter resulted to be a significant prognostic factor for OS. Radiotherapy-related acute toxicity was not relevant. Three patients (12.5%) had G3 myelotoxicity that required temozolomide temporary interruption or dose reduction during the chemotherapy. However, chemotherapy was not definitely discontinued for toxicity in any case. One patient out of 24 (4.2%) developed radionecrosis that required surgical resection with no evidence of disease in the surgical specimen.
   This trial confirms that hypofractionated radiotherapy with SIB and association with temozolomide may be a reasonable and feasible option for good prognosis patients with GBM.
C1 [Scoccianti, Silvia; Detti, Beatrice; Greto, Daniela; Livi, Lorenzo] Azienda Osped Univ Careggi, Radiat Oncol Unit, Florence, Italy.
   [Krengli, Marco; Masini, Laura] Univ Piemonte Orientale, Dept Translat Med, Radiotherapy Unit, Novara, Italy.
   [Marrazzo, Livia] Azienda Osped Univ Careggi, Med Phys Unit, Florence, Italy.
   [Magrini, Stefano Maria; Buglione, Michela] Brescia Univ, Spedali Civili Hosp, Ist Radio O Alberti, Brescia, Italy.
   [Fusco, Vincenzo] IRCCS CROB, Radiotherapy Oncol Dept, Rionero In Vulture, Italy.
   [Pirtoli, Luigi; Rubino, Giovanni] Le Scotte Univ Hosp, Radiat Oncol Unit, Siena, Italy.
   [Doino, Daniela] Osped Circolo Varese, Radiat Oncol Unit, Varese, Italy.
   [Doino, Daniela] Fdn Macchi, Varese, Italy.
   [Fiorentino, Alba] Sacro Cuore Hosp, Radiotherapy Oncol Dept, Negrar Verona, Italy.
   [Lonardi, Federico] Hosp Mater Salutis, Radiat Oncol Unit, Legnago, Italy.
   [Migliaccio, Fernanda] Azienda USL Valle Aosta, Radiat Oncol Unit, Aosta, Italy.
   [Marzano, Salvino] Osped Prato, Radiat Oncol Unit, Prato, Italy.
   [Santoni, Riccardo] Univ Roma Tor Vergata, Radiat Oncol, Rome, Italy.
   [Ricardi, Umberto] Univ Turin, Dept Oncol, Radiat Oncol, Turin, Italy.
C3 University of Florence; Azienda Ospedaliero Universitaria Careggi;
   University of Eastern Piedmont Amedeo Avogadro; University of Florence;
   Azienda Ospedaliero Universitaria Careggi; Hospital Spedali Civili
   Brescia; University of Brescia; IRCCS CROB; University of Siena;
   University Hospital of Siena; Ospedale Circolo & Fondazione Macchi; ULSS
   9 Scaligera; Ospedale Mater Salutis di Legnago; Azienda USL della Valle
   d'Aosta; Prato Hospital; University of Rome Tor Vergata; University of
   Turin
RP Scoccianti, S (通讯作者)，Azienda Osped Univ Careggi, Radiat Oncol Unit, Florence, Italy.
EM silvia.scoccianti@unifi.it
RI Krengli, Marco/ABF-1426-2020; Magrini, Stefano Maria/ABE-8820-2020;
   Greto, Daniela/K-5528-2018; Magrini, Stefano Maria/S-5876-2019; Buglione
   di Monale e Bastia, Michela/AAC-7240-2022; Fiorentino,
   Antonio/W-3531-2018
OI Krengli, Marco/0000-0002-2064-8379; Magrini, Stefano
   Maria/0000-0002-4126-733X; Magrini, Stefano Maria/0000-0002-4126-733X;
   Fiorentino, Alba/0000-0003-4201-5852; Marrazzo,
   Livia/0000-0001-9622-9413; Detti, Beatrice/0000-0001-5799-5924; BUGLIONE
   DI MONALE E BASTIA, Michela/0000-0002-5485-1260; Greto,
   Daniela/0000-0002-2667-0841
CR [Anonymous], 50 ICRC
   [Anonymous], 2009, NIH Publ
   Budach W, 1997, INT J RADIAT ONCOL, V39, P743, DOI 10.1016/S0360-3016(97)00362-3
   Carlson JA, 2015, J NEURO-ONCOL, V123, P251, DOI 10.1007/s11060-015-1791-4
   Chang EL, 2003, INT J RADIAT ONCOL, V56, P519, DOI 10.1016/S0360-3016(02)04522-4
   Chen CH, 2011, INT J RADIAT ONCOL, V81, P1066, DOI 10.1016/j.ijrobp.2010.07.021
   Cho KH, 2010, INT J RADIAT ONCOL, V78, P390, DOI 10.1016/j.ijrobp.2009.08.029
   COX JD, 1995, INT J RADIAT ONCOL, V31, P1341, DOI 10.1016/0360-3016(95)00060-C
   DISCHE S, 1981, BRIT J RADIOL, V54, P29, DOI 10.1259/0007-1285-54-637-29
   Floyd NS, 2004, INT J RADIAT ONCOL, V58, P721, DOI 10.1016/S0360-3016(03)01623-7
   Halperin E.C., 2008, PEREZ BRADYS PRINCIP
   Hulshof MCCM, 2000, RADIOTHER ONCOL, V54, P143, DOI 10.1016/S0167-8140(99)00183-8
   International Commission on Radiological Units and Measurements (ICRU), 62 ICRU
   Iuchi T, 2006, INT J RADIAT ONCOL, V64, P1317, DOI 10.1016/j.ijrobp.2005.12.005
   Jeremic B, 1999, INT J RADIAT ONCOL, V44, P343, DOI 10.1016/S0360-3016(99)00006-1
   JIANG GL, 1994, RADIOTHER ONCOL, V30, P17, DOI 10.1016/0167-8140(94)90005-1
   Killory BD, 2009, NEUROSURGERY, V64, pA19, DOI 10.1227/01.NEU.0000341630.42160.18
   Kleinberg L, 1997, INT J RADIAT ONCOL, V38, P31, DOI 10.1016/S0360-3016(97)00222-8
   LARSON DA, 1993, INT J RADIAT ONCOL, V25, P557, DOI 10.1016/0360-3016(93)90080-F
   Lee AWM, 2008, RADIOTHER ONCOL, V87, P204, DOI 10.1016/j.radonc.2008.02.003
   Liu LZ, 2003, INT J RADIAT ONCOL, V57, P827, DOI 10.1016/S0360-3016(03)00634-5
   MACDONALD DR, 1990, J CLIN ONCOL, V8, P1277, DOI 10.1200/JCO.1990.8.7.1277
   Massaccesi M, 2013, INT J CLIN ONCOL, V18, P784, DOI 10.1007/s10147-012-0462-0
   McAleese JJ, 2003, RADIOTHER ONCOL, V67, P177, DOI 10.1016/S0167-8140(03)00077-X
   Nakamatsu K, 2008, INT J CLIN ONCOL, V13, P48, DOI 10.1007/s10147-007-0722-6
   Ney DE, 2015, J NEURO-ONCOL, V122, P135, DOI 10.1007/s11060-014-1691-z
   Ove R, 2000, INT J CANCER, V90, P343, DOI 10.1002/1097-0215(20001220)90:6<343::AID-IJC6>3.0.CO;2-H
   Panet-Raymond V, 2009, INT J RADIAT ONCOL, V73, P473, DOI 10.1016/j.ijrobp.2008.04.030
   Phillips C, 2003, RADIOTHER ONCOL, V68, P23, DOI 10.1016/S0167-8140(03)00206-8
   Roa W, 2004, J CLIN ONCOL, V22, P1583, DOI 10.1200/JCO.2004.06.082
   Scott CB, 1998, INT J RADIAT ONCOL, V40, P51, DOI 10.1016/S0360-3016(97)00485-9
   Seegenschmiedt EHM, 2007, RADIOTHERAPY NONMALI
   Shin S, 2006, INT J RADIAT ONCOL, V66, pS254, DOI 10.1016/j.ijrobp.2006.07.483
   Stupp R, 2005, NEW ENGL J MED, V352, P987, DOI 10.1056/NEJMoa043330
   Stupp R, 2009, LANCET ONCOL, V10, P459, DOI 10.1016/S1470-2045(09)70025-7
   Sultanem K, 2004, INT J RADIAT ONCOL, V58, P247, DOI 10.1016/S0360-3016(03)00819-8
   Suzuki M, 2003, JPN J CLIN ONCOL, V33, P271, DOI 10.1093/jjco/hyg053
   Yoon SM, 2013, TUMORI, V99, P480, DOI 10.1700/1361.15098
NR 38
TC 18
Z9 19
U1 0
U2 1
PU SPRINGER-VERLAG ITALIA SRL
PI MILAN
PA VIA DECEMBRIO, 28, MILAN, 20137, ITALY
SN 0033-8362
EI 1826-6983
J9 RADIOL MED
JI Radiol. Med.
PD JAN
PY 2018
VL 123
IS 1
BP 48
EP 62
DI 10.1007/s11547-017-0806-y
PG 15
WC Radiology, Nuclear Medicine & Medical Imaging
WE Science Citation Index Expanded (SCI-EXPANDED)
SC Radiology, Nuclear Medicine & Medical Imaging
GA FR6ME
UT WOS:000419179400007
PM 28879459
DA 2024-03-10
ER

PT J
AU Ruiz-Rodado, V
   Malta, TM
   Seki, T
   Lita, A
   Dowdy, T
   Celiku, O
   Cavazos-Saldana, A
   Li, AG
   Liu, Y
   Han, S
   Zhang, W
   Song, H
   Davis, D
   Lee, S
   Trepel, JB
   Sabedot, TS
   Munasinghe, J
   Yang, CZ
   Herold-Mende, C
   Gilbert, MR
   Cherukuri, MK
   Noushmehr, H
   Larion, M
AF Ruiz-Rodado, Victor
   Malta, Tathiane M.
   Seki, Tomohiro
   Lita, Adrian
   Dowdy, Tyrone
   Celiku, Orieta
   Cavazos-Saldana, Alejandra
   Li, Aiguo
   Liu, Yang
   Han, Sue
   Zhang, Wei
   Song, Hua
   Davis, Dionne
   Lee, Sunmin
   Trepel, Jane B.
   Sabedot, Thais S.
   Munasinghe, Jeeva
   Yang, Chunzhang
   Herold-Mende, Christel
   Gilbert, Mark R.
   Cherukuri, Murali Krishna
   Noushmehr, Houtan
   Larion, Mioara
TI Metabolic reprogramming associated with aggressiveness occurs in the
   G-CIMP-high molecular subtypes of IDH1<i><SUP>mut</SUP></i> lower grade
   gliomas
SO NEURO-ONCOLOGY
LA English
DT Article
DE IDH1-mutant; glioma; epigenetics; C-13-hyperpolarized MRSI; metabolism
ID PREDICT LONGER SURVIVAL; DNA METHYLATION; ONCOMETABOLITE
   2-HYDROXYGLUTARATE; GENOMIC ANALYSIS; IDH2 MUTATIONS; CANCER; TUMORS;
   ASTROCYTOMAS; GLIOBLASTOMA; TEMOZOLOMIDE
AB Background. Early detection of increased aggressiveness of brain tumors is a major challenge in the field of neuro-oncology because of the inability of traditional imaging to uncover it. Isocitrate dehydrogenase (IDH)-mutant gliomas represent an ideal model system to study the molecular mechanisms associated with tumorigenicity because they appear indolent and non-glycolytic initially, but eventually a subset progresses toward secondary glioblastoma with a Warburg-like phenotype. The mechanisms and molecular features associated with this transformation are poorly understood.
   Methods. We employed model systems for IDH1 mutant (IDH1(mut)) gliomas with different growth and proliferation rates in vivo and in vitro. We described the metabolome, transcriptome, and epigenome of these models in order to understand the link between their metabolism and the tumor biology. To verify whether this metabolic reprogramming occurs in the clinic, we analyzed data from The Cancer Genome Atlas.
   Results. We reveal that the aggressive glioma models have lost DNA methylation in the promoters of glycolytic enzymes, especially lactate dehydrogenase A (LDHA), and have increased mRNA and metabolite levels compared with the indolent model. We find that the acquisition of the high glycolytic phenotype occurs at the glioma cytosine-phosphate-guanine island methylator phenotype (G-CIMP)-high molecular subtype in patients and is associated with the worst outcome.
   Conclusion. We propose very early monitoring of lactate levels as a biomarker of metabolic reprogramming and tumor aggressiveness.
C1 [Ruiz-Rodado, Victor; Lita, Adrian; Dowdy, Tyrone; Celiku, Orieta; Cavazos-Saldana, Alejandra; Li, Aiguo; Liu, Yang; Han, Sue; Zhang, Wei; Song, Hua; Davis, Dionne; Yang, Chunzhang; Gilbert, Mark R.; Larion, Mioara] NCI, Neurooncol Branch, Bethesda, MD 20892 USA.
   [Malta, Tathiane M.; Sabedot, Thais S.; Noushmehr, Houtan] Henry Ford Hlth Syst, Detroit, MI USA.
   [Seki, Tomohiro; Cherukuri, Murali Krishna] NIH, Radiat Biol Branch, Ctr Canc Res, Bldg 10, Bethesda, MD 20892 USA.
   [Lee, Sunmin; Trepel, Jane B.] NIH, Dev Therapeut Branch, Ctr Canc Res, Bldg 10, Bethesda, MD 20892 USA.
   [Munasinghe, Jeeva] NINDS, Bldg 36,Rm 4D04, Bethesda, MD 20892 USA.
   [Herold-Mende, Christel] Univ Hosp Heidelberg, Dept Neurosurg, Div Neurosurg Res, Heidelberg, Germany.
C3 National Institutes of Health (NIH) - USA; NIH National Cancer Institute
   (NCI); Henry Ford Health System; Henry Ford Hospital; National
   Institutes of Health (NIH) - USA; NIH National Cancer Institute (NCI);
   National Institutes of Health (NIH) - USA; NIH National Cancer Institute
   (NCI); National Institutes of Health (NIH) - USA; NIH National Institute
   of Neurological Disorders & Stroke (NINDS); Ruprecht Karls University
   Heidelberg
RP Larion, M (通讯作者)，NCI, Ctr Canc Res, Bldg 37,Room 1136A, Bethesda, MD 20892 USA.; Noushmehr, H (通讯作者)，Henry Ford Hosp, 2799 W Grand Blvd,Neurosurg K-11, Detroit, MI 48202 USA.
EM hnoushm1@hfhs.org; mioara.larion@nih.gov
RI Larion, Mioara/AAX-8983-2020; Lita, Adrian/D-9362-2012; Liu,
   Yang/AAP-7525-2020; Lita, Adrian/AAJ-3678-2021; Lu, Lu/JPE-5187-2023;
   Malta, Tathiane/N-1686-2013
OI Malta, Tathiane/0000-0003-1129-5791
FU Intramural Research Program, Center for Cancer Research, National Cancer
   Institute, National Institutes of Health; Henry Ford Health System; US
   Department of Defense; NATIONAL CANCER INSTITUTE [ZIABC011640,
   ZIABC010477, ZICBC011641, ZIABC011647, ZIABC011643, ZICSC006743,
   ZIABC011876, ZIABC011708, ZIABC011710, ZIDBC011642, ZIABC011709,
   ZIABC011714] Funding Source: NIH RePORTER
FX This work was supported by the Intramural Research Program, Center for
   Cancer Research, National Cancer Institute, National Institutes of
   Health (ML, MG, MKC), with internal grants from the Henry Ford Health
   System and the US Department of Defense (TMM, TSS, HN).
CR Bai H, 2016, NAT GENET, V48, P59, DOI 10.1038/ng.3457
   Brat DJ, 2015, NEW ENGL J MED, V372, P2481, DOI 10.1056/NEJMoa1402121
   Ceccarelli M, 2016, CELL, V164, P550, DOI 10.1016/j.cell.2015.12.028
   Chaumeil MM, 2016, NEUROIMAGE-CLIN, V12, P180, DOI 10.1016/j.nicl.2016.06.018
   Chesnelong C, 2014, NEURO-ONCOLOGY, V16, P686, DOI 10.1093/neuonc/not243
   Chowdhury R, 2011, EMBO REP, V12, P463, DOI 10.1038/embor.2011.43
   Colaprico A, 2016, NUCLEIC ACIDS RES, V44, DOI 10.1093/nar/gkv1507
   de Souza CF, 2018, CELL REP, V23, P637, DOI 10.1016/j.celrep.2018.03.107
   Dettling S, 2018, CLIN CANCER RES, V24, P2951, DOI 10.1158/1078-0432.CCR-17-1839
   Duncan CG, 2012, GENOME RES, V22, P2339, DOI 10.1101/gr.132738.111
   Fortin JP, 2017, BIOINFORMATICS, V33, P558, DOI 10.1093/bioinformatics/btw691
   Golman K, 2006, CANCER RES, V66, P10855, DOI 10.1158/0008-5472.CAN-06-2564
   Grist JT, 2019, NEUROIMAGE, V189, P171, DOI 10.1016/j.neuroimage.2019.01.027
   Hanahan D, 2011, CELL, V144, P646, DOI 10.1016/j.cell.2011.02.013
   Harrow J, 2012, GENOME RES, V22, P1760, DOI 10.1101/gr.135350.111
   Houillier C, 2010, NEUROLOGY, V75, P1560, DOI 10.1212/WNL.0b013e3181f96282
   Huber W, 2015, NAT METHODS, V12, P115, DOI [10.1038/NMETH.3252, 10.1038/nmeth.3252]
   Jalbert LE, 2017, SCI REP-UK, V7, DOI 10.1038/srep44792
   Khasraw M, 2014, COCHRANE DB SYST REV, DOI 10.1002/14651858.CD008218.pub3
   Khasraw M, 2010, CURR ONCOL REP, V12, P26, DOI 10.1007/s11912-009-0077-4
   Klughammer J, 2018, NAT MED, V24, P1611, DOI 10.1038/s41591-018-0156-x
   Kohli RM, 2013, NATURE, V502, P472, DOI 10.1038/nature12750
   Koppenol WH, 2011, NAT REV CANCER, V11, P325, DOI 10.1038/nrc3038
   Lawrence M, 2013, PLOS COMPUT BIOL, V9, DOI 10.1371/journal.pcbi.1003118
   Liang J, 2016, NAT COMMUN, V7, DOI 10.1038/ncomms12431
   Liberti MV, 2016, TRENDS BIOCHEM SCI, V41, P211, DOI 10.1016/j.tibs.2015.12.001
   Liu XY, 2012, ACTA NEUROPATHOL, V124, P615, DOI 10.1007/s00401-012-1031-3
   Louis DN, 2016, ACTA NEUROPATHOL, V131, P803, DOI 10.1007/s00401-016-1545-1
   Luchman HA, 2013, NEURO-ONCOLOGY, V15, P979, DOI 10.1093/neuonc/not064
   Mazor T, 2017, P NATL ACAD SCI USA, V114, P10743, DOI 10.1073/pnas.1708914114
   Mazor T, 2015, CANCER CELL, V28, P307, DOI 10.1016/j.ccell.2015.07.012
   Muller FL, 2012, NATURE, V488, P337, DOI 10.1038/nature11331
   Nobusawa S, 2009, CLIN CANCER RES, V15, P6002, DOI 10.1158/1078-0432.CCR-09-0715
   Noushmehr H, 2010, CANCER CELL, V17, P510, DOI 10.1016/j.ccr.2010.03.017
   Park I, 2018, MAGN RESON MED, V80, P864, DOI 10.1002/mrm.27077
   Pavlova NN, 2016, CELL METAB, V23, P27, DOI 10.1016/j.cmet.2015.12.006
   Qi ST, 2012, CANCER SCI, V103, P269, DOI 10.1111/j.1349-7006.2011.02134.x
   Richardson TE, 2017, J NEURO-ONCOL, V133, P183, DOI 10.1007/s11060-017-2431-y
   Shinawi T, 2013, EPIGENETICS-US, V8, P149, DOI 10.4161/epi.23398
   Silva T. C., 2018, F1000RESEARCH, V7, P439, DOI DOI 10.12688/F1000RESEARCH.14197.1
   Silva Tiago C, 2016, F1000Res, V5, P1542, DOI 10.12688/f1000research.8923.2
   Van Meir EG, 2010, CA-CANCER J CLIN, V60, P166, DOI 10.3322/caac.20069
   Venneti S, 2017, ANNU REV PATHOL-MECH, V12, P515, DOI 10.1146/annurev-pathol-012615-044329
   WARBURG O, 1956, SCIENCE, V123, P309, DOI 10.1126/science.123.3191.309
   Warburg O, 1927, J GEN PHYSIOL, V8, P519, DOI 10.1085/jgp.8.6.519
   Watanabe T, 2009, AM J PATHOL, V174, P1149, DOI 10.2353/ajpath.2009.080958
   Wolf A, 2011, J EXP MED, V208, P313, DOI 10.1084/jem.20101470
   Xu W, 2011, CANCER CELL, V19, P17, DOI 10.1016/j.ccr.2010.12.014
   Yan H, 2009, NEW ENGL J MED, V360, P765, DOI 10.1056/NEJMoa0808710
   Yang WW, 2015, J CELL SCI, V128, P1655, DOI 10.1242/jcs.166629
   Yang WW, 2012, NAT CELL BIOL, V14, P1295, DOI 10.1038/ncb2629
NR 51
TC 27
Z9 28
U1 0
U2 12
PU OXFORD UNIV PRESS INC
PI CARY
PA JOURNALS DEPT, 2001 EVANS RD, CARY, NC 27513 USA
SN 1522-8517
EI 1523-5866
J9 NEURO-ONCOLOGY
JI Neuro-Oncology
PD APR
PY 2020
VL 22
IS 4
BP 480
EP 492
DI 10.1093/neuonc/noz207
PG 13
WC Oncology; Clinical Neurology
WE Science Citation Index Expanded (SCI-EXPANDED)
SC Oncology; Neurosciences & Neurology
GA LU0AW
UT WOS:000537427200009
PM 31665443
OA Green Published, Bronze
DA 2024-03-10
ER

PT J
AU Mirza, AB
   Christodoulides, I
   Lavrador, JP
   Giamouriadis, A
   Vastani, A
   Boardman, T
   Ahmed, R
   Norman, I
   Murphy, C
   Devi, S
   Vergani, F
   Gullan, R
   Bhangoo, R
   Ashkan, K
AF Mirza, Asfand Baig
   Christodoulides, Ioannis
   Lavrador, Jose Pedro
   Giamouriadis, Anastasios
   Vastani, Amisha
   Boardman, Timothy
   Ahmed, Razna
   Norman, Irena
   Murphy, Christopher
   Devi, Sharmila
   Vergani, Francesco
   Gullan, Richard
   Bhangoo, Ranjeev
   Ashkan, Keyoumars
TI 5-Aminolevulinic acid-guided resection improves the overall survival of
   patients with glioblastoma-a comparative cohort study of 343 patients
SO NEURO-ONCOLOGY ADVANCES
LA English
DT Article
DE 5-aminolevulinic acid; glioblastoma; overall survival; performance
   status; resection
ID GROSS TOTAL RESECTION; RADIOTHERAPY PLUS CONCOMITANT; NEWLY-DIAGNOSED
   GLIOBLASTOMA; ELDERLY-PATIENTS; ADJUVANT TEMOZOLOMIDE; MALIGNANT GLIOMA;
   PHASE-III; FLUORESCENCE; SURGERY; MULTIFORME
AB Background. 5-Aminolevulic acid-guided surgery (5-ALA-GS) improves the extent of resection (EoR) and progression-free survival in patients with glioblastoma multiforme (GBM).
   Methods. A single-center retrospective cohort study of adult patients with GBM who had surgical resection between 2013 and 2019, 5-ALA guided versus a non-5-ALA cohort.The primary outcome was the overall survival (OS). Secondary outcomes were EoR, performance status (PS), and new focal neurological deficit.
   Results. Three hundred and forty-three patients were included: 253 patients in 5-ALA-GS group and 90 patients in the non-5-ALA-GS group. The OS (17.47 vs 10.63 months, P <.0001), postoperative PS (P <.0001), PS at 6 months (P =.002), new focal neurological deficit (23.3% vs 44.9%, P <.0001), and radiological EoR (gross total resection [GTR]-47.4% vs 22.9%, P <.0001) were significantly better in the 5-ALA-GS group compared to non-5-ALA-GS group. In multivariate analysis, use of 5-ALA (P =.003) and MGMT promoter methylation (P =.001) were significantly related with a better OS. In patients with radiological GTR, OS was also significantly better (P <.0001) in the 5-ALA-GS group compared to the non-5-ALA-GS group.
   Conclusions. 5-ALA-GS is associated with a significant improvement in the OS, PS after surgery and at 6 months, larger EoR, and fewer new motor deficits in patients with GBM.
C1 [Mirza, Asfand Baig; Christodoulides, Ioannis; Lavrador, Jose Pedro; Giamouriadis, Anastasios; Vastani, Amisha; Murphy, Christopher; Vergani, Francesco; Gullan, Richard; Bhangoo, Ranjeev; Ashkan, Keyoumars] Kings Coll Hosp NHS Fdn Trust, Dept Neurosurg, London, England.
   [Boardman, Timothy; Ahmed, Razna; Norman, Irena; Devi, Sharmila] Kings Coll London, GKT Sch Med Educ, London, England.
C3 King's College Hospital NHS Foundation Trust; University of London;
   King's College London
RP Mirza, AB (通讯作者)，Kings Coll Hosp NHS Fdn Trust, Dept Neurosurg, Denmark Hill, London SE5 9RS, England.
EM asfand.mirza@nhs.net
RI Mirza, Asfand Baig/AAK-2789-2021
OI Ahmed, Razna/0000-0002-3493-8991; Baig Mirza, Asfand/0000-0003-4177-9615
CR Aldave G, 2013, NEUROSURGERY, V72, P915, DOI 10.1227/NEU.0b013e31828c3974
   Almenawer SA, 2015, NEURO-ONCOLOGY, V17, P868, DOI 10.1093/neuonc/nou349
   Babu Ranjith, 2012, Curr Drug Discov Technol, V9, P256
   Chaichana KL, 2014, NEURO-ONCOLOGY, V16, P113, DOI 10.1093/neuonc/not137
   Chan DTM, 2017, HONG KONG MED J, V23, P134, DOI 10.12809/hkmj164879
   Chan DTM, 2018, ASIAN J SURG, V41, P467, DOI 10.1016/j.asjsur.2017.06.004
   Coburger J, 2015, PLOS ONE, V10, DOI 10.1371/journal.pone.0131872
   Colditz MJ, 2012, J CLIN NEUROSCI, V19, P1611, DOI 10.1016/j.jocn.2012.03.013
   Dayani F, 2018, NEUROSURG FOCUS, V44, DOI 10.3171/2018.3.FOCUS1857
   De Leeuw BI, 2019, NEURO-ONCOL ADV, V1, DOI 10.1093/noajnl/vdz032
   Della Puppa A, 2017, J NEURO-ONCOL, V131, P331, DOI 10.1007/s11060-016-2301-z
   Della Puppa A, 2014, BIOMED RES INT-UK, V2014, DOI 10.1155/2014/232561
   Dietterle J, 2020, ACTA NEUROCHIR, V162, P417, DOI 10.1007/s00701-019-04136-4
   Valle RD, 2014, NEUROLOGIA, V29, P131, DOI 10.1016/j.nrl.2013.05.004
   Valle RD, 2011, J NEURO-ONCOL, V102, P105, DOI 10.1007/s11060-010-0296-4
   DIVARIS DXG, 1990, AM J PATHOL, V136, P891
   Dobran M, 2019, ACTA CLIN CROAT, V58, P221, DOI 10.20471/acc.2019.58.02.04
   Gandhi S, 2019, FRONT ONCOL, V9, DOI 10.3389/fonc.2019.00620
   Guden M, 2016, INDIAN J CANCER, V53, P382, DOI 10.4103/0019-509X.200664
   Güler OC, 2019, INDIAN J CANCER, V56, P59, DOI 10.4103/ijc.IJC_128_18
   Hadjipanayis CG, 2019, J NEURO-ONCOL, V141, P479, DOI 10.1007/s11060-019-03098-y
   Hadjipanayis CG, 2015, NEUROSURGERY, V77, P663, DOI 10.1227/NEU.0000000000000929
   Harris G, 2017, INT J RADIAT ONCOL, V98, P802, DOI 10.1016/j.ijrobp.2017.02.028
   Hauser SB, 2016, NEUROSURGERY, V78, P475, DOI 10.1227/NEU.0000000000001035
   Hong BJ, 2013, AM J CLIN ONCOL-CANC, V36, P261, DOI 10.1097/COC.0b013e3182467bb1
   Hrabalek L, 2015, BIOMED PAP, V159, P150, DOI 10.5507/bp.2013.052
   Kim SK, 2014, NEURO-ONCOL PRACT, V1, P81, DOI 10.1093/nop/npu011
   Lacroix M, 2001, J NEUROSURG, V95, P190, DOI 10.3171/jns.2001.95.2.0190
   Lee JH, 2013, J CLIN NEUROSCI, V20, P503, DOI 10.1016/j.jocn.2012.03.044
   Li YP, 2014, WORLD NEUROSURG, V82, P175, DOI 10.1016/j.wneu.2013.06.014
   Lombardi G, 2015, J NEURO-ONCOL, V125, P359, DOI 10.1007/s11060-015-1923-x
   Louis DN, 2016, ACTA NEUROPATHOL, V131, P803, DOI 10.1007/s00401-016-1545-1
   MALIK Z, 1987, BRIT J CANCER, V56, P589, DOI 10.1038/bjc.1987.246
   Molinaro AM, 2020, JAMA ONCOL, V6, P495, DOI 10.1001/jamaoncol.2019.6143
   Ontario Health (Quality), 2020, Ont Health Technol Assess Ser, V20, P1
   Pogue BW, 2010, IEEE J SEL TOP QUANT, V16, P493, DOI 10.1109/JSTQE.2009.2034541
   Qin Jun-Jie, 2015, Asian Pac J Cancer Prev, V16, P971
   Ringel F, 2016, NEURO-ONCOLOGY, V18, P96, DOI 10.1093/neuonc/nov145
   Schucht P, 2014, NEUROSURG FOCUS, V37, DOI 10.3171/2014.10.FOCUS14524
   Schucht P, 2012, NEUROSURGERY, V71, P927, DOI 10.1227/NEU.0b013e31826d1e6b
   Stummer W, 2006, LANCET ONCOL, V7, P392, DOI 10.1016/S1470-2045(06)70665-9
   Stummer W, 2000, J NEUROSURG, V93, P1003, DOI 10.3171/jns.2000.93.6.1003
   Stummer W, 1998, NEUROSURGERY, V42, P518, DOI 10.1097/00006123-199803000-00017
   Stupp R, 2005, NEW ENGL J MED, V352, P987, DOI 10.1056/NEJMoa043330
   Stupp R, 2009, LANCET ONCOL, V10, P459, DOI 10.1016/S1470-2045(09)70025-7
   Valdés PA, 2011, J NEUROSURG, V115, P11, DOI 10.3171/2011.2.JNS101451
   Yabroff KR, 2012, NEURO-ONCOLOGY, V14, P351, DOI 10.1093/neuonc/nor218
   Yamada S, 2015, CLIN NEUROL NEUROSUR, V130, P134, DOI 10.1016/j.clineuro.2015.01.005
   Zanovello WG, 2016, ARQ NEURO-PSIQUIAT, V74, P887, DOI [10.1590/0004-282x20160144, 10.1590/0004-282X20160144]
   Zhao SG, 2013, PLOS ONE, V8, DOI 10.1371/journal.pone.0063682
NR 50
TC 13
Z9 14
U1 0
U2 1
PU OXFORD UNIV PRESS
PI OXFORD
PA GREAT CLARENDON ST, OXFORD OX2 6DP, ENGLAND
EI 2632-2498
J9 NEURO-ONCOL ADV
JI Neuro-Oncol. Adv.
PD JAN-DEC
PY 2021
VL 3
IS 1
DI 10.1093/noajnl/vdab047
PG 11
WC Oncology; Clinical Neurology
WE Emerging Sources Citation Index (ESCI)
SC Oncology; Neurosciences & Neurology
GA VL6YW
UT WOS:000905125400070
PM 34131646
OA gold, Green Published
DA 2024-03-10
ER

PT J
AU Ali, MY
   Oliva, CR
   Noman, AM
   Allen, BG
   Goswami, PC
   Zakharia, Y
   Monga, V
   Spitz, DR
   Buatti, JM
   Griguer, CE
AF Ali, Md Yousuf
   Oliva, Claudia R.
   Noman, Abu Shadat M.
   Allen, Bryan G.
   Goswami, Prabhat C.
   Zakharia, Yousef
   Monga, Varun
   Spitz, Douglas R.
   Buatti, John M.
   Griguer, Corinne E.
TI Radioresistance in Glioblastoma and the Development of Radiosensitizers
SO CANCERS
LA English
DT Review
DE glioblastoma; radioresistance; radiosensitizer
ID NEWLY-DIAGNOSED GLIOBLASTOMA; CANCER STEM-CELLS; STRAND BREAK REPAIR;
   INTEGRATED GENOMIC ANALYSIS; RECURRENT MALIGNANT GLIOMA; MGMT PROMOTER
   METHYLATION; INTRA-CRANICAL NEOPLASMS; CYTOCHROME-C-OXIDASE; PHASE I/II
   TRIAL; RADIATION-THERAPY
AB Simple Summary
   Numerous mechanisms of glioblastoma (GBM) radioresistance have been identified but have not yet resulted in development of effective radiosensitizer that can increase the efficacy of radiotherapy. In this review, the authors review the mechanisms of GBM radioresistance along with current status of radiation treatment and imaging techniques used in GBM diagnosis and radiotherapy. In addition, they summarize the current GBM radiosensitizers that are being investigated or enrolled in clinical trials. This review emphasizes on the importance of developing an effective radiosensitizers to increase the outcome of GBM radiotherapy. The authors highlight the importance of discovering of novel mechanism(s) of GBM radioresistance that will lead in developing an effective radiosensitizer.
   Ionizing radiation is a common and effective therapeutic option for the treatment of glioblastoma (GBM). Unfortunately, some GBMs are relatively radioresistant and patients have worse outcomes after radiation treatment. The mechanisms underlying intrinsic radioresistance in GBM has been rigorously investigated over the past several years, but the complex interaction of the cellular molecules and signaling pathways involved in radioresistance remains incompletely defined. A clinically effective radiosensitizer that overcomes radioresistance has yet to be identified. In this review, we discuss the current status of radiation treatment in GBM, including advances in imaging techniques that have facilitated more accurate diagnosis, and the identified mechanisms of GBM radioresistance. In addition, we provide a summary of the candidate GBM radiosensitizers being investigated, including an update of subjects enrolled in clinical trials. Overall, this review highlights the importance of understanding the mechanisms of GBM radioresistance to facilitate the development of effective radiosensitizers.
C1 [Ali, Md Yousuf] Univ Iowa, Interdisciplinary Grad Program Human Toxicol, Iowa City, IA 52242 USA.
   [Ali, Md Yousuf; Oliva, Claudia R.; Allen, Bryan G.; Goswami, Prabhat C.; Spitz, Douglas R.; Griguer, Corinne E.] Univ Iowa, Holden Comprehens Canc Ctr, Dept Radiat Oncol, Free Radical & Radiat Biol Program, Iowa City, IA 52242 USA.
   [Ali, Md Yousuf; Oliva, Claudia R.; Allen, Bryan G.; Goswami, Prabhat C.; Spitz, Douglas R.; Buatti, John M.; Griguer, Corinne E.] Univ Iowa Hosp & Clin, Dept Radiat Oncol, Iowa City, IA 52242 USA.
   [Noman, Abu Shadat M.] Univ Chittagong, Dept Biochem & Mol Biol, Chittagong 4331, Bangladesh.
   [Noman, Abu Shadat M.] McGill Univ, Dept Pathol, Montreal, PQ H3A 2B4, Canada.
   [Zakharia, Yousef; Monga, Varun] Univ Iowa, Dept Internal Med, Iowa City, IA 52242 USA.
C3 University of Iowa; University of Iowa; University of Iowa; University
   of Chittagong; McGill University; University of Iowa
RP Griguer, CE (通讯作者)，Univ Iowa, Holden Comprehens Canc Ctr, Dept Radiat Oncol, Free Radical & Radiat Biol Program, Iowa City, IA 52242 USA.; Griguer, CE (通讯作者)，Univ Iowa Hosp & Clin, Dept Radiat Oncol, Iowa City, IA 52242 USA.
EM ali-mdyousuf@uiowa.edu; claudia-oliva@uiowa.edu; asmnoman.bmb@cu.ac.bd;
   bryan-allen@uiowa.edu; prabhat-goswami@uiowa.edu;
   yousef-zakharia@uiowa.edu; varun-monga@uiowa.edu;
   douglas-spitz@uiowa.edu; john-buatti@uiowa.edu;
   corinne-griguer@uiowa.edu
OI Zakharia, Yousef/0000-0001-9480-2626; Spitz,
   Douglas/0000-0002-1254-8765; , Corinne/0000-0003-3877-5031; Allen,
   Bryan/0000-0002-4893-7105; Goswami, Prabhat/0000-0002-5700-2096; Oliva,
   Claudia/0000-0003-0624-5490; Buatti, John/0000-0001-8499-3721; Monga,
   Varun/0000-0002-1185-5448
FU National Institute of Neurological Disorders and Stroke [U01NS093663];
   National Cancer Institute [R01CA160821]
FX This study was supported by National Institute of Neurological Disorders
   and Stroke: U01NS093663, National Cancer Institute: R01CA160821.
CR ADAMS GE, 1973, BRIT MED BULL, V29, P48, DOI 10.1093/oxfordjournals.bmb.a070956
   Adson A.W., 1924, RADIOLOGY, V2, P65, DOI 10.1148/2.2.65
   Alexander AL, 2007, NEUROTHERAPEUTICS, V4, P316, DOI 10.1016/j.nurt.2007.05.011
   Allen BG, 2019, CLIN CANCER RES, V25, P6590, DOI 10.1158/1078-0432.CCR-19-0594
   Alvarez-Fernández M, 2013, FRONT ONCOL, V3, DOI 10.3389/fonc.2013.00030
   AMMIRATI M, 1987, NEUROSURGERY, V21, P607, DOI 10.1227/00006123-198711000-00001
   Andronesi OC, 2017, NPJ PRECIS ONCOL, V1, DOI 10.1038/s41698-017-0020-3
   Anido J, 2010, CANCER CELL, V18, P655, DOI 10.1016/j.ccr.2010.10.023
   ARAKI T, 1984, RADIOLOGY, V150, P95, DOI 10.1148/radiology.150.1.6689793
   Arias-Ramos N, 2017, METABOLITES, V7, DOI 10.3390/metabo7020020
   Azria D, 2002, B CANCER, V89, P369
   Bache M, 2011, RADIAT ONCOL, V6, DOI 10.1186/1748-717X-6-111
   BAKER HL, 1980, RADIOLOGY, V136, P91, DOI 10.1148/radiology.136.1.7384529
   Banelli B, 2017, INT J GENOMICS, V2017, DOI 10.1155/2017/7639084
   Bao SD, 2006, NATURE, V444, P756, DOI 10.1038/nature05236
   Barker HE, 2015, NAT REV CANCER, V15, P409, DOI 10.1038/nrc3958
   Barnett GC, 2009, NAT REV CANCER, V9, P134, DOI 10.1038/nrc2587
   Bartel DP, 2009, CELL, V136, P215, DOI 10.1016/j.cell.2009.01.002
   Baskar R, 2012, INT J MED SCI, V9, P193, DOI 10.7150/ijms.3635
   Batchelor TT, 2013, J CLIN ONCOL, V31, P3212, DOI 10.1200/JCO.2012.47.2464
   Bayin NS, 2018, METHODS MOL BIOL, V1741, P171, DOI 10.1007/978-1-4939-7659-1_13
   Bell JB, 2018, MOL CANCER RES, V16, P32, DOI 10.1158/1541-7786.MCR-17-0397
   Benej M, 2018, P NATL ACAD SCI USA, V115, P10756, DOI 10.1073/pnas.1808945115
   Blüml S, 2002, NMR BIOMED, V15, P1, DOI 10.1002/nbm.725
   Bolós V, 2009, CLIN TRANSL ONCOL, V11, P11, DOI 10.1007/s12094-009-0305-2
   Bousquet PA, 2019, TRANSL ONCOL, V12, P76, DOI 10.1016/j.tranon.2018.09.010
   Brachman DG, 2015, INT J RADIAT ONCOL, V91, P961, DOI 10.1016/j.ijrobp.2014.12.050
   Briere TM, 2017, RADIAT ONCOL, V12, DOI 10.1186/s13014-017-0810-3
   Butowski N, 2011, NEURO-ONCOLOGY, V13, P1331, DOI 10.1093/neuonc/nor130
   Calabrese C, 2007, CANCER CELL, V11, P69, DOI 10.1016/j.ccr.2006.11.020
   Calvert AE, 2017, CELL REP, V19, P1858, DOI 10.1016/j.celrep.2017.05.014
   Cao Y, 2017, NEURO-ONCOLOGY, V19, P16, DOI 10.1093/neuonc/nox006
   Carlson BL, 2009, INT J RADIAT ONCOL, V75, P212, DOI 10.1016/j.ijrobp.2009.04.026
   Carruthers R, 2015, MOL ONCOL, V9, P192, DOI 10.1016/j.molonc.2014.08.003
   Castellino RC, 2007, NAT CLIN PRACT NEURO, V3, P682, DOI 10.1038/ncpneuro0661
   Castillo M, 2014, RADIOLOGY, V273, pS111, DOI 10.1148/radiol.14140130
   Chaddad A, 2019, FRONT ONCOL, V9, DOI 10.3389/fonc.2019.00374
   Chakravarti A, 2004, J CLIN ONCOL, V22, P1926, DOI 10.1200/JCO.2004.07.193
   Chang Julie E, 2007, Clin Adv Hematol Oncol, V5, P894
   Chang SM, 2004, INVEST NEW DRUG, V22, P427, DOI 10.1023/B:DRUG.0000036685.72140.03
   CHAPMAN JD, 1971, INT J RADIAT BIOL RE, V19, P561, DOI 10.1080/09553007114550741
   Charles NA, 2012, GLIA, V60, P502, DOI 10.1002/glia.21264
   Chautard E, 2010, NEURO-ONCOLOGY, V12, P434, DOI 10.1093/neuonc/nop059
   Chen CY, 2019, FRONT ONCOL, V9, DOI 10.3389/fonc.2019.00806
   Chen J, 2012, NATURE, V488, P522, DOI 10.1038/nature11287
   CHEN PC, 1995, CANCER GENET CYTOGEN, V82, P106, DOI 10.1016/0165-4608(94)00213-U
   Chin L, 2008, NATURE, V455, P1061, DOI 10.1038/nature07385
   Chinnaiyan P, 2018, NEURO-ONCOLOGY, V20, P666, DOI 10.1093/neuonc/nox209
   Chinot OL, 2014, NEW ENGL J MED, V370, P709, DOI 10.1056/NEJMoa1308345
   Cho KH, 1999, INT J RADIAT ONCOL, V45, P1133, DOI 10.1016/S0360-3016(99)00336-3
   CHOUCAIR AK, 1986, J NEUROSURG, V65, P654, DOI 10.3171/jns.1986.65.5.0654
   Cloughesy TF, 2005, J CLIN ONCOL, V23, P6647, DOI 10.1200/JCO.2005.10.068
   Combs SE, 2005, J CLIN ONCOL, V23, P8863, DOI 10.1200/JCO.2005.03.4157
   Combs SE, 2007, BMC CANCER, V7, DOI 10.1186/1471-2407-7-167
   Compter I, 2019, ANN ONCOL, V30, P154
   Cordova JS, 2016, NEURO-ONCOLOGY, V18, P1180, DOI 10.1093/neuonc/now036
   Covello KL, 2006, GENE DEV, V20, P557, DOI 10.1101/gad.1399906
   Cuneo KC, 2019, TRANSL ONCOL, V12, P209, DOI 10.1016/j.tranon.2018.10.005
   Davis ME, 2016, CLIN J ONCOL NURS, V20, P2, DOI 10.1188/16.CJON.S1.2-8
   Delaney G, 2005, CANCER-AM CANCER SOC, V104, P1129, DOI 10.1002/cncr.21324
   Deng XB, 2013, J NEURO-ONCOL, V114, P263, DOI 10.1007/s11060-013-1179-2
   Dhermain F, 2004, B CANCER, V91, P883
   Dong Z, 2015, STRAHLENTHER ONKOL, V191, P672, DOI 10.1007/s00066-015-0858-7
   Dontu G, 2004, BREAST CANCER RES, V6, pR605, DOI 10.1186/bcr920
   Duman C, 2019, CELL METAB, V30, P274, DOI 10.1016/j.cmet.2019.04.004
   Durant ST, 2018, SCI ADV, V4, DOI 10.1126/sciadv.aat1719
   Fabian MR, 2010, ANNU REV BIOCHEM, V79, P351, DOI 10.1146/annurev-biochem-060308-103103
   Facchino S, 2010, J NEUROSCI, V30, P10096, DOI 10.1523/JNEUROSCI.1634-10.2010
   Farace C, 2015, PLOS ONE, V10, DOI 10.1371/journal.pone.0134111
   Fernandes C, 2017, GLIOBLASTOMA, P197, DOI 10.15586/codon.glioblastoma.2017.ch11
   Fidoamore A, 2016, STEM CELLS INT, V2016, DOI 10.1155/2016/6809105
   Fogh SE, 2010, J CLIN ONCOL, V28, P3048, DOI 10.1200/JCO.2009.25.6941
   Forestier J., 1928, RADIOLOGY, V11, P481, DOI [10.1148/11.6.481, DOI 10.1148/11.6.481]
   FOWLER JF, 1976, CANCER TREAT REV, V3, P227, DOI 10.1016/S0305-7372(76)80012-6
   FRANKEL SA, 1958, J NEUROSURG, V15, P489, DOI 10.3171/jns.1958.15.5.0489
   Friedman HS, 2009, J CLIN ONCOL, V27, P4733, DOI 10.1200/JCO.2008.19.8721
   Friedmann-Morvinski Dinorah, 2014, Critical Reviews in Oncogenesis, V19, P327
   Gainer JL, 2017, J NEUROSURG, V126, P460, DOI 10.3171/2016.3.JNS152693
   Galanis E, 2018, NEURO-ONCOLOGY, V20, P546, DOI 10.1093/neuonc/nox161
   Gallez B, 2017, BBA-BIOENERGETICS, V1858, P700, DOI 10.1016/j.bbabio.2017.01.002
   Galli R, 2004, CANCER RES, V64, P7011, DOI 10.1158/0008-5472.CAN-04-1364
   Gérard M, 2019, FRONT MED-LAUSANNE, V6, DOI 10.3389/fmed.2019.00117
   Gilbert MR, 2014, NEW ENGL J MED, V370, P699, DOI 10.1056/NEJMoa1308573
   Gilbert MR, 2013, J CLIN ONCOL, V31, P4085, DOI 10.1200/JCO.2013.49.6968
   Godlewski J, 2008, CANCER RES, V68, P9125, DOI 10.1158/0008-5472.CAN-08-2629
   Goel S, 2017, ACS NANO, V11, P5233, DOI 10.1021/acsnano.7b03675
   Golding SE, 2009, CANCER BIOL THER, V8, P730, DOI 10.4161/cbt.8.8.7927
   Graham K, 2018, INT J NANOMED, V13, P6049, DOI 10.2147/IJN.S140462
   Gramatzki D, 2018, ANN ONCOL, V29, P1431, DOI 10.1093/annonc/mdy106
   GRAY LH, 1953, BRIT J RADIOL, V26, P638, DOI 10.1259/0007-1285-26-312-638
   Grimm SA, 2012, J NEURO-ONCOL, V110, P237, DOI 10.1007/s11060-012-0957-6
   Grossman SA, 2009, J CLIN ONCOL, V27, P4155, DOI 10.1200/JCO.2008.21.6895
   Guo AC, 2002, RADIOLOGY, V224, P177, DOI 10.1148/radiol.2241010637
   Guryanova OA, 2011, CANCER CELL, V19, P498, DOI 10.1016/j.ccr.2011.03.004
   Gustafsson MV, 2005, DEV CELL, V9, P617, DOI 10.1016/j.devcel.2005.09.010
   Halasz LM, 2017, INT J RADIAT ONCOL, V98, P255, DOI 10.1016/j.ijrobp.2017.02.223
   Han XT, 2017, ONCOTARGET, V8, P100931, DOI 10.18632/oncotarget.21753
   Hanahan D, 2011, CELL, V144, P646, DOI 10.1016/j.cell.2011.02.013
   Harrison DK, 2014, ADV EXP MED BIOL, V812, P25, DOI 10.1007/978-1-4939-0620-8_4
   Hartmann C, 2010, ACTA NEUROPATHOL, V120, P707, DOI 10.1007/s00401-010-0781-z
   Heddleston JM, 2009, CELL CYCLE, V8, P3274, DOI 10.4161/cc.8.20.9701
   Hegi ME, 2005, NEW ENGL J MED, V352, P997, DOI 10.1056/NEJMoa043331
   Hemmati HD, 2003, P NATL ACAD SCI USA, V100, P15178, DOI 10.1073/pnas.2036535100
   Herrlinger U, 2019, LANCET, V393, P678, DOI 10.1016/S0140-6736(18)31791-4
   Hitoshi S, 2004, GENE DEV, V18, P1806, DOI 10.1101/gad.1208404
   Hitoshi S, 2002, GENE DEV, V16, P846, DOI 10.1101/gad.975202
   HODGKISS RJ, 1983, INT J RADIAT BIOL, V43, P179, DOI 10.1080/09553008314550201
   Hoeffner EG, 2012, AM J NEURORADIOL, V33, P5, DOI 10.3174/ajnr.A2936
   Horsman MR, 2016, J RADIAT RES, V57, pI90, DOI 10.1093/jrr/rrw007
   Howe FA, 2003, NMR BIOMED, V16, P123, DOI 10.1002/nbm.822
   Hsieh CH, 2010, ONCOL REP, V24, P1629, DOI 10.3892/or_00001027
   Ignatova TN, 2002, GLIA, V39, P193, DOI 10.1002/glia.10094
   Jacobs JJL, 1999, NATURE, V397, P164, DOI 10.1038/16476
   Jamal M, 2012, NEOPLASIA, V14, P150, DOI 10.1593/neo.111794
   Jiao YC, 2012, ONCOTARGET, V3, P709, DOI 10.18632/oncotarget.588
   Jin X, 2011, CANCER RES, V71, P3066, DOI 10.1158/0008-5472.CAN-10-1495
   Jue TR, 2017, J TRANSL MED, V15, DOI 10.1186/s12967-017-1164-1
   Kalpathy-Cranner J, 2014, CANCER RES, V74, P4622, DOI 10.1158/0008-5472.CAN-14-0383
   Kao GD, 2007, J BIOL CHEM, V282, P21206, DOI 10.1074/jbc.M703042200
   Kastenhuber ER, 2017, CELL, V170, P1062, DOI 10.1016/j.cell.2017.08.028
   Kaur B, 2005, NEURO-ONCOLOGY, V7, P134, DOI 10.1215/S1152851704001115
   Kesanakurti D, 2013, ONCOGENE, V32, P5144, DOI 10.1038/onc.2012.546
   Kim Y., 2012, P 103 ANN M AM ASS C
   Kim Yonghyun, 2009, Int J Stem Cells, V2, P109
   Koch CJ, 2002, CANCER RES, V62, P3626
   Kohler BA, 2011, JNCI-J NATL CANCER I, V103, P714, DOI 10.1093/jnci/djr077
   Kong DS, 2006, ONCOL REP, V16, P1117
   Kong XT, 2018, INT J RADIAT ONCOL, V100, P1195, DOI 10.1016/j.ijrobp.2018.01.001
   Kono K, 2001, AM J NEURORADIOL, V22, P1081
   Kowalski-Chauvel A, 2018, CELL DEATH DIS, V9, DOI 10.1038/s41419-018-0853-x
   Krause M, 2017, ADV DRUG DELIVER REV, V109, P63, DOI 10.1016/j.addr.2016.02.002
   Krauze AV, 2015, INT J RADIAT ONCOL, V92, P986, DOI 10.1016/j.ijrobp.2015.04.038
   Kreisl TN, 2010, NEURO-ONCOLOGY, V12, P181, DOI 10.1093/neuonc/nop042
   Kumthekar P, 2017, J NEURO-ONCOL, V133, P589, DOI 10.1007/s11060-017-2469-x
   Kunz-Schughart LA, 2017, BIOMATERIALS, V120, P155, DOI 10.1016/j.biomaterials.2016.12.010
   Kurhanewicz J, 2011, NEOPLASIA, V13, P81, DOI 10.1593/neo.101102
   Kwiatkowska A, 2013, ADV EXP MED BIOL, V986, P121, DOI 10.1007/978-94-007-4719-7_7
   Lalla R, 2017, ORAL DIS, V23, P1134, DOI 10.1111/odi.12710
   Landis CJ, 2018, BBA-REV CANCER, V1869, P175, DOI 10.1016/j.bbcan.2018.01.004
   Laprie A, 2019, BMC CANCER, V19, DOI 10.1186/s12885-019-5317-x
   Lathia JD, 2010, CELL STEM CELL, V6, P421, DOI 10.1016/j.stem.2010.02.018
   Lawrence TS, 1999, ONCOLOGY-NY, V13, P55
   Lawrence TS, 2003, SEMIN RADIAT ONCOL, V13, P13, DOI 10.1053/srao.2003.50002
   Lee EQ, 2015, CLIN CANCER RES, V21, P3610, DOI 10.1158/1078-0432.CCR-14-3220
   Lee Y, 2016, LAB INVEST, V96, P137, DOI 10.1038/labinvest.2015.140
   Lee YH, 2015, PLOS ONE, V10, DOI 10.1371/journal.pone.0121207
   Lessard J, 2003, NATURE, V423, P255, DOI 10.1038/nature01572
   Lesueur P, 2018, SCI REP-UK, V8, DOI 10.1038/s41598-018-22022-4
   Li HF, 2009, RADIAT ONCOL, V4, DOI 10.1186/1748-717X-4-43
   Li PC, 2013, INT J MED SCI, V10, P399, DOI 10.7150/ijms.5407
   Li WP, 2014, AFR HEALTH SCI, V14, P185, DOI 10.4314/ahs.v14i1.28
   Li YM, 2016, J NEUROSURG, V124, P977, DOI 10.3171/2015.5.JNS142087
   Li Z, 2009, CANCER CELL, V15, P501, DOI 10.1016/j.ccr.2009.03.018
   Ligon KL, 2007, NEURON, V53, P503, DOI 10.1016/j.neuron.2007.01.009
   Liu GT, 2006, MOL CANCER, V5, DOI 10.1186/1476-4598-5-67
   LOEFFLER JS, 1990, INT J RADIAT ONCOL, V19, P1455, DOI 10.1016/0360-3016(90)90358-Q
   Lopez-Bertoni H, 2015, ONCOGENE, V34, P3994, DOI 10.1038/onc.2014.334
   Lorger Mihaela, 2012, Cancers (Basel), V4, P218, DOI 10.3390/cancers4010218
   Ma JH, 2019, CANCER CELL, V35, P504, DOI [10.1016/j.ccell.2019.01.020, 10.1016/j.ccell.2019.04.011]
   Maachani UB, 2016, ONCOTARGET, V7, P77365, DOI 10.18632/oncotarget.12670
   Malik U, 2017, CURR CANCER DRUG TAR, V17, P3, DOI 10.2174/1568009616666160907152612
   Mandel JJ, 2018, NEURO-ONCOLOGY, V20, P113, DOI 10.1093/neuonc/nox144
   Manning BD, 2007, CELL, V129, P1261, DOI 10.1016/j.cell.2007.06.009
   Mannino M, 2011, MOL ONCOL, V5, P374, DOI 10.1016/j.molonc.2011.05.001
   Marampon F, 2017, CANCER LETT, V397, P1, DOI 10.1016/j.canlet.2017.03.028
   Marampon F, 2014, INT J ONCOL, V44, P2121, DOI 10.3892/ijo.2014.2358
   Marie-Egyptienne DT, 2013, CANCER LETT, V341, P63, DOI 10.1016/j.canlet.2012.11.019
   Martini M, 2008, INT J CANCER, V123, P2955, DOI 10.1002/ijc.23805
   Matsutani T, 2009, ACTA NEUROCHIR, V151, P263, DOI 10.1007/s00701-009-0199-3
   McCabe N, 2015, CANCER RES, V75, P2159, DOI 10.1158/0008-5472.CAN-14-3502
   McCord M, 2017, FRONT CELL NEUROSCI, V11, DOI 10.3389/fncel.2017.00318
   McGee MC, 2010, INT J RADIAT ONCOL, V76, P1537, DOI 10.1016/j.ijrobp.2009.12.010
   Mehta M, 2015, MOL CANCER THER, V14, P1171, DOI 10.1158/1535-7163.MCT-14-0708
   Metro G, 2010, CANCER CHEMOTH PHARM, V65, P391, DOI 10.1007/s00280-009-1155-x
   Meyer M, 2015, P NATL ACAD SCI USA, V112, P851, DOI 10.1073/pnas.1320611111
   Michiels C, 2016, BBA-REV CANCER, V1866, P76, DOI 10.1016/j.bbcan.2016.06.004
   Molenaar RJ, 2014, NEURO-ONCOLOGY, V16, P1263, DOI 10.1093/neuonc/nou005
   Moller HG, 2013, MOL NEUROBIOL, V47, P131, DOI 10.1007/s12035-012-8349-7
   Moskwa P, 2014, MOL CANCER RES, V12, P1767, DOI 10.1158/1541-7786.MCR-14-0268
   Mukherjee B, 2009, CANCER RES, V69, P4252, DOI 10.1158/0008-5472.CAN-08-4853
   Muz B, 2015, HYPOXIA, V3, P83, DOI 10.2147/HP.S93413
   Narayan RS, 2018, MOL CANCER THER, V17, P347, DOI 10.1158/1535-7163.MCT-17-0480
   Nelson SJ, 2003, MOL CANCER THER, V2, P497
   NEW PFJ, 1980, RADIOLOGY, V136, P665, DOI 10.1148/radiology.136.3.7403545
   NEW PFJ, 1974, RADIOLOGY, V110, P109, DOI 10.1148/110.1.109
   Nobusawa S, 2009, CLIN CANCER RES, V15, P6002, DOI 10.1158/1078-0432.CCR-09-0715
   Nolte EM, 2018, INT J MOL SCI, V19, DOI 10.3390/ijms19102887
   Ogden AT, 2008, NEUROSURGERY, V62, P505, DOI 10.1227/01.neu.0000316019.28421.95
   Oliva CR, 2018, CELL COMMUN SIGNAL, V16, DOI 10.1186/s12964-018-0273-7
   Oliva CR, 2017, ONCOTARGET, V8, P37568, DOI 10.18632/oncotarget.17247
   Oliva CR, 2016, J BIOL CHEM, V291, P24188, DOI 10.1074/jbc.M116.749978
   Oliva CR, 2015, ONCOTARGET, V6, P4330, DOI 10.18632/oncotarget.3015
   Oliva CR, 2011, PLOS ONE, V6, DOI 10.1371/journal.pone.0024665
   Oliva CR, 2010, J BIOL CHEM, V285, P39759, DOI 10.1074/jbc.M110.147504
   Ong DST, 2017, P NATL ACAD SCI USA, V114, pE9086, DOI 10.1073/pnas.1708122114
   Oronsky B, 2016, INVEST NEW DRUG, V34, P371, DOI 10.1007/s10637-016-0326-y
   Ostergaard L, 2005, J MAGN RESON IMAGING, V22, P710, DOI 10.1002/jmri.20460
   Ostrom QT, 2015, NEURO-ONCOLOGY, V16, P1, DOI [10.1093/neuonc/nou327, 10.1093/neuonc/nov189, 10.1093/neuonc/nox158, 10.1093/neuonc/nou223]
   Ouédraogo ZG, 2016, BRAIN PATHOL, V26, P18, DOI 10.1111/bpa.12254
   OVERGAARD J, 1989, INT J RADIAT ONCOL, V16, P1065, DOI 10.1016/0360-3016(89)90917-6
   Parsons DW, 2008, SCIENCE, V321, P1807, DOI 10.1126/science.1164382
   Patel AP, 2014, SCIENCE, V344, P1396, DOI 10.1126/science.1254257
   Ventero MP, 2019, PLOS ONE, V14, DOI 10.1371/journal.pone.0212581
   PEGG AE, 1990, CANCER RES, V50, P6119
   Peña-Rico MA, 2011, RADIOTHER ONCOL, V101, P132, DOI 10.1016/j.radonc.2011.07.002
   Pfahler G., 1904, AM J ROENTGENOL RADI, V4, P174
   Pichler BJ, 2010, J NUCL MED, V51, P333, DOI 10.2967/jnumed.109.061853
   Pinker K, 2012, EUR J RADIOL, V81, P566, DOI 10.1016/j.ejrad.2010.04.028
   POTTS DG, 1980, RADIOLOGY, V136, P657, DOI 10.1148/radiology.136.3.7403544
   Povlsen LK, 2012, NAT CELL BIOL, V14, P1089, DOI 10.1038/ncb2579
   Prados MD, 2006, NEURO-ONCOLOGY, V8, P67, DOI 10.1215/S1522851705000451
   Prados MD, 2009, J CLIN ONCOL, V27, P579, DOI 10.1200/JCO.2008.18.9639
   Raleigh DR, 2013, FUTURE ONCOL, V9, P219, DOI [10.2217/FON.12.185, 10.2217/fon.12.185]
   Raychaudhuri P, 2011, CANCER RES, V71, P4329, DOI 10.1158/0008-5472.CAN-11-0640
   Reardon DA, 2020, JAMA ONCOL, V6, P1003, DOI 10.1001/jamaoncol.2020.1024
   Rey S, 2017, ADV DRUG DELIVER REV, V109, P45, DOI 10.1016/j.addr.2016.10.002
   Reya T, 2005, NATURE, V434, P843, DOI 10.1038/nature03319
   Rosen JM, 2009, SCIENCE, V324, P1670, DOI 10.1126/science.1171837
   Rossi M, 2011, CANCER BIOL THER, V11, P753, DOI 10.4161/cbt.11.8.14894
   Ruiz van Haperen V W, 1993, Biochem Pharmacol, V46, P762, DOI 10.1016/0006-2952(93)90566-F
   Ryan BM, 2010, NAT REV CANCER, V10, P389, DOI 10.1038/nrc2867
   Sana J, 2018, SCI REP-UK, V8, DOI 10.1038/s41598-018-20929-6
   Sanai N, 2011, J NEUROSURG, V115, P3, DOI 10.3171/2011.2.JNS10998
   Sarcar B, 2011, MOL CANCER THER, V10, P2405, DOI 10.1158/1535-7163.MCT-11-0469
   Schiffer D, 2019, CANCERS, V11, DOI 10.3390/cancers11010005
   Schiffer D, 2015, CANCERS, V7, P2352, DOI 10.3390/cancers7040896
   Schlemmer HPW, 2008, RADIOLOGY, V248, P1028, DOI 10.1148/radiol.2483071927
   Schmainda Kathleen M, 2012, CNS Oncol, V1, P169
   Schwartz C.W., 1936, RADIOLOGY, V27, P419, DOI [10.1148/27.4.419, DOI 10.1148/27.4.419]
   SCOTT WG, 1951, RADIOLOGY, V56, P15, DOI 10.1148/56.1.15
   SEAMAN WB, 1954, RADIOLOGY, V62, P30, DOI 10.1148/62.1.30
   Setua S, 2014, NANOSCALE, V6, P10865, DOI 10.1039/c4nr03693j
   Shaffer R, 2010, INT J RADIAT ONCOL, V76, P1177, DOI 10.1016/j.ijrobp.2009.03.013
   SHAPIRO JR, 1981, CANCER RES, V41, P2349
   SHELINE GE, 1977, CANCER, V39, P873, DOI 10.1002/1097-0142(197702)39:2+<873::AID-CNCR2820390725>3.0.CO;2-Y
   SHENOY MA, 1992, CANCER INVEST, V10, P533, DOI 10.3109/07357909209024816
   Sherry MM, 2009, STEM CELLS, V27, P2383, DOI 10.1002/stem.185
   Shewach DS, 1996, SEMIN ONCOL, V23, P65
   Shu HKG, 1998, P NATL ACAD SCI USA, V95, P14453, DOI 10.1073/pnas.95.24.14453
   Sigmond J, 2009, ANN ONCOL, V20, P182, DOI 10.1093/annonc/mdn543
   Singh SK, 2003, CANCER RES, V63, P5821
   Singh SK, 2004, NATURE, V432, P396, DOI 10.1038/nature03128
   SMITH AB, 1952, RADIOLOGY, V58, P688, DOI 10.1148/58.5.688
   Soeda A, 2015, SCI REP-UK, V5, DOI 10.1038/srep07979
   Son MJ, 2009, CELL STEM CELL, V4, P440, DOI 10.1016/j.stem.2009.03.003
   Sottoriva A, 2013, P NATL ACAD SCI USA, V110, P4009, DOI 10.1073/pnas.1219747110
   Spizzo R, 2009, CELL, V137, P586, DOI 10.1016/j.cell.2009.04.040
   Stanzani E, 2017, ONCOTARGET, V8, P73640, DOI 10.18632/oncotarget.18363
   Stevenson VL, 2000, J NEUROL SCI, V178, P81, DOI 10.1016/S0022-510X(00)00339-7
   Stupp R, 2005, NEW ENGL J MED, V352, P987, DOI 10.1056/NEJMoa043330
   Stupp R, 2017, JAMA-J AM MED ASSOC, V318, P2306, DOI 10.1001/jama.2017.18718
   Stupp R, 2015, JAMA-J AM MED ASSOC, V314, P2535, DOI 10.1001/jama.2015.16669
   Stupp R, 2014, LANCET ONCOL, V15, P1100, DOI 10.1016/S1470-2045(14)70379-1
   Suchorska B, 2016, NEURO-ONCOLOGY, V18, P549, DOI 10.1093/neuonc/nov326
   Suvà ML, 2014, CELL, V157, P580, DOI 10.1016/j.cell.2014.02.030
   Takaoka T, 2017, CANCER SCI, V108, P1787, DOI 10.1111/cas.13302
   Takeuchi S, 2014, NEUROL INDIA, V62, P42, DOI 10.4103/0028-3886.128280
   Thon N, 2013, ONCOTARGETS THER, V6, P1363, DOI 10.2147/OTT.S50208
   Tompa M, 2018, NEUROMOL MED, V20, P437, DOI 10.1007/s12017-018-8514-x
   Toraih EA, 2019, CANCER CONTROL, V26, DOI 10.1177/1073274819847226
   Tsien C, 2009, INT J RADIAT ONCOL, V73, P699, DOI 10.1016/j.ijrobp.2008.05.034
   URTASUN RC, 1978, BRIT J CANCER, V37, P271
   van Dijken BRJ, 2019, J MAGN RESON IMAGING, V49, P11, DOI 10.1002/jmri.26306
   Van Nifterik KA, 2007, INT J RADIAT ONCOL, V69, P1246, DOI 10.1016/j.ijrobp.2007.07.2366
   Vartanian A, 2016, ONCOTARGET, V7, P69518, DOI 10.18632/oncotarget.11680
   Venneti S, 2017, ANNU REV PATHOL-MECH, V12, P515, DOI 10.1146/annurev-pathol-012615-044329
   Verhaak RGW, 2010, CANCER CELL, V17, P98, DOI 10.1016/j.ccr.2009.12.020
   Veselska R, 2006, BMC CANCER, V6, DOI 10.1186/1471-2407-6-32
   Visvader JE, 2008, NAT REV CANCER, V8, P755, DOI 10.1038/nrc2499
   Vlassenko AG, 2000, J NEURO-ONCOL, V46, P249, DOI 10.1023/A:1006481313747
   Wahl DR, 2017, CANCER RES, V77, P960, DOI 10.1158/0008-5472.CAN-16-2008
   WALKER MD, 1979, INT J RADIAT ONCOL, V5, P1725, DOI 10.1016/0360-3016(79)90553-4
   Wang H, 2018, TRENDS PHARMACOL SCI, V39, P24, DOI 10.1016/j.tips.2017.11.003
   Wang JL, 2010, STEM CELLS, V28, P17, DOI 10.1002/stem.261
   Wang QH, 2017, CANCER CELL, V32, P42, DOI 10.1016/j.ccell.2017.06.003
   Wang TJC, 2016, PRACT RADIAT ONCOL, V6, P306, DOI 10.1016/j.prro.2015.12.001
   Wang WJ, 2016, CANCER LETT, V371, P274, DOI 10.1016/j.canlet.2015.12.012
   Wardman P, 2007, CLIN ONCOL-UK, V19, P397, DOI 10.1016/j.clon.2007.03.010
   Weller M, 2019, ESMO OPEN, V4, DOI 10.1136/esmoopen-2019-000520
   Westphal M, 2015, EUR J CANCER, V51, P522, DOI 10.1016/j.ejca.2014.12.019
   WHELAN HT, 1988, PEDIATR NEUROL, V4, P279, DOI 10.1016/0887-8994(88)90066-5
   Whittaker S, 2017, CELL DEATH DISCOV, V3, DOI 10.1038/cddiscovery.2017.33
   Wick W, 2017, NEW ENGL J MED, V377, P1954, DOI 10.1056/NEJMoa1707358
   Wilson GD, 2006, SEMIN RADIAT ONCOL, V16, P2, DOI 10.1016/j.semradonc.2005.08.001
   Wolbers JG, 2014, CHIN J CANCER, V33, P8, DOI 10.5732/cjc.013.10219
   Wolf A, 2011, J EXP MED, V208, P313, DOI 10.1084/jem.20101470
   WU JK, 1993, NEUROSURGERY, V33, P824
   Xie BW, 2019, REDOX BIOL, V24, DOI 10.1016/j.redox.2019.101189
   Xu Y, 2010, CANCER RES, V70, P2455, DOI 10.1158/0008-5472.CAN-09-2505
   Yabroff KR, 2012, NEURO-ONCOLOGY, V14, P351, DOI 10.1093/neuonc/nor218
   YAES RJ, 1989, INT J RADIAT ONCOL, V17, P993, DOI 10.1016/0360-3016(89)90147-8
   Yan H, 2009, NEW ENGL J MED, V360, P765, DOI 10.1056/NEJMoa0808710
   Yan YL, 2016, J EXP CLIN CANC RES, V35, DOI 10.1186/s13046-016-0303-5
   Yanagihara T.K., 2014, APPL RAD ONCOL, V5, P13
   Yang JA, 2015, INT J CLIN EXP PATHO, V8, P3580
   Yang P, 2015, ONCOTARGET, V6, P40896, DOI 10.18632/oncotarget.5683
   Yang YP, 2012, J CELL PHYSIOL, V227, P976, DOI 10.1002/jcp.22806
   Ye HX, 2016, BMC NEUROL, V16, DOI 10.1186/s12883-016-0700-6
   Yin NR, 2020, ONCOL LETT, V19, P1322, DOI 10.3892/ol.2019.11148
   You WC, 2013, NEURO-ONCOLOGY, V15, P1342, DOI 10.1093/neuonc/not077
   Zalcberg I.R., 2015, CLIN N AM, V25, P97
   Zhang CZ, 2013, NEURO-ONCOLOGY, V15, P1114, DOI 10.1093/neuonc/not087
   Zhao Y, 2009, FREE RADICAL BIO MED, V47, P176, DOI 10.1016/j.freeradbiomed.2009.04.022
   Zhou WH, 2019, CANCERS, V11, DOI 10.3390/cancers11091231
   Zustovich F, 2009, ANTICANCER RES, V29, P4275
NR 305
TC 67
Z9 70
U1 1
U2 18
PU MDPI
PI BASEL
PA ST ALBAN-ANLAGE 66, CH-4052 BASEL, SWITZERLAND
EI 2072-6694
J9 CANCERS
JI Cancers
PD SEP
PY 2020
VL 12
IS 9
AR 2511
DI 10.3390/cancers12092511
PG 30
WC Oncology
WE Science Citation Index Expanded (SCI-EXPANDED)
SC Oncology
GA OG6KZ
UT WOS:000581991600001
PM 32899427
OA gold, Green Published
DA 2024-03-10
ER

PT J
AU Rodriguez, FJ
   Vizcaino, MA
   Lin, MT
AF Rodriguez, Fausto J.
   Vizcaino, M. Adelita
   Lin, Ming-Tseh
TI Recent Advances on the Molecular Pathology of Glial Neoplasms in
   Children and Adults
SO JOURNAL OF MOLECULAR DIAGNOSTICS
LA English
DT Review
ID INTEGRATED GENOMIC ANALYSIS; INTRINSIC PONTINE GLIOMA; TERT PROMOTER
   MUTATIONS; LOW-GRADE GLIOMAS; GENETIC ALTERATIONS; WHOLE-GENOME; TUMOR;
   GLIOBLASTOMA; REVEALS; OLIGODENDROGLIOMA
AB GLiomas represent the most common primary intraparenchymal tumors of the central nervous system in adults and children and are a genetic and phenotypic heterogeneous group. Large multi-institutional studies and The Cancer Genome Atlas have provided firm insights into the basic genetic drivers in gliomas. The main molecular biomarkers routinely applied to evaluate diffuse gliomas include MGMT promoter methylation, EGFR alterations (eg, EGFRvIII), IDH1 or IDH2 mutations, and 1p19q co-deletion. Many of these markers have become standard of care for molecular testing and prerequisites for clinical trial enrollment. Other recent biomarkers include TERT promoter and ATRX mutations, alterations that identify specific molecular subgroups of diffuse gliomas with biological and clinical relevance. It has also become apparent that distinctive patterns of molecular genetic evolution develop in the context of current therapeutic regimens. Important insights have also been uncovered in the field of pediatric glioma, including the identification of recurrent mutation, fusion, and/or duplication events of the BRAF, FGFR1, MYB, and MYBL1 genes in pediatric low-grade gliomas, mutations affecting histone components (H3F3A p.K27M or p.G34) in pediatric high-grade gliomas, and aggressive subsets developing in midline central nervous system structures. Here, we summarize current concepts in molecular testing for glial tumors, including recent findings by large-scale discovery efforts and technologic advances that are affecting routine diagnostic work.
C1 [Rodriguez, Fausto J.; Vizcaino, M. Adelita] Johns Hopkins Univ, Sch Med, Div Neuropathol, Baltimore, MD USA.
   [Lin, Ming-Tseh] Johns Hopkins Univ, Sch Med, Div Mol Pathol, Baltimore, MD USA.
   [Rodriguez, Fausto J.] Johns Hopkins Univ, Sch Med, Sidney Kimmel Comprehens Canc Ctr, Baltimore, MD USA.
   [Vizcaino, M. Adelita] Natl Autonomous Univ Mexico UNAM, Dept Cellular & Tissue Biol, Mexico City, DF, Mexico.
C3 Johns Hopkins University; Johns Hopkins University; Johns Hopkins
   University; Johns Hopkins Medicine; Universidad Nacional Autonoma de
   Mexico
RP Rodriguez, FJ (通讯作者)，Johns Hopkins Univ Hosp, Dept Pathol, Div Neuropathol, Sheikh Zayed Tower,Room M2101,1800 Orleans St, Baltimore, MD 21231 USA.
EM frodrig4@jhmi.edu
FU Pilocytic/Pilomyxoid Fund; NIH [P30 CA006973]; Lauren's First and Goal
FX Supported by Pilocytic/Pilomyxoid Fund, including Lauren's First and
   Goal (F.J.R.), and NIH grant P30 CA006973 to the Sidney Kimmel
   Comprehensive Cancer Center (PI: W. Nelson).
CR Ahsan S, 2014, ACTA NEUROPATHOL COM, V2, DOI 10.1186/2051-5960-2-59
   Bandopadhayay P, 2016, NAT GENET, V48, P273, DOI 10.1038/ng.3500
   Bender S, 2013, CANCER CELL, V24, P660, DOI 10.1016/j.ccr.2013.10.006
   Bettegowda C, 2013, ONCOTARGET, V4, P572, DOI 10.18632/oncotarget.964
   Bettegowda C, 2011, SCIENCE, V333, P1453, DOI 10.1126/science.1210557
   Brat DJ, 2015, NEW ENGL J MED, V372, P2481, DOI 10.1056/NEJMoa1402121
   Brennan CW, 2013, CELL, V155, P462, DOI 10.1016/j.cell.2013.09.034
   Buczkowicz P, 2014, NAT GENET, V46, P451, DOI 10.1038/ng.2936
   Cairncross G, 2013, J CLIN ONCOL, V31, P337, DOI 10.1200/JCO.2012.43.2674
   Cairncross JG, 1998, J NATL CANCER I, V90, P1473, DOI 10.1093/jnci/90.19.1473
   Carter J, 2015, AM J CLIN PATHOL, V144, P620, DOI 10.1309/AJCP85ATMJOZOUDJ
   Catteau A, 2014, ACTA NEUROPATHOL COM, V2, DOI 10.1186/2051-5960-2-58
   Ceccarelli M, 2016, CELL, V164, P550, DOI 10.1016/j.cell.2015.12.028
   Chin L, 2008, NATURE, V455, P1061, DOI 10.1038/nature07385
   Clark KH, 2013, NEUROPATH APPL NEURO, V39, P706, DOI 10.1111/nan.12031
   Eckel-Passow JE, 2015, NEW ENGL J MED, V372, P2499, DOI 10.1056/NEJMoa1407279
   Forshew T, 2009, J PATHOL, V218, P172, DOI 10.1002/path.2558
   Gessi M, 2015, ACTA NEUROPATHOL, V130, P435, DOI 10.1007/s00401-015-1463-7
   Griffin CA, 2006, J NEUROPATH EXP NEUR, V65, P988, DOI 10.1097/01.jnen.0000235122.98052.8f
   Guan XW, 2014, PLOS ONE, V9, DOI 10.1371/journal.pone.0091216
   Harada S, 2011, J MOL DIAGN, V13, P541, DOI 10.1016/j.jmoldx.2011.05.009
   Heaphy CM, 2011, AM J PATHOL, V179, P1608, DOI 10.1016/j.ajpath.2011.06.018
   Heaphy CM, 2011, SCIENCE, V333, P425, DOI 10.1126/science.1207313
   Hegi ME, 2005, NEW ENGL J MED, V352, P997, DOI 10.1056/NEJMoa043331
   Hegi ME, 2015, NEURO-ONCOLOGY, V17, P1425, DOI 10.1093/neuonc/nov198
   Ho CY, 2015, ACTA NEUROPATHOL, V130, P575, DOI 10.1007/s00401-015-1467-3
   Hütt-Cabezas M, 2013, NEURO-ONCOLOGY, V15, P1604, DOI 10.1093/neuonc/not132
   Huillard E, 2012, P NATL ACAD SCI USA, V109, P8710, DOI 10.1073/pnas.1117255109
   Inda MD, 2010, GENE DEV, V24, P1731, DOI 10.1101/gad.1890510
   Jenkins RB, 2006, CANCER RES, V66, P9852, DOI 10.1158/0008-5472.CAN-06-1796
   Johnson BE, 2014, SCIENCE, V343, P189, DOI 10.1126/science.1239947
   Jones DTW, 2013, NAT GENET, V45, P927, DOI 10.1038/ng.2682
   Kaul A, 2012, GENE DEV, V26, P2561, DOI 10.1101/gad.200907.112
   Killela PJ, 2013, P NATL ACAD SCI USA, V110, P6021, DOI 10.1073/pnas.1303607110
   Kim H, 2015, GENOME RES, V25, P316, DOI 10.1101/gr.180612.114
   Kim J, 2015, CANCER CELL, V28, P318, DOI 10.1016/j.ccell.2015.07.013
   Kleinschmidt-DeMasters BK, 2013, AM J SURG PATHOL, V37, P685, DOI 10.1097/PAS.0b013e31827f9c5e
   Koelsche C, 2013, ACTA NEUROPATHOL, V125, P891, DOI 10.1007/s00401-013-1100-2
   Lewis PW, 2013, SCIENCE, V340, P857, DOI 10.1126/science.1232245
   Louis D.N., 2016, WHO Classification of Tumours of the Central Nervous System, Revised, V1
   Louis DN, 2014, BRAIN PATHOL, V24, P429, DOI 10.1111/bpa.12171
   Mack SC, 2016, NAT NEUROSCI, V19, P10, DOI 10.1038/nn.4190
   Mistry M, 2015, J CLIN ONCOL, V33, P1015, DOI 10.1200/JCO.2014.58.3922
   Moran S, 2016, EPIGENOMICS-UK, V8, P389, DOI 10.2217/epi.15.114
   Nauen D, 2016, BRAIN PATHOL, V26, P206, DOI 10.1111/bpa.12291
   Nikiforova MN, 2016, NEURO-ONCOLOGY, V18, P379, DOI 10.1093/neuonc/nov289
   Noushmehr H, 2010, CANCER CELL, V17, P510, DOI 10.1016/j.ccr.2010.03.017
   Ohgaki H, 2013, CLIN CANCER RES, V19, P764, DOI 10.1158/1078-0432.CCR-12-3002
   Parsons DW, 2008, SCIENCE, V321, P1807, DOI 10.1126/science.1164382
   Paugh BS, 2013, CANCER RES, V73, P6219, DOI 10.1158/0008-5472.CAN-13-1491
   Phillips HS, 2006, CANCER CELL, V9, P157, DOI 10.1016/j.ccr.2006.02.019
   Ramkissoon LA, 2013, P NATL ACAD SCI USA, V110, P8188, DOI 10.1073/pnas.1300252110
   Rodriguez FJ, 2008, APPL IMMUNOHISTO M M, V16, P59
   Rodriguez FJ, 2015, ACTA NEUROPATHOL, V129, P609, DOI 10.1007/s00401-015-1400-9
   Rodriguez FJ, 2014, AM J SURG PATHOL, V38, P1058, DOI 10.1097/PAS.0000000000000221
   Rodriguez FJ, 2012, ACTA NEUROPATHOL, V124, P627, DOI 10.1007/s00401-012-1037-x
   Sahm F, 2014, ACTA NEUROPATHOL, V128, P551, DOI 10.1007/s00401-014-1326-7
   Saratsis AM, 2014, ACTA NEUROPATHOL, V127, P881, DOI 10.1007/s00401-013-1218-2
   Schindler G, 2011, ACTA NEUROPATHOL, V121, P397, DOI 10.1007/s00401-011-0802-6
   Schniederjan MJ, 2013, AM J SURG PATHOL, V37, P763, DOI 10.1097/PAS.0b013e31827bf4cc
   Schuster J, 2015, NEURO-ONCOLOGY, V17, P854, DOI 10.1093/neuonc/nou348
   Schwartzentruber J, 2012, NATURE, V482, P226, DOI [10.1038/nature10833, 10.1007/s13311-012-0137-6]
   Snuderl M, 2011, CANCER CELL, V20, P810, DOI 10.1016/j.ccr.2011.11.005
   Sturm D, 2012, CANCER CELL, V22, P425, DOI 10.1016/j.ccr.2012.08.024
   Tanboon J, 2016, J NEUROPATH EXP NEUR, V75, P4, DOI 10.1093/jnen/nlv009
   Taylor KR, 2014, NAT GENET, V46, P457, DOI 10.1038/ng.2925
   Turcan S, 2012, NATURE, V483, P479, DOI 10.1038/nature10866
   van den Bent MJ, 2013, J CLIN ONCOL, V31, P344, DOI 10.1200/JCO.2012.43.2229
   Venneti S, 2014, ACTA NEUROPATHOL, V128, P743, DOI 10.1007/s00401-014-1338-3
   Verhaak RGW, 2010, CANCER CELL, V17, P98, DOI 10.1016/j.ccr.2009.12.020
   Wick W, 2014, NAT REV NEUROL, V10, P372, DOI 10.1038/nrneurol.2014.100
   Wu G, 2014, NAT GENET, V46, P444, DOI 10.1038/ng.2938
   Yip S, 2012, J PATHOL, V226, P7, DOI 10.1002/path.2995
   Zhang JH, 2013, NAT GENET, V45, P602, DOI 10.1038/ng.2611
NR 74
TC 35
Z9 41
U1 0
U2 11
PU ELSEVIER SCIENCE INC
PI NEW YORK
PA STE 800, 230 PARK AVE, NEW YORK, NY 10169 USA
SN 1525-1578
EI 1943-7811
J9 J MOL DIAGN
JI J. Mol. Diagn.
PD SEP
PY 2016
VL 18
IS 5
BP 620
EP 634
DI 10.1016/j.jmoldx.2016.05.005
PG 15
WC Pathology
WE Science Citation Index Expanded (SCI-EXPANDED)
SC Pathology
GA DU7VK
UT WOS:000382422500002
PM 27444975
OA Green Published, hybrid
DA 2024-03-10
ER

PT J
AU Brandes, AA
   Tosoni, A
   Franceschi, E
   Blatt, V
   Santoro, A
   Faedi, M
   Amistà, P
   Gardiman, M
   Labianca, R
   Bianchini, C
   Ermani, M
   Reni, M
AF Brandes, Alba A.
   Tosoni, A.
   Franceschi, E.
   Blatt, V.
   Santoro, A.
   Faedi, M.
   Amista, P.
   Gardiman, M.
   Labianca, R.
   Bianchini, C.
   Ermani, M.
   Reni, M.
TI Fotemustine as second-line treatment for recurrent or progressive
   glioblastoma after concomitant and/or adjuvant temozolomide: a phase II
   trial of Gruppo Italiano Cooperativo di Neuro-Oncologia (GICNO)
SO CANCER CHEMOTHERAPY AND PHARMACOLOGY
LA English
DT Article
DE Glioblastoma multiforme; Second-line chemotherapy; Recurrence;
   Fotemustine; MGMT; Clinical trial
ID PROMOTER METHYLATION; MALIGNANT-MELANOMA; RAT-BRAIN; NITROSOUREA;
   GLIOMA; CHEMOTHERAPY; RADIOTHERAPY; SCHEDULE; EFFICACY; THERAPY
AB Standardized salvage treatment has not yet proved effective in glioblastoma multiforme (GBM) patients who receive prior standard radiotherapy plus concomitant and adjuvant temozolomide.
   Patients with progressive GBM after radiotherapy plus concomitant and/or adjuvant temozolomide received three-weekly doses (100-75 mg m(2)) of fotemustine followed, after a 5-week rest, by fotemustine (100 mg m(2)) every 3 weeks for a parts per thousand currency sign1 year.
   Forty-three patients (29 M, 14 F; median age 51 years, range 34-68; median KPS 90) were enrolled. Progression-free survival at 6 months (PFS-6) was 20.9% (95% CI: 9-33%); three patients (7.1%) had partial response (PR); 15 (34.9%), disease stabilization (SD). The median survival was 6 months (95% CI: 5-7). MGMT promoter status was methylated in 8 (18.6%) and unmethylated in 26 (60.5%) and not assessable in 9 (20.9%) patients, respectively. Disease control was 75% versus 34.6% in methylated and unmethylated MGMT patients (P = 0.044); no significant difference was found between groups for PFS-6 and survival. Grade 3 and 4 thrombocytopenia and neutropenia were observed in 20.9 and 16.3% of patients, during the induction phase, and in 0 and 9.5% patients during the maintenance phase, respectively.
   The findings of the present trial, that evaluate fotemustine in a homogeneous population, may represent a new benchmark for nitrosourea activity. Moreover, this is the first study to evaluate correlation between MGMT promoter status and outcome of fotemustine for relapsing GBM previously treated with radiotherapy and temozolomide.
C1 [Brandes, Alba A.; Tosoni, A.; Franceschi, E.] Osped Bellaria Maggiore, Dept Med Oncol, I-40139 Bologna, Italy.
   [Blatt, V.] Univ Padua, Azienda Osped, Res & Dev Unit, Padua, Italy.
   [Santoro, A.] Ist Clin Humanitas, Dept Med Oncol, Rozzano, Italy.
   [Faedi, M.] Osped Bufalini, Dept Med Oncol, Cesena, Italy.
   [Amista, P.] Osped Santa Maria Misericordia, Dept Neuroradiol, Rovigo, Italy.
   [Gardiman, M.] Univ Padua, Azienda Osped, Dept Pathol, Padua, Italy.
   [Labianca, R.] Osped Riuniti Bergamo, Dept Med Oncol, I-24100 Bergamo, Italy.
   [Bianchini, C.] Italfarmaco SpA, Dept Sci, Milan, Italy.
   [Ermani, M.] Univ Padua, Azienda Osped, Dept Neurosci, Stat & IT Unit, Padua, Italy.
   [Reni, M.] Ist Sci San Raffaele, Dept Oncol, I-20132 Milan, Italy.
C3 AUSL di Bologna; University of Padua; Azienda Ospedaliera - Universita
   di Padova; IRCCS Humanitas Research Hospital; Hospital Santa Maria della
   Misericordia; University of Padua; Azienda Ospedaliera - Universita di
   Padova; Ospedali Riuniti di Bergamo; Italfarmaco; University of Padua;
   Azienda Ospedaliera - Universita di Padova; Vita-Salute San Raffaele
   University; IRCCS Ospedale San Raffaele
RP Brandes, AA (通讯作者)，Osped Bellaria Maggiore, Dept Med Oncol, Via Altura 3, I-40139 Bologna, Italy.
EM alba.brandes@yahoo.it
RI Franceschi, Enrico/K-5527-2016; Tosoni, Alicia/AAC-2627-2022; Santoro,
   Armando/J-9594-2018; franceschi, enrico/AAW-4451-2021; Reni,
   Michele/J-8296-2016; Labianca, Roberto/N-1847-2016
OI Tosoni, Alicia/0000-0001-8662-7055; Santoro,
   Armando/0000-0003-1709-9492; franceschi, enrico/0000-0001-9332-4677;
   Reni, Michele/0000-0002-6463-0293; Brandes, Alba/0000-0002-2503-9089;
   Labianca, Roberto/0000-0001-7149-822X
CR Avril MF, 2004, J CLIN ONCOL, V22, P1118, DOI 10.1200/JCO.2004.04.165
   Brandes AA, 2006, BRIT J CANCER, V95, P1155, DOI 10.1038/sj.bjc.6603376
   Brandes AA, 2004, CANCER-AM CANCER SOC, V101, P2079, DOI 10.1002/cncr.20611
   Brandes AA, 2004, NEUROLOGY, V63, P1281, DOI 10.1212/01.WNL.0000140495.33615.CA
   Brandes AA, 2001, CURR PHARM DESIGN, V7, P1553, DOI 10.2174/1381612013397221
   *CBTRUS CBTROTUS, 2004, PRIM BRAIN TUM US ST
   Esteller M, 2000, NEW ENGL J MED, V343, P1350, DOI 10.1056/NEJM200011093431901
   Fabrini MG, 2009, J NEURO-ONCOL, V92, P79, DOI 10.1007/s11060-008-9739-6
   FILIPPESCHI S, 1988, ANTICANCER RES, V8, P1351
   FISCHEL JL, 1990, CANCER CHEMOTH PHARM, V25, P337, DOI 10.1007/BF00686233
   Hegi ME, 2004, CLIN CANCER RES, V10, P1871, DOI 10.1158/1078-0432.CCR-03-0384
   Hegi ME, 2005, NEW ENGL J MED, V352, P997, DOI 10.1056/NEJMoa043331
   Herman JG, 1996, P NATL ACAD SCI USA, V93, P9821, DOI 10.1073/pnas.93.18.9821
   KHAYAT D, 1987, CANCER RES, V47, P6782
   KLEEBERG UR, 1995, MELANOMA RES, V5, P195, DOI 10.1097/00008390-199506000-00009
   LEVIN VA, 1980, J MED CHEM, V23, P682, DOI 10.1021/jm00180a022
   MACDONALD DR, 1990, J CLIN ONCOL, V8, P1277, DOI 10.1200/JCO.1990.8.7.1277
   MEULEMANS A, 1991, CHEMOTHERAPY, V37, P86, DOI 10.1159/000238838
   Mornex F, 2003, MELANOMA RES, V13, P97, DOI 10.1097/00008390-200302000-00016
   Ozkan M, 2004, J CHEMOTHERAPY, V16, P298, DOI 10.1179/joc.2004.16.3.298
   Palmisano WA, 2000, CANCER RES, V60, P5954
   PERRY J, 2008, 8 C EUR ASS NEUR
   Perry JR, 2008, CANCER, V113, P2152, DOI 10.1002/cncr.23813
   Raymond E, 1996, CANCER-AM CANCER SOC, V78, P1980, DOI 10.1002/(SICI)1097-0142(19961101)78:9<1980::AID-CNCR20>3.3.CO;2-U
   SCHALLREUTER KU, 1991, CANCER CHEMOTH PHARM, V29, P85, DOI 10.1007/BF00686343
   Scoccianti S, 2008, ANTI-CANCER DRUG, V19, P613, DOI 10.1097/CAD.0b013e3283005075
   Stupp R, 2005, NEW ENGL J MED, V352, P987, DOI 10.1056/NEJMoa043330
   van Engeland M, 2003, CANCER RES, V63, P3133
   Vredenburgh JJ, 2007, J CLIN ONCOL, V25, P4722, DOI 10.1200/JCO.2007.12.2440
   Wick A, 2007, J CLIN ONCOL, V25, P3357, DOI 10.1200/JCO.2007.10.7722
NR 30
TC 78
Z9 78
U1 1
U2 3
PU SPRINGER
PI NEW YORK
PA 233 SPRING ST, NEW YORK, NY 10013 USA
SN 0344-5704
J9 CANCER CHEMOTH PHARM
JI Cancer Chemother. Pharmacol.
PD SEP
PY 2009
VL 64
IS 4
BP 769
EP 775
DI 10.1007/s00280-009-0926-8
PG 7
WC Oncology; Pharmacology & Pharmacy
WE Science Citation Index Expanded (SCI-EXPANDED)
SC Oncology; Pharmacology & Pharmacy
GA 476XI
UT WOS:000268479700014
PM 19169684
OA Green Published, hybrid
DA 2024-03-10
ER

PT J
AU Eichenmüller, M
   Gruner, I
   Hagl, B
   Häberle, B
   Müller-Höcker, J
   von Schweinitz, D
   Kappler, R
AF Eichenmueller, Melanie
   Gruner, Ivonne
   Hagl, Beate
   Haeberle, Beate
   Mueller-Hocker, Josef
   von Schweinitz, Dietrich
   Kappler, Roland
TI Blocking the Hedgehog Pathway Inhibits Hepatoblastoma Growth
SO HEPATOLOGY
LA English
DT Article
ID HUMAN HEPATOCELLULAR-CARCINOMA; SMALL-MOLECULE INHIBITOR; INTERACTING
   PROTEIN; DOWN-REGULATION; HEPATIC-TUMORS; LIVER-TUMOR; GENE; ACTIVATION;
   CANCER; CELLS
AB Recent evidence has indicated that Hedgehog (Hh) signaling significantly contributes to liver development and regeneration and that activation of the pathway may contribute to growth of hepatocellular carcinoma (HCC) in adults. However, the role of Hh signaling in pediatric liver tumors remains to be elucidated. In this study, we show that Hh signaling is activated in hepatoblastoma (HB), the most common liver tumor in childhood, with most occurrences before the age of 3 years. The Hh target genes glioma-associated oncogene homolog 1 (GLI1) and Patched (PTCH1) showed increased transcript levels in 65% and 30% of HB samples, respectively, compared with normal liver tissues. Most interestingly, the gene encoding the hedgehog interacting protein (HHIP) is transcriptionally silenced by cytosine-phospho-guanosine (CpG) island promoter hypermethylation in 26% of HB cases and treatment with the DNA-demethylating agent 5-aza-2'-deoxycytidine partially restored HHIP expression. Blocking Hh signaling with the antagonist cyclopamine had a strong inhibitory effect on cell proliferation of HB cell lines with an activated pathway. We further demonstrate that this decrease in cell viability is caused by a massive induction of apoptosis, as shown by morphological changes and phosphatidylserine membrane asymmetry. In cyclopamine-exposed HB cells, caspase 3 and poly(adenosine diphosphate-ribose) polymerase proteins were specifically activated by their proteolytic cleavage. Conclusion: This study demonstrates, for the first time, the frequent occurrence of GLI1 and PTCH1 overexpression and HHIP promoter methylation in early childhood HB, thus indicating a key role for Hh signaling activation in the malignant transformation of embryonal liver cells. (HEPATOLOGY 2009;49:482-490.)
C1 [Eichenmueller, Melanie; Gruner, Ivonne; Hagl, Beate; Haeberle, Beate; von Schweinitz, Dietrich; Kappler, Roland] Univ Munich, Dr von Hauner Childrens Hosp, Dept Pediat Surg, D-80337 Munich, Germany.
   [Mueller-Hocker, Josef] Univ Munich, Inst Pathol, D-80337 Munich, Germany.
C3 University of Munich; University of Munich
RP Kappler, R (通讯作者)，Univ Munich, Dr von Hauner Childrens Hosp, Dept Pediat Surg, Lindwurmstr 4, D-80337 Munich, Germany.
EM roland.kappler@med.uni-muenchen.de
RI Hagl, Beate/R-9266-2016; Regel, Ivonne/AFS-1831-2022
OI Kappler, Roland/0000-0002-8581-2803; Hagl, Beate/0000-0002-0717-3508
FU Deutsche Forschungsgemeinshaft [KA227413-1]; Horst Muggenburg
   foundation, Hamburg; Projekt Omnibus foundation, Munich
FX Supported by grants of the Deutsche Forschungsgemeinshaft, KA227413-1
   (to R.K), the Horst Muggenburg foundation, Hamburg (to R.K), and the
   Projekt Omnibus foundation, Munich (to D.v.S. and RX).
CR Athar M, 2004, CANCER RES, V64, P7545, DOI 10.1158/0008-5472.CAN-04-1393
   Beachy PA, 2004, NATURE, V432, P324, DOI 10.1038/nature03100
   Beer C, 2003, J GEN VIROL, V84, P1677, DOI 10.1099/vir.0.18871-0
   Berman DM, 2003, NATURE, V425, P846, DOI 10.1038/nature01972
   Chen JK, 2002, GENE DEV, V16, P2743, DOI 10.1101/gad.1025302
   Cretnik M, 2007, INT J MOL MED, V19, P875
   Deutsch G, 2001, DEVELOPMENT, V128, P871
   Farazi PA, 2006, NAT REV CANCER, V6, P674, DOI 10.1038/nrc1934
   Fuchs J, 2002, CANCER-AM CANCER SOC, V95, P172, DOI 10.1002/cncr.10632
   Gray SG, 2000, BRIT J CANCER, V83, P1020, DOI 10.1054/bjoc.2000.1390
   Häberle B, 2003, KLIN PADIATR, V215, P159
   Hartmann W, 2000, AM J PATHOL, V157, P1393, DOI 10.1016/S0002-9440(10)64652-4
   Huang SH, 2006, CARCINOGENESIS, V27, P1334, DOI 10.1093/carcin/bgi378
   Karhadkar SS, 2004, NATURE, V431, P707, DOI 10.1038/nature02962
   Kim Y, 2007, CANCER RES, V67, P3583, DOI 10.1158/0008-5472.CAN-06-3040
   Mann J R, 1990, Paediatr Perinat Epidemiol, V4, P276, DOI 10.1111/j.1365-3016.1990.tb00651.x
   Martin ST, 2005, CANCER BIOL THER, V4, P728, DOI 10.4161/cbt.4.7.1802
   Olsen CL, 2004, BMC CANCER, V4, DOI 10.1186/1471-2407-4-43
   Omenetti A, 2007, LAB INVEST, V87, P499, DOI 10.1038/labinvest.3700537
   Patil MA, 2006, CANCER BIOL THER, V5, P111, DOI 10.4161/cbt.5.1.2379
   Perilongo G, 2000, Lancet Oncol, V1, P94, DOI 10.1016/S1470-2045(00)00018-8
   Pfaffl MW, 2001, NUCLEIC ACIDS RES, V29, DOI 10.1093/nar/29.9.e45
   Pietsch T, 1996, LAB INVEST, V74, P809
   Pritchard JI, 2008, CANCER GENET CYTOGEN, V180, P47, DOI 10.1016/j.cancergencyto.2007.09.008
   Prokurat A, 2002, MED PEDIATR ONCOL, V39, P510, DOI 10.1002/mpo.10177
   Qualtrough D, 2004, INT J CANCER, V110, P831, DOI 10.1002/ijc.20227
   Rahnama F, 2006, BIOCHEM J, V394, P19, DOI 10.1042/BJ20050941
   Regl G, 2004, CANCER RES, V64, P7724, DOI 10.1158/0008-5472.CAN-04-1085
   Romer JT, 2004, CANCER CELL, V6, P229, DOI 10.1016/j.ccr.2004.08.019
   Ross JA, 1998, MED PEDIATR ONCOL, V30, P141, DOI 10.1002/(SICI)1096-911X(199803)30:3<141::AID-MPO1>3.0.CO;2-H
   Sicklick JK, 2006, AM J PHYSIOL-GASTR L, V290, pG859, DOI 10.1152/ajpgi.00456.2005
   Sicklick JK, 2006, CARCINOGENESIS, V27, P748, DOI 10.1093/carcin/bgi292
   Sicklick JK, 2005, LAB INVEST, V85, P1368, DOI 10.1038/labinvest.3700349
   Suzuki M, 2008, CANCER SCI, V99, P564, DOI 10.1111/j.1349-7006.2007.00710.x
   Tada M, 2008, CLIN CANCER RES, V14, P3768, DOI 10.1158/1078-0432.CCR-07-1181
   Taipale J, 2000, NATURE, V406, P1005, DOI 10.1038/35023008
   Taniguchi H, 2007, J PATHOL, V213, P131, DOI 10.1002/path.2216
   Thayer SP, 2003, NATURE, V425, P851, DOI 10.1038/nature02009
   Watkins DN, 2003, NATURE, V422, P313, DOI 10.1038/nature01493
   Weber RG, 2000, AM J PATHOL, V157, P571, DOI 10.1016/S0002-9440(10)64567-1
   WEINBERG AG, 1983, HUM PATHOL, V14, P512, DOI 10.1016/S0046-8177(83)80005-7
   Williams JA, 2003, P NATL ACAD SCI USA, V100, P4616, DOI 10.1073/pnas.0732813100
   Wolf I, 2007, BREAST CANCER RES TR, V105, P139, DOI 10.1007/s10549-006-9440-4
NR 43
TC 79
Z9 92
U1 1
U2 14
PU WILEY
PI HOBOKEN
PA 111 RIVER ST, HOBOKEN 07030-5774, NJ USA
SN 0270-9139
EI 1527-3350
J9 HEPATOLOGY
JI Hepatology
PD FEB
PY 2009
VL 49
IS 2
BP 482
EP 490
DI 10.1002/hep.22649
PG 9
WC Gastroenterology & Hepatology
WE Science Citation Index Expanded (SCI-EXPANDED)
SC Gastroenterology & Hepatology
GA 401EW
UT WOS:000262923300020
PM 19177589
OA Bronze
DA 2024-03-10
ER

PT J
AU Valle, RD
   Castro, VB
   Sánchez, MM
   Pérez-Larraya, JG
   Núñez-Córdoba, JM
   Solis, ST
AF Diez Valle, Ricardo
   Becerra Castro, Victoria
   Marigil Sanchez, Miguel
   Gallego Perez-Larraya, Jaime
   Nunez-Cordoba, Jorge M.
   Tejada Solis, Sonia
TI Results of a Policy of Fast Tapering of Steroids After Resection Surgery
   in Glioblastoma
SO WORLD NEUROSURGERY
LA English
DT Article
DE Glioblastoma; Overall survival; Steroids; Surgery
ID NEWLY-DIAGNOSED GLIOBLASTOMA; PROGNOSTIC-FACTORS; MALIGNANT GLIOMA;
   BRAIN METASTASES; DEXAMETHASONE; CHEMOTHERAPY; SURVIVAL;
   CORTICOSTEROIDS; MANAGEMENT; GUIDELINE
AB BACKGROUND: Corticosteroids are routinely used to treat brain tumors. Although steroids have an immediate clinical benefit, their use can lead to a number of relevant complications, and a negative association with overall survival has been shown in glioblastoma (GBM) patients. There is no evidence in the literature regarding the ideal dose. We assessed the use of steroids in patients with GBM after resection surgery.
   METHODS: This is a cohort study of 131 newly diagnosed GBM patients that underwent tumor resection surgery. Dose of steroids was as low as possible, without a formal guideline. Fifteen patients were lost at baseline (retention rate, 88.5%). Our population for analysis included 114 patients that were still at risk of death at a landmark time point 2months after surgery.
   RESULTS: Within 1 month of surgery, 93.9% of patients came off steroids, and 84.7% came off steroids before 2 weeks. One month after radiotherapy, 86 (75.4%) patients remained steroid-free and 28 (24.6%) were steroid-dependent. During 2235 person-months of follow-up, we documented 101 incident deaths. After adjusting for age, sex, Karnofsky Performance Scale score, MGMT promoter methylation, and extent of tumor resection, and time to surgery, the hazard ratio for the steroid-free group of patients was 0.46 (95% confidence interval, 0.28-0.77) compared with steroid-dependent patients.
   CONCLUSIONS: This study provides evidence for an inverse association between the lack of steroid dependency and mortality risk in patients whose steroid dosage was rapidly tapered after surgery. After resection, most patients can stop steroids within 2 weeks and finish radiotherapy without steroids.
C1 [Diez Valle, Ricardo; Becerra Castro, Victoria; Marigil Sanchez, Miguel; Tejada Solis, Sonia] Univ Clin Navarra, Dept Neurosurg, Pamplona, Spain.
   [Gallego Perez-Larraya, Jaime] Univ Clin Navarra, Dept Neurol, Pamplona, Spain.
   [Nunez-Cordoba, Jorge M.] Univ Clin Navarra, Cent Clin Trials Unit, Res Support Serv, Pamplona, Spain.
C3 University of Navarra; University of Navarra; University of Navarra
RP Valle, RD (通讯作者)，Univ Clin Navarra, Dept Neurosurg, Pamplona, Spain.
EM rdiezvalle@unav.es
RI VAlle, ricardo Diez/AAP-4982-2020
CR Deutsch MB, 2013, J NEURO-ONCOL, V113, P111, DOI 10.1007/s11060-013-1096-4
   Valle RD, 2011, J NEURO-ONCOL, V102, P105, DOI 10.1007/s11060-010-0296-4
   Hempen C, 2002, SUPPORT CARE CANCER, V10, P322, DOI 10.1007/s00520-001-0333-0
   Lee EQ, 2016, NEURO-ONCOLOGY, V18, P1191, DOI 10.1093/neuonc/now167
   Marko NF, 2014, J CLIN ONCOL, V32, P774, DOI 10.1200/JCO.2013.51.8886
   Michaelsen SR, 2013, BMC CANCER, V13, DOI 10.1186/1471-2407-13-402
   Pitter KL, 2016, BRAIN, V139, P1458, DOI 10.1093/brain/aww046
   Ryan R, 2012, J NEURO-ONCOL, V106, P449, DOI 10.1007/s11060-011-0713-3
   Ryken TC, 2010, J NEURO-ONCOL, V96, P103, DOI 10.1007/s11060-009-0057-4
   SCHLOSS MH, 1989, ACTA ONCOL, V28, P51, DOI 10.3109/02841868909111181
   Shields LBE, 2015, RADIAT ONCOL, V10, DOI 10.1186/s13014-015-0527-0
   Stummer W, 2006, LANCET ONCOL, V7, P392, DOI 10.1016/S1470-2045(06)70665-9
   Stummer Walter, 2007, Neurosurg Focus, V22, pE8, DOI 10.3171/foc.2007.22.5.9
   WATNE K, 1993, ACTA ONCOL, V32, P307, DOI 10.3109/02841869309093600
   Weiler M, 2014, P NATL ACAD SCI USA, V111, P409, DOI 10.1073/pnas.1314469111
   WEISSMAN DE, 1987, J NEURO-ONCOL, V5, P125, DOI 10.1007/BF02571300
   Weller M, 1997, NEUROLOGY, V48, P1704, DOI 10.1212/WNL.48.6.1704
   Weller M, 2014, LANCET ONCOL, V15, pE395, DOI 10.1016/S1470-2045(14)70011-7
   Wong ET, 2015, BRIT J CANCER, V113, P232, DOI 10.1038/bjc.2015.238
NR 19
TC 6
Z9 6
U1 0
U2 3
PU ELSEVIER SCIENCE INC
PI NEW YORK
PA STE 800, 230 PARK AVE, NEW YORK, NY 10169 USA
SN 1878-8750
EI 1878-8769
J9 WORLD NEUROSURG
JI World Neurosurg.
PD JAN
PY 2018
VL 109
BP E845
EP E852
DI 10.1016/j.wneu.2017.10.110
PG 8
WC Clinical Neurology; Surgery
WE Science Citation Index Expanded (SCI-EXPANDED)
SC Neurosciences & Neurology; Surgery
GA FR4DD
UT WOS:000419015000106
PM 29107723
DA 2024-03-10
ER

PT J
AU Preusser, M
AF Preusser, Matthias
TI MGMT analysis at DNA, RNA and protein levels in glioblastoma tissue
SO HISTOLOGY AND HISTOPATHOLOGY
LA English
DT Review
DE Glioblastoma; MGMT; Molecular diagnosis
ID METHYLTRANSFERASE MESSENGER-RNA; BISULFITE RESTRICTION ANALYSIS;
   PROMOTER METHYLATION ANALYSIS; POLYMERASE-CHAIN-REACTION; REPAIR GENE
   MGMT; O-6-METHYLGUANINE-DNA METHYLTRANSFERASE; MALIGNANT GLIOMA;
   CLINICAL-RESPONSE; BRAIN-TUMORS; CELL-LINES
AB Evidence from several studies supports that the epigenetic, transcriptional and translational regulation and expression of O6-methylguanine-methyltransferase (MGMT) is relevant for prognostic and predictive considerations in glioblastoma patients. MGMT status is being used as a stratifying factor or eligibility criterion in ongoing and accruing clinical glioblastoma trials. In some cases, there is also interest in MGMT assessment of glioblastoma tissue in the day-to-day clinical setting. However, a number of different methods and protocols have been used for MGMT analysis and it is unclear which methods harbour the greatest potential for translation into routine clinical use. This article reviews methods that have been used for MGMT assessment at DNA-, RNA- and protein-level in glioblastoma with a focus on their potential clinical utility. Conclusions. (1) DNA- based methods for MGMT analysis seem more promising for translation into the clinical setting than RNA- or protein-based methods. However, at present there is lack of data to base recommendations for a specific method or protocol for MGMT testing on. There is a strong need for systematic comparisons and validation of intra- and interlaboratory reproducibility and clinical performance of different methods for MGMT assessment to identify the best method for clinical MGMT testing. (2) The current practice of formalin-fixation of neurosurgical specimens considerably limits the spectrum of methods that can be applied for molecular diagnosis in clinical neurooncology. Further studies may be helpful to establish more appropriate protocols for tumour tissue preservation (e. g. identification of alternative fixatives that do not deteriorate DNA and RNA quality).
C1 Med Univ Vienna, Dept Internal Med 1, A-1090 Vienna, Austria.
C3 Medical University of Vienna
RP Preusser, M (通讯作者)，Med Univ Vienna, Dept Internal Med 1, Waehringer Guertel 18-20, A-1090 Vienna, Austria.
EM matthias.preusser@meduniwien.ac.at
RI Preusser, Matthias/C-8530-2011
OI Preusser, Matthias/0000-0003-3541-2315
CR Anda T, 2003, NEUROL RES, V25, P241, DOI 10.1179/016164103101201445
   Bobola MS, 1996, CLIN CANCER RES, V2, P735
   BOBOLA MS, 1995, MOL CARCINOGEN, V13, P81, DOI 10.1002/mc.2940130204
   Brell M, 2005, CLIN CANCER RES, V11, P5167, DOI 10.1158/1078-0432.CCR-05-0230
   Brena RM, 2006, NUCLEIC ACIDS RES, V34, DOI 10.1093/nar/gnj017
   Cahill DP, 2007, CLIN CANCER RES, V13, P2038, DOI 10.1158/1078-0432.CCR-06-2149
   Cankovic M, 2007, LAB INVEST, V87, P392, DOI 10.1038/labinvest.3700520
   Capper D, 2008, ACTA NEUROPATHOL, V115, P249, DOI 10.1007/s00401-007-0310-x
   Chinot OL, 2007, J CLIN ONCOL, V25, P1470, DOI 10.1200/JCO.2006.07.4807
   Cox ML, 2008, EXP MOL PATHOL, V84, P156, DOI 10.1016/j.yexmp.2007.11.002
   Crinière E, 2007, J NEURO-ONCOL, V83, P173, DOI 10.1007/s11060-006-9320-0
   Derks S, 2004, CELL ONCOL, V26, P291
   DOMORADZKI J, 1984, CARCINOGENESIS, V5, P1641, DOI 10.1093/carcin/5.12.1641
   Donson AM, 2007, PEDIATR BLOOD CANCER, V48, P403, DOI 10.1002/pbc.20803
   Esteller M, 2000, NEW ENGL J MED, V343, P1350, DOI 10.1056/NEJM200011093431901
   Ferrer I, 2007, BRAIN PATHOL, V17, P297, DOI 10.1111/j.1750-3639.2007.00073.x
   Friedman HS, 1998, J CLIN ONCOL, V16, P3851, DOI 10.1200/JCO.1998.16.12.3851
   Gutman S, 2006, NAT REV CANCER, V6, P565, DOI 10.1038/nrc1911
   Hattermann K, 2008, ANAL BIOCHEM, V377, P62, DOI 10.1016/j.ab.2008.03.014
   Hegi ME, 2005, NEW ENGL J MED, V352, P997, DOI 10.1056/NEJMoa043331
   Hermisson M, 2006, J NEUROCHEM, V96, P766, DOI 10.1111/j.1471-4159.2005.03583.x
   Hongeng S, 1997, CLIN CANCER RES, V3, P2459
   Idbaih A, 2007, CURR OPIN ONCOL, V19, P606, DOI 10.1097/CCO.0b013e3282f075f3
   Jacinto FV, 2007, DNA REPAIR, V6, P1155, DOI 10.1016/j.dnarep.2007.03.013
   Jeuken JW, 2007, LAB INVEST, V87, P1055, DOI 10.1038/labinvest.3700664
   Kleihues P., 2007, WHO CLASSIFICATION T, P33
   Krex D, 2007, BRAIN, V130, P2596, DOI 10.1093/brain/awm204
   Lorente A, 2008, BMC CANCER, V8, DOI 10.1186/1471-2407-8-61
   Martinez R, 2007, J NEURO-ONCOL, V83, P91, DOI 10.1007/s11060-006-9292-0
   Maxwell JA, 2006, MOL CANCER THER, V5, P2531, DOI 10.1158/1535-7163.MCT-06-0106
   Mikeska T, 2007, J MOL DIAGN, V9, P368, DOI 10.2353/jmoldx.2007.060167
   Mineura K, 1996, INT J CANCER, V69, P420, DOI 10.1002/(SICI)1097-0215(19961021)69:5<420::AID-IJC12>3.0.CO;2-6
   MINEURA K, 1993, INT J CANCER, V55, P76, DOI 10.1002/ijc.2910550115
   Nagane M, 2007, JPN J CLIN ONCOL, V37, P897, DOI 10.1093/jjco/hym132
   Nakasu S, 2004, J NEURO-ONCOL, V70, P333, DOI 10.1007/s11060-004-9170-6
   Nygren AOH, 2005, NUCLEIC ACIDS RES, V33, DOI 10.1093/nar/gni127
   Ohe N, 2003, INT J ONCOL, V22, P543
   OSTROWSKI LE, 1991, CARCINOGENESIS, V12, P1739, DOI 10.1093/carcin/12.9.1739
   Paz MF, 2004, CLIN CANCER RES, V10, P4933, DOI 10.1158/1078-0432.CCR-04-0392
   Pollack IF, 2006, J CLIN ONCOL, V24, P3431, DOI 10.1200/JCO.2006.05.7265
   PREUSS I, 1995, INT J CANCER, V61, P321, DOI 10.1002/ijc.2910610308
   Preusser M, 2008, BRAIN PATHOL, V18, P520, DOI 10.1111/j.1750-3639.2008.00153.x
   Rodriguez FJ, 2008, APPL IMMUNOHISTO M M, V16, P59
   Rolhion C, 1999, INT J CANCER, V84, P416, DOI 10.1002/(SICI)1097-0215(19990820)84:4<416::AID-IJC15>3.0.CO;2-A
   Sasai K, 2008, AM J SURG PATHOL, V32, P1220, DOI 10.1097/PAS.0b013e318164c3f0
   Shaw RJ, 2006, NUCLEIC ACIDS RES, V34, DOI 10.1093/nar/gkl424
   Silber JR, 1999, CLIN CANCER RES, V5, P807
   Srinivasan M, 2002, AM J PATHOL, V161, P1961, DOI 10.1016/S0002-9440(10)64472-0
   Stupp R, 2005, NEW ENGL J MED, V352, P987, DOI 10.1056/NEJMoa043330
   Stupp R, 2007, J CLIN ONCOL, V25, P4127, DOI 10.1200/JCO.2007.11.8554
   Stupp R, 2007, J CLIN ONCOL, V25, P1459, DOI 10.1200/JCO.2006.09.7139
   Tanaka S, 2005, CELL MOL NEUROBIOL, V25, P1067, DOI 10.1007/s10571-005-8475-0
   Tanaka S, 2003, INT J CANCER, V103, P67, DOI 10.1002/ijc.10757
   Tanaka S, 2008, ONCOL REP, V20, P165
   Teodoridis JM, 2008, CANCER LETT, V268, P177, DOI 10.1016/j.canlet.2008.03.022
   Thomas D, 2001, J CLIN ONCOL, V19, P509, DOI 10.1200/JCO.2001.19.2.509
   Vlassenbroeck I, 2008, J MOL DIAGN, V10, P332, DOI 10.2353/jmoldx.2008.070169
   Wick A, 2007, J CLIN ONCOL, V25, P3357, DOI 10.1200/JCO.2007.10.7722
   Wojdacz TK, 2007, NUCLEIC ACIDS RES, V35, DOI 10.1093/nar/gkm013
   Yachi K, 2008, INT J ONCOL, V33, P469, DOI 10.3892/ijo_00000029
   Yip S, 2008, J NEUROPATH EXP NEUR, V67, P1, DOI 10.1097/nen.0b013e31815f65fb
   Zhang DD, 2008, BMC GENOMICS, V9, DOI 10.1186/1471-2164-9-59
NR 62
TC 37
Z9 40
U1 0
U2 3
PU F HERNANDEZ
PI MURCIA
PA PLAZA FUENSANTA 2-7 C, 30008 MURCIA, SPAIN
SN 0213-3911
J9 HISTOL HISTOPATHOL
JI Histol. Histopath.
PD APR
PY 2009
VL 24
IS 4
BP 511
EP 518
PG 8
WC Cell Biology; Pathology
WE Science Citation Index Expanded (SCI-EXPANDED)
SC Cell Biology; Pathology
GA 409NP
UT WOS:000263512800013
PM 19224454
DA 2024-03-10
ER

PT J
AU Yang, SH
   Kim, YH
   Kim, JW
   Park, CK
   Park, SH
   Jung, HW
AF Yang, Seung-Heon
   Kim, Yong Hwy
   Kim, Jin Wook
   Park, Chul-Kee
   Park, Sung-Hye
   Jung, Hee-Won
TI Methylation Status of the O6-Methylguanine-Deoxyribonucleic Acid
   Methyltransferase Gene Promoter in World Health Organization Grade III
   Gliomas
SO JOURNAL OF KOREAN NEUROSURGICAL SOCIETY
LA English
DT Article
DE MGMT gene promoter; Methylation; 1p/19q; Oligodendroglioma;
   Methylation-specific PCR
ID PREDICTS RESPONSE; MULTIPLE GENES; MGMT GENE; HYPERMETHYLATION;
   CLASSIFICATION; TUMORS; EXPRESSION; OLIGODENDROGLIOMAS; INACTIVATION;
   TEMOZOLOMIDE
AB Objective : We analyzed the methylation status of the O6-methylguanine-DNA methyltransferase (MGMT) gene promoter in World Health Organization (WHO) grade III gliomas in association with other molecular markers to evaluate their prevalence.
   Methods : The samples of a total of 36 newly WHO grade III glioma patients including 19 anaplastic oligodendrogliomas (AO), 7 anaplastic oligoastrocytomas (AOA), and 10 anaplastic astrocytomas (AA) were analyzed. The methylation status of the MGMT gene promoter was confirmed by methylation-specific polymerase chain reaction. The 1p/19q chromosomal deletion status and EGFR amplification were assessed by Fluorescence In-Situ Hybridization. MGMT, EGFR, EGFRvIII, and p53 expression were analyzed by immunohistochemical staining.
   Results : The MGMT gene promoter was methylated in 32 (88.9%) and unmethylated in 4 (11.2%). Among them, all of the AO and AOA had methylated MGMT gene promoter without exception. Significant associations between MGMT gene promoter hypermethylation and 1p/19q deletion was observed (p = 0.003). Other molecular markers failed to show significant associations between MGMT gene promoter statuses.
   Conclusion : There was extensive epigenetic silencing of MGMT gene in high grade gliomas with oligodendroglial component. Together with frequent 1p/19q co-deletion in oligodendroglial tumors, this may add plausible explanations supporting the relative favorable prognosis in oligodendroglial tumors compared with pure astrocytic tumors.
C1 [Yang, Seung-Heon; Kim, Yong Hwy; Kim, Jin Wook; Park, Chul-Kee; Jung, Hee-Won] Seoul Natl Univ, Coll Med, Dept Neurosurg, Seoul 110799, South Korea.
   [Park, Sung-Hye] Seoul Natl Univ, Coll Med, Dept Pathol, Seoul 110799, South Korea.
C3 Seoul National University (SNU); Seoul National University (SNU)
RP Park, CK (通讯作者)，Seoul Natl Univ, Coll Med, Dept Neurosurg, 101 Daehak Ro, Seoul 110799, South Korea.
EM nsckpark@paran.com
RI Jung, Hee Won/J-5660-2012; Kim, Yong Hwy/L-8289-2019; Park,
   Chul-Kee/O-7842-2019; Kim, Jin-Wook/J-5442-2012; Park,
   Chul-Kee/J-5499-2012
OI Park, Chul-Kee/0000-0002-2350-9876
FU Ministry for Health, Welfare & Family Affairs, Republic of Korea
   [A090098]
FX This study was supported by a grant of the Korea Healthcare technology R
   & D Project, Ministry for Health, Welfare & Family Affairs, Republic of
   Korea. (Study No: A090098).
CR Alonso ME, 2003, CANCER GENET CYTOGEN, V144, P134, DOI 10.1016/S0165-4608(02)00928-7
   Balaña C, 2003, CLIN CANCER RES, V9, P1461
   Dong SM, 2001, J NEUROPATH EXP NEUR, V60, P808, DOI 10.1093/jnen/60.8.808
   Esteller M, 1999, CANCER RES, V59, P793
   Esteller M, 2000, NEW ENGL J MED, V343, P1350, DOI 10.1056/NEJM200011093431901
   Hegi ME, 2005, NEW ENGL J MED, V352, P997, DOI 10.1056/NEJMoa043331
   Jeon YK, 2007, NEUROPATHOLOGY, V27, P10, DOI 10.1111/j.1440-1789.2006.00735.x
   KLEIHUES P, 1993, BRAIN PATHOL, V3, P255, DOI 10.1111/j.1750-3639.1993.tb00752.x
   Kleihues P, 2002, J NEUROPATH EXP NEUR, V61, P215, DOI 10.1093/jnen/61.3.215
   Kuo LT, 2009, INT J CANCER, V124, P2872, DOI 10.1002/ijc.24303
   Lavon I, 2007, CLIN CANCER RES, V13, P1429, DOI 10.1158/1078-0432.CCR-06-2050
   Louis DN, 2007, ACTA NEUROPATHOL, V114, P547, DOI 10.1007/s00401-007-0278-6
   Möllemann M, 2005, INT J CANCER, V113, P379, DOI 10.1002/ijc.20575
   Nutt CL, 2000, CANCER RES, V60, P4812
   Paz MF, 2004, CLIN CANCER RES, V10, P4933, DOI 10.1158/1078-0432.CCR-04-0392
   PEGG AE, 1990, CANCER RES, V50, P6119
   Scheithauer BW, 2008, BRAIN PATHOL, V18, P307, DOI 10.1111/j.1750-3639.2008.00179.x
   van den Bent MJ, 2007, J NEUROPATH EXP NEUR, V66, P1074, DOI 10.1097/nen.0b013e31815c39f1
NR 18
TC 7
Z9 7
U1 1
U2 2
PU KOREAN NEUROSURGICAL SOC
PI SEOUL
PA BLDG B, #402, 27, CHILPAE-RO, JUNG-GU, SEOUL, 04511, SOUTH KOREA
SN 2005-3711
EI 1598-7876
J9 J KOREAN NEUROSURG S
JI J. Korean. Neurosurg. Soc.
PD OCT
PY 2009
VL 46
IS 4
BP 385
EP 388
DI 10.3340/jkns.2009.46.4.385
PG 4
WC Clinical Neurology; Surgery
WE Science Citation Index Expanded (SCI-EXPANDED)
SC Neurosciences & Neurology; Surgery
GA 513FT
UT WOS:000271308600018
PM 19893731
OA gold, Green Submitted, Green Published
DA 2024-03-10
ER

PT J
AU Chen, MH
   Liu, ZH
   Deng, YF
   Chen, XL
   Zhang, JM
AF Chen, Maohua
   Liu, Zhenghao
   Deng, Yuefei
   Chen, Xianglin
   Zhang, Jianmin
TI Methylation status of promoter 1 region of GDNF gene in human glioma
   cells
SO INTERNATIONAL JOURNAL OF CLINICAL AND EXPERIMENTAL MEDICINE
LA English
DT Article
DE Glioma cell; glial cell line-derived neurotrophic factor; promoter;
   methylation
ID NEUROTROPHIC FACTOR GDNF; DNA METHYLATION; CANCER; EPIGENETICS; NEURONS
AB Objective: This study aimed to investigate the methylation status of promoter 1 region of glial cell line-derived neurotrophic factor (GDNF) in human glioma cells and to explore the effect of GDNF methylation on the expression of GDNF in glioma. Methods: GDNF gene mutation was detected by sequencing in 10 patients with glioma and 5 healthy controls. Bisulfite modification for analysis of DNA methylation was done to detect the methylation status of promoter 1 region of GDNF in 20 patients with glioma (10 with poorly differentiated and 10 with well differentiated) and 5 healthy controls. Results: There was no mutation at the promoter 1 region of GDNF gene in glioma. The incidence of methylation of GDNF gene at the promoter 1 region in healthy control, patients with poorly differentiated glioma and those with well differentiated glioma was 72.25%, 86.25% and 86.75%. The incidence of GDNF methylation in glioma was significantly higher than that in the normal brain (P<0.05); while there was no significant difference between well differentiated glioma and poorly differentiated glioma. Conclusions: Hypermethylation occurs in the promoter 1 region of GDNF and may influence the expression of GDNF in glioma.
C1 [Chen, Maohua] Zhejiang Univ, Sch Med, Hangzhou 310052, Zhejiang, Peoples R China.
   [Chen, Maohua] Wenzhou Cent Hosp, Dept Neurosurg, Wenzhou, Zhejiang, Peoples R China.
   [Liu, Zhenghao; Deng, Yuefei] Sun Yat Sen Univ, Dept Neurosurg, Sun Yat Sen Mem Hosp, Guangzhou 510275, Guangdong, Peoples R China.
   [Chen, Xianglin] Qingyuan Peoples Hosp, Dept Neurosurg, Qingyuan, Guangdong, Peoples R China.
   [Zhang, Jianmin] Zhejiang Univ, Affiliated Hosp 2, Dept Neurosurg, Hangzhou 310052, Zhejiang, Peoples R China.
C3 Zhejiang University; Sun Yat Sen University; Zhejiang University
RP Zhang, JM (通讯作者)，Zhejiang Univ, Affiliated Hosp 2, Dept Neurosurg, 1511 Jianghong Rd, Hangzhou 310052, Zhejiang, Peoples R China.
EM zhangjianmindd@163.com
FU Medicine and Health Program of Zhejiang Province [2014RCA026]; Medical
   and Health Science Research Fund of Zhejiang Province; Nonprofit Applied
   Research Program of Zhejiang Province [2010C33015]
FX The study was supported by Medical and Health Science Research Fund of
   Zhejiang Province and Nonprofit Applied Research Program of Zhejiang
   Province (2010C33015), and Medicine and Health Program of Zhejiang
   Province (2014RCA026).
CR Baylin Stephen B, 2005, Nat Clin Pract Oncol, V2 Suppl 1, pS4, DOI 10.1038/ncponc0354
   Boumber Y, 2011, ONCOLOGY-NY, V25, P220
   De S, 2010, CURR OPIN CELL BIOL, V22, P326, DOI 10.1016/j.ceb.2010.04.004
   Egger G, 2004, NATURE, V429, P457, DOI 10.1038/nature02625
   Esteller M, 2006, CARCINOGENESIS, V27, P1121, DOI 10.1093/carcin/bgl033
   [姜宇 Jiang Yu], 2011, [神经解剖学杂志, Chinese Journal of Neuroanatomy], V27, P92
   Jones PA, 2007, CELL, V128, P683, DOI 10.1016/j.cell.2007.01.029
   Li KQK, 2013, ANTI-CANCER AGENT ME, V13, P242
   LIN LFH, 1993, SCIENCE, V260, P1130, DOI 10.1126/science.8493557
   Ma XT, 2013, EPIGENOMICS-UK, V5, P301, DOI [10.2217/EPI.13.26, 10.2217/epi.13.26]
   Minnich JE, 2010, RESTOR NEUROL NEUROS, V28, P293, DOI 10.3233/RNN-2010-0528
   Morisseau C, 2006, BIOORG MED CHEM LETT, V16, P5439, DOI 10.1016/j.bmcl.2006.07.073
   Ohgaki H, 2005, ACTA NEUROPATHOL, V109, P93, DOI 10.1007/s00401-005-0991-y
   Orth SR, 2000, NEPHROL DIAL TRANSPL, V15, P589, DOI 10.1093/ndt/15.5.589
   Ping YF, 2011, J PATHOL, V224, P344, DOI 10.1002/path.2908
   Veeck J, 2010, J MAMMARY GLAND BIOL, V15, P5, DOI 10.1007/s10911-010-9165-1
   Wiesenhofer B, 2000, ACTA NEUROPATHOL, V99, P131, DOI 10.1007/PL00007416
   Zhou Feng C, 2012, Front Biol (Beijing), V7, P485
NR 18
TC 5
Z9 6
U1 0
U2 3
PU E-CENTURY PUBLISHING CORP
PI MADISON
PA 40 WHITE OAKS LN, MADISON, WI 53711 USA
SN 1940-5901
J9 INT J CLIN EXP MED
JI Int. J. Clin. Exp. Med.
PY 2014
VL 7
IS 7
BP 1735
EP 1740
PG 6
WC Medicine, Research & Experimental
WE Science Citation Index Expanded (SCI-EXPANDED)
SC Research & Experimental Medicine
GA AO3SS
UT WOS:000341256700015
PM 25126172
DA 2024-03-10
ER

PT J
AU Sippl, C
   Ketter, R
   Bohr, L
   Kim, Y
   List, M
   Oertel, J
   Urbschat, S
AF Sippl, Christoph
   Ketter, Ralf
   Bohr, Lisa
   Kim, YooJin
   List, Markus
   Oertel, Joachim
   Urbschat, Steffi
TI MiRNA-181d Expression Significantly Affects Treatment Responses to
   Carmustine Wafer Implantation
SO NEUROSURGERY
LA English
DT Article
DE Carmustine wafer; Epigenetic; Glioblastoma; miRNA-181d
ID MGMT PROMOTER METHYLATION; RADIOTHERAPY PLUS CONCOMITANT;
   GLIOBLASTOMA-MULTIFORME; ADJUVANT TEMOZOLOMIDE; RADIATION-THERAPY;
   CLINICAL-RESPONSE; MALIGNANT GLIOMA; GLIADEL WAFERS; MICRORNAS;
   RESECTION
AB BACKGROUND Standard therapeutic protocols for glioblastoma, the most aggressive type of brain cancer, include surgery followed by chemoradiotherapy. Additionally, carmustine-eluting wafers can be implanted locally into the resection cavity.
   OBJECTIVE To evaluate microRNA (miRNA)-181d as a prognostic marker of responses to carmustine wafer implantation.
   METHODS A total of 80 glioblastoma patients (40/group) were included in a matched pair analysis. One group (carmustine wafer group) received concomitant chemoradiotherapy with carmustine wafer implantation (Stupp protocol). The second group (control group) received only concomitant chemoradiotherapy. All tumor specimens were subjected to evaluations of miRNA-181d expression, results were correlated with further individual clinical data. The Cancer Genome Atlas (TCGA) dataset of 149 patients was used as an independent cohort to validate the results.
   RESULTS Patients in the carmustine wafer group with low miRNA-181d expression had significantly longer overall (hazard ratio [HR], 35.03, [95% confidence interval (CI): 3.50-350.23], P=.002) and progression-free survival (HR, 20.23, [95% CI: 2.19-186.86], P=.008) than patients of the same group with a high miRNA-181d expression. These correlations were not observed in the control group. The nonsignificance in the control group was confirmed in the independent TCGA dataset. The carmustine wafer group patients with low miRNA-181d expression also had a significantly longer progression-free (P=.049) and overall survival (OS) (P=.034), compared with control group patients. Gross total resection correlated significantly with longer OS (P=.023).
   CONCLUSION MiRNA-181d expression significantly affects treatment responses to carmustine wafer implantation.
C1 [Sippl, Christoph; Ketter, Ralf; Bohr, Lisa; Oertel, Joachim; Urbschat, Steffi] Univ Saarland, Fac Med, Dept Neurosurg, Kirrbergerstr, Homburg, Germany.
   [Kim, YooJin] Univ Saarland, Fac Med, Inst Pathol, Kaiserslautern, Germany.
   [List, Markus] Max Planck Inst Informat Computat Biol & Appl Alg, Saarbrucken, Germany.
C3 Saarland University; Saarland University; Max Planck Society
RP Sippl, C (通讯作者)，Univ Saarland, Dept Neurosurg, Fac Med, Geb 90 Kirrbergerstr, D-66424 Homburg, Germany.
EM christoph.sippl@uks.eu
RI Oertel, Joachim/AAO-5012-2021
OI List, Markus/0000-0002-0941-4168
FU Archimedes Pharma [L204150209]
FX This study was financed by Archimedes Pharma (L204150209).
CR Abd-El-Barr MM, 2014, WORLD NEUROSURG, V82, pE109, DOI 10.1016/j.wneu.2014.05.006
   Afra D, 2002, LANCET, V359, P1011
   Bartel DP, 2004, CELL, V116, P281, DOI 10.1016/S0092-8674(04)00045-5
   Busato F, 2018, METHODS MOL BIOL, V1708, P427, DOI 10.1007/978-1-4939-7481-8_22
   Capper D, 2010, BRAIN PATHOL, V20, P245, DOI 10.1111/j.1750-3639.2009.00352.x
   Chaichana KL, 2014, WORLD NEUROSURG, V82, pE257, DOI 10.1016/j.wneu.2014.01.019
   Chen CZ, 2005, NEW ENGL J MED, V353, P1768, DOI 10.1056/NEJMp058190
   Chin L, 2008, NATURE, V455, P1061, DOI 10.1038/nature07385
   Colaprico A, 2016, NUCLEIC ACIDS RES, V44, DOI 10.1093/nar/gkv1507
   CURRAN WJ, 1993, J NATL CANCER I, V85, P704, DOI 10.1093/jnci/85.9.704
   De Bonis P, 2012, ACTA NEUROCHIR, V154, P1371, DOI 10.1007/s00701-012-1413-2
   Esteller M, 2000, NEW ENGL J MED, V343, P1350, DOI 10.1056/NEJM200011093431901
   Grabowski MM, 2014, J NEUROSURG, V121, P1115, DOI 10.3171/2014.7.JNS132449
   Grossman R, 2015, J CLIN NEUROSCI, V22, P1938, DOI 10.1016/j.jocn.2015.07.003
   Grossman SA, 2010, CLIN CANCER RES, V16, P2443, DOI 10.1158/1078-0432.CCR-09-3106
   Gutenberg A, 2013, BRIT J NEUROSURG, V27, P772, DOI 10.3109/02688697.2013.791664
   Hartmann C, 2009, ACTA NEUROPATHOL, V118, P469, DOI 10.1007/s00401-009-0561-9
   Hegi ME, 2004, CLIN CANCER RES, V10, P1871, DOI 10.1158/1078-0432.CCR-03-0384
   Hegi ME, 2005, NEW ENGL J MED, V352, P997, DOI 10.1056/NEJMoa043331
   Hegi ME, 2008, J CLIN ONCOL, V26, P4189, DOI 10.1200/JCO.2007.11.5964
   Henriksen M, 2014, NEUROMOL MED, V16, P565, DOI 10.1007/s12017-014-8309-7
   Herman JG, 1996, P NATL ACAD SCI USA, V93, P9821, DOI 10.1073/pnas.93.18.9821
   Ho KH, 2017, SCI REP-UK, V7, DOI 10.1038/s41598-017-00826-0
   Holt DE, 2016, J CANCER RES THER, V12, P1243, DOI 10.4103/0973-1482.199537
   Lechapt-Zalcman E, 2012, CANCER-AM CANCER SOC, V118, P4545, DOI 10.1002/cncr.27441
   Limentani SA, 2005, J NEURO-ONCOL, V72, P241, DOI 10.1007/s11060-004-2339-1
   Lin H., 2014, J AGR CHEM ENV, V3, P9, DOI DOI 10.1371/J0URNAL.P0NE.0091263
   Livak KJ, 2001, METHODS, V25, P402, DOI 10.1006/meth.2001.1262
   Louis DN, 2006, ANNU REV PATHOL-MECH, V1, P97, DOI 10.1146/annurev.pathol.1.110304.100043
   Malzkorn B, 2010, BRAIN PATHOL, V20, P539, DOI 10.1111/j.1750-3639.2009.00328.x
   Ochs K, 2000, CANCER RES, V60, P5815
   Pallud J, 2015, NEURO-ONCOLOGY, V17, P1609, DOI 10.1093/neuonc/nov126
   Parker NR, 2013, TRANSL ONCOL, V6, P742, DOI 10.1593/tlo.13553
   Sabel M, 2008, CURR MED RES OPIN, V24, P3239, DOI [10.1185/03007990802508180, 10.1185/03007990802508180 ]
   Sawaya R, 1999, J NEURO-ONCOL, V42, P303, DOI 10.1023/A:1006167412835
   Stupp R, 2005, NEW ENGL J MED, V352, P987, DOI 10.1056/NEJMoa043330
   TAKEUCHI K, 1977, ACTA NEUROCHIR, V37, P57, DOI 10.1007/BF01401926
   Wait SD, 2015, NEURO-ONCOLOGY, V17, pII9, DOI 10.1093/neuonc/nou360
   Wang LM, 2017, PATHOL RES PRACT, V213, P1489, DOI 10.1016/j.prp.2017.10.007
   Wang XF, 2012, J CANCER RES CLIN, V138, P573, DOI 10.1007/s00432-011-1114-x
   Weber EL, 2005, NEURO-ONCOLOGY, V7, P84, DOI 10.1215/S1152851704000614
   Westphal M, 2003, NEURO-ONCOLOGY, V5, P79, DOI 10.1215/15228517-5-2-79
   WU MP, 1994, J BIOMED MATER RES, V28, P387, DOI 10.1002/jbm.820280314
NR 43
TC 10
Z9 10
U1 0
U2 0
PU OXFORD UNIV PRESS INC
PI CARY
PA JOURNALS DEPT, 2001 EVANS RD, CARY, NC 27513 USA
SN 0148-396X
EI 1524-4040
J9 NEUROSURGERY
JI Neurosurgery
PD JUL
PY 2019
VL 85
IS 1
BP 147
EP 155
DI 10.1093/neuros/nyy214
PG 9
WC Clinical Neurology; Surgery
WE Science Citation Index Expanded (SCI-EXPANDED)
SC Neurosciences & Neurology; Surgery
GA IV6CO
UT WOS:000484356700036
PM 29846701
DA 2024-03-10
ER

PT J
AU Huang, HY
   Lin, H
   Zhang, X
   Li, J
AF Huang, Huiyong
   Lin, Hong
   Zhang, Xiang
   Li, Juan
TI Resveratrol reverses temozolomide resistance by downregulation of MGMT
   in T98G glioblastoma cells by the NF-κB-dependent pathway
SO ONCOLOGY REPORTS
LA English
DT Article
DE glioblastoma; temozolomide; MGMT; resveratrol; NF-kappa B
ID NEWLY-DIAGNOSED GLIOBLASTOMA; S-TRANSFERASE-PI; O-6-METHYLGUANINE-DNA
   METHYLTRANSFERASE; ADJUVANT TEMOZOLOMIDE; PROTEIN EXPRESSION; MALIGNANT
   GLIOMA; PHASE-II; O-6-BENZYLGUANINE; METHYLATION; THERAPY
AB Glioblastoma multi forme (GBM) is the most common intracranial tumor, with a dismal prognosis. Although temozolomide (TMZ)-based chemotherapy following neurosurgery has been proven to be effective, not all patients benefit clinically because of TMZ resistance. Given that protein expression of 0(6)-methylguanine-DNA-methyltransferase (MGMT) is the most important determinant of TMZ resistance, great efforts have been made to suppress it by regulating MGMT-related transcription factors. The study presented here demonstrates that resveratrol, a natural polyphenol, is able to reverse TMZ resistance of glioblastoma T98G cells which have relatively high MGMT activity. The data showed that combination treatment with TMZ and resveratrol resulted in an enhanced antitumor potential of TMZ, decreased the 50% inhibiting concentration (IC50) of TMZ and increased the induction of apoptosis in TMZ-resistant T98G cells. Hoechst 33258 staining revealed increased apoptotic morphology, such as chromatin aggregation and nuclear and cytoplasmic condensation, in cells receiving combination treatment. Western blot analysis manifested a significant decreased intracellular content and nuclear translocation of NF-kappa B and increased cleavage of caspase-3 in cells exposed to combination treatment, compared to those in cells treated with TMZ alone. In addition, recombinant expression of NF-kappa B subunit p65 remarkably promoted nuclear translocation of NF-kappa B and abolished the TMZ-resistance reversal induced by combination treatment, suggesting an underlying NF-kappa B-dependent mechanism. Our study improved the knowledge on the mechanism of TMZ resistance and suggested a novel strategy for TMZ-based chemotherapy in glioblastoma patients.
C1 [Huang, Huiyong; Lin, Hong; Zhang, Xiang; Li, Juan] Fourth Mil Med Univ, Xijing Inst Clin Neurosci, Dept Neurosurg, Xian 710032, Peoples R China.
C3 Air Force Military Medical University
RP Zhang, X (通讯作者)，Fourth Mil Med Univ, Xijing Inst Clin Neurosci, Dept Neurosurg, 17 Changle Western Rd, Xian 710032, Peoples R China.
EM hhy791129@126.com
OI Zhang, Xiang/0000-0003-1003-9892
CR Ali-Osman F, 1997, CLIN CANCER RES, V3, P2253
   Blough MD, 2010, NEURO-ONCOLOGY, V12, P756, DOI 10.1093/neuonc/noq032
   Bobola MS, 1996, CLIN CANCER RES, V2, P735
   Brandes AA, 2010, NEURO-ONCOLOGY, V12, P283, DOI 10.1093/neuonc/nop050
   DeAngelis LM, 2001, NEW ENGL J MED, V344, P114, DOI 10.1056/NEJM200101113440207
   Furnari FB, 2007, GENE DEV, V21, P2683, DOI 10.1101/gad.1596707
   Gilbert MR, 2002, NEURO-ONCOLOGY, V4, P261, DOI 10.1093/neuonc/4.4.261
   Goto S, 2002, JPN J CANCER RES, V93, P1047, DOI 10.1111/j.1349-7006.2002.tb02482.x
   Hegi ME, 2005, NEW ENGL J MED, V352, P997, DOI 10.1056/NEJMoa043331
   Jung TY, 2010, ONCOL REP, V23, P1269, DOI 10.3892/or_00000760
   Kokkinakis DM, 2003, CLIN CANCER RES, V9, P3801
   Lavon I, 2007, CANCER RES, V67, P8952, DOI 10.1158/0008-5472.CAN-06-3820
   LIN H, 2011, MED ONCOL       0208
   Lin H, 2011, ONCOL REP, V26, P925, DOI 10.3892/or.2011.1380
   Pistollato F, 2010, STEM CELLS, V28, P851, DOI 10.1002/stem.415
   Quinn JA, 2009, J CLIN ONCOL, V27, P1262, DOI 10.1200/JCO.2008.18.8417
   Sher DJ, 2008, J NEURO-ONCOL, V88, P43, DOI 10.1007/s11060-008-9530-8
   Spiegl-Kreinecker S, 2010, NEURO-ONCOLOGY, V12, P28, DOI 10.1093/neuonc/nop003
   Stupp R, 2005, NEW ENGL J MED, V352, P987, DOI 10.1056/NEJMoa043330
   Stupp R, 2010, J CLIN ONCOL, V28, P2712, DOI 10.1200/JCO.2009.26.6650
   Turriziani M, 2006, PHARMACOL RES, V53, P317, DOI 10.1016/j.phrs.2005.12.001
   Weaver KD, 2003, J NEURO-ONCOL, V61, P187, DOI 10.1023/A:1022554824129
   Yoshino A, 2010, INT J ONCOL, V36, P1367, DOI 10.3892/ijo_00000621
   Zhang JH, 2010, ONCOLOGY-BASEL, V78, P103, DOI 10.1159/000306139
NR 24
TC 86
Z9 94
U1 0
U2 17
PU SPANDIDOS PUBL LTD
PI ATHENS
PA POB 18179, ATHENS, 116 10, GREECE
SN 1021-335X
J9 ONCOL REP
JI Oncol. Rep.
PD JUN
PY 2012
VL 27
IS 6
BP 2050
EP 2056
DI 10.3892/or.2012.1715
PG 7
WC Oncology
WE Science Citation Index Expanded (SCI-EXPANDED)
SC Oncology
GA 939BY
UT WOS:000303783100049
PM 22426504
OA Bronze
DA 2024-03-10
ER

PT J
AU Yao, H
   Cao, ZD
   Yong, HC
   Zhang, XX
   Zhang, X
   Li, W
   Zhi, SS
   Wu, WY
AF Yao, Hai
   Cao, Zhidong
   Yong, Haochuan
   Zhang, Xiaoxing
   Zhang, Xin
   Li, Wei
   Zhi, Shenshen
   Wu, Wenyan
TI A Pan-Cancer Analysis on the Systematic Correlation of MutS Homolog 2
   (MSH2) to a Malignant Tumor
SO JOURNAL OF ONCOLOGY
LA English
DT Article
ID MICROSATELLITE INSTABILITY; REPAIR DEFICIENCY; DRUG-RESISTANCE;
   DNA-DAMAGE; EXPRESSION; TRANSCRIPTION; INACTIVATION; METHYLATION;
   MUTATIONS; SURVIVAL
AB MutS homolog 2 (MSH2) is a crucial participant in human DNA repair, and lots of the studies functionally associated with it were begun with hereditary nonpolyposis colorectal cancer (HNPCC). MSH2 has also been reported to take part in the progresses of various tumors' formation. With the help of GTEx, CCLE, and TCGA pan-cancer databases, the analysis of MSH2 gene distribution in both tumor tissues and normal control tissues was carried out. Kaplan-Meyer survival plots and COX regression analysis were conducted for the assessment into the MSH2's impact on tumor patients' clinical prognosis. In an investigation to the association of MSH2 expression with immune infiltration level of various tumors and a similar study on tumor immune neoantigens, microsatellite instability was subsequently taken. It was found that high expression of MSH2 is prevalent in most cancers. MSH2's efficacy on clinical prognosis as well as immune infiltration in tumor patients revealed a fact that expression of MSH2 in prostate adenocarcinoma (PRAD), brain lower-grade glioma (LGG), breast-invasive carcinoma (BRCA), and head and neck squamous cell carcinoma (HNSC) posed a significant correlation with the immune cell infiltration level of patients. Likewise as above, MSH2's expression comes in a similar trend with tumor immune neoantigens and microsatellite instability. MSH2's expression in the majority of tumors is a direct factor to the activation of tumor-associated pathways as well as immune-associated pathways. MSH2's early screening or even therapeutic target role for sarcoma (SARC) diagnosis is contributing to the efficiency of early screening and overall survival in SARC patients.
C1 [Yao, Hai; Cao, Zhidong; Yong, Haochuan; Zhang, Xiaoxing; Zhang, Xin] Chongqing Univ, Chongqing Univ Ctr Hosp, Chongqing Emergency Med Ctr, Sch Med,Dept Orthopaed Surg, Chongqing 400014, Peoples R China.
   [Li, Wei; Zhi, Shenshen; Wu, Wenyan] Chongqing Univ, Chongqing Univ Ctr Hosp, Chongqing Emergency Med Ctr, Sch Med,Dept Clin Lab, Chongqing 400014, Peoples R China.
C3 Chongqing University; Chongqing University
RP Wu, WY (通讯作者)，Chongqing Univ, Chongqing Univ Ctr Hosp, Chongqing Emergency Med Ctr, Sch Med,Dept Clin Lab, Chongqing 400014, Peoples R China.
EM wuwenyan009@163.com
OI wu, wen yan/0000-0002-2179-903X
FU Scientific and Health Joint Medical Research Program of Chongqing
   [2021MSXM238]; Senior Medical Talents Program of Chongqing for Young and
   Middle-aged (Young and Middle-aged Senior Medical Talents Studio of
   Chongqing) [2015HBRC014]
FX This work was supported by the Scientific and Health Joint Medical
   Research Program of Chongqing (No. 2021MSXM238) and Senior Medical
   Talents Program of Chongqing for Young and Middle-aged (Young and
   Middle-aged Senior Medical Talents Studio of Chongqing) (No.
   2015HBRC014).
CR Ahmed H, 2012, AM J CASE REP, V13, P218, DOI 10.12659/AJCR.883382
   Boegel S, 2019, PROG MOL BIOL TRANSL, V164, P25, DOI 10.1016/bs.pmbts.2019.06.016
   Bonneville R, 2017, JCO PRECIS ONCOL, V1, DOI 10.1200/PO.17.00073
   Bonomi M, 2011, J EXP CLIN CANC RES, V30, DOI 10.1186/1756-9966-30-115
   Carethers JM, 2019, TRANSL CANCER RES, V8, pS559, DOI 10.21037/tcr.2019.08.10
   Chen DS, 2017, NATURE, V541, P321, DOI 10.1038/nature21349
   Dai DN, 2021, FRONT ONCOL, V11, DOI 10.3389/fonc.2021.590414
   Danilova L, 2019, CANCER IMMUNOL RES, V7, P886, DOI 10.1158/2326-6066.CIR-18-0822
   de Ruiter EJ, 2017, ONCOIMMUNOLOGY, V6, DOI 10.1080/2162402X.2017.1356148
   de Wind N, 1999, NAT GENET, V23, P359, DOI 10.1038/15544
   Dietlein F, 2014, CLIN CANCER RES, V20, P5882, DOI 10.1158/1078-0432.CCR-14-1165
   Diouf B, 2011, NAT MED, V17, P1298, DOI 10.1038/nm.2430
   Elliott B, 2001, MOL CELL BIOL, V21, P2671, DOI 10.1128/MCB.21.8.2671-2682.2001
   Fang MG, 2015, CELL REP, V11, P1350, DOI 10.1016/j.celrep.2015.04.052
   Fujii H, 2009, INT J ONCOL, V34, P1381, DOI 10.3892/ijo_00000265
   Guedes LB, 2017, CLIN CANCER RES, V23, P6863, DOI 10.1158/1078-0432.CCR-17-0955
   Janavicius R, 2012, HERED CANCER CLIN PR, V10, DOI 10.1186/1897-4287-10-1
   Jentzsch T, 2014, ANTICANCER RES, V34, P6961
   Kastan MB, 2008, MOL CANCER RES, V6, P517, DOI 10.1158/1541-7786.MCR-08-0020
   Kinsella TJ, 2011, FRONT ONCOL, V1, DOI 10.3389/fonc.2011.00020
   Levallet G, 2017, ONCOTARGET, V8, P4313, DOI 10.18632/oncotarget.14025
   Li L, 2017, ANN ONCOL, V28, P11, DOI 10.1093/annonc/mdx681
   Li L, 2020, COMPUT STRUCT BIOTEC, V18, P668, DOI 10.1016/j.csbj.2020.03.007
   Li TW, 2020, NUCLEIC ACIDS RES, V48, pW509, DOI 10.1093/nar/gkaa407
   Li YX, 2016, CSH PERSPECT MED, V6, DOI 10.1101/cshperspect.a026831
   Massari F, 2015, EXPERT OPIN BIOL TH, V15, P917, DOI 10.1517/14712598.2015.1035251
   Mellon I, 1996, SCIENCE, V272, P557, DOI 10.1126/science.272.5261.557
   Pardoll DM, 2012, NAT REV CANCER, V12, P252, DOI 10.1038/nrc3239
   Pitsikas P, 2007, MUTAGENESIS, V22, P235, DOI 10.1093/mutage/gem008
   Ryan CJ, 2013, NEW ENGL J MED, V368, P138, DOI 10.1056/NEJMoa1209096
   Song JK, 2020, FRONT MOL BIOSCI, V7, DOI 10.3389/fmolb.2020.569414
   Srivastava RM, 2020, SEMIN RADIAT ONCOL, V30, P113, DOI 10.1016/j.semradonc.2019.12.001
   Sturm G, 2019, BIOINFORMATICS, V35, pI436, DOI 10.1093/bioinformatics/btz363
   Sui SL, 2020, THERANOSTICS, V10, P11938, DOI 10.7150/thno.49451
   Sun DQ, 2020, CANCER BIOL MED, V17, P879, DOI 10.20892/j.issn.2095-3941.2020.0387
   Villemure JF, 2003, CANCER RES, V63, P3334
   Wang CX, 2014, ASIAN PAC J CANCER P, V15, P355, DOI 10.7314/APJCP.2014.15.1.355
   Wang YC, 2003, J CLIN INVEST, V111, P887, DOI 10.1172/JCI200315475
   Yang SH, 2020, ONCOLOGIST, V25, pE982, DOI 10.1634/theoncologist.2020-0157
   Yi YX, 2022, J ONCOL, V2022, DOI 10.1155/2022/7945077
   Yin LD, 2020, MED ONCOL, V37, DOI 10.1007/s12032-020-01370-0
   Yoshihara K, 2013, NAT COMMUN, V4, DOI 10.1038/ncomms3612
   Yusuf M, 2020, ACTA ONCOL, V59, P1409, DOI 10.1080/0284186X.2020.1794033
NR 43
TC 0
Z9 0
U1 1
U2 7
PU HINDAWI LTD
PI LONDON
PA ADAM HOUSE, 3RD FLR, 1 FITZROY SQ, LONDON, W1T 5HF, ENGLAND
SN 1687-8450
EI 1687-8469
J9 J ONCOL
JI J. Oncol.
PD MAR 24
PY 2022
VL 2022
AR 9175402
DI 10.1155/2022/9175402
PG 22
WC Oncology
WE Science Citation Index Expanded (SCI-EXPANDED)
SC Oncology
GA 1X5ZY
UT WOS:000807533300004
PM 35368899
OA gold, Green Published
DA 2024-03-10
ER

PT J
AU Li, JN
   Xu, ZJ
   Zhou, L
   Hu, K
AF Li, Juanni
   Xu, Zhijie
   Zhou, Lei
   Hu, Kuan
TI Expression profile and prognostic values of Chromobox family members in
   human glioblastoma
SO AGING-US
LA English
DT Article
DE Chromobox (CBX); GBM; expression profiles; prognosis; immune
   infiltration
ID PROMOTES TUMOR PROLIFERATION; CANCER-IMMUNOTHERAPY; GENE-EXPRESSION;
   BREAST-CANCER; INFILTRATION; PROGRESSION; ACTIVATION; SURVIVAL; PLATFORM
AB Glioblastoma (GBM) is the most common and deadly malignant primary brain tumor. Chromobox (CBX) family proteins are essential components of the epigenetic regulatory complex and are involved in the occurrence and development of various cancers. However, the roles of CBX members in GBM is little known. In this analysis, we synthesized several mainstream bioinformatics databases to comprehensively explore the expression profiles, prognostic implications, genetic alterations, immune infiltration, and potential biological functions of the CBXs in GBM, and cell experiments were also conducted to investigate the role of CBX8 in GBM. We found that the elevated mRNA expression of CBX2/3/5/8 and reduced mRNA expression of CBX6/7 were found in GBM. The protein levels of CBX2/3/5/8 were elevated in GBM tissues, whereas the protein levels of CBX6/7 showed no significant difference. The upregulated expression of CBX2/3/8 was found to be both correlated with the tumor grade and recurrent status. The overexpression of CBX3/8 and underexpression of CBX6 mRNA were associated with the poor prognosis. These findings suggested that CBX3 and CBX8 might be useful diagnostic and prognostic biomarkers in GBM. Further cell experiment results supported that CBX8 promoted the proliferation of glioma cells. Moreover, a high genetic alteration rate of CBXs (37%) was found in GBM and to varying degrees. The expression of CBXs was significantly related to the immune cells infiltration. CBX7 methylation level was significantly increased in GBM tissues. Our results may provide novel ideas to find potential prognostic markers and new therapeutic targets among CBX family members in glioblastoma.
C1 [Li, Juanni; Xu, Zhijie] Cent South Univ, Xiangya Hosp, Dept Pathol, Changsha 410008, Hunan, Peoples R China.
   [Li, Juanni] Cent South Univ, Xiangya Hosp, Natl Clin Res Ctr Geriatr Disorders, Changsha 410008, Hunan, Peoples R China.
   [Zhou, Lei] Cent South Univ, Dept Anesthesiol, Xiangya Hosp 3, Changsha 410008, Hunan, Peoples R China.
   [Hu, Kuan] Cent South Univ, Xiangya Hosp, Dept Hepatobiliary Surg, Changsha 410008, Hunan, Peoples R China.
C3 Central South University; Central South University; Central South
   University; Central South University
RP Hu, K (通讯作者)，Cent South Univ, Xiangya Hosp, Dept Hepatobiliary Surg, Changsha 410008, Hunan, Peoples R China.
EM kuan.hu@csu.edu.cn
RI Xu, Zhijie/J-6479-2017
FU National Natural Science Foundation of China [82103300, 82102743];
   Outstanding Postdoctoral Innovative Talents Foundation [2021RC2022];
   Youth Science Foundation of Xiangya Hospital [2020Q07]
FX This study is supported by grants from National Natural Science
   Foundation of China (82103300, 82102743), Outstanding Postdoctoral
   Innovative Talents Foundation (2021RC2022), Youth Science Foundation of
   Xiangya Hospital (2020Q07).
CR Alexander BM, 2017, J CLIN ONCOL, V35, P2402, DOI 10.1200/JCO.2017.73.0119
   Asplund A, 2012, PROTEOMICS, V12, P2067, DOI 10.1002/pmic.201100504
   Bowman RL, 2017, NEURO-ONCOLOGY, V19, P139, DOI 10.1093/neuonc/now247
   Bredel M, 2005, CANCER RES, V65, P8679, DOI 10.1158/0008-5472.CAN-05-1204
   Broekman ML, 2018, NAT REV NEUROL, V14, P482, DOI 10.1038/s41582-018-0025-8
   Byun DJ, 2017, NAT REV ENDOCRINOL, V13, P195, DOI 10.1038/nrendo.2016.205
   Cerami E, 2012, CANCER DISCOV, V2, P401, DOI 10.1158/2159-8290.CD-12-0095
   Chandrashekar DS, 2017, NEOPLASIA, V19, P649, DOI 10.1016/j.neo.2017.05.002
   Chen LY, 2018, INT J MOL SCI, V19, DOI 10.3390/ijms19061768
   Chen LY, 2018, BIOCHEM BIOPH RES CO, V500, P691, DOI 10.1016/j.bbrc.2018.04.137
   Chen YN, 2019, INT IMMUNOPHARMACOL, V74, DOI 10.1016/j.intimp.2019.03.011
   Cózar B, 2021, CANCER DISCOV, V11, P34, DOI 10.1158/2159-8290.CD-20-0655
   Dai S, 2018, FRONT PHARMACOL, V8, DOI 10.3389/fphar.2017.00960
   Deng HL, 2019, SCI REP-UK, V9, DOI 10.1038/s41598-018-36560-4
   Di Croce L, 2013, NAT STRUCT MOL BIOL, V20, P1147, DOI 10.1038/nsmb.2669
   Doncheva NT, 2019, J PROTEOME RES, V18, P623, DOI 10.1021/acs.jproteome.8b00702
   Dudakovic A, 2017, GENE, V609, P28, DOI 10.1016/j.gene.2017.01.019
   Gyorffy B, 2016, INT J CANCER, V138, P87, DOI 10.1002/ijc.29684
   Klauke K, 2013, NAT CELL BIOL, V15, P353, DOI 10.1038/ncb2701
   Kumar Amarjeet, 2020, Biophys Rev, V12, P387, DOI 10.1007/s12551-020-00663-y
   Lee MP, 2019, FRONT ONCOL, V9, DOI 10.3389/fonc.2019.00794
   Li JN, 2021, FRONT ONCOL, V10, DOI 10.3389/fonc.2020.604131
   Li JN, 2020, FRONT ONCOL, V10, DOI 10.3389/fonc.2020.560615
   Li JN, 2020, ONCOGENE, V39, P3965, DOI 10.1038/s41388-020-1269-5
   Li QS, 2020, FRONT ONCOL, V10, DOI 10.3389/fonc.2020.582667
   Li R, 2019, MOL THER-ONCOLYTICS, V15, P108, DOI 10.1016/j.omto.2019.09.002
   Li TW, 2020, NUCLEIC ACIDS RES, V48, pW509, DOI 10.1093/nar/gkaa407
   Liang YK, 2017, ONCOTARGET, V8, P92375, DOI 10.18632/oncotarget.21325
   Liao YX, 2019, NUCLEIC ACIDS RES, V47, pW199, DOI 10.1093/nar/gkz401
   Lin HX, 2020, CANCER MANAG RES, V12, P10113, DOI 10.2147/CMAR.S271807
   Liu M, 2015, CANCER RES, V75, P4593, DOI 10.1158/0008-5472.CAN-14-3735
   Locke WJ, 2019, FRONT GENET, V10, DOI 10.3389/fgene.2019.01150
   Lv J, 2012, NUCLEIC ACIDS RES, V40, pD1030, DOI 10.1093/nar/gkr1169
   Ma C, 2019, MOL MED REP, V19, P4205, DOI 10.3892/mmr.2019.10104
   Ma RG, 2014, J ZHEJIANG UNIV-SC B, V15, P412, DOI 10.1631/jzus.B1400077
   McCord M, 2017, FRONT CELL NEUROSCI, V11, DOI 10.3389/fncel.2017.00318
   Ning G, 2018, AGING-US, V10, P3450, DOI 10.18632/aging.101658
   Paijens ST, 2021, CELL MOL IMMUNOL, V18, P842, DOI 10.1038/s41423-020-00565-9
   Qin TF, 2021, FRONT GENET, V11, DOI 10.3389/fgene.2020.618966
   Ruddock-D'Cruz NT, 2008, MOL REPROD DEV, V75, P477, DOI 10.1002/mrd.20752
   Shen HF, 2017, SEMIN IMMUNOL, V34, P114, DOI 10.1016/j.smim.2017.09.002
   Sokratous G, 2017, HUM VACC IMMUNOTHER, V13, P2575, DOI 10.1080/21645515.2017.1303582
   Tang B, 2019, CELL DEATH DIS, V10, DOI 10.1038/s41419-018-1288-0
   Tang XJ, 2020, FRONT GENET, V11, DOI 10.3389/fgene.2020.514363
   Tang ZF, 2019, NUCLEIC ACIDS RES, V47, pW556, DOI 10.1093/nar/gkz430
   Taylor OG, 2019, FRONT ONCOL, V9, DOI 10.3389/fonc.2019.00963
   Wang G, 2017, THERANOSTICS, V7, P3478, DOI 10.7150/thno.20717
   Wesseling P, 2018, NEUROPATH APPL NEURO, V44, P139, DOI 10.1111/nan.12432
   Xiong YC, 2017, NUCLEIC ACIDS RES, V45, pD888, DOI 10.1093/nar/gkw1123
   Yang J, 2020, FRONT GENET, V11, DOI 10.3389/fgene.2020.00253
   Yang SB, 2015, CELL BIOCHEM BIOPHYS, V71, P1503, DOI 10.1007/s12013-014-0373-y
   Yu YH, 2012, SCI REP-UK, V2, DOI 10.1038/srep00584
   Yuan GJ, 2017, CANCER SCI, V108, P2166, DOI 10.1111/cas.13383
   Zeng JS, 2018, INT J BIOCHEM CELL B, V95, P1, DOI 10.1016/j.biocel.2017.12.006
   Zhang CZ, 2018, CANCER RES, V78, P51, DOI 10.1158/0008-5472.CAN-17-0700
   Zhang HY, 2018, GENE, V654, P49, DOI 10.1016/j.gene.2018.02.043
   Zhang YX, 2019, GENE, V711, DOI 10.1016/j.gene.2019.143949
   Zhong XP, 2019, AGING-US, V11, P5483, DOI 10.18632/aging.102132
   Zhou J, 2021, FRONT ONCOL, V11, DOI 10.3389/fonc.2021.657595
NR 59
TC 6
Z9 6
U1 1
U2 11
PU IMPACT JOURNALS LLC
PI ORCHARD PARK
PA 6666 E QUAKER ST, STE 1, ORCHARD PARK, NY 14127 USA
SN 1945-4589
J9 AGING-US
JI Aging-US
PD FEB 28
PY 2022
VL 14
IS 4
BP 1910
EP 1931
PG 22
WC Cell Biology; Geriatrics & Gerontology
WE Science Citation Index Expanded (SCI-EXPANDED)
SC Cell Biology; Geriatrics & Gerontology
GA ZQ7WQ
UT WOS:000767311100023
PM 35210369
OA Green Published, gold
DA 2024-03-10
ER

PT J
AU Gao, W
   Li, JZH
   Chen, SQ
   Chu, CY
   Chan, JYW
   Wong, TS
AF Gao, Wei
   Li, John Zeng-Hong
   Chen, Si-Qi
   Chu, Chiao-Yun
   Chan, Jimmy Yu-Wai
   Wong, Thian-Sze
TI Decreased brain-expressed X-linked 4 (BEX4) expression promotes growth
   of oral squamous cell carcinoma
SO JOURNAL OF EXPERIMENTAL & CLINICAL CANCER RESEARCH
LA English
DT Article
DE Oral cancer; Squamous cell carcinoma; Brain-expressed X-linked family;
   BEX4; Tumor growth; S100A family
ID ACUTE MYELOID-LEUKEMIA; EPIGENETIC REGULATION; MALIGNANT GLIOMA;
   BREAST-CANCER; APOPTOSIS; GENE; INHIBITION; PSORIASIN; FAMILY; CYCLE
AB Background: Brain-expressed X-linked (BEX) 4 is a member of BEX family. The functional role of BEX4 in oral squamous cell carcinoma (OSCC) remains unknown.
   Methods: Expression level of BEX family members (BEX1-5) in OSCC tissues and the paired normal epithelial were examined. Functions of epigenetic changes (DNA methylation and histone modifications) on BEX4 suppression in OSCC were examined by zebularine and trichostatin A (TSA) treatment on OSCC cell lines. Lentivector containing full-length BEX4 was used to generate OSCC cell lines with stable BEX4 expression. Effects of BEX4 expression on OSCC proliferation were monitored with xCELLigence RTCA real-time cell analyzer. BEX4-overexpressing CAL27 was implanted into nude mice to evaluate the effects on tumor growth in vivo. The signaling pathways regulated by BEX4 in OSCC was explored using human whole-transcript expression microarray.
   Results: Among the 5 BEX family members, BEX1 and BEX4 showed significant down-regulation in OSCC (P < 0.001). BEX3, in comparison, was overexpressed in the primary tumor. BEX4 expression in OSCC cell lines was re-activated after zebularine and TSA treatment. High BEX4 expression could suppress proliferation of OSCC in vitro. Subcutaneous tumor volume of BEX4-overexpressing CAL27 was remarkably reduced in nude mice. Microarray experiment showed that S100A family members (S100A7, S100A7A, S100A8, S100A9 & S100A12) might be the downstream targets of BEX4 in OSCC.
   Conclusions: BEX4 functions as tumor suppressor by inhibiting proliferation and growth of oral cancer. Decreased BEX4 contributes to the increased proliferative propensity of OSCC.
C1 [Gao, Wei; Li, John Zeng-Hong; Chen, Si-Qi; Chu, Chiao-Yun; Chan, Jimmy Yu-Wai; Wong, Thian-Sze] Univ Hong Kong, Dept Surg, Hong Kong, Hong Kong, Peoples R China.
   [Li, John Zeng-Hong] First Peoples Hosp Foshan, Dept Otolaryngol, Foshan, Guangdong, Peoples R China.
C3 University of Hong Kong
RP Wong, TS (通讯作者)，Univ Hong Kong, Dept Surg, Hong Kong, Hong Kong, Peoples R China.
EM thainsze@gmail.com
RI Chen, Siqi/IZE-8631-2023; Wong, Thian Sze/C-4447-2009; CHEN,
   SI/GZL-4800-2022
OI gao, wei/0000-0002-7426-1874; Wong, Thian Sze/0000-0002-8245-4019
FU Seed Funding for Basic Research, the University of Hong Kong; University
   of Hong Kong
FX The study was support by Seed Funding for Basic Research, the University
   of Hong Kong.
CR Aguirre-Gamboa R, 2013, PLOS ONE, V8, DOI 10.1371/journal.pone.0074250
   Bonner JA, 2010, LANCET ONCOL, V11, P21, DOI 10.1016/S1470-2045(09)70311-0
   Chen HY, 2014, AM J CANCER RES, V4, P89
   Chen LH, 2015, J EXP CLIN CANC RES, V34, DOI 10.1186/s13046-015-0138-5
   Farshadpour F, 2007, ORAL DIS, V13, P239, DOI 10.1111/j.1601-0825.2006.01274.x
   Fernandez EM, 2015, PLOS ONE, V10, DOI 10.1371/journal.pone.0117206
   Fischer C, 2007, LEUKEMIA, V21, P374, DOI 10.1038/sj.leu.2404493
   Foltz G, 2006, CANCER RES, V66, P6665, DOI 10.1158/0008-5472.CAN-05-4453
   Funk S, 2015, INT J CANCER, V136, P2037, DOI 10.1002/ijc.29262
   Hattinger E, 2013, CURR OPIN PHARMACOL, V13, P588, DOI 10.1016/j.coph.2013.04.007
   Hu ZD, 2015, J BIOL CHEM, V290, P25756, DOI 10.1074/jbc.M115.665208
   Jerjes W, 2010, HEAD NECK ONCOL, V2, DOI 10.1186/1758-3284-2-9
   Kennedy RD, 2005, CANCER RES, V65, P10265, DOI 10.1158/0008-5472.CAN-05-1841
   Kesting MR, 2009, ORAL ONCOL, V45, P731, DOI 10.1016/j.oraloncology.2008.11.012
   Khammanivong A, 2013, PLOS ONE, V8, DOI 10.1371/journal.pone.0069395
   Lee CH, 2013, J PATHOL, V230, P298, DOI 10.1002/path.4173
   Li JC, 2015, J EXP CLIN CANC RES, V34, DOI 10.1186/s13046-015-0211-0
   Liu XL, 2013, J EXP CLIN CANC RES, V32, DOI 10.1186/1756-9966-32-96
   Mukai J, 2002, J BIOL CHEM, V277, P13973, DOI 10.1074/jbc.M106342200
   Naderi A, 2007, CANCER RES, V67, P6725, DOI 10.1158/0008-5472.CAN-06-4394
   Naderi A, 2010, INT J CANCER, V126, P1596, DOI 10.1002/ijc.24866
   Noguchi M, 2002, ORAL SURG ORAL MED O, V93, P682, DOI 10.1067/moe.2002.122341
   Röhrs S, 2009, MOL CANCER, V8, DOI 10.1186/1476-4598-8-86
   Saintigny P, 2011, CANCER PREV RES, V4, P218, DOI 10.1158/1940-6207.CAPR-10-0155
   Vilar M, 2006, EMBO J, V25, P1219, DOI 10.1038/sj.emboj.7601017
   Warnakulasuriya S, 2010, ORAL ONCOL, V46, P407, DOI 10.1016/j.oraloncology.2010.02.015
   Warnakulasuriya S, 2009, ORAL ONCOL, V45, P309, DOI 10.1016/j.oraloncology.2008.06.002
   Xiao Q, 2014, PLOS ONE, V9, DOI 10.1371/journal.pone.0091782
   Zhang LQ, 2008, BIOCHEM GENET, V46, P293, DOI 10.1007/s10528-008-9148-8
   Zhou G, 2008, ONCOGENE, V27, P3527, DOI 10.1038/sj.onc.1211015
   Zhou L, 2002, J MOL BIOL, V321, P591, DOI 10.1016/S0022-2836(02)00676-9
   Zhou XP, 2012, BIOCHEM BIOPH RES CO, V427, P574, DOI 10.1016/j.bbrc.2012.09.100
NR 32
TC 12
Z9 13
U1 0
U2 4
PU BIOMED CENTRAL LTD
PI LONDON
PA 236 GRAYS INN RD, FLOOR 6, LONDON WC1X 8HL, ENGLAND
SN 1756-9966
J9 J EXP CLIN CANC RES
JI J. Exp. Clin. Cancer Res.
PD JUN 13
PY 2016
VL 35
AR 92
DI 10.1186/s13046-016-0355-6
PG 11
WC Oncology
WE Science Citation Index Expanded (SCI-EXPANDED)
SC Oncology
GA DQ9TE
UT WOS:000379551400001
PM 27297407
OA Green Published, gold
DA 2024-03-10
ER

PT J
AU Stupp, R
   Hegi, ME
   Mason, WP
   van den Bent, MJ
   Taphoorn, MJB
   Janzer, RC
   Ludwin, SK
   Allgeier, A
   Fisher, B
   Belanger, K
   Hau, P
   Brandes, AA
   Gijtenbeek, J
   Marosi, C
   Vecht, CJ
   Mokhtari, K
   Wesseling, P
   Villa, S
   Eisenhauer, E
   Gorlia, T
   Weller, M
   Lacombe, D
   Cairncross, JG
   Mirimanoff, RO
AF Stupp, Roger
   Hegi, Monika E.
   Mason, Warren P.
   van den Bent, Martin J.
   Taphoorn, Martin J. B.
   Janzer, Robert C.
   Ludwin, Samuel K.
   Allgeier, Anouk
   Fisher, Barbara
   Belanger, Karl
   Hau, Peter
   Brandes, Alba A.
   Gijtenbeek, Johanna
   Marosi, Christine
   Vecht, Charles J.
   Mokhtari, Karima
   Wesseling, Pieter
   Villa, Salvador
   Eisenhauer, Elizabeth
   Gorlia, Thierry
   Weller, Michael
   Lacombe, Denis
   Cairncross, J. Gregory
   Mirimanoff, Rene-Olivier
CA European Org Res & Treatment
   Canc Brain Tumour Grp
   Radiat Oncol Grp
   Natl Canc Inst Canada Clin Trials
TI Effects of radiotherapy with concomitant and adjuvant temozolomide
   versus radiotherapy alone on survival in glioblastoma in a randomised
   phase III study: 5-year analysis of the EORTC-NCIC trial
SO LANCET ONCOLOGY
LA English
DT Article
ID NEWLY-DIAGNOSED GLIOBLASTOMA; RECURSIVE PARTITIONING ANALYSIS; MGMT
   PROMOTER METHYLATION; ASPARTIC ACID PEPTIDE; MALIGNANT GLIOMA;
   PROGNOSTIC-FACTORS; ACCELERATED RADIOTHERAPY; MULTIFORME;
   CHEMORADIOTHERAPY; EORTC-26981/22981
AB Background In 2004, a randomised phase III trial by the European Organisation for Research and Treatment of Cancer (EORTC) and National Cancer Institute of Canada Clinical Trials Group (NCIC) reported improved median and 2-year survival for patients with glioblastoma treated with concomitant and adjuvant temozolomide and radiotherapy. We report the final results with a median follow-up of more than 5 years.
   Methods Adult patients with newly diagnosed glioblastoma were randomly assigned to receive either standard radiotherapy or identical radiotherapy with concomitant temozolomide followed by up to six cycles of adjuvant temozolomide. The methylation status of the methyl-guanine methyl transferase gene, MGMT was determined retrospectively from the tumour tissue of 206 patients. The primary endpoint was overall survival. Analyses were by intention to treat. This trial is registered with Clinicaltrials.gov, number NCT00006353.
   Findings Between Aug 17, 2000, and March 22, 2002, 573 patients were assigned to treatment. 278 (97%) of 286 patients in the radiotherapy alone group and 254 (89%) of 287 in the combined-treatment group died during 5 years of follow-up. Overall survival was 27.2% (95% CI 22.2-32.5) at 2 years, 16.0% (12.0-20.6) at 3 years, 12.1% (8.5-16.4) at 4 years, and 9.8% (6.4-14.0) at 5 years with temozolomide, versus 10.9% (7.6-14.8), 4.4% (2.4-7.2), 3.0% (1.4-5.7), and 1.9% (0.6-4.4) with radiotherapy alone (hazard ratio 0.6, 95% CI 0.5-0.7; p<0.0001). A benefit of combined therapy was recorded in all clinical prognostic subgroups, including patients aged 60-70 years. Methylation of the MGMT promoter was the strongest predictor for outcome and benefit from temozolomide chemotherapy.
   Interpretation Benefits of adjuvant temozolomide with radiotherapy lasted throughout 5 years of follow-up. A few patients in favourable prognostic categories survive longer than 5 years. MGMT methylation status identifies patients most likely to benefit from the addition of temozolomide.
C1 [Stupp, Roger; Hegi, Monika E.; Janzer, Robert C.; Mirimanoff, Rene-Olivier] CHU Vaudois, CH-1011 Lausanne, Switzerland.
   [Mason, Warren P.] Univ Toronto, Princess Margaret Hosp, Toronto, ON M5S 1A1, Canada.
   [van den Bent, Martin J.; Vecht, Charles J.] Erasmus Ctr, Daniel de Hoed Canc Ctr, Rotterdam, Netherlands.
   [Taphoorn, Martin J. B.] Univ Med Ctr, Utrecht, Netherlands.
   [Ludwin, Samuel K.] Queens Univ, Kingston, ON, Canada.
   [Allgeier, Anouk; Gorlia, Thierry; Lacombe, Denis] European Org Res Treatment Canc, Brussels, Belgium.
   [Fisher, Barbara] Univ Western Ontario, London, ON, Canada.
   [Belanger, Karl] Ctr Hosp Univ, Hop Notre Dame, Montreal, PQ, Canada.
   [Hau, Peter] Univ Neurol Clin, Regensburg, Germany.
   [Brandes, Alba A.] Azienda Osped Univ, Padua, Italy.
   [Gijtenbeek, Johanna; Wesseling, Pieter] Radboud Univ Nijmegen Med Ctr, Nijmegen, Netherlands.
   [Marosi, Christine] Med Univ Vienna, Vienna, Austria.
   [Mokhtari, Karima] Grp Hosp Pitie Salpetriere, INSERM, UMR711, F-75634 Paris, France.
   [Mokhtari, Karima] Hop Paris, Paris, France.
   [Villa, Salvador] Hosp Duran & Reynals, Inst Catala Oncol, Barcelona, Spain.
   [Eisenhauer, Elizabeth] Natl Canc Inst Canada, Clin Trials Grp, Kingston, ON, Canada.
   [Weller, Michael] Univ Tubingen, Sch Med, Tubingen, Germany.
   [Cairncross, J. Gregory] Univ Calgary, Calgary, AB, Canada.
C3 University of Lausanne; Centre Hospitalier Universitaire Vaudois (CHUV);
   University of Toronto; University Health Network Toronto; Princess
   Margaret Cancer Centre; Erasmus University Rotterdam; Erasmus MC;
   Erasmus MC Cancer Institute; Utrecht University; Utrecht University
   Medical Center; Queens University - Canada; European Organisation for
   Research & Treatment of Cancer; Western University (University of
   Western Ontario); Universite de Montreal; University of Regensburg;
   University of Padua; Azienda Ospedaliera - Universita di Padova; Radboud
   University Nijmegen; Medical University of Vienna; Institut National de
   la Sante et de la Recherche Medicale (Inserm); Sorbonne Universite;
   Assistance Publique Hopitaux Paris (APHP); Hopital Universitaire
   Pitie-Salpetriere - APHP; Assistance Publique Hopitaux Paris (APHP);
   Institut Catala d'Oncologia; Institut d'Investigacio Biomedica de
   Bellvitge (IDIBELL); Hospital Duran i Reynals; Queens University -
   Canada; Canadian Cancer Trials Group; Eberhard Karls University of
   Tubingen; University of Calgary
RP Stupp, R (通讯作者)，CHU Vaudois, Rue Bugnon 46, CH-1011 Lausanne, Switzerland.
EM roger.stupp@chuv.ch
RI Wesseling, P./H-8114-2014; van den Bent, Martin J/JPK-6126-2023; Stupp,
   Roger/L-3303-2019; McDermott, Michael Francis/GZM-5330-2022; Gijtenbeek,
   J.M.M./L-4326-2015; Hegi, Monika/O-4796-2015
OI van den Bent, Martin J/0000-0001-5710-5127; Hegi,
   Monika/0000-0003-0855-6495; Brandes, Alba/0000-0002-2503-9089; Hau,
   Peter/0000-0003-3894-5053; Villa, Salvador/0000-0002-9089-4807; Weller,
   Michael/0000-0002-1748-174X
FU Nelia and Amadeo Barletta Foundation; EORTC Translational Reseach Fund
   2002; Jacqueline Seroussi Memorial Foundation for Cancer Research;
   Schering-Plough (Kenilworth, NJ, USA)
FX Frances Godson provided editorial assistance in the preparation of the
   report. MGMT testing was done by Annie-Claire Diserens and supported by
   grants from the Nelia and Amadeo Barletta Foundation, the EORTC
   Translational Reseach Fund 2002, and the Jacqueline Seroussi Memorial
   Foundation for Cancer Research. We thank all patients who participated
   in the study and acknowledge tire great contributions of physicians and
   nurses taking care of the patients. The trial was supported by an
   unrestricted educational grant and drug supply from Schering-Plough
   (Kenilworth, NJ, USA). The study was developed and organised by the
   EORTC Data Centre, the EORTC Brain Tumour and Radiation Oncology Groups,
   and NCIC Clinical Trials Group; members of the Swiss Cooperative Group
   for Clinical Cancer Research (SAKK) and Tasmanian Radiation Oncology
   Group (TROG) also recruited to the study. A full list of the 85
   participating institutions and investigators can be found online
   (webappendix).
CR Afra D, 2002, LANCET, V359, P1011
   Ataman F, 2004, EUR J CANCER, V40, P1724, DOI 10.1016/j.ejca.2004.03.026
   Batchelor TT, 2007, CANCER CELL, V11, P83, DOI 10.1016/j.ccr.2006.11.021
   Behin A, 2003, LANCET, V361, P323, DOI 10.1016/S0140-6736(03)12328-8
   Brada M, 2001, ANN ONCOL, V12, P259, DOI 10.1023/A:1008382516636
   Brandes AA, 2008, J CLIN ONCOL, V26, P2192, DOI 10.1200/JCO.2007.14.8163
   Brock CS, 1998, CANCER RES, V58, P4363
   Chakravarti A, 2006, CLIN CANCER RES, V12, P4738, DOI 10.1158/1078-0432.CCR-06-0596
   Crinière E, 2007, J NEURO-ONCOL, V83, P173, DOI 10.1007/s11060-006-9320-0
   CURRAN WJ, 1993, J NATL CANCER I, V85, P704, DOI 10.1093/jnci/85.9.704
   *EORTC 26053 22054, CATNON TRIAL
   Esteller M, 2000, NEW ENGL J MED, V343, P1350, DOI 10.1056/NEJM200011093431901
   FREEDMAN LS, 1976, BIOMETRICS, V32, P691, DOI 10.2307/2529759
   Gerson SL, 2002, J CLIN ONCOL, V20, P2388, DOI 10.1200/JCO.2002.06.110
   Gerson SL, 2004, NAT REV CANCER, V4, P296, DOI 10.1038/nrc1319
   GONZALEZ DG, 1994, RADIOTHER ONCOL, V32, P98, DOI 10.1016/0167-8140(94)90095-7
   Gorlia T, 2008, LANCET ONCOL, V9, P29, DOI 10.1016/S1470-2045(07)70384-4
   Hegi ME, 2004, CLIN CANCER RES, V10, P1871, DOI 10.1158/1078-0432.CCR-03-0384
   Hegi ME, 2005, NEW ENGL J MED, V352, P997, DOI 10.1056/NEJMoa043331
   Hegi ME, 2008, J CLIN ONCOL, V26, P4189, DOI 10.1200/JCO.2007.11.5964
   Hirose Y, 2001, CANCER RES, V61, P1957
   Jaeckle KA, 1998, J CLIN ONCOL, V16, P3310, DOI 10.1200/JCO.1998.16.10.3310
   Kreisl TN, 2009, J CLIN ONCOL, V27, P740, DOI 10.1200/JCO.2008.16.3055
   Lamers LM, 2008, CANCER-AM CANCER SOC, V112, P1337, DOI 10.1002/cncr.23297
   Laperriere N, 2002, RADIOTHER ONCOL, V64, P259, DOI 10.1016/S0167-8140(02)00078-6
   Miralbell R, 1999, J CLIN ONCOL, V17, P3143, DOI 10.1200/JCO.1999.17.10.3143
   Mirimanoff RO, 2006, J CLIN ONCOL, V24, P2563, DOI 10.1200/JCO.2005.04.5963
   Murat A, 2008, J CLIN ONCOL, V26, P3015, DOI 10.1200/JCO.2007.15.7164
   Newlands ES, 1997, CANCER TREAT REV, V23, P35, DOI 10.1016/S0305-7372(97)90019-0
   Ochs K, 2000, CANCER RES, V60, P5815
   Omuro AMP, 2007, MOL CANCER THER, V6, P1909, DOI 10.1158/1535-7163.MCT-07-0047
   POCOCK SJ, 1975, BIOMETRICS, V31, P103, DOI 10.2307/2529712
   Reardon DA, 2008, EXPERT OPIN INV DRUG, V17, P1225, DOI [10.1517/13543784.17.8.1225, 10.1517/13543784.17.8.1225 ]
   Reardon DA, 2008, J CLIN ONCOL, V26, P5610, DOI 10.1200/JCO.2008.16.7510
   Schilsky RL, 2008, LANCET ONCOL, V9, P504, DOI 10.1016/S1470-2045(08)70134-7
   Stummer W, 2006, LANCET ONCOL, V7, P392, DOI 10.1016/S1470-2045(06)70665-9
   Stupp R, 2002, J CLIN ONCOL, V20, P1375, DOI 10.1200/JCO.20.5.1375
   Stupp R, 2005, NEW ENGL J MED, V352, P987, DOI 10.1056/NEJMoa043330
   STUPP R, 2007, J CLIN ONCOL S, V25, pS75
   Stupp R, 2007, J CLIN ONCOL, V25, P4127, DOI 10.1200/JCO.2007.11.8554
   Taphoorn MJB, 2005, LANCET ONCOL, V6, P937, DOI 10.1016/S1470-2045(05)70432-0
   Thomas D, 2001, J CLIN ONCOL, V19, P509, DOI 10.1200/JCO.2001.19.2.509
   van den Bent MJ, 2009, J CLIN ONCOL, V27, P1268, DOI 10.1200/JCO.2008.17.5984
   van Rijn J, 2000, INT J RADIAT ONCOL, V47, P779, DOI 10.1016/S0360-3016(99)00539-8
   Vredenburgh JJ, 2007, CLIN CANCER RES, V13, P1253, DOI 10.1158/1078-0432.CCR-06-2309
   WALKER MD, 1980, NEW ENGL J MED, V303, P1323, DOI 10.1056/NEJM198012043032303
   Wedge SR, 1997, ANTI-CANCER DRUG, V8, P92, DOI 10.1097/00001813-199701000-00013
   Wen PY, 2008, NEW ENGL J MED, V359, P492, DOI 10.1056/NEJMra0708126
   Wick W, 2002, CANCER RES, V62, P1915
   Wick W, 2008, NEURO-ONCOLOGY, V10, P1019, DOI 10.1215/15228517-2008-058
   Yung WKA, 2000, BRIT J CANCER, V83, P588, DOI 10.1054/bjoc.2000.1316
NR 51
TC 5680
Z9 6169
U1 14
U2 478
PU ELSEVIER SCIENCE INC
PI NEW YORK
PA STE 800, 230 PARK AVE, NEW YORK, NY 10169 USA
SN 1470-2045
EI 1474-5488
J9 LANCET ONCOL
JI Lancet Oncol.
PD MAY
PY 2009
VL 10
IS 5
BP 459
EP 466
DI 10.1016/S1470-2045(09)70025-7
PG 8
WC Oncology
WE Science Citation Index Expanded (SCI-EXPANDED)
SC Oncology
GA 443KH
UT WOS:000265908100019
PM 19269895
DA 2024-03-10
ER

PT J
AU Pratt, D
   Abdullaev, Z
   Papanicolau-Sengos, A
   Ketchum, C
   Selvam, PP
   Chung, HJ
   Lee, I
   Raffeld, M
   Gilbert, MR
   Armstrong, TS
   Pytel, P
   Borys, E
   Klonoski, JM
   McCord, M
   Horbinski, C
   Brat, D
   Perry, A
   Solomon, D
   Eberhart, C
   Giannini, C
   Quezado, M
   Aldape, K
AF Pratt, Drew
   Abdullaev, Zied
   Papanicolau-Sengos, Antonios
   Ketchum, Courtney
   Selvam, Pavalan Panneer
   Chung, Hye-Jung
   Lee, Ina
   Raffeld, Mark
   Gilbert, Mark R.
   Armstrong, Terri S.
   Pytel, Peter
   Borys, Ewa
   Klonoski, Joshua M.
   McCord, Matthew
   Horbinski, Craig
   Brat, Daniel
   Perry, Arie
   Solomon, David
   Eberhart, Charles
   Giannini, Caterina
   Quezado, Martha
   Aldape, Kenneth
TI High-grade glioma with pleomorphic and pseudopapillary features (HPAP):
   a proposed type of circumscribed glioma in adults harboring frequent
   <i>TP53</i> mutations and recurrent monosomy 13
SO ACTA NEUROPATHOLOGICA
LA English
DT Article; Early Access
ID CENTRAL-NERVOUS-SYSTEM; CLASSIFICATION; TUMOR; MODEL
AB Tumors of the central nervous system (CNS) often display a wide morphologic spectrum that has, until recently, been the sole basis for tumor classification. The introduction of the integrated histomolecular diagnostic approach in CNS tumors has facilitated a classification system that is increasingly data-driven and with improved alignment to clinical outcome. Here, we report a previously uncharacterized glioma type (n = 31) using unsupervised clustering analysis of DNA methylation array data from approximately 14,000 CNS tumor samples. Histologic examination revealed circumscribed growth and morphologic similarities to pleomorphic xanthoastrocytoma (PXA), astroblastoma, ependymoma, polymorphous neuroepithelial tumor of the young (PLNTY), and IDH-wildtype glioblastoma (GBM). Median age (46.5 years) was significantly older than other circumscribed gliomas and younger than GBM. Dimensionality reduction with uniform manifold approximation and projection (UMAP) and hierarchical clustering confirmed a methylation signature distinct from known tumor types and methylation classes. DNA sequencing revealed recurrent mutations in TP53 (57%), RB1 (26%), NF1 (26%), and NF2 (14%). BRAF V600E mutations were detected in 3/27 sequenced cases (12%). Copy number analysis showed increased whole chromosome aneuploidy with recurrent loss of chromosome 13 (28/31 cases, 90%). CDKN2A/B deletion (2/31, 6%) and MGMT promoter methylation (1/31, 3%) were notably rare events. Most tumors showed features of a high-grade glioma, yet survival data showed significantly better overall survival compared to GBM (p < 0.0001). In summary, we describe a previously uncharacterized glioma of adults identified by a distinct DNA methylation signature and recurrent loss of chromosome 13.
C1 [Pratt, Drew; Abdullaev, Zied; Papanicolau-Sengos, Antonios; Ketchum, Courtney; Selvam, Pavalan Panneer; Chung, Hye-Jung; Lee, Ina; Raffeld, Mark; Quezado, Martha; Aldape, Kenneth] NCI, Lab Pathol, Ctr Canc Res, Bethesda, MD 20814 USA.
   [Gilbert, Mark R.; Armstrong, Terri S.] NCI, Neurooncol Branch, Ctr Canc Res, Bethesda, MD 20892 USA.
   [Pytel, Peter] Univ Chicago Med, Dept Pathol, Chicago, IL USA.
   [Borys, Ewa] Loyola Univ Med Ctr, Dept Pathol, Maywood, IL 60153 USA.
   [Klonoski, Joshua M.] Univ Utah, Hlth Sci Ctr, Dept Pathol, Salt Lake City, UT 84132 USA.
   [Klonoski, Joshua M.] Univ Utah, Hlth Sci Ctr, ARUP Labs, Salt Lake City, UT USA.
   [McCord, Matthew; Horbinski, Craig; Brat, Daniel] Northwestern Univ, Dept Pathol, Feinberg Sch Med, Chicago, IL 60611 USA.
   [Perry, Arie; Solomon, David] Univ Calif San Francisco, Dept Pathol, San Francisco, CA 94140 USA.
   [Eberhart, Charles] Johns Hopkins Univ, Dept Neuropathol & Ophthalm Pathol, Baltimore, MD USA.
   [Giannini, Caterina] Mayo Clin, Dept Lab Med & Pathol, Rochester, MN USA.
C3 National Institutes of Health (NIH) - USA; NIH National Cancer Institute
   (NCI); National Institutes of Health (NIH) - USA; NIH National Cancer
   Institute (NCI); Loyola University Chicago; Utah System of Higher
   Education; University of Utah; Utah System of Higher Education;
   University of Utah; ARUP Laboratories; Northwestern University; Feinberg
   School of Medicine; University of California System; University of
   California San Francisco; Johns Hopkins University; Mayo Clinic
RP Pratt, D; Aldape, K (通讯作者)，NCI, Lab Pathol, Ctr Canc Res, Bethesda, MD 20814 USA.
EM prattdw@nih.gov; kenneth.aldape@nih.gov
RI Armstrong, Terri S/J-6871-2016
OI Ketchum, Courtney/0000-0002-9573-0799; Pratt, Drew/0000-0003-3583-8308
CR Bady P, 2016, J MOL DIAGN, V18, P350, DOI 10.1016/j.jmoldx.2015.11.009
   Bady P, 2012, ACTA NEUROPATHOL, V124, P547, DOI 10.1007/s00401-012-1016-2
   Bender K, 2021, J NEURO-ONCOL, V153, P109, DOI 10.1007/s11060-021-03749-z
   Boisseauc W, 2019, ONCOLOGIST, V24, P1584, DOI 10.1634/theoncologist.2019-0223
   Capper D, 2018, ACTA NEUROPATHOL, V136, P181, DOI 10.1007/s00401-018-1879-y
   Capper D, 2018, NATURE, V555, P469, DOI 10.1038/nature26000
   Ghiaseddin A, 2021, NEURO-ONCOL ADV, V3, DOI 10.1093/noajnl/vdaa145
   Ito T, 2021, NAT GENET, V53, P1664, DOI 10.1038/s41588-021-00967-z
   Koelsche C, 2021, NAT COMMUN, V12, DOI 10.1038/s41467-020-20603-4
   Korshunov A, 2014, ACTA NEUROPATHOL, V128, P279, DOI 10.1007/s00401-013-1228-0
   Lehman NL, 2019, ACTA NEUROPATHOL COM, V7, DOI 10.1186/s40478-019-0689-3
   Louis DN, 2021, NEURO-ONCOLOGY, V23, P1231, DOI 10.1093/neuonc/noab106
   Lucas CHG, 2022, ACTA NEUROPATHOL, V143, P109, DOI 10.1007/s00401-021-02388-y
   Mackay A, 2017, CANCER CELL, V32, P520, DOI 10.1016/j.ccell.2017.08.017
   Min JL, 2018, BIOINFORMATICS, V34, P3983, DOI 10.1093/bioinformatics/bty476
   O'Leary B, 2016, NAT REV CLIN ONCOL, V13, P417, DOI 10.1038/nrclinonc.2016.26
   Peters KB, 2022, LANCET ONCOL, V23, P3, DOI 10.1016/S1470-2045(21)00662-8
   Raffeld M, 2020, ACTA NEUROPATHOL COM, V8, DOI 10.1186/s40478-020-00973-y
   Reinhardt A, 2018, ACTA NEUROPATHOL, V136, P273, DOI 10.1007/s00401-018-1837-8
   Robinson JT, 2011, NAT BIOTECHNOL, V29, P24, DOI 10.1038/nbt.1754
   Sturm D, 2016, CELL, V164, P1060, DOI 10.1016/j.cell.2016.01.015
   Uro-Coste E, 2019, ACTA NEUROPATHOL, V137, P175, DOI 10.1007/s00401-018-1935-7
   Wen PY, 2022, LANCET ONCOL, V23, P53, DOI 10.1016/S1470-2045(21)00578-7
   Wu ZC, 2022, NEURO-ONCOLOGY, V24, P571, DOI 10.1093/neuonc/noab227
   Yamasaki K, 2020, NEUROPATH APPL NEURO, V46, P190, DOI 10.1111/nan.12593
   Zhou WD, 2017, NUCLEIC ACIDS RES, V45, DOI 10.1093/nar/gkw967
NR 26
TC 11
Z9 12
U1 2
U2 5
PU SPRINGER
PI NEW YORK
PA ONE NEW YORK PLAZA, SUITE 4600, NEW YORK, NY, UNITED STATES
SN 0001-6322
EI 1432-0533
J9 ACTA NEUROPATHOL
JI Acta Neuropathol.
PD 2022 MAR
PY 2022
VL 143
IS 3
BP 403
EP 414
DI 10.1007/s00401-022-02404-9
EA FEB 2022
PG 12
WC Clinical Neurology; Neurosciences; Pathology
WE Science Citation Index Expanded (SCI-EXPANDED)
SC Neurosciences & Neurology; Pathology
GA ZD0ZS
UT WOS:000749387500001
PM 35103816
OA Green Submitted, Green Accepted
DA 2024-03-10
ER

PT J
AU Hersh, AM
   Jallo, GI
   Shimony, N
AF Hersh, Andrew M.
   Jallo, George I.
   Shimony, Nir
TI Surgical approaches to intramedullary spinal cord astrocytomas in the
   age of genomics
SO FRONTIERS IN ONCOLOGY
LA English
DT Review
DE intramedullary; astrocytoma; tumor; spinal cord; resection; biomarkers;
   targeted therapy; genetic
ID CENTRAL-NERVOUS-SYSTEM; MALIGNANT ASTROCYTOMAS; LOW-GRADE; PROMOTER
   METHYLATION; PROGNOSTIC-FACTORS; TUMORS; MANAGEMENT; OUTCOMES; MUTATION;
   GLIOMA
AB Intramedullary astrocytomas represent approximately 30%-40% of all intramedullary tumors and are the most common intramedullary tumor in children. Surgical resection is considered the mainstay of treatment in symptomatic patients with neurological deficits. Gross total resection (GTR) can be difficult to achieve as astrocytomas frequently present as diffuse lesions that infiltrate the cord. Therefore, GTR carries a substantial risk of new post-operative deficits. Consequently, subtotal resection and biopsy are often the only surgical options attempted. A midline or paramedian sulcal myelotomy is frequently used for surgical resection, although a dorsal root entry zone myelotomy can be used for lateral tumors. Intra-operative neuromonitoring using D-wave integrity, somatosensory, and motor evoked potentials is critical to facilitating a safe resection. Adjuvant radiation and chemotherapy, such as temozolomide, are often administered for high-grade recurrent or progressive lesions; however, consensus is lacking on their efficacy. Biopsied tumors can be analyzed for molecular markers that inform clinicians about the tumor's prognosis and response to conventional as well as targeted therapeutic treatments. Stratification of intramedullary tumors is increasingly based on molecular features and mutational status. The landscape of genetic and epigenetic mutations in intramedullary astrocytomas is not equivalent to their intracranial counterparts, with important difference in frequency and type of mutations. Therefore, dedicated attention is needed to cohorts of patients with intramedullary tumors. Targeted therapeutic agents can be designed and administered to patients based on their mutational status, which may be used in coordination with traditional surgical resection to improve overall survival and functional status.
C1 [Hersh, Andrew M.; Jallo, George I.; Shimony, Nir] Johns Hopkins Univ, Sch Med, Dept Neurosurg, Baltimore, MD 21205 USA.
   [Jallo, George I.] Johns Hopkins All Childrens Hosp, Inst Brain Protect Sci, Dept Neurosurg, Johns Hopkins Med, St Petersburg, FL 33701 USA.
   [Shimony, Nir] St Jude Childrens Res Hosp, Dept Surg, Memphis, TN USA.
   [Shimony, Nir] Bonheur Childrens Hosp, Bonheur Neurosci Inst, Memphis, TN USA.
   [Shimony, Nir] Univ Tennessee Hlth Sci Ctr, Dept Neurosurg, Memphis, TN USA.
C3 Johns Hopkins University; Johns Hopkins University; Johns Hopkins
   Medicine; St Jude Children's Research Hospital; University of Tennessee
   System; University of Tennessee Health Science Center
RP Jallo, GI (通讯作者)，Johns Hopkins Univ, Sch Med, Dept Neurosurg, Baltimore, MD 21205 USA.; Jallo, GI (通讯作者)，Johns Hopkins All Childrens Hosp, Inst Brain Protect Sci, Dept Neurosurg, Johns Hopkins Med, St Petersburg, FL 33701 USA.
CR Abd-El-Barr MM, 2016, J CLIN NEUROSCI, V29, P15, DOI 10.1016/j.jocn.2015.10.048
   Adams H, 2012, SPINE, V37, pE727, DOI 10.1097/BRS.0b013e31824584c0
   Ahmed R, 2016, J NEUROSURG-PEDIATR, V18, P594, DOI 10.3171/2016.5.PEDS15356
   Ahmed R, 2014, J NEUROSURG-PEDIATR, V13, P600, DOI [10.3171/2014.1.PEDS13316, 10.3171/2014.1.PEDS13317]
   Akinduro Oluwaseun O, 2021, J Neurosurg Spine, V35, P834, DOI 10.3171/2021.2.SPINE201675
   Alizada O, 2020, J CLIN NEUROSCI, V73, P201, DOI 10.1016/j.jocn.2019.12.054
   Alvi MA, 2019, MODERN PATHOL, V32, P1236, DOI 10.1038/s41379-019-0271-3
   Appay R, 2019, NEURO-ONCOLOGY, V21, P1519, DOI 10.1093/neuonc/noz124
   Argersinger DP, 2021, CANCERS, V13, DOI 10.3390/cancers13215280
   Azad TD, 2020, NEUROSURG FOCUS, V48, DOI 10.3171/2019.9.FOCUS19699
   Azad TD, 2019, ANN TRANSL MED, V7, DOI 10.21037/atm.2019.04.46
   Mirza AB, 2022, ACTA NEUROCHIR, V164, P2605, DOI 10.1007/s00701-022-05304-9
   Balasubramanian A, 2020, J CLIN NEUROSCI, V79, P269, DOI 10.1016/j.jocn.2020.07.028
   Banan R, 2017, ACTA NEUROPATHOL COM, V5, DOI 10.1186/s40478-017-0500-2
   Barkley Ariana, 2021, J Neurosurg Case Lessons, V1, pCASE2083, DOI 10.3171/CASE2083
   Bartanusz V, 2011, ANN NEUROL, V70, P194, DOI 10.1002/ana.22421
   Behling F, 2019, CANCERS, V11, DOI 10.3390/cancers11060794
   Benes V, 2009, EUR SPINE J, V18, P1397, DOI 10.1007/s00586-009-1076-8
   Benjamin CG, 2019, OPER NEUROSURG, V17, P525, DOI 10.1093/ons/opz039
   Binabaj MM, 2018, J CELL PHYSIOL, V233, P378, DOI 10.1002/jcp.25896
   Butenschoen VM, 2021, J NEURO-ONCOL, V151, P181, DOI 10.1007/s11060-020-03647-w
   Cagney DN, 2019, CUREUS J MED SCIENCE, V11, DOI 10.7759/cureus.4726
   Campello C, 2017, NEUROCHIRURGIE, V63, P381, DOI 10.1016/j.neuchi.2016.10.003
   Carl B, 2019, ACTA NEUROCHIR, V161, P2181, DOI 10.1007/s00701-019-04005-0
   Chai RC, 2020, ACTA NEUROPATHOL COM, V8, DOI 10.1186/s40478-020-00913-w
   Cheng JS, 2014, J NEUROSURG-PEDIATR, V13, P591, DOI 10.3171/2014.2.PEDS1392
   Cheng L, 2022, J NEUROSURG-SPINE, V36, P303, DOI 10.3171/2021.4.SPINE2140
   Chi JH, 2006, NEUROSURG CLIN N AM, V17, P1, DOI 10.1016/j.nec.2005.10.002
   Choudhri AF, 2014, NEURORADIOLOGY, V56, P169, DOI 10.1007/s00234-013-1316-9
   COHEN AR, 1989, J NEUROSURG, V70, P50, DOI 10.3171/jns.1989.70.1.0050
   Collins VP, 2015, ACTA NEUROPATHOL, V129, P775, DOI 10.1007/s00401-015-1410-7
   Connolly ID, 2017, J NEURO-ONCOL, V135, P29, DOI 10.1007/s11060-017-2557-y
   Cossu G, 2017, NEUROCHIRURGIE, V63, P413, DOI 10.1016/j.neuchi.2016.06.006
   Ellezam B, 2012, ACTA NEUROPATHOL, V124, P449, DOI 10.1007/s00401-012-1011-7
   Fletcher SMP, 2021, ULTRASOUND MED BIOL, V47, P1747, DOI 10.1016/j.ultrasmedbio.2021.03.007
   Fletcher SMP, 2020, THERANOSTICS, V10, P7758, DOI 10.7150/thno.46821
   Golpayegani M, 2023, GLOB SPINE J, V13, P227, DOI 10.1177/21925682221094766
   Govindan A, 2011, BRAIN TUMOR PATHOL, V28, P297, DOI 10.1007/s10014-011-0041-5
   Granata Francesca, 2017, Surg Neurol Int, V8, P56, DOI 10.4103/sni.sni_33_17
   Gu QQ, 2021, FRONT ONCOL, V11, DOI 10.3389/fonc.2021.701113
   Guss ZD, 2013, INT J RADIAT ONCOL, V85, P1307, DOI 10.1016/j.ijrobp.2012.11.022
   Haase S, 2018, EXPERT OPIN THER TAR, V22, P599, DOI 10.1080/14728222.2018.1487953
   Hamilton KR, 2019, J CLIN NEUROSCI, V63, P168, DOI 10.1016/j.jocn.2019.02.001
   Haque W, 2021, J CLIN NEUROSCI, V84, P8, DOI 10.1016/j.jocn.2020.12.015
   Hargrave DR, 2019, CLIN CANCER RES, V25, P7303, DOI 10.1158/1078-0432.CCR-19-2177
   Harrop JS, 2009, SPINE, V34, pS69, DOI 10.1097/BRS.0b013e3181b95c6f
   Hashizume R, 2014, NAT MED, V20, P1394, DOI 10.1038/nm.3716
   Hegi ME, 2005, NEW ENGL J MED, V352, P997, DOI 10.1056/NEJMoa043331
   Herbrecht A, 2017, NEUROCHIRURGIE, V63, P410, DOI 10.1016/j.neuchi.2016.04.006
   Hernández-Durán S, 2015, J CLIN NEUROSCI, V22, P1877, DOI 10.1016/j.jocn.2015.04.017
   Hersh AM, 2022, SPINE J, V22, P1345, DOI 10.1016/j.spinee.2022.03.005
   Hersh AM, 2022, J NEURO-ONCOL, V158, P117, DOI 10.1007/s11060-022-04017-4
   Hersh AM, 2022, J NEUROSURG-SPINE, V37, P252, DOI 10.3171/2022.1.SPINE211235
   Hersh DS, 2017, NEUROSURG FOCUS, V43, DOI 10.3171/2017.7.FOCUS17329
   Horbinski C, 2013, J NEUROPATH EXP NEUR, V72, P2, DOI 10.1097/NEN.0b013e318279f3db
   Horbinski C, 2010, ACTA NEUROPATHOL, V119, P641, DOI 10.1007/s00401-009-0634-9
   Houten JK, 2000, J NEURO-ONCOL, V47, P219, DOI 10.1023/A:1006466422143
   Hu JH, 2021, J HEMATOL ONCOL, V14, DOI 10.1186/s13045-021-01169-0
   Hu J, 2021, FRONT IMMUNOL, V11, DOI 10.3389/fimmu.2020.582828
   Huang KY, 2014, ONCOL LETT, V8, P1441, DOI 10.3892/ol.2014.2343
   Hussain I, 2020, NEUROSURG CLIN N AM, V31, P237, DOI 10.1016/j.nec.2019.12.004
   Indelicato DJ, 2019, INT J RADIAT ONCOL, V104, P149, DOI 10.1016/j.ijrobp.2019.01.078
   Ishi Y, 2020, BRAIN TUMOR PATHOL, V37, P81, DOI 10.1007/s10014-020-00369-9
   Iyer RR., 2017, BRAIN SPINE SURG ELD, DOI [10.1007/978-3-319-40232-1_16, DOI 10.1007/978-3-319-40232-1_16]
   Jallo GI, 2003, CHILD NERV SYST, V19, P641, DOI 10.1007/s00381-003-0820-3
   Jallo GI, 2001, J NEURO-ONCOL, V53, P61, DOI 10.1023/A:1011886516506
   Kahn J, 2011, INT J RADIAT ONCOL, V81, P232, DOI 10.1016/j.ijrobp.2010.05.009
   Kandemirli SG, 2020, CLIN RADIOL, V75, DOI 10.1016/j.crad.2020.05.010
   Karikari Isaac O, 2015, Neurosurgery, V76 Suppl 1, pS4, DOI 10.1227/01.neu.0000462073.71915.12
   Karpel-Massler G, 2019, CNS DRUGS, V33, P1155, DOI 10.1007/s40263-019-00684-6
   Khalid Syed, 2019, J Spine Surg, V5, P19, DOI 10.21037/jss.2018.12.06
   Kimchi G, 2020, NEUROSURG FOCUS, V50, DOI 10.3171/2021.2.FOCUS201084
   Koeller KK, 2000, RADIOGRAPHICS, V20, P1721, DOI 10.1148/radiographics.20.6.g00nv151721
   Komori T, 2022, LAB INVEST, V102, P126, DOI 10.1038/s41374-021-00667-6
   Konovalov NA, 2020, ACTA NATURAE, V12, P70, DOI [10.32607/actanaturae.10915, 10.32607/actanaturae.11155]
   Kurani H, 2019, CHILD NERV SYST, V35, P1525, DOI 10.1007/s00381-019-04282-1
   Kurz SC, 2020, J CLIN ONCOL, V38
   Lebrun L, 2020, ACTA NEUROPATHOL COM, V8, DOI 10.1186/s40478-020-00962-1
   Lee YS, 2015, J KOREAN NEUROSURG S, V58, P494, DOI 10.3340/jkns.2015.58.5.494
   Lemay A, 2021, NEUROIMAGE-CLIN, V31, DOI 10.1016/j.nicl.2021.102766
   Lin J, 2020, BMC CANCER, V20, DOI 10.1186/s12885-020-06955-6
   Liu DM, 2021, FRONT ONCOL, V11, DOI 10.3389/fonc.2021.699265
   Liu H., 2022, INSIGHTS IMAGING, V13, P1, DOI 10.1186/S13244-022-01227-2/FIGURES/7
   Losman JA, 2013, GENE DEV, V27, P836, DOI 10.1101/gad.217406.113
   Louis DN, 2021, NEURO-ONCOLOGY, V23, P1231, DOI 10.1093/neuonc/noab106
   Louis DN, 2016, ACTA NEUROPATHOL, V131, P803, DOI 10.1007/s00401-016-1545-1
   Low Justin Thomas, 2021, CNS Oncol, V10, pCNS71, DOI 10.2217/cns-2020-0030
   Lowis SP, 1998, CHILD NERV SYST, V14, P317, DOI 10.1007/s003810050233
   Lu VM, 2020, J NEURO-ONCOL, V148, P221, DOI 10.1007/s11060-020-03528-2
   Lu VM, 2019, J NEUROSURG-PEDIATR, V23, P308, DOI 10.3171/2018.9.PEDS18419
   Luksik AS, 2017, J NEUROSURG-PEDIATR, V19, P711, DOI 10.3171/2017.1.PEDS16528
   Maggs L, 2021, FRONT NEUROSCI-SWITZ, V15, DOI 10.3389/fnins.2021.662064
   Majzner RG, 2022, NATURE, V603, P934, DOI 10.1038/s41586-022-04489-4
   Mansouri A, 2019, NEURO-ONCOLOGY, V21, P167, DOI 10.1093/neuonc/noy132
   Manzano G, 2008, SPINAL CORD, V46, P540, DOI 10.1038/sc.2008.51
   Marker DF, 2022, NEURO-ONCOL ADV, V4, DOI 10.1093/noajnl/vdab182
   Marrazzo A, 2021, DIAGNOSTICS, V11, DOI 10.3390/diagnostics11091710
   Martínez-Ricarte F, 2018, CLIN CANCER RES, V24, P2812, DOI 10.1158/1078-0432.CCR-17-3800
   Mattox AK, 2019, NEURO-ONCOLOGY, V21, P1509, DOI 10.1093/neuonc/noz156
   McGirt MJ, 2008, NEUROSURGERY, V63, P55, DOI 10.1227/01.NEU.0000335070.37943.09
   McGirt MJ, 2008, J NEUROS-PEDIATR, V1, P57, DOI 10.3171/PED-08/01/057
   Milano MT, 2010, J NEURO-ONCOL, V98, P83, DOI 10.1007/s11060-009-0054-7
   Minehan KJ, 2009, INT J RADIAT ONCOL, V73, P727, DOI 10.1016/j.ijrobp.2008.04.060
   Mora J, 2007, NEURO-ONCOLOGY, V9, P39, DOI 10.1215/15228517-2006-026
   Nagashima Y, 2021, CELLS-BASEL, V10, DOI 10.3390/cells10102525
   Nagoshi N, 2022, SPINAL CORD, V60, P216, DOI 10.1038/s41393-021-00676-8
   Nandakumar P, 2017, FRONT ONCOL, V7, DOI 10.3389/fonc.2017.00236
   Noor H, 2021, CANCERS, V13, DOI 10.3390/cancers13215362
   Parker F, 2017, NEUROCHIRURGIE, V63, P402, DOI 10.1016/j.neuchi.2016.09.007
   Penman CL, 2015, FRONT ONCOL, V5, DOI 10.3389/fonc.2015.00054
   Persson O, 2019, FRONT NEUROL, V10, DOI 10.3389/fneur.2019.00814
   Pojskic M, 2019, OPER NEUROSURG, V17, pE107, DOI 10.1093/ons/opy386
   Prada F, 2014, J ULTRASOUND, V17, P195, DOI 10.1007/s40477-014-0102-9
   Quinn JA, 2009, CLIN CANCER RES, V15, P1064, DOI 10.1158/1078-0432.CCR-08-2130
   Raco A, 2005, NEUROSURGERY, V56, P972, DOI 10.1227/01.NEU.0000158318.66568.CC
   Ren J, 2018, SPINE, V43, pE1024, DOI 10.1097/BRS.0000000000002607
   Rijs K, 2019, WORLD NEUROSURG, V125, P498, DOI 10.1016/j.wneu.2019.01.007
   Rovin RA, 2007, J NEUROSURG-SPINE, V6, P447, DOI 10.3171/spi.2007.6.5.447
   Sala F, 2006, NEUROSURGERY, V58, P1129, DOI 10.1227/01.NEU.0000215948.97195.58
   Samartzis D, 2015, GLOB SPINE J, V5, P425, DOI 10.1055/s-0035-1549029
   Santi M, 2003, CANCER-AM CANCER SOC, V98, P554, DOI 10.1002/cncr.11514
   Sarkar C, 2002, BRIT J NEUROSURG, V16, P335, DOI 10.1080/02688697021000007588
   Schreck KC, 2019, CANCERS, V11, DOI 10.3390/cancers11091262
   Seaman SC, 2021, CLIN NEUROL NEUROSUR, V200, DOI 10.1016/j.clineuro.2020.106321
   Shankar GM, 2016, ACTA NEUROPATHOL, V131, P147, DOI 10.1007/s00401-015-1492-2
   Shao JN, 2021, J NEUROSURG-SPINE, V34, P303, DOI 10.3171/2020.6.SPINE191532
   Shih RY, 2020, RADIOGRAPHICS, V40, P1125, DOI 10.1148/rg.2020190196
   Solomon DA, 2016, BRAIN PATHOL, V26, P569, DOI 10.1111/bpa.12336
   Sturm D, 2012, CANCER CELL, V22, P425, DOI 10.1016/j.ccr.2012.08.024
   Sun MX, 2021, BRAIN TUMOR PATHOL, V38, P132, DOI 10.1007/s10014-021-00394-2
   Sun P, 2021, J INFLAMM RES, V14, P4777, DOI 10.2147/JIR.S321790
   Tabibkhooei Alireza, 2019, Surg Neurol Int, V10, P235, DOI 10.25259/SNI_548_2019
   Takai K, 2017, WORLD NEUROSURG, V108, DOI 10.1016/j.wneu.2017.08.142
   Takami T, 2015, NEUROL MED-CHIR, V55, P317, DOI 10.2176/nmc.ra.2014-0344
   Teng YD, 2019, EXP NEUROL, V311, P135, DOI 10.1016/j.expneurol.2018.09.010
   Tobin MK, 2015, NEUROSURG FOCUS, V39, DOI 10.3171/2015.5.FOCUS15158
   Topacio BR, 2019, MOL CELL, V74, P758, DOI 10.1016/j.molcel.2019.03.020
   Walker C, 2011, BRIT J RADIOL, V84, pS90, DOI 10.1259/bjr/23430927
   Wang YZ, 2021, NEUROSURGERY, V89, P300, DOI 10.1093/neuros/nyab174
   Wen PY, 2022, LANCET ONCOL, V23, P53, DOI 10.1016/S1470-2045(21)00578-7
   Wierzbicki K, 2020, CURR ONCOL REP, V22, DOI 10.1007/s11912-020-0877-0
   Wong AP, 2013, J NEURO-ONCOL, V115, P493, DOI 10.1007/s11060-013-1251-y
   Woodroffe RW, 2019, OPER NEUROSURG, V16, P518, DOI 10.1093/ons/opy185
   Yang RR, 2020, BRAIN PATHOL, V30, P541, DOI 10.1111/bpa.12801
   Yang S, 2022, FRONT MED-LAUSANNE, V8, DOI 10.3389/fmed.2021.802471
   Yu W, 2020, FRONT ONCOL, V9, DOI 10.3389/fonc.2019.01547
   Yuzawa S, 2021, CLIN NEUROPATHOL, V40, P201, DOI 10.5414/NP301314
   Zadnik PL, 2013, NAT REV NEUROL, V9, P257, DOI 10.1038/nrneurol.2013.48
   Zhang Jihong, 2012, Curr Mol Pharmacol, V5, P102
   Zhang M, 2019, SCI REP-UK, V9, DOI 10.1038/s41598-019-54286-9
   Zhang YW, 2020, CANCER MED-US, V9, P6996, DOI 10.1002/cam4.3364
   Zhang Y, 2018, CANCERS, V10, DOI 10.3390/cancers10090297
NR 152
TC 4
Z9 4
U1 5
U2 7
PU FRONTIERS MEDIA SA
PI LAUSANNE
PA AVENUE DU TRIBUNAL FEDERAL 34, LAUSANNE, CH-1015, SWITZERLAND
SN 2234-943X
J9 FRONT ONCOL
JI Front. Oncol.
PD SEP 6
PY 2022
VL 12
AR 982089
DI 10.3389/fonc.2022.982089
PG 16
WC Oncology
WE Science Citation Index Expanded (SCI-EXPANDED)
SC Oncology
GA 4Y0BK
UT WOS:000861199700001
PM 36147920
OA Green Published, gold
DA 2024-03-10
ER

PT J
AU Müether, M
   Jaber, M
   Johnson, TD
   Orringer, DA
   Stummer, W
AF Muether, Michael
   Jaber, Mohammed
   Johnson, Timothy D.
   Orringer, Daniel A.
   Stummer, Walter
TI A Data-Driven Approach to Predicting 5-Aminolevulinic Acid-Induced
   Fluorescence and World Health Organization Grade in Newly Diagnosed
   Diffuse Gliomas
SO NEUROSURGERY
LA English
DT Article
DE Aminolevulinic acid; Fluorescence; Glioma; Statistical models; Magnetic
   resonance imaging
ID GLIOBLASTOMA-MULTIFORME; NERVOUS-SYSTEM; GUIDED SURGERY; RESECTION;
   SPECIFICITY; SENSITIVITY; VALUES; EXTENT
AB BACKGROUND:A growing body of evidence has revealed the potential utility of 5-aminolevulinic acid (5-ALA) as a surgical adjunct in selected lower-grade gliomas. However, a reliable means of identifying which lower-grade gliomas will fluoresce has not been established.OBJECTIVE:To identify clinical and radiological factors predictive of intraoperative fluorescence in intermediate-grade gliomas. In addition, given that higher-grade gliomas are more likely to fluoresce than lower-grade gliomas, we also sought to develop a means of predicting glioma grade.METHODS:We investigated a cohort of patients with grade II and grade III gliomas who received 5-ALA before resection at a single institution. Using a logistic regression-based model, we evaluated 14 clinical and molecular variables considered plausible determinants of fluorescence. We then distilled the most predictive features to develop a model for predicting both fluorescence and tumor grade. We also explored the relationship between intraoperative fluorescence and diagnostic molecular markers.RESULTS:One hundered seventy-nine subjects were eligible for inclusion. Our logistic regression classifier accurately predicted intraoperative fluorescence in our cohort with 91.9% accuracy and revealed enhancement as the singular variable in determining intraoperative fluorescence. There was a direct relationship between enhancement on MRI and the likelihood of observed fluorescence. Observed fluorescence correlated with MIB-1 index but not with isocitrate dehydrogenase (IDH) status, 1p19q codeletion, or methylguanine DNA methyltransferase promoter methylation.CONCLUSION:We demonstrate a strong correlation between enhancement on preoperative MRI and the likelihood of visible fluorescence during surgery in patients with intermediate-grade glioma. Our analysis provides a robust method for predicting 5-ALA-induced fluorescence in patients with grade II and grade III gliomas.
C1 [Muether, Michael; Jaber, Mohammed; Stummer, Walter] Univ Hosp Munster, Dept Neurosurg, Munster, Germany.
   [Johnson, Timothy D.] Univ Michigan, Sch Publ Hlth, Dept Biostat, Ann Arbor, MI USA.
   [Orringer, Daniel A.] NYU Langone Hlth, Dept Neurosurg, New York, NY USA.
C3 University of Munster; University of Michigan System; University of
   Michigan; NYU Langone Medical Center
RP Müether, M (通讯作者)，Univ Hosp Munster, Dept Neurosurg, Albert Schweitzer Campus 1, D-48149 Munster, Germany.
EM Michael.muether@ukmuenster.de
OI Orringer, Daniel/0000-0001-6427-8376; Muther,
   Michael/0000-0001-9427-5555
CR Arvinda HR, 2009, J NEURO-ONCOL, V94, P87, DOI 10.1007/s11060-009-9807-6
   Capper D, 2009, ACTA NEUROPATHOL, V118, P599, DOI 10.1007/s00401-009-0595-z
   Caulo M, 2014, RADIOLOGY, V272, P494, DOI 10.1148/radiol.14132040
   Ewelt C, 2011, CLIN NEUROL NEUROSUR, V113, P541, DOI 10.1016/j.clineuro.2011.03.008
   Felsberg J, 2009, CLIN CANCER RES, V15, P6683, DOI 10.1158/1078-0432.CCR-08-2801
   Suárez-García JG, 2020, PLOS ONE, V15, DOI 10.1371/journal.pone.0228972
   Hadjipanayis CG, 2015, NEUROSURGERY, V77, P663, DOI 10.1227/NEU.0000000000000929
   Hartmann C, 2009, ACTA NEUROPATHOL, V118, P469, DOI 10.1007/s00401-009-0561-9
   Hosmann A, 2021, CANCERS, V13, DOI 10.3390/cancers13112540
   Jaber M, 2019, NEUROSURGERY, V84, P1214, DOI 10.1093/neuros/nyy365
   Jaber M, 2016, NEUROSURGERY, V78, P401, DOI 10.1227/NEU.0000000000001020
   Law M, 2003, AM J NEURORADIOL, V24, P1989
   Lee JYK, 2016, NEUROSURGERY, V79, P856, DOI 10.1227/NEU.0000000000001450
   Louis DN, 2017, BRAIN PATHOL, V27, P851, DOI 10.1111/bpa.12457
   Louis DN, 2016, ACTA NEUROPATHOL, V131, P803, DOI 10.1007/s00401-016-1545-1
   Müther M, 2019, NEUROSURGERY, V85, pE1020, DOI 10.1093/neuros/nyz199
   Nakamoto T, 2019, SCI REP-UK, V9, DOI 10.1038/s41598-019-55922-0
   Soni N, 2019, AM J NEURORADIOL, V40, P928, DOI 10.3174/ajnr.A6075
   Sorensen AG, 2001, J CLIN ONCOL, V19, P551, DOI 10.1200/JCO.2001.19.2.551
   Stepp H, 2018, LASER SURG MED, V50, P399, DOI 10.1002/lsm.22933
   Stummer W, 2006, LANCET ONCOL, V7, P392, DOI 10.1016/S1470-2045(06)70665-9
   Stummer W, 2000, J NEUROSURG, V93, P1003, DOI 10.3171/jns.2000.93.6.1003
   Stummer W, 2008, NEUROSURGERY, V62, P564, DOI [10.1227/01.NEU.0000297118.47076.5F, 10.1227/01.neu.0000317304.31579.17, 10.1227/01.NEU.0000346230.80425.3A]
   Stummer W, 2014, NEUROSURGERY, V74, P310, DOI 10.1227/NEU.0000000000000267
   Wang Q, 2016, EUR RADIOL, V26, P2670, DOI 10.1007/s00330-015-4046-z
   Widhalm G, 2020, J NEUROSURG, V133, P79, DOI 10.3171/2019.1.JNS182614
   Widhalm G, 2013, PLOS ONE, V8, DOI 10.1371/journal.pone.0076988
   Widhalm G, 2010, CANCER-AM CANCER SOC, V116, P1545, DOI 10.1002/cncr.24903
   Zhao SG, 2013, ANN SURG ONCOL, V20, P4379, DOI 10.1245/s10434-011-2201-6
NR 29
TC 3
Z9 3
U1 0
U2 0
PU LIPPINCOTT WILLIAMS & WILKINS
PI PHILADELPHIA
PA TWO COMMERCE SQ, 2001 MARKET ST, PHILADELPHIA, PA 19103 USA
SN 0148-396X
EI 1524-4040
J9 NEUROSURGERY
JI Neurosurgery
PD JUN
PY 2022
VL 90
IS 6
BP 800
EP 806
DI 10.1227/neu.0000000000001914
PG 7
WC Clinical Neurology; Surgery
WE Science Citation Index Expanded (SCI-EXPANDED)
SC Neurosciences & Neurology; Surgery
GA C9DL0
UT WOS:000964839200057
PM 35285461
OA hybrid, Green Published
DA 2024-03-10
ER

PT J
AU Maegawa, S
   Itaba, N
   Otsuka, S
   Kamitani, H
   Watanabe, T
   Tahimic, CGT
   Nanba, E
   Oshimura, M
AF Maegawa, S
   Itaba, N
   Otsuka, S
   Kamitani, H
   Watanabe, T
   Tahimic, CGT
   Nanba, E
   Oshimura, M
TI Coordinate downregulation of a novel imprinted transcript <i>ITUP1</i>
   with <i>PEG3</i> in glioma cell lines
SO DNA RESEARCH
LA English
DT Article
DE genomic imprinting; glioma; chromosome 19q; CpG island; methylation;
   tumor suppressor gene
ID MONOCHROMOSOMAL HYBRIDS; MAMMALIAN DEVELOPMENT; DNA METHYLATION; BRCA1
   GENE; EXPRESSION; HYPERMETHYLATION; BREAST
AB human paternally expressed gene 3 (PEG3) on chromosome 19q13.4 is one of the candidate tumor suppressor genes for glioma. We have previously reported that the epigenetic silencing of PEG3 expression in glioma cell lines is dependent on aberrant DNA methylation of an exonic CpG island. Here, we have identified three expressed sequence tags (ESTs), H80201, H78825 and AW197312, that exhibit paternal allele-specific expression, using human monochromosomal hybrids containing the paternal or maternal origin of PEG3 locus. The EST H80201 was shown to be expressed only from the paternal allele in normal human lymphoblasts by utilizing a single nucleotide polymorphism (SNP). Monoallelic expression of EST H80201 was also detected in non-tumor adult human brain tissues of gliomas. These ESTs were located directly adjacent to PEG3 in a head-to-head orientation. We have named this new transcript, imprinted transcript 1, which is located upstream but oppositely oriented to PEG3 (ITUP1). The ITUP1 showed a similar expression profile with PEG3 in glioma cell lines. Bisulfite genomic sequencing and reverse transcription (RT)-PCR analysis indicated that hypermethylation of the promoter region correlated with the absence of these transcripts. This suggests that ITUP1 and PEG3 are coordinately regulated, and that downregulation of the both genes may be important in the development of glioma.
C1 Tottori Univ, Grad Sch Med Sci, Dept Biomed Sci, Tottori 6838503, Japan.
   Tottori Univ, Res Ctr Biosci & Technol, Div Funct Genom, Tottori 6838503, Japan.
   Tottori Univ, Inst Neurol Sci, Dept Neurosurg, Tottori 6838504, Japan.
   Tottori Univ, Grad Sch Med Sci, Dept Human Genome Sci, Tottori 6838503, Japan.
C3 Tottori University; Tottori University; Tottori University; Tottori
   University
RP Oshimura, M (通讯作者)，Tottori Univ, Grad Sch Med Sci, Dept Biomed Sci, 86 Nishimachi, Tottori 6838503, Japan.
EM oshimura@grape.med.tottori-u.ac.jp
OI Tahimic, Candice/0000-0001-5862-2652
CR Adachi N, 2002, CELL, V109, P807, DOI 10.1016/S0092-8674(02)00758-4
   [Anonymous], 1997, LAB HEMATOL
   Bartolomei MS, 1997, ANNU REV GENET, V31, P493, DOI 10.1146/annurev.genet.31.1.493
   Dobrovic A, 1997, CANCER RES, V57, P3347
   Feinberg AP, 2002, CANCER RES, V62, P6784
   GRAFF JR, 1995, CANCER RES, V55, P5195
   Herman JG, 1996, CANCER RES, V56, P722
   HERMAN JG, 1994, P NATL ACAD SCI USA, V91, P9700, DOI 10.1073/pnas.91.21.9700
   Inoue J, 2001, J HUM GENET, V46, P137, DOI 10.1007/s100380170101
   Kim J, 2000, GENOME RES, V10, P1138, DOI 10.1101/gr.10.8.1138
   Kim J, 2003, HUM MOL GENET, V12, P233, DOI 10.1093/hmg/ddg028
   Kim J, 2001, GENOMICS, V77, P91, DOI 10.1006/geno.2001.6621
   Kohda T, 2001, GENES CELLS, V6, P237, DOI 10.1046/j.1365-2443.2001.00412.x
   Kugoh H, 1999, DNA Res, V6, P165, DOI 10.1093/dnares/6.3.165
   Maegawa S, 2001, MOL CARCINOGEN, V31, P1, DOI 10.1002/mc.1034
   Matsuura T, 1997, NAT GENET, V15, P74, DOI 10.1038/ng0197-74
   Meguro M, 1997, HUM MOL GENET, V6, P2127, DOI 10.1093/hmg/6.12.2127
   MERLO A, 1995, NAT MED, V1, P686, DOI 10.1038/nm0795-686
   Mitsuya K, 1998, GENES CELLS, V3, P245, DOI 10.1046/j.1365-2443.1998.00183.x
   Mitsuya K, 1999, HUM MOL GENET, V8, P1209, DOI 10.1093/hmg/8.7.1209
   Morison IM, 1998, HUM MOL GENET, V7, P1599, DOI 10.1093/hmg/7.10.1599
   Okita C, 2003, GENOMICS, V81, P556, DOI 10.1016/S0888-7543(03)00052-1
   Reik W, 2001, SCIENCE, V293, P1089, DOI 10.1126/science.1063443
   Stirzaker C, 1997, CANCER RES, V57, P2229
   Szeto IYY, 2000, GENOMICS, V67, P221, DOI 10.1006/geno.2000.6251
   Tilghman SM, 1999, CELL, V96, P185, DOI 10.1016/S0092-8674(00)80559-0
   Xu CF, 1997, HUM MOL GENET, V6, P1057, DOI 10.1093/hmg/6.7.1057
   Yoshioka H, 2001, J HUM GENET, V46, P626, DOI 10.1007/s100380170013
NR 28
TC 11
Z9 13
U1 0
U2 0
PU OXFORD UNIV PRESS
PI OXFORD
PA GREAT CLARENDON ST, OXFORD OX2 6DP, ENGLAND
SN 1340-2838
EI 1756-1663
J9 DNA RES
JI DNA Res.
PD FEB 29
PY 2004
VL 11
IS 1
BP 37
EP 49
DI 10.1093/dnares/11.1.37
PG 13
WC Genetics & Heredity
WE Science Citation Index Expanded (SCI-EXPANDED)
SC Genetics & Heredity
GA 818XS
UT WOS:000221278400004
PM 15141944
OA gold
DA 2024-03-10
ER

PT J
AU Lazarevic, M
   Jovanovic, N
   Cvetkovic, VJ
   Tosic, S
   Vitorovic, J
   Stamenkovic, S
   Nikolov, V
   Vidovic, N
   Peric, JK
   Jovanovic, M
   Mitrovic, T
AF Lazarevic, Milica
   Jovanovic, Nikola
   Cvetkovic, Vladimir J.
   Tosic, Svetlana
   Vitorovic, Jelena
   Stamenkovic, Slavisa
   Nikolov, Vesna
   Vidovic, Natasa
   Kostic Peric, Jelena
   Jovanovic, Marija
   Mitrovic, Tatjana
TI A Comparison of <i>MGMT</i> Testing by MSP and qMSP in Paired
   Snap-Frozen and Formalin-Fixed Paraffin-Embedded Gliomas
SO DIAGNOSTICS
LA English
DT Article
DE MSP; qMSP; glioma; MGMT; FFPE; prognostic factor
ID CENTRAL-NERVOUS-SYSTEM; PROMOTER METHYLATION; O-6-METHYLGUANINE-DNA
   METHYLTRANSFERASE; ADJUVANT TEMOZOLOMIDE; ESCHERICHIA-COLI;
   GENE-EXPRESSION; DNA; REPAIR; RADIOTHERAPY; GLIOBLASTOMA
AB Comparative analysis of the conventional methylation-specific PCR (MSP) vs. the quantitative MSP (qMSP) assessment of the O-6-methylguanine-DNA methyltransferase (MGMT) promoter methylation status in 34 snap-frozen (SF) glioma samples was performed. The accuracy of the semi-quantitative MSP was compared with the corresponding qMSP semi-quantitative values using two semi-quantitative cut-off values (0-unmethylated and 1-weakly methylated) to discriminate methylated from unmethylated samples. In the case of the cut-off value 0, MSP test showed 80.0% sensitivity and 78.9% specificity compared to the reference qMSP analysis. However, when using the cut-off value 1, the diagnostic accuracy of the MSP test was significantly higher (85.7% sensitivity, 85.2% specificity). Fleiss' Kappa statistical analyses indicated moderate agreement (Fleiss' Kappa Coefficient = 0.509; 70.59% agreement) between MSP and qMSP semi-quantitative measurements of MGMT promoter methylation in glioma patients, justifying the conventional MSP use in diagnostics and confirming its high reliability. Further, we aimed to compare the validity of SF and formalin-fixed paraffin-embedded (FFPE) glioma samples for MGMT testing. Statistical analyses indicated moderate overall agreement of FFPE glioma samples and SF MSP semi-quantitative measurements (Fleiss' Kappa Coefficient = 0.516/0.509; 70.0% agreement) and emphasized their low reliability in the assessment of highly methylated MGMT promoter samples.
C1 [Lazarevic, Milica; Jovanovic, Nikola; Cvetkovic, Vladimir J.; Tosic, Svetlana; Vitorovic, Jelena; Stamenkovic, Slavisa; Jovanovic, Marija; Mitrovic, Tatjana] Univ Nis, Fac Sci & Math, Dept Biol & Ecol, Lab Mol Biol & Biotechnol, Nish 18000, Serbia.
   [Nikolov, Vesna] Univ Nis, Fac Med, Clin Ctr, Clin Neurosurg, Nish 18000, Serbia.
   [Vidovic, Natasa] Univ Nis, Fac Med, Pathol & Pathol Anath Ctr, Clin Ctr, Nish 18000, Serbia.
   [Kostic Peric, Jelena] Univ Belgrade, Inst Mol Genet & Genet Engn, Lab Mol Biomed, Belgrade 11042, Serbia.
C3 University of Nis; University of Nis; University of Nis; University of
   Belgrade
RP Jovanovic, N (通讯作者)，Univ Nis, Fac Sci & Math, Dept Biol & Ecol, Lab Mol Biol & Biotechnol, Nish 18000, Serbia.
EM nikola.jovanovic1@pmf.edu.rs
OI Vitorovic, Jelena/0000-0003-3267-7799; Cvetkovic,
   Vladimir/0000-0002-7462-310X; Kostic Peric, Jelena/0000-0001-5061-5458;
   Jovanovic, Nikola/0000-0003-0185-2304
FU Ministry of Education, Science and Technological Development of the
   Republic Serbia [451-03-68/2022-14/200124, 451-03-68/2022-14/200042]
FX This research was funded by Ministry of Education, Science and
   Technological Development of the Republic Serbia, grant numbers
   451-03-68/2022-14/200124 and 451-03-68/2022-14/200042.
CR Baumert BG, 2016, LANCET ONCOL, V17, P1521, DOI 10.1016/S1470-2045(16)30313-8
   Christians A, 2012, PLOS ONE, V7, DOI 10.1371/journal.pone.0033449
   CITRON M, 1991, CANCER RES, V51, P4131
   COSTELLO JF, 1994, J BIOL CHEM, V269, P17228
   DEMPLE B, 1982, J BIOL CHEM, V257, P13776
   Dietrich D, 2013, PLOS ONE, V8, DOI 10.1371/journal.pone.0077771
   Esteller M, 1999, CANCER RES, V59, P793
   Esteller M, 2000, NEW ENGL J MED, V343, P1350, DOI 10.1056/NEJM200011093431901
   Everhard S, 2009, NEURO-ONCOLOGY, V11, P348, DOI 10.1215/15228517-2009-001
   Fan Y, 2022, ARCH PUBLIC HEALTH, V80, DOI 10.1186/s13690-022-00965-5
   Ferlay J., 2021, CA-CANCER J CLIN, V71, P209, DOI [DOI 10.3322/caac.21660, 10.3322/caac.21660]
   Havik AB, 2012, J TRANSL MED, V10, DOI 10.1186/1479-5876-10-36
   HAYAKAWA H, 1990, J MOL BIOL, V213, P739, DOI 10.1016/S0022-2836(05)80260-8
   Hegi ME, 2004, CLIN CANCER RES, V10, P1871, DOI 10.1158/1078-0432.CCR-03-0384
   Hegi ME, 2005, NEW ENGL J MED, V352, P997, DOI 10.1056/NEJMoa043331
   Herman JG, 1996, P NATL ACAD SCI USA, V93, P9821, DOI 10.1073/pnas.93.18.9821
   Holmes EE, 2014, PLOS ONE, V9, DOI 10.1371/journal.pone.0093933
   Jovanovic N.M., 2020, BIOL NYSSANA, V11, P139, DOI [10.5281/zenodo.4393973, DOI 10.5281/ZENODO.4393973]
   Jovanovic N, 2022, INT J MOL SCI, V23, DOI 10.3390/ijms232113034
   Jovanovic N, 2019, BIOTECHNOL BIOTEC EQ, V33, P639, DOI 10.1080/13102818.2019.1604158
   Jovanovic N, 2019, MEDICINA-LITHUANIA, V55, DOI 10.3390/medicina55020034
   Lakomy R, 2020, FRONT ONCOL, V10, DOI 10.3389/fonc.2020.00840
   Louis DN, 2021, NEURO-ONCOLOGY, V23, P1231, DOI 10.1093/neuonc/noab106
   Low JT, 2022, NEURO-ONCOL PRACT, V9, P165, DOI 10.1093/nop/npac015
   Malley DS, 2011, ACTA NEUROPATHOL, V121, P651, DOI 10.1007/s00401-011-0803-5
   Malmström A, 2020, NEURO-ONCOL PRACT, V7, P68, DOI 10.1093/nop/npz039
   Mansouri A, 2019, NEURO-ONCOLOGY, V21, P167, DOI 10.1093/neuonc/noy132
   Pinson H, 2020, J NEURO-ONCOL, V146, P55, DOI 10.1007/s11060-019-03334-5
   Rezvani N, 2017, ONCOL LETT, V13, P3277, DOI 10.3892/ol.2017.5815
   RYDBERG B, 1990, J BIOL CHEM, V265, P9563
   Sekiguchi M, 1996, J CANCER RES CLIN, V122, P199, DOI 10.1007/BF01209646
   SEKIGUCHI M, 1987, TRENDS GENET, V3, P51, DOI 10.1016/0168-9525(87)90167-3
   Stupp R, 2005, NEW ENGL J MED, V352, P987, DOI 10.1056/NEJMoa043330
   Stupp R, 2009, LANCET ONCOL, V10, P459, DOI 10.1016/S1470-2045(09)70025-7
   TANO K, 1990, P NATL ACAD SCI USA, V87, P686, DOI 10.1073/pnas.87.2.686
   Weller M, 2021, NAT REV CLIN ONCOL, V18, P170, DOI 10.1038/s41571-020-00447-z
   Yoshioka Masaki, 2018, Oncotarget, V9, P27728, DOI 10.18632/oncotarget.25543
   Yu W, 2020, FRONT ONCOL, V9, DOI 10.3389/fonc.2019.01547
NR 38
TC 0
Z9 0
U1 2
U2 3
PU MDPI
PI BASEL
PA ST ALBAN-ANLAGE 66, CH-4052 BASEL, SWITZERLAND
EI 2075-4418
J9 DIAGNOSTICS
JI Diagnostics
PD FEB
PY 2023
VL 13
IS 3
AR 360
DI 10.3390/diagnostics13030360
PG 16
WC Medicine, General & Internal
WE Science Citation Index Expanded (SCI-EXPANDED)
SC General & Internal Medicine
GA 8T3UO
UT WOS:000929191600001
PM 36766464
OA Green Published, gold
DA 2024-03-10
ER

PT J
AU Sonoda, Y
AF Sonoda, Yukihiko
TI Clinical impact of revisions to the WHO classification of diffuse
   gliomas and associated future problems
SO INTERNATIONAL JOURNAL OF CLINICAL ONCOLOGY
LA English
DT Review; Early Access
DE Diffuse glioma; IDH mutation; 1p; 19q co-deletion; 2016 WHO CNS
ID PHASE-III TRIAL; OLIGODENDROGLIAL TUMORS; ADULT PATIENTS; GRADE II;
   TEMOZOLOMIDE; SURVIVAL; IDH; GLIOBLASTOMA; MUTATIONS; CHEMOTHERAPY
AB The publication of the 2016 World Health Organization Classification of Tumors of the Central Nervous System (2016 WHO CNS) represented a major change in the classification of brain tumors. It is essential to determine the IDH and 1p/19q statuses of diffuse gliomas to ensure that the final diagnosis is accurate. The integrated diagnostic method outlined in the 2016 WHO CNS has enabled more precise prediction of the prognoses of diffuse gliomas. However, there are further two points that need to be addressed when planning future clinical trials. The first is the problems with the WHO grading system for diffuse gliomas. The second is that examinations for IDH mutations and 1p/19q co-deletion are not sufficient on their own to accurately predict the prognosis of diffuse glioma patients. Risk of an IDH-mut diffuse glioma should be evaluated based on a combination of clinical factors (age and the resection rate), molecular factors (the presence/absence of CDKN2A deletion), and histological factors (morphology and the mitotic index). Glioblastoma (GBM) have also been classified according to their IDH status; however, the frequency of IDH gene mutations is only 5-10% in GBM. Other molecular markers such as MGMT methylation, pTERT mutations and EGFR amplification could be more important to predict clinical outcome. Therefore, the next revision of the classification of diffuse gliomas will propose a detailed classification based on additional markers. In the near future, treatments for diffuse gliomas will be chosen according to the molecular profile of each tumor.
C1 [Sonoda, Yukihiko] Yamagata Univ, Fac Med, Dept Neurosurg, Iida Nishi 2-2-2, Yamagata 9909585, Japan.
C3 Yamagata University
RP Sonoda, Y (通讯作者)，Yamagata Univ, Fac Med, Dept Neurosurg, Iida Nishi 2-2-2, Yamagata 9909585, Japan.
EM ysonoda@med.id.yamagata-u.ac.jp
OI Sonoda, Yukihiko/0000-0001-7651-1374
CR Appay R, 2019, NEURO-ONCOLOGY, V21, P1519, DOI 10.1093/neuonc/noz124
   Arita H, 2016, ACTA NEUROPATHOL COM, V4, DOI 10.1186/s40478-016-0351-2
   Arita H, 2013, ACTA NEUROPATHOL, V126, P267, DOI 10.1007/s00401-013-1141-6
   Baumert BG, 2016, LANCET ONCOL, V17, P1521, DOI 10.1016/S1470-2045(16)30313-8
   Bernstein A, 2020, J NEUROSURG, V133, P1704, DOI 10.3171/2019.8.JNS19643
   Brat DJ, 2018, ACTA NEUROPATHOL, V136, P805, DOI 10.1007/s00401-018-1913-0
   Buckner JC, 2016, NEW ENGL J MED, V374, P1344, DOI 10.1056/NEJMoa1500925
   Caccese M, 2019, CRIT REV ONCOL HEMAT, V135, P128, DOI 10.1016/j.critrevonc.2018.12.002
   Cairncross G, 2013, J CLIN ONCOL, V31, P337, DOI 10.1200/JCO.2012.43.2674
   Cairncross JG, 2014, J CLIN ONCOL, V32, P783, DOI 10.1200/JCO.2013.49.3726
   Cairncross JG, 1998, J NATL CANCER I, V90, P1473, DOI 10.1093/jnci/90.19.1473
   Chinot OL, 2014, NEW ENGL J MED, V370, P709, DOI 10.1056/NEJMoa1308345
   Collins VP, 2015, ACTA NEUROPATHOL, V129, P775, DOI 10.1007/s00401-015-1410-7
   Dang L, 2016, ANN ONCOL, V27, P599, DOI 10.1093/annonc/mdw013
   Eckel-Passow JE, 2015, NEW ENGL J MED, V372, P2499, DOI 10.1056/NEJMoa1407279
   Ellison DW, 2019, ACTA NEUROPATHOL, V137, P683, DOI 10.1007/s00401-019-01987-0
   Esteller M, 1999, CANCER RES, V59, P793
   Gilbert MR, 2014, NEW ENGL J MED, V370, P699, DOI 10.1056/NEJMoa1308573
   Hegi ME, 2005, NEW ENGL J MED, V352, P997, DOI 10.1056/NEJMoa043331
   Jones DTW, 2009, ONCOGENE, V28, P2119, DOI 10.1038/onc.2009.73
   Kawaguchi T, 2016, J NEURO-ONCOL, V129, P505, DOI 10.1007/s11060-016-2201-2
   Keles GE, 2006, J NEUROSURG, V105, P34, DOI 10.3171/jns.2006.105.1.34
   Kirson ED, 2007, P NATL ACAD SCI USA, V104, P10152, DOI 10.1073/pnas.0702916104
   Korshunov A, 2009, ACTA NEUROPATHOL, V118, P401, DOI 10.1007/s00401-009-0550-z
   Labussière M, 2014, NEUROLOGY, V83, P1200, DOI 10.1212/WNL.0000000000000814
   Lassman AB, 2019, NEURO-ONCOLOGY, V21, P106, DOI 10.1093/neuonc/noy091
   Lee Y, 2017, ACTA NEUROPATHOL COM, V5, DOI 10.1186/s40478-017-0465-1
   Louis DN, 2018, ACTA NEUROPATHOL, V135, P639, DOI 10.1007/s00401-018-1826-y
   Louis DN, 2018, ACTA NEUROPATHOL, V135, P481, DOI 10.1007/s00401-018-1808-0
   Louis DN, 2016, WHO classification of tumors of the central nervous system
   Louis DN., 2007, WHO CLASSIFICATION T
   Nguyen HN, 2017, NEURO-ONCOLOGY, V19, P394, DOI 10.1093/neuonc/now189
   Olar A, 2015, ACTA NEUROPATHOL, V129, P585, DOI 10.1007/s00401-015-1398-z
   Oppenlander ME, 2014, J NEUROSURG, V120, P846, DOI 10.3171/2013.12.JNS13184
   Pignatti F, 2002, J CLIN ONCOL, V20, P2076, DOI 10.1200/JCO.2002.08.121
   Pope WB, 2005, AM J NEURORADIOL, V26, P2466
   Pratt D, 2018, ACTA NEUROPATHOL, V135, P299, DOI 10.1007/s00401-018-1805-3
   Reuss DE, 2015, ACTA NEUROPATHOL, V129, P133, DOI 10.1007/s00401-014-1370-3
   Sahm F, 2014, ACTA NEUROPATHOL, V128, P551, DOI 10.1007/s00401-014-1326-7
   Sanai N, 2011, J NEUROSURG, V115, P3, DOI 10.3171/2011.2.JNS10998
   Shibahara I, 2012, INT J CLIN ONCOL, V17, P551, DOI 10.1007/s10147-011-0323-2
   Stupp R, 2005, NEW ENGL J MED, V352, P987, DOI 10.1056/NEJMoa043330
   Stupp R, 2017, JAMA-J AM MED ASSOC, V318, P2306, DOI 10.1001/jama.2017.18718
   Suzuki H, 2015, NAT GENET, V47, P458, DOI 10.1038/ng.3273
   Tabouret E, 2016, ACTA NEUROPATHOL, V132, P625, DOI 10.1007/s00401-016-1611-8
   van den Bent MJ, 2017, LANCET, V390, P1645, DOI 10.1016/S0140-6736(17)31442-3
   van den Bent MJ, 2017, J CLIN ONCOL, V35, P2394, DOI 10.1200/JCO.2017.72.6737
   van den Bent MJ, 2013, CLIN CANCER RES, V19, P5513, DOI 10.1158/1078-0432.CCR-13-1157
   van den Bent MJ, 2013, J CLIN ONCOL, V31, P344, DOI 10.1200/JCO.2012.43.2229
   van den Bent MJ, 2010, ACTA NEUROPATHOL, V120, P297, DOI 10.1007/s00401-010-0725-7
   van den Bent MJ, 2005, LANCET, V366, P985, DOI 10.1016/S0140-6736(05)67070-5
   van den Bent MJ, 2003, J CLIN ONCOL, V21, P2525, DOI 10.1200/JCO.2003.12.015
   Vinagre J, 2013, NAT COMMUN, V4, DOI 10.1038/ncomms3185
   Weller M, 2015, ACTA NEUROPATHOL, V129, P679, DOI 10.1007/s00401-015-1409-0
   Wick W, 2016, NEURO-ONCOLOGY, V18, P1529, DOI 10.1093/neuonc/now133
   Yan H, 2009, NEW ENGL J MED, V360, P765, DOI 10.1056/NEJMoa0808710
   Yung WKA, 1999, J CLIN ONCOL, V17, P2762, DOI 10.1200/JCO.1999.17.9.2762
NR 57
TC 13
Z9 16
U1 1
U2 4
PU SPRINGER JAPAN KK
PI TOKYO
PA SHIROYAMA TRUST TOWER 5F, 4-3-1 TORANOMON, MINATO-KU, TOKYO, 105-6005,
   JAPAN
SN 1341-9625
EI 1437-7772
J9 INT J CLIN ONCOL
JI Int. J. Clin. Oncol.
PD 2020 JUN
PY 2020
VL 25
IS 6
BP 1004
EP 1009
DI 10.1007/s10147-020-01628-7
EA FEB 2020
PG 6
WC Oncology
WE Science Citation Index Expanded (SCI-EXPANDED)
SC Oncology
GA LZ4YD
UT WOS:000511064300001
PM 32020379
DA 2024-03-10
ER

PT J
AU Kroes, RA
   Moskal, JR
AF Kroes, Roger A.
   Moskal, Joseph R.
TI The role of DNA methylation in ST6Gal1 expression in gliomas
SO GLYCOBIOLOGY
LA English
DT Article
DE DNA methylation; epigenetics; promoter; ST6Gal1; transcription
ID BETA-GALACTOSIDE ALPHA-2,6-SIALYLTRANSFERASE; CANDIDATE
   TUMOR-SUPPRESSOR; DE-NOVO METHYLATION; GENE-EXPRESSION; CELL-LINES;
   ALPHA 2,6-SIALYLTRANSFERASE; EPIGENETIC REGULATION; CPG ISLANDS;
   5-AZA-2'-DEOXYCYTIDINE DECITABINE; IMMUNODEFICIENCY SYNDROME
AB The mechanism of transcriptional silencing of ST6Gal1 in gliomas has not yet been elucidated. Multiple independent promoters govern the expression of the ST6Gal I gene. Here, we investigated whether epigenetic abnormalities involving DNA methylation affect ST6Gal1 expression. Transcript-specific qRT-PCR following exposure of glioma cell lines to 5-aza-2'-deoxycytidine (5-aza-dC), a DNA methyltransferase inhibitor, resulted in the re-expression of the normally quiescent ST6Gal1 mRNA driven exclusively by the P3 promoter sequence. The P3 promoter-specific transcription start site (TSS) was delineated by primer extension and core promoter sequences and associated functional transcription elements identified by deletion analysis utilizing chloramphenicol acetyltransferase reporter constructs. Minimal promoter activity was found to reside within the first 100 bp of the TSS and maximal activity was controlled by functional AP2 binding sites residing between 400 and 500 bp upstream of the initiation site. As altered AP2 binding was not directly associated with AP2 availability, these analyses demonstrate that ST6Gal1 transcription is regulated by DNA methylation within core promoter regions, ultimately by determining critical transcription factor accessibility within these regions. Transcriptional reactivation of ST6Gal1 expression by 5-aza-dC resulted in increased cell surface alpha 2,6 sialoglycoconjugate expression, increased alpha 2,6 sialylation of beta 1 integrin, and decreased adhesion to fibronectin substrate: functional correlates of decreased invasivity. The effects of global hypomethylation are not glycome-wide. Focused glycotranscriptomic analyses of three invasive glioma cell lines following 5-aza-dC treatment demonstrated the modulation of select glycogene transcripts. Taken together, these results demonstrate that epigenetic modulation of ST6Gal1 expression plays a key role in the glioma phenotype in vitro and that that therapeutic approaches targeting elements of the epigenetic machinery for the treatment of human glioblastoma are warranted.
C1 [Kroes, Roger A.; Moskal, Joseph R.] Northwestern Univ, Dept Biomed Engn, Falk Ctr Mol Therapeut, Evanston, IL 60201 USA.
C3 Northwestern University
RP Kroes, RA (通讯作者)，Northwestern Univ, Dept Biomed Engn, Falk Ctr Mol Therapeut, Evanston, IL 60201 USA.
EM r-kroes@northwestern.edu
RI Moskal, Joseph/B-7628-2009; Kroes, Roger A/B-7620-2009
FU American Cancer Society-Illinois Division [207465]; Falk Medical
   Research Trust, Chicago, IL
FX This work was supported by The American Cancer Society-Illinois Division
   [Grant #207465 to R.A.K.] and the Falk Medical Research Trust, Chicago,
   IL [to J.R.M].
CR Alaminos M, 2005, CANCER RES, V65, P2565, DOI 10.1158/0008-5472.CAN-04-4283
   ANTEQUERA F, 1993, P NATL ACAD SCI USA, V90, P11995, DOI 10.1073/pnas.90.24.11995
   ANTEQUERA F, 1990, CELL, V62, P503, DOI 10.1016/0092-8674(90)90015-7
   Antony P, 2014, BMC CANCER, V14, DOI 10.1186/1471-2407-14-901
   Bachman KE, 1999, CANCER RES, V59, P798
   Baubec T, 2014, CURR OPIN GENET DEV, V25, P85, DOI 10.1016/j.gde.2013.11.015
   Baylin S, 2002, CANCER CELL, V1, P299, DOI 10.1016/S1535-6108(02)00061-2
   Bender CM, 1998, CANCER RES, V58, P95
   Bezecny P, 2014, MED ONCOL, V31, DOI 10.1007/s12032-014-0985-5
   Caretti A, 2012, INT J BIOCHEM CELL B, V44, P84, DOI 10.1016/j.biocel.2011.09.010
   Chen C, 2000, GLYCOBIOLOGY, V10, P531, DOI 10.1093/glycob/10.5.531
   Chen H, 2014, NUCLEIC ACIDS RES, V42, P1563, DOI 10.1093/nar/gkt1019
   Chen RZ, 1998, NATURE, V395, P89, DOI 10.1038/25779
   COMB M, 1990, NUCLEIC ACIDS RES, V18, P3975, DOI 10.1093/nar/18.13.3975
   Costello JF, 2003, FRONT BIOSCI, V8, pS175, DOI 10.2741/1027
   Costello JF, 2001, J MED GENET, V38, P285, DOI 10.1136/jmg.38.5.285
   Dall'Olio F, 2004, GLYCOBIOLOGY, V14, P39, DOI 10.1093/glycob/cwh002
   Dall'Olio Fabio, 2000, Glycoconjugate Journal, V17, P669, DOI 10.1023/A:1011077000164
   Dawson G, 2004, J NEUROCHEM, V89, P1436, DOI 10.1111/j.1471-4159.2004.02435.x
   de Groote ML, 2012, NUCLEIC ACIDS RES, V40, P10596, DOI 10.1093/nar/gks863
   Deaton AM, 2011, GENE DEV, V25, P1010, DOI 10.1101/gad.2037511
   Esteller M, 2000, CANCER RES, V60, P2368
   FEINBERG AP, 1983, NATURE, V301, P89, DOI 10.1038/301089a0
   Feinberg AP, 2005, CANCER CELL, V8, P267, DOI 10.1016/j.ccr.2005.09.014
   Feinberg AP, 2004, NAT REV CANCER, V4, P143, DOI 10.1038/nrc1279
   FEINBERG AP, 1988, CANCER RES, V48, P1159
   Foltz G, 2006, CANCER RES, V66, P6665, DOI 10.1158/0008-5472.CAN-05-4453
   Fuster MM, 2005, NAT REV CANCER, V5, P526, DOI 10.1038/nrc1649
   GAMASOSA MA, 1983, NUCLEIC ACIDS RES, V11, P6883, DOI 10.1093/nar/11.19.6883
   Gaudet F, 2003, SCIENCE, V300, P489, DOI 10.1126/science.1083558
   Giannini C, 2005, NEURO-ONCOLOGY, V7, P164, DOI 10.1215/S1152851704000821
   Gonzalo S, 2006, NAT CELL BIOL, V8, P416, DOI 10.1038/ncb1386
   Hakomori S, 2002, P NATL ACAD SCI USA, V99, P10231, DOI 10.1073/pnas.172380699
   Hansen RS, 1999, P NATL ACAD SCI USA, V96, P14412, DOI 10.1073/pnas.96.25.14412
   Hegi ME, 2005, NEW ENGL J MED, V352, P997, DOI 10.1056/NEJMoa043331
   HERMANN R, 1991, FEBS LETT, V281, P191, DOI 10.1016/0014-5793(91)80391-F
   Jones PA, 2002, NAT REV GENET, V3, P415, DOI 10.1038/nrg816
   Kannagi R, 2010, CANCER SCI, V101, P586, DOI 10.1111/j.1349-7006.2009.01455.x
   Karahoca M, 2013, CLIN EPIGENETICS, V5, DOI 10.1186/1868-7083-5-3
   Kawamura YI, 2008, GASTROENTEROLOGY, V135, P142, DOI 10.1053/j.gastro.2008.03.031
   Kim TY, 2006, CANCER RES, V66, P7490, DOI 10.1158/0008-5472.CAN-05-4552
   Kim YS, 2008, GASTROENTEROLOGY, V135, P305, DOI 10.1053/j.gastro.2008.06.013
   Kizuka Y, 2014, J BIOL CHEM, V289, P11253, DOI 10.1074/jbc.M114.554311
   Klose RJ, 2006, TRENDS BIOCHEM SCI, V31, P89, DOI 10.1016/j.tibs.2005.12.008
   Kroes RA, 2006, NEUROSCIENCE, V137, P37, DOI 10.1016/j.neuroscience.2005.08.076
   Kroes RA, 2013, J GLYCOMICS LIPIDOMI, V3, P109
   Kroes RA, 2007, J NEUROCHEM, V103, P14, DOI 10.1111/j.1471-4159.2007.04780.x
   Kroes RA, 2010, P NATL ACAD SCI USA, V107, P12646, DOI 10.1073/pnas.0909862107
   Lauc G, 2014, BBA-GEN SUBJECTS, V1840, P65, DOI 10.1016/j.bbagen.2013.08.017
   Li AG, 2008, MOL CANCER RES, V6, P21, DOI 10.1158/1541-7786.MCR-07-0280
   Ma JY, 1997, J BIOL CHEM, V272, P672
   Ma JY, 1996, J BIOL CHEM, V271, P7758, DOI 10.1074/jbc.271.13.7758
   Ma JY, 1999, J BIOL CHEM, V274, P8046, DOI 10.1074/jbc.274.12.8046
   MARASCHIO P, 1988, J MED GENET, V25, P173, DOI 10.1136/jmg.25.3.173
   Martinez R, 2007, EPIGENETICS, V2, P147, DOI 10.4161/epi.2.3.5049
   Momparler RL, 2013, FRONT ONCOL, V3, DOI 10.3389/fonc.2013.00188
   Momparler RL, 2005, SEMIN ONCOL, V32, P443, DOI 10.1053/j.seminoncol.2005.07.008
   Moskal JR, 2009, EXPERT REV NEUROTHER, V9, P1529, DOI [10.1586/ern.09.105, 10.1586/ERN.09.105]
   Nagarajan RP, 2009, SEMIN CANCER BIOL, V19, P188, DOI 10.1016/j.semcancer.2009.02.005
   Nelson JD, 2006, NAT PROTOC, V1, P179, DOI 10.1038/nprot.2006.27
   Novikova SI, 2008, PLOS ONE, V3, DOI 10.1371/journal.pone.0001919
   Okano M, 1999, CELL, V99, P247, DOI 10.1016/S0092-8674(00)81656-6
   Ortensi B, 2013, STEM CELL RES THER, V4, DOI 10.1186/scrt166
   Paw I, 2015, CANCER LETT, V362, P1, DOI 10.1016/j.canlet.2015.03.015
   Qiu J, 2008, LAB INVEST, V88, P910, DOI 10.1038/labinvest.2008.66
   Rishi V, 2010, P NATL ACAD SCI USA, V107, P20311, DOI 10.1073/pnas.1008688107
   Smith JF, 2007, EPIGENETICS-US, V2, P161, DOI 10.4161/epi.2.3.4805
   Stowell SR, 2015, ANNU REV PATHOL-MECH, V10, P473, DOI 10.1146/annurev-pathol-012414-040438
   SVENSSON EC, 1990, J BIOL CHEM, V265, P20863
   Trasler JM, 1996, DEV DYNAM, V206, P239, DOI 10.1002/(SICI)1097-0177(199607)206:3<239::AID-AJA2>3.3.CO;2-M
   Trinchera Marco, 2014, Biology (Basel), V3, P484, DOI 10.3390/biology3030484
   Verschure PJ, 2006, ADV GENET, V56, P163, DOI 10.1016/S0065-2660(06)56005-5
   Vogel TW, 2005, CLIN CANCER RES, V11, P3624, DOI 10.1158/1078-0432.CCR-04-2115
   WANG X, 1990, Glycobiology, V1, P25, DOI 10.1093/glycob/1.1.25
   WEINSTEIN J, 1987, J BIOL CHEM, V262, P17735
   Xie Q, 2014, NEURO-ONCOLOGY, V16, P1575, DOI 10.1093/neuonc/nou147
   Xu GL, 1999, NATURE, V402, P187, DOI 10.1038/46052
   Yamamoto H, 2001, CANCER RES, V61, P6822
   Yamamoto H, 1997, J NEUROCHEM, V68, P2566
   Yamamoto H, 2000, CANCER RES, V60, P134
   Yusa A, 2010, CANCER RES, V70, P4064, DOI 10.1158/0008-5472.CAN-09-2383
NR 81
TC 18
Z9 20
U1 0
U2 6
PU OXFORD UNIV PRESS INC
PI CARY
PA JOURNALS DEPT, 2001 EVANS RD, CARY, NC 27513 USA
SN 0959-6658
EI 1460-2423
J9 GLYCOBIOLOGY
JI Glycobiology
PD DEC
PY 2016
VL 26
IS 12
BP 1271
EP 1283
DI 10.1093/glycob/cww058
PG 13
WC Biochemistry & Molecular Biology
WE Science Citation Index Expanded (SCI-EXPANDED)
SC Biochemistry & Molecular Biology
GA EJ0XX
UT WOS:000392935600001
PM 27510958
OA Bronze
DA 2024-03-10
ER

PT J
AU Wegener, E
   Horsley, P
   Wheeler, H
   Jayamanne, D
   Kastelan, M
   Guo, LX
   Brown, C
   Back, M
AF Wegener, Eric
   Horsley, Patrick
   Wheeler, Helen
   Jayamanne, Dasantha
   Kastelan, Marina
   Guo, Linxin
   Brown, Chris
   Back, Michael
TI Leptomeningeal neuraxis relapse in glioblastoma is an uncommon but not
   rare event associated with poor outcome
SO BMC NEUROLOGY
LA English
DT Article
DE Glioblastoma; leptomeningeal; LMD
ID NEWLY-DIAGNOSED GLIOBLASTOMA; CEREBROSPINAL-FLUID; RECURRENCE PATTERN;
   MALIGNANT GLIOMAS; RISK-FACTORS; DISSEMINATION; TEMOZOLOMIDE; SURVIVAL;
   RADIOTHERAPY; ADJUVANT
AB Background Spinal neuraxis leptomeningeal metastasis (LM) relapse in glioblastoma is an uncommon event that is challenging to manage. This study aims to determine the incidence, associated factors, and outcome of LM relapse in patients with glioblastoma managed with radical intent.Methods Patients managed for glioblastoma using the EORTC-NCIC (Stupp) Protocol from 2007 to 2019 were entered into a prospective ethics-approved database. Follow-up included routine cranial MRI surveillance with further imaging as clinically indicated. LM relapse was determined by MRI findings and/or cerebrospinal fluid analysis. The chi-square test of independence was used to evaluate clinico-pathologic factors associated with increased risk of subsequent LM relapse. Median survival post-LM relapse was calculated using Kaplan-Meier technique.Results Four-hundred-and-seven patients were eligible, with median follow-up of 60 months for surviving patients. Eleven (2.7%) had LM at first relapse and in total 21 (5.1%) experienced LM in the entire follow-up period. Sites of LM relapse were 8 (38%) focal spinal, 2 (10%) focal brainstem medulla and 11 (52%) diffuse spinal. Median overall survival from initial diagnosis for the entire cohort was 17.6 months (95% CI 16.7-19.0). Median survival from LM relapse to death was 39 days (95% CI: 19-107). Factors associated with LM relapse were age less than 50 years (p < 0.01), initial disease located in the temporal lobe (p < 0.01) and tumours lacking MGMT promoter methylation (p < 0.01).Conclusions LM relapse is an uncommon but not rare event in patients managed radically for glioblastoma. It is associated with poor outcome with the majority of patients deceased within two months of recognition.
C1 [Wegener, Eric; Horsley, Patrick; Wheeler, Helen; Jayamanne, Dasantha; Guo, Linxin; Back, Michael] Royal North Shore Hosp, Northern Sydney Canc Ctr, Dept Radiat Oncol, Sydney, NSW 2065, Australia.
   [Wheeler, Helen; Kastelan, Marina; Back, Michael] Brain Canc Grp, St Leonards, NSW, Australia.
   [Wheeler, Helen; Jayamanne, Dasantha; Back, Michael] Univ Sydney, Sydney Med Sch, Sydney, Australia.
   [Brown, Chris] NHMRC Clin Trials Ctr, Sydney, Australia.
   [Back, Michael] Genesis Canc Care, Sydney, Australia.
   [Back, Michael] Gosford Hosp, Cent Coast Canc Ctr, Gosford, Australia.
C3 Royal North Shore Hospital; University of Sydney; University of Sydney;
   University of Sydney; NSW Health; Gosford Hospital
RP Horsley, P (通讯作者)，Royal North Shore Hosp, Northern Sydney Canc Ctr, Dept Radiat Oncol, Sydney, NSW 2065, Australia.
EM patrick.horsley@health.nsw.gov.au
RI guo, linxin/JPX-8617-2023
OI Wegener, Eric/0000-0003-0795-0984; Brown, Chris/0000-0003-2506-4871
FU Not applicable.
FX Not applicable.
CR Andersen BM, 2019, NEUROLOGY, V92, pE2483, DOI 10.1212/WNL.0000000000007529
   ARITA N, 1994, ACTA NEUROCHIR, V126, P84, DOI 10.1007/BF01476415
   Barker FG, 1998, NEUROSURGERY, V42, P709, DOI 10.1097/00006123-199804000-00013
   Birzu C, 2020, ONCOLOGIST, V25, pE1763, DOI 10.1634/theoncologist.2020-0258
   Brandes AA, 2009, J CLIN ONCOL, V27, P1275, DOI 10.1200/JCO.2008.19.4969
   Burger MC, 2017, ONCOL REP, V38, P3291, DOI 10.3892/or.2017.6013
   Chinot OL, 2011, ADV THER, V28, P334, DOI 10.1007/s12325-011-0007-3
   Cohen ZR, 2002, NEURO-ONCOLOGY, V4, P129, DOI 10.1093/neuonc/4.2.129
   Fujimura M, 2004, J NEURO-ONCOL, V66, P209, DOI 10.1023/B:NEON.0000013487.71148.5d
   Gebhardt BJ, 2014, RADIAT ONCOL, V9, DOI 10.1186/1748-717X-9-130
   Georgescu MM, 2021, ACTA NEUROPATHOL COM, V9, DOI 10.1186/s40478-021-01170-1
   Gilbert MR, 2014, NEW ENGL J MED, V370, P699, DOI 10.1056/NEJMoa1308573
   GRABB PA, 1992, NEUROSURGERY, V30, P64, DOI 10.1227/00006123-199201000-00012
   Jayamanne D, 2018, ANZ J SURG, V88, P196, DOI 10.1111/ans.14153
   Jue TR, 2017, J TRANSL MED, V15, DOI 10.1186/s12967-017-1164-1
   Kato H, 2004, J CLIN NEUROSCI, V11, P37, DOI 10.1016/j.jocn.2002.09.001
   Khasraw M, 2016, J NEURO-ONCOL, V128, P163, DOI 10.1007/s11060-016-2094-0
   Knight A, 2023, J NEURO-ONCOL, V163, P281, DOI 10.1007/s11060-023-04332-4
   Korshunov A, 2007, AM J CLIN PATHOL, V127, P585, DOI 10.1309/DE4LNX3YMACCC1ER
   Li MX, 2019, J NEURO-ONCOL, V142, P253, DOI 10.1007/s11060-018-03086-8
   Lim-Fat MJ, 2021, J NEURO-ONCOL, V152, P515, DOI 10.1007/s11060-021-03719-5
   Mandel JJ, 2014, J NEURO-ONCOL, V120, P597, DOI 10.1007/s11060-014-1592-1
   Mistry AM, 2019, NEUROSURGERY, V85, pE924, DOI 10.1093/neuros/nyz144
   Niu XD, 2021, WORLD NEUROSURG, V146, pE799, DOI 10.1016/j.wneu.2020.11.016
   Noh JH, 2015, ACTA NEUROCHIR, V157, P569, DOI 10.1007/s00701-015-2344-5
   Picart T, 2018, J NEURO-ONCOL, V136, P555, DOI 10.1007/s11060-017-2682-7
   Rapp M, 2017, WORLD NEUROSURG, V103, P733, DOI 10.1016/j.wneu.2017.04.053
   Reardon DA, 2020, JAMA ONCOL, V6, P1003, DOI 10.1001/jamaoncol.2020.1024
   Sherriff J, 2013, BRIT J RADIOL, V86, DOI 10.1259/bjr.20120414
   Stupp R, 2005, NEW ENGL J MED, V352, P987, DOI 10.1056/NEJMoa043330
   Stupp R, 2017, JAMA-J AM MED ASSOC, V318, P2306, DOI 10.1001/jama.2017.18718
   Stupp R, 2014, LANCET ONCOL, V15, P1100, DOI 10.1016/S1470-2045(14)70379-1
   Tanaka S, 2019, ACTA NEUROPATHOL COM, V7, DOI 10.1186/s40478-019-0720-8
   Toh CH, 2019, J NEURO-ONCOL, V142, P149, DOI 10.1007/s11060-018-03075-x
   van den Bent M, 2020, NEURO-ONCOLOGY, V22, P684, DOI 10.1093/neuonc/noz222
   VERTOSICK FT, 1990, NEUROSURGERY, V27, P516, DOI 10.1227/00006123-199010000-00002
   Walker JG, 2009, CLIN J ONCOL NURS, V13, P384, DOI 10.1188/09.CJON.384-387
   Weller M, 2017, LANCET ONCOL, V18, P1373, DOI 10.1016/S1470-2045(17)30517-X
   Wen PY, 2010, J CLIN ONCOL, V28, P1963, DOI 10.1200/JCO.2009.26.3541
   Young JS, 2021, J NEUROSURG, P1
   Zhao KH, 2017, DRUG DES DEV THER, V11, P1905, DOI 10.2147/DDDT.S135711
NR 41
TC 0
Z9 0
U1 0
U2 0
PU BMC
PI LONDON
PA CAMPUS, 4 CRINAN ST, LONDON N1 9XW, ENGLAND
EI 1471-2377
J9 BMC NEUROL
JI BMC Neurol.
PD SEP 15
PY 2023
VL 23
IS 1
AR 328
DI 10.1186/s12883-023-03378-1
PG 10
WC Clinical Neurology
WE Science Citation Index Expanded (SCI-EXPANDED)
SC Neurosciences & Neurology
GA S0CP3
UT WOS:001067939900001
PM 37715122
OA Green Published, gold
DA 2024-03-10
ER

PT J
AU Ferrer, VP
AF Ferrer, V. P.
TI MUC16 mutation is associated with tumor grade, clinical features, and
   prognosis in glioma patients
SO CANCER GENETICS
LA English
DT Article; Early Access
DE Mucin; MUC16; Mutation; Gliomas; Biomarker
ID CENTRAL-NERVOUS-SYSTEM; OVARIAN-CANCER; CA125 EXPRESSION; CHROMOSOME
   10Q; CELL-LINES; GLIOBLASTOMA; IDH; CLASSIFICATION; IDENTIFICATION;
   BREAST
AB MUC16 is a member of the attached mucin family that encodes cancer antigen 125 (CA-125), but the association of MUC16 status with grade and subtypes of glioma patients has not yet been established. Data for MUC16 mRNA expression in 37 different cancer types were considered, and genomic data from the Cancer Genome Atlas (TCGA) from 1051 low-grade glioma (LGG) patients and 833 glioblastoma (GBM) patients were analyzed. LGG and GBM has low expression of MUC16, but it is frequently mutated in GBM. Kaplan-Meier survival analysis, glioma subtypes, methylation, and isocitrate dehydrogenase (IDH1) status were all performed. We found that mutated-MUC16 in LGG patients is associated with better prognosis considering overall survival (OS), IDH1, methylation, 1p/19q, and 10q status. Conversely, MUC16 mutation were related with worse prognosis in GBM patients upon analyzing those same parameters. Therefore, MUC16 mutations may assist in glioma diagnosis and prognosis and should be further studied in this tumor type.(c) 2022 Elsevier Inc. All rights reserved.
C1 [Ferrer, V. P.] Fluminense Fed Univ, Biol Inst, Dept Cell & Mol Biol, Lab Cell & Mol Biol Tumors, Niteroi, RJ, Brazil.
C3 Universidade Federal Fluminense
RP Ferrer, VP (通讯作者)，Fluminense Fed Univ, Biol Inst, Dept Cell & Mol Biol, Lab Cell & Mol Biol Tumors, Niteroi, RJ, Brazil.
EM valeriaferrer@id.uff.br
RI Ferrer, Valeria Pereira/N-9890-2018
CR Aithal A, 2018, EXPERT OPIN THER TAR, V22, P675, DOI 10.1080/14728222.2018.1498845
   Alghamri MS, 2020, NEURO-ONCOL ADV, V2, DOI 10.1093/noajnl/vdaa042
   Bhandari V, 2019, NAT GENET, V51, P308, DOI 10.1038/s41588-018-0318-2
   Blalock TD, 2008, INVEST OPHTH VIS SCI, V49, P1864, DOI 10.1167/iovs.07-1081
   Bonneville R, 2017, JCO PRECIS ONCOL, V1, DOI 10.1200/PO.17.00073
   Bottoni P, 2015, ADV EXP MED BIOL, V867, P229, DOI 10.1007/978-94-017-7215-0_14
   Brat DJ, 2015, NEW ENGL J MED, V372, P2481, DOI 10.1056/NEJMoa1402121
   Brennan CW, 2013, CELL, V155, P462, DOI 10.1016/j.cell.2013.09.034
   Carballo GB, 2021, CELL MOL NEUROBIOL, V41, P1227, DOI 10.1007/s10571-020-00891-6
   Ceccarelli M, 2016, CELL, V164, P550, DOI 10.1016/j.cell.2015.12.028
   Cerami E, 2012, CANCER DISCOV, V2, P401, DOI 10.1158/2159-8290.CD-12-0095
   Chen R, 2017, NEUROTHERAPEUTICS, V14, P284, DOI 10.1007/s13311-017-0519-x
   Chen SH, 2013, SCI REP-UK, V3, DOI 10.1038/srep01870
   Chin L, 2008, NATURE, V455, P1061, DOI 10.1038/nature07385
   Coelho R, 2018, EXPERT REV ANTICANC, V18, P177, DOI 10.1080/14737140.2018.1418326
   Das S, 2015, ONCOTARGET, V6, P5772, DOI 10.18632/oncotarget.3308
   Davies JR, 2007, INT J BIOCHEM CELL B, V39, P1943, DOI 10.1016/j.biocel.2007.05.013
   Davis ME, 2018, SEMIN ONCOL NURS, V34, P420, DOI 10.1016/j.soncn.2018.10.001
   Ding L, 2018, CELL, V173, P305, DOI 10.1016/j.cell.2018.03.033
   Eckel-Passow JE, 2015, NEW ENGL J MED, V372, P2499, DOI 10.1056/NEJMoa1407279
   Ellrott K, 2018, CELL SYST, V6, P271, DOI 10.1016/j.cels.2018.03.002
   Fan K, 2020, MED ONCOL, V37, DOI 10.1007/s12032-020-01438-x
   Fan K, 2018, CANCER LETT, V418, P167, DOI 10.1016/j.canlet.2018.01.017
   Felder M, 2014, MOL CANCER, V13, DOI 10.1186/1476-4598-13-129
   Ferrer VP, 2018, GLIA, V66, P1542, DOI 10.1002/glia.23309
   Fontana L, 2016, J NEUROPATH EXP NEUR, V75, P791, DOI 10.1093/jnen/nlw052
   Gao JJ, 2013, SCI SIGNAL, V6, DOI 10.1126/scisignal.2004088
   Gao QS, 2018, CELL REP, V23, P227, DOI 10.1016/j.celrep.2018.03.050
   Gritsch S, 2022, CANCER-AM CANCER SOC, V128, P47, DOI 10.1002/cncr.33918
   HAGEL C, 1994, CELL BIOPHYS, V24-5, P331, DOI 10.1007/BF02789244
   Haridas D, 2014, FASEB J, V28, P4183, DOI 10.1096/fj.14-257352
   Hattrup CL, 2008, ANNU REV PHYSIOL, V70, P431, DOI 10.1146/annurev.physiol.70.113006.100659
   Hegi ME, 2004, CLIN CANCER RES, V10, P1871, DOI 10.1158/1078-0432.CCR-03-0384
   Hegi ME, 2005, NEW ENGL J MED, V352, P997, DOI 10.1056/NEJMoa043331
   Hoadley KA, 2018, CELL, V173, P291, DOI 10.1016/j.cell.2018.03.022
   Hu J, 2018, ONCOIMMUNOLOGY, V7, DOI 10.1080/2162402X.2018.1487914
   Johnson BE, 2014, SCIENCE, V343, P189, DOI 10.1126/science.1239947
   Kaneko O, 2009, J BIOL CHEM, V284, P3739, DOI 10.1074/jbc.M806776200
   Kanwal Madiha, 2018, Oncotarget, V9, P12226, DOI 10.18632/oncotarget.24203
   Khan I, 2017, J PAK MED ASSOC, V67, P816
   Kim Nayoung, 2013, Genomics & Informatics, V11, P239, DOI 10.5808/GI.2013.11.4.239
   Kim SW, 2007, NEUROREPORT, V18, P385, DOI 10.1097/WNR.0b013e32801299cc
   Lakshmanan I, 2017, CLIN CANCER RES, V23, P3906, DOI 10.1158/1078-0432.CCR-16-2530
   Li F, 2015, MOL CELL, V60, P661, DOI 10.1016/j.molcel.2015.10.017
   Li XC, 2018, JAMA ONCOL, V4, P1691, DOI 10.1001/jamaoncol.2018.2805
   Liang C, 2017, MOL CANCER RES, V15, P201, DOI 10.1158/1541-7786.MCR-16-0296
   Liu JF, 2018, CELL, V173, P400, DOI 10.1016/j.cell.2018.02.052
   Liu J, 2021, EXP THER MED, V21, DOI 10.3892/etm.2020.9594
   Louis DN, 2007, ACTA NEUROPATHOL, V114, P97, DOI 10.1007/s00401-007-0243-4
   Louis DN, 2021, NEURO-ONCOLOGY, V23, P1231, DOI 10.1093/neuonc/noab106
   Louis DN, 2016, ACTA NEUROPATHOL, V131, P803, DOI 10.1007/s00401-016-1545-1
   Lv L, 2021, FRONT CELL NEUROSCI, V15, DOI 10.3389/fncel.2021.704344
   Ma FY, 2021, J CANCER, V12, P3930, DOI 10.7150/jca.52286
   Morgado M, 2017, J CELL BIOCHEM, V118, P163, DOI 10.1002/jcb.25622
   Morgado M, 2016, ONCOTARGET, V7, P14871, DOI 10.18632/oncotarget.7652
   Omuro A, 2013, JAMA-J AM MED ASSOC, V310, P1842, DOI 10.1001/jama.2013.280319
   Oosterkamp HM, 1997, INT J CANCER, V72, P87, DOI 10.1002/(SICI)1097-0215(19970703)72:1<87::AID-IJC13>3.0.CO;2-7
   Pessoa LS, 2020, CRIT REV ONCOL HEMAT, V155, DOI 10.1016/j.critrevonc.2020.103109
   Poore GD, 2020, NATURE, V579, P567, DOI 10.1038/s41586-020-2095-1
   Rao TD, 2015, PLOS ONE, V10, DOI 10.1371/journal.pone.0126633
   Reinartz S, 2012, EUR J CANCER, V48, P1558, DOI 10.1016/j.ejca.2011.07.004
   ROMEIJN P, 1994, BRIT J CANCER, V70, P799, DOI 10.1038/bjc.1994.402
   Sanchez-Vega F, 2018, CELL, V173, P321, DOI 10.1016/j.cell.2018.03.035
   Sanson M, 2002, J NEUROSURG, V97, P1397, DOI 10.3171/jns.2002.97.6.1397
   Schwartzbaum JA, 2006, NAT CLIN PRACT NEURO, V2, P494, DOI 10.1038/ncpneuro0289
   Selagea L, 2016, FASEB J, V30, P4098, DOI 10.1096/fj.201600550R
   Shen H, 2020, GENES GENOM, V42, P127, DOI 10.1007/s13258-019-00885-9
   Shergalis A, 2018, PHARMACOL REV, V70, P412, DOI 10.1124/pr.117.014944
   Shimizu A, 2012, CANCER SCI, V103, P739, DOI 10.1111/j.1349-7006.2012.02214.x
   Stupp R, 2009, LANCET ONCOL, V10, P459, DOI 10.1016/S1470-2045(09)70025-7
   Sun HR, 2013, J NEURO-ONCOL, V113, P277, DOI 10.1007/s11060-013-1107-5
   Szwedziak K, 2013, WSPOLCZESNA ONKOL, V17, P394, DOI 10.5114/wo.2013.35057
   Taylor AM, 2018, CANCER CELL, V33, P676, DOI 10.1016/j.ccell.2018.03.007
   Thomas D, 2021, MOL THER, V29, P1557, DOI 10.1016/j.ymthe.2020.12.029
   van Thuijl HF, 2014, GENOME BIOL, V15, DOI 10.1186/s13059-014-0471-6
   Wang TJC, 2019, NEUROSURG CLIN N AM, V30, P111, DOI 10.1016/j.nec.2018.08.008
   Wang WC, 2022, FRONT IMMUNOL, V13, DOI 10.3389/fimmu.2022.998236
   Wang XJ, 2019, MOL CELL, V76, P148, DOI 10.1016/j.molcel.2019.07.007
   Wang XF, 2020, CANCER EPIDEM BIOMAR, V29, P1792, DOI 10.1158/1055-9965.EPI-20-0307
   Wang Y, 2008, DIFFERENTIATION, V76, P1081, DOI 10.1111/j.1432-0436.2008.00295.x
   Wick W, 2014, NAT REV NEUROL, V10, P372, DOI 10.1038/nrneurol.2014.100
   Wick W, 2009, J CLIN ONCOL, V27, P5874, DOI 10.1200/JCO.2009.23.6497
   Xiao GL, 2021, AGING-US, V13, P13239, DOI 10.18632/aging.203008
   Xiong LJ, 2011, INVEST OPHTH VIS SCI, V52, P5641, DOI 10.1167/iovs.11-7196
   Yang C, 2019, AGING-US, V11, P11224, DOI 10.18632/aging.102526
   Yang WB, 2014, J HUAZHONG U SCI-MED, V34, P254, DOI 10.1007/s11596-014-1267-3
   Yang Y, 2020, CLIN TRANSL MED, V10, DOI 10.1002/ctm2.155
   Yin BWT, 2001, J BIOL CHEM, V276, P27371, DOI 10.1074/jbc.M103554200
   Youland RS, 2013, NEURO-ONCOLOGY, V15, P1102, DOI 10.1093/neuonc/not080
   Zack TI, 2013, NAT GENET, V45, P1134, DOI 10.1038/ng.2760
   Zhai Y, 2020, ANN TRANSL MED, V8, DOI 10.21037/atm-20-6388
   Zhang L, 2020, JAMA NETW OPEN, V3, DOI 10.1001/jamanetworkopen.2020.13201
   Zhang MH, 2021, BBA-REV CANCER, V1875, DOI 10.1016/j.bbcan.2021.188503
   Zhao J, 2019, NAT MED, V25, P462, DOI 10.1038/s41591-019-0349-y
NR 94
TC 3
Z9 3
U1 0
U2 7
PU ELSEVIER SCIENCE INC
PI NEW YORK
PA STE 800, 230 PARK AVE, NEW YORK, NY 10169 USA
SN 2210-7762
EI 2210-7770
J9 CANCER GENET-NY
JI Cancer Genet.
PD 2023 JAN
PY 2023
VL 270
BP 22
EP 30
DI 10.1016/j.cancergen.2022.11.003
EA NOV 2022
PG 9
WC Oncology; Genetics & Heredity
WE Science Citation Index Expanded (SCI-EXPANDED)
SC Oncology; Genetics & Heredity
GA 6Q7CB
UT WOS:000891767200001
PM 36436416
OA Green Submitted
DA 2024-03-10
ER

PT J
AU Eoli, M
   Silvani, A
   Pollo, B
   Bianchessi, D
   Menghi, F
   Valletta, L
   Broggi, G
   Boiardi, A
   Bruzzone, MG
   Finocchiaro, G
AF Eoli, M.
   Silvani, A.
   Pollo, B.
   Bianchessi, D.
   Menghi, F.
   Valletta, L.
   Broggi, G.
   Boiardi, A.
   Bruzzone, M. G.
   Finocchiaro, G.
TI Molecular markers of gliomas: a clinical approach
SO NEUROLOGICAL RESEARCH
LA English
DT Article; Proceedings Paper
CT Congress on Advances in Biology and Treatment of Malignant Brain Gliomas
   and Stem Cells and Neurosciences
CY SEP 23-24, 2005
CL Rome, ITALY
DE glioma; oligodendroglioma; oligoastrocytoma; glioblastoma; MRI; LOH
   1p/19q; TP53 mutations
ID DNA-REPAIR GENE; OLIGODENDROGLIAL TUMORS; CHROMOSOME 1P; MGMT;
   TEMOZOLOMIDE; LOSSES
AB Over the last decade, the knowledge on the molecular genetic background of gliomas has dramatically increased. This information provides the basis for the molecular target therapies and molecular tests serve to complement the subjective nature of histopathologic criteria and add useful data regarding response to treatments and prognosis. In particular, the use of loss of heterozygosity (LOH) and methylation specific polymerase chain reaction (PCR) (MSP) based testing of gliomas is already in place and used clinically in several centers. This paper provides a brief overview of these molecular genetic aberrations and discusses the clinical utility, as well as the advantages and disadvantages of such approach.
   Newly developed molecular techniques, such as LOH testing, fluorescence in situ hybridization (FISH), DNA sequencing and MSP, are currently being employed in assessment of gliomas in some laboratories. However, the clinical use of some markers and the context in which the information obtained should be used are still not entirely understood. Therefore, this paper will focus on validation and implementation of molecular testing in gliomas, with emphasis on LOH on chromosomes 1p, 19q, 17p and 10q and O-6-methylguanine- DNA methyltransferase (MGMT) methylation status.
C1 Neurol Inst C Besta, Milan, Italy.
C3 Fondazione IRCCS Istituto Neurologico Carlo Besta
RP Eoli, M (通讯作者)，Neurol Inst C Besta, Via Caloria 11, Milan, Italy.
RI Pollo, Bianca/K-5347-2018; Silvani, Antonio/AAA-4600-2019; Finocchiaro,
   Gaetano/AAG-6791-2020; Bruzzone, Maria/AAM-4478-2021; Bianchessi,
   Donatella/AAP-7532-2021; Eoli, Marica/K-7748-2016
OI Pollo, Bianca/0000-0002-5523-4256; Silvani, Antonio/0000-0002-4791-1042;
   Bruzzone, Maria/0000-0002-2786-1471; Bianchessi,
   Donatella/0000-0002-6313-0377; Finocchiaro, Gaetano/0000-0003-3583-4040;
   Eoli, Marica/0000-0003-4744-9377
CR Alonso ME, 2005, ONCOL REP, V13, P539
   Barbashina V, 2005, CLIN CANCER RES, V11, P1119
   Bauman GS, 2000, INT J RADIAT ONCOL, V48, P825, DOI 10.1016/S0360-3016(00)00703-3
   Brell M, 2005, CLIN CANCER RES, V11, P5167, DOI 10.1158/1078-0432.CCR-05-0230
   Chahlavi A, 2003, J NEURO-ONCOL, V61, P267, DOI 10.1023/A:1022580610598
   Esteller M, 2000, NEW ENGL J MED, V343, P1350, DOI 10.1056/NEJM200011093431901
   Fallon KB, 2004, J NEUROPATH EXP NEUR, V63, P314, DOI 10.1093/jnen/63.4.314
   Felsberg J, 2004, BRAIN PATHOL, V14, P121, DOI 10.1111/j.1750-3639.2004.tb00044.x
   Hegi ME, 2005, NEW ENGL J MED, V352, P997, DOI 10.1056/NEJMoa043331
   Hoang-Xuan K, 2001, NEUROLOGY, V57, P1278, DOI 10.1212/WNL.57.7.1278
   Idbaih A, 2005, ANN NEUROL, V58, P483, DOI 10.1002/ana.20607
   Megyesi JF, 2004, CLIN CANCER RES, V10, P4303, DOI 10.1158/1078-0432.CCR-04-0209
   Möllemann M, 2005, INT J CANCER, V113, P379, DOI 10.1002/ijc.20575
   Nakamura M, 2001, CARCINOGENESIS, V22, P1715, DOI 10.1093/carcin/22.10.1715
   Ohgaki H, 2005, ACTA NEUROPATHOL, V109, P93, DOI 10.1007/s00401-005-0991-y
   Reifenberger G, 2003, J NEUROPATH EXP NEUR, V62, P111, DOI 10.1093/jnen/62.2.111
   van den Bent MJ, 2003, CANCER-AM CANCER SOC, V97, P1276, DOI 10.1002/cncr.11187
   Zlatescu MC, 2001, CANCER RES, V61, P6713
NR 18
TC 5
Z9 9
U1 0
U2 2
PU TAYLOR & FRANCIS LTD
PI ABINGDON
PA 2-4 PARK SQUARE, MILTON PARK, ABINGDON OR14 4RN, OXON, ENGLAND
SN 0161-6412
EI 1743-1328
J9 NEUROL RES
JI Neurol. Res.
PD JUL
PY 2006
VL 28
IS 5
BP 538
EP 541
DI 10.1179/016164106X116827
PG 4
WC Clinical Neurology; Neurosciences
WE Science Citation Index Expanded (SCI-EXPANDED); Conference Proceedings Citation Index - Science (CPCI-S)
SC Neurosciences & Neurology
GA 058HT
UT WOS:000238656800013
PM 16808886
DA 2024-03-10
ER

PT J
AU Sun, P
   Fan, DJ
   Fan, T
   Li, X
   Qi, XL
   Zhao, XG
   Gai, QF
AF Sun, Peng
   Fan, Duo-Jiao
   Fan, Tao
   Li, Xin
   Qi, Xue-Ling
   Zhao, Xin-Gang
   Gai, Qi-Fei
TI A Prospective Clinical Study on MGMT Protein Expression and the Effect
   of Gene Promoter Methylation on Sensitivity to Chemotherapeutics in
   Spinal Glioma
SO JOURNAL OF INFLAMMATION RESEARCH
LA English
DT Article
DE spinal cord; glioma; microscopic surgery; chemotherapy; temozolomide
ID CORD ASTROCYTOMA; TEMOZOLOMIDE; ADULTS; METHYLTRANSFERASE; PATIENT
AB Objective: The present study discusses the O6-methylguanine-DNA methyltransferase (MGMT) protein expression of spinal glioma cells and the correlation between the sensitivity of promoter methylation of the MGMT gene to chemotherapy drugs, establishes a prediction method for the sensitivity of chemotherapy drugs on spinal gliomas, providing a theoretical basis for determining the best chemotherapy regimens for clinical patients after a spinal glioma operation. Methods: A total of 67 patients, who received microsurgical resection for spinal glioma from October 2010 to June 2016, were selected for the present study. Immunohistochemistry and methylation were performed after the operation. Among these patients, 47 patients with postoperative chemotherapy were assigned as the experimental group, while 20 patients without chemotherapy were designated as the control group. Results: Among the 47 patients in the experimental group, 39 patients had no tumor recurrence after two years, while tumors increased and symptoms were aggravated in eight patients. The progression-free survival rate of chemotherapy was 82.9%, and the two-year survival rate was 100%. The adverse reactions of patients during chemotherapy were slight. Among the 20 patients in the control group, seven patients had no tumor recurrence, while 13 patients had increased tumor size, and the progression-free survival rate was 35.0%. Conclusion: Under the guidance of MGMT immunohistochemical detection and MGMT gene promoter methylation detection after surgery, chemotherapy can effectively delay tumor recurrence, prevent a reoperation, and have good safety and tolerability. This chemotherapy regimen has good prospects.
C1 [Sun, Peng; Fan, Duo-Jiao] Baoding Second Hosp, Baoding 071051, Hebei, Peoples R China.
   [Fan, Tao; Qi, Xue-Ling; Zhao, Xin-Gang; Gai, Qi-Fei] Capital Med Univ, Sanbo Brain Hosp, Spine Ctr, Dept Neurosurg, 50 Yikesong Rd, Beijing 100093, Peoples R China.
   [Li, Xin] Baoding 1 Cent Hosp, Dept Neurosurg, Baoding 071051, Hebei, Peoples R China.
C3 Capital Medical University
RP Fan, T (通讯作者)，Capital Med Univ, Sanbo Brain Hosp, Spine Ctr, Dept Neurosurg, 50 Yikesong Rd, Beijing 100093, Peoples R China.
EM fanT064@126.com
CR Benes V, 2009, EUR SPINE J, V18, P1397, DOI 10.1007/s00586-009-1076-8
   Chamberlain MC, 2008, CANCER-AM CANCER SOC, V113, P1019, DOI 10.1002/cncr.23677
   Chamoun RB, 2006, ACTA NEUROCHIR, V148, P175, DOI 10.1007/s00701-005-0694-0
   Chang UK, 2002, J NEURO-ONCOL, V57, P133
   Chaskis E, 2017, NEUROCHIRURGIE, V63, P297, DOI 10.1016/j.neuchi.2017.05.002
   Choi SH, 2019, STRAHLENTHER ONKOL, V195, P164, DOI 10.1007/s00066-018-1366-3
   Christians A, 2001, PLOS ONE, V52, P85
   Diaz-Aguilar D, 2019, J CLIN NEUROSCI, V61, P14, DOI 10.1016/j.jocn.2018.11.025
   Elisabeth R., 2019, SN COMPREHENS CLIN M, V1, P15, DOI [10.1007/s42399-018-0007-6, DOI 10.1007/S42399-018-0007-6]
   Eroes CA, 2010, ACTA NEUROCHIR, V152, P611, DOI 10.1007/s00701-009-0577-x
   Fujiwara Y, 2018, EUR SPINE J, V27, pS421, DOI 10.1007/s00586-017-5413-z
   Gramatzki D, 2018, NEURO-ONCOLOGY, V20, P240
   Kaley TJ, 2012, J NEURO-ONCOL, V109, P385, DOI 10.1007/s11060-012-0905-5
   Kim MS, 2001, J NEURO-ONCOL, V52, P85
   Kim WH, 2011, J NEURO-ONCOL, V101, P247, DOI 10.1007/s11060-010-0249-y
   Mouhri ZS, 2017, BMC CANCER, V17, DOI 10.1186/s12885-017-3504-1
   Nehru GA, 2012, NEUROL INDIA, V60, P481, DOI 10.4103/0028-3886.103190
   Prelaj A, 2018, ONCOL LETT, V15, P6641, DOI 10.3892/ol.2018.8102
   Qiu ZK, 2010, CHIN J NEURO ONCOL, V8, P44
   Raco A, 2010, J NEUROSURG-SPINE, V12, P144, DOI 10.3171/2009.6.SPINE08910
   Rovin RA, 2007, J NEUROSURG-SPINE, V6, P447, DOI 10.3171/spi.2007.6.5.447
   Sala F, 2006, NEUROSURGERY, V58, P1129, DOI 10.1227/01.NEU.0000215948.97195.58
   Schellinger KA, 2008, J NEURO-ONCOL, V87, P173, DOI 10.1007/s11060-007-9507-z
   Shen D, 2010, CHIN J NEURO ONCOL, V8, P271
   Teng YD, 2019, EXP NEUROL, V311, P135, DOI 10.1016/j.expneurol.2018.09.010
   Tseng HM, 2010, ANTI-CANCER DRUG, V21, P963, DOI 10.1097/CAD.0b013e32833f2a09
   Wang GH, 2010, CHIN J MINIMAL INVAS, V15, P99
   Wei JW, 2019, EUR RADIOL, V29, P877, DOI 10.1007/s00330-018-5575-z
   Xu HS, 2007, CHIN J CLIN NEUROSUR, V12, P263
   [徐晓婷 Xu Xiaoting], 2005, [肿瘤, Tumor], V25, P257
   Yu LS, 2009, CHIN J PRACT NERVOUS, V12, P49
NR 31
TC 3
Z9 3
U1 0
U2 10
PU DOVE MEDICAL PRESS LTD
PI ALBANY
PA PO BOX 300-008, ALBANY, AUCKLAND 0752, NEW ZEALAND
EI 1178-7031
J9 J INFLAMM RES
JI J. Inflamm. Res.
PY 2021
VL 14
BP 4777
EP 4784
DI 10.2147/JIR.S321790
PG 8
WC Immunology
WE Science Citation Index Expanded (SCI-EXPANDED)
SC Immunology
GA US8QI
UT WOS:000697690600004
PM 34566423
OA gold, Green Published
DA 2024-03-10
ER

PT J
AU Nakano, Y
   Yamasaki, K
   Sakamoto, H
   Matsusaka, Y
   Kunihiro, N
   Fukushima, H
   Inoue, T
   Honda-Kitahara, M
   Hara, J
   Yoshida, A
   Ichimura, K
AF Nakano, Yoshiko
   Yamasaki, Kai
   Sakamoto, Hiroaki
   Matsusaka, Yasuhiro
   Kunihiro, Noritsugu
   Fukushima, Hiroko
   Inoue, Takeshi
   Honda-Kitahara, Mai
   Hara, Junichi
   Yoshida, Akihiko
   Ichimura, Koichi
TI A long-term survivor of pediatric midline glioma with <i>H3F3A</i> K27M
   and <i>BRAF</i> V600E double mutations
SO BRAIN TUMOR PATHOLOGY
LA English
DT Article
DE BRAF V600E; Pediatric glioma; Double mutations; Prognosis
ID GENETIC ALTERATIONS; DISTINCT SUBGROUPS; GRADE GLIOMAS; CLASSIFICATION;
   LANDSCAPE; PROGNOSIS; DEFINES; CANCER; TUMORS
AB We report a case of 2-year-old female with lateral ventricular glioma harboring both H3F3A K27M and BRAF V600E mutations. By the methylation analysis, the tumor was classified as a diffuse midline glioma H3 K27M mutant, WHO grade IV. However, the tumor was pathologically low-grade and likely localized rather than diffusely infiltrating. Further, the patient has survived more than 8 years after gross total resection of the tumor. Whereas both H3F3A K27M and BRAF V600E have been reported as poor prognostic markers in pediatric glioma, our case, along with several other reported cases, suggests that the coexistence of these two mutations might not indicate poor prognosis. The case emphasizes the importance of comprehensive assessment based on pathological, genetic and clinical findings and calls for further investigations of non-diffuse glioma with H3F3A K27M and glioma with H3F3A K27M and BRAF V600E.
C1 [Nakano, Yoshiko; Yamasaki, Kai; Honda-Kitahara, Mai; Ichimura, Koichi] Natl Canc Ctr, Div Brain Tumor Translat Res, Chuo Ku, 5-1-1 Tsukiji, Tokyo 1040045, Japan.
   [Nakano, Yoshiko; Yamasaki, Kai; Hara, Junichi] Osaka City Gen Hosp, Dept Pediat Hematol Oncol, Osaka, Japan.
   [Sakamoto, Hiroaki; Matsusaka, Yasuhiro; Kunihiro, Noritsugu] Osaka City Gen Hosp, Dept Pediat Neurosurg, Osaka, Japan.
   [Fukushima, Hiroko; Inoue, Takeshi] Osaka City Gen Hosp, Dept Pathol, Osaka, Japan.
   [Yoshida, Akihiko] Natl Canc Ctr, Dept Pathol & Clin Labs, Tokyo, Japan.
C3 National Cancer Center - Japan; Osaka City General Hospital; Osaka City
   General Hospital; Osaka City General Hospital; National Cancer Center -
   Japan
RP Nakano, Y (通讯作者)，Natl Canc Ctr, Div Brain Tumor Translat Res, Chuo Ku, 5-1-1 Tsukiji, Tokyo 1040045, Japan.; Nakano, Y (通讯作者)，Osaka City Gen Hosp, Dept Pediat Hematol Oncol, Osaka, Japan.
EM yonakano@ncc.go.jp
RI 山崎, 夏維/IXX-1687-2023
CR Arita H, 2015, BRAIN TUMOR PATHOL, V32, P22, DOI 10.1007/s10014-014-0186-0
   Capper D, 2018, NATURE, V555, P469, DOI 10.1038/nature26000
   Chen X, 2017, J CLIN NEUROSCI, V46, P50, DOI 10.1016/j.jocn.2017.09.014
   Khuong-Quang DA, 2012, ACTA NEUROPATHOL, V124, P439, DOI 10.1007/s00401-012-0998-0
   Ellison DW, 2019, ACTA NEUROPATHOL, V137, P683, DOI 10.1007/s00401-019-01987-0
   Fukuoka K, 2018, ACTA NEUROPATHOL COM, V6, DOI 10.1186/s40478-018-0630-1
   Héritier S, 2016, J CLIN ONCOL, V34, P3023, DOI 10.1200/JCO.2015.65.9508
   Ho CY, 2015, ACTA NEUROPATHOL, V130, P575, DOI 10.1007/s00401-015-1467-3
   Vuong HG, 2018, MOL NEUROBIOL, V55, P3718, DOI 10.1007/s12035-017-0599-y
   Ishibashi K, 2016, CHILD NERV SYST, V32, P2433, DOI 10.1007/s00381-016-3161-8
   Jones DTW, 2008, CANCER RES, V68, P8673, DOI 10.1158/0008-5472.CAN-08-2097
   Jones DTW, 2018, J CLIN ONCOL, V36, P96, DOI 10.1200/JCO.2017.75.8987
   Karremann M, 2018, NEURO-ONCOLOGY, V20, P123, DOI 10.1093/neuonc/nox149
   Kim TH, 2012, CANCER-AM CANCER SOC, V118, P1764, DOI 10.1002/cncr.26500
   Kleinschmidt-DeMasters BK, 2018, CLIN NEUROPATHOL, V37, P53, DOI 10.5414/NP301085
   Komori T, 2017, BRAIN TUMOR PATHOL, V34, P139, DOI 10.1007/s10014-017-0299-3
   Lassaletta A, 2017, J CLIN ONCOL, V35, P2934, DOI 10.1200/JCO.2016.71.8726
   Louis D.N., 2016, WHO Classification of Tumours of the Central Nervous System, Revised, V1
   Louis DN, 2018, ACTA NEUROPATHOL, V135, P639, DOI 10.1007/s00401-018-1826-y
   Louis DN, 2018, ACTA NEUROPATHOL, V135, P481, DOI 10.1007/s00401-018-1808-0
   Mack SC, 2014, NATURE, V506, P445, DOI 10.1038/nature13108
   Mack SC, 2017, J CLIN ONCOL, V35, P2346, DOI 10.1200/JCO.2017.72.9921
   Mackay A, 2018, CANCER CELL, V33, P829, DOI 10.1016/j.ccell.2018.04.004
   Mistry M, 2015, J CLIN ONCOL, V33, P1015, DOI 10.1200/JCO.2014.58.3922
   Morita S, 2018, J NEUROSURG, V129, P593, DOI 10.3171/2017.4.JNS162443
   Nakano Y, 2019, BRAIN TUMOR PATHOL, V36, P14, DOI 10.1007/s10014-018-0330-3
   Nguyen AT, 2015, NEUROPATH APPL NEURO, V41, P403, DOI 10.1111/nan.12196
   Pagès M, 2018, BRAIN PATHOL, V28, P103, DOI 10.1111/bpa.12473
   Penman CL, 2015, FRONT ONCOL, V5, DOI 10.3389/fonc.2015.00054
   Pratt D, 2018, ACTA NEUROPATHOL, V135, P299, DOI 10.1007/s00401-018-1805-3
   Ramaswamy V, 2017, J CLIN ONCOL, V35, P2355, DOI 10.1200/JCO.2017.72.7842
   Ryall S, 2016, ACTA NEUROPATHOL COM, V4, DOI 10.1186/s40478-016-0353-0
   Solomon DA, 2016, BRAIN PATHOL, V26, P569, DOI 10.1111/bpa.12336
   Sturm D, 2016, CELL, V164, P1060, DOI 10.1016/j.cell.2016.01.015
   Tabouret E, 2015, EJSO-EUR J SURG ONC, V41, P1685, DOI 10.1016/j.ejso.2015.09.012
   Witt H, 2011, CANCER CELL, V20, P143, DOI 10.1016/j.ccr.2011.07.007
   Wu G, 2014, NAT GENET, V46, P444, DOI 10.1038/ng.2938
   Xing MZ, 2014, J CLIN ONCOL, V32, P2718, DOI 10.1200/JCO.2014.55.5094
   Yoshihara K, 2015, ONCOGENE, V34, P4845, DOI 10.1038/onc.2014.406
   Zhang JH, 2013, NAT GENET, V45, P602, DOI 10.1038/ng.2611
NR 40
TC 10
Z9 10
U1 1
U2 6
PU SPRINGER JAPAN KK
PI TOKYO
PA SHIROYAMA TRUST TOWER 5F, 4-3-1 TORANOMON, MINATO-KU, TOKYO, 105-6005,
   JAPAN
SN 1433-7398
EI 1861-387X
J9 BRAIN TUMOR PATHOL
JI Brain Tumor Pathol.
PD OCT
PY 2019
VL 36
IS 4
BP 162
EP 168
DI 10.1007/s10014-019-00347-w
PG 7
WC Oncology; Clinical Neurology; Pathology
[truncated: 3,695,842 more chars]
