# Supplementary material for: Two decades of progress in glioma methylation research: the rise of temozolomide resistance and immunotherapy insights
Source: Front Neurosci. 2024 Sep 2;18:1440756. doi: 10.3389/fnins.2024.1440756 (PMC11402815; doi:10.3389/fnins.2024.1440756)
Supplement: Supplementary file 1 [file Data_Sheet_1.ZIP › download_2001-2500.txt]

FN Clarivate Analytics Web of Science
VR 1.0
PT S
AU Qiu, L
   Han, JH
AF Qiu, Lei
   Han, Junhong
BE Fang, D
   Han, J
TI Histone H3G34 Mutation in Brain and Bone Tumors
SO HISTONE MUTATIONS AND CANCER
SE Advances in Experimental Medicine and Biology
LA English
DT Article; Book Chapter
DE Glioblastoma; Giant cell tumors of bone; Epigenome; Genomic instability;
   Oncohistones
ID CHROMATIN-REMODELING GENES; GIANT-CELL TUMOR; TRANSCRIPTION ELONGATION;
   MOLECULAR PATHOLOGY; H3K36 METHYLATION; DRIVER MUTATIONS; DNA-DAMAGE;
   H3.3; GLIOMA; DEFINE
AB H3G34 mutations occur in both pediatric non-brainstem high-grade gliomas (G34R/V) and giant cell tumors of bone (G34W/L). Glioblastoma patients with G34R/V mutation have a generally adverse prognosis, whereas giant cell tumors of bone are rarely metastatic benign tumors. G34 mutations possibly disrupt the epigenome by altering H3K36 modifications, which may involve attenuating the function of SETD2 at methyltransferase. H3K36 methylation change may further lead to genomic instability, dysregulated gene expression pattern, and more mutations. In this chapter, we summarize the pathological features of each mutation type in its respective cancer, as well as the potential mechanism of their disruption on the epigenome and genomic instability. Understanding each mutation type would provide a thorough background for a thorough understanding of the cancers and would bring new insights for future investigations and the development of new precise therapies.
C1 [Qiu, Lei; Han, Junhong] Sichuan Univ, West China Hosp, State Key Lab Biotherapy, Chengdu, Peoples R China.
   [Qiu, Lei; Han, Junhong] Sichuan Univ, West China Hosp, Ctr Canc, Chengdu, Peoples R China.
C3 Sichuan University; Sichuan University
RP Han, JH (通讯作者)，Sichuan Univ, West China Hosp, State Key Lab Biotherapy, Chengdu, Peoples R China.; Han, JH (通讯作者)，Sichuan Univ, West China Hosp, Ctr Canc, Chengdu, Peoples R China.
EM hjunhong@scu.edu.cn
RI Han, Junhong/L-5264-2013; Han, Junhong/JDC-9893-2023
OI Han, Junhong/0000-0002-3371-8698
CR Adam S, 2014, FEBS J, V281, P2315, DOI 10.1111/febs.12793
   Adam S, 2013, CELL, V155, P94, DOI 10.1016/j.cell.2013.08.029
   Aida M, 2013, P NATL ACAD SCI USA, V110, P7784, DOI 10.1073/pnas.1305859110
   Behjati S, 2013, NAT GENET, V45, P1479, DOI 10.1038/ng.2814
   Bender S, 2013, CANCER CELL, V24, P660, DOI 10.1016/j.ccr.2013.10.006
   Bjerke L, 2013, CANCER DISCOV, V3, P512, DOI 10.1158/2159-8290.CD-12-0426
   Broniscer A, 2007, J CLIN ONCOL, V25, P682, DOI 10.1200/JCO.2006.06.8213
   Bush KM, 2013, EPIGENET CHROMATIN, V6, DOI 10.1186/1756-8935-6-7
   Buttarelli FR, 2010, CHILD NERV SYST, V26, P1051, DOI 10.1007/s00381-010-1191-1
   Camelo-Piragua S, 2016, EXPERT REV NEUROTHER, V16, P1055, DOI 10.1080/14737175.2016.1194755
   Chan KM, 2013, GENE DEV, V27, P985, DOI 10.1101/gad.217778.113
   Chen ZZ, 2006, CELL, V125, P691, DOI 10.1016/j.cell.2006.04.024
   Cheng ZJ, 2014, GENE DEV, V28, P1758, DOI 10.1101/gad.246561.114
   Chiang JCH, 2017, J PATHOL, V241, P159, DOI 10.1002/path.4813
   Cotterman R, 2008, CANCER RES, V68, P9654, DOI 10.1158/0008-5472.CAN-08-1961
   Couture JF, 2007, NAT STRUCT MOL BIOL, V14, P689, DOI 10.1038/nsmb1273
   Fang J, 2018, P NATL ACAD SCI USA, V115, P9598, DOI 10.1073/pnas.1806355115
   Fontebasso AM, 2013, ACTA NEUROPATHOL, V125, P659, DOI 10.1007/s00401-013-1095-8
   Fontebasso AM, 2013, BRAIN PATHOL, V23, P210, DOI 10.1111/bpa.12023
   Frattini V, 2013, NAT GENET, V45, P1141, DOI 10.1038/ng.2734
   Frey A, 2014, CURR BIOL, V24, P2195, DOI 10.1016/j.cub.2014.07.077
   Grill J, 2018, J CLIN ONCOL, V36, P951, DOI 10.1200/JCO.2017.76.0611
   Guo R, 2014, MOL CELL, V56, P298, DOI 10.1016/j.molcel.2014.08.022
   Huang M, 2013, CANCER DISCOV, V3, P484, DOI 10.1158/2159-8290.CD-13-0126
   Jones C, 2014, NAT REV CANCER, V14, P651, DOI 10.1038/nrc3811
   Jones C, 2012, NAT REV CLIN ONCOL, V9, P400, DOI 10.1038/nrclinonc.2012.87
   Jones JM, 2011, IMMUNOL LETT, V136, P156, DOI 10.1016/j.imlet.2011.01.005
   Kallappagoudar S, 2015, CHROMOSOMA, V124, P177, DOI 10.1007/s00412-015-0510-4
   Knoepfler PS, 2006, EMBO J, V25, P2723, DOI 10.1038/sj.emboj.7601152
   Koelsche C, 2014, BRAIN PATHOL, V24, P221, DOI 10.1111/bpa.12111
   Korshunov A, 2016, ACTA NEUROPATHOL, V131, P137, DOI 10.1007/s00401-015-1493-1
   Lewis PW, 2013, SCIENCE, V340, P857, DOI 10.1126/science.1232245
   Li F, 2013, CELL, V153, P590, DOI 10.1016/j.cell.2013.03.025
   Ligon KL, 2004, J NEUROPATH EXP NEUR, V63, P499, DOI 10.1093/jnen/63.5.499
   Lim J, 2017, SCI REP-UK, V7, DOI 10.1038/s41598-017-13887-y
   Liu XY, 2014, CSH PERSPECT BIOL, V6, DOI 10.1101/cshperspect.a018689
   Lowe BR, 2019, CANCERS, V11, DOI 10.3390/cancers11050660
   Molina-Serrano D, 2013, BIOCHEM SOC T, V41, P751, DOI 10.1042/BST20130003
   Morgan MA, 2013, SCIENCE, V340, P823, DOI 10.1126/science.1239223
   Morris SA, 2005, EUKARYOT CELL, V4, P1446, DOI 10.1128/EC.4.8.1446-1454.2005
   Nelson CJ, 2006, CELL, V126, P905, DOI 10.1016/j.cell.2006.07.026
   Neumann JE, 2016, J NEUROPATH EXP NEUR, V75, P408, DOI 10.1093/jnen/nlw015
   Pai CC, 2014, NAT COMMUN, V5, DOI 10.1038/ncomms5091
   Pathak P, 2015, J NEURO-ONCOL, V121, P489, DOI 10.1007/s11060-014-1675-z
   Phoenix TN, 2012, CANCER CELL, V21, P593, DOI 10.1016/j.ccr.2012.05.001
   Picard D, 2012, LANCET ONCOL, V13, P838, DOI 10.1016/S1470-2045(12)70257-7
   Pryde F, 2009, PLOS ONE, V4, DOI 10.1371/journal.pone.0005882
   Qiu L, 2018, J GENET GENOMICS, V45, P227, DOI 10.1016/j.jgg.2018.04.004
   Ricketts MD, 2015, NAT COMMUN, V6, DOI 10.1038/ncomms8711
   Rodriguez FJ, 2016, J MOL DIAGN, V18, P620, DOI 10.1016/j.jmoldx.2016.05.005
   Schäfer S, 2018, NEUROPATH APPL NEURO, V44, P207, DOI 10.1111/nan.12447
   Schwartzentruber J, 2012, NATURE, V482, P226, DOI [10.1038/nature10833, 10.1007/s13311-012-0137-6]
   Shi LL, 2018, J MOL BIOL, V430, P1562, DOI 10.1016/j.jmb.2018.04.014
   Sturm D, 2012, CANCER CELL, V22, P425, DOI 10.1016/j.ccr.2012.08.024
   Swartling FJ, 2012, CANCER CELL, V21, P601, DOI 10.1016/j.ccr.2012.04.012
   Toledo RA, 2016, CLIN CANCER RES, V22, P2301, DOI 10.1158/1078-0432.CCR-15-1841
   Venneti S, 2013, BRAIN PATHOL, V23, P558, DOI 10.1111/bpa.12042
   Vettermann FJ, 2018, CLIN NUCL MED, V43, P895, DOI 10.1097/RLU.0000000000002300
   Viana-Pereira M, 2011, PLOS ONE, V6, DOI 10.1371/journal.pone.0020588
   Voon HPJ, 2018, NAT COMMUN, V9, DOI 10.1038/s41467-018-05607-5
   Wen H, 2014, NATURE, V508, P263, DOI 10.1038/nature13045
   Werner M, 2006, INT ORTHOP, V30, P484, DOI 10.1007/s00264-006-0215-7
   Wu G, 2012, NAT GENET, V44, P251, DOI 10.1038/ng.1102
   Yadav RK, 2017, ELIFE, V6, DOI 10.7554/eLife.27406
   Yang S, 2016, GENE DEV, V30, P1611, DOI 10.1101/gad.284323.116
   Yang XH, 2013, J BIOL CHEM, V288, P18271, DOI 10.1074/jbc.M113.473199
   Yoshimoto K, 2017, BRAIN TUMOR PATHOL, V34, P103, DOI 10.1007/s10014-017-0287-7
   Zhang YL, 2017, SCI REP-UK, V7, DOI 10.1038/srep43906
NR 68
TC 2
Z9 2
U1 0
U2 2
PU SPRINGER-VERLAG SINGAPORE PTE LTD
PI SINGAPORE
PA 152 BEACH ROAD, #21-01/04 GATEWAY EAST, SINGAPORE, 189721, SINGAPORE
SN 0065-2598
EI 2214-8019
BN 978-981-15-8104-5; 978-981-15-8103-8
J9 ADV EXP MED BIOL
JI Adv.Exp.Med.Biol.
PY 2021
VL 1283
BP 63
EP 71
DI 10.1007/978-981-15-8104-5_5
D2 10.1007/978-981-15-8104-5
PG 9
WC Biochemistry & Molecular Biology; Oncology
WE Book Citation Index– Science (BKCI-S); Science Citation Index Expanded (SCI-EXPANDED)
SC Biochemistry & Molecular Biology; Oncology
GA BQ5AC
UT WOS:000595857500005
PM 33155138
DA 2024-03-10
ER

PT J
AU Fontebasso, AM
   Schwartzentruber, J
   Khuong-Quang, DA
   Liu, XY
   Sturm, D
   Korshunov, A
   Jones, DTW
   Witt, H
   Kool, M
   Albrecht, S
   Fleming, A
   Hadjadj, D
   Busche, S
   Lepage, P
   Montpetit, A
   Staffa, A
   Gerges, N
   Zakrzewska, M
   Zakrzewski, K
   Liberski, PP
   Hauser, P
   Garami, M
   Klekner, A
   Bognar, L
   Zadeh, G
   Faury, D
   Pfister, SM
   Jabado, N
   Majewski, J
AF Fontebasso, Adam M.
   Schwartzentruber, Jeremy
   Dong-Anh Khuong-Quang
   Liu, Xiao-Yang
   Sturm, Dominik
   Korshunov, Andrey
   Jones, David T. W.
   Witt, Hendrik
   Kool, Marcel
   Albrecht, Steffen
   Fleming, Adam
   Hadjadj, Djihad
   Busche, Stephan
   Lepage, Pierre
   Montpetit, Alexandre
   Staffa, Alfredo
   Gerges, Noha
   Zakrzewska, Magdalena
   Zakrzewski, Krzystof
   Liberski, Pawel P.
   Hauser, Peter
   Garami, Miklos
   Klekner, Almos
   Bognar, Laszlo
   Zadeh, Gelareh
   Faury, Damien
   Pfister, Stefan M.
   Jabado, Nada
   Majewski, Jacek
TI Mutations in <i>SETD2</i> and genes affecting histone H3K36 methylation
   target hemispheric high-grade gliomas
SO ACTA NEUROPATHOLOGICA
LA English
DT Article
DE High-grade glioma; H3K36 methylation; SETD2; Epigenetic; Pediatric;
   Young adult
ID ONCOMETABOLITE 2-HYDROXYGLUTARATE; FREQUENT ATRX; IDH1; GLIOBLASTOMA;
   CELL; INACTIVATION; EXPRESSION; SUBGROUPS; EVOLUTION; COMPLEX
AB Recurrent mutations affecting the histone H3.3 residues Lys27 or indirectly Lys36 are frequent drivers of pediatric high-grade gliomas (over 30 % of HGGs). To identify additional driver mutations in HGGs, we investigated a cohort of 60 pediatric HGGs using whole-exome sequencing (WES) and compared them to 543 exomes from non-cancer control samples. We identified mutations in SETD2, a H3K36 trimethyltransferase, in 15 % of pediatric HGGs, a result that was genome-wide significant (FDR = 0.029). Most SETD2 alterations were truncating mutations. Sequencing the gene in this cohort and another validation cohort (123 gliomas from all ages and grades) showed SETD2 mutations to be specific to high-grade tumors affecting 15 % of pediatric HGGs (11/73) and 8 % of adult HGGs (5/65) while no SETD2 mutations were identified in low-grade diffuse gliomas (0/45). Furthermore, SETD2 mutations were mutually exclusive with H3F3A mutations in HGGs (P = 0.0492) while they partly overlapped with IDH1 mutations (4/14), and SETD2-mutant tumors were found exclusively in the cerebral hemispheres (P = 0.0055). SETD2 is the only H3K36 trimethyltransferase in humans, and SETD2-mutant tumors showed a substantial decrease in H3K36me3 levels (P < 0.001), indicating that the mutations are loss-of-function. These data suggest that loss-of-function SETD2 mutations occur in older children and young adults and are specific to HGG of the cerebral cortex, similar to the H3.3 G34R/V and IDH mutations. Taken together, our results suggest that mutations disrupting the histone code at H3K36, including H3.3 G34R/V, IDH1 and/or SETD2 mutations, are central to the genesis of hemispheric HGGs in older children and young adults.
C1 [Fontebasso, Adam M.; Jabado, Nada] McGill Univ, Div Expt Med, Montreal, PQ, Canada.
   [Fontebasso, Adam M.; Dong-Anh Khuong-Quang; Liu, Xiao-Yang; Hadjadj, Djihad; Busche, Stephan; Gerges, Noha; Faury, Damien; Jabado, Nada; Majewski, Jacek] McGill Univ, Ctr Hlth, Montreal, PQ, Canada.
   [Schwartzentruber, Jeremy; Lepage, Pierre; Montpetit, Alexandre; Staffa, Alfredo; Majewski, Jacek] McGill Univ, Montreal, PQ, Canada.
   [Schwartzentruber, Jeremy; Lepage, Pierre; Montpetit, Alexandre; Staffa, Alfredo; Majewski, Jacek] Genome Quebec Innovat Ctr, Montreal, PQ, Canada.
   [Dong-Anh Khuong-Quang; Liu, Xiao-Yang; Hadjadj, Djihad; Busche, Stephan; Gerges, Noha; Faury, Damien; Jabado, Nada; Majewski, Jacek] McGill Univ, Dept Human Genet, Montreal, PQ, Canada.
   [Sturm, Dominik; Jones, David T. W.; Witt, Hendrik; Kool, Marcel; Pfister, Stefan M.] German Canc Res Ctr, Div Pediat Neurooncol, Heidelberg, Germany.
   [Korshunov, Andrey] German Canc Res Ctr, Clin Cooperat Unit Neuropathol, Heidelberg, Germany.
   [Witt, Hendrik; Pfister, Stefan M.] Univ Heidelberg Hosp, Dept Paediat Oncol Hematol & Immunol, Heidelberg, Germany.
   [Albrecht, Steffen] McGill Univ, Montreal Childrens Hosp, Ctr Hlth, Dept Pathol, Montreal, PQ H3H 1P3, Canada.
   [Fleming, Adam; Jabado, Nada] McGill Univ, Montreal Childrens Hosp, Ctr Hlth, Div Hematooncol, Montreal, PQ H3H 1P3, Canada.
   [Zakrzewska, Magdalena; Liberski, Pawel P.] Med Univ Lodz, Dept Mol Pathol & Neuropathol, Lodz, Poland.
   [Zakrzewski, Krzystof] Polish Mothers Mem Hosp Res Inst, Dept Neurosurg, Lodz, Poland.
   [Hauser, Peter; Garami, Miklos] Semmelweis Univ, Dept Paediat 2, Budapest, Hungary.
   [Klekner, Almos; Bognar, Laszlo] Univ Debrecen, Med & Hlth Sci Ctr, Dept Neurosurg, H-4012 Debrecen, Hungary.
   [Zadeh, Gelareh] Toronto Western Hosp, Div Neurosurg, Toronto, ON, Canada.
   [Jabado, Nada] McGill Univ, Res Inst, Ctr Hlth, Dept Paediat, Montreal, PQ, Canada.
C3 McGill University; McGill University; McGill University; McGill
   University; Helmholtz Association; German Cancer Research Center (DKFZ);
   Helmholtz Association; German Cancer Research Center (DKFZ); Ruprecht
   Karls University Heidelberg; McGill University; McGill University;
   Medical University Lodz; Polish Mother's Memorial Hospital - Research
   Institute; Semmelweis University; University of Debrecen; University of
   Toronto; University Health Network Toronto; McGill University
RP Jabado, N (通讯作者)，McGill Univ, Div Expt Med, Montreal, PQ, Canada.
EM s.pfister@dkfz-heidelberg.de; nada.jabado@mcgill.ca;
   jacek.majewski@mcgill.ca
RI Zakrzewski, Krzysztof/M-5985-2014; Jones, David T. W./Z-1963-2019;
   Garami, Miklos/AAK-5680-2021; Kool, Marcel/H-2541-2013;
   Schwartzentruber, Jeremy A/B-6727-2008; Dji, Hadjadj/GQQ-2555-2022;
   Sturm, Dominik/AAL-3689-2020; Fleming, Adam J/ABB-2202-2021; Jabado,
   Nada/AAN-4026-2020; Witt, Hendrik/L-7810-2015; Zakrzewska,
   Magdalena/S-9308-2016; Pfister, Stefan/F-6860-2013
OI Jones, David T. W./0000-0002-2036-5141; Garami,
   Miklos/0000-0003-4298-2746; Sturm, Dominik/0000-0003-0250-1696; Fleming,
   Adam J/0000-0002-7194-3220; Zakrzewski, Krzysztof/0000-0001-5454-1783;
   Zakrzewska, Magdalena/0000-0001-5826-7726; Pfister,
   Stefan/0000-0002-5447-5322; Liberski, Pawel P./0000-0001-6507-4682;
   Schwartzentruber, Jeremy/0000-0002-6183-2092; Hadjadj,
   Djihad/0000-0002-6916-5722; Korshunov, Andrey/0000-0002-5257-3623
FU Cole Foundation; Genome Canada; Canadian Institute for Health Research
   (CIHR); Genome BC; Genome Quebec; CIHR-ICR (Institute for Cancer
   Research); C17 through the Genome Canada/CIHR joint ATID Competition;
   Hungarian Scientific Research Fund (OTKA) [T-04639,
   TAMOP-4.2.2.A-11/1/KONV-2012-0025]; National Research and Development
   Fund (NKFP) [1A/002/2004]; PedBrain project; German Cancer Aid [109252];
   CNS tumor tissue bank within the priority program on tumor tissue
   banking of the German Cancer Aid [108456]; BMBF; Samantha Dickson Brain
   Tumor Trust; National Cancer Center Heidelberg ("Paediatric Brain Tumor
   Preclinical Testing"); CIHR; Fonds de la recherche en sante du Quebec
   (FRSQ); Sybille Assmus Award for Neurooncology; Fonds de Recherche en
   Sante du Quebec; Canadian Gene Cure Foundation
FX The authors would like to acknowledge the excellent staff of the McGill
   University and Genome Quebec Innovation Centre High-Throughput
   sequencing platform for performing the exome capture and sequencing.
   This work was supported by the Cole Foundation, and was funded by Genome
   Canada and the Canadian Institute for Health Research (CIHR) with
   co-funding from Genome BC, Genome Quebec, CIHR-ICR (Institute for Cancer
   Research) and C17, through the Genome Canada/CIHR joint ATID Competition
   [project title: The Canadian Paediatric Cancer Genome Consortium:
   Translating next-generation sequencing technologies into improved
   therapies for high-risk childhood cancer (NJ)], the Hungarian Scientific
   Research Fund (OTKA) Contract No. T-04639,
   TAMOP-4.2.2.A-11/1/KONV-2012-0025, the National Research and Development
   Fund (NKFP) Contract No. 1A/002/2004 (PH, MG, LB), the PedBrain project
   contributing to the International Cancer Genome Consortium funded by the
   German Cancer Aid (109252) and the CNS tumor tissue bank within the
   priority program on tumor tissue banking of the German Cancer Aid
   (108456), the BMBF, the Samantha Dickson Brain Tumor Trust, and a grant
   from the National Cancer Center Heidelberg ("Paediatric Brain Tumor
   Preclinical Testing"). A. Fontebasso and X-Y. Liu are the recipients of
   studentship awards from CIHR. DA Khuong-Quang is the recipient of a
   studentship from the Fonds de la recherche en sante du Quebec (FRSQ). S.
   Pfister is the recipient of the Sybille Assmus Award for Neurooncology
   in 2009 and N. Jabado is the recipient of a Chercheur Clinicien Award
   from Fonds de Recherche en Sante du Quebec and an award from the
   Canadian Gene Cure Foundation.
CR Adzhubei IA, 2010, NAT METHODS, V7, P248, DOI 10.1038/nmeth0410-248
   Altshuler D, 2010, NATURE, V467, P1061, DOI 10.1038/nature09534
   Cha TL, 2005, SCIENCE, V310, P306, DOI 10.1126/science.1118947
   Chen YC, 2007, HEPATOLOGY, V46, P200, DOI 10.1002/hep.21668
   Chowdhury R, 2011, EMBO REP, V12, P463, DOI 10.1038/embor.2011.43
   Cloughesy TF, 2011, CLIN CANCER RES, V17, P6, DOI 10.1158/1078-0432.CCR-09-2268
   Dalgliesh GL, 2010, NATURE, V463, P360, DOI 10.1038/nature08672
   Dang L, 2009, NATURE, V462, P739, DOI 10.1038/nature08617
   Dhayalan A, 2011, HUM MOL GENET, V20, P2195, DOI 10.1093/hmg/ddr107
   Dolecek TA, 2012, NEURO-ONCOLOGY, V14, pv1, DOI 10.1093/neuonc/nos218
   Khuong-Quang DA, 2012, ACTA NEUROPATHOL, V124, P439, DOI 10.1007/s00401-012-0998-0
   Eckert A, 2007, BRAIN PATHOL, V17, P146, DOI 10.1111/j.1750-3639.2007.00049.x
   Edmunds JW, 2008, EMBO J, V27, P406, DOI 10.1038/sj.emboj.7601967
   Gerlinger M, 2012, NEW ENGL J MED, V366, P883, DOI 10.1056/NEJMoa1113205
   Iwase S, 2011, NAT STRUCT MOL BIOL, V18, P769, DOI 10.1038/nsmb.2062
   Jiao YC, 2012, ONCOTARGET, V3, P709, DOI 10.18632/oncotarget.588
   Jones DTW, 2012, NATURE, V488, P100, DOI 10.1038/nature11284
   Kannan K, 2012, ONCOTARGET, V3, P1194
   Kent WJ, 2002, GENOME RES, V12, P996, DOI 10.1101/gr.229102
   Khuong-Quang DA, 2012, M S-MED SCI, V28, P809, DOI 10.1051/medsci/20122810004
   Lai A, 2011, J CLIN ONCOL, V29, P4482, DOI 10.1200/JCO.2010.33.8715
   Liu XY, 2012, ACTA NEUROPATHOL, V124, P615, DOI 10.1007/s00401-012-1031-3
   Lu C, 2012, NATURE, V483, P474, DOI 10.1038/nature10860
   Maksimovic J, 2012, GENOME BIOL, V13, DOI 10.1186/gb-2012-13-6-r44
   Martin C, 2006, J BIOL CHEM, V281, P8365, DOI 10.1074/jbc.M513425200
   Noushmehr H, 2010, CANCER CELL, V17, P510, DOI 10.1016/j.ccr.2010.03.017
   Parsons DW, 2008, SCIENCE, V321, P1807, DOI 10.1126/science.1164382
   Rozen S, 2000, Methods Mol Biol, V132, P365
   Sasaki M, 2012, NATURE, V488, P656, DOI 10.1038/nature11323
   Schiffman JD, 2010, CANCER RES, V70, P512, DOI 10.1158/0008-5472.CAN-09-1851
   Schindler G, 2011, ACTA NEUROPATHOL, V121, P397, DOI 10.1007/s00401-011-0802-6
   Schwartzentruber J, 2012, NATURE, V482, P226, DOI [10.1038/nature10833, 10.1007/s13311-012-0137-6]
   Shimizu A, 2003, BIOCHEM BIOPH RES CO, V309, P143, DOI 10.1016/S0006-291X(03)01555-9
   So AY, 2011, PLOS ONE, V6, DOI 10.1371/journal.pone.0019503
   Sturm D, 2012, CANCER CELL, V22, P425, DOI 10.1016/j.ccr.2012.08.024
   Sudo T, 2005, BRIT J CANCER, V92, P1754, DOI 10.1038/sj.bjc.6602531
   Tong ZT, 2012, ONCOGENE, V31, P583, DOI 10.1038/onc.2011.254
   Turcan S, 2012, NATURE, V483, P479, DOI 10.1038/nature10866
   Varela I, 2011, NATURE, V469, P539, DOI 10.1038/nature09639
   Villard L, 1996, NAT GENET, V12, P359, DOI 10.1038/ng0496-359
   Wagner EJ, 2012, NAT REV MOL CELL BIO, V13, P115, DOI 10.1038/nrm3274
   Wu G, 2012, NAT GENET, V44, P251, DOI 10.1038/ng.1102
   Xu W, 2011, CANCER CELL, V19, P17, DOI 10.1016/j.ccr.2010.12.014
   Yan H, 2009, NEW ENGL J MED, V360, P765, DOI 10.1056/NEJMoa0808710
NR 44
TC 218
Z9 260
U1 2
U2 34
PU SPRINGER
PI NEW YORK
PA 233 SPRING ST, NEW YORK, NY 10013 USA
SN 0001-6322
EI 1432-0533
J9 ACTA NEUROPATHOL
JI Acta Neuropathol.
PD MAY
PY 2013
VL 125
IS 5
BP 659
EP 669
DI 10.1007/s00401-013-1095-8
PG 11
WC Clinical Neurology; Neurosciences; Pathology
WE Science Citation Index Expanded (SCI-EXPANDED)
SC Neurosciences & Neurology; Pathology
GA 130MY
UT WOS:000317923400004
PM 23417712
OA Green Submitted, hybrid, Green Published
DA 2024-03-10
ER

PT J
AU Al Sharie, S
   Talafha, M
   Abu Laban, D
   Al Awabdeh, T
   Al-Mousa, A
   Al-Masri, N
   Al-Hussaini, M
AF Al Sharie, Sarah
   Talafha, Muna
   Abu Laban, Dima
   Al Awabdeh, Tala
   Al-Mousa, Abdullatif
   Al-Masri, Nidal
   Al-Hussaini, Maysa
TI H3 K27M-mutant diffuse midline glioma with osseous metastases: A case
   report and a literature review
SO CLINICAL NEUROPATHOLOGY
LA English
DT Review
DE diffuse midline glioma&nbsp; osseous metastasis; H3 K27M; bone
   metastasis; high grade glioma
ID CENTRAL-NERVOUS-SYSTEM; HIGH-GRADE GLIOMAS; HISTONE H3.3;
   CLASSIFICATION; MUTATIONS; SUBGROUPS; METHYLATION; TUMORS; H3F3A
AB Introduction: Diffuse midline glioma (DMG) is a primary tumor of the cen-tral nervous system (CNS) with aggressive nature. It arises from midline structures in the brain and spinal cord. Recently, the pres-ence of H3 K27M mutation is described in most cases. Extra-cranial osseous metas-tasis is rarely encountered. Case presenta-tion: We present an interesting case of DMG with bone metastasis at presentation in a 19-year-old male. In addition, a literature review on similar cases is presented. Discus-sion: DMG mostly affects children and young adults. It has a broad spectrum of pheno-types, shows diffuse growth pattern, midline location, and is frequently H3 K27M-mutant. Radiotherapy remains the mainstay of treat-ment that might improve overall survival. Metastasis outside the CNS remains a rare occurrence, especially at presentation, and constitute a diagnostic challenge. Conclu-sion: Bone is one of the most common sites for metastasis of primary CNS tumors, which would severely impact prognosis. Oncolo-gists, radiologists, and pathologists should keep an index of suspicion when encounter-ing bone metastasis in the presence of a CNS midline tumor, so that timely diagnosis and management can be rendered.
C1 [Al Sharie, Sarah] Yarmouk Univ, Fac Med, Irbid, Jordan.
   [Talafha, Muna] Princess Basma Teaching Hosp, Irbid, Jordan.
   [Abu Laban, Dima] King Hussein Canc Ctr, Dept Diagnost Radiol, Amman, Jordan.
   [Al Awabdeh, Tala] King Hussein Canc Ctr, Med Oncol, Amman, Jordan.
   [Al-Mousa, Abdullatif] King Hussein Canc Ctr, Radiat Oncol, Amman, Jordan.
   [Al-Masri, Nidal; Al-Hussaini, Maysa] King Hussein Canc Ctr, Pathol & Lab Med, Amman, Jordan.
   [Al-Hussaini, Maysa] King Hussein Canc Ctr, Dept Pathol & Lab Med, 202 Queen Rania St, Amman 11941, Jordan.
C3 Yarmouk University; King Hussein Cancer Center; King Hussein Cancer
   Center; King Hussein Cancer Center; King Hussein Cancer Center; King
   Hussein Cancer Center
RP Al-Hussaini, M (通讯作者)，King Hussein Canc Ctr, Dept Pathol & Lab Med, 202 Queen Rania St, Amman 11941, Jordan.
EM mhussaini@khcc.jo
OI Al Sharie, Sarah/0000-0002-8004-0963
CR Agarwal P, 2021, INDIAN J PATHOL MICR, V64, P351, DOI 10.4103/IJPM.IJPM_287_20
   Al-Ali F, 2005, AM J NEURORADIOL, V26, P2410
   Argersinger DP, 2021, CANCERS, V13, DOI 10.3390/cancers13215280
   Bender S, 2013, CANCER CELL, V24, P660, DOI 10.1016/j.ccr.2013.10.006
   Bhatt NS, 2020, J PEDIAT HEMATOL ONC, V42, pE673, DOI 10.1097/MPH.0000000000001598
   Buczkowicz P, 2014, NAT GENET, V46, P451, DOI 10.1038/ng.2936
   Canada BTFo, DIFF MIDL GLIOM
   Capper D, 2018, NATURE, V555, P469, DOI 10.1038/nature26000
   Chan KM, 2013, GENE DEV, V27, P985, DOI 10.1101/gad.217778.113
   Cohen KJ, 2017, NEURO-ONCOLOGY, V19, P1025, DOI 10.1093/neuonc/nox021
   Cooney TM, 2020, J NEURO-ONCOL, V150, P27, DOI 10.1007/s11060-020-03553-1
   Khuong-Quang DA, 2012, ACTA NEUROPATHOL, V124, P439, DOI 10.1007/s00401-012-0998-0
   DUFFNER PK, 1981, ANN NEUROL, V10, P261, DOI 10.1002/ana.410100311
   Enomoto T, 2020, NEUROL MED-CHIR, V60, P136, DOI 10.2176/nmc.oa.2019-0168
   Feng J, 2015, HUM PATHOL, V46, P1626, DOI 10.1016/j.humpath.2015.07.002
   Fisher PG, 2000, CANCER, V89, P1569, DOI 10.1002/1097-0142(20001001)89:7<1569::AID-CNCR22>3.0.CO;2-0
   Freeman CR, 1998, INT J RADIAT ONCOL, V40, P265, DOI 10.1016/S0360-3016(97)00572-5
   Fuller CLM, 2020, J NEUROPATH EXP NEUR
   Handis C, 2021, CHILD NERV SYST, V37, P3933, DOI 10.1007/s00381-021-05119-6
   Herz HM, 2014, SCIENCE, V345, P1065, DOI 10.1126/science.1255104
   Houston SC, 2000, INT J RADIAT ONCOL, V48, P831, DOI 10.1016/S0360-3016(00)00662-3
   Jones C, 2017, NEURO-ONCOLOGY, V19, P153, DOI 10.1093/neuonc/now101
   Karremann M, 2018, NEURO-ONCOLOGY, V20, P123, DOI 10.1093/neuonc/nox149
   Kazarian E, 2021, SCI REP-UK, V11, DOI 10.1038/s41598-021-92943-0
   Kim JG, 2003, YONSEI MED J, V44, P340, DOI 10.3349/ymj.2003.44.2.340
   Kraus TFJ, 2020, BRAIN TUMOR PATHOL, V37, P89, DOI 10.1007/s10014-020-00365-z
   La Rocca G, 2019, WORLD NEUROSURG, V131, P174, DOI 10.1016/j.wneu.2019.08.024
   Li S, 2020, NEUROONCOL ADV, V3
   LIWNICZ BH, 1979, HUM PATHOL, V10, P453, DOI 10.1016/S0046-8177(79)80051-9
   Louis DN, 2021, NEURO-ONCOLOGY, V23, P1231, DOI 10.1093/neuonc/noab106
   Louis DN, 2018, ACTA NEUROPATHOL, V135, P639, DOI 10.1007/s00401-018-1826-y
   Louis DN, 2016, ACTA NEUROPATHOL, V131, P803, DOI 10.1007/s00401-016-1545-1
   Low Justin Thomas, 2021, CNS Oncol, V10, pCNS71, DOI 10.2217/cns-2020-0030
   Mohiuddin S, 2021, J CLIN NEUROSCI, V89, P405, DOI 10.1016/j.jocn.2021.05.033
   Rashed WM, 2019, CANCER METAST REV, V38, P759, DOI 10.1007/s10555-019-09824-2
   Schwartzentruber J, 2012, NATURE, V482, P226, DOI [10.1038/nature10833, 10.1007/s13311-012-0137-6]
   Solomon DA, 2016, BRAIN PATHOL, V26, P569, DOI 10.1111/bpa.12336
   Sturm D, 2012, CANCER CELL, V22, P425, DOI 10.1016/j.ccr.2012.08.024
   Takanen S, 2013, TUMORI J, V99, pe237, DOI [10.1177/030089161309900521, 10.1700/1377.15323]
   Valério E, 2022, J NEUROPATH EXP NEUR, V81, P381, DOI 10.1093/jnen/nlac016
   Vitanza NA, 2021, NEURO-ONCOLOGY, V23, P376, DOI 10.1093/neuonc/noaa249
   Vitanza NA, 2019, CURR TREAT OPTION NE, V21, DOI 10.1007/s11940-019-0577-y
NR 42
TC 3
Z9 3
U1 0
U2 0
PU DUSTRI-VERLAG DR KARL FEISTLE
PI DEISENHOFEN-MUENCHEN
PA BAHNHOFSTRASSE 9 POSTFACH 49, D-82032 DEISENHOFEN-MUENCHEN, GERMANY
SN 0722-5091
J9 CLIN NEUROPATHOL
JI Clin. Neuropathol.
PD NOV-DEC
PY 2022
VL 41
IS 6
BP 263
EP 270
DI 10.5414/NP301475
PG 8
WC Clinical Neurology; Pathology
WE Science Citation Index Expanded (SCI-EXPANDED)
SC Neurosciences & Neurology; Pathology
GA 6Z1WO
UT WOS:000897571800005
PM 35770519
DA 2024-03-10
ER

PT J
AU Hervouet, E
   Debien, E
   Campion, L
   Charbord, J
   Menanteau, J
   Vallette, FM
   Cartron, PF
AF Hervouet, Eric
   Debien, Emilie
   Campion, Loic
   Charbord, Jeremie
   Menanteau, Jean
   Vallette, Francois M.
   Cartron, Pierre-Francois
TI Folate Supplementation Limits the Aggressiveness of Glioma via the
   Remethylation of DNA Repeats Element and Genes Governing Apoptosis and
   Proliferation
SO CLINICAL CANCER RESEARCH
LA English
DT Article
ID CANCER CELL INVASIVENESS; IN-VIVO; TRANSCRIPTIONAL REGULATION;
   METHYLATION STATUS; GROWTH-FACTOR; BRAIN-TUMORS; GLOBAL DNA; EXPRESSION;
   PROMOTER; HYPOMETHYLATION
AB Purpose: We have investigated whether the folate supplementation could be used to limit the aggressiveness of glioma through the DNA remethylation because (a) the cancer genome is characterized by a low level of DNA methylation (or 5-methylcytosine, 5 mC); and (b) folate is the main generator of S-adenosyl-methionine, the methyl donor molecule in the DNA methylation reaction catalyzed by the DNA methyltranferases.
   Experimental Design: The effects of folate supplementations were analyzed on the global DNA methylation status, the methylation status of DNA repeat element, the sensitivity of temozolomide-induced apoptosis, and the proliferation index of glioma cells. Finally, we analyzed whether the DNA methylation level could be used as a prognostic factor and/or a biomarker in an antiglioma therapy using folate supplementation as an adjuvant.
   Results: Our data show that gliomagenesis is accompanied by a reduction in 5 mC levels and that this low level of 5 mC is a poor prognostic factor in Glioblastoma Multiforme patients. We also show that folate supplementation enhanced the DNA remethylation through the Spl/Sp3-mediated transcriptional up-regulation of genes coding for Dnmt3a and Dnmt3b proteins, two de novo methyltranferases. Finally, we show that the folate-induced DNA methylation limits proliferation and increases the sensitivity to temozolomide-induced apoptosis in glioma cells through methylation of the genes implicated in these processes (PDGF-B, MGMT, survivin, and bcl-w).
   Conclusion: This study suggests that folate supplementation could be a promising adjuvant for the future design of antiglioma therapies in preclinical and/or clinical studies.
C1 [Hervouet, Eric; Debien, Emilie; Campion, Loic; Charbord, Jeremie; Menanteau, Jean; Vallette, Francois M.; Cartron, Pierre-Francois] INSERM, U892, Ctr Rech Cancerol, Equipe Apoptose & Progress Tumorale, F-44035 Nantes 01, France.
   [Hervouet, Eric; Debien, Emilie; Charbord, Jeremie; Menanteau, Jean; Vallette, Francois M.; Cartron, Pierre-Francois] Univ Nantes, Fac Med, F-44035 Nantes, France.
   [Campion, Loic] Ctr Lutte Canc Rene Gauducheau, Unite Biostat, St Herblain, France.
C3 Institut National de la Sante et de la Recherche Medicale (Inserm);
   Nantes Universite; UNICANCER; Institut de Cancerologie de l'Ouest (ICO)
RP Cartron, PF (通讯作者)，INSERM, U892, Ctr Rech Cancerol, Equipe Apoptose & Progress Tumorale, 9 Quai Moncousu, F-44035 Nantes 01, France.
EM pierre-francois.cartron@univ-nantes.fr
RI Cartron, Pierre Francois/K-9802-2015; Vallette, Francois/N-2361-2018;
   Hervouet, Eric/U-5784-2019; Campion, Loic/K-4726-2015; Vallette,
   Francois/K-9047-2015
OI Campion, Loic/0000-0003-4903-0908; Vallette,
   Francois/0000-0002-3296-8572; Hervouet, Eric/0000-0002-4841-7812;
   Vallette, Francois/0000-0003-0802-0519; Cartron,
   Pierre-Francois/0000-0002-3393-784X
FU Association pour la Recherche contre le Cancer [3907]; en avant la vie;
   INCA
FX "Association pour la Recherche contre le Cancer" (ARC#3907). E. Debien
   and E. Hervouet were supported by a fellowship from "en avant la vie,"
   and INCA, respectively.
CR Baeza N, 2003, ACTA NEUROPATHOL, V106, P479, DOI 10.1007/s00401-003-0748-4
   Baylin S, 2002, CANCER CELL, V1, P299, DOI 10.1016/S1535-6108(02)00061-2
   Bruna A, 2007, CANCER CELL, V11, P147, DOI 10.1016/j.ccr.2006.11.023
   Cartron PF, 2003, MOL CELL BIOL, V23, P4701, DOI 10.1128/MCB.23.13.4701-4712.2003
   Cartron PF, 2002, HUM MOL GENET, V11, P675, DOI 10.1093/hmg/11.6.675
   Chicoine É, 2002, BIOCHEM BIOPH RES CO, V297, P765, DOI 10.1016/S0006-291X(02)02283-0
   Dai C, 2001, GENE DEV, V15, P1913, DOI 10.1101/gad.903001
   Eden A, 2003, SCIENCE, V300, P455, DOI 10.1126/science.1083557
   Esteller M, 2000, NEW ENGL J MED, V343, P1350, DOI 10.1056/NEJM200011093431901
   Feinberg AP, 2007, NATURE, V447, P433, DOI 10.1038/nature05919
   GAMASOSA MA, 1983, NUCLEIC ACIDS RES, V11, P6883, DOI 10.1093/nar/11.19.6883
   Gaudet F, 2003, SCIENCE, V300, P489, DOI 10.1126/science.1083558
   Ghoshal K, 2006, J NUTR, V136, P1522, DOI 10.1093/jn/136.6.1522
   Gronbaek K, 2007, APMIS, V115, P1039, DOI 10.1111/j.1600-0463.2007.apm_636.xml.x
   Hegi ME, 2005, NEW ENGL J MED, V352, P997, DOI 10.1056/NEJMoa043331
   Hoelzinger DB, 2005, NEOPLASIA, V7, P7, DOI 10.1593/neo.04535
   Jinawath A, 2005, BIOCHEM J, V385, P557, DOI 10.1042/BJ20040684
   Joshi BH, 2000, CANCER RES, V60, P1168
   LORENTE A, 2008, BRAIN PATHOL
   Noti JD, 1997, J BIOL CHEM, V272, P24038, DOI 10.1074/jbc.272.38.24038
   Ouhtit A, 2007, FRONT BIOSCI-LANDMRK, V12, P1260, DOI 10.2741/2144
   Pakneshan P, 2003, FASEB J, V17, P1081, DOI 10.1096/fj.02-0973com
   Piyathilake Chandrika J., 2006, Cancer Biomarkers, V2, P259
   Rabbani SA, 2008, NEOPLASIA, V10, P266, DOI 10.1593/neo.07947
   Sato N, 2003, JNCI-J NATL CANCER I, V95, P327, DOI 10.1093/jnci/95.4.327
   Shih AH, 2006, CANCER LETT, V232, P139, DOI 10.1016/j.canlet.2005.02.002
   Shukeir N, 2006, CANCER RES, V66, P9202, DOI 10.1158/0008-5472.CAN-06-1954
   Suske G, 1999, GENE, V238, P291, DOI 10.1016/S0378-1119(99)00357-1
   Turek-Plewa J, 2005, CELL MOL BIOL LETT, V10, P631
   Uhrbom L, 2004, NAT MED, V10, P1257, DOI 10.1038/nm1120
   van Beusechem VW, 2002, J VIROL, V76, P2753, DOI 10.1128/JVI.76.6.2753-2762.2002
   Wasson GR, 2006, J NUTR, V136, P2748, DOI 10.1093/jn/136.11.2748
   WESTERMARK B, 1995, GLIA, V15, P257, DOI 10.1002/glia.440150307
   Widschwendter M, 2002, ONCOGENE, V21, P5462, DOI 10.1038/sj.onc.1205606
   Wiencke JK, 2007, NEURO-ONCOLOGY, V9, P271, DOI 10.1215/15228517-2007-003
   Xing RH, 1999, INT J CANCER, V81, P443, DOI 10.1002/(SICI)1097-0215(19990505)81:3<443::AID-IJC19>3.0.CO;2-T
   Yu J, 2004, BMC CANCER, V4, DOI 10.1186/1471-2407-4-65
   Zhang X, 2005, J CLIN NEUROSCI, V12, P166, DOI 10.1016/j.jocn.2004.03.036
   Zukiel R, 2004, MOL CANCER RES, V2, P196
NR 39
TC 55
Z9 57
U1 0
U2 5
PU AMER ASSOC CANCER RESEARCH
PI PHILADELPHIA
PA 615 CHESTNUT ST, 17TH FLOOR, PHILADELPHIA, PA 19106-4404 USA
SN 1078-0432
EI 1557-3265
J9 CLIN CANCER RES
JI Clin. Cancer Res.
PD MAY 15
PY 2009
VL 15
IS 10
BP 3519
EP 3529
DI 10.1158/1078-0432.CCR-08-2062
PG 11
WC Oncology
WE Science Citation Index Expanded (SCI-EXPANDED)
SC Oncology
GA 448SP
UT WOS:000266282600031
PM 19451595
OA Green Submitted
DA 2024-03-10
ER

PT J
AU Li, ZY
   Xia, Y
   Bu, XY
   Yang, DY
   Yuan, YQ
   Guo, XH
   Zhang, GZ
   Wang, ZW
   Jiao, JC
AF Li, Zhiying
   Xia, Yun
   Bu, Xingyao
   Yang, Dongyi
   Yuan, Yiqiang
   Guo, Xiaohe
   Zhang, Gangzhong
   Wang, Zhanwei
   Jiao, Jichao
TI Effects of valproic acid on the susceptibility of human glioma stem
   cells for TMZ and ACNU
SO ONCOLOGY LETTERS
LA English
DT Article
DE glioma stem cells; valproic acid; O6-methylguanine-DNA methyltransferase
ID HISTONE DEACETYLASE INHIBITOR; TEMOZOLOMIDE; GLIOBLASTOMA; METHYLATION;
   GENE; METHYLTRANSFERASE; HYPERMETHYLATION; DIFFERENTIATION; APOPTOSIS;
   TRIAL
AB To investigate the effect of valproic acid (VPA) on the susceptibility of glioma stem cells to temozolomide (TMZ) and nimustine (ACNU), the O6-methylguanine-DNA methyltransferase (MGMT) promoter methylation and its expression of MGMT were examined. A total of 3 glioma cell populations were isolated from human glioma tissues, and immunocytochemistry was used to detect the expression of MGMT. VPA inhibition on the growth of the 3 glioma cell populations exposed to various concentrations of TMZ and ACNU was evaluated. Flow cytometry was applied to detect the apoptosis of glioma cells, and a methylation-specific polymerase chain reaction was used to identify methylation of MGMT promoter. Immunocytochemistry results indicated that MGMT was negatively expressed in the G1 population, but positively expressed in the G2 and G3 populations. Cell growth inhibition assays demonstrated that the survival rate in the VPA + TMZ or ACNU groups was decreased compared with that of the TMZ or ACNU alone groups (P<0.05). As for the apoptotic rate, those in the VPA alone group were increased compared with the control group (P<0.05), and the rates in the VPA + TMZ or ACNU groups were increased compared with TMZ or ACNU alone groups (P<0.05). The expression of MGMT remained negative in the G1 population following treatment with VPA, but MGMT expression became negative in the 2 MGMT-positive cell populations (G2 and G3) following VPA treatment. The MGMT promoter in the G1 population was partially methylated in the control group, but was fully methylated following VPA treatment, while the promoters of G2, G3 were unmethylated in the control group and became partially methylated in the VPA treatment group. Taken together, TMZ and ACNU may suppress the growth of glioma stem cells in vitro in a dose-dependent manner. VPA may enhance the inhibitory effects of various concentrations of TMZ and ACNU on the growth of MGMT-negative/positive cells, particularly on MGMT-positive cell populations. VPA itself may induce the apoptosis of glioma cells, and VPA combined with TMZ or ACNU may enhance TMZ/ACNU-induced apoptosis of glioma stem cells. Furthermore, VPA may also promote the methylation of the MGMT promoter to silence MGMT expression in glioma cells, which may be an important mechanism through which VPA enhances the efficacy of TMZ and ACNU in targeting glioma stem cells.
C1 [Li, Zhiying; Yuan, Yiqiang; Guo, Xiaohe; Zhang, Gangzhong; Wang, Zhanwei; Jiao, Jichao] Zhengzhou Univ, Zhengzhou 7 Peoples Hosp, Dept Neurosurg, Zhengzhou 450000, Henan, Peoples R China.
   [Xia, Yun] Zhengzhou Univ, Zhengzhou Hlth Sch, Dept Microbiol & Immunol, Zhengzhou 450000, Henan, Peoples R China.
   [Bu, Xingyao; Yang, Dongyi] Zhengzhou Univ, Peoples Hosp, Henan Prov Peoples Hosp, Dept Neurosurg, 7 Weiwu Rd, Zhengzhou 450000, Henan, Peoples R China.
C3 Zhengzhou University; Zhengzhou University; Zhengzhou University
RP Bu, XY (通讯作者)，Zhengzhou Univ, Peoples Hosp, Henan Prov Peoples Hosp, Dept Neurosurg, 7 Weiwu Rd, Zhengzhou 450000, Henan, Peoples R China.
EM yiweihn@126.com
RI yang, rui/JHI-3328-2023; LIU, Qing Yu/IWV-1159-2023; liu,
   liu/JEO-6900-2023; Zhang, Tingting/HDN-5850-2022; wang,
   yan/JBJ-7462-2023
FU Outstanding Talent Project of Henan Province, China [084200410011]
FX The present study was granted by the Outstanding Talent Project of Henan
   Province, China (grant no. 084200410011).
CR Alvarez AA, 2015, J MOL NEUROSCI, V55, P7, DOI 10.1007/s12031-014-0329-0
   [Anonymous], N ENGL J MED
   Audia A, 2017, FRONT ONCOL, V7, DOI 10.3389/fonc.2017.00143
   BRENNAND J, 1986, P NATL ACAD SCI USA, V83, P6292, DOI 10.1073/pnas.83.17.6292
   Chen H, 2010, CHIN J BIOCH PHARM, V31, P183
   D'Atri S, 1998, MOL PHARMACOL, V54, P334, DOI 10.1124/mol.54.2.334
   Dong J, 2011, STEM CELL REV REP, V7, P141, DOI 10.1007/s12015-010-9169-7
   Esteller M, 1999, CANCER RES, V59, P793
   Gerson SL, 2004, NAT REV CANCER, V4, P296, DOI 10.1038/nrc1319
   Göttlicher M, 2001, EMBO J, V20, P6969, DOI 10.1093/emboj/20.24.6969
   Greenblatt DY, 2007, ONCOLOGIST, V12, P942, DOI 10.1634/theoncologist.12-8-942
   Hegi ME, 2004, CLIN CANCER RES, V10, P1871, DOI 10.1158/1078-0432.CCR-03-0384
   Hegi ME, 2005, NEW ENGL J MED, V352, P997, DOI 10.1056/NEJMoa043331
   Kaina B, 1997, MUTAT RES-FUND MOL M, V381, P227, DOI 10.1016/S0027-5107(97)00187-5
   Kim JH, 2004, INT J RADIAT ONCOL, V59, P1174, DOI 10.1016/j.ijrobp.2004.03.001
   Kostrouchová M, 2007, FOLIA BIOL-PRAGUE, V53, P37
   Ku JL, 2011, METHODS MOL BIOL, V791, P23, DOI 10.1007/978-1-61779-316-5_3
   Lu B, 2017, MOL MED REP, V16, P3387, DOI 10.3892/mmr.2017.6995
   Michaelis M, 2004, MOL PHARMACOL, V65, P520, DOI 10.1124/mol.65.3.520
   Oi S, 2009, J NEURO-ONCOL, V92, P15, DOI 10.1007/s11060-008-9732-0
   Paz MF, 2004, CLIN CANCER RES, V10, P4933, DOI 10.1158/1078-0432.CCR-04-0392
   Riva G, 2016, ONCOL REP, V35, P2811, DOI 10.3892/or.2016.4665
   Rodriguez-Menendez V, 2008, ANTICANCER RES, V28, P335
   Ryu CH, 2012, J BIOMED BIOTECHNOL, DOI 10.1155/2012/987495
   Stupp R, 2009, LANCET ONCOL, V10, P459, DOI 10.1016/S1470-2045(09)70025-7
   Van Nifterik KA, 2012, J NEURO-ONCOL, V107, P61, DOI 10.1007/s11060-011-0725-z
   Wakabayashi T, 2001, Brain Tumor Pathol, V18, P23, DOI 10.1007/BF02478921
   Xu Hong, 2009, Zhongguo Ying Yong Sheng Li Xue Za Zhi, V25, P283
NR 28
TC 6
Z9 6
U1 0
U2 8
PU SPANDIDOS PUBL LTD
PI ATHENS
PA POB 18179, ATHENS, 116 10, GREECE
SN 1792-1074
EI 1792-1082
J9 ONCOL LETT
JI Oncol. Lett.
PD JUN
PY 2018
VL 15
IS 6
BP 9877
EP 9883
DI 10.3892/ol.2018.8551
PG 7
WC Oncology
WE Science Citation Index Expanded (SCI-EXPANDED)
SC Oncology
GA GJ3BK
UT WOS:000435149700216
PM 29805689
OA Green Published, Green Submitted, gold
DA 2024-03-10
ER

PT J
AU Huang, WY
   Wen, LH
   Wu, G
   Hu, MZ
   Zhang, CC
   Chen, F
   Zhao, JN
AF Huang, Wei-yuan
   Wen, Ling-hua
   Wu, Gang
   Hu, Ming-zheng
   Zhang, Chao-cai
   Chen, Feng
   Zhao, Jian-nong
TI Comparison of Radiomics Analyses Based on Different Magnetic Resonance
   Imaging Sequences in Grading and Molecular Genomic Typing of Glioma
SO JOURNAL OF COMPUTER ASSISTED TOMOGRAPHY
LA English
DT Article
DE radiomics; glioma; grading; IDH1; MGMT
AB Objective
   To investigate the value of radiomics analyses based on different magnetic resonance (MR) sequences in the noninvasive evaluation of glioma characteristics for the differentiation of low-grade glioma versus high-grade glioma, isocitrate dehydrogenase (IDH)1 mutation versus IDH1 wild-type, and mutation status and 6-methylguanine-DNA methyltransferase (MGMT) promoter methylation (+) versus MGMT promoter methylation (-) glioma. Methods
   Fifty-nine patients with untreated glioma who underwent a standard 3T-MR tumor protocol were included in the study. A total of 396 radiomics features were extracted from the MR images, with the manually delineated tumor as the volume of interest. Clinical imaging diagnostic features (tumor location, necrosis/cyst change, crossing midline, and the degree of enhancement or peritumoral edema) were analyzed by univariate logistic regression to select independent clinical factors. Radiomics and combined clinical-radiomics models were established for grading and molecular genomic typing of glioma by multiple logistic regression and cross-validation. The performance of the models based on different sequences was evaluated by using receiver operating characteristic curves, nomograms, and decision curves. Results
   The radiomics model based on T1-CE performed better than models based on other sequences in predicting the tumor grade and the IDH1 status of the glioma. The radiomics model based on T2 performed better than models based on other sequences in predicting the MGMT methylation status of glioma. Only the T1 combined clinical-radiomics model showed improved prediction performance in predicting tumor grade and the IDH1 status. Conclusions
   The results demonstrate that state-of-the-art radiomics analysis methods based on multiparametric MR image data and radiomics features can significantly contribute to pretreatment glioma grading and molecular subtype classification.
C1 [Huang, Wei-yuan; Wen, Ling-hua; Chen, Feng] Hainan Med Univ, Hainan Affiliated Hosp, Hainan Gen Hosp, Dept Radiol, 19 Xiuhua St, Haikou, Hainan, Peoples R China.
   [Wu, Gang] Hainan Med Univ, Hainan Affiliated Hosp, Hainan Gen Hosp, Dept Radiotherapy, Haikou, Hainan, Peoples R China.
   [Hu, Ming-zheng] Yueyang Second Peoples Hosp, Dept Hepatol Surg, Yueyang, Peoples R China.
   [Zhang, Chao-cai; Zhao, Jian-nong] Hainan Med Univ, Hainan Affiliated Hosp, Hainan Gen Hosp, Dept Neurosurg, Haikou, Hainan, Peoples R China.
C3 Hainan Medical University; Hainan Medical University; Hainan Medical
   University
RP Huang, WY (通讯作者)，Hainan Med Univ, Hainan Affiliated Hosp, Hainan Gen Hosp, Dept Radiol, 19 Xiuhua St, Haikou, Hainan, Peoples R China.
EM fenger0802@163.com
RI Wang, lili/IXD-9828-2023; Yang, Bo/JTS-4309-2023
OI Huang, Wei-Yuan/0000-0003-1606-4845
FU Key Research and Development Program of Hainan Province [ZDYF2019173];
   Natural Science Foundation of Hainan Province [819QN351]
FX This study was funded by the Key Research and Development Program of
   Hainan Province (ZDYF2019173), Natural Science Foundation of Hainan
   Province (819QN351).
CR Catteau A, 2014, ACTA NEUROPATHOL COM, V2, DOI 10.1186/2051-5960-2-58
   Chen R, 2017, NEUROTHERAPEUTICS, V14, P284, DOI 10.1007/s13311-017-0519-x
   Cho HH, 2018, PEERJ, V6, DOI 10.7717/peerj.5982
   Kickingereder P, 2018, NEURO-ONCOLOGY, V20, P848, DOI 10.1093/neuonc/nox188
   Lambin P, 2017, NAT REV CLIN ONCOL, V14, P749, DOI 10.1038/nrclinonc.2017.141
   Li ZJ, 2017, SCI REP-UK, V7, DOI 10.1038/s41598-017-05848-2
   Li ZC, 2018, EUR RADIOL, V28, P3640, DOI 10.1007/s00330-017-5302-1
   Shao Y, 2018, FRONT AGING NEUROSCI, V10, DOI 10.3389/fnagi.2018.00393
   Shofty B, 2018, INT J COMPUT ASS RAD, V13, P563, DOI 10.1007/s11548-017-1691-5
   Su CQ, 2019, ACTA RADIOL, V60, P777, DOI 10.1177/0284185118801127
   Suh HB, 2018, EUR RADIOL, V28, P3832, DOI 10.1007/s00330-018-5368-4
   Thon N, 2013, ONCOTARGETS THER, V6, P1363, DOI 10.2147/OTT.S50208
   Vamvakas A, 2019, PHYS MEDICA, V60, P188, DOI 10.1016/j.ejmp.2019.03.014
   Wu S, 2019, J CANCER RES CLIN, V145, P543, DOI 10.1007/s00432-018-2787-1
   Xi YB, 2018, J MAGN RESON IMAGING, V47, P1380, DOI 10.1002/jmri.25860
   Xie H, 2015, INT J CLIN EXP PATHO, V8, P1790
   Yan H, 2009, NEW ENGL J MED, V360, P765, DOI 10.1056/NEJMoa0808710
NR 17
TC 8
Z9 9
U1 3
U2 26
PU LIPPINCOTT WILLIAMS & WILKINS
PI PHILADELPHIA
PA TWO COMMERCE SQ, 2001 MARKET ST, PHILADELPHIA, PA 19103 USA
SN 0363-8715
EI 1532-3145
J9 J COMPUT ASSIST TOMO
JI J. Comput. Assist. Tomogr.
PD JAN-FEB
PY 2021
VL 45
IS 1
BP 110
EP 120
DI 10.1097/RCT.0000000000001114
PG 11
WC Radiology, Nuclear Medicine & Medical Imaging
WE Science Citation Index Expanded (SCI-EXPANDED)
SC Radiology, Nuclear Medicine & Medical Imaging
GA QK9YJ
UT WOS:000620735900018
PM 33475317
DA 2024-03-10
ER

PT J
AU Blanc, JL
   Wager, M
   Guilhot, J
   Kusy, S
   Bataille, B
   Chantereau, T
   Lapierre, F
   Larsen, CJ
   Karayan-Tapon, L
AF Blanc, JL
   Wager, M
   Guilhot, J
   Kusy, S
   Bataille, B
   Chantereau, T
   Lapierre, F
   Larsen, CJ
   Karayan-Tapon, L
TI Correlation of clinical features and methylation status of MGMT gene
   promoter in glioblastomas
SO JOURNAL OF NEURO-ONCOLOGY
LA English
DT Article
DE alkylating agents; CENU; grade IV gliomas; methylation; MGMT
ID DNA-REPAIR GENE; O-6-METHYLGUANINE-DNA METHYLTRANSFERASE GENE; HUMAN
   BRAIN-TUMORS; O6-METHYLGUANINE-DNA METHYLTRANSFERASE; CELL-LINES;
   ALKYLATING-AGENTS; CROSS-LINKING; RESISTANCE; GLIOMAS; CHEMOTHERAPY
AB In an effort to extend the potential relationship between the methylation status of MGMT promoter and response to CENU therapy, we examined the methylation status of MGMT promoter in 44 patients with glioblastomas. Tumor specimens were obtained during surgery before adjuvant treatment, frozen and stored at -80 degreesC until for DNA extraction process. DNA methylation patterns in the CpG island of the MGMT gene were determined in every tumor by methylation specific PCR (MSP). These results were then related to overall survival and response to alkylating agents using statistical analysis.
   Methylation of the MGMT promoter was detected in 68% of tumors, and 96.7% of methylated tumors exhibited also an unmethylated status. There was no relationship between the methylation status of the MGMT promoter and overall survival and response to alkylating agents. Our observations do not lead us to consider promoter methylation of MGMT gene as a prognostic factor of responsiveness to alkylating agents in glioblastomas.
C1 IBMIG, Oncol Mol Lab, EA 2224, F-86022 Poitiers, France.
   CHU La Miletrie, Dept Neurol Surg, Poitiers, France.
   CHU La Miletrie, Dept Haematol Oncol & Cellular Therapie, Poitiers, France.
   IBMIG, Lab Human Genet, EA 2224, Poitiers, France.
C3 Universite de Poitiers; CHU Poitiers; Universite de Poitiers; CHU
   Poitiers; Universite de Poitiers; Universite de Poitiers
RP Karayan-Tapon, L (通讯作者)，IBMIG, Oncol Mol Lab, EA 2224, PBS 40,Ave Recteur Pineau, F-86022 Poitiers, France.
EM l.karayan-tapon@chu-poitiers.fr
CR Afra D, 2002, LANCET, V359, P1011
   Ali-Osman F, 2001, NEW ENGL J MED, V344, P687
   ALIOSMAN F, 1990, ANTICANCER RES, V10, P677
   ALIOSMAN F, 1995, CANCER BIOCHEM BIOPH, V14, P231
   Bearzatto A, 2000, CANCER RES, V60, P3262
   Belanich M, 1996, CANCER RES, V56, P783
   Bhakat KK, 2000, J BIOL CHEM, V275, P34197, DOI 10.1074/jbc.M005447200
   BODELL WJ, 1985, CANCER RES, V45, P3460
   Bredel M, 2002, LANCET ONCOL, V3, P397, DOI 10.1016/S1470-2045(02)00786-6
   Christmann M, 2001, INT J CANCER, V92, P123, DOI 10.1002/1097-0215(200102)9999:9999<::AID-IJC1160>3.3.CO;2-M
   DAY RS, 1980, NATURE, V288, P724, DOI 10.1038/288724a0
   Esteller M, 1999, CANCER RES, V59, P793
   Esteller M, 2000, NEW ENGL J MED, V343, P1350, DOI 10.1056/NEJM200011093431901
   FORNACE AJ, 1990, CANCER RES, V50, P7908
   Harris LC, 1996, CANCER RES, V56, P2029
   Herman JG, 1996, P NATL ACAD SCI USA, V93, P9821, DOI 10.1073/pnas.93.18.9821
   Jaeckle KA, 1998, J CLIN ONCOL, V16, P3310, DOI 10.1200/JCO.1998.16.10.3310
   KAPLAN EL, 1958, J AM STAT ASSOC, V53, P457, DOI 10.2307/2281868
   Kleihues P, 2000, CANCER, V88, P2887, DOI 10.1002/1097-0142(20000615)88:12<2887::AID-CNCR32>3.0.CO;2-F
   MINEURA K, 1993, INT J CANCER, V55, P76, DOI 10.1002/ijc.2910550115
   MINEURA K, 1991, TOHOKU J EXP MED, V165, P223, DOI 10.1620/tjem.165.223
   NAGANE M, 1992, JPN J CLIN ONCOL, V22, P143
   Nakamura M, 2001, CARCINOGENESIS, V22, P1715, DOI 10.1093/carcin/22.10.1715
   Nutt CL, 1999, CARCINOGENESIS, V20, P2361, DOI 10.1093/carcin/20.12.2361
   PETO R, 1972, J R STAT SOC SER A-G, V135, P185, DOI 10.2307/2344317
   PIEPER RO, 1990, CANCER COMMUN, V2, P13, DOI 10.3727/095535490820874812
   Qian XLC, 1997, CANCER RES, V57, P3672
   Silber JR, 1999, CLIN CANCER RES, V5, P807
   Silber JR, 1998, CANCER RES, V58, P1068
   SILBER JR, 1993, CANCER RES, V53, P3416
   Watts GS, 1997, MOL CELL BIOL, V17, P5612, DOI 10.1128/MCB.17.9.5612
NR 31
TC 79
Z9 83
U1 0
U2 4
PU SPRINGER
PI NEW YORK
PA 233 SPRING ST, NEW YORK, NY 10013 USA
SN 0167-594X
EI 1573-7373
J9 J NEURO-ONCOL
JI J. Neuro-Oncol.
PD JUL
PY 2004
VL 68
IS 3
BP 275
EP 283
DI 10.1023/B:NEON.0000033385.37098.85
PG 9
WC Oncology; Clinical Neurology
WE Science Citation Index Expanded (SCI-EXPANDED)
SC Oncology; Neurosciences & Neurology
GA 833OC
UT WOS:000222346300012
PM 15332332
DA 2024-03-10
ER

PT J
AU McInerney, CE
   Lynn, JA
   Gilmore, AR
   Flannery, T
   Prise, KM
AF McInerney, Caitriona E.
   Lynn, Joanna A.
   Gilmore, Alan R.
   Flannery, Tom
   Prise, Kevin M.
TI Using AI-Based Evolutionary Algorithms to Elucidate Adult Brain Tumor
   (Glioma) Etiology Associated with IDH1 for Therapeutic Target
   Identification
SO CURRENT ISSUES IN MOLECULAR BIOLOGY
LA English
DT Article
DE glioblastoma; brain cancer; glioma; biomarker; artificial intelligence;
   evolutionary algorithm; isocitrate dehydrogenase 1; TCGA
ID PROFILING REVEALS; RESISTANCE; MUTATIONS; PATHWAY; OVEREXPRESSION;
   PLURIPOTENCY; CONCOMITANT; AUTOPHAGY; DEFINES; TSPYL2
AB Adult brain tumors (glioma) represent a cancer of unmet need where standard-of-care is non-curative; thus, new therapies are urgently needed. It is unclear whether isocitrate dehydrogenases (IDH1/2) when not mutated have any role in gliomagenesis or tumor growth. Nevertheless, IDH1 is overexpressed in glioblastoma (GBM), which could impact upon cellular metabolism and epigenetic reprogramming. This study characterizes IDH1 expression and associated genes and pathways. A novel biomarker discovery pipeline using artificial intelligence (evolutionary algorithms) was employed to analyze IDH-wildtype adult gliomas from the TCGA LGG-GBM cohort. Ninety genes whose expression correlated with IDH1 expression were identified from: (1) All gliomas, (2) primary GBM, and (3) recurrent GBM tumors. Genes were overrepresented in ubiquitin-mediated proteolysis, focal adhesion, mTOR signaling, and pyruvate metabolism pathways. Other non-enriched pathways included O-glycan biosynthesis, notch signaling, and signaling regulating stem cell pluripotency (PCGF3). Potential prognostic (TSPYL2, JAKMIP1, CIT, TMTC1) and two diagnostic (MINK1, PLEKHM3) biomarkers were downregulated in GBM. Their gene expression and methylation were negatively and positively correlated with IDH1 expression, respectively. Two diagnostic biomarkers (BZW1, RCF2) showed the opposite trend. Prognostic genes were not impacted by high frequencies of molecular alterations and only one (TMTC1) could be validated in another cohort. Genes with mechanistic links to IDH1 were involved in brain neuronal development, cell proliferation, cytokinesis, and O-mannosylation as well as tumor suppression and anaplerosis. Results highlight metabolic vulnerabilities and therapeutic targets for use in future clinical trials.
C1 [McInerney, Caitriona E.; Lynn, Joanna A.; Gilmore, Alan R.; Prise, Kevin M.] Queens Univ Belfast, Patrick G Johnson Ctr Canc Res, 97 Lisburn Rd, Belfast BT9 7AE, Antrim, North Ireland.
   [Flannery, Tom] Belfast Hlth & Social Care Trust, Royal Victoria Hosp, Dept Neurosurg, Belfast BT9 7AB, Antrim, North Ireland.
C3 Queens University Belfast
RP McInerney, CE (通讯作者)，Queens Univ Belfast, Patrick G Johnson Ctr Canc Res, 97 Lisburn Rd, Belfast BT9 7AE, Antrim, North Ireland.
EM c.mcinerney@qub.ac.uk; jlynn10@qub.ac.uk;
   alan.gilmore.holywood@googlemail.com;
   tom.flannery@belfasttrust.hscni.net; k.prise@qub.ac.uk
RI Prise, Kevin/N-7872-2015
OI Prise, Kevin/0000-0001-6134-7946; Flannery, Thomas/0000-0002-4215-0598
FU Brainwaves Northern Ireland [NIC103464]
FX This research was funded by Brainwaves Northern Ireland (Registered
   Charity Number: NIC103464).
CR Alderdice M, 2021, NAR GENOM BIOINFORM, V3, DOI 10.1093/nargab/lqab016
   Bao SD, 2006, NATURE, V444, P756, DOI 10.1038/nature05236
   Bowman RL, 2017, NEURO-ONCOLOGY, V19, P139, DOI 10.1093/neuonc/now247
   Brennan CW, 2013, CELL, V155, P462, DOI 10.1016/j.cell.2013.09.034
   Calvert AE, 2017, CELL REP, V19, P1858, DOI 10.1016/j.celrep.2017.05.014
   Carey BW, 2015, NATURE, V518, P413, DOI 10.1038/nature13981
   Carvalho S, 2016, ONCOTARGET, V7, P65231, DOI 10.18632/oncotarget.11245
   Ceccarelli M, 2016, CELL, V164, P550, DOI 10.1016/j.cell.2015.12.028
   Cerami E, 2012, CANCER DISCOV, V2, P401, DOI 10.1158/2159-8290.CD-12-0095
   Chiavari M, 2020, INT J MOL SCI, V21, DOI 10.3390/ijms21218214
   Chin L, 2008, NATURE, V455, P1061, DOI 10.1038/nature07385
   Cuervo AM, 2015, CELL CYCLE, V14, P1617, DOI 10.1080/15384101.2015.1039365
   Dang L, 2009, NATURE, V462, P739, DOI 10.1038/nature08617
   de Semir D, 2020, P NATL ACAD SCI USA, V117, P9064, DOI 10.1073/pnas.1914505117
   Eisenhaber B, 2021, BIOL DIRECT, V16, DOI 10.1186/s13062-021-00291-w
   Epping MT, 2015, CELL DEATH DIFFER, V22, P1353, DOI 10.1038/cdd.2014.226
   Gilmore AR, 2019, CANCER RES, V79, P2072, DOI 10.1158/0008-5472.CAN-18-1976
   Gómez-Oliva R, 2021, FRONT ONCOL, V10, DOI 10.3389/fonc.2020.614295
   Gravendeel LAM, 2009, CANCER RES, V69, P9065, DOI 10.1158/0008-5472.CAN-09-2307
   Grzmil M, 2011, CANCER RES, V71, P2392, DOI 10.1158/0008-5472.CAN-10-3112
   Haemmig S, 2014, CELL DEATH DIS, V5, DOI 10.1038/cddis.2014.245
   Heffron TP, 2018, NEURO-ONCOLOGY, V20, P307, DOI 10.1093/neuonc/nox179
   Huang DW, 2009, NAT PROTOC, V4, P44, DOI 10.1038/nprot.2008.211
   Humphreys LM, 2021, CELL DEATH DIFFER, V28, P522, DOI 10.1038/s41418-020-00696-6
   Jandial R, 2018, INT J MOL SCI, V19, DOI 10.3390/ijms19020406
   Jensen KV, 2020, NEURO-ONCOL ADV, V2, DOI 10.1093/noajnl/vdaa020
   Jerber J, 2016, AM J HUM GENET, V99, P1181, DOI 10.1016/j.ajhg.2016.09.007
   Johnson BE, 2014, SCIENCE, V343, P189, DOI 10.1126/science.1239947
   Kamoun A, 2016, NAT COMMUN, V7, DOI 10.1038/ncomms11263
   Kim TY, 2006, CANCER RES, V66, P7490, DOI 10.1158/0008-5472.CAN-05-4552
   Larsen ISB, 2017, P NATL ACAD SCI USA, V114, P11163, DOI 10.1073/pnas.1708319114
   Lasser M, 2018, FRONT CELL NEUROSCI, V12, DOI 10.3389/fncel.2018.00165
   Le MTN, 2011, PLOS GENET, V7, DOI 10.1371/journal.pgen.1002242
   Lee Y, 2008, BMC MED GENOMICS, V1, DOI 10.1186/1755-8794-1-52
   Li M, 2019, ORPHANET J RARE DIS, V14, DOI 10.1186/s13023-019-1012-x
   Li YL, 2018, AM J CANCER RES, V8, P1343
   Liu H, 2019, MOL NEUROBIOL, V56, P2640, DOI 10.1007/s12035-018-1238-y
   Louis DN, 2021, NEURO-ONCOLOGY, V23, P1231, DOI 10.1093/neuonc/noab106
   Lu C, 2012, NATURE, V483, P474, DOI 10.1038/nature10860
   Lu H, 2019, CELL DEATH DIS, V10, DOI 10.1038/s41419-019-1805-9
   Lunt SY, 2011, ANNU REV CELL DEV BI, V27, P441, DOI 10.1146/annurev-cellbio-092910-154237
   Madhavan S, 2009, MOL CANCER RES, V7, P157, DOI 10.1158/1541-7786.MCR-08-0435
   Magni M, 2019, CELL DEATH DIFFER, V26, P918, DOI 10.1038/s41418-018-0168-6
   Mandall NA, 2005, BRIT DENT J, V199, P659, DOI 10.1038/sj.bdj.4812930
   Marin-Valencia I, 2012, CELL METAB, V15, P827, DOI 10.1016/j.cmet.2012.05.001
   Maus A, 2017, AMINO ACIDS, V49, P21, DOI 10.1007/s00726-016-2342-9
   Mealer RG, 2020, MOL PSYCHIATR, V25, P3129, DOI 10.1038/s41380-020-0753-1
   Moey C, 2016, EUR J HUM GENET, V24, P373, DOI 10.1038/ejhg.2015.123
   Murat A, 2008, J CLIN ONCOL, V26, P3015, DOI 10.1200/JCO.2007.15.7164
   Nagashima H, 2020, CANCER DISCOV, V10, P1672, DOI 10.1158/2159-8290.CD-20-0226
   Nunez F, 2019, NEURO-ONCOLOGY, V21, P207
   Okai I, 2013, BIOMED PHARMACOTHER, V67, P228, DOI 10.1016/j.biopha.2013.01.003
   Oliveros J. V. E. N. N. Y., 2007, BIOINFOGP CNB CSIC, DOI DOI 10.1017/S0266267108002022
   Ostrom QT, 2021, NEURO-ONCOLOGY, V23, P1, DOI 10.1093/neuonc/noab200
   Pallavicini G, 2020, CANCERS, V12, DOI 10.3390/cancers12030542
   Pernik MN, 2021, J PERS MED, V11, DOI 10.3390/jpm11050423
   Polewski MD, 2016, MOL CANCER RES, V14, P1229, DOI 10.1158/1541-7786.MCR-16-0028
   Puchalski RB, 2018, SCIENCE, V360, P660, DOI 10.1126/science.aaf2666
   Qie S, 2019, NAT COMMUN, V10, DOI 10.1038/s41467-019-09179-w
   Shen XP, 2020, MOL MED REP, V22, P1949, DOI 10.3892/mmr.2020.11250
   Steindler C, 2004, J BIOL CHEM, V279, P43168, DOI 10.1074/jbc.M401915200
   Stupp R, 2005, NEW ENGL J MED, V352, P987, DOI 10.1056/NEJMoa043330
   Sun R, 2021, CANCERS, V13, DOI 10.3390/cancers13143508
   Sun SF, 2021, J OVARIAN RES, V14, DOI 10.1186/s13048-021-00916-8
   Swan AL, 2015, BMC GENOMICS, V16, DOI 10.1186/1471-2164-16-S1-S2
   Takeuchi M, 2015, PLOS GENET, V11, DOI 10.1371/journal.pgen.1005587
   Tian XM, 2022, J NEUROSURG SCI, V66, P228, DOI 10.23736/S0390-5616.19.04805-7
   Verhaak RGW, 2010, CANCER CELL, V17, P98, DOI 10.1016/j.ccr.2009.12.020
   Vidal RL, 2012, MOL CELL NEUROSCI, V51, P1, DOI 10.1016/j.mcn.2012.07.007
   Wang J., 2021, RESEARCHSQUARE, DOI [10.21203/rs.3.rs-892486/v1, DOI 10.21203/RS.3.RS-892486/V1]
   Wang JB, 2014, ASIAN PAC J CANCER P, V15, P427, DOI 10.7314/APJCP.2014.15.1.427
   Watanabe T, 2009, AM J PATHOL, V174, P1149, DOI 10.2353/ajpath.2009.080958
   Wen PY, 2020, NEURO-ONCOLOGY, V22, P1073, DOI 10.1093/neuonc/noaa106
   Yan H, 2009, NEW ENGL J MED, V360, P765, DOI 10.1056/NEJMoa0808710
   Yang R, 2021, CELL DEATH DIS, V12, DOI 10.1038/s41419-021-03719-3
   Yun EJ, 2012, ANAT REC, V295, P167, DOI 10.1002/ar.21475
   Zhang L, 2019, MOL CANCER, V18, DOI 10.1186/s12943-019-1080-5
   Zhao WK, 2017, J BIOL CHEM, V292, P21527, DOI 10.1074/jbc.M117.804054
   Zhao Z, 2017, SCI DATA, V4, DOI 10.1038/sdata.2017.24
NR 79
TC 1
Z9 1
U1 0
U2 3
PU MDPI
PI BASEL
PA ST ALBAN-ANLAGE 66, CH-4052 BASEL, SWITZERLAND
SN 1467-3037
EI 1467-3045
J9 CURR ISSUES MOL BIOL
JI Curr. Issues Mol. Biol.
PD JUL
PY 2022
VL 44
IS 7
BP 2982
EP 3000
DI 10.3390/cimb44070206
PG 19
WC Biochemistry & Molecular Biology
WE Science Citation Index Expanded (SCI-EXPANDED)
SC Biochemistry & Molecular Biology
GA 3H6PX
UT WOS:000832157200001
PM 35877430
OA Green Published, gold
DA 2024-03-10
ER

PT J
AU Ni, W
   Xia, YX
   Luo, L
   Wen, F
   Hu, D
   Bi, YX
   Qi, JH
AF Ni, Wei
   Xia, Yaoxiong
   Luo, Lin
   Wen, Fan
   Hu, Dong
   Bi, Yuxu
   Qi, Junhui
TI High expression of ALDH1A3 might independently influence poor
   progression-free and overall survival in patients with glioma via
   maintaining glucose uptake and lactate production
SO CELL BIOLOGY INTERNATIONAL
LA English
DT Article; Early Access
DE glioma; methylation; RNA interference
ID INTEGRATED GENOMIC ANALYSIS; METABOLIC REQUIREMENTS; AEROBIC GLYCOLYSIS;
   CELLS; GLIOBLASTOMA; MITOCHONDRIA; DIAGNOSIS; TARGET; PKM2
AB Recent studies have found that the acetaldehyde dehydrogenase 1A3 (ALDH1A3) gene is a marker of glioma stem cells. A total of 115 brain glioma specimens were collected and classified into grade I-IV, while non-tumor brain tissue specimens, taken from 12 patients of vascular malformation surgery, were used as control. ALDH1A3 gene promoter methylation in glioma tissues was detected by pyrosequencing, while immunohistochemistry and western blot were used to detect ALDH1A3 protein expressions in different grades of glioma tissues and normal brain tissues. The expression of ALDH1A3 in the glioma cell line U87 was detected by quantitative real-time polymerase chain reaction and RNA-Seq technology was applied to investigate differentially expressed genes before and after silencing the ALDH1A3 gene. Among the 115 glioma tissue specimens, 50 (43.48%) showed low and 65 (56.52%) high expression of ALDH1A3, but no expression was detected in the control. Univariate and multivariate COX regression analyses showed that the patient's tumor pathological grade, the methylation status of ALDH1A3 promoter, and the expression of ALDH1A3 protein were risk factors for progression-free survival (PFS) and overall survival (OS) (all P < 0.05) and the OS of mice with silenced ALDH1A3 in a glioma nude mouse model was prolonged. U87 experiments revealed that ALDH1A3 expression had significant effects on apoptosis, proliferation, cell cycle, mitochondrial membrane potential, glucose consumption, lactate production, invasion ability, and expression of the pyruvate kinase M2 (PKM2) and hexokinase 2 (HK2) in glioma cells. ALDH1A3 protein expression is a marker for poor PFS and OS in glioma patients.
C1 [Ni, Wei; Luo, Lin; Wen, Fan; Hu, Dong; Bi, Yuxu] Kunming Med Univ, Dept Neurosurg, Affiliated Hosp 3, Yunnan Canc Ctr,Yunnan Canc Hosp, Kunming 650118, Yunnan, Peoples R China.
   [Xia, Yaoxiong] Kunming Med Univ, Affiliated Hosp 3, Dept Radiat Oncol, Yunnan Canc Ctr,Yunnan Canc Hosp, Kunming 650118, Yunnan, Peoples R China.
   [Qi, Junhui] Second Peoples Hosp Yunnan Prov, Dept Neurosurg, Kunming 650021, Yunnan, Peoples R China.
C3 Kunming Medical University; Kunming Medical University
RP Qi, JH (通讯作者)，Second Peoples Hosp Yunnan Prov, Dept Neurosurg, Kunming 650021, Yunnan, Peoples R China.
EM 390578793@qq.com
RI Ni, Wei/B-7489-2011
FU Joint Specialized Project of Kunming Medical University; Yunnan
   Provincial Science and Technology Department [2015FB068]; Yunnan Health
   Training Project of High-Level Talents
FX This work was supported by the Joint Specialized Project of Kunming
   Medical University and the Yunnan Provincial Science and Technology
   Department (Grant no. 2015FB068) and the Yunnan Health Training Project
   of High-Level Talents (Grant no. H-2017048).
CR Agnihotri S, 2016, NEURO-ONCOLOGY, V18, P160, DOI 10.1093/neuonc/nov125
   Azzarelli R, 2018, DEVELOPMENT, V145, DOI 10.1242/dev.162693
   Chio CC, 2018, PHYTOMEDICINE, V49, P41, DOI 10.1016/j.phymed.2018.06.012
   Colen CB, 2011, NEOPLASIA, V13, P620, DOI 10.1593/neo.11134
   Di K, 2016, ONCOTARGET, V7, P77457, DOI 10.18632/oncotarget.12681
   Duan JJ, 2016, INT J CANCER, V139, P965, DOI 10.1002/ijc.30091
   Dupé V, 2003, P NATL ACAD SCI USA, V100, P14036, DOI 10.1073/pnas.2336223100
   Feng HL, 2018, BRIT J CANCER, V118, P224, DOI 10.1038/bjc.2017.363
   Franco DG, 2018, MOLECULES, V23, DOI 10.3390/molecules23051129
   Gao XL, 2012, MOL CELL, V45, P598, DOI 10.1016/j.molcel.2012.01.001
   Georgakis MK, 2018, WORLD NEUROSURG, V120, pE818, DOI 10.1016/j.wneu.2018.08.173
   He YC, 2018, ANAT REC, V301, P1390, DOI 10.1002/ar.23839
   Heiden MGV, 2009, SCIENCE, V324, P1029, DOI 10.1126/science.1160809
   Jemal A, 2011, CA-CANCER J CLIN, V61, P134, DOI [10.3322/caac.20107, 10.3322/caac.20115, 10.3322/caac.21492]
   Kashii-Magaribuchi K, 2016, ACTA HISTOCHEM CYTOC, V49, P149, DOI 10.1267/ahc.16031
   Klumpp L, 2018, CURR NEUROPHARMACOL, V16, P627, DOI 10.2174/1570159X15666170808115821
   Komori Takashi, 2018, Prog Neurol Surg, V31, P1, DOI 10.1159/000466835
   Kusaba T, 2006, ONCOL REP, V15, P1445
   La Rosa P, 2016, ELIFE, V5, DOI 10.7554/eLife.20750
   Lapointe S, 2018, LANCET, V392, P432, DOI 10.1016/S0140-6736(18)30990-5
   Lin SY, 2018, BMC MED GENET, V19, DOI 10.1186/s12881-018-0678-6
   Luan WK, 2015, ONCOTARGET, V6, P13006, DOI 10.18632/oncotarget.3514
   Lunt SY, 2011, ANNU REV CELL DEV BI, V27, P441, DOI 10.1146/annurev-cellbio-092910-154237
   Luo WB, 2012, TRENDS ENDOCRIN MET, V23, P560, DOI 10.1016/j.tem.2012.06.010
   Luo WB, 2011, ONCOTARGET, V2, P551
   Mao P, 2013, P NATL ACAD SCI USA, V110, P8644, DOI 10.1073/pnas.1221478110
   Marchitti SA, 2008, EXPERT OPIN DRUG MET, V4, P697, DOI [10.1517/17425255.4.6.697, 10.1517/17425255.4.6.697 ]
   Mathupala SP, 2009, SEMIN CANCER BIOL, V19, P17, DOI 10.1016/j.semcancer.2008.11.006
   Mukherjee J, 2013, PLOS ONE, V8, DOI 10.1371/journal.pone.0057610
   Muzio G, 2012, FREE RADICAL BIO MED, V52, P735, DOI 10.1016/j.freeradbiomed.2011.11.033
   Ni Wei, 2015, Asian Pac J Cancer Prev, V16, P591
   Ordys BB, 2010, MOL NEUROBIOL, V42, P64, DOI 10.1007/s12035-010-8133-5
   Parsons DW, 2008, SCIENCE, V321, P1807, DOI 10.1126/science.1164382
   Peng QP, 2009, HEPATO-GASTROENTEROL, V56, P355
   Peppicelli S, 2014, CANCER METAST REV, V33, P823, DOI 10.1007/s10555-014-9506-4
   Ramao A, 2012, PROTEOME SCI, V10, DOI 10.1186/1477-5956-10-53
   Robinson GL, 2012, ONCOGENE, V31, P4996, DOI 10.1038/onc.2012.13
   Schindler A, 2013, CELL SIGNAL, V25, P2685, DOI 10.1016/j.cellsig.2013.08.035
   Sullivan KE, 2017, AGING-US, V9, P1351, DOI 10.18632/aging.101236
   Vartanian A, 2016, ONCOTARGET, V7, P69518, DOI 10.18632/oncotarget.11680
   Verhaak RGW, 2010, CANCER CELL, V17, P98, DOI 10.1016/j.ccr.2009.12.020
   Yang LC, 2014, NAT COMMUN, V5, DOI 10.1038/ncomms5436
   Yin WH, 2006, MOL CANCER, V5, DOI 10.1186/1476-4598-5-15
   Zhang W, 2013, CANCER LETT, V328, P120, DOI 10.1016/j.canlet.2012.08.033
   Zhang WL, 2015, PLOS ONE, V10, DOI 10.1371/journal.pone.0142856
NR 45
TC 12
Z9 15
U1 0
U2 12
PU WILEY
PI HOBOKEN
PA 111 RIVER ST, HOBOKEN 07030-5774, NJ USA
SN 1065-6995
EI 1095-8355
J9 CELL BIOL INT
JI Cell Biol. Int.
PD 2020 FEB
PY 2020
VL 44
IS 2
BP 569
EP 582
DI 10.1002/cbin.11257
EA NOV 2019
PG 14
WC Cell Biology
WE Science Citation Index Expanded (SCI-EXPANDED)
SC Cell Biology
GA KF9OC
UT WOS:000494877400001
PM 31642564
DA 2024-03-10
ER

PT J
AU Berens, ME
   Sood, A
   Barnholtz-Sloan, JS
   Graf, JF
   Cho, S
   Kim, S
   Kiefer, J
   Byron, SA
   Halperin, RF
   Nasser, S
   Adkins, J
   Cuyugan, L
   Devine, K
   Ostrom, Q
   Couce, M
   Wolansky, L
   McDonough, E
   Schyberg, S
   Dinn, S
   Sloan, AE
   Prados, M
   Phillips, JJ
   Nelson, SJ
   Liang, WS
   Al-Kofahi, Y
   Rusu, M
   Zavodszky, MI
   Ginty, F
AF Berens, Michael E.
   Sood, Anup
   Barnholtz-Sloan, Jill S.
   Graf, John F.
   Cho, Sanghee
   Kim, Seungchan
   Kiefer, Jeffrey
   Byron, Sara A.
   Halperin, Rebecca F.
   Nasser, Sara
   Adkins, Jonathan
   Cuyugan, Lori
   Devine, Karen
   Ostrom, Quinn
   Couce, Marta
   Wolansky, Leo
   McDonough, Elizabeth
   Schyberg, Shannon
   Dinn, Sean
   Sloan, Andrew E.
   Prados, Michael
   Phillips, Joanna J.
   Nelson, Sarah J.
   Liang, Winnie S.
   Al-Kofahi, Yousef
   Rusu, Mirabela
   Zavodszky, Maria, I
   Ginty, Fiona
TI Multiscale, multimodal analysis of tumor heterogeneity in IDH1 mutant vs
   wild-type diffuse gliomas
SO PLOS ONE
LA English
DT Article
ID PROMOTER METHYLATION; GENE-EXPRESSION; CANCER-CELLS; GLIOBLASTOMA;
   ANGIOGENESIS; ORGANIZATION; PROGRESSION; MUTATIONS; SURVIVAL; THERAPY
AB Glioma is recognized to be a highly heterogeneous CNS malignancy, whose diverse cellular composition and cellular interactions have not been well characterized. To gain new clinical and biological-insights into the genetically-bifurcated IDH1 mutant (mt) vs wildtype (wt) forms of glioma, we integrated data from protein, genomic and MR imaging from 20 treatment-naive glioma cases and 16 recurrent GBM cases. Multiplexed immunofluorescence (MxIF) was used to generate single cell data for 43 protein markers representing all cancer hallmarks, Genomic sequencing (exome and RNA (normal and tumor) and magnetic resonance imaging (MRI) quantitative features (protocols were T1-post, FLAIR and ADC) from whole tumor, peritumoral edema and enhancing core vs equivalent normal region were also collected from patients. Based on MxIF analysis, 85,767 cells (glioma cases) and 56,304 cells (GBM cases) were used to generate cell-level data for 24 biomarkers. K-means clustering was used to generate 7 distinct groups of cells with divergent biomarker profiles and deconvolution was used to assign RNA data into three classes. Spatial and molecular heterogeneity metrics were generated for the cell data. All features were compared between IDH mt and IDHwt patients and were finally combined to provide a holistic/integrated comparison. Protein expression by hallmark was generally lower in the IDHmt vs wt patients. Molecular and spatial heterogeneity scores for angiogenesis and cell invasion also differed between IDHmt and wt gliomas irrespective of prior treatment and tumor grade; these differences also persisted in the MR imaging features of peritumoral edema and contrast enhancement volumes. A coherent picture of enhanced angiogenesis in IDHwt tumors was derived from multiple platforms (genomic, proteomic and imaging) and scales from individual proteins to cell clusters and heterogeneity, as well as bulk tumor RNA and imaging features. Longer overall survival for IDH1 mt glioma patients may reflect mutation-driven alterations in cellular, molecular, and spatial heterogeneity which manifest in discernable radiological manifestations.
C1 [Berens, Michael E.; Kiefer, Jeffrey; Byron, Sara A.; Halperin, Rebecca F.; Nasser, Sara; Adkins, Jonathan; Cuyugan, Lori; Liang, Winnie S.] Translat Genom Res Inst, Phoenix, AZ 85004 USA.
   [Sood, Anup; Graf, John F.; Cho, Sanghee; McDonough, Elizabeth; Schyberg, Shannon; Dinn, Sean; Al-Kofahi, Yousef; Rusu, Mirabela; Zavodszky, Maria, I; Ginty, Fiona] GE Res Ctr, Niskayuna, NY 12309 USA.
   [Barnholtz-Sloan, Jill S.; Devine, Karen; Ostrom, Quinn; Couce, Marta; Wolansky, Leo] Case Western Reserve Univ, Sch Med, Dept Populat & Quantitat Hlth Sci, Cleveland, OH USA.
   [Barnholtz-Sloan, Jill S.; Devine, Karen; Ostrom, Quinn; Couce, Marta; Wolansky, Leo] Case Western Reserve Univ, Sch Med, Case Comprehens Canc Ctr, Cleveland, OH USA.
   [Kim, Seungchan] Prairie View A&M Univ, Roy G Perry Coll Engn, Dept Elect & Comp Engn, Prairie View, TX USA.
   [Sloan, Andrew E.] Univ Hosp Seidman Canc Ctr, Dept Neurosurg, Cleveland, OH USA.
   [Prados, Michael; Phillips, Joanna J.] Univ Calif San Francisco, Dept Neurol Surg, Helen Diller Canc Ctr, San Francisco, CA USA.
   [Nelson, Sarah J.] Univ Calif San Francisco, Dept Radiol & Biomed Imaging, San Francisco, CA 94143 USA.
   [Kiefer, Jeffrey] Syst Oncol, Scottsdale, AZ USA.
   [Ostrom, Quinn] Baylor Coll Med, Dan L Duncan Comprehens Canc Ctr, Dept Med Epidemiol & Populat Sci, Houston, TX 77030 USA.
   [Wolansky, Leo] UConn Hlth, Dept Diagnost Imaging & Therapeut, Farmington, CT USA.
   [Rusu, Mirabela] Stanford Univ, Dept Radiol, Stanford, CA 94305 USA.
   [Zavodszky, Maria, I] Biogen Inc, 14 Cambridge Ctr, Cambridge, MA 02142 USA.
C3 Translational Genomics Research Institute; General Electric; University
   System of Ohio; Case Western Reserve University; University System of
   Ohio; Case Western Reserve University; Texas A&M University System;
   Prairie View A&M University; University of California System; University
   of California San Francisco; UCSF Medical Center; UCSF Helen Diller
   Family Comprehensive Cancer Center; University of California System;
   University of California San Francisco; Baylor College of Medicine;
   Stanford University; Biogen
RP Berens, ME (通讯作者)，Translat Genom Res Inst, Phoenix, AZ 85004 USA.; Sood, A; Ginty, F (通讯作者)，GE Res Ctr, Niskayuna, NY 12309 USA.
EM mberens@tgen.org; Anup.sood@ge.com; ginty@research.ge.com
RI Ostrom, Quinn/F-1820-2018; Barnholtz-Sloan, Jill S/A-4817-2011
OI Ostrom, Quinn/0000-0003-3469-7558; Barnholtz-Sloan, Jill
   S/0000-0001-6190-9304; Rusu, Mirabela/0000-0002-0372-0367; Liang,
   Winnie/0000-0002-5698-7735; Ginty, Fiona/0000-0001-6638-683X; McDonough,
   Liz/0000-0001-7524-8260; Kim, Seungchan/0000-0003-4183-4338; Graf,
   John/0000-0002-0396-9867; Berens, Michael/0000-0002-3382-6787; Cho,
   Sanghee/0000-0001-6715-9348
FU Ben & Catherine Ivy Foundation; Case Comprehensive Cancer Center Support
   Grant [P30 CA043703]; Sally S Morley Designated Professorship in Brain
   Tumor Research [JS B-S]; Peter Cristal Endowed Professorship in
   Neurooncological Surgery (AES); Texas A&M University Systems'
   Chancellor's Research Initiative (CRI) Award; NIH [CA217956, CA236215];
   Center of Excellence for Translational NeuroOncology; Kimble Family
   Foundation; Gerald Kaufman Fund for Glioma Research; Ferry Family
   Foundation at University Hospitals of Cleveland
FX Funding support for the project was provided by GEGR. Additional support
   was provided by The Ben & Catherine Ivy Foundation (MEB, JK, SAB, RH,
   SN, JA, LC, MP and SJN); by the Case Comprehensive Cancer Center Support
   Grant (P30 CA043703; JS B-S, KD, QO, MC, LW), the Sally S Morley
   Designated Professorship in Brain Tumor Research (JS B-S) and the Peter
   Cristal Endowed Professorship in Neurooncological Surgery (AES)); by
   Texas A&M University Systems' Chancellor's Research Initiative (CRI)
   Award for the Center for Computational Systems Biology at the Prairie
   View A&M University (SK). AES is supported by NIH CA217956 and CA236215,
   as well as the Peter D Cristal Chair, the Center of Excellence for
   Translational NeuroOncology, the Kimble Family Foundation, the Gerald
   Kaufman Fund for Glioma Research, and the Ferry Family Foundation at
   University Hospitals of Cleveland.
CR Akan P, 2012, GENOME MED, V4, DOI 10.1186/gm387
   Aldape K, 2018, NEURO-ONCOLOGY, V20, P873, DOI 10.1093/neuonc/noy020
   Aran D, 2016, GENOME BIOL, V17, DOI 10.1186/s13059-016-1036-7
   Aum DJ, 2014, NEUROSURG FOCUS, V37, DOI 10.3171/2014.9.FOCUS14521
   Bai HX, 2016, BRIT J RADIOL, V89, DOI 10.1259/bjr.20151030
   Basagiannis D, 2016, J CELL SCI, V129, P4091, DOI 10.1242/jcs.188219
   Bhat KPL, 2013, CANCER CELL, V24, P331, DOI 10.1016/j.ccr.2013.08.001
   Brat DJ, 2015, NEW ENGL J MED, V372, P2481, DOI 10.1056/NEJMoa1402121
   Brennan CW, 2013, CELL, V155, P462, DOI 10.1016/j.cell.2013.09.034
   Byron SA, 2018, CLIN CANCER RES, V24, P295, DOI 10.1158/1078-0432.CCR-17-0963
   Carrillo JA, 2012, AM J NEURORADIOL, V33, P1349, DOI 10.3174/ajnr.A2950
   Ceccarelli M, 2016, CELL, V164, P550, DOI 10.1016/j.cell.2015.12.028
   Chang K, 2018, CLIN CANCER RES, V24, P1073, DOI 10.1158/1078-0432.CCR-17-2236
   Chen KH, 2015, SCIENCE, V348, DOI 10.1126/science.aaa6090
   Chen ZH, 2018, FRONT IMMUNOL, V9, DOI 10.3389/fimmu.2018.01004
   Chin L, 2008, NATURE, V455, P1061, DOI 10.1038/nature07385
   Cimino PJ, 2017, ACTA NEUROPATHOL COM, V5, DOI 10.1186/s40478-017-0443-7
   Dey MF, 2006, LETT DRUG DES DISCOV, V3, P11
   Ellingson BM, 2015, CURR NEUROL NEUROSCI, V15, DOI 10.1007/s11910-014-0506-0
   Friedmann-Morvinski Dinorah, 2014, Critical Reviews in Oncogenesis, V19, P327
   Furnari FB, 2015, NAT REV CANCER, V15, P302, DOI 10.1038/nrc3918
   Gaujoux R, 2013, BIOINFORMATICS, V29, P2211, DOI 10.1093/bioinformatics/btt351
   Gerdes MJ, 2013, P NATL ACAD SCI USA, V110, P11982, DOI 10.1073/pnas.1300136110
   Graf JF, 2017, PLOS ONE, V12, DOI 10.1371/journal.pone.0188878
   Halperin RF, 2017, BMC MED GENOMICS, V10, DOI 10.1186/s12920-017-0296-8
   Hangauer MJ, 2017, NATURE, V551, P247, DOI 10.1038/nature24297
   Hegi ME, 2004, CLIN CANCER RES, V10, P1871, DOI 10.1158/1078-0432.CCR-03-0384
   Inda MD, 2014, CANCERS, V6, P226, DOI 10.3390/cancers6010226
   Inda MD, 2010, GENE DEV, V24, P1731, DOI 10.1101/gad.1890510
   Kickingereder P, 2015, SCI REP-UK, V5, DOI 10.1038/srep16238
   Kiefer J, 2017, HALLMARKS CANC GENE
   Kohanbash G, 2017, J CLIN INVEST, V127, P1425, DOI 10.1172/JCI90644
   Kosti I, 2016, SCI REP-UK, V6, DOI 10.1038/srep24799
   Kumar A, 2014, GENOME BIOL, V15, DOI 10.1186/s13059-014-0530-z
   Li ZC, 2018, CANCER MED-US, V7, P5999, DOI 10.1002/cam4.1863
   Llaguno SRA, 2016, COLD SH Q B, V81, P31, DOI 10.1101/sqb.2016.81.030973
   Llaguno SRA, 2015, CANCER CELL, V28, P429, DOI 10.1016/j.ccell.2015.09.007
   Louis DN, 2016, ACTA NEUROPATHOL, V131, P803, DOI 10.1007/s00401-016-1545-1
   Maier T, 2009, FEBS LETT, V583, P3966, DOI 10.1016/j.febslet.2009.10.036
   Menze BH, 2015, IEEE T MED IMAGING, V34, P1993, DOI 10.1109/TMI.2014.2377694
   Meyer M, 2015, P NATL ACAD SCI USA, V112, P851, DOI 10.1073/pnas.1320611111
   Morokoff A, 2015, J CLIN NEUROSCI, V22, P1219, DOI 10.1016/j.jocn.2015.02.008
   Newberg LA, 2018, PLOS ONE, V13, DOI 10.1371/journal.pone.0193067
   Noushmehr H, 2010, CANCER CELL, V17, P510, DOI 10.1016/j.ccr.2010.03.017
   Ostrom QT, 2018, NEURO-ONCOLOGY, V20, P1, DOI 10.1093/neuonc/noy131
   Padfield D, 2011, MED IMAGE ANAL, V15, P650, DOI 10.1016/j.media.2010.07.006
   Park YW, 2018, AM J NEURORADIOL, V39, P37, DOI 10.3174/ajnr.A5421
   Patel AP, 2014, SCIENCE, V344, P1396, DOI 10.1126/science.1254257
   Phillips HS, 2006, CANCER CELL, V9, P157, DOI 10.1016/j.ccr.2006.02.019
   Pinker K, 2018, J MAGN RESON IMAGING, V47, P604, DOI 10.1002/jmri.25870
   Ryu YJ, 2014, PLOS ONE, V9, DOI 10.1371/journal.pone.0108335
   Sala E, 2017, CLIN RADIOL, V72, P3, DOI 10.1016/j.crad.2016.09.013
   Semov A, 2005, J BIOL CHEM, V280, P20833, DOI 10.1074/jbc.M412653200
   Shah S, 2016, NEURON, V92, P342, DOI 10.1016/j.neuron.2016.10.001
   Sottoriva A, 2013, P NATL ACAD SCI USA, V110, P4009, DOI 10.1073/pnas.1219747110
   Ståhl PL, 2016, SCIENCE, V353, P78, DOI 10.1126/science.aaf2403
   Su CQ, 2018, CLIN RADIOL
   Team RC, 2014, R LANG ENV STAT COMP
   Teschendorff AE, 2017, BMC BIOINFORMATICS, V18, DOI 10.1186/s12859-017-1511-5
   Tong LQ, 2018, ONCOL REP, V40, P463, DOI 10.3892/or.2018.6425
   Viswanathan VS, 2017, NATURE, V547, P453, DOI 10.1038/nature23007
   Wasserman JK, 2015, PLOS ONE, V10, DOI 10.1371/journal.pone.0123890
   Wu CX, 2015, WORLD J SURG ONCOL, V13, DOI 10.1186/s12957-015-0496-7
   Wu TF, 2016, PLOS ONE, V11, DOI 10.1371/journal.pone.0149361
   Xie Y, 2016, CELL DEATH DIFFER, V23, P369, DOI 10.1038/cdd.2015.158
   Yan H, 2009, NEW ENGL J MED, V360, P765, DOI 10.1056/NEJMoa0808710
NR 66
TC 21
Z9 26
U1 2
U2 9
PU PUBLIC LIBRARY SCIENCE
PI SAN FRANCISCO
PA 1160 BATTERY STREET, STE 100, SAN FRANCISCO, CA 94111 USA
SN 1932-6203
J9 PLOS ONE
JI PLoS One
PD DEC 27
PY 2019
VL 14
IS 12
AR e0219724
DI 10.1371/journal.pone.0219724
PG 27
WC Multidisciplinary Sciences
WE Science Citation Index Expanded (SCI-EXPANDED)
SC Science & Technology - Other Topics
GA KN8IR
UT WOS:000515089200003
PM 31881020
OA gold, Green Published, Green Submitted
DA 2024-03-10
ER

PT J
AU Elmore, KB
   Schaff, LR
AF Elmore, Kevin B.
   Schaff, Lauren R.
TI DNA Repair Mechanisms and Therapeutic Targets in Glioma
SO CURRENT ONCOLOGY REPORTS
LA English
DT Review
DE Glioma; Glioblastoma; DNA repair; DNA damage response; PARP inhibitor;
   ATM inhibitor
ID PHASE-II TRIAL; PK INHIBITOR CC-115; HOMOLOGOUS RECOMBINATION;
   OPEN-LABEL; POLY(ADP-RIBOSE) POLYMERASE; PLUS O-6-BENZYLGUANINE;
   TEMOZOLOMIDE THERAPY; PROTEIN EXPRESSION; GLIOBLASTOMA CELLS; MGMT
   METHYLATION
AB Purpose of Review This review discusses current and investigative strategies for targeting DNA repair in the management of glioma. Recent Findings Recent strategies in glioma treatment rely on the production of overwhelming DNA damage and inhibition of repair mechanisms, resulting in lethal cytotoxicity. Many strategies are effective in preclinical glioma models while clinical feasibility remains under investigation. The presence of glioma biomarkers, including IDH mutation and/or MGMT promoter methylation, may confer particular susceptibility to DNA damage and inhibition of repair. These biomarkers have been adopted as eligibility criteria in the design of multiple ongoing clinical trials. Targeting DNA repair mechanisms with novel agents or therapeutic combinations is a promising approach to the treatment of glioma. Further investigations are underway to optimize this approach in the clinical setting.
C1 [Elmore, Kevin B.; Schaff, Lauren R.] Mem Sloan Kettering Canc Ctr, Dept Neurol, 1275 York Ave, New York, NY 10065 USA.
C3 Memorial Sloan Kettering Cancer Center
RP Schaff, LR (通讯作者)，Mem Sloan Kettering Canc Ctr, Dept Neurol, 1275 York Ave, New York, NY 10065 USA.
EM schaffl@mskcc.org
CR Ahmed SU, 2015, CANCER RES, V75, P4416, DOI 10.1158/0008-5472.CAN-14-3790
   Bady P, 2012, ACTA NEUROPATHOL, V124, P547, DOI 10.1007/s00401-012-1016-2
   Baumert BG, 2016, LANCET ONCOL, V17, P1521, DOI 10.1016/S1470-2045(16)30313-8
   Bergman K, 2015, CANCER RES, V75, DOI 10.1158/1538-7445.AM2015-1755
   Berte N, 2016, MOL CANCER THER, V15, P2665, DOI 10.1158/1535-7163.MCT-16-0176
   Biddlestone-Thorpe L, 2013, CLIN CANCER RES, V19, P3189, DOI 10.1158/1078-0432.CCR-12-3408
   Bobola MS, 1996, CLIN CANCER RES, V2, P735
   Bouffet E, 2016, J CLIN ONCOL, V34, P2206, DOI 10.1200/JCO.2016.66.6552
   Brandes AA, 2004, NEUROLOGY, V63, P1281, DOI 10.1212/01.WNL.0000140495.33615.CA
   Bryant HE, 2005, NATURE, V434, P913, DOI 10.1038/nature03443
   Buckner JC, 2016, NEW ENGL J MED, V374, P1344, DOI 10.1056/NEJMoa1500925
   Byers LA, 2017, ONCOTARGET, V8, P81441, DOI 10.18632/oncotarget.19888
   Cahill DP, 2007, CLIN CANCER RES, V13, P2038, DOI 10.1158/1078-0432.CCR-06-2149
   Caldecott KW, 2008, NAT REV GENET, V9, P619, DOI 10.1038/nrg2380
   Chin L, 2008, NATURE, V455, P1061, DOI 10.1038/nature07385
   Dang L, 2009, NATURE, V462, P739, DOI 10.1038/nature08617
   Deans AJ, 2011, NAT REV CANCER, V11, P467, DOI 10.1038/nrc3088
   DOLAN ME, 1991, CANCER RES, V51, P3367
   Dungey FA, 2008, INT J RADIAT ONCOL, V72, P1188, DOI 10.1016/j.ijrobp.2008.07.031
   Durant ST, 2018, SCI ADV, V4, DOI 10.1126/sciadv.aat1719
   Esteller M, 2000, NEW ENGL J MED, V343, P1350, DOI 10.1056/NEJM200011093431901
   Farmer H, 2005, NATURE, V434, P917, DOI 10.1038/nature03445
   Felsberg J, 2011, INT J CANCER, V129, P659, DOI 10.1002/ijc.26083
   Fokas E, 2012, CELL DEATH DIS, V3, DOI 10.1038/cddis.2012.181
   Fong PC, 2009, NEW ENGL J MED, V361, P123, DOI 10.1056/NEJMoa0900212
   Fròsina G, 2018, RADIAT ONCOL, V13, DOI 10.1186/s13014-018-1020-3
   Fulton B, 2018, CLIN TRANSL RAD ONCO, V8, P12, DOI 10.1016/j.ctro.2017.11.003
   Gupta SK, 2019, FRONT ONCOL, V8, DOI 10.3389/fonc.2018.00670
   Gupta SK, 2016, JNCI-J NATL CANCER I, V108, DOI 10.1093/jnci/djv369
   Hanawalt PC, 2008, NAT REV MOL CELL BIO, V9, P958, DOI 10.1038/nrm2549
   Hanna C, 2020, NEURO-ONCOLOGY
   Hegi ME, 2005, NEW ENGL J MED, V352, P997, DOI 10.1056/NEJMoa043331
   Helleday T, 2008, NAT REV CANCER, V8, P193, DOI 10.1038/nrc2342
   Herrlinger U, 2019, LANCET, V393, P678, DOI 10.1016/S0140-6736(18)31791-4
   Hickson I, 2004, CANCER RES, V64, P9152, DOI 10.1158/0008-5472.CAN-04-2727
   Hoeijmakers JHJ, 2001, NATURE, V411, P366, DOI 10.1038/35077232
   Jackson CB, 2019, CANCER RES, V79, P4331, DOI 10.1158/0008-5472.CAN-18-3394
   Kaina B, 2010, CELL MOL LIFE SCI, V67, P3663, DOI 10.1007/s00018-010-0491-7
   King HO, 2017, STEM CELL REP, V8, P125, DOI 10.1016/j.stemcr.2016.12.005
   Kleinberg L, 2013, J CLIN ONCOL, V31
   Krokan HE, 2013, CSH PERSPECT BIOL, V5, DOI 10.1101/cshperspect.a012583
   Lassman A, 2017, NEURO-ONCOLOGY, V19, P15
   Le DT, 2015, NEW ENGL J MED, V372, P2509, DOI 10.1056/NEJMoa1500596
   Lee V, 2016, ONCOLOGIST, V21, P1200, DOI 10.1634/theoncologist.2016-0046
   Lesueur P, 2017, ONCOTARGET, V8, P69105, DOI 10.18632/oncotarget.19079
   Li GM, 2008, CELL RES, V18, P85, DOI 10.1038/cr.2007.115
   Li X, 2008, CELL RES, V18, P99, DOI 10.1038/cr.2008.1
   Lieber MR, 2010, ANNU REV BIOCHEM, V79, P181, DOI 10.1146/annurev.biochem.052308.093131
   Liu XD, 2008, EXPERT OPIN INV DRUG, V17, P997, DOI [10.1517/13543784.17.7.997, 10.1517/13543784.17.7.997 ]
   Louis DN, 2016, ACTA NEUROPATHOL, V131, P803, DOI 10.1007/s00401-016-1545-1
   Lu YX, 2017, CANCER RES, V77, P1709, DOI 10.1158/0008-5472.CAN-16-2773
   Maréchal A, 2013, CSH PERSPECT BIOL, V5, DOI 10.1101/cshperspect.a012716
   Margison GP, 2002, BIOESSAYS, V24, P255, DOI 10.1002/bies.10063
   Mellai M, 2012, J NEURO-ONCOL, V107, P617, DOI 10.1007/s11060-011-0787-y
   Munster P, 2019, CANCER MANAG RES, V11, P10463, DOI 10.2147/CMAR.S208720
   Murai J, 2012, CANCER RES, V72, P5588, DOI 10.1158/0008-5472.CAN-12-2753
   Nakagawachi T, 2003, ONCOGENE, V22, P8835, DOI 10.1038/sj.onc.1207183
   Nikolova T, 2017, BBA-REV CANCER, V1868, P29, DOI 10.1016/j.bbcan.2017.01.004
   Ning JF, 2019, NAT COMMUN, V10, DOI 10.1038/s41467-019-10993-5
   Noushmehr H, 2010, CANCER CELL, V17, P510, DOI 10.1016/j.ccr.2010.03.017
   O'Brien B, 2018, NEURO-ONCOLOGY, V20, P17
   Ochs K, 2000, CANCER RES, V60, P5815
   Parker NR, 2016, SCI REP-UK, V6, DOI 10.1038/srep22477
   Pegg AE, 2000, MUTAT RES-REV MUTAT, V462, P83, DOI 10.1016/S1383-5742(00)00017-X
   Peng C, 2017, ACTA PHARMACOL SIN, V38, P561, DOI 10.1038/aps.2016.154
   Perry JR, 2010, J CLIN ONCOL, V28, P2051, DOI 10.1200/JCO.2009.26.5520
   Piotrowski A, 2019, NEURO-ONCOLOGY, V21, P21
   Aix SP, 2020, J CLIN ONCOL, V38
   Quinn JA, 2002, J CLIN ONCOL, V20, P2277, DOI 10.1200/JCO.2002.09.084
   Quinn JA, 2009, J CLIN ONCOL, V27, P1262, DOI 10.1200/JCO.2008.18.8417
   Ranson M, 2007, J CLIN ONCOL, V25, P2540, DOI 10.1200/JCO.2007.10.8217
   Robins HI, 2016, J NEURO-ONCOL, V126, P309, DOI 10.1007/s11060-015-1966-z
   Nuñez GS, 2016, MOL CANCER THER, V15, P2399, DOI 10.1158/1535-7163.MCT-16-0172
   Schärer OD, 2013, CSH PERSPECT BIOL, V5, DOI 10.1101/cshperspect.a012609
   Schaff LR, 2020, J NEURO-ONCOL, V146, P163, DOI 10.1007/s11060-019-03358-x
   Schmidt F, 2006, NEUROLOGY, V66, P587, DOI 10.1212/01.wnl.0000197792.73656.c2
   Scully R, 2019, NAT REV MOL CELL BIO, V20, P698, DOI 10.1038/s41580-019-0152-0
   Sharpe Martyn A, 2018, Oncotarget, V9, P23923, DOI 10.18632/oncotarget.25246
   Shih KC, 2018, J CLIN ONCOL, V36, DOI 10.1200/JCO.2018.36.15_suppl.2061
   Stark AM, 2010, NEUROL RES, V32, P816, DOI 10.1179/016164110X12645013515052
   Stupp R, 2005, NEW ENGL J MED, V352, P987, DOI 10.1056/NEJMoa043330
   Sulkowski PL, 2017, SCI TRANSL MED, V9, DOI 10.1126/scitranslmed.aal2463
   Taspinar M, 2013, TUMOR BIOL, V34, P1935, DOI 10.1007/s13277-013-0738-7
   Timme CR, 2018, MOL CANCER THER, V17, P1207, DOI 10.1158/1535-7163.MCT-17-1267
   TOLCHER A, 2008, AACR M ABSTR, P4083
   Tribius S, 2001, INT J RADIAT ONCOL, V50, P511, DOI 10.1016/S0360-3016(01)01489-4
   Turcan S, 2018, NAT GENET, V50, P62, DOI 10.1038/s41588-017-0001-z
   van den Bent MJ, 2011, CLIN CANCER RES, V17, P7148, DOI 10.1158/1078-0432.CCR-11-1274
   Wang P, 2015, CELL REP, V13, P2353, DOI 10.1016/j.celrep.2015.11.029
   Wang YX, 2020, SCI ADV, V6, DOI 10.1126/sciadv.aaz3221
   Welsh JW, 2009, RADIAT ONCOL, V4, DOI 10.1186/1748-717X-4-69
   Yan H, 2009, NEW ENGL J MED, V360, P765, DOI 10.1056/NEJMoa0808710
   Yip S, 2009, CLIN CANCER RES, V15, P4622, DOI 10.1158/1078-0432.CCR-08-3012
   Zenke FT, 2020, MOL CANCER THER, V19, P1091, DOI 10.1158/1535-7163.MCT-19-0734
   Zhai BB, 2018, CELL DEATH DIS, V9, DOI 10.1038/s41419-018-1069-9
   Zhang X., 2019, GLIOMA, V2, P167, DOI [10.4103/glioma.glioma_25_19, DOI 10.4103/GLIOMA.GLIOMA_25_19]
NR 96
TC 14
Z9 14
U1 1
U2 15
PU SPRINGER
PI NEW YORK
PA ONE NEW YORK PLAZA, SUITE 4600, NEW YORK, NY, UNITED STATES
SN 1523-3790
EI 1534-6269
J9 CURR ONCOL REP
JI Curr. Oncol. Rep.
PD AUG
PY 2021
VL 23
IS 8
AR 87
DI 10.1007/s11912-021-01077-z
PG 9
WC Oncology
WE Science Citation Index Expanded (SCI-EXPANDED)
SC Oncology
GA SS1IQ
UT WOS:000661495400005
PM 34125307
DA 2024-03-10
ER

PT J
AU Collins, VP
   Ichimura, K
   Di, Y
   Pearson, D
   Chan, R
   Thompson, LC
   Gabe, R
   Brada, M
   Stenning, SP
AF Collins, Vincent Peter
   Ichimura, Koichi
   Di, Ying
   Pearson, Danita
   Chan, Ray
   Thompson, Lindsay C.
   Gabe, Rhian
   Brada, Michael
   Stenning, Sally P.
CA BR12 Collaborators
TI Prognostic and predictive markers in recurrent high grade glioma;
   results from the BR12 randomised trial
SO ACTA NEUROPATHOLOGICA COMMUNICATIONS
LA English
DT Article
DE Anaplastic astrocytoma; Glioblastoma; MGMT; IDH1; IDH2; Genetic analysis
ID MGMT PROMOTER METHYLATION; EPIDERMAL-GROWTH-FACTOR; PHASE-III TRIAL;
   FACTOR RECEPTOR; TEMOZOLOMIDE; GLIOBLASTOMA; CHEMOTHERAPY; RADIOTHERAPY;
   PROCARBAZINE; DELETIONS
AB We evaluated the prognostic and predictive value of a range of molecular changes in the setting of a randomised trial comparing standard PCV (procarbazine, CCNU (1-(2-chloroethyl)-3-cyclohexyl-1-nitrosourea) and vincristine) chemotherapy with the standard temozolomide (TMZ) 5-day (200 mg/m(2)/day) schedule and a 21-day ( 100 mg/m(2)/day) schedule in chemo-naive, high-grade glioma (non-oligodendroglial tumours; WHO (World Health Organisation) grades III and IV) patients at first progression following radiotherapy.
   354 samples (79.2%) from the first operation of the 447 randomised patients provided enough tumour DNA for some or all parts of the study. Genome-wide array comparative genomic hybridisation (aCGH), mutation analysis of IDH1/2 and TP53 and methylation analyses of the MGMT CpG-island was done.
   84% of grade III tumours and 17% of grade IV had IDH1 or IDH2 mutations that conferred a better prognosis in both; MGMT methylation (defined as average value across 16 CpGs >= 10%) occurred in 75% of tumours and was also associated with improved survival. Both were of independent prognostic value after accounting for clinical factors and tumour grade. None of the molecular changes investigated gave clear evidence of a predictive benefit of TMZ over PCV or 21-day TMZ over 5-day TMZ although power was limited and a role for MGMT methylation could not be ruled out. Loss of 1p and 19q was seen in only 4 patients although hemizygous loss of 1p36 occurred in 20%.
   The findings support reports that IDH1/2 mutations and MGMT methylation can be used in addition to tumour grade and clinical factors to predict survival in patients with recurrent high grade gliomas when treated with any of the therapy regimes used.
C1 [Collins, Vincent Peter; Ichimura, Koichi; Di, Ying; Pearson, Danita; Chan, Ray] Univ Cambridge, Dept Pathol, Div Mol Histopathol, Cambridge, England.
   [Thompson, Lindsay C.; Gabe, Rhian; Stenning, Sally P.] UCL, MRC Clin Trials Unit, London, England.
   [Brada, Michael] Univ Liverpool, Dept Mol & Clin Canc Med, Liverpool, Merseyside, England.
   [Ichimura, Koichi] Natl Canc Ctr, Div Brain Tumor Translat Res, Chuo Ku, Tokyo, Japan.
   [Collins, Vincent Peter] Addenbrookes Hosp, Dept Histopathol, Cambridge CB2 2QQ, England.
C3 University of Cambridge; University of London; University College
   London; Medical Research Council Clinical Trials Unit; University of
   Liverpool; National Cancer Center - Japan; Cambridge University
   Hospitals NHS Foundation Trust; Addenbrooke's Hospital; University of
   Cambridge
RP Collins, VP (通讯作者)，Univ Cambridge, Dept Pathol, Div Mol Histopathol, Cambridge, England.
EM Vpc20@cam.ac.uk
OI Gabe, Rhian/0000-0002-0273-3094
FU Cancer Research UK [C1475/A7690]; MRC [MC_U122861383] Funding Source:
   UKRI; Medical Research Council [MC_U122861383] Funding Source:
   researchfish
FX Supported by Cancer Research UK grant number: C1475/A7690.
CR [Anonymous], 2005, CURR NEUROL NEUROSCI
   Armstrong TS, 2013, J CLIN ONCOL, V31, P4076, DOI 10.1200/JCO.2013.49.6067
   Bady P, 2012, ACTA NEUROPATHOL, V124, P547, DOI 10.1007/s00401-012-1016-2
   Bocangel DB, 2002, CLIN CANCER RES, V8, P2725
   Brada M, 2010, J CLIN ONCOL, V28, P4601, DOI 10.1200/JCO.2009.27.1932
   Cairncross G, 2013, J CLIN ONCOL, V31, P337, DOI 10.1200/JCO.2012.43.2674
   Cairncross JG, 1998, J NATL CANCER I, V90, P1473, DOI 10.1093/jnci/90.19.1473
   Collaborators CGARN, 2008, NATURE, V455, P1061, DOI [10.1038/nature0.7385, DOI 10.1038/NATURE0.7385]
   Dunn J, 2009, BRIT J CANCER, V101, P124, DOI 10.1038/sj.bjc.6605127
   EKSTRAND AJ, 1994, ONCOGENE, V9, P2313
   EKSTRAND AJ, 1991, CANCER RES, V51, P2164
   EKSTRAND AJ, 1992, P NATL ACAD SCI USA, V89, P4309, DOI 10.1073/pnas.89.10.4309
   Hartmann C, 2010, ACTA NEUROPATHOL, V120, P707, DOI 10.1007/s00401-010-0781-z
   Hegi ME, 2005, NEW ENGL J MED, V352, P997, DOI 10.1056/NEJMoa043331
   Hermisson M, 2006, J NEUROCHEM, V96, P766, DOI 10.1111/j.1471-4159.2005.03583.x
   Ichimura K, 2008, ONCOGENE, V27, P2097, DOI 10.1038/sj.onc.1210848
   Ichimura K, 2009, NEURO-ONCOLOGY, V11, P341, DOI 10.1215/15228517-2009-025
   JAMES CD, 1988, CANCER RES, V48, P5546
   Jones DTW, 2008, CANCER RES, V68, P8673, DOI 10.1158/0008-5472.CAN-08-2097
   Jones DTW, 2006, J NEUROPATH EXP NEUR, V65, P1049, DOI 10.1097/01.jnen.0000240465.33628.87
   lchimura K, 2000, CANCER RES, V60, P417
   Louis DN., 2007, WHO CLASSIFICATION T
   Malley DS, 2011, ACTA NEUROPATHOL, V121, P651, DOI 10.1007/s00401-011-0803-5
   Malmström A, 2012, LANCET ONCOL, V13, P916, DOI 10.1016/S1470-2045(12)70265-6
   Mason S, 2012, J CANCER RES CLIN, V138, P1789, DOI 10.1007/s00432-012-1312-1
   Metellus P, 2009, CANCER-AM CANCER SOC, V115, P4783, DOI 10.1002/cncr.24546
   Mulholland S, 2011, J INT CANC, V135, P1104
   Quillien V, 2012, CANCER-AM CANCER SOC, V118, P4201, DOI 10.1002/cncr.27392
   REIFENBERGER G, 1994, CANCER RES, V54, P4299
   Royston Patrick, 2008, WILEY SERIES PROBABI
   RUSSELL SJ, 1995, CANCER, V75, P1339, DOI 10.1002/1097-0142(19950315)75:6<1339::AID-CNCR2820750616>3.0.CO;2-F
   van den Bent MJ, 2013, J CLIN ONCOL, V31, P344, DOI 10.1200/JCO.2012.43.2229
   van den Bent MJ, 2003, CANCER-AM CANCER SOC, V97, P1276, DOI 10.1002/cncr.11187
   Vogazianou AP, 2010, NEURO-ONCOLOGY, V12, P664, DOI 10.1093/neuonc/nop075
   Weller M, 2012, NEURO-ONCOLOGY, V14, P100, DOI 10.1093/neuonc/nos206
   Weller M, 2010, NAT REV NEUROL, V6, P39, DOI 10.1038/nrneurol.2009.197
   Wick W, 2012, LANCET ONCOL, V13, P707, DOI 10.1016/S1470-2045(12)70164-X
   Xu GW, 2005, J NEURO-ONCOL, V74, P141, DOI 10.1007/s11060-004-6601-3
NR 38
TC 29
Z9 29
U1 0
U2 1
PU BMC
PI LONDON
PA CAMPUS, 4 CRINAN ST, LONDON N1 9XW, ENGLAND
SN 2051-5960
J9 ACTA NEUROPATHOL COM
JI Acta Neuropathol. Commun.
PY 2014
VL 2
AR 68
DI 10.1186/2051-5960-2-68
PG 15
WC Neurosciences
WE Science Citation Index Expanded (SCI-EXPANDED)
SC Neurosciences & Neurology
GA V9K3A
UT WOS:000422389300068
PM 24952577
OA Green Published, gold
DA 2024-03-10
ER

PT J
AU Godoy, LFD
   Paes, VR
   Ayres, AS
   Bandeira, GA
   Moreno, RA
   Hirata, FDC
   Silva, FAB
   Nascimento, F
   Neto, GDC
   Gentil, AF
   Lucato, LT
   Junior, EA
   Young, RJ
   Malheiros, SMF
AF Godoy, Luis Filipe de Souza
   Paes, Vitor Ribeiro
   Ayres, Aline Sgnolf
   Bandeira, Gabriela Alencar
   Moreno, Raquel Andrade
   Hirata, Fabiana de Campos Cordeiro
   Silva, Frederico Adolfo Benevides
   Nascimento, Felipe
   Campos Neto, Guilherme de Carvalho
   Gentil, Andre Felix
   Lucato, Leandro Tavares
   Amaro Junior, Edson
   Young, Robert J.
   Malheiros, Suzana Maria Fleury
TI Advances in diffuse glial tumors diagnosis
SO ARQUIVOS DE NEURO-PSIQUIATRIA
LA English
DT Review
DE Glioma; Neuroimaging; Biomarkers; Genetic Profile; Pathology; Precision
   Medicine; Machine Learning
ID MAGNETIC-RESONANCE-SPECTROSCOPY; CENTRAL-NERVOUS-SYSTEM; LOWER-GRADE
   GLIOMAS; T2-FLAIR MISMATCH; CLINICAL-PRACTICE; K27M MUTATIONS; 1P/19Q
   STATUS; CLASSIFICATION; IDH; FEATURES
AB In recent decades, there have been significant advances in the diagnosis of diffuse gliomas, driven by the integration of novel technologies. These advancements have deepened our understanding of tumor oncogenesis, enabling a more refined stratification of the biological behavior of these neoplasms. This progress culminated in the fifth edition of the WHO classification of central nervous system (CNS) tumors in 2021. This comprehensive review article aims to elucidate these advances within a multidisciplinary framework, contextualized within the backdrop of the new classification. This article will explore morphologic pathology and molecular/genetics techniques (immunohistochemistry, genetic sequencing, and methylation profiling), which are pivotal in diagnosis, besides the correlation of structural neuroimaging radiophenotypes to pathology and genetics. It briefly reviews the usefulness of tractography and functional neuroimaging in surgical planning. Additionally, the article addresses the value of other functional imaging techniques such as perfusion MRI, spectroscopy, and nuclear medicine in distinguishing tumor progression from treatment-related changes. Furthermore, it discusses the advantages of evolving diagnostic techniques in classifying these tumors, as well as their limitations in terms of availability and utilization. Moreover, the expanding domains of data processing, artificial intelligence, radiomics, and radiogenomics hold great promise and may soon exert a substantial influence on glioma diagnosis. These innovative technologies have the potential to revolutionize our approach to these tumors. Ultimately, this review underscores the fundamental importance of multidisciplinary collaboration in employing recent diagnostic advancements, thereby hoping to translate them into improved quality of life and extended survival for glioma patients.
C1 [Godoy, Luis Filipe de Souza; Hirata, Fabiana de Campos Cordeiro; Silva, Frederico Adolfo Benevides; Nascimento, Felipe; Amaro Junior, Edson] Hosp Israelita Albert Einstein, Dept Radiol, Secao Neuroradiol, Sao Paulo, SP, Brazil.
   [Godoy, Luis Filipe de Souza; Ayres, Aline Sgnolf; Lucato, Leandro Tavares] Univ Sao Paulo, Hosp Clin, Fac Med, Secao Neuroradiol, Sao Paulo, SP, Brazil.
   [Paes, Vitor Ribeiro] Hosp Israelita Albert Einstein, Lab Patol Cirurg, Sao Paulo, SP, Brazil.
   [Paes, Vitor Ribeiro] Univ Sao Paulo, Fac Med, Dept Patol, Sao Paulo, SP, Brazil.
   [Bandeira, Gabriela Alencar; Moreno, Raquel Andrade] Inst Canc Estado Sao Paulo, Dept Radiol, Secao Neuroradiol, Sao Paulo, SP, Brazil.
   [Moreno, Raquel Andrade] Rede DOr Sao Luiz, Dept Radiol, Secao Neuroradiol, Sao Paulo, SP, Brazil.
   [Campos Neto, Guilherme de Carvalho] Hosp Israelita Albert Einstein, Dept Radiol, Secao Med Nucl, Sao Paulo, SP, Brazil.
   [Gentil, Andre Felix] Hosp Israelita Albert Einstein, Dept Neurocirurgia, Sao Paulo, SP, Brazil.
   [Lucato, Leandro Tavares] Grp Fleury, Sao Paulo, SP, Brazil.
   [Young, Robert J.] Mem Sloan Kettering Canc Ctr, Neuroradiol Serv, New York, NY USA.
   [Malheiros, Suzana Maria Fleury] Hosp Israelita Albert Einstein, Dept Oncol, Secao Neurooncol, Sao Paulo, SP, Brazil.
C3 Hospital Israelita Albert Einstein; Universidade de Sao Paulo; Hospital
   Israelita Albert Einstein; Universidade de Sao Paulo; Hospital Israelita
   Albert Einstein; Hospital Israelita Albert Einstein; FLEURY GROUP;
   Memorial Sloan Kettering Cancer Center; Hospital Israelita Albert
   Einstein
RP Godoy, LFD (通讯作者)，Hosp Israelita Albert Einstein, Dept Radiol, Secao Neuroradiol, Sao Paulo, SP, Brazil.; Godoy, LFD (通讯作者)，Univ Sao Paulo, Hosp Clin, Fac Med, Secao Neuroradiol, Sao Paulo, SP, Brazil.
EM luis.godoy@einstein.br
RI Godoy, Luis Filipe de Souza/JEF-9354-2023
OI Godoy, Luis Filipe de Souza/0000-0002-6918-6865; Andrade Moreno,
   Raquel/0000-0002-7729-7418; DE CAMPOS CORDEIRO HIRATA,
   FABIANA/0000-0003-3941-2574; Nascimento, Felipe/0000-0003-4319-3386
CR Alexander BM, 2017, J CLIN ONCOL, V35, P2402, DOI 10.1200/JCO.2017.73.0119
   Andronesi OC, 2012, SCI TRANSL MED, V4, DOI 10.1126/scitranslmed.3002693
   Armocida D, 2023, ACTA NEUROL BELG, V123, P327, DOI 10.1007/s13760-023-02231-z
   Batchala PP, 2019, AM J NEURORADIOL, V40, P426, DOI 10.3174/ajnr.A5957
   Bello L, 2008, NEUROIMAGE, V39, P369, DOI 10.1016/j.neuroimage.2007.08.031
   Bizzo BC, 2023, J AM COLL RADIOL, V20, P352, DOI 10.1016/j.jacr.2023.01.002
   Board TWCoTE, 2021, WHO classification of tumours series, V6
   Brat DJ, 2020, ACTA NEUROPATHOL, V139, P603, DOI 10.1007/s00401-020-02127-9
   Brat DJ, 2018, ACTA NEUROPATHOL, V136, P805, DOI 10.1007/s00401-018-1913-0
   Buczkowicz P, 2014, ACTA NEUROPATHOL, V128, P573, DOI 10.1007/s00401-014-1319-6
   Castel D, 2015, ACTA NEUROPATHOL, V130, P815, DOI 10.1007/s00401-015-1478-0
   Choi C, 2012, NAT MED, V18, P624, DOI 10.1038/nm.2682
   D'Andrea G, 2016, WORLD NEUROSURG, V87, P627, DOI 10.1016/j.wneu.2015.10.076
   Da-Veiga MA, 2022, CANCERS, V14, DOI 10.3390/cancers14092296
   de la Fuente MI, 2016, NEURO-ONCOLOGY, V18, P283, DOI 10.1093/neuonc/nov307
   Duffau H, 2020, CANCERS, V12, DOI 10.3390/cancers12092611
   Essayed WI, 2017, NEUROIMAGE-CLIN, V15, P659, DOI 10.1016/j.nicl.2017.06.011
   Fabbri VP, 2022, PATHOLOGICA, V114, P410, DOI 10.32074/1591-951X-828
   Gillies RJ, 2016, RADIOLOGY, V278, P563, DOI 10.1148/radiol.2015151169
   Guimaraes A R., 2021, Quantitative Imaging in Medicine: Background and Basics
   Henssen D, 2023, CANCERS, V15, DOI 10.3390/cancers15092631
   Jang EB, 2022, EUR RADIOL, V32, P7780, DOI 10.1007/s00330-022-08850-z
   Johnson DR, 2019, NEURORADIOLOGY, V61, P225, DOI 10.1007/s00234-018-2148-4
   Juratli TA, 2019, J NEURO-ONCOL, V141, P327, DOI 10.1007/s11060-018-03034-6
   Kapoor GS, 2009, J NEURO-ONCOL, V92, P373, DOI 10.1007/s11060-009-9880-x
   Kickingereder P, 2015, SCI REP-UK, V5, DOI 10.1038/srep16238
   Kotter E, 2021, EUR RADIOL, V31, P5, DOI 10.1007/s00330-020-07148-2
   Laino Maria Elena, 2020, BJR Open, V2, P20190026, DOI 10.1259/bjro.20190026
   Lasocki A, 2018, AM J NEURORADIOL, V39, P687, DOI 10.3174/ajnr.A5572
   Law I, 2019, EUR J NUCL MED MOL I, V46, P540, DOI 10.1007/s00259-018-4207-9
   Law M, 2003, AM J NEURORADIOL, V24, P1989
   Le Fevre C, 2021, CRIT REV ONCOL HEMAT, V159, DOI 10.1016/j.critrevonc.2021.103230
   Li MX, 2023, EUR RADIOL, V33, P4440, DOI 10.1007/s00330-022-09314-0
   Lohmann P, 2022, LANCET DIGIT HEALTH, V4, pe841, DOI 10.1016/S2589-7500(22)00144-3
   Louis DN, 2021, NEURO-ONCOLOGY, V23, P1231, DOI 10.1093/neuonc/noab106
   Martin-Villalba A, 2008, BRAIN PATHOL, V18, P455, DOI 10.1111/j.1750-3639.2008.00136.x
   Mesny E, 2022, J NEURO-ONCOL, V157, P511, DOI 10.1007/s11060-022-03995-9
   Nadkarni TN, 2015, NEUROIMAGE-CLIN, V7, P415, DOI 10.1016/j.nicl.2014.12.014
   Nam YK, 2021, EUR RADIOL, V31, P7374, DOI 10.1007/s00330-021-08015-4
   Osborn AG, 2022, AM J NEURORADIOL, DOI 10.3174/ajnr.A7462
   Patel P, 2017, NEURO-ONCOLOGY, V19, P118, DOI 10.1093/neuonc/now148
   Patel SH, 2021, J NEURO-ONCOL, V152, P523, DOI 10.1007/s11060-021-03720-y
   Patel SH, 2017, CLIN CANCER RES, V23, P6078, DOI 10.1158/1078-0432.CCR-17-0560
   Petersen JK, 2021, NEUROPATH APPL NEURO, V47, P108, DOI 10.1111/nan.12645
   Philteos J, 2019, AM J CLIN ONCOL-CANC, V42, P117, DOI 10.1097/COC.0000000000000490
   Porter Alyx B, 2023, Am Soc Clin Oncol Educ Book, V43, pe389322, DOI 10.1200/EDBK_389322
   Robinson C, 2017, J NEUROPATH EXP NEUR, V76, P151, DOI 10.1093/jnen/nlw112
   Rudie JD, 2019, RADIOLOGY, V290, P607, DOI 10.1148/radiol.2018181928
   Schreck KC, 2019, J NEURO-ONCOL, V143, P87, DOI 10.1007/s11060-019-03134-x
   Schulte JD, 2020, NEURO-ONCOL ADV, V2, DOI 10.1093/noajnl/vdaa142
   Singh G, 2021, BRIT J CANCER, V125, P641, DOI 10.1038/s41416-021-01387-w
   Stucklin ASG, 2019, NAT COMMUN, V10, DOI 10.1038/s41467-019-12187-5
   Thomas Teena, 2023, BJR Open, V5, P20210070, DOI 10.1259/bjro.20210070
   van Kempen EJ, 2021, CANCERS, V13, DOI 10.3390/cancers13112606
   van Lent DI, 2020, NEURO-ONCOL ADV, V2, DOI 10.1093/noajnl/vdaa044
   van Santwijk L, 2022, INSIGHTS IMAGING, V13, DOI 10.1186/s13244-022-01230-7
   Wagner MW, 2023, AM J NEURORADIOL, V44, P841, DOI 10.3174/ajnr.A7916
   Wen PY, 2021, NEURO-ONCOLOGY, V23, P1215, DOI 10.1093/neuonc/noab120
NR 58
TC 0
Z9 0
U1 2
U2 2
PU ASSOC ARQUIVOS NEURO- PSIQUIATRIA
PI SAO PAULO SP
PA PR AMADEU AMARAL 47/33, 01327-010 SAO PAULO SP, BRAZIL
SN 0004-282X
EI 1678-4227
J9 ARQ NEURO-PSIQUIAT
JI Arq. Neuro-Psiquiatr.
PD DEC
PY 2023
VL 81
IS 12
BP 1134
EP 1145
DI 10.1055/s-0043-1777729
PG 12
WC Neurosciences; Psychiatry
WE Science Citation Index Expanded (SCI-EXPANDED)
SC Neurosciences & Neurology; Psychiatry
GA DT4K5
UT WOS:001134310700013
PM 38157879
OA gold, Green Published
DA 2024-03-10
ER

PT J
AU Adela, M
   Ales, V
   Petr, B
   Katerina, V
   David, S
   Lucie, S
   Lucie, S
   Miroslav, K
   Josef, Z
   Martin, K
   Zuzana, H
   Petr, L
   Jakub, T
   Vladimir, B
   Ivana, P
   David, JTW
   Martin, S
   Terezia, S
   Lenka, K
   Michal, Z
AF Adela, Misove
   Ales, Vicha
   Petr, Broz
   Katerina, Vanova
   David, Sumerauer
   Lucie, Stolova
   Lucie, Sramkova
   Miroslav, Koblizek
   Josef, Zamecnik
   Martin, Kyncl
   Zuzana, Holubova
   Petr, Liby
   Jakub, Taborsky
   Vladimir, Benes, III
   Ivana, Pernikova
   David, Jones T. W.
   Martin, Sill
   Terezia, Stancokova
   Lenka, Krskova
   Michal, Zapotocky
TI Integrated genomic analysis reveals actionable targets in pediatric
   spinal cord low-grade gliomas
SO ACTA NEUROPATHOLOGICA COMMUNICATIONS
LA English
DT Article
DE Spinal cord; Low-grade glioma; KIAA1549; BRAF fusion; NTRK fusion;
   Methylation profiling
ID FUSION; CHILDREN; TUMORS; DIAGNOSIS
AB Gliomas are the most common central nervous tumors in children and adolescents. However, spinal cord low-grade gliomas (sLGGs) are rare, with scarce information on tumor genomics and epigenomics. To define the molecular landscape of sLGGs, we integrated clinical data, histology, and multi-level genetic and epigenetic analyses on a consecutive cohort of 26 pediatric patients. Driver molecular alteration was found in 92% of patients (24/26). A novel variant of KIAA1549:BRAF fusion (ex10:ex9) was identified using RNA-seq in four cases. Importantly, only one-third of oncogenic drivers could be revealed using standard diagnostic methods, and two-thirds of pediatric patients with sLGGs required extensive molecular examination. The majority (23/24) of detected alterations were potentially druggable targets. Four patients in our cohort received targeted therapy with MEK or NTRK inhibitors. Three of those exhibited clinical improvement (two with trametinib, one with larotrectinib), and two patients achieved partial response. Methylation profiling was implemented to further refine the diagnosis and revealed intertumoral heterogeneity in sLGGs. Although 55% of tumors clustered with pilocytic astrocytoma, other rare entities were identified in this patient population. In particular, diffuse leptomeningeal glioneuronal tumors (n = 3) and high-grade astrocytoma with piloid features (n = 1) and pleomorphic xanthoastrocytoma (n = 1) were present. A proportion of tumors (14%) had no match with the current version of the classifier. Complex molecular genetic sLGGs characterization was invaluable to refine diagnosis, which has proven to be essential in such a rare tumor entity. Moreover, identifying a high proportion of drugable targets in sLGGs opened an opportunity for new treatment modalities.
C1 [Adela, Misove; Ales, Vicha; Katerina, Vanova; David, Sumerauer; Miroslav, Koblizek; Josef, Zamecnik; Lenka, Krskova; Michal, Zapotocky] Charles Univ Prague, Fac Med 2, Prague Brain Tumor Res Grp, Prague, Czech Republic.
   [Adela, Misove; Ales, Vicha; Petr, Broz; Katerina, Vanova; David, Sumerauer; Lucie, Stolova; Lucie, Sramkova; Miroslav, Koblizek; Josef, Zamecnik; Petr, Liby; Jakub, Taborsky; Vladimir, Benes, III; Ivana, Pernikova; Lenka, Krskova; Michal, Zapotocky] Univ Hosp Motol, Prague, Czech Republic.
   [Adela, Misove; Ales, Vicha; Petr, Broz; Katerina, Vanova; David, Sumerauer; Lucie, Stolova; Lucie, Sramkova; Michal, Zapotocky] Charles Univ Prague, Fac Med 2, Dept Pediat Haematol & Oncol, Prague, Czech Republic.
   [Petr, Broz; Miroslav, Koblizek; Josef, Zamecnik; Lenka, Krskova] Charles Univ Prague, Fac Med 2, Dept Pathol & Mol Med, Prague, Czech Republic.
   [Petr, Broz; Miroslav, Koblizek; Josef, Zamecnik; Lenka, Krskova] Fac Hosp Motol, Prague, Czech Republic.
   [Martin, Kyncl; Zuzana, Holubova] Charles Univ Prague, Fac Med 2, Dept Radiol, Prague, Czech Republic.
   [Martin, Kyncl; Zuzana, Holubova] Motol Univ Hosp, Prague, Czech Republic.
   [Petr, Liby; Jakub, Taborsky; Vladimir, Benes, III] Charles Univ Prague, Fac Med 2, Dept Neurosurg, Prague, Czech Republic.
   [Ivana, Pernikova] Charles Univ Prague, Fac Med 2, Dept Neurol, Prague, Czech Republic.
   [David, Jones T. W.] Hopp Childrens Canc Ctr Heidelberg KiTZ, Heidelberg, Germany.
   [David, Jones T. W.] German Canc Res Ctr, Pediat Glioma Res Grp, Heidelberg, Germany.
   [Martin, Sill] German Canc Res Ctr, Div Biostat, Heidelberg, Germany.
   [Terezia, Stancokova] Childrens Univ Hosp, Dept Pediat Oncol & Hematol, Banska Bystrica, Slovakia.
C3 Charles University Prague; Motol University Hospital; Charles University
   Prague; Charles University Prague; Charles University Prague; Motol
   University Hospital; Charles University Prague; Charles University
   Prague; Helmholtz Association; German Cancer Research Center (DKFZ);
   Helmholtz Association; German Cancer Research Center (DKFZ)
RP Michal, Z (通讯作者)，Charles Univ Prague, Fac Med 2, Prague Brain Tumor Res Grp, Prague, Czech Republic.; Michal, Z (通讯作者)，Univ Hosp Motol, Prague, Czech Republic.; Michal, Z (通讯作者)，Charles Univ Prague, Fac Med 2, Dept Pediat Haematol & Oncol, Prague, Czech Republic.
EM michal.zapotocky@fnmotol.cz
RI Šrámková, Lucie/D-2935-2017; Jones, David T. W./G-9588-2013
OI Jones, David T. W./0000-0002-2036-5141; Taborsky,
   Jakub/0000-0003-2600-7086; Broz, Petr/0000-0002-6779-7718
FU Ministry of Health of the Czech Republic [NU21-07-00419]; Charles
   University Grant Agency, Prague, Czech Republic [PRIMUS/19/MED/06]; GAUK
   [204220]; MH CZ-DRO, University Hospital Motol, Prague, Czech Republic
   [00064203]; European Union-Next Generation EU [LX22NPO5102]; Foundation
   Narod detem; Foundation 1000 statecnych
FX This study was supported by Ministry of Health of the Czech Republic,
   Grant No. NU21-07-00419 (DS, AV, MZ, JS), PRIMUS/19/MED/06 Charles
   University Grant Agency, Prague, Czech Republic (MZ, LK, AM, KV), GAUK
   No. 204220, MH CZ-DRO, University Hospital Motol, Prague, Czech Republic
   (00064203) (DS, AV, MZ, JS), The project National Institute for Cancer
   Research (Programme EXCELES, ID Project No. LX22NPO5102)-Funded by the
   European Union-Next Generation EU. Foundation Narod detem and Foundation
   1000 statecnych.
CR Ater JL, 2012, J CLIN ONCOL, V30, P2641, DOI 10.1200/JCO.2011.36.6054
   BARKER DJP, 1976, J NEUROL NEUROSUR PS, V39, P290, DOI 10.1136/jnnp.39.3.290
   Benes V, 2009, EUR SPINE J, V18, P1397, DOI 10.1007/s00586-009-1076-8
   Biczok A, 2021, ACTA NEUROPATHOL COM, V9, DOI 10.1186/s40478-021-01222-6
   Capper D, 2018, NATURE, V555, P469, DOI 10.1038/nature26000
   Chai RC, 2020, ACTA NEUROPATHOL COM, V8, DOI 10.1186/s40478-020-00913-w
   Chiang JCH, 2017, ACTA NEUROPATHOL, V134, P159, DOI 10.1007/s00401-017-1728-4
   Clarke M, 2020, CANCER DISCOV, V10, P942, DOI 10.1158/2159-8290.CD-19-1030
   Cocco E, 2019, NAT MED, V25, P1422, DOI 10.1038/s41591-019-0542-z
   Constantini S, 2000, J NEUROSURG, V93, P183, DOI 10.3171/spi.2000.93.2.0183
   D'Arco F, 2018, NEURORADIOLOGY, V60, P427, DOI 10.1007/s00234-018-1979-3
   Daoud EV, 2019, J NEUROPATH EXP NEUR, V78, P10, DOI 10.1093/jnen/nly112
   Drilon A, 2018, NEW ENGL J MED, V378, P731, DOI 10.1056/NEJMoa1714448
   Fangusaro J, 2020, LANCET ONCOL, V21, pE305, DOI 10.1016/S1470-2045(20)30064-4
   Fedorov A, 2012, MAGN RESON IMAGING, V30, P1323, DOI 10.1016/j.mri.2012.05.001
   Gnekow AK, 2019, KLIN PADIATR, V231, P107, DOI 10.1055/a-0889-8256
   Gnekow AK, 2017, EUR J CANCER, V81, P206, DOI 10.1016/j.ejca.2017.04.019
   Grob ST., 2020, NEURO-ONCOL ADV, V2, P1
   Jones DTW, 2008, CANCER RES, V68, P8673, DOI 10.1158/0008-5472.CAN-08-2097
   Konar SK, 2017, J NEUROSURG-PEDIATR, V19, P239, DOI 10.3171/2016.8.PEDS1631
   Kondyli M, 2018, J NEURO-ONCOL, V140, P435, DOI 10.1007/s11060-018-2971-9
   Lebrun L, 2021, J NEUROPATH EXP NEUR, V80, P663, DOI [10.1093/jnen/n1ab052, 10.1093/jnen/nlab052]
   Pfister S, 2008, J CLIN INVEST, V118, P1739, DOI 10.1172/JCI33656
   Ryall S, 2020, CANCER CELL, V37, P569, DOI 10.1016/j.ccell.2020.03.011
   Selt F, 2020, J NEURO-ONCOL, V149, P499, DOI 10.1007/s11060-020-03640-3
   Stucklin ASG, 2019, NAT COMMUN, V10, DOI 10.1038/s41467-019-12187-5
   Tian YJ, 2011, J MOL DIAGN, V13, P669, DOI 10.1016/j.jmoldx.2011.07.002
   Uhrig S, 2021, GENOME RES, V31, P448, DOI 10.1101/gr.257246.119
   Zhang M, 2019, SCI REP-UK, V9, DOI 10.1038/s41598-019-54286-9
NR 29
TC 3
Z9 3
U1 0
U2 3
PU BMC
PI LONDON
PA CAMPUS, 4 CRINAN ST, LONDON N1 9XW, ENGLAND
SN 2051-5960
J9 ACTA NEUROPATHOL COM
JI Acta Neuropathol. Commun.
PD SEP 26
PY 2022
VL 10
IS 1
AR 143
DI 10.1186/s40478-022-01446-0
PG 11
WC Neurosciences
WE Science Citation Index Expanded (SCI-EXPANDED)
SC Neurosciences & Neurology
GA 4W1GZ
UT WOS:000859915300001
PM 36163281
OA Green Published, gold
DA 2024-03-10
ER

PT J
AU Park, YW
   Han, K
   Park, JE
   Ahn, SS
   Kim, EH
   Kim, J
   Kang, SG
   Chang, JH
   Kim, SH
   Lee, SK
AF Park, Yae Won
   Han, Kyunghwa
   Park, Ji Eun
   Ahn, Sung Soo
   Kim, Eui Hyun
   Kim, Jinna
   Kang, Seok-Gu
   Chang, Jong Hee
   Kim, Se Hoon
   Lee, Seung-Koo
TI Leptomeningeal metastases in glioma revisited: incidence and molecular
   predictors based on postcontrast fluid-attenuated inversion recovery
   imaging
SO JOURNAL OF NEUROSURGERY
LA English
DT Article
DE glioma; leptomeningeal metastases; magnetic resonance imaging; molecular
   diagnostics; oncology; tunor
ID CENTRAL-NERVOUS-SYSTEM; GRADE GLIOMAS; RISK-FACTORS; GLIOBLASTOMA;
   DISSEMINATION; CHILDREN; TUMORS; MGMT; RECOMMENDATIONS; CLASSIFICATION
AB OBJECTIVE Leptomeningeal metastases (LMs) in glioma have been underestimated given their low incidence and the lack of reliable imaging. Authors of this study aimed to investigate the real-world incidence of LMs using cerebrospinal fluid (CSF)-sensitive imaging, namely postcontrast fluid-attenuated inversion recovery (FLAIR) imaging, and to analyze molecular predictors for LMs in the molecular era.METHODS A total of 1405 adult glioma (World Health Organization [WHO] grade 2-4) patients underwent postcontrast FLAIR imaging at initial diagnosis and during treatment monitoring between 2001 and 2021. Collected molecular data included isocitrate dehydrogenase (IDH) mutation, 1p/19q codeletion, H3 K27 alteration, and O6-methylguanine-DNA methyltransferase (MGMT) promoter methylation status. LM diagnosis was performed with MRI including postcontrast FLAIR sequences. Logistic regression analysis for LM development was performed with molecular, clinical, and imaging data. Overall survival (OS) was compared between patients with and those without LM.RESULTS LM was identified in 228 patients (16.2%), 110 (7.8%) at the initial diagnosis and 118 (8.4%) at recurrence. Among the molecular diagnostics, IDH-wildtype (OR 3.14, p = 0.001) and MGMT promoter unmethylation (OR 1.43, p = 0.034) were independent predictors of LM. WHO grade 4 (OR 10.52, p < 0.001) and nonlobar location (OR 1.56, p = 0.048) were associated with LM at initial diagnosis, whereas IDH-wildtype (OR 5.04, p < 0.001) and H3 K27 alteration (OR 3.39, p = 0.003) were associated with LM at recurrence. Patients with LM had a worse median OS than those without LM (16.7 vs 32.0 months, p < 0.001, log-rank test), which was confirmed as an independent factor on multivariable Cox analysis (p = 0.004).CONCLUSIONS CSF-sensitive imaging aids the diagnosis of LM, demonstrating a high incidence of LM in adult gliomas. Furthermore, molecular markers are associated with LM development in glioma, and patients with aggressive molecular markers warrant imaging surveillance for LM.
C1 [Park, Yae Won; Han, Kyunghwa; Ahn, Sung Soo; Kim, Jinna; Lee, Seung-Koo] Yonsei Univ, Coll Med, Dept Radiol, Seoul, South Korea.
   [Park, Yae Won; Han, Kyunghwa; Ahn, Sung Soo; Kim, Jinna; Lee, Seung-Koo] Yonsei Univ, Res Inst Radiol, Coll Med, Seoul, South Korea.
   [Park, Yae Won; Han, Kyunghwa; Ahn, Sung Soo; Kim, Jinna; Lee, Seung-Koo] Yonsei Univ, Coll Med, Ctr Clin Imaging Data Sci, Seoul, South Korea.
   [Kim, Eui Hyun; Kang, Seok-Gu; Chang, Jong Hee] Yonsei Univ, Coll Med, Dept Neurosurg, Seoul, South Korea.
   [Kim, Se Hoon] Yonsei Univ, Coll Med, Dept Pathol, Seoul, South Korea.
   [Park, Ji Eun] Univ Ulsan, Coll Med, Dept Radiol, Seoul, South Korea.
   [Park, Ji Eun] Univ Ulsan, Res Inst Radiol, Coll Med, Seoul, South Korea.
   [Ahn, Sung Soo] Yonsei Univ, Coll Med, Seoul, South Korea.
C3 Yonsei University; Yonsei University Health System; Yonsei University;
   Yonsei University Health System; Yonsei University; Yonsei University
   Health System; Yonsei University; Yonsei University Health System;
   Yonsei University; Yonsei University Health System; University of Ulsan;
   University of Ulsan; Yonsei University; Yonsei University Health System
RP Ahn, SS (通讯作者)，Yonsei Univ, Coll Med, Seoul, South Korea.
EM sungsoo@yuhs.ac
RI Ahn, Sung Soo/AAB-4945-2021
OI Ahn, Sung Soo/0000-0002-9002-9880
FU Basic Science Research Program through the National Research Foundation
   of Korea (NRF) - Ministry of Science, Information and Communication
   Technologies amp; Future Planning [2020R1A2C1003886]; Ministry of
   Education [2020R1I1A1A01071648]; Ministry of Health amp; Welfare,
   Republic of Korea [HI21C1161]
FX We thank Medical Illustration & amp; Design, part of the Medical
   Research Support Services of Yonsei University College of Medicine, for
   all artistic support related to this work.This research received funding
   from the Basic Science Research Program through the National Research
   Foundation of Korea (NRF) funded by the Ministry of Science, Information
   and Communication Technologies & amp; Future Planning (2020R1A2C1003886)
   ; Ministry of Education (2020R1I1A1A01071648) ; and Ministry of Health &
   amp; Welfare, Republic of Korea (HI21C1161) .
CR Ahn SJ, 2022, J MAGN RESON IMAGING, V56, P341, DOI 10.1002/jmri.28117
   Akmal S, 2021, J NEURO-ONCOL, V155, P107, DOI 10.1007/s11060-021-03864-x
   Andersen BM, 2019, NEUROLOGY, V92, pE2483, DOI 10.1212/WNL.0000000000007529
   Birzu C, 2020, ONCOLOGIST, V25, pE1763, DOI 10.1634/theoncologist.2020-0258
   Brat DJ, 2022, ARCH PATHOL LAB MED, V146, P547, DOI 10.5858/arpa.2021-0295-CP
   Brat DJ, 2015, NEW ENGL J MED, V372, P2481, DOI 10.1056/NEJMoa1402121
   Chamberlain M, 2017, NEURO-ONCOLOGY, V19, P484, DOI 10.1093/neuonc/now183
   Dardis C, 2014, FRONT NEUROL, V5, DOI 10.3389/fneur.2014.00220
   Ebrahimi A, 2019, J CANCER RES CLIN, V145, P839, DOI 10.1007/s00432-018-02836-5
   Ellingson BM, 2015, NEURO-ONCOLOGY, V17, P1188, DOI 10.1093/neuonc/nov095
   Esteller M, 2000, NEW ENGL J MED, V343, P1350, DOI 10.1056/NEJM200011093431901
   Fukuoka H, 2010, AM J NEURORADIOL, V31, P868, DOI 10.3174/ajnr.A1937
   GLASS JP, 1979, NEUROLOGY, V29, P1369, DOI 10.1212/WNL.29.10.1369
   Gururangan S, 2006, J NEURO-ONCOL, V77, P207, DOI 10.1007/s11060-005-9029-5
   Hegi ME, 2005, NEW ENGL J MED, V352, P997, DOI 10.1056/NEJMoa043331
   Kaloshi G, 2007, NEUROLOGY, V68, P1831, DOI 10.1212/01.wnl.0000262034.26310.a2
   Karremann M, 2018, NEURO-ONCOLOGY, V20, P123, DOI 10.1093/neuonc/nox149
   Karschnia P, 2021, EUR J CANCER, V149, P23, DOI 10.1016/j.ejca.2021.03.002
   Kim Han Joon, 2022, Investigative Magnetic Resonance Imaging, V26, P32
   Kim M, 2022, J NEURO-ONCOL, V159, P695, DOI 10.1007/s11060-022-04114-4
   Kleinschmidt-DeMasters BK, 2018, CLIN NEUROPATHOL, V37, P53, DOI 10.5414/NP301085
   Le Rhun E, 2017, ANN ONCOL, V28, P84, DOI 10.1093/annonc/mdx221
   Le Rhun E, 2017, J NEURO-ONCOL, V133, P419, DOI 10.1007/s11060-017-2452-6
   Louis DN, 2021, NEURO-ONCOLOGY, V23, P1231, DOI 10.1093/neuonc/noab106
   Louis DN, 2016, ACTA NEUROPATHOL, V131, P803, DOI 10.1007/s00401-016-1545-1
   Mandel JJ, 2014, J NEURO-ONCOL, V120, P597, DOI 10.1007/s11060-014-1592-1
   Molenaar RJ, 2014, NEURO-ONCOLOGY, V16, P1263, DOI 10.1093/neuonc/nou005
   Navarro RE, 2021, CHILD NERV SYST, V37, P2347, DOI 10.1007/s00381-020-04892-0
   Noh JH, 2015, ACTA NEUROCHIR, V157, P569, DOI 10.1007/s00701-015-2344-5
   ONDA K, 1989, NEUROSURGERY, V25, P533, DOI 10.1227/00006123-198910000-00005
   Ostrom QT, 2018, NEURO-ONCOLOGY, V20, P576, DOI 10.1093/neuonc/noy002
   Park YW, 2018, AM J NEURORADIOL, V39, P37, DOI 10.3174/ajnr.A5421
   Park YW, 2020, EUR RADIOL, V30, P6475, DOI 10.1007/s00330-020-07090-3
   Park Yae Won, 2018, Investigative Magnetic Resonance Imaging, V22, P86, DOI 10.13104/imri.2018.22.2.86
   Price SJ, 2017, RADIOLOGY, V283, P215, DOI 10.1148/radiol.2016152679
   Roh TH, 2020, J NEUROSURG, V132, P895, DOI 10.3171/2018.12.JNS182558
   Serrano L, 2017, CASE REP ONCOL, V10, P281, DOI 10.1159/000464279
   Turaga SM, 2020, NEURO-ONCOLOGY, V22, P1591, DOI 10.1093/neuonc/noaa148
   VERTOSICK FT, 1990, NEUROSURGERY, V27, P516, DOI 10.1227/00006123-199010000-00002
   Wagner S, 2006, BRIT J CANCER, V95, P991, DOI 10.1038/sj.bjc.6603402
   Wen PY, 2017, J CLIN ONCOL, V35, P2439, DOI 10.1200/JCO.2017.72.7511
   Yang W, 2019, SCI TRANSL MED, V11, DOI 10.1126/scitranslmed.aao5253
NR 42
TC 2
Z9 2
U1 2
U2 3
PU AMER ASSOC NEUROLOGICAL SURGEONS
PI ROLLING MEADOWS
PA 5550 MEADOWBROOK DRIVE, ROLLING MEADOWS, IL 60008 USA
SN 0022-3085
EI 1933-0693
J9 J NEUROSURG
JI J. Neurosurg.
PD JUL
PY 2023
VL 139
IS 1
BP 38
EP 48
DI 10.3171/2022.9.JNS221659
PG 11
WC Clinical Neurology; Surgery
WE Science Citation Index Expanded (SCI-EXPANDED)
SC Neurosciences & Neurology; Surgery
GA N0HU1
UT WOS:001033938400005
PM 36334295
OA Bronze
DA 2024-03-10
ER

PT J
AU Wu, YQ
   Liu, L
   Huang, D
   Li, ZL
   Xu, RX
   Cheng, MX
   Chen, LY
   Wang, Q
   You, C
AF Wu, Yaqiu
   Liu, Ling
   Huang, Da
   Li, Zhili
   Xu, Ruxiang
   Cheng, Meixiong
   Chen, Longyi
   Wang, Qi
   You, Chao
TI Uncover DNA damage and repair-related gene signature and risk score
   model for glioma
SO ANNALS OF MEDICINE
LA English
DT Article
DE Glioma; DDR; risk score model; tumor; prognosis
ID GRADE GLIOMAS; CANCER; MGMT; GLIOBLASTOMA; METHYLATION; SURVIVAL;
   ASSOCIATION; EXPRESSION; MTH1
AB Background Glioma is a common primary central nervous system tumor with complex pathogenesis. DNA damage and repair (DDR) is widely involved in regulating cell proliferation and tumorigenesis by correcting and repairing DNA damage mechanisms. Recent studies have reported the following properties in cancer cells in glioma, increased DNA damage and reduced DNA repair capacity. However, the relationship between glioma and DDR-related genes was unclear. Methods DDR-related risk score model was built. The validity of this model was validated in detail through the Kaplan-Meier survival analysis, tumor mutational burden (TMB) analysis, immune cell infiltration, sensitivity to treatment regimens. Moreover, the model's adaptability was validated in different glioma data cohorts and different glioma subgroups. To further investigate the molecular mechanism of one of DDR-related gene (NUDT1) in glioma, U251 cell was used for the knockdown experiment, followed by MTT, wound healing and transwell analysis. Results Ten prognostic-related DDR-related signature genes were obtained, including EID3, MGMT, YWHAG, PMS1, SHPRH, HUS1, NUDT1, GADD45G, APEX1 and FAM175A. The RT-qPCR results suggested that the latter five genes were highly expressed in glioma patients. Interestingly, high TMB score had longer survival. In high-risk score groups, reduced immune cell infiltration in the tumor microenvironment lead to poorer patient outcomes. Sensitivity to treatment regimens analysis indicated that low-risk score groups were more sensitive to chemotherapeutics. Moreover, the risk score model had a good prediction effect on different glioma datasets and different glioma subgroups. In vitro mechanism study showed that knockdown of NUDT1 reduced tumorigenesis. Furthermore, knockdown of NUDT1 remarkably reduced the expression level of HIF-1 alpha. Conclusion DDR-related risk score model built-in this work has good predictive performance for glioma. Key messages Ten prognostic-related DDR-related signature genes were obtained, including EID3, MGMT, YWHAG, PMS1, SHPRH, HUS1, NUDT1, GADD45G, APEX1 and FAM175A. In high-risk score groups, reduced immune cell infiltration in the tumor microenvironment leads to poorer patient outcomes. The risk score model had a good prediction effect on different glioma datasets and different glioma subgroups. Knockdown of NUDT1 reduced tumorigenesis of glioma and remarkably reduced the expression level of HIF-1 alpha.
C1 [Wu, Yaqiu; You, Chao] Sichuan Univ, West China Hosp, Dept Neurosurg, Chengdu, Peoples R China.
   [Wu, Yaqiu; Huang, Da] Univ Elect Sci & Technol China, Sichuan Prov Peoples Hosp, Dept Neurosurg Intens Care Unit, Chengdu, Peoples R China.
   [Liu, Ling; Li, Zhili; Xu, Ruxiang; Cheng, Meixiong; Chen, Longyi; Wang, Qi] Univ Elect Sci & Technol China, Sichuan Prov Peoples Hosp, Dept Neurosurg, Chengdu, Peoples R China.
C3 Sichuan University; University of Electronic Science & Technology of
   China; Sichuan Provincial People's Hospital; University of Electronic
   Science & Technology of China; Sichuan Provincial People's Hospital
RP You, C (通讯作者)，Sichuan Univ, West China Hosp, Dept Neurosurg, Chengdu, Peoples R China.
EM wuyc_dr@163.com
CR Binabaj MM, 2018, J CELL PHYSIOL, V233, P378, DOI 10.1002/jcp.25896
   Binnewies M, 2018, NAT MED, V24, P541, DOI 10.1038/s41591-018-0014-x
   Blanche P., 2019, PACKAGE TIMEROC
   Cavaliere R, 2005, LANCET NEUROL, V4, P760, DOI 10.1016/S1474-4422(05)70222-2
   Charoentong P, 2017, CELL REP, V18, P248, DOI 10.1016/j.celrep.2016.12.019
   Chen X, 2018, NAT COMMUN, V9, DOI 10.1038/s41467-018-03956-9
   Choi M, 2019, EXPERT REV VACCINES, V18, P681, DOI 10.1080/14760584.2019.1635460
   Diao PY, 2020, INT J CLIN EXP PATHO, V13, P979
   Ellermann M, 2017, ACS CHEM BIOL, V12, P1986, DOI 10.1021/acschembio.7b00370
   Elmore KB, 2021, CURR ONCOL REP, V23, DOI 10.1007/s11912-021-01077-z
   Fahmideh MA, 2014, NEURO-ONCOLOGY, V16, P807, DOI 10.1093/neuonc/nou003
   Gad H, 2014, NATURE, V508, P215, DOI 10.1038/nature13181
   Goel S, 2018, TRENDS CELL BIOL, V28, P911, DOI 10.1016/j.tcb.2018.07.002
   Gubin MM, 2015, J CLIN INVEST, V125, P3413, DOI 10.1172/JCI80008
   Holdhoff M, 2017, CLIN CANCER RES, V23, P3150, DOI 10.1158/1078-0432.CCR-16-1490
   Hu YL, 2020, CANCER SCI, V111, P3111, DOI 10.1111/cas.14565
   Huang XH, 2022, CELL BIOCHEM BIOPHYS, V80, P427, DOI 10.1007/s12013-022-01070-8
   Huber KVM, 2014, NATURE, V508, P222, DOI 10.1038/nature13194
   Kassambara A., 2017, R package version 0.3 1
   Knijnenburg TA, 2018, CELL REP, V23, P239, DOI 10.1016/j.celrep.2018.03.076
   Kuan AS, 2019, NEURO-ONCOLOGY, V21, P944, DOI 10.1093/neuonc/noz013
   Kuester D, 2009, CANCER LETT, V275, P117, DOI 10.1016/j.canlet.2008.10.009
   Lawrence MS, 2014, NATURE, V505, P495, DOI 10.1038/nature12912
   Leal-Esteban LC, 2020, BBA-MOL BASIS DIS, V1866, DOI 10.1016/j.bbadis.2020.165715
   Li GZ, 2022, BRAIN, V145, P1151, DOI 10.1093/brain/awab340
   Li S., 2021, WORLD J SURG ONCOL, V19, P1
   Maeser D, 2021, BRIEF BIOINFORM, V22, DOI 10.1093/bib/bbab260
   Marchan R, 2017, CANCER RES, V77, P4589, DOI 10.1158/0008-5472.CAN-16-2065
   Marchan R, 2012, EXCLI J, V11, P260
   Mayakonda A, 2018, GENOME RES, V28, P1747, DOI 10.1101/gr.239244.118
   Meng XQ, 2019, EBIOMEDICINE, V41, P185, DOI 10.1016/j.ebiom.2019.01.067
   Mokhtar M, 2014, LUNG CANCER, V83, P279, DOI 10.1016/j.lungcan.2013.12.004
   Molinaro AM, 2019, NAT REV NEUROL, V15, P405, DOI 10.1038/s41582-019-0220-2
   Mouw KW, 2017, CANCER DISCOV, V7, P675, DOI 10.1158/2159-8290.CD-17-0226
   Prolla TA, 1998, NAT GENET, V18, P276, DOI 10.1038/ng0398-276
   Ritchie ME, 2015, NUCLEIC ACIDS RES, V43, DOI 10.1093/nar/gkv007
   Roos WP, 2016, NAT REV CANCER, V16, P20, DOI 10.1038/nrc.2015.2
   Scarbrough PM, 2016, CANCER EPIDEM BIOMAR, V25, P193, DOI 10.1158/1055-9965.EPI-15-0649
   Tahara YK, 2019, ACS CHEM BIOL, V14, P2606, DOI 10.1021/acschembio.9b00490
   Turley SJ, 2015, NAT REV IMMUNOL, V15, P669, DOI 10.1038/nri3902
   Tutt A, 2018, NAT MED, V24, P628, DOI 10.1038/s41591-018-0009-7
   van der Waals LM, 2019, SCI REP-UK, V9, DOI 10.1038/s41598-018-37316-w
   Wang GH, 2021, FRONT ONCOL, V11, DOI 10.3389/fonc.2021.682932
   Wu SF, 2021, NEURO-ONCOLOGY, V23, P920, DOI 10.1093/neuonc/noab003
   Yang K., 2022, MOL CANCER, V21, P1
   Zekri ARN, 2014, J ADV RES, V5, P27, DOI 10.1016/j.jare.2012.11.002
   Zhu J, 2021, FRONT ONCOL, V11, DOI 10.3389/fonc.2021.588811
NR 47
TC 1
Z9 1
U1 0
U2 4
PU TAYLOR & FRANCIS LTD
PI ABINGDON
PA 2-4 PARK SQUARE, MILTON PARK, ABINGDON OR14 4RN, OXON, ENGLAND
SN 0785-3890
EI 1365-2060
J9 ANN MED
JI Ann. Med.
PD DEC 12
PY 2023
VL 55
IS 1
AR 2200033
DI 10.1080/07853890.2023.2200033
PG 14
WC Medicine, General & Internal
WE Science Citation Index Expanded (SCI-EXPANDED)
SC General & Internal Medicine
GA E0MW8
UT WOS:000972589700001
PM 37086071
OA gold, Green Published
DA 2024-03-10
ER

PT J
AU Zhang, J
   Liu, B
   Xu, CW
   Ji, CC
   Yin, AA
   Liu, YF
   Yao, Y
   Li, BW
   Chen, TD
   Shen, LL
   Wu, YM
AF Zhang, Juan
   Liu, Bei
   Xu, Changwei
   Ji, Chenchen
   Yin, Anan
   Liu, Yifeng
   Yao, Yan
   Li, Bowen
   Chen, Tangdong
   Shen, Liangliang
   Wu, Yuanming
TI Cholesterol homeostasis confers glioma malignancy triggered by
   hnRNPA2B1-dependent regulation of SREBP2 and LDLR
SO NEURO-ONCOLOGY
LA English
DT Article; Early Access
DE cholesterol homeostasis; glioma stem cell; m6A modification
ID CANCER STEM-CELLS; CO-DEPENDENCY; SELF-RENEWAL; METABOLISM; METHYLATION;
   LXR; TUMORIGENICITY; BIOSYNTHESIS; PROMOTES
AB Background Dysregulation of cholesterol metabolism is a significant characteristic of glioma, yet the underlying mechanisms are largely unknown. N6-methyladenosine (m6A) modification has been implicated in promoting tumor development and progression. The aim of this study was to determine the key m6A regulatory proteins involved in the progression of glioma, which is potentially associated with the reprogramming of cholesterol homeostasis.Methods Bioinformatics analysis was performed to determine the association of m6A modification with glioma malignancy from The Cancer Genome Atlas and Genotype-Tissue Expression datasets. Glioma stem cell (GSC) self-renewal was determined by tumor sphere formation and bioluminescence image assay. RNA sequencing and lipidomic analysis were performed for cholesterol homeostasis analysis. RNA immunoprecipitation and luciferase reporter assay were performed to determine hnRNPA2B1-dependent regulation of sterol regulatory element-binding protein 2 (SREBP2) and low-density lipoprotein receptor (LDLR) mRNA. The methylation status of hnRNPA2B1 promoter was determined by bioinformatic analysis and methylation-specific PCR assay.Results Among the m6A-regulatory proteins, hnRNPA2B1 was demonstrated the most important independent prognostic risk factor for glioma. hnRNPA2B1 ablation exhibited a significant tumor-suppressive effect on glioma cell proliferation, GSC self-renewal and tumorigenesis. hnRNPA2B1 triggers de novo cholesterol synthesis by inducing HMGCR through the stabilization of SREBP2 mRNA. m6A modification of SREBP2 or LDLR mRNA is required for hnRNPA2B1-mediated mRNA stability. The hypomethylation of cg21815882 site on hnRNPA2B1 promoter confers elevated expression of hnRNPA2B1 in glioma tissues. The combination of targeting hnRNPA2B1 and cholesterol metabolism exhibited remarkable antitumor effects, suggesting valuable clinical implications for glioma treatment.Conclusions hnRNPA2B1 facilitates cholesterol uptake and de novo synthesis, thereby contributing to glioma stemness and malignancy.
   Graphical Abstract
C1 [Wu, Yuanming] Fourth Mil Med Univ, Dept Biochem & Mol Biol, Shaanxi Prov Key Lab Clin Genet, Xian, Shaanxi, Peoples R China.
   [Shen, Liangliang] Fourth Mil Med Univ, Dept Biochem & Mol Biol, State Key Lab Holist Integrat Management Gastroint, Xian, Peoples R China.
   [Shen, Liangliang] Fourth Mil Med Univ, Natl Clin Res Ctr Digest Dis, Dept Biochem & Mol Biol, Xian, Peoples R China.
   [Zhang, Juan; Xu, Changwei; Ji, Chenchen; Yin, Anan; Liu, Yifeng; Yao, Yan; Li, Bowen; Chen, Tangdong; Shen, Liangliang; Wu, Yuanming] Fourth Mil Med Univ, Dept Biochem & Mol Biol, Xian, Peoples R China.
   [Zhang, Juan; Xu, Changwei; Yin, Anan; Liu, Yifeng; Yao, Yan; Li, Bowen; Chen, Tangdong; Shen, Liangliang; Wu, Yuanming] Fourth Mil Med Univ, Shaanxi Prov Key Lab Clin Genet, Xian, Shaanxi, Peoples R China.
   [Liu, Bei] Fourth Mil Med Univ, Tangdu Hosp, Dept Neurosurg, Xian, Peoples R China.
   [Ji, Chenchen; Shen, Liangliang] Fourth Mil Med Univ, State Key Lab Holist Integrat Management Gastroint, Xian, Peoples R China.
   [Ji, Chenchen; Shen, Liangliang] Fourth Mil Med Univ, Natl Clin Res Ctr Digest Dis, Xian, Peoples R China.
   [Yin, Anan] Fourth Mil Med Univ, Xijing Hosp, Dept Plast & Reconstruct Surg, Xian, Peoples R China.
   [Liu, Bei] Fourth Mil Med Univ, Sch Aerosp Med, Dept Aerosp Hyg, Xian, Peoples R China.
C3 Air Force Military Medical University; Air Force Military Medical
   University; Air Force Military Medical University; Air Force Military
   Medical University; Air Force Military Medical University; Air Force
   Military Medical University; Air Force Military Medical University; Air
   Force Military Medical University; Air Force Military Medical
   University; Air Force Military Medical University
RP Wu, YM (通讯作者)，Fourth Mil Med Univ, Dept Biochem & Mol Biol, Shaanxi Prov Key Lab Clin Genet, Xian, Shaanxi, Peoples R China.; Shen, LL (通讯作者)，Fourth Mil Med Univ, Dept Biochem & Mol Biol, State Key Lab Holist Integrat Management Gastroint, Xian, Peoples R China.; Shen, LL (通讯作者)，Fourth Mil Med Univ, Natl Clin Res Ctr Digest Dis, Dept Biochem & Mol Biol, Xian, Peoples R China.
EM bioliangshen@163.com; wuym@fmmu.edu.cn
FU National Natural Science Foundation of China [82271893, 82073053]; Key
   Innovative Project in Shaanxi [2021ZDLSF02-02, 2022KXJ-123]; Shaanxi
   Youth Science and Technology New Star Project [2021KJXX-18]; Shaanxi
   Innovative Research Team for Key Science and Technology
   [S2022-ZC-TD-0065]; China General Technology Group Project
   [2023610101000028]; State Key Laboratory of Cancer Biology Project
   [CBSKL2019ZZ12, CBSKL2022KF11]
FX This work was financially sponsored by grants from the National Natural
   Science Foundation of China (No. 82271893, No. 82073053), the Key
   Innovative Project in Shaanxi (2021ZDLSF02-02, 2022KXJ-123), Shaanxi
   Youth Science and Technology New Star Project (2021KJXX-18), Shaanxi
   Innovative Research Team for Key Science and Technology
   (S2022-ZC-TD-0065), China General Technology Group Project
   (2023610101000028), the State Key Laboratory of Cancer Biology Project
   (CBSKL2019ZZ12, CBSKL2022KF11).
CR Afshari AR, 2021, SEMIN CANCER BIOL, V73, P116, DOI 10.1016/j.semcancer.2020.08.002
   Alarcón CR, 2015, CELL, V162, P1299, DOI 10.1016/j.cell.2015.08.011
   Bi JF, 2020, NAT REV CANCER, V20, P57, DOI 10.1038/s41568-019-0226-5
   Björkhem I, 2004, ARTERIOSCL THROM VAS, V24, P806, DOI 10.1161/01.ATV.0000120374.59826.1b
   Bovenga F, 2015, CELL METAB, V21, P517, DOI 10.1016/j.cmet.2015.03.002
   Brown MS, 2018, ANNU REV BIOCHEM, V87, P783, DOI 10.1146/annurev-biochem-062917-011852
   Chen CH, 2020, J CLIN INVEST, V130, P404, DOI 10.1172/JCI130892
   Chen YB, 2021, AUTOPHAGY, V17, P457, DOI 10.1080/15548627.2020.1720431
   Cui Q, 2017, CELL REP, V18, P2622, DOI 10.1016/j.celrep.2017.02.059
   Das PM, 2004, J CLIN ONCOL, V22, P4632, DOI 10.1200/JCO.2004.07.151
   Deng XL, 2023, NAT REV CLIN ONCOL, V20, P507, DOI 10.1038/s41571-023-00774-x
   Dietschy JM, 2001, CURR OPIN LIPIDOL, V12, P105, DOI 10.1097/00041433-200104000-00003
   Dirkse A, 2019, NAT COMMUN, V10, DOI 10.1038/s41467-019-09853-z
   Dreyfuss G, 2002, NAT REV MOL CELL BIO, V3, P195, DOI 10.1038/nrm760
   Ehmsen S, 2019, CELL REP, V27, P3927, DOI 10.1016/j.celrep.2019.05.104
   Fähling M, 2006, J BIOL CHEM, V281, P9279, DOI 10.1074/jbc.M510925200
   Fang RP, 2021, NAT COMMUN, V12, DOI 10.1038/s41467-020-20379-7
   Gao SS, 2021, ONCOGENE, V40, P6601, DOI 10.1038/s41388-021-01882-7
   Geissler R, 2016, RNA BIOL, V13, P1075, DOI 10.1080/15476286.2016.1225645
   Ginestier C, 2012, STEM CELLS, V30, P1327, DOI 10.1002/stem.1122
   Golan-Gerstl R, 2011, CANCER RES, V71, P4464, DOI 10.1158/0008-5472.CAN-10-4410
   Gong AH, 2015, CANCER RES, V75, P2337, DOI 10.1158/0008-5472.CAN-14-2800
   Guillaumond F, 2015, P NATL ACAD SCI USA, V112, P2473, DOI 10.1073/pnas.1421601112
   Guo DL, 2011, CANCER DISCOV, V1, P442, DOI 10.1158/2159-8290.CD-11-0102
   Guo HM, 2020, FRONT ONCOL, V10, DOI 10.3389/fonc.2020.553045
   Hofmaenner DA, 2022, AM J RESP CRIT CARE, V205, P388, DOI 10.1164/rccm.202105-1197TR
   Hu XG, 2020, CELL DEATH DIFFER, V27, P1782, DOI 10.1038/s41418-019-0461-z
   Kim WY, 2019, ARCH PHARM RES, V42, P25
   Lewis CA, 2015, ONCOGENE, V34, P5128, DOI 10.1038/onc.2014.439
   Liu H, 2022, MOL CANCER, V21, DOI 10.1186/s12943-022-01555-3
   Luo J, 2020, NAT REV MOL CELL BIO, V21, P225, DOI 10.1038/s41580-019-0190-7
   MURAKAMI M, 1990, J NEUROSURG, V73, P760, DOI 10.3171/jns.1990.73.5.0760
   Qiu ZH, 2016, GENE, V576, P22, DOI 10.1016/j.gene.2015.09.067
   Shen L, 2014, ONCOGENESIS, V3, DOI 10.1038/oncsis.2013.48
   Shojaei S, 2018, J INVEST MED, V66, P1083, DOI 10.1136/jim-2018-000874
   Villa GR, 2016, CANCER CELL, V30, P683, DOI 10.1016/j.ccell.2016.09.008
   Wang TY, 2020, MOL CANCER, V19, DOI 10.1186/s12943-020-01204-7
   Wu BX, 2018, NAT COMMUN, V9, DOI 10.1038/s41467-017-02770-z
   Wu GZ, 2019, CELL DEATH DIS, V10, DOI 10.1038/s41419-019-1654-6
   Yankova E, 2021, NATURE, V593, P597, DOI 10.1038/s41586-021-03536-w
   Yin DC, 2020, BIOSCIENCE REP, V40, DOI 10.1042/BSR20190318
   Zhang SC, 2017, CANCER CELL, V31, P591, DOI 10.1016/j.ccell.2017.02.013
   Zhang YH, 2020, J EXP CLIN CANC RES, V39, DOI 10.1186/s13046-020-01619-6
   Zhou ZJ, 2020, MOL CANCER, V19, DOI 10.1186/s12943-020-01216-3
   Zhu FY, 2021, FRONT ONCOL, V11, DOI 10.3389/fonc.2021.716921
NR 45
TC 0
Z9 0
U1 1
U2 1
PU OXFORD UNIV PRESS INC
PI CARY
PA JOURNALS DEPT, 2001 EVANS RD, CARY, NC 27513 USA
SN 1522-8517
EI 1523-5866
J9 NEURO-ONCOLOGY
JI Neuro-Oncology
PD 2023 DEC 9
PY 2023
DI 10.1093/neuonc/noad233
EA DEC 2023
PG 17
WC Oncology; Clinical Neurology
WE Science Citation Index Expanded (SCI-EXPANDED)
SC Oncology; Neurosciences & Neurology
GA FB3O2
UT WOS:001143251300001
PM 38070488
DA 2024-03-10
ER

PT J
AU Zhang, BL
   Liu, J
   Lei, Y
   Xiong, Y
   Li, H
   Lin, XQ
   Yao, RQ
   Gao, DS
AF Zhang, Bao-Le
   Liu, Jie
   Lei, Yu
   Xiong, Ye
   Li, Heng
   Lin, Xiaoqian
   Yao, Rui-Qin
   Gao, Dian-Shuai
TI An Epigenetic Mechanism of High <i>Gdnf</i> Transcription in Glioma
   Cells Revealed by Specific Sequence Methylation
SO MOLECULAR NEUROBIOLOGY
LA English
DT Article
DE Specific sequence methylation; Cis-acting element; Promoter; GDNF;
   Glioma cells
ID NEUROTROPHIC FACTOR; DNA METHYLATION; GENE; PROMOTER; HYPERMETHYLATION;
   EXPRESSION; BINDING
AB Glioma cells express high levels of GDNF. When investigating its transcriptional regulation mechanism, we observed increased or decreased methylation of different cis-acting elements in the gdnf promoter II. However, it is difficult to determine the contributions of methylation changes of each cis-acting element to the abnormally high transcription of gdnf gene. To elucidate the contributions of methylation changes of specific cis-acting elements to the regulation of gdnf transcription, we combined gene site-directed mutation, molecular cloning, and dual luciferase assay to develop the "specific sequence methylation followed by plasmid recircularization" method to alter methylation levels of specific cis-acting elements in the gdnf promoter in living cells and assess gene transcriptional activity. This method successfully introduced artificial changes in the methylation of different cis-acting elements in the gdnf promoter II. Moreover, compared with unmethylated gdnf promoter II, both silencer II hypermethylation plus enhancer II unmethylation and hypermethylation of the entire promoter II (containing enhancer II and silencer II) significantly enhanced gdnf transcriptional activity (P < 0.05), and no significant difference was noted between these two hypermethylation patterns (P > 0.05). Enhancer II hypermethylation plus silencer II unmethylation did not significantly affect gene transcription (P > 0.05). Furthermore, we found significantly increased DNA methylation in the silencer II of the gdnf gene in high-grade astroglioma cells with abnormally high gdnf gene expression (P < 0.01). The absence of silencer II significantly increased gdnf promoter II activity in U251 cells (P < 0.01). In conclusion, our specific sequence methylation followed by plasmid recircularization method successfully altered the methylation levels of a specific cis-acting element in a gene promoter in living cells. This method allows in-depth investigation of the impact of methylation changes of different cis-acting elements in the same promoter on gene transcriptional activity. Our findings provide preliminary evidence that silencer II hypermethylation in the gdnf promoter II may underlie high gene transcription in high-grade glioma cells.
C1 [Zhang, Bao-Le; Liu, Jie; Lei, Yu; Xiong, Ye; Li, Heng; Lin, Xiaoqian; Yao, Rui-Qin; Gao, Dian-Shuai] Xuzhou Med Coll, Dept Neurobiol & Anat, Xuzhou Key Lab Neurobiol, Jiangsu Key Lab New Drug Res & Clin Pharm, Xuzhou 221004, Jiangsu, Peoples R China.
C3 Xuzhou Medical University
RP Gao, DS (通讯作者)，Xuzhou Med Coll, Dept Neurobiol & Anat, Xuzhou Key Lab Neurobiol, Jiangsu Key Lab New Drug Res & Clin Pharm, Xuzhou 221004, Jiangsu, Peoples R China.
EM dshgao@vip.sina.com
OI Gao, DianShuai/0000-0001-8567-0238
FU National Natural Science Foundation of China [81372698, 81101899];
   Natural Science Foundation of Jiangsu Province [BK20130212]; China and
   Jiangsu Postdoctoral Science Foundation [2013M540466, 1301068C];
   Priority Academic Program Development of Jiangsu Higher Education
   Institutions (PAPD)
FX This project was supported by the National Natural Science Foundation of
   China (Grant numbers 81372698 and 81101899), Natural Science Foundation
   of Jiangsu Province (BK20130212), China and Jiangsu Postdoctoral Science
   Foundation funded project (2013M540466 and 1301068C) and A Project
   Funded by the Priority Academic Program Development of Jiangsu Higher
   Education Institutions (PAPD).
CR Airavaara M, 2011, J BIOL CHEM, V286, P45093, DOI 10.1074/jbc.M111.310250
   Baecker PA, 1999, MOL BRAIN RES, V69, P209, DOI 10.1016/S0169-328X(99)00106-0
   Deng GR, 2001, ONCOGENE, V20, P7120, DOI 10.1038/sj.onc.1204891
   Eggers R, 2013, PLOS ONE, V8, DOI 10.1371/journal.pone.0071076
   Fakhr MG, 2013, GENET RES INT, V2013, DOI 10.1155/2013/317569
   Ghoshal K, 2004, J BIOL CHEM, V279, P6783, DOI 10.1074/jbc.M309393200
   Hahn MA, 2011, PLOS ONE, V6, DOI 10.1371/journal.pone.0018844
   Heuckeroth RO, 1998, DEV BIOL, V200, P116, DOI 10.1006/dbio.1998.8955
   HOLLIDAY R, 1975, SCIENCE, V187, P226, DOI 10.1126/science.1111098
   Jjingo D, 2012, ONCOTARGET, V3, P462, DOI 10.18632/oncotarget.497
   Jones PA, 2001, SCIENCE, V293, P1068, DOI 10.1126/science.1063852
   Jones PA, 2012, NAT REV GENET, V13, P484, DOI 10.1038/nrg3230
   Ku MC, 2013, ACTA NEUROPATHOL, V125, P609, DOI 10.1007/s00401-013-1079-8
   LIN LFH, 1993, SCIENCE, V260, P1130, DOI 10.1126/science.8493557
   Lu DY, 2010, BIOCHEM PHARMACOL, V80, P1201, DOI 10.1016/j.bcp.2010.06.046
   Martinez R, 2010, NEUROBIOL DIS, V39, P40, DOI 10.1016/j.nbd.2009.12.030
   NELSON M, 1991, NUCLEIC ACIDS RES, V19, P2045, DOI 10.1093/nar/19.suppl.2045
   Ng WH, 2009, J CLIN NEUROSCI, V16, P427, DOI 10.1016/j.jocn.2008.06.002
   NIGRO JM, 1989, NATURE, V342, P705, DOI 10.1038/342705a0
   Parrella P, 2009, J BIOMED BIOTECHNOL, DOI 10.1155/2009/531692
   RENBAUM P, 1990, NUCLEIC ACIDS RES, V18, P1145, DOI 10.1093/nar/18.5.1145
   SAGGIORO D, 1991, VIROLOGY, V182, P68, DOI 10.1016/0042-6822(91)90649-V
   Santos F, 2002, DEV BIOL, V241, P172, DOI 10.1006/dbio.2001.0501
   Wiesenhofer B, 2000, ACTA NEUROPATHOL, V99, P131, DOI 10.1007/PL00007416
   Wu XW, 2010, CANCER RES, V70, P2718, DOI 10.1158/0008-5472.CAN-09-3631
   Yang M, 2012, BMC CANCER, V12, DOI 10.1186/1471-2407-12-219
   Yu ZQ, 2013, MOL NEUROBIOL, V48, P571, DOI 10.1007/s12035-013-8443-5
   Zhang ZP, 2008, BMC MOL BIOL, V9, DOI 10.1186/1471-2199-9-99
NR 28
TC 15
Z9 15
U1 0
U2 14
PU SPRINGER
PI NEW YORK
PA 233 SPRING ST, NEW YORK, NY 10013 USA
SN 0893-7648
EI 1559-1182
J9 MOL NEUROBIOL
JI Mol. Neurobiol.
PD SEP
PY 2016
VL 53
IS 7
BP 4352
EP 4362
DI 10.1007/s12035-015-9365-1
PG 11
WC Neurosciences
WE Science Citation Index Expanded (SCI-EXPANDED)
SC Neurosciences & Neurology
GA DS3JI
UT WOS:000380678600007
PM 26232065
DA 2024-03-10
ER

PT J
AU Kim, BH
   Lee, H
   Choi, KS
   Nam, JG
   Park, CK
   Park, SH
   Chung, JW
   Choi, SH
AF Kim, Byung-Hoon
   Lee, Hyeonhoon
   Choi, Kyu Sung
   Nam, Ju Gang
   Park, Chul-Kee
   Park, Sung-Hye
   Chung, Jin Wook
   Choi, Seung Hong
TI Validation of MRI-Based Models to Predict MGMT Promoter Methylation in
   Gliomas: BraTS 2021 Radiogenomics Challenge
SO CANCERS
LA English
DT Article
DE gliomas; neural network; MRI; O6-methylguanine-DNA methyl transferase;
   radiogenomics
ID O-6-METHYLGUANINE DNA METHYLTRANSFERASE; APPARENT DIFFUSION-COEFFICIENT;
   HIGH-GRADE GLIOMAS; ADJUVANT TEMOZOLOMIDE; GLIOBLASTOMA; FEATURES;
   RADIOTHERAPY; CONCOMITANT; BIOMARKERS; PROGNOSIS
AB Simple Summary O6-methylguanine-DNA methyl transferase (MGMT) methylation in glioblastoma is an important prognostic and predictive factor that requires an invasive surgical procedure for identification. In several recent studies, MGMT methylation prediction models were developed using MR images, and good diagnostic performance was achieved, which seems to indicate a promising future for radiogenomics. However, the diagnostic performance was not reproducible for numerous research teams when using a larger dataset in the RSNA-MICCAI Brain Tumor Radiogenomic Classification 2021 challenge. To our knowledge, there has been no study regarding the external validation of MGMT prediction models using large-scale multicenter datasets. We tested recent CNN architectures via extensive experiments to investigate whether MGMT methylation in gliomas can be predicted using MRI. With unexpected negative results, approximately 80% of the developed models showed no significant difference with the chance level of 50% in terms of external validation accuracy. In conclusion, MGMT methylation status of gliomas may not be predictable with preoperative MRI, even using deep learning. O6-methylguanine-DNA methyl transferase (MGMT) methylation prediction models were developed using only small datasets without proper external validation and achieved good diagnostic performance, which seems to indicate a promising future for radiogenomics. However, the diagnostic performance was not reproducible for numerous research teams when using a larger dataset in the RSNA-MICCAI Brain Tumor Radiogenomic Classification 2021 challenge. To our knowledge, there has been no study regarding the external validation of MGMT prediction models using large-scale multicenter datasets. We tested recent CNN architectures via extensive experiments to investigate whether MGMT methylation in gliomas can be predicted using MR images. Specifically, prediction models were developed and validated with different training datasets: (1) the merged (SNUH + BraTS) (n = 985); (2) SNUH (n = 400); and (3) BraTS datasets (n = 585). A total of 420 training and validation experiments were performed on combinations of datasets, convolutional neural network (CNN) architectures, MRI sequences, and random seed numbers. The first-place solution of the RSNA-MICCAI radiogenomic challenge was also validated using the external test set (SNUH). For model evaluation, the area under the receiver operating characteristic curve (AUROC), accuracy, precision, and recall were obtained. With unexpected negative results, 80.2% (337/420) and 60.0% (252/420) of the 420 developed models showed no significant difference with a chance level of 50% in terms of test accuracy and test AUROC, respectively. The test AUROC and accuracy of the first-place solution of the BraTS 2021 challenge were 56.2% and 54.8%, respectively, as validated on the SNUH dataset. In conclusion, MGMT methylation status of gliomas may not be predictable with preoperative MR images even using deep learning.
C1 [Kim, Byung-Hoon] Yonsei Univ, Coll Med, Inst Behav Sci Med, Seoul 03722, South Korea.
   [Kim, Byung-Hoon] Yonsei Univ, Coll Med, Dept Psychiat, Seoul 03722, South Korea.
   [Lee, Hyeonhoon] Seoul Natl Univ Hosp, Dept Anesthesiol & Pain Med, Seoul 03080, South Korea.
   [Lee, Hyeonhoon] Seoul Natl Univ Hosp, Biomed Res Inst, Seoul 03080, South Korea.
   [Lee, Hyeonhoon; Choi, Kyu Sung; Nam, Ju Gang; Chung, Jin Wook; Choi, Seung Hong] Seoul Natl Univ Hosp, Dept Radiol, Artificial Intelligence Collaborat Network, Seoul 03080, South Korea.
   [Choi, Kyu Sung; Nam, Ju Gang; Chung, Jin Wook; Choi, Seung Hong] Seoul Natl Univ Hosp, Dept Radiol, Seoul 03080, South Korea.
   [Park, Chul-Kee] Seoul Natl Univ Hosp, Dept Neurosurg, Seoul 03080, South Korea.
   [Park, Sung-Hye] Seoul Natl Univ Hosp, Dept Pathol, Seoul 03080, South Korea.
   [Chung, Jin Wook] Seoul Natl Univ Hosp, Inst Innovate Biomed Technol, Seoul 03080, South Korea.
   [Choi, Seung Hong] Inst Basic Sci IBS, Ctr Nanoparticle Res, Seoul 08826, South Korea.
C3 Yonsei University; Yonsei University Health System; Yonsei University;
   Yonsei University Health System; Seoul National University (SNU); Seoul
   National University Hospital; Seoul National University (SNU); Seoul
   National University Hospital; Seoul National University (SNU); Seoul
   National University Hospital; Seoul National University (SNU); Seoul
   National University Hospital; Seoul National University (SNU); Seoul
   National University Hospital; Seoul National University (SNU); Seoul
   National University Hospital; Seoul National University (SNU); Seoul
   National University Hospital; Institute for Basic Science - Korea (IBS)
RP Choi, KS (通讯作者)，Seoul Natl Univ Hosp, Dept Radiol, Artificial Intelligence Collaborat Network, Seoul 03080, South Korea.; Choi, KS (通讯作者)，Seoul Natl Univ Hosp, Dept Radiol, Seoul 03080, South Korea.
EM ent1127@snu.ac.kr
RI Park, Chul-Kee/O-7842-2019; 이, 현훈/AFY-5192-2022; Park, Sung
   Hye/B-5325-2011
OI 이, 현훈/0000-0002-9426-823X; Park, Sung Hye/0000-0002-8681-1597
FU SNUH Research Fund [04-2022-0520, 20011878]; Ministry of Trade, Industry
   & Energy (MOTIE, Korea)
FX This work was supported by the SNUH Research Fund (No. 04-2022-0520)
   (K.S.C.), and Technology Innovation Program (20011878, Development of
   Diagnostic Medical Devices with Artificial Intelligence Based Image
   Analysis Technology) funded by the Ministry of Trade, Industry & Energy
   (MOTIE, Korea) (K.S.C. and J.W.C.)
CR An C, 2021, PLOS ONE, V16, DOI 10.1371/journal.pone.0256152
   [Anonymous], 2021, CONSORTIUM MONAI MED, DOI [10.5281/zenodo.5728262, DOI 10.5281/ZENODO.5728262]
   Baid U., 2021, ARXIV
   Chang K, 2018, CLIN CANCER RES, V24, P1073, DOI 10.1158/1078-0432.CCR-17-2236
   Choi HJ, 2021, AM J NEURORADIOL, V42, P853, DOI 10.3174/ajnr.A7004
   Choi KS, 2019, NEURO-ONCOLOGY, V21, P1197, DOI 10.1093/neuonc/noz095
   Choi YS, 2021, NEURO-ONCOLOGY, V23, P304, DOI 10.1093/neuonc/noaa177
   Drabycz S, 2010, NEUROIMAGE, V49, P1398, DOI 10.1016/j.neuroimage.2009.09.049
   Eoli M, 2007, CLIN CANCER RES, V13, P2606, DOI 10.1158/1078-0432.CCR-06-2184
   Esteller M, 2004, ONCOGENE, V23, P1, DOI 10.1038/sj.onc.1207316
   Forum RSNA MICCAI Brain Tumor, FORUM RSNA MICCAI BR
   Gupta A, 2012, NEURORADIOLOGY, V54, P641, DOI 10.1007/s00234-011-0970-z
   Han L, 2018, BIOCOMPUT-PAC SYM, P331
   He KM, 2016, PROC CVPR IEEE, P770, DOI 10.1109/CVPR.2016.90
   Hegi ME, 2005, NEW ENGL J MED, V352, P997, DOI 10.1056/NEJMoa043331
   Hu J., P IEEE C COMP VIS PA, P7132
   Huang G., 2017, ARXIV PREPR
   Huang G, 2017, PROC CVPR IEEE, P2261, DOI 10.1109/CVPR.2017.243
   Korfiatis P, 2016, MED PHYS, V43, P2835, DOI 10.1118/1.4948668
   Levner I, 2009, LECT NOTES COMPUT SC, V5762, P522, DOI 10.1007/978-3-642-04271-3_64
   Liu XX, 2019, LANCET DIGIT HEALTH, V1, pE271, DOI 10.1016/S2589-7500(19)30123-2
   Mansouri A, 2019, NEURO-ONCOLOGY, V21, P167, DOI 10.1093/neuonc/noy132
   Moon WJ, 2012, NEURORADIOLOGY, V54, P555, DOI 10.1007/s00234-011-0947-y
   Moons KGM, 2015, ANN INTERN MED, V162, pW1, DOI 10.7326/M14-0698
   Pak E, 2021, KOREAN J RADIOL, V22, P1514, DOI 10.3348/kjr.2020.1433
   Refaeilzadeh P., 2009, ENCY DATABASE SYSTEM, P532, DOI DOI 10.1007/978-0-387-39940-9_565
   Romano A, 2013, EUR RADIOL, V23, P513, DOI 10.1007/s00330-012-2601-4
   Rudie JD, 2019, RADIOLOGY, V290, P607, DOI 10.1148/radiol.2018181928
   Rundle-Thiele D, 2015, J MED RADIAT SCI, V62, P92, DOI 10.1002/jmrs.103
   Ryoo I, 2013, PLOS ONE, V8, DOI 10.1371/journal.pone.0071704
   Sasaki T, 2019, SCI REP-UK, V9, DOI 10.1038/s41598-019-50849-y
   Smits M, 2017, RADIOLOGY, V284, P316, DOI 10.1148/radiol.2017151930
   Stupp R, 2005, NEW ENGL J MED, V352, P987, DOI 10.1056/NEJMoa043330
   Stupp R, 2009, LANCET ONCOL, V10, P459, DOI 10.1016/S1470-2045(09)70025-7
   Suh CH, 2018, AM J NEURORADIOL, V39, P1439, DOI 10.3174/ajnr.A5711
   SZEGEDY C, 2016, PROC CVPR IEEE, P2818, DOI DOI 10.1109/CVPR.2016.308
   Tan MX, 2019, PR MACH LEARN RES, V97
   Wei JW, 2019, EUR RADIOL, V29, P877, DOI 10.1007/s00330-018-5575-z
   Wick W, 2017, NEW ENGL J MED, V377, P1954, DOI 10.1056/NEJMoa1707358
   Xie SN, 2017, PROC CVPR IEEE, P5987, DOI 10.1109/CVPR.2017.634
   Yogananda CGB, 2021, AM J NEURORADIOL, V42, P845, DOI 10.3174/ajnr.A7029
NR 41
TC 2
Z9 2
U1 2
U2 10
PU MDPI
PI BASEL
PA ST ALBAN-ANLAGE 66, CH-4052 BASEL, SWITZERLAND
EI 2072-6694
J9 CANCERS
JI Cancers
PD OCT
PY 2022
VL 14
IS 19
AR 4827
DI 10.3390/cancers14194827
PG 13
WC Oncology
WE Science Citation Index Expanded (SCI-EXPANDED)
SC Oncology
GA 5G0RD
UT WOS:000866714400001
PM 36230750
OA Green Published, gold
DA 2024-03-10
ER

PT J
AU Bai, ZQ
   Wang, XM
   Zhang, Z
AF Bai, Zhiqun
   Wang, Xuemei
   Zhang, Zhen
TI Establishment and Validation of a 5 m6A RNA Methylation Regulatory Gene
   Prognostic Model in Low-Grade Glioma
SO FRONTIERS IN GENETICS
LA English
DT Article
DE LASSO; M6A RNA methylation; LGG; prognostic model; ICI
ID MESSENGER-RNA; MOLECULAR-MECHANISMS; M(6)A MODIFICATION; GENOMIC
   ANALYSIS; RECURRENCE; BRAIN
AB Background: The prognosis of low-grade glioma (LGG) is different from that of other intracranial tumors. Although many markers of LGG have been established, few are used in clinical practice. M6A methylation significantly affects the biological behavior of LGG tumors. Therefore, establishment of an LGG prognostic model based on m6A methylation regulatory genes is of great interest.Methods: Data from 495 patients from The Cancer Genome Atlas (TCGA) and 172 patients from the Chinese Glioma Genome Atlas (CGGA) were analyzed. Univariate Cox analysis was used to identify methylation regulatory genes with prognostic significance. LASSO Cox regression was used to identify prognostic genes. Receiver operating characteristic (ROC) and Kaplan-Meier curves were used to verify the accuracy of the model. Gene Set Enrichment Analysis (GSEA) and the Kyoto Encyclopedia of Genes and Genomes (KEGG) were used to identify cellular pathways that were significantly associated with the prognosis of LGG.Results: A glioma prognostic model based on five methylation regulatory genes was established. Compared with low-risk patients, patients identified as high risk had a poorer prognosis. There was a high degree of consistency between the internal training and internal validation CGGA cohorts and the external validation TCGA cohort. Furthermore, KEGG and GSEA analyses showed that the focal adhesion and cell cycle pathways were significantly upregulated in high-risk patients. This signature could be used to distinguish among patients with different immune checkpoint gene expression levels, which may inform immune checkpoint inhibitor (ICI) immunotherapy.Conclusion: We comprehensively evaluated m6A methylation regulatory genes in LGG and constructed a prognostic model based on m6A methylation, which may improve prognostic prediction for patients with LGG.
C1 [Bai, Zhiqun; Wang, Xuemei; Zhang, Zhen] China Med Univ, Dept Ultroson Diag, Affiliated Hosp 1, Shenyang, Peoples R China.
C3 China Medical University
RP Zhang, Z (通讯作者)，China Med Univ, Dept Ultroson Diag, Affiliated Hosp 1, Shenyang, Peoples R China.
EM zhen2017zhang@qq.com
RI Wang, Xuemei/GXF-3702-2022; wang, xu/IAN-4886-2023; zheng,
   hao/JQI-4215-2023; LEE, YU/JXY-2338-2024
FU Natural Science Foundation of Liaoning Province, China [2019-ZD-0772];
   National Natural Science Foundation of China [81471809, 81971639]
FX Funding This research was supported by the Natural Science Foundation of
   Liaoning Province, China (2019-ZD-0772), and the National Natural
   Science Foundation of China (Nos. 81471809 and 81971639).
CR Alarcón CR, 2015, NATURE, V519, P482, DOI 10.1038/nature14281
   Brat DJ, 2015, NEW ENGL J MED, V372, P2481, DOI 10.1056/NEJMoa1402121
   Chaichana KL, 2010, J NEUROSURG, V112, P10, DOI 10.3171/2008.10.JNS08608
   Chen M, 2019, BIOSCIENCE REP, V39, DOI 10.1042/BSR20192892
   Chen PY, 2020, ONCOTARGETS THER, V13, P4999, DOI 10.2147/OTT.S245896
   Deng T, 2019, MED SCI MONITOR, V25, P3716, DOI 10.12659/MSM.913602
   DESROSIERS R, 1974, P NATL ACAD SCI USA, V71, P3971, DOI 10.1073/pnas.71.10.3971
   Dominissini D, 2012, NATURE, V485, P201, DOI 10.1038/nature11112
   Doroshow DB, 2019, CLIN CANCER RES, V25, P4592, DOI 10.1158/1078-0432.CCR-18-1538
   Fang RP, 2021, NAT COMMUN, V12, DOI 10.1038/s41467-020-20379-7
   Fu Y, 2014, NAT REV GENET, V15, P293, DOI 10.1038/nrg3724
   Fukuya Y, 2019, J NEURO-ONCOL, V144, P519, DOI 10.1007/s11060-019-03250-8
   Gedeon PC, 2020, EXPERT REV CLIN PHAR, V13, P1147, DOI 10.1080/17512433.2020.1817737
   Gridelli C, 2017, TRANSL LUNG CANCER R, V6, P373, DOI 10.21037/tlcr.2017.05.09
   Gu CH, 2019, MOL CANCER, V18, DOI 10.1186/s12943-019-1084-1
   Guo JL, 2021, CANCER CELL INT, V21, DOI 10.1186/s12935-021-02318-8
   Han YJ, 2019, CELLS-BASEL, V8, DOI 10.3390/cells8020168
   Havel JJ, 2019, NAT REV CANCER, V19, P133, DOI 10.1038/s41568-019-0116-x
   Hayes J, 2018, NEURO-ONCOLOGY, V20, P632, DOI 10.1093/neuonc/nox205
   Huang HL, 2020, CANCER CELL, V37, P270, DOI 10.1016/j.ccell.2020.02.004
   Jiang XL, 2021, SIGNAL TRANSDUCT TAR, V6, DOI 10.1038/s41392-020-00450-x
   Ke SD, 2015, GENE DEV, V29, P2037, DOI 10.1101/gad.269415.115
   Kowalski-Chauvel A, 2021, CANCERS, V13, DOI 10.3390/cancers13010040
   Lee Y, 2020, TRENDS GENET, V36, P177, DOI 10.1016/j.tig.2019.12.007
   Liu H, 2018, NUCLEIC ACIDS RES, V46, pD281, DOI 10.1093/nar/gkx1080
   Liu J, 2018, NAT CELL BIOL, V20, P1074, DOI 10.1038/s41556-018-0174-4
   Liu Q, 2019, NUCLEIC ACIDS RES, V47, pW548, DOI 10.1093/nar/gkz479
   Liu S, 2020, GENOME BIOL, V21, DOI 10.1186/s13059-020-02012-4
   Lupo A., 2018, REV PNEUMOL CLIN, V74, P339, DOI [10.1016/j.pneumo.2018.09.010, DOI 10.1016/J.PNEUMO.2018.09.010]
   Ma L., 2021, ARCH MICROBIOL IMMUN, V5, P214, DOI [10.26502/ami.93650059, DOI 10.26502/AMI.93650059]
   Ma S, 2019, J HEMATOL ONCOL, V12, DOI 10.1186/s13045-019-0805-7
   Mathur R, 2020, NEURO-ONCOLOGY, V22, P1580, DOI 10.1093/neuonc/noaa059
   Meyer KD, 2017, ANNU REV CELL DEV BI, V33, P319, DOI 10.1146/annurev-cellbio-100616-060758
   Meyer KD, 2012, CELL, V149, P1635, DOI 10.1016/j.cell.2012.05.003
   Okita Y, 2015, JPN J CLIN ONCOL, V45, P906, DOI 10.1093/jjco/hyv115
   Ostrom QT, 2013, NEURO-ONCOLOGY, V15, P1, DOI 10.1093/neuonc/not151
   Qu NF, 2020, BMC CANCER, V20, DOI 10.1186/s12885-020-6638-5
   Robin X, 2011, BMC BIOINFORMATICS, V12, DOI 10.1186/1471-2105-12-77
   Sun T, 2019, BIOMED PHARMACOTHER, V112, DOI 10.1016/j.biopha.2019.108613
   Tibshirani R, 1997, STAT MED, V16, P385, DOI 10.1002/(SICI)1097-0258(19970228)16:4<385::AID-SIM380>3.0.CO;2-3
   Tu ZW, 2020, FRONT CELL DEV BIOL, V8, DOI 10.3389/fcell.2020.00642
   Visvanathan A, 2018, ONCOGENE, V37, P522, DOI 10.1038/onc.2017.351
   Vu LP, 2017, NAT MED, V23, P1369, DOI 10.1038/nm.4416
   Wang JW, 2020, FRONT ONCOL, V10, DOI 10.3389/fonc.2020.00003
   Wang Q, 2020, GUT, V69, P1193, DOI 10.1136/gutjnl-2019-319639
   Wang X, 2014, NATURE, V505, P117, DOI 10.1038/nature12730
   Wang Y, 2020, ESSAYS BIOCHEM, V64, P967, DOI 10.1042/EBC20200039
   Xuan JJ, 2018, NUCLEIC ACIDS RES, V46, pD327, DOI 10.1093/nar/gkx934
   Yang XY, 2020, BIOMARK RES, V8, DOI 10.1186/s40364-020-00244-x
   Yarmishyn AA, 2020, CANCER CELL INT, V20, DOI 10.1186/s12935-020-01696-9
   Yu GC, 2012, OMICS, V16, P284, DOI 10.1089/omi.2011.0118
   Zhang YA, 2016, EBIOMEDICINE, V13, P80, DOI 10.1016/j.ebiom.2016.10.040
   Zhao BXS, 2017, NAT REV MOL CELL BIO, V18, P31, DOI 10.1038/nrm.2016.132
   Zhao J, 2019, NAT MED, V25, P462, DOI 10.1038/s41591-019-0349-y
   Zhao XY, 2019, AM J CANCER RES, V9, P2156
   Zhou DS, 2021, RNA BIOL, V18, P2354, DOI 10.1080/15476286.2021.1913302
   Zhou Y, 2016, NUCLEIC ACIDS RES, V44, DOI 10.1093/nar/gkw104
NR 57
TC 6
Z9 6
U1 2
U2 8
PU FRONTIERS MEDIA SA
PI LAUSANNE
PA AVENUE DU TRIBUNAL FEDERAL 34, LAUSANNE, CH-1015, SWITZERLAND
EI 1664-8021
J9 FRONT GENET
JI Front. Genet.
PD FEB 25
PY 2022
VL 13
AR 655169
DI 10.3389/fgene.2022.655169
PG 12
WC Genetics & Heredity
WE Science Citation Index Expanded (SCI-EXPANDED)
SC Genetics & Heredity
GA ZR4NV
UT WOS:000767762700001
PM 35281815
OA gold, Green Published
DA 2024-03-10
ER

PT J
AU Shah, AH
   Govindarajan, V
   Doucet-O'Hare, TT
   Rivas, S
   Ampie, L
   DeMarino, C
   Banasavadi-Siddegowda, YK
   Zhang, Y
   Johnson, KR
   Almsned, F
   Gilbert, MR
   Heiss, JD
   Nath, A
AF Shah, Ashish H.
   Govindarajan, Vaidya
   Doucet-O'Hare, Tara T.
   Rivas, Sarah
   Ampie, Leo
   DeMarino, Catherine
   Banasavadi-Siddegowda, Yeshavanth Kumar
   Zhang, Yong
   Johnson, Kory R.
   Almsned, Fahad
   Gilbert, Mark R.
   Heiss, John D.
   Nath, Avindra
TI Differential expression of an endogenous retroviral element
   [HERV-K(HML-6)] is associated with reduced survival in glioblastoma
   patients
SO SCIENTIFIC REPORTS
LA English
DT Article
ID HERV-K; TRANSCRIPTIONAL ACTIVITY; DNA METHYLATION; LINE-1; CANCER;
   RETROELEMENTS; PERSPECTIVES; MECHANISMS; SEQUENCES
AB Comprising approximately 8% of our genome, Human Endogenous RetroViruses (HERVs) represent a class of germline retroviral infections that are regulated through epigenetic modifications. In cancer cells, which often have epigenetic dysregulation, HERVs have been implicated as potential oncogenic drivers. However, their role in gliomas is not known. Given the link between HERV expression in cancer cell lines and the distinct epigenetic dysregulation in gliomas, we utilized a tailored bioinformatic pipeline to characterize and validate the glioma retrotranscriptome and correlate HERV expression with locus-specific epigenetic modifications. We identified robust overexpression of multiple HERVs in our cell lines, including a retroviral transcript, HML-6, at 19q13.43b in glioblastoma cells. HERV expression inversely correlated with loci-specific DNA methylation. HML-6 contains an intact open reading frame encoding a small envelope protein, ERVK3-1. Increased expression of ERVK3-1 in GBM patients is associated with a poor prognosis independent of IDH-mutational status. Our results suggest that not only is HML-6 uniquely overexpressed in highly invasive cell lines and tissue samples, but also its gene product, ERVK3-1, may be associated with reduced survival in GBM patients. These results may have implications for both the tumor biology of GBM and the role of ERVK3-1 as a potential therapeutic target.
C1 [Shah, Ashish H.; Rivas, Sarah; Ampie, Leo; DeMarino, Catherine; Banasavadi-Siddegowda, Yeshavanth Kumar; Heiss, John D.; Nath, Avindra] NINDS, Surg Neurol Branch, NIH, Bldg 36,Rm 4D04, Bethesda, MD 20892 USA.
   [Govindarajan, Vaidya] Univ Miami, Sch Med, Dept Neurosurg, Miami, FL USA.
   [Doucet-O'Hare, Tara T.; Gilbert, Mark R.] NCI, Ctr Canc Res, NIH, Neurooncol Branch NOB, Bethesda, MD 20892 USA.
   [Zhang, Yong; Johnson, Kory R.; Almsned, Fahad] NINDS, Bioinformat Sect, NIH, Bldg 36,Rm 4D04, Bethesda, MD 20892 USA.
C3 National Institutes of Health (NIH) - USA; NIH National Institute of
   Neurological Disorders & Stroke (NINDS); University of Miami; National
   Institutes of Health (NIH) - USA; NIH National Cancer Institute (NCI);
   National Institutes of Health (NIH) - USA; NIH National Institute of
   Neurological Disorders & Stroke (NINDS)
RP Shah, AH (通讯作者)，NINDS, Surg Neurol Branch, NIH, Bldg 36,Rm 4D04, Bethesda, MD 20892 USA.
EM ashish.shah2@nih.gov
RI Heiss, John/AAL-8281-2021
OI Heiss, John/0000-0002-3890-0165; Doucet-O'Hare,
   Tara/0000-0002-1117-2006; DeMarino, Catherine/0000-0002-3608-5451
FU National Institutes of Health (NIH); Intramural Program of the NINDS,
   NIH
FX Open Access funding provided by the National Institutes of Health (NIH).
   This work was funded in part by the Intramural Program of the NINDS,
   NIH.
CR Anand D, 2017, FRONT PSYCHIATRY, V8, DOI 10.3389/fpsyt.2017.00228
   Antony JM, 2011, BBA-MOL BASIS DIS, V1812, P162, DOI 10.1016/j.bbadis.2010.07.016
   Balada E, 2009, REV MED VIROL, V19, P273, DOI 10.1002/rmv.622
   Balestrieri E, 2015, BIOMED RES INT, V2015, DOI 10.1155/2015/164529
   Bannert N, 2004, P NATL ACAD SCI USA, V101, P14572, DOI 10.1073/pnas.0404838101
   Bannert N, 2018, FRONT MICROBIOL, V9, DOI 10.3389/fmicb.2018.00178
   Bendall ML, 2019, PLOS COMPUT BIOL, V15, DOI 10.1371/journal.pcbi.1006453
   Carlson Brett L, 2011, Curr Protoc Pharmacol, VChapter 14, DOI 10.1002/0471141755.ph1416s52
   Chiappinelli KB, 2015, CELL, V162, P974, DOI 10.1016/j.cell.2015.07.011
   Chuang LY, 2013, BIOTECHNOL LETT, V35, P1541, DOI 10.1007/s10529-013-1249-8
   Chuong EB, 2013, NAT GENET, V45, P325, DOI 10.1038/ng.2553
   de Galarreta MR, 2019, CANCER DISCOV, V9, P1124, DOI 10.1158/2159-8290.CD-19-0074
   Doucet-O'Hare TT, 2021, SCI REP-UK, V11, DOI 10.1038/s41598-021-92223-x
   Doucet-O'Hare TT, 2016, HUM MUTAT, V37, P942, DOI 10.1002/humu.23027
   Durnaoglu S, 2021, MOL CELLS, V44, P861, DOI 10.14348/molcells.2021.5016
   Florl AR, 1999, BRIT J CANCER, V80, P1312, DOI 10.1038/sj.bjc.6690524
   Frank O, 2008, J VIROL, V82, P1808, DOI 10.1128/JVI.02115-07
   Gao Y, 2021, ONCOL LETT, V21, DOI 10.3892/ol.2020.12382
   Gimenez J, 2010, NUCLEIC ACIDS RES, V38, P2229, DOI 10.1093/nar/gkp1214
   Gotzinger N, 1996, J GEN VIROL, V77, P2983, DOI 10.1099/0022-1317-77-12-2983
   Gröger V, 2021, PHARMACEUTICALS-BASE, V14, DOI 10.3390/ph14010070
   Kassiotis G, 2014, J IMMUNOL, V192, P1343, DOI 10.4049/jimmunol.1302972
   Kayabolen A, 2021, BIOMEDICINES, V9, DOI 10.3390/biomedicines9070799
   Kessler Almuth Friederike, 2014, BMC Res Notes, V7, P159, DOI 10.1186/1756-0500-7-159
   Kreimer U, 2013, FRONT ONCOL, V3, DOI 10.3389/fonc.2013.00255
   Kristensen MK, 2021, APMIS, V129, P241, DOI 10.1111/apm.13130
   Livak KJ, 2001, METHODS, V25, P402, DOI 10.1006/meth.2001.1262
   Malta TM, 2018, NEURO-ONCOLOGY, V20, P608, DOI 10.1093/neuonc/nox183
   Menendez L, 2004, MOL CANCER, V3, DOI 10.1186/1476-4598-3-12
   Ohtani H, 2020, CANCER RES, V80, P2441, DOI 10.1158/0008-5472.CAN-19-1696
   Oricchio E, 2007, ONCOGENE, V26, P4226, DOI 10.1038/sj.onc.1210214
   Pisano MP, 2019, J VIROL, V93, DOI 10.1128/JVI.00110-19
   Rakoff-Nahoum S, 2006, AIDS RES HUM RETROV, V22, P52, DOI 10.1089/aid.2006.22.52
   Romanish MT, 2010, SEMIN CANCER BIOL, V20, P246, DOI 10.1016/j.semcancer.2010.05.005
   Roulois D, 2015, CELL, V162, P961, DOI 10.1016/j.cell.2015.07.056
   Rozen S, 2000, Methods Mol Biol, V132, P365
   Schiavetti F, 2002, CANCER RES, V62, P5510
   Seifarth W, 2005, J VIROL, V79, P341, DOI 10.1128/JVI.79.1.341-352.2005
   Shah AH, 2021, NEURO-ONCOLOGY, V23, P1647, DOI 10.1093/neuonc/noab142
   Simoes AES, 2013, BMC GENOMICS, V14, DOI 10.1186/1471-2164-14-181
   Steiner MC, 2021, CANCER RES, V81, P3449, DOI 10.1158/0008-5472.CAN-20-3975
   Szpakowski S, 2009, GENE, V448, P151, DOI 10.1016/j.gene.2009.08.006
   Untergasser A, 2012, NUCLEIC ACIDS RES, V40, DOI 10.1093/nar/gks596
   Wang M, 2020, VIROLOGY, V544, P21, DOI 10.1016/j.virol.2020.01.014
   Yu HL, 2013, INT J MOL MED, V32, P755, DOI 10.3892/ijmm.2013.1460
NR 45
TC 6
Z9 6
U1 0
U2 5
PU NATURE PORTFOLIO
PI BERLIN
PA HEIDELBERGER PLATZ 3, BERLIN, 14197, GERMANY
SN 2045-2322
J9 SCI REP-UK
JI Sci Rep
PD APR 27
PY 2022
VL 12
IS 1
AR 6902
DI 10.1038/s41598-022-10914-5
PG 11
WC Multidisciplinary Sciences
WE Science Citation Index Expanded (SCI-EXPANDED)
SC Science & Technology - Other Topics
GA 0V9DM
UT WOS:000788639400014
PM 35477752
OA gold, Green Published
DA 2024-03-10
ER

PT J
AU Myung, JK
   Cho, HJ
   Park, CK
   Kim, SK
   Phi, JH
   Park, SH
AF Myung, Jae Kyung
   Cho, Hwa Jin
   Park, Chul-Kee
   Kim, Seung-Ki
   Phi, Ji Hoon
   Park, Sung-Hye
TI IDH1 mutation of gliomas with long-term survival analysis
SO ONCOLOGY REPORTS
LA English
DT Article
DE isocitrate dehydrogenase; mutation; brain tumor; glioma
ID CODON 132 MUTATION; LOW-GRADE GLIOMA; OLIGODENDROGLIAL TUMORS;
   GLIOBLASTOMA PATIENTS; BRAIN-TUMORS; PREDICT; ASTROCYTOMAS;
   TEMOZOLOMIDE; RARE
AB A recurrent mutation affecting codon 132 of the isocitrate dehydrogenase 1 (IDH1) gene has been found in similar to 5% of primary glioblastomas (GBMs), but in >70% of secondary GBMs or oligodendroglial and astrocytic tumors. We investigated IDH1 mutations in a series of 134 brain tumors to determine the prevalence and prognostic impact of IDH1 mutations. We also examined the correlations among histology, p53 and PTEN immunoexpression, MGMT methylation status, 1p 19q co-deletion and EGFR gene amplification. The 134 brain tumors included 41 low-grade oligodendrogliomas (LOs), 47 anaplastic oligodendrogliomas (AOs) and 46 primary GBMs. Data showed that 53.7% (72/134) of cases showed mutations affecting codon 132 of IDH1, including 73.2% of LOs, 82.9% of AOs and three primary GBMs (6.5%). All IDH1 mutations were Arg132His. In a survival analysis, patients with IDH1 mutations had better survival compared to those with wild-type IDH1 (p<0.05) in LOs and AOs, but not in primary GBMs (p=0.587). In addition, in patients with both IDH1 mutation and MGMT methylation, p53 overexpression was a significant poor prognostic factor both in LOs and AOs. However, IDH1 mutation was nct correlated with common genetic profiles that affect patient prognosis, including MGMT methylation, 1p 19q co-deletion, PTEN loss and EGFR amplification in LOs, AOs and GBMs. From our results, IDH1 mutation was an independent positive prognostic factor in LOs and AOs, especially in the absence of p53 overexpression.
C1 [Myung, Jae Kyung; Cho, Hwa Jin; Park, Sung-Hye] Seoul Natl Univ Hosp, Dept Pathol, Seoul 110744, South Korea.
   [Park, Sung-Hye] Seoul Natl Univ, Inst Neurosci, Seoul 110799, South Korea.
   [Park, Chul-Kee] Seoul Natl Univ, Dept Neurosurg, Seoul 110799, South Korea.
   [Kim, Seung-Ki; Phi, Ji Hoon] Seoul Natl Univ, Coll Med, Childrens Hosp, Dept Pediat Neurosurg, Seoul 110799, South Korea.
C3 Seoul National University (SNU); Seoul National University Hospital;
   Seoul National University (SNU); Seoul National University (SNU); Seoul
   National University (SNU); Seoul National University Hospital
RP Park, SH (通讯作者)，Seoul Natl Univ, Coll Med, Dept Pathol, 103 Daehak Ro, Seoul 110799, South Korea.
EM shparknp@snu.ac.kr
RI Park, Chul-Kee/O-7842-2019; Kim, Seung-Ki/J-2742-2012; MYUNG, JAE
   KYUNG/AAL-5497-2020; Park, Chul-Kee/J-5499-2012
OI Park, Chul-Kee/0000-0002-2350-9876
FU Basic Research Program through the National Research Foundation of Korea
   (NRF); Ministry of Education, Science and Technology [2011-0003666]
FX This study was supported by Basic Research Program through the National
   Research Foundation of Korea (NRF) funded by the Ministry of Education,
   Science and Technology (2011-0003666).
CR Balss J, 2008, ACTA NEUROPATHOL, V116, P597, DOI 10.1007/s00401-008-0455-2
   Bleeker FE, 2010, ACTA NEUROPATHOL, V119, P487, DOI 10.1007/s00401-010-0645-6
   Bujko M, 2010, MOL DIAGN THER, V14, P163, DOI 10.2165/11537170-000000000-00000
   Capper D, 2010, BRAIN PATHOL, V20, P245, DOI 10.1111/j.1750-3639.2009.00352.x
   Dang L, 2009, NATURE, V462, P739, DOI 10.1038/nature08617
   De Carli E, 2009, NEW ENGL J MED, V360, P2248, DOI 10.1056/NEJMc090593
   Dubbink HJ, 2009, NEUROLOGY, V73, P1792, DOI 10.1212/WNL.0b013e3181c34ace
   Ducray F, 2009, NEW ENGL J MED, V360, P2248
   Ferroli P, 2010, WORLD NEUROSURG, V73, P234, DOI 10.1016/j.wneu.2010.02.050
   Frezza C, 2010, CANCER CELL, V17, P7, DOI 10.1016/j.ccr.2009.12.031
   Gravendeel LAM, 2010, HUM MUTAT, V31, pE1186, DOI 10.1002/humu.21201
   Hartmann C, 2009, ACTA NEUROPATHOL, V118, P469, DOI 10.1007/s00401-009-0561-9
   Hayden JT, 2009, CELL CYCLE, V8, P1806, DOI 10.4161/cc.8.11.8594
   Horbinski C, 2010, J MOL DIAGN, V12, P487, DOI 10.2353/jmoldx.2010.090228
   Horbinski C, 2009, J NEUROPATH EXP NEUR, V68, P1319, DOI 10.1097/NEN.0b013e3181c391be
   Houillier C, 2010, NEUROLOGY, V75, P1560, DOI 10.1212/WNL.0b013e3181f96282
   Ichimura K, 2009, NEURO-ONCOLOGY, V11, P341, DOI 10.1215/15228517-2009-025
   Jeon YK, 2007, NEUROPATHOLOGY, V27, P10, DOI 10.1111/j.1440-1789.2006.00735.x
   Kang MR, 2009, INT J CANCER, V125, P353, DOI 10.1002/ijc.24379
   Kim MA, 2008, HISTOPATHOLOGY, V52, P738, DOI 10.1111/j.1365-2559.2008.03021.x
   Komotar RJ, 2010, NEUROSURGERY, V66, pN20, DOI 10.1227/01.neu.0000369899.41915.67
   Larsen CJ, 2009, B CANCER, V96, P641
   Murugan AK, 2010, BIOCHEM BIOPH RES CO, V393, P555, DOI 10.1016/j.bbrc.2010.02.095
   Nobusawa S, 2009, CLIN CANCER RES, V15, P6002, DOI 10.1158/1078-0432.CCR-09-0715
   Oki K, 2011, LEUKEMIA, V25, P382, DOI 10.1038/leu.2010.307
   Park CK, 2009, NEUROPATHOLOGY, V29, P443, DOI 10.1111/j.1440-1789.2008.00998.x
   Parsons DW, 2008, SCIENCE, V321, P1807, DOI 10.1126/science.1164382
   Sanson M, 2009, J CLIN ONCOL, V27, P4150, DOI 10.1200/JCO.2009.21.9832
   Schnittger S, 2010, BLOOD, V116, P5486, DOI 10.1182/blood-2010-02-267955
   Sonoda Y, 2009, CANCER SCI, V100, P1996, DOI 10.1111/j.1349-7006.2009.01270.x
   Thol F, 2010, HAEMATOL-HEMATOL J, V95, P1668, DOI 10.3324/haematol.2010.025494
   Uno M, 2011, CLINICS, V66, P163, DOI 10.1590/S1807-59322011000100028
   van den Bent MJ, 2010, CLIN CANCER RES, V16, P1597, DOI 10.1158/1078-0432.CCR-09-2902
   Watanabe T, 2009, AM J PATHOL, V174, P1149, DOI 10.2353/ajpath.2009.080958
   Weller M, 2009, J CLIN ONCOL, V27, P5743, DOI 10.1200/JCO.2009.23.0805
   Yan H, 2009, NEW ENGL J MED, V360, P765, DOI 10.1056/NEJMoa0808710
   Zhao SM, 2009, SCIENCE, V324, P261, DOI 10.1126/science.1170944
NR 37
TC 32
Z9 34
U1 0
U2 6
PU SPANDIDOS PUBL LTD
PI ATHENS
PA POB 18179, ATHENS, 116 10, GREECE
SN 1021-335X
EI 1791-2431
J9 ONCOL REP
JI Oncol. Rep.
PD NOV
PY 2012
VL 28
IS 5
BP 1639
EP 1644
DI 10.3892/or.2012.1994
PG 6
WC Oncology
WE Science Citation Index Expanded (SCI-EXPANDED)
SC Oncology
GA 031QV
UT WOS:000310657900017
PM 22922798
OA Bronze
DA 2024-03-10
ER

PT J
AU Maimaiti, A
   Feng, ZH
   Liu, YW
   Turhon, M
   Xie, ZH
   Baihetiyaer, Y
   Wang, XX
   Kasimu, M
   Jiang, L
   Wang, YX
   Wang, ZL
   Pei, YA
AF Maimaiti, Aierpati
   Feng, Zhaohai
   Liu, Yanwen
   Turhon, Mirzat
   Xie, Zhihao
   Baihetiyaer, Yilimire
   Wang, Xixian
   Kasimu, Maimaitijiang
   Jiang, Lei
   Wang, Yongxin
   Wang, Zengliang
   Pei, Yinan
TI N7-methylguanosin regulators-mediated methylation modification patterns
   and characterization of the immune microenvironment in lower-grade
   glioma
SO EUROPEAN JOURNAL OF MEDICAL RESEARCH
LA English
DT Article
DE N7-methylguanosine; Anti-PD-1; L1 immunotherapy; Lower-grade glioma;
   Prognostic signature; Tumor microenvironment
ID IDH2 MUTATIONS; EVOLUTION; REVEALS
AB N7-methylguanosine (m7G) modification signature has recently emerged as a crucial regulator of tumor progression and treatment in cancer. However, there is limited information available on the genomic profile of lower-grade gliomas (LGGs) related to m7G methylation modification genes' function in tumorigenesis and progression. In this study, we employed bioinformatics methods to characterize m7G modifications in individuals with LGG from The Chinese Glioma Genome Atlas (CGGA) and The Cancer Genome Atlas (TCGA). We used gene set enrichment analysis (GSEA), single sample GSEA (ssGSEA), CIBERSORT algorithm, ESTIMATE algorithm, and TIDE to evaluate the association between m7G modification patterns, tumor microenvironment (TME) cell infiltration properties, and immune infiltration markers. The m7G scoring scheme using principal component analysis (PCA) was employed to investigate the m7G modification patterns quantitatively. We examined the m7G modification hub genes' expression levels in normal samples, refractory epilepsy samples, and LGG samples using immunohistochemistry, western-blotting, and qRT-PCR. Our findings revealed that individuals with LGG could be categorized into two groups based on m7G scores (high and low) according to the properties of m7G. Moreover, we observed that high m7G score was associated with significant clinical benefit and prolonged survival duration in the anti-PD-1 cohort, while low m7G score was associated with improved prognostic outcomes and increased likelihood of complete or partial response in the anti-PD-L1 cohort. Different m7G subtypes also showed varying Tumor Mutational Burden (TMB) and immune profiles and might have distinct responses to immunotherapy. Furthermore, we identified five potential genetic markers that were highly correlated with the m7G score signature index. These findings provide insight into the features and classification associated with m7G methylation modifications and may aid in improving the clinical outcome of LGG.
C1 [Maimaiti, Aierpati; Feng, Zhaohai; Wang, Xixian; Kasimu, Maimaitijiang; Jiang, Lei; Wang, Yongxin; Wang, Zengliang; Pei, Yinan] Xinjiang Med Univ, Neurosurg Ctr, Dept Neurosurg, Affiliated Hosp 1, 137 South Liyushan Rd, Urumqi 830054, Xinjiang, Peoples R China.
   [Liu, Yanwen] Xinjiang Prod & Construction Corps Hosp, Dept Med Lab, Urumqi 830002, Xinjiang, Peoples R China.
   [Turhon, Mirzat] Capital Med Univ, Beijing Neurosurg Inst, Dept Neurointervent Surg, Beijing 100070, Peoples R China.
   [Turhon, Mirzat] Capital Med Univ, Beijing Tiantan Hosp, Dept Neurointervent Surg, Beijing 100070, Peoples R China.
   [Xie, Zhihao] Jilin Univ, Hosp 2, Changchun 130041, Jilin, Peoples R China.
   [Baihetiyaer, Yilimire] Xinjiang Med Univ, Dept Neurol, Affiliated Hosp 1, Urumqi 830054, Xinjiang, Peoples R China.
   [Wang, Zengliang] Peoples Hosp Mongolian Autonomous Prefecture Bayin, Korla 841000, Xinjiang, Peoples R China.
C3 Xinjiang Medical University; Capital Medical University; Capital Medical
   University; Jilin University; Xinjiang Medical University
RP Wang, YX; Wang, ZL; Pei, YA (通讯作者)，Xinjiang Med Univ, Neurosurg Ctr, Dept Neurosurg, Affiliated Hosp 1, 137 South Liyushan Rd, Urumqi 830054, Xinjiang, Peoples R China.; Wang, ZL (通讯作者)，Peoples Hosp Mongolian Autonomous Prefecture Bayin, Korla 841000, Xinjiang, Peoples R China.
EM xjdwyx2000@sohu.com; wzl3ng@126.com; peiyinan0313@sina.com
RI li, jixiang/JXN-7599-2024; Maimaiti, Aierpati/IZE-3723-2023
OI Xie, Zhihao/0009-0005-3522-4703
CR Bai H, 2016, NAT GENET, V48, P59, DOI 10.1038/ng.3457
   Cairncross G, 2013, J CLIN ONCOL, V31, P337, DOI 10.1200/JCO.2012.43.2674
   Chen J, 2022, CANCER COMMUN, V42, P223, DOI 10.1002/cac2.12273
   Cloughesy TF, 2019, NAT MED, V25, P477, DOI 10.1038/s41591-018-0337-7
   Condelli V, 2019, CELLS-BASEL, V8, DOI 10.3390/cells8060532
   Dang L, 2009, NATURE, V462, P739, DOI 10.1038/nature08617
   Evagelou SL, 2020, MOL CELL BIOL, V40, DOI 10.1128/MCB.00610-19
   Fang DB, 2019, INT J MOL MED, V44, P1325, DOI 10.3892/ijmm.2019.4317
   Frosi Y, 2022, NAT COMMUN, V13, DOI 10.1038/s41467-022-32463-1
   Gao CD, 2021, FRONT IMMUNOL, V12, DOI 10.3389/fimmu.2021.650491
   Ge YQ, 2010, BIOCHEM BIOPH RES CO, V397, P711, DOI 10.1016/j.bbrc.2010.06.015
   Gebhardt A, 2015, NAT COMMUN, V6, DOI 10.1038/ncomms9192
   Gieryng A, 2017, LAB INVEST, V97, P498, DOI 10.1038/labinvest.2017.19
   Gittleman H, 2020, NEURO-ONCOLOGY, V22, P665, DOI 10.1093/neuonc/noz191
   Hartmann C, 2009, ACTA NEUROPATHOL, V118, P469, DOI 10.1007/s00401-009-0561-9
   Hellmann MD, 2018, NEW ENGL J MED, V378, P2093, DOI 10.1056/NEJMoa1801946
   Islami F, 2021, JNCI-J NATL CANCER I, V113, P1648, DOI 10.1093/jnci/djab131
   Johnson BE, 2014, SCIENCE, V343, P189, DOI 10.1126/science.1239947
   Katsara O, 2021, MOL CELL, V81, P3243, DOI 10.1016/j.molcel.2021.07.030
   Kugeratski FG, 2019, SCI SIGNAL, V12, DOI 10.1126/scisignal.aan8247
   Lai A, 2011, J CLIN ONCOL, V29, P4482, DOI 10.1200/JCO.2010.33.8715
   Landon AL, 2014, NAT COMMUN, V5, DOI 10.1038/ncomms6413
   Lee HW, 2020, GENOME MED, V12, DOI 10.1186/s13073-020-00741-6
   Li GL, 2021, FRONT CELL DEV BIOL, V9, DOI 10.3389/fcell.2021.755776
   Li ZY, 2016, CELL MOL LIFE SCI, V73, P377, DOI 10.1007/s00018-015-2070-4
   Lim M, 2018, NAT REV CLIN ONCOL, V15, P422, DOI 10.1038/s41571-018-0003-5
   Liu ZH, 2022, FRONT ENDOCRINOL, V13, DOI 10.3389/fendo.2022.943300
   Louis DN, 2021, NEURO-ONCOLOGY, V23, P1231, DOI 10.1093/neuonc/noab106
   Ma JN, 2021, BMC BIOINFORMATICS, V22, DOI 10.1186/s12859-021-04007-9
   Marabelle A, 2020, LANCET ONCOL, V21, P1353, DOI 10.1016/S1470-2045(20)30445-9
   Melanson G, 2017, OXID MED CELL LONGEV, V2017, DOI 10.1155/2017/6098107
   Orellana EA, 2021, MOL CELL, V81, P3323, DOI 10.1016/j.molcel.2021.06.031
   Osborne MJ, 2013, P NATL ACAD SCI USA, V110, P3877, DOI 10.1073/pnas.1216862110
   Pabis M, 2013, RNA, V19, P1054, DOI 10.1261/rna.037069.112
   Patel SH, 2017, CLIN CANCER RES, V23, P6078, DOI 10.1158/1078-0432.CCR-17-0560
   Schalper KA, 2019, NAT MED, V25, P470, DOI 10.1038/s41591-018-0339-5
   Shirahata M, 2018, ACTA NEUROPATHOL, V136, P153, DOI 10.1007/s00401-018-1849-4
   Spino M, 2019, CLIN CANCER RES, V25, P1261, DOI 10.1158/1078-0432.CCR-18-2312
   Sun JN, 2022, GENES-BASEL, V13, DOI 10.3390/genes13081301
   Suzuki H, 2015, NAT GENET, V47, P458, DOI 10.1038/ng.3273
   Thorsson V., 2018, IMMUNITY, V48, P14, DOI [10.1016/j.immuni.2018.03.023, 10.1016/j.immuni.2021.01, DOI 10.1016/j.immuni.2018.03.023]
   Tomikawa C, 2018, INT J MOL SCI, V19, DOI 10.3390/ijms19124080
   Truitt ML, 2015, CELL, V162, P59, DOI 10.1016/j.cell.2015.05.049
   Turcan S, 2012, NATURE, V483, P479, DOI 10.1038/nature10866
   Watanabe T, 2009, AM J PATHOL, V174, P1149, DOI 10.2353/ajpath.2009.080958
   Weller M, 2015, NAT REV DIS PRIMERS, V1, DOI 10.1038/nrdp.2015.17
   Xiang D, 2020, FRONT PSYCHIATRY, V11, DOI 10.3389/fpsyt.2020.00141
   Yan H, 2009, NEW ENGL J MED, V360, P765, DOI 10.1056/NEJMoa0808710
   Yang BH, 2021, EXP EYE RES, V206, DOI 10.1016/j.exer.2021.108558
   Yang H, 2022, FRONT IMMUNOL, V13, DOI 10.3389/fimmu.2022.961457
   Yang MY, 2021, BIOACT MATER, V6, P1973, DOI 10.1016/j.bioactmat.2020.12.010
   Zhang HJ, 2019, J CELL MOL MED, V23, P6965, DOI 10.1111/jcmm.14581
NR 52
TC 4
Z9 4
U1 4
U2 9
PU BMC
PI LONDON
PA CAMPUS, 4 CRINAN ST, LONDON N1 9XW, ENGLAND
SN 0949-2321
EI 2047-783X
J9 EUR J MED RES
JI Eur. J. Med. Res.
PD MAR 30
PY 2023
VL 28
IS 1
AR 144
DI 10.1186/s40001-023-01108-4
PG 22
WC Medicine, Research & Experimental
WE Science Citation Index Expanded (SCI-EXPANDED)
SC Research & Experimental Medicine
GA C3OM5
UT WOS:000961049300003
PM 36998056
OA gold, Green Published, Green Submitted
DA 2024-03-10
ER

PT J
AU Wu, CC
   Jain, R
   Neto, L
   Patel, S
   Poisson, LM
   Serrano, J
   Ng, V
   Patel, SH
   Placantonakis, DG
   Zagzag, D
   Golfinos, J
   Chi, AS
   Snuderl, M
AF Wu, Chih-Chun
   Jain, Rajan
   Neto, Lucidio
   Patel, Seema
   Poisson, Laila M.
   Serrano, Jonathan
   Ng, Victor
   Patel, Sohil H.
   Placantonakis, Dimitris G.
   Zagzag, David
   Golfinos, John
   Chi, Andrew S.
   Snuderl, Matija
TI MR imaging phenotype correlates with extent of genome-wide copy number
   abundance in IDH mutant gliomas
SO NEURORADIOLOGY
LA English
DT Article
DE Glioma; Genomics; Imaging; Radiogenomics
ID APPARENT DIFFUSION-COEFFICIENT; MAGNETIC-RESONANCE-SPECTROSCOPY;
   HIGH-GRADE GLIOMAS; CENTRAL-NERVOUS-SYSTEM; DNA METHYLATION;
   GLIOBLASTOMA-MULTIFORME; RESPONSE ASSESSMENT; WORSE PROGNOSIS;
   GENE-EXPRESSION; BLOOD-VOLUME
AB Purpose There is variability in survival within IDH mutant gliomas determined by chromosomal events. Copy number variation (CNV) abundance associated with survival in low-grade and IDH mutant astrocytoma has been reported. Our purpose was to correlate the extent of genome-wide CNV abundance in IDH mutant astrocytomas with MRI features. Methods Presurgical MRI and CNV plots derived from Illumina 850k EPIC DNA methylation arrays of 18 cases of WHO grade II-IV IDH mutant astrocytomas were reviewed. IDH mutant astrocytomas were divided into CNV stable group (CNV-S) with <= 3 chromosomal gains or losses and lack of focal gene amplifications and CNV unstable group (CNV-U) with > 3 large chromosomal gains/losses and/or focal amplifications. The associations between MR features, relative cerebral blood volume (rCBV), CNV abundance, and time to progression were assessed. Tumor rCBV estimates were obtained using DSC T2* perfusion analysis. Results There were nine (50%) CNV-S and nine (50%) CNV-U IDH mutant astrocytomas. CNV-U tumors showed larger mean tumor size (P = 0.004) and maximum diameter on FLAIR (P = 0.004) and also demonstrated significantly higher median rCBV than CNV-S tumors (2.62 vs 0.78, P = 0.019). CNV-U tumors tended to have shorter time to progression although without statistical significance (P = 0.393). Conclusions Larger size/diameter and higher rCBVs were seen associated CNV-U astrocytomas, suggesting a correlation of aggressive imaging phenotype with unstable and aggressive genotype in IDH mutant astrocytomas.
C1 [Wu, Chih-Chun] Taipei Vet Gen Hosp, Dept Radiol, Taipei, peoples r china.
   [Wu, Chih-Chun] Natl Yang Ming Univ, Sch Med, Taipei, peoples r china.
   [Jain, Rajan; Neto, Lucidio; Ng, Victor] NYU, Sch Med, Dept Radiol, New York, NY 10016 USA.
   [Jain, Rajan; Placantonakis, Dimitris G.; Golfinos, John] NYU, Sch Med, Dept Neurosurg, 660 First Ave,2nd Floor, New York, NY 10016 USA.
   [Patel, Seema; Serrano, Jonathan; Zagzag, David; Snuderl, Matija] NYU, Sch Med, Dept Pathol, New York, NY USA.
   [Poisson, Laila M.] Henry Ford Hosp, Dept Publ Hlth Sci, Detroit, MI 48202 USA.
   [Poisson, Laila M.] Henry Ford Hosp, Hennelin Brain Tumor Ctr, Detroit, MI 48202 USA.
   [Patel, Sohil H.] Univ Virginia Hlth Syst, Dept Radiol & Med Imaging, Charlottesville, VA USA.
   [Chi, Andrew S.] NYU, Sch Med, Laura & Isaac Perlmutter Canc Ctr, Neurooncol Program, New York, NY USA.
   [Chi, Andrew S.] Langone Hlth, New York, NY USA.
C3 Taipei Veterans General Hospital; National Yang Ming Chiao Tung
   University; New York University; New York University; New York
   University; Henry Ford Health System; Henry Ford Hospital; Henry Ford
   Health System; Henry Ford Hospital; University of Virginia; New York
   University
RP Jain, R (通讯作者)，NYU, Sch Med, Dept Radiol, New York, NY 10016 USA.; Jain, R (通讯作者)，NYU, Sch Med, Dept Neurosurg, 660 First Ave,2nd Floor, New York, NY 10016 USA.
EM rajan.jain@nyumc.org
OI Placantonakis, Dimitris/0000-0003-1950-2978; Jain,
   Rajan/0000-0002-4879-0457; Snuderl, Matija/0000-0003-0752-0917
FU Friedberg Charitable Foundation
FX The molecular profiling part of this study was supported in part by a
   grant from the Friedberg Charitable Foundation (to MS).
CR Andor N, 2016, NAT MED, V22, P105, DOI 10.1038/nm.3984
   Aronen HJ, 2002, NEUROIMAG CLIN N AM, V12, P501, DOI 10.1016/S1052-5149(02)00026-6
   Barajas RF, 2010, RADIOLOGY, V254, P564, DOI 10.1148/radiol.09090663
   Capper D, 2018, NATURE, V555, P469, DOI 10.1038/nature26000
   Choi C, 2012, NAT MED, V18, P624, DOI 10.1038/nm.2682
   Cohen A, 2015, ACTA NEUROPATHOL COM, V3, DOI 10.1186/s40478-015-0213-3
   Diehn M, 2008, P NATL ACAD SCI USA, V105, P5213, DOI 10.1073/pnas.0801279105
   Eckel-Passow JE, 2015, NEW ENGL J MED, V372, P2499, DOI 10.1056/NEJMoa1407279
   Fanciulli M, 2010, CLIN GENET, V77, P201, DOI 10.1111/j.1399-0004.2009.01342.x
   Gupta RK, 1999, MAGNET RESON MED, V41, P2, DOI 10.1002/(SICI)1522-2594(199901)41:1<2::AID-MRM2>3.0.CO;2-Y
   Gupta RK, 2000, J NEURO-ONCOL, V50, P215, DOI 10.1023/A:1006431120031
   Gutman DA, 2013, RADIOLOGY, V267, P560, DOI 10.1148/radiol.13120118
   Hartmann C, 2010, ACTA NEUROPATHOL, V120, P707, DOI 10.1007/s00401-010-0781-z
   Hovestadt V., 2016, conumee: Enhanced copy-number variation analysis using Illumina 450k methylation arrays
   Jain R, 2008, AM J NEURORADIOL, V29, P694, DOI 10.3174/ajnr.A0899
   Jain R, 2012, AM J NEURORADIOL, V33, P1343, DOI 10.3174/ajnr.A2956
   Jain R, 2011, AM J NEURORADIOL, V32, P388, DOI 10.3174/ajnr.A2280
   Jain R, 2013, ACAD RADIOL, V20, P478, DOI 10.1016/j.acra.2012.11.011
   Jain R, 2011, ACAD RADIOL, V18, P955, DOI 10.1016/j.acra.2011.04.003
   Jamshidi N, 2014, RADIOLOGY, V270, P212, DOI 10.1148/radiol.13130078
   Kickingereder P, 2015, SCI REP-UK, V5, DOI 10.1038/srep16238
   Law M, 2004, AM J NEURORADIOL, V25, P746
   Lee EJ, 2008, AM J NEURORADIOL, V29, P1872, DOI 10.3174/ajnr.A1254
   Lee S, 2015, J NEURO-ONCOL, V121, P141, DOI 10.1007/s11060-014-1614-z
   Louis DN, 2016, ACTA NEUROPATHOL, V131, P803, DOI 10.1007/s00401-016-1545-1
   Murakami R, 2008, ACTA RADIOL, V49, P462, DOI 10.1080/02841850801918555
   Murakami R, 2009, RADIOLOGY, V251, P838, DOI 10.1148/radiol.2513080899
   Nicolasjilwan M, 2015, J NEURORADIOLOGY, V42, P212, DOI 10.1016/j.neurad.2014.02.006
   Park RW, 2015, MOL CANCER, V14, DOI 10.1186/s12943-015-0292-6
   Parsons DW, 2008, SCIENCE, V321, P1807, DOI 10.1126/science.1164382
   Patel SH, 2017, CLIN CANCER RES, V23, P6078, DOI 10.1158/1078-0432.CCR-17-0560
   Pope WB, 2008, RADIOLOGY, V249, P268, DOI 10.1148/radiol.2491072000
   Richardson TE, 2018, J NEUROPATH EXP NEUR, V77, P542, DOI 10.1093/jnen/nly026
   Richardson TE, 2017, J NEURO-ONCOL, V133, P183, DOI 10.1007/s11060-017-2431-y
   Sanson M, 2009, J CLIN ONCOL, V27, P4150, DOI 10.1200/JCO.2009.21.9832
   Serrano J, 2018, METHODS MOL BIOL, V1741, P31, DOI 10.1007/978-1-4939-7659-1_2
   Server A, 2011, EUR J RADIOL, V80, P462, DOI 10.1016/j.ejrad.2010.07.017
   Shirahata M, 2018, ACTA NEUROPATHOL, V136, P153, DOI 10.1007/s00401-018-1849-4
   Shlien A, 2009, GENOME MED, V1, DOI 10.1186/gm62
   Snuderl M, 2009, CLIN CANCER RES, V15, P6430, DOI 10.1158/1078-0432.CCR-09-0867
   Sugahara T, 1999, JMRI-J MAGN RESON IM, V9, P53, DOI 10.1002/(SICI)1522-2586(199901)9:1<53::AID-JMRI7>3.0.CO;2-2
   van den Bent MJ, 2011, LANCET ONCOL, V12, P583, DOI 10.1016/S1470-2045(11)70057-2
   Van Meter T, 2006, DIAGN MOL PATHOL, V15, P195, DOI 10.1097/01.pdm.0000213464.06387.36
   Wain LV, 2009, LANCET, V374, P340, DOI 10.1016/S0140-6736(09)60249-X
   Wen PY, 2010, J CLIN ONCOL, V28, P1963, DOI 10.1200/JCO.2009.26.3541
   Wiestler B, 2014, ACTA NEUROPATHOL, V128, P561, DOI 10.1007/s00401-014-1315-x
   Yamasaki F, 2010, EUR J RADIOL, V73, P532, DOI 10.1016/j.ejrad.2009.01.013
   Yu JH, 2017, EUR RADIOL, V27, P3509, DOI 10.1007/s00330-016-4653-3
   Zulfiqar M, 2013, AM J ROENTGENOL, V200, P624, DOI 10.2214/AJR.12.8679
NR 49
TC 7
Z9 8
U1 0
U2 7
PU SPRINGER
PI NEW YORK
PA 233 SPRING ST, NEW YORK, NY 10013 USA
SN 0028-3940
EI 1432-1920
J9 NEURORADIOLOGY
JI Neuroradiology
PD SEP
PY 2019
VL 61
IS 9
BP 1023
EP 1031
DI 10.1007/s00234-019-02219-8
PG 9
WC Clinical Neurology; Neuroimaging; Radiology, Nuclear Medicine & Medical
   Imaging
WE Science Citation Index Expanded (SCI-EXPANDED)
SC Neurosciences & Neurology; Radiology, Nuclear Medicine & Medical Imaging
GA IQ2PS
UT WOS:000480592400006
PM 31134296
OA Green Accepted
DA 2024-03-10
ER

PT J
AU Lai, XL
   Deng, ZF
   Guo, H
   Zhu, XG
   Tu, W
AF Lai, Xianliang
   Deng, Zhifeng
   Guo, Hua
   Zhu, Xingen
   Tu, Wei
TI HP1α is highly expressed in glioma cells and facilitates cell
   proliferation and survival
SO BIOCHEMICAL AND BIOPHYSICAL RESEARCH COMMUNICATIONS
LA English
DT Article
DE HP1 alpha; H3K9 methylation; Glioma; Transcriptional repression
ID HISTONE H3; LYSINE 9; METHYLATION; GENE; HP1; METHYLTRANSFERASES;
   HETEROCHROMATIN; INACTIVATION; BINDING; SUV39H1
AB Epigenetic alteration plays critical roles in gliomagenesis by regulating gene expression through modifications of Histones and DNA. Trimethylation of H3K9, an essential repressed transcription mark, and one of its methyltransferase, SUV39H1, are implicated in glioma pathogenesis and progression. We find that the protein level of HP1 alpha, a reader of H3K9me3 is elevated in cultured glioma cell lines and glioma tissues. H3K9me3 is also upregulated. Depletion of HP1 alpha and SUV39H1 weakens glioma cell proliferation capacity and results in apoptosis of cells. Furthermore, we find that HP1 alpha and H3K9me3 are enriched in the FAS and PUMA promoters, which suggests that upregulated HP1 alpha and H3K9me3 contribute to cell survival by suppressing apoptotic activators. These data suggests that up-regulated HP1 alpha and H3K9me3 in glioma cells are functionally associated with glioma pathogenesis and progression and may serve as novel biomarkers for diagnostic and therapeutic targeting of brain tumors. (C) 2017 Elsevier Inc. All rights reserved.
C1 [Lai, Xianliang; Deng, Zhifeng; Guo, Hua; Zhu, Xingen; Tu, Wei] Nanchang Univ, Affiliated Hosp 2, Dept Neurosurg, Nanchang 330006, Jiangxi, Peoples R China.
C3 Nanchang University
RP Tu, W (通讯作者)，Nanchang Univ, Affiliated Hosp 2, Dept Neurosurg, Nanchang 330006, Jiangxi, Peoples R China.
EM weituwtwt@126.com
FU Jiangxi Provincial Science and Technology Department [20161BBH80075]
FX This work was supported by the Jiangxi Provincial Science and Technology
   Department funding (20161BBH80075).
CR Afra D, 2002, LANCET, V359, P1011
   Amelot A., PLOS ONE, V10
   Bannister AJ, 2001, NATURE, V410, P120, DOI 10.1038/35065138
   Bao SD, 2006, NATURE, V444, P756, DOI 10.1038/nature05236
   Berdasco M, 2009, P NATL ACAD SCI USA, V106, P21830, DOI 10.1073/pnas.0906831106
   Cai L, ONCOL REP, V31, P2593
   Castel D, 2015, ACTA NEUROPATHOL, V130, P815, DOI 10.1007/s00401-015-1478-0
   Chan KM, 2013, CELL CYCLE, V12, P2546, DOI 10.4161/cc.25625
   Cheng W, 2016, J NEUROSURG, V125, P7, DOI 10.3171/2015.5.JNS142437
   CHIBA T, INT J CANC, V136, P289
   Christensen B. C., J NATL CANC I, V103, P143
   Khuong-Quang DA, 2012, ACTA NEUROPATHOL, V124, P439, DOI 10.1007/s00401-012-0998-0
   Espinosa JM, 2003, MOL CELL, V12, P1015, DOI 10.1016/S1097-2765(03)00359-9
   Fritsch L, 2010, MOL CELL, V37, P46, DOI 10.1016/j.molcel.2009.12.017
   García-Cao M, 2004, NAT GENET, V36, P94, DOI 10.1038/ng1278
   Gravendeel LAM, 2009, CANCER RES, V69, P9065, DOI 10.1158/0008-5472.CAN-09-2307
   HERMAN JG, 1995, CANCER RES, V55, P4525
   Kallappagoudar S, 2015, CHROMOSOMA, V124, P177, DOI 10.1007/s00412-015-0510-4
   Lachner M, 2001, NATURE, V410, P116, DOI 10.1038/35065132
   Lee Y, 2008, BMC MED GENOMICS, V1, DOI 10.1186/1755-8794-1-52
   Leu S, 2016, J NEURO-ONCOL, V127, P363, DOI 10.1007/s11060-015-2048-y
   Nagata S, 1996, Behring Inst Mitt, P1
   Nakazato Y, 2008, NEUROL SURG TOKYO, V36, P473
   Nielsen SJ, 2001, NATURE, V412, P561, DOI 10.1038/35087620
   Peters AHFM, 2001, CELL, V107, P323, DOI 10.1016/S0092-8674(01)00542-6
   Poh A, 2016, CANCER DISCOV, V6, P334, DOI 10.1158/2159-8290.CD-NB2016-022
   Sepsa A., PLOS ONE, V10
   Spyropoulou A., NEUROMOLECULAR MED, V16, P70
   Spyropoulou A., NEUROMOLECULAR MED, V15, P1
   Sturm D, 2012, CANCER CELL, V22, P425, DOI 10.1016/j.ccr.2012.08.024
   Tanaka K, 2015, CLIN NEUROL NEUROSUR, V138, P37, DOI 10.1016/j.clineuro.2015.07.019
   WALKER MD, 1980, NEW ENGL J MED, V303, P1323, DOI 10.1056/NEJM198012043032303
   Weller M, 2010, NAT REV NEUROL, V6, P39, DOI 10.1038/nrneurol.2009.197
   Wirsching HG, 2015, CURR OPIN ONCOL, V27, P502, DOI 10.1097/CCO.0000000000000236
   Wu G, 2014, NAT GENET, V46, P444, DOI 10.1038/ng.2938
   Wu Q., CELL RES, V22, P1390
   Yamamoto K, 2003, BIOCHEM BIOPH RES CO, V301, P287, DOI 10.1016/S0006-291X(02)03021-8
   Yang P, 2015, ONCOTARGET, V6, P40896, DOI 10.18632/oncotarget.5683
   Yokoyama Y, 2013, CANCER SCI, V104, P889, DOI 10.1111/cas.12166
   Yu J, 2008, ONCOGENE, V27, pS71, DOI 10.1038/onc.2009.45
   Yu Y. H., SCI REP, V2, P584
   Zhou H., NAT COMMUN, V7, P10151
NR 42
TC 4
Z9 6
U1 0
U2 4
PU ACADEMIC PRESS INC ELSEVIER SCIENCE
PI SAN DIEGO
PA 525 B ST, STE 1900, SAN DIEGO, CA 92101-4495 USA
SN 0006-291X
EI 1090-2104
J9 BIOCHEM BIOPH RES CO
JI Biochem. Biophys. Res. Commun.
PD AUG 19
PY 2017
VL 490
IS 2
BP 415
EP 422
DI 10.1016/j.bbrc.2017.06.056
PG 8
WC Biochemistry & Molecular Biology; Biophysics
WE Science Citation Index Expanded (SCI-EXPANDED)
SC Biochemistry & Molecular Biology; Biophysics
GA FC2DD
UT WOS:000406646600051
PM 28623138
DA 2024-03-10
ER

PT J
AU Geng, J
   Luo, H
   Pu, Y
   Zhou, ZM
   Wu, XM
   Xu, WH
   Yang, ZX
AF Geng, Jiong
   Luo, Hui
   Pu, Yi
   Zhou, Zhimin
   Wu, Xiaoming
   Xu, Wenhui
   Yang, Zhengxiang
TI Methylation mediated silencing of miR-23b expression and its role in
   glioma stem cells
SO NEUROSCIENCE LETTERS
LA English
DT Article
DE Methylation; Glioma stem cells; Glioma; MicroRNA
ID CANCER METASTASIS; MICRORNA-23B; SIGNATURE; CARCINOMA; APOPTOSIS; GENES
AB MicroRNAs (miRNAs) are a class of small non-coding RNAs that negatively regulate gene expression at a post-transcriptional level. Some miRNAs harboring CGIs undergo methylation mediated silencing, a characteristic of many tumor suppressor genes. To identify such miRNAs in glioma stem cells (GSCs), we first showed that miR-23b is frequently methylated in GSCs but not in parallel U87 cells. Meanwhile, miR-23b expression was also markedly reduced in GSCs compared with matching U87 cells. Furthermore, treatment with 5-aza can increase miR-23b expression in GSCs. In addition, ectopic expression of miR-23b in GSCs induces cell cycle arrest and proliferation inhibition. Further analysis showed that miR-23b could enhance the sensitivity of U87 GSCs to TMZ. Our results suggest that miR-23b is epigenetically down-regulated and restoration of miR-23b can effectively suppress cell growth in GSCs. Crown Copyright (C) 2012 Published by Elsevier Ireland Ltd. All rights reserved.
C1 [Geng, Jiong; Pu, Yi; Zhou, Zhimin; Yang, Zhengxiang] Nanjing Med Univ, Affiliated Wuxi Peoples Hosp, Dept Neurosurg, Wuxi 214023, Peoples R China.
   [Luo, Hui] Nanjing Med Univ, Affiliated Hosp 1, Dept Neurosurg, Nanjing 210029, Jiangsu, Peoples R China.
   [Wu, Xiaoming; Xu, Wenhui] Jiangsu Univ, Affiliated Yixin Peoples Hosp, Dept Neurosurg, Yixin 214200, Peoples R China.
C3 Nanjing Medical University; Nanjing Medical University; Jiangsu
   University
RP Yang, ZX (通讯作者)，Nanjing Med Univ, Affiliated Wuxi Peoples Hosp, Dept Neurosurg, Wuxi 214023, Peoples R China.
EM sunnyshine1984@126.com; wuxiyangz@126.com
FU Jiangsu Province's Science Development Foundation [Z201012]
FX This work is supported by Jiangsu Province's Science Development
   Foundation (Proj. No. Z201012).
CR Bertrand J, 2009, INT J ONCOL, V34, P717, DOI 10.3892/ijo_00000198
   Bomken S, 2010, BRIT J CANCER, V103, P439, DOI 10.1038/sj.bjc.6605821
   BOUCHARD J, 1989, LEUKEMIA RES, V13, P715, DOI 10.1016/0145-2126(89)90061-1
   Datta J, 2008, CANCER RES, V68, P5049, DOI 10.1158/0008-5472.CAN-07-6655
   Denysenko T, 2010, CELL BIOCHEM FUNCT, V28, P343, DOI 10.1002/cbf.1666
   Ehtesham Moneeb, 2005, Neurosurg Focus, V19, pE5
   Eramo A, 2006, CELL DEATH DIFFER, V13, P1238, DOI 10.1038/sj.cdd.4401872
   Filipowicz W, 2008, NAT REV GENET, V9, P102, DOI 10.1038/nrg2290
   Ham O, 2012, BIOMATERIALS, V33, P4500, DOI 10.1016/j.biomaterials.2012.03.025
   He HC, 2012, FEBS LETT, V586, P2451, DOI 10.1016/j.febslet.2012.06.003
   Langevin SM, 2010, CARCINOGENESIS, V31, P864, DOI 10.1093/carcin/bgq051
   Loftus JC, 2012, PLOS ONE, V7, DOI 10.1371/journal.pone.0039818
   Lujambio A, 2008, P NATL ACAD SCI USA, V105, P13556, DOI 10.1073/pnas.0803055105
   Maslov A.Y., 2012, ONCOGENE
   Momparler RL, 2005, SEMIN HEMATOL, V42, pS9, DOI 10.1053/j.seminhematol.2005.05.002
   Nishino J, 2008, CELL, V135, P227, DOI 10.1016/j.cell.2008.09.017
   Salvi A, 2009, FEBS J, V276, P2966, DOI 10.1111/j.1742-4658.2009.07014.x
   Singh KP, 2012, CANCER LETT, V316, P62, DOI 10.1016/j.canlet.2011.10.022
   Sun LH, 2012, TECHNOL CANCER RES T, V11, P483, DOI 10.7785/tcrt.2012.500264
   Tong AW, 2009, CANCER GENE THER, V16, P206, DOI 10.1038/cgt.2008.77
   Toyota M, 2008, CANCER RES, V68, P4123, DOI 10.1158/0008-5472.CAN-08-0325
   van Rooij E, 2006, P NATL ACAD SCI USA, V103, P18255, DOI 10.1073/pnas.0608791103
   Weber B, 2007, CELL CYCLE, V6, P1001, DOI 10.4161/cc.6.9.4209
   Wong JWJ, 2010, J NEUROSCI, V30, P3868, DOI 10.1523/JNEUROSCI.0442-10.2010
   Yang N, 2008, CANCER RES, V68, P10307, DOI 10.1158/0008-5472.CAN-08-1954
   Zhang HS, 2011, NAT COMMUN, V2, DOI 10.1038/ncomms1555
NR 26
TC 47
Z9 51
U1 0
U2 12
PU ELSEVIER IRELAND LTD
PI CLARE
PA ELSEVIER HOUSE, BROOKVALE PLAZA, EAST PARK SHANNON, CO, CLARE, 00000,
   IRELAND
SN 0304-3940
J9 NEUROSCI LETT
JI Neurosci. Lett.
PD OCT 24
PY 2012
VL 528
IS 2
BP 185
EP 189
DI 10.1016/j.neulet.2012.08.055
PG 5
WC Neurosciences
WE Science Citation Index Expanded (SCI-EXPANDED)
SC Neurosciences & Neurology
GA 037TZ
UT WOS:000311130700018
PM 22982144
DA 2024-03-10
ER

PT J
AU Xiao, ZY
   Li, JW
   Liang, C
   Liu, YM
   Zhang, YX
   Zhang, YX
   Liu, Q
   Yan, XL
AF Xiao, Zhenyong
   Li, Jinwei
   Liang, Cong
   Liu, Yamei
   Zhang, Yuxiu
   Zhang, Yuxia
   Liu, Quan
   Yan, Xianlei
TI Identification of M5c regulator-medicated methylation modification
   patterns for prognosis and immune microenvironment in glioma
SO AGING-US
LA English
DT Article
DE glioma; m5C; RNA methylation; immune microenvironment; WGCNA
ID RNA MODIFICATIONS; GLIOBLASTOMA; EXPRESSION; 5-METHYLCYTOSINE;
   PROLIFERATION; ASSOCIATION; PROGRESSION; BIOMARKERS; MECHANISM; SUBSETS
AB Glioma is a common intracranial tumor and is generally associated with poor prognosis. Recently, numerous studies illustrated the importance of 5-methylcytosine (m5C) RNA modification to tumorigenesis. However, the prognostic value and immune correlation of m5C in glioma remain unclear. We obtained RNA expression and clinical information from The Cancer Genome Atlas (TCGA) and The Chinese Glioma Genome Atlas (CGGA) datasets to analyze. Nonnegative matrix factorization (NMF) was used to classify patients into two subgroups and compare these patients in survival and clinicopathological characteristics. CIBERSORT and single-sample gene-set algorithm (ssGSEA) methods were used to investigate the relationship between m5C and the immune environment. The Weighted correlation network analysis (WGCNA) and univariate Cox proportional hazard model (CoxPH) were used to construct a m5C-related signature. Most of m5C RNA methylation regulators presented differential expression and prognostic values. There were obvious relationships between immune infiltration cells and m5C regulators, especially NSUN7. In the m5C-related module from WGCNA, we found SEPT3, CHI3L1, PLBD1, PHYHIPL, SAMD8, RAP1B, B3GNT5, RER1, PTPN7, SLC39A1, and MXI1 were prognostic factors for glioma, and they were used to construct the signature. The great significance of m5C-related signature in predicting the survival of patients with glioma was confirmed in the validation sets and CGGA cohort.
C1 [Xiao, Zhenyong; Li, Jinwei; Liu, Yamei; Zhang, Yuxiu; Zhang, Yuxia; Liu, Quan; Yan, Xianlei] Guangxi Med Univ, Dept Neurosurg, Affiliated Hosp 4, Liuzhou 545000, Guangxi, Peoples R China.
   [Li, Jinwei; Yan, Xianlei] Sichuan Univ, West China Hosp, Dept Neurosurg, Chengdu 610000, Sichuan, Peoples R China.
   [Liang, Cong] Guangxi Med Univ, Dept Pharm, Affiliated Hosp 4, Liuzhou 545000, Guangxi, Peoples R China.
C3 Guangxi Medical University; Sichuan University; Guangxi Medical
   University
RP Liu, Q; Yan, XL (通讯作者)，Guangxi Med Univ, Dept Neurosurg, Affiliated Hosp 4, Liuzhou 545000, Guangxi, Peoples R China.; Yan, XL (通讯作者)，Sichuan Univ, West China Hosp, Dept Neurosurg, Chengdu 610000, Sichuan, Peoples R China.
EM liuq0928@163.com; yanxianlei@student.cup.edu.cn
OI li, Jinwei/0000-0002-4599-995X
FU Guangxi Natural Science Foundation [388 2018GXNSFAA294026]; Liuzhou
   City's Top Ten Hundred Talents Project, Liuzhou Science and Technology
   Project [2021CBC0126, 2021CBC0128, 2021CBC0123]
FX This study was supported by Guangxi Natural Science Foundation, Grant
   No. 388 2018GXNSFAA294026, and Liuzhou City's Top Ten Hundred Talents
   Project, Liuzhou Science and Technology Project, Grant No. 2021CBC0126,
   2021CBC0128 and 2021CBC0123.
CR [Anonymous], 2019, Nature medicine
   Awah CU, 2021, CANCER BIOL THER, V22, P587, DOI 10.1080/15384047.2021.1990631
   Brat DJ, 2015, NEW ENGL J MED, V372, P2481, DOI 10.1056/NEJMoa1402121
   Ceccarelli M, 2016, CELL, V164, P550, DOI 10.1016/j.cell.2015.12.028
   Chai RC, 2019, AGING-US, V11, P1204, DOI 10.18632/aging.101829
   Charoentong P, 2017, CELL REP, V18, P248, DOI 10.1016/j.celrep.2016.12.019
   Chen X, 2019, NAT CELL BIOL, V21, P978, DOI 10.1038/s41556-019-0361-y
   Chi H, 2023, FRONT MOL BIOSCI, V10, DOI 10.3389/fmolb.2023.1200335
   Chi H, 2023, FRONT IMMUNOL, V14, DOI 10.3389/fimmu.2023.1091218
   Cooper LAD, 2012, AM J PATHOL, V180, P2108, DOI 10.1016/j.ajpath.2012.01.040
   Davis B, 2016, NEURO-ONCOLOGY, V18, P350, DOI 10.1093/neuonc/nov143
   Dawson MA, 2012, CELL, V150, P12, DOI 10.1016/j.cell.2012.06.013
   Frye M, 2006, CURR BIOL, V16, P971, DOI 10.1016/j.cub.2006.04.027
   Frye M, 2016, NAT REV GENET, V17, P365, DOI 10.1038/nrg.2016.47
   Galon J, 2012, J TRANSL MED, V10, DOI 10.1186/1479-5876-10-1
   Gao Y, 2019, CANCER SCI, V110, P3510, DOI 10.1111/cas.14190
   García-Vílchez R, 2019, BBA-GENE REGUL MECH, V1862, P240, DOI 10.1016/j.bbagrm.2018.12.003
   Gittleman H, 2020, NEURO-ONCOLOGY, V22, P665, DOI 10.1093/neuonc/noz191
   Gu XH, 2018, AM J TRANSL RES, V10, P2834
   Gusyatiner O, 2018, SEMIN CANCER BIOL, V51, P50, DOI 10.1016/j.semcancer.2017.11.010
   Hänzelmann S, 2013, BMC BIOINFORMATICS, V14, DOI 10.1186/1471-2105-14-7
   Hanahan D, 2000, CELL, V100, P57, DOI 10.1016/S0092-8674(00)81683-9
   Jovcevska I, 2017, ONCOTARGET, V8, P44141, DOI 10.18632/oncotarget.17390
   Kar SP, 2016, CANCER DISCOV, V6, P1052, DOI 10.1158/2159-8290.CD-15-1227
   Klec C, 2022, CELL MOL LIFE SCI, V79, DOI 10.1007/s00018-022-04402-2
   Lai SC, 2019, J EXP CLIN CANC RES, V38, DOI 10.1186/s13046-019-1442-2
   Langfelder P, 2008, BMC BIOINFORMATICS, V9, DOI 10.1186/1471-2105-9-559
   Leek JT, 2012, BIOINFORMATICS, V28, P882, DOI 10.1093/bioinformatics/bts034
   Li H, 2023, J HEPATOCELL CARCINO, V10, P1009, DOI 10.2147/JHC.S414926
   Li HR, 2021, CANCER MANAG RES, V13, P6673, DOI 10.2147/CMAR.S323072
   Li XZ, 2021, J CELL MOL MED, V25, P1383, DOI 10.1111/jcmm.16221
   Liu RJ, 2017, NUCLEIC ACIDS RES, V45, P6684, DOI 10.1093/nar/gkx473
   Lopez-Bertoni H, 2022, SIGNAL TRANSDUCT TAR, V7, DOI 10.1038/s41392-021-00857-0
   Louis DN, 2021, NEURO-ONCOLOGY, V23, P1231, DOI 10.1093/neuonc/noab106
   Motorin Y, 2010, NUCLEIC ACIDS RES, V38, P1415, DOI 10.1093/nar/gkp1117
   Newman AM, 2015, NAT METHODS, V12, P453, DOI [10.1038/nmeth.3337, 10.1038/NMETH.3337]
   Park JW, 2021, NEURO-ONCOLOGY, V23, P76, DOI 10.1093/neuonc/noaa207
   Reid R, 1999, NUCLEIC ACIDS RES, V27, P3138, DOI 10.1093/nar/27.15.3138
   Roundtree IA, 2017, CELL, V169, P1187, DOI 10.1016/j.cell.2017.05.045
   Senbabaoglu Y, 2016, GENOME BIOL, V17, DOI 10.1186/s13059-016-1092-z
   Sepulveda AR, 2017, J MOL DIAGN, V19, P187, DOI 10.1016/j.jmoldx.2016.11.001
   Shen YS, 2022, BRAIN SCI, V12, DOI 10.3390/brainsci12060700
   Shergalis A, 2018, PHARMACOL REV, V70, P412, DOI 10.1124/pr.117.014944
   Su K, 2023, J HEPATOCELL CARCINO, V10, P69, DOI 10.2147/JHC.S398632
   Su K, 2022, FRONT ONCOL, V12, DOI 10.3389/fonc.2022.873830
   Su K, 2022, HEPATOL INT, V16, P1208, DOI 10.1007/s12072-022-10391-y
   Trixl L, 2019, WIRES RNA, V10, DOI 10.1002/wrna.1510
   Uchiyama B, 1997, CLIN CANCER RES, V3, P1873
   van Tellingen O, 2015, DRUG RESIST UPDATE, V19, P1, DOI 10.1016/j.drup.2015.02.002
   Wang GL, 2006, BMC BIOINFORMATICS, V7, DOI 10.1186/1471-2105-7-175
   Wang JG, 2016, NAT GENET, V48, P768, DOI 10.1038/ng.3590
   Wang JZ, 2021, CANCER COMMUN, V41, P560, DOI 10.1002/cac2.12158
   Wang ZZ, 2022, TRANSL ONCOL, V21, DOI 10.1016/j.tranon.2022.101441
   Wu H, 2011, GENE DEV, V25, P2436, DOI 10.1101/gad.179184.111
   Xu F, 2020, MOL THER-ONCOLYTICS, V17, P241, DOI 10.1016/j.omto.2020.03.021
   Xu SC, 2020, FRONT CELL DEV BIOL, V8, DOI 10.3389/fcell.2020.594112
   Yang TM, 2020, NUCLEIC ACIDS RES, V48, DOI 10.1093/nar/gkz1047
   Yi LL, 2020, MOL THER-NUCL ACIDS, V21, P299, DOI 10.1016/j.omtn.2020.06.001
   Yuan JZ, 2018, GENOME MED, V10, DOI 10.1186/s13073-018-0567-9
   Zabek T, 2023, J NEURO-ONCOL, V163, P61, DOI 10.1007/s11060-023-04304-8
   Zhang B, 2020, MOL CANCER, V19, DOI 10.1186/s12943-020-01170-0
   Zhang JH, 2023, BMC ORAL HEALTH, V23, DOI 10.1186/s12903-023-03138-0
   Zhang PP, 2023, FRONT ENDOCRINOL, V14, DOI 10.3389/fendo.2023.1196372
   Zhang SD, 2022, J ENVIRON PATHOL TOX, V41, P47, DOI 10.1615/JEnvironPatholToxicolOncol.2021039775
   Zhang XX, 2019, NUCLEIC ACIDS RES, V47, pD721, DOI 10.1093/nar/gky900
NR 65
TC 1
Z9 1
U1 4
U2 4
PU IMPACT JOURNALS LLC
PI ORCHARD PARK
PA 6666 E QUAKER ST, STE 1, ORCHARD PARK, NY 14127 USA
SN 1945-4589
J9 AGING-US
JI Aging-US
PD NOV 15
PY 2023
VL 15
IS 21
BP 12275
EP 12295
PG 21
WC Cell Biology; Geriatrics & Gerontology
WE Science Citation Index Expanded (SCI-EXPANDED)
SC Cell Biology; Geriatrics & Gerontology
GA Y9TK1
UT WOS:001108610100001
PM 37934565
OA gold, Green Published
DA 2024-03-10
ER

PT J
AU Pan, RH
   Zhang, X
   Chen, ZP
   Liu, YJ
AF Pan, Rui-han
   Zhang, Xin
   Chen, Zu-peng
   Liu, Ya-jun
TI Arachidonate lipoxygenases 5 is a novel prognostic biomarker and
   correlates with high tumor immune infiltration in low-grade glioma
SO FRONTIERS IN GENETICS
LA English
DT Article
DE arachidonate lipoxygenases 5 expression; methylation; immune cell
   infiltration; low-grade glioma; prognosis
ID CLINICAL-PRACTICE GUIDELINES; LIPID-PEROXIDATION; MANAGEMENT; CANCER
AB Objective: To investigate the prognostic value of arachidonate lipoxygenases 5 (ALOX5) expression and methylation, and explore the immune functions of arachidonate lipoxygenases 5 expression in low-grade glioma (LGG).Materials and Methods: Using efficient bioinformatics approaches, the differential expression of arachidonate lipoxygenases 5 and the association of its expression with clinicopathological characteristics were evaluated. Then, we analyzed the prognostic significance of arachidonate lipoxygenases 5 expression and its methylation level followed by immune cell infiltration analysis. The functional enrichment analysis was conducted to determine the possible regulatory pathways of arachidonate lipoxygenases 5 in low-grade glioma. Finally, the drug sensitivity analysis was performed to explore the correlation between arachidonate lipoxygenases 5 expression and chemotherapeutic drugs.Results: arachidonate lipoxygenases 5 mRNA expression was increased in low-grade glioma and its expression had a notable relation with age and subtype (p < 0.05). The elevated mRNA level of arachidonate lipoxygenases 5 could independently predict the disease-specific survival (DSS), overall survival (OS), and progression-free interval (PFI) (p < 0.05). Besides, arachidonate lipoxygenases 5 expression was negatively correlated with its methylation level and the arachidonate lipoxygenases 5 hypomethylation led to a worse prognosis (p < 0.05). The arachidonate lipoxygenases 5 expression also showed a positive connection with immune cells, while low-grade glioma patients with higher immune cell infiltration had poor survival probability (p < 0.05). Further, arachidonate lipoxygenases 5 might be involved in immune- and inflammation-related pathways. Importantly, arachidonate lipoxygenases 5 expression was negatively related to drug sensitivity.Conclusion: arachidonate lipoxygenases 5 might be a promising biomarker, and it probably occupies a vital role in immune cell infiltration in low-grade glioma.
C1 [Pan, Rui-han; Zhang, Xin; Chen, Zu-peng; Liu, Ya-jun] Zhejiang Chinese Med Univ, Affiliated Hosp 1, Dept Neurosurg, Hangzhou, Zhejiang, Peoples R China.
C3 Zhejiang Chinese Medical University
RP Liu, YJ (通讯作者)，Zhejiang Chinese Med Univ, Affiliated Hosp 1, Dept Neurosurg, Hangzhou, Zhejiang, Peoples R China.
EM yajunl475@163.com
CR Anthonymuthu TS, 2016, BRAIN RES, V1640, P57, DOI 10.1016/j.brainres.2016.02.006
   Blanche P, 2013, STAT MED, V32, P5381, DOI 10.1002/sim.5958
   Burgos RA, 2021, MOLECULES, V26, DOI 10.3390/molecules26010005
   Chen P, 2022, FRONT GENET, V12, DOI 10.3389/fgene.2021.781538
   de Almeida BP, 2019, BMC CANCER, V19, DOI 10.1186/s12885-019-5403-0
   Ding MM, 2022, BIOMED RES INT, V2022, DOI 10.1155/2022/1734847
   Jiang T, 2021, CANCER LETT, V499, P60, DOI 10.1016/j.canlet.2020.10.050
   Jiang T, 2016, CANCER LETT, V375, P263, DOI 10.1016/j.canlet.2016.01.024
   Jiang XJ, 2021, NAT REV MOL CELL BIO, V22, P266, DOI 10.1038/s41580-020-00324-8
   Khan AQ, 2020, MOLECULES, V25, DOI 10.3390/molecules25051229
   Kumar R, 2016, CARCINOGENESIS, V37, P912, DOI 10.1093/carcin/bgw075
   Kuo YR, 2016, PLAST RECONSTR SURG, V137, p187E, DOI 10.1097/PRS.0000000000001886
   Lapointe S, 2018, LANCET, V392, P432, DOI 10.1016/S0140-6736(18)30990-5
   Liu CY, 2020, MOL THER-NUCL ACIDS, V21, P676, DOI 10.1016/j.omtn.2020.07.003
   Liu P, 2019, PHYTOMEDICINE, V64, DOI 10.1016/j.phymed.2019.152925
   Liu XM, 2016, SCI REP-UK, V6, DOI 10.1038/srep22811
   Louis DN, 2021, NEURO-ONCOLOGY, V23, P1231, DOI 10.1093/neuonc/noab106
   Mathur R, 2020, NEURO-ONCOLOGY, V22, P1580, DOI 10.1093/neuonc/noaa059
   Merchant N, 2018, CRIT REV ONCOL HEMAT, V127, P50, DOI 10.1016/j.critrevonc.2018.05.012
   Molloy AR, 2020, THERANOSTICS, V10, P8757, DOI 10.7150/thno.47317
   Moradi-Marjaneh R, 2018, J CELL PHYSIOL, V233, P5613, DOI 10.1002/jcp.26273
   Morgan AE, 2018, P NUTR SOC, V77, P412, DOI 10.1017/S0029665118000150
   Mouchlis VD, 2019, BBA-MOL CELL BIOL L, V1864, P766, DOI 10.1016/j.bbalip.2018.08.010
   Peng H, 2022, FRONT GENET, V13, DOI 10.3389/fgene.2022.919391
   Peng Q, 2021, FRONT ONCOL, V11, DOI 10.3389/fonc.2021.666589
   Robin X, 2011, BMC BIOINFORMATICS, V12, DOI 10.1186/1471-2105-12-77
   Singh NK, 2019, PROG LIPID RES, V73, P28, DOI 10.1016/j.plipres.2018.11.001
   Tang DL, 2021, CELL RES, V31, P107, DOI 10.1038/s41422-020-00441-1
   Tang JJ, 2021, CANCER MED-US, V10, P5246, DOI 10.1002/cam4.4066
   Wang F, 2022, FRONT GENET, V13, DOI 10.3389/fgene.2022.874896
   Wang HQ, 2019, ANTI-CANCER DRUG, V30, P81, DOI 10.1097/CAD.0000000000000700
   Weenink B, 2019, SCI REP-UK, V9, DOI 10.1038/s41598-019-51063-6
   Weenink B, 2019, J NEURO-ONCOL, V144, P79, DOI 10.1007/s11060-019-03228-6
   Wiernicki B, 2020, CELL DEATH DIS, V11, DOI 10.1038/s41419-020-03118-0
   Wojton J, 2016, J NEURO-ONCOL, V126, P377, DOI 10.1007/s11060-015-1980-1
   Wu F, 2020, J PATHOL, V251, P272, DOI 10.1002/path.5468
   Yang HB, 2018, INT J OPHTHALMOL-CHI, V11, P1482, DOI 10.18240/ijo.2018.09.09
   Yang JH, 2022, CANCER CELL INT, V22, DOI 10.1186/s12935-021-02431-8
   Yu GC, 2012, OMICS, V16, P284, DOI 10.1089/omi.2011.0118
   Yu YL, 2021, GENE, V790, DOI 10.1016/j.gene.2021.145689
   Zhang HC, 2022, FRONT IMMUNOL, V13, DOI 10.3389/fimmu.2022.855849
   Zhao X, 2022, SCI REP-UK, V12, DOI 10.1038/s41598-022-06197-5
   Zivkovic NP, 2017, REDOX BIOL, V11, P600, DOI 10.1016/j.redox.2017.01.005
NR 43
TC 2
Z9 1
U1 4
U2 5
PU FRONTIERS MEDIA SA
PI LAUSANNE
PA AVENUE DU TRIBUNAL FEDERAL 34, LAUSANNE, CH-1015, SWITZERLAND
EI 1664-8021
J9 FRONT GENET
JI Front. Genet.
PD JAN 27
PY 2023
VL 14
AR 1027690
DI 10.3389/fgene.2023.1027690
PG 17
WC Genetics & Heredity
WE Science Citation Index Expanded (SCI-EXPANDED)
SC Genetics & Heredity
GA 8X5VU
UT WOS:000932082000001
PM 36777735
OA gold, Green Published
DA 2024-03-10
ER

PT J
AU Voss, M
   Franz, K
   Steinbach, JP
   Fokas, E
   Forster, MT
   Filipski, K
   Hattingen, E
   Wagner, M
   Breuer, S
AF Voss, Martin
   Franz, Kea
   Steinbach, Joachim P.
   Fokas, Emmanouil
   Forster, Marie-Therese
   Filipski, Katharina
   Hattingen, Elke
   Wagner, Marlies
   Breuer, Stella
TI Contrast enhancing spots as a new pattern of late onset
   pseudoprogression in glioma patients
SO JOURNAL OF NEURO-ONCOLOGY
LA English
DT Article
DE Pseudoprogression; Radionecrosis; Glioma; Brain tumor; Isocitrat
   dehydrogenase (IDH)
ID MGMT PROMOTER METHYLATION; ADJUVANT TEMOZOLOMIDE; RADIATION NECROSIS;
   BRAIN; GRADE; MALFORMATIONS; RADIOTHERAPY; CONCOMITANT; PREDICT; IDH1
AB Magnet resonance imaging (MRI) of gliomas is assessed by Response Assessment in Neuro-Oncology Criteria (RANO), which define new contrast-enhancing lesions as a sign for tumor recurrence. Pseudoprogression after radiotherapy may mimic tumor progression in MRI but is usually limited to the first months after irradiation. We noted a late onset pattern of new contrast-enhancing spots (NCES) appearing years after radiotherapy.
   We prospectively collected 23 glioma patients with 26 NCES (three patients had two separate NCES events) between 2014 and 2016 in our weekly tumor board without further selection by diagnosis, molecular markers or pretreatment.
   Retrospective analysis revealed a homogeneous collective of young patients (median age of 49 years at NCES) with mainly IDH-mutated glioma (61%). Initial histology showed 26% glioblastoma, 52% grade III and 22% grade II glioma. NCES occurred at late follow-up with a median of 52 months after tumor diagnosis and 30 months after the last radiotherapy. The majority of NCES regressed spontaneously within a median of 10 months (n = 11) or remained stable without further therapy with a median follow-up of 26 months (n = 7). Only 4 NCES developed MRI morphologically into tumor recurrence. Two NCES were resected without any histopathological proof of tumor recurrence, and in 2 other cases NCES were defined as ischemic stroke or radionecrosis.
   We hypothesize that the late onset phenomenon of NCES predominantly represents a form of radiation-induced vasculopathy that is different from early pseudoprogression and should be considered especially in younger patients with IDH-mutated glioma before initiation of new therapy.
C1 [Voss, Martin; Steinbach, Joachim P.] Goethe Univ, Univ Hosp Frankfurt, Dr Senckenberg Inst Neurooncol, Schleusenweg 2-16, D-60528 Frankfurt, Germany.
   [Franz, Kea; Forster, Marie-Therese] Goethe Univ, Univ Hosp Frankfurt, Dept Neurosurg, Frankfurt, Germany.
   [Fokas, Emmanouil] Goethe Univ, Univ Hosp Frankfurt, Dept Radiotherapy & Oncol, Frankfurt, Germany.
   [Filipski, Katharina] Goethe Univ, Univ Hosp Frankfurt, Edinger Inst, Inst Neurol, Frankfurt, Germany.
   [Hattingen, Elke; Wagner, Marlies; Breuer, Stella] Goethe Univ, Univ Hosp Frankfurt, Dept Neuroradiol, Frankfurt, Germany.
C3 Goethe University Frankfurt; Goethe University Frankfurt Hospital;
   Goethe University Frankfurt; Goethe University Frankfurt Hospital;
   Goethe University Frankfurt; Goethe University Frankfurt Hospital;
   Goethe University Frankfurt; Goethe University Frankfurt Hospital;
   Goethe University Frankfurt; Goethe University Frankfurt Hospital
RP Voss, M (通讯作者)，Goethe Univ, Univ Hosp Frankfurt, Dr Senckenberg Inst Neurooncol, Schleusenweg 2-16, D-60528 Frankfurt, Germany.
EM martin.voss@kgu.de
RI Wagner, Marlies/AAL-3357-2020; Hattingen, Elke/D-7880-2015; Wagner,
   Marlies/GQA-9181-2022; Wagner, Marlies/AAZ-5487-2021; Forster,
   Marie-Therese/AAY-5616-2020
OI Hattingen, Elke/0000-0002-8392-9004; Voss, Martin/0000-0001-8469-8204
FU Senckenberg Foundation
FX The Senckenberg Institute of Neurooncology is supported by the
   Senckenberg Foundation.
CR BABU R, 1993, J NEURO-ONCOL, V17, P37, DOI 10.1007/BF01054272
   Bian W, 2014, NEURORADIOLOGY, V56, P91, DOI 10.1007/s00234-013-1297-8
   Blasel S, 2016, J NEUROIMAGING, V26, P116, DOI 10.1111/jon.12247
   Blasel S, 2010, NEUROSURG REV, V33, P193, DOI 10.1007/s10143-010-0248-7
   Boxerman JL, 2006, AM J NEURORADIOL, V27, P859
   Brandes AA, 2008, J CLIN ONCOL, V26, P2192, DOI 10.1200/JCO.2007.14.8163
   Chen H, 2017, NEUROLOGY, V88, P1805, DOI 10.1212/WNL.0000000000003911
   GAENSLER EHL, 1994, RADIOLOGY, V193, P629, DOI 10.1148/radiology.193.3.7972799
   Gahramanov Seymur, 2014, CNS Oncol, V3, P389, DOI 10.2217/cns.14.42
   Hu LS, 2009, AM J NEURORADIOL, V30, P552, DOI 10.3174/ajnr.A1377
   Juratli TA, 2013, INT J RADIAT ONCOL, V87, P1094, DOI 10.1016/j.ijrobp.2013.09.036
   Kong DS, 2011, AM J NEURORADIOL, V32, P382, DOI 10.3174/ajnr.A2286
   Kumar AJ, 2000, RADIOLOGY, V217, P377, DOI 10.1148/radiology.217.2.r00nv36377
   Levin VA, 2011, INT J RADIAT ONCOL, V79, P1487, DOI 10.1016/j.ijrobp.2009.12.061
   Li HL, 2016, CLIN NEUROL NEUROSUR, V151, P31, DOI 10.1016/j.clineuro.2016.10.004
   Li YQ, 2003, CANCER RES, V63, P5950
   Lin AL, 2016, J NEURO-ONCOL, V130, P529, DOI 10.1007/s11060-016-2247-1
   Lin AL, 2014, NEURO-ONCOLOGY, V16, P123, DOI 10.1093/neuonc/not142
   Louis DN, 2016, ACTA NEUROPATHOL, V131, P803, DOI 10.1007/s00401-016-1545-1
   Lupo JM, 2012, INT J RADIAT ONCOL, V82, pE493, DOI 10.1016/j.ijrobp.2011.05.046
   Miura M, 2017, J CLIN NEUROSCI, V46, P129, DOI 10.1016/j.jocn.2017.09.008
   Miyatake SI, 2015, NEUROL MED-CHIR, V55, P50, DOI 10.2176/nmc.ra.2014-0188
   Pozzati E, 1996, NEUROSURGERY, V39, P677, DOI 10.1097/00006123-199610000-00004
   Ranjan S, 2018, BMC CANCER, V18, DOI 10.1186/s12885-018-4131-1
   Siu A, 2012, ACTA NEUROCHIR, V154, P191, DOI 10.1007/s00701-011-1228-6
   Stupp R, 2005, NEW ENGL J MED, V352, P987, DOI 10.1056/NEJMoa043330
   van den Ameele J, 2012, ACTA NEUROL BELG, V112, P101, DOI 10.1007/s13760-012-0014-4
   Wen PY, 2010, J CLIN ONCOL, V28, P1963, DOI 10.1200/JCO.2009.26.3541
   Xu W, 2011, CANCER CELL, V19, P17, DOI 10.1016/j.ccr.2010.12.014
   Yoshii Y, 2008, BRAIN TUMOR PATHOL, V25, P51, DOI 10.1007/s10014-008-0233-9
   Zhao SM, 2009, SCIENCE, V324, P261, DOI 10.1126/science.1170944
NR 31
TC 8
Z9 9
U1 0
U2 1
PU SPRINGER
PI NEW YORK
PA 233 SPRING ST, NEW YORK, NY 10013 USA
SN 0167-594X
EI 1573-7373
J9 J NEURO-ONCOL
JI J. Neuro-Oncol.
PD MAR
PY 2019
VL 142
IS 1
BP 161
EP 169
DI 10.1007/s11060-018-03076-w
PG 9
WC Oncology; Clinical Neurology
WE Science Citation Index Expanded (SCI-EXPANDED)
SC Oncology; Neurosciences & Neurology
GA HO6WU
UT WOS:000461075200016
PM 30604393
DA 2024-03-10
ER

PT J
AU Chang, P
   Grinband, J
   Weinberg, BD
   Bardis, M
   Khy, M
   Cadena, G
   Su, MY
   Cha, S
   Filippi, CG
   Bota, D
   Baldi, P
   Poisson, LM
   Jain, R
   Chow, D
AF Chang, P.
   Grinband, J.
   Weinberg, B. D.
   Bardis, M.
   Khy, M.
   Cadena, G.
   Su, M. -Y.
   Cha, S.
   Filippi, C. G.
   Bota, D.
   Baldi, P.
   Poisson, L. M.
   Jain, R.
   Chow, D.
TI Deep-Learning Convolutional Neural Networks Accurately Classify Genetic
   Mutations in Gliomas
SO AMERICAN JOURNAL OF NEURORADIOLOGY
LA English
DT Article
ID MGMT PROMOTER METHYLATION; HIGH-GRADE GLIOMAS; PULMONARY TUBERCULOSIS;
   GLIOBLASTOMA; OLIGODENDROGLIOMA; CLASSIFICATION; OPTIMIZATION;
   REGISTRATION; SURVIVAL; ROBUST
AB MR imaging data and molecular information were retrospectively obtained from The Cancer Imaging Archives for 259 patients with either low- or high-grade gliomas. A convolutional neural network was trained to classify IDH1 mutation status, 1p/19q codeletion, and MGMT promotor methylation status. Classification had high accuracy: IDH1 mutation status, 94%; 1p/19q codeletion, 92%; and MGMT promotor methylation status, 83%. The authors conclude that this shows the feasibility of a deep-learning CNN approach for the accurate classification of individual genetic mutations of both low- and high-grade gliomas and that the relevant MR imaging features acquired from an added dimensionality-reduction technique are concordant with existing literature, showing that neural networks are capable of learning key imaging components without prior feature selection or human directed training.
   BACKGROUND AND PURPOSE: The World Health Organization has recently placed new emphasis on the integration of genetic information for gliomas. While tissue sampling remains the criterion standard, noninvasive imaging techniques may provide complimentary insight into clinically relevant genetic mutations. Our aim was to train a convolutional neural network to independently predict underlying molecular genetic mutation status in gliomas with high accuracy and identify the most predictive imaging features for each mutation.
   MATERIALS AND METHODS: MR imaging data and molecular information were retrospectively obtained from The Cancer Imaging Archives for 259 patients with either low- or high-grade gliomas. A convolutional neural network was trained to classify isocitrate dehydrogenase 1 (IDH1) mutation status, 1p/19q codeletion, and O6-methylguanine-DNA methyltransferase (MGMT) promotor methylation status. Principal component analysis of the final convolutional neural network layer was used to extract the key imaging features critical for successful classification.
   RESULTS: Classification had high accuracy: IDH1 mutation status, 94%; 1p/19q codeletion, 92%; and MGMT promotor methylation status, 83%. Each genetic category was also associated with distinctive imaging features such as definition of tumor margins, T1 and FLAIR suppression, extent of edema, extent of necrosis, and textural features.
   CONCLUSIONS: Our results indicate that for The Cancer Imaging Archives dataset, machine-learning approaches allow classification of individual genetic mutations of both low- and high-grade gliomas. We show that relevant MR imaging features acquired from an added dimensionality-reduction technique demonstrate that neural networks are capable of learning key imaging components without prior feature selection or human-directed training.
C1 [Chang, P.; Cha, S.] Univ Calif San Francisco, Dept Radiol, San Francisco, CA USA.
   [Grinband, J.] Columbia Univ, Dept Radiol, New York, NY USA.
   [Weinberg, B. D.] Emory Univ, Sch Med, Dept Radiol, Atlanta, GA 30322 USA.
   [Bardis, M.; Khy, M.; Su, M. -Y.; Chow, D.] Univ Calif Irvine, Dept Radiol, Irvine, CA USA.
   [Cadena, G.] Univ Calif Irvine, Dept Neurosurg, Irvine, CA USA.
   [Bota, D.] Univ Calif Irvine, Dept Neurooncol, Irvine, CA USA.
   [Baldi, P.] Univ Calif Irvine, Sch Informat & Comp Sci, Irvine, CA USA.
   [Filippi, C. G.] North Shore Univ Hosp, Dept Radiol, Long Isl City, NY USA.
   [Poisson, L. M.] Henry Ford Hlth Syst, Dept Publ Hlth Sci, Detroit, MI USA.
   [Jain, R.] NYU, Dept Radiol, 560 1St Ave, New York, NY 10016 USA.
   [Jain, R.] NYU, Dept Neurosurg, 550 1St Ave, New York, NY 10016 USA.
C3 University of California System; University of California San Francisco;
   Columbia University; Emory University; University of California System;
   University of California Irvine; University of California System;
   University of California Irvine; University of California System;
   University of California Irvine; University of California System;
   University of California Irvine; Northwell Health; North Shore
   University Hospital; Henry Ford Health System; Henry Ford Hospital; New
   York University; New York University
RP Chow, D (通讯作者)，Univ Calif Irvine, Med Ctr, Douglas Hosp, 101 City Dr South,Route 140,Room 0115, Orange, CA 92868 USA.
EM chowd3@uci.edu
RI Filippi, Christopher G/AAA-5493-2021; Weinberg, Brent D/E-8442-2010;
   Grinband, Jack/AAX-7675-2020; Su, M/HLP-8374-2023
OI Weinberg, Brent D/0000-0002-7992-1747; Grinband,
   Jack/0000-0001-7658-6755; Jain, Rajan/0000-0002-4879-0457; Cha,
   Soonmee/0000-0002-5924-5876; Bardis, Michelle/0000-0002-3223-2127; Su,
   Min-Ying/0000-0002-3069-0271; Filippi, Christopher
   G/0000-0002-4565-2614; Bota, Daniela/0000-0002-9680-9060
FU Canon Medical Systems USA; Defense Advanced Research Projects Agency
   [D17AP00002]; National Institutes of Health [GM123558, T32EB001631]
FX This work was supported by Canon Medical Systems USA. The work of P.B.
   was supported, in part, by the following grants: Defense Advanced
   Research Projects Agency D17AP00002 and National Institutes of Health
   GM123558. The work of P.C. was in part supported by the National
   Institutes of Health training grant T32EB001631.
CR Belden CJ, 2011, RADIOGRAPHICS, V31, P1717, DOI 10.1148/rg.316115512
   Cairncross G, 2013, J CLIN ONCOL, V31, P337, DOI 10.1200/JCO.2012.43.2674
   Carrillo JA, 2012, AM J NEURORADIOL, V33, P1349, DOI 10.3174/ajnr.A2950
   Ceccarelli M, 2016, CELL, V164, P550, DOI 10.1016/j.cell.2015.12.028
   Chang K, 2018, CLIN CANCER RES, V24, P1073, DOI 10.1158/1078-0432.CCR-17-2236
   Chang PD, 2017, AM J NEURORADIOL, V38, P890, DOI 10.3174/ajnr.A5112
   Chang PD, 2016, LECT NOTES COMPUT SC, V10154, P108, DOI 10.1007/978-3-319-55524-9_11
   Clark K, 2013, J DIGIT IMAGING, V26, P1045, DOI 10.1007/s10278-013-9622-7
   Cohen AL, 2013, CURR NEUROL NEUROSCI, V13, DOI 10.1007/s11910-013-0345-4
   Drabycz S, 2010, NEUROIMAGE, V49, P1398, DOI 10.1016/j.neuroimage.2009.09.049
   Ellingson BM, 2013, AM J NEURORADIOL, V34, P533, DOI 10.3174/ajnr.A3253
   Eoli M, 2007, CLIN CANCER RES, V13, P2606, DOI 10.1158/1078-0432.CCR-06-2184
   Gill BJ, 2014, P NATL ACAD SCI USA, V111, P12550, DOI 10.1073/pnas.1405839111
   Gorlia T, 2008, LANCET ONCOL, V9, P29, DOI 10.1016/S1470-2045(07)70384-4
   He K., 2016, IEEE C COMPUTER VISI, DOI [10.1007/978-3-319-46493-0_38, DOI 10.1007/978-3-319-46493-0_38]
   He KM, 2015, IEEE I CONF COMP VIS, P1026, DOI 10.1109/ICCV.2015.123
   Hegi ME, 2005, NEW ENGL J MED, V352, P997, DOI 10.1056/NEJMoa043331
   Jenkinson M, 2002, NEUROIMAGE, V17, P825, DOI 10.1006/nimg.2002.1132
   Jenkinson M, 2001, MED IMAGE ANAL, V5, P143, DOI 10.1016/S1361-8415(01)00036-6
   Johnson DR, 2017, AM J NEURORADIOL, V38, P678, DOI 10.3174/ajnr.A5070
   Kaiming He, 2016, 2016 IEEE Conference on Computer Vision and Pattern Recognition (CVPR), P770, DOI 10.1109/CVPR.2016.90
   Kanas VG, 2017, COMPUT METH PROG BIO, V140, P249, DOI 10.1016/j.cmpb.2016.12.018
   Kassner A, 2010, AM J NEURORADIOL, V31, P809, DOI 10.3174/ajnr.A2061
   Korfiatis Panagiotis, 2017, J Digit Imaging, V30, P622, DOI 10.1007/s10278-017-0009-z
   Krizhevsky Alex, IMAGENET CLASSIFICAT
   Lakhani P, 2017, RADIOLOGY, V284, P574, DOI 10.1148/radiol.2017162326
   Lecun Y., 1995, The handbook of brain theory and neural networks, DOI [DOI 10.5555/303568.303704, 10.5555/303568.303704]
   Louis DN, 2016, ACTA NEUROPATHOL, V131, P803, DOI 10.1007/s00401-016-1545-1
   Metellus P, 2010, ACTA NEUROPATHOL, V120, P719, DOI 10.1007/s00401-010-0777-8
   Moon WJ, 2012, NEURORADIOLOGY, V54, P555, DOI 10.1007/s00234-011-0947-y
   National Cancer Institute, WIK VASARI FEAT SET
   Nobusawa S, 2009, CLIN CANCER RES, V15, P6002, DOI 10.1158/1078-0432.CCR-09-0715
   Paldor I, 2016, J CLIN NEUROSCI, V34, P128, DOI 10.1016/j.jocn.2016.05.017
   Pande T, 2016, INT J TUBERC LUNG D, V20, P1226, DOI 10.5588/ijtld.15.0926
   Qi ST, 2014, ONCOL LETT, V7, P1895, DOI 10.3892/ol.2014.2013
   Roth HR, 2016, IEEE T MED IMAGING, V35, P1170, DOI 10.1109/TMI.2015.2482920
   Rusk N, 2016, NAT METHODS, V13, P35, DOI 10.1038/nmeth.3707
   Ryu YJ, 2014, PLOS ONE, V9, DOI 10.1371/journal.pone.0108335
   Setio AAA, 2016, IEEE T MED IMAGING, V35, P1160, DOI 10.1109/TMI.2016.2536809
   Simonyan K., 2013, ARXIV13126034
   Sonoda Y, 2015, BRAIN TUMOR PATHOL, V32, P99, DOI 10.1007/s10014-014-0211-3
   van den Bent MJ, 2013, J CLIN ONCOL, V31, P344, DOI 10.1200/JCO.2012.43.2229
   Xiong J, 2016, EUR RADIOL, V26, P1705, DOI 10.1007/s00330-015-4025-4
   Yan H, 2009, NEW ENGL J MED, V360, P765, DOI 10.1056/NEJMoa0808710
   Zeiler MD, 2014, LECT NOTES COMPUT SC, V8689, P818, DOI 10.1007/978-3-319-10590-1_53
   Zhang WL, 2015, NEUROIMAGE, V108, P214, DOI 10.1016/j.neuroimage.2014.12.061
NR 46
TC 250
Z9 284
U1 6
U2 67
PU AMER SOC NEURORADIOLOGY
PI DENVILLE
PA PO BOX 3000, DENVILLE, NJ 07834-9349 USA
SN 0195-6108
EI 1936-959X
J9 AM J NEURORADIOL
JI Am. J. Neuroradiol.
PD JUL
PY 2018
VL 39
IS 7
BP 1201
EP 1207
DI 10.3174/ajnr.A5667
PG 7
WC Clinical Neurology; Neuroimaging; Radiology, Nuclear Medicine & Medical
   Imaging
WE Science Citation Index Expanded (SCI-EXPANDED)
SC Neurosciences & Neurology; Radiology, Nuclear Medicine & Medical Imaging
GA GL6HD
UT WOS:000437283900008
PM 29748206
OA hybrid, Green Submitted, Green Accepted, Green Published
HC Y
HP N
DA 2024-03-10
ER

PT J
AU Kamoun, A
   Idbaih, A
   Dehais, C
   Elarouci, N
   Carpentier, C
   Letouzé, E
   Colin, C
   Mokhtari, K
   Jouvet, A
   Uro-Coste, E
   Martin-Duverneuil, N
   Sanson, M
   Delattre, JY
   Figarella-Branger, D
   de Reyniès, A
   Ducray, F
AF Kamoun, Aurelie
   Idbaih, Ahmed
   Dehais, Caroline
   Elarouci, Nabila
   Carpentier, Catherine
   Letouze, Eric
   Colin, Carole
   Mokhtari, Karima
   Jouvet, Anne
   Uro-Coste, Emmanuelle
   Martin-Duverneuil, Nadine
   Sanson, Marc
   Delattre, Jean-Yves
   Figarella-Branger, Dominique
   de Reynies, Aurelien
   Ducray, Francois
CA POLA Network
TI Integrated multi-omics analysis of oligodendroglial tumours identifies
   three subgroups of 1p/19q co-deleted gliomas
SO NATURE COMMUNICATIONS
LA English
DT Article
ID COUPLED RECEPTOR GPR17; METHYLATION STATUS; MYC GENE; CANCER; MUTATIONS;
   EXPRESSION; PROCARBAZINE; VINCRISTINE; LOMUSTINE; DATABASE
AB Oligodendroglial tumours (OT) are a heterogeneous group of gliomas. Three molecular subgroups are currently distinguished on the basis of the IDH mutation and 1p/19q co-deletion. Here we present an integrated analysis of the transcriptome, genome and methylome of 156 OT. Not only does our multi-omics classification match the current classification but also reveals three subgroups within 1p/19q co-deleted tumours, associated with specific expression patterns of nervous system cell types: oligodendrocyte, oligodendrocyte precursor cell (OPC) and neuronal lineage. We confirm the validity of these three subgroups using public datasets. Importantly, the OPC-like group is associated with more aggressive clinical and molecular patterns, including MYC activation. We show that the MYC activation occurs through various alterations, including MYC genomic gain, MAX genomic loss, MYC hypomethylation and microRNA-34b/c down-regulation. In the lower grade glioma TCGA dataset, the OPC-like group is associated with a poorer outcome independently of histological grade. Our study reveals previously unrecognized heterogeneity among 1p/19q co-deleted tumours.
C1 [Kamoun, Aurelie; Elarouci, Nabila; Letouze, Eric; de Reynies, Aurelien] Ligue Natl Canc, Programme CIT, F-75013 Paris, France.
   [Idbaih, Ahmed; Carpentier, Catherine; Mokhtari, Karima; Sanson, Marc; Delattre, Jean-Yves] Univ Paris 06, Ctr Rech, Inst Cerveau & Moelle Epiniere CRICM, UMR 975, F-75013 Paris, France.
   [Idbaih, Ahmed; Carpentier, Catherine; Mokhtari, Karima; Sanson, Marc; Delattre, Jean-Yves] INSERM, U975, Paris, France.
   [Idbaih, Ahmed; Carpentier, Catherine; Mokhtari, Karima; Sanson, Marc; Delattre, Jean-Yves] CNRS, UMR 7225, F-75013 Paris, France.
   [Idbaih, Ahmed; Dehais, Caroline; Sanson, Marc; Delattre, Jean-Yves] Hop La Pitie Salpetriere, AP HP, Serv Neurol Mazarin 2, F-75013 Paris, France.
   [Colin, Carole; Figarella-Branger, Dominique] Univ Mediterranee, Fac Med La Timone, CRO2, UMR 911, F-13885 Marseille, France.
   [Mokhtari, Karima] Hop La Pitie Salpetriere, AP HP, Lab Neuropathol R Escourolle, F-75013 Paris, France.
   [Jouvet, Anne] Hosp Civils Lyon, Hop Neurol, Dept Pathol & Neuropathol, F-69374 Lyon, France.
   [Uro-Coste, Emmanuelle] CHU Toulouse, Hop Rangueil, Serv Anat & Cytol Pathol, F-31400 Toulouse, France.
   [Martin-Duverneuil, Nadine] Grp Hosp Pitie Salpetriere, AP HP, Serv Neuroradiol, F-75013 Paris, France.
   [Delattre, Jean-Yves] Grp Hosp Pitie Salpetriere, Onconeurotek, F-75013 Paris, France.
   [Figarella-Branger, Dominique] Hop Enfants La Timone, AP HM, Serv Anat Pathol & Neuropathol, F-13885 Marseille, France.
   [Ducray, Francois] Hop Neurol, Hosp Civils Lyon, Serv Neuro Oncol, F-69374 Lyon, France.
   [Ducray, Francois] Canc Res Ctr Lyon, INSERM, Dept Canc Cell Plast, U1052 CNRS UMR5286, F-69008 Lyon, France.
   [Ducray, Francois] Univ Lyon 1, F-69000 Lyon, France.
C3 Sorbonne Universite; Institut National de la Sante et de la Recherche
   Medicale (Inserm); Centre National de la Recherche Scientifique (CNRS);
   CNRS - National Institute for Biology (INSB); Sorbonne Universite;
   Assistance Publique Hopitaux Paris (APHP); Hopital Universitaire
   Pitie-Salpetriere - APHP; Aix-Marseille Universite; Sorbonne Universite;
   Assistance Publique Hopitaux Paris (APHP); Hopital Universitaire
   Pitie-Salpetriere - APHP; CHU Lyon; CHU de Toulouse; Universite de
   Toulouse; Universite Toulouse III - Paul Sabatier; Assistance Publique
   Hopitaux Paris (APHP); Hopital Universitaire Pitie-Salpetriere - APHP;
   Sorbonne Universite; Assistance Publique Hopitaux Paris (APHP); Hopital
   Universitaire Pitie-Salpetriere - APHP; Sorbonne Universite;
   Aix-Marseille Universite; Assistance Publique-Hopitaux de Marseille; CHU
   Lyon; UNICANCER; Centre Leon Berard; Institut National de la Sante et de
   la Recherche Medicale (Inserm); Centre National de la Recherche
   Scientifique (CNRS); CNRS - National Institute for Biology (INSB);
   Universite Claude Bernard Lyon 1; Universite Claude Bernard Lyon 1
RP de Reyniès, A (通讯作者)，Ligue Natl Canc, Programme CIT, F-75013 Paris, France.; Ducray, F (通讯作者)，Hop Neurol, Hosp Civils Lyon, Serv Neuro Oncol, F-69374 Lyon, France.; Ducray, F (通讯作者)，Canc Res Ctr Lyon, INSERM, Dept Canc Cell Plast, U1052 CNRS UMR5286, F-69008 Lyon, France.; Ducray, F (通讯作者)，Univ Lyon 1, F-69000 Lyon, France.
EM aurelien.dereynies@ligue-cancer.net; francois.ducray@chu-lyon.fr
RI de Reyniès, Aurélien/Q-8640-2017; de Reyniès, Aurélien/JCD-9760-2023;
   Antoine, Jean-Christophe/R-2224-2017; Letouzé, Eric/AAP-9924-2020;
   Moyal, Elizabeth/A-9802-2015; Sanson, Marc/A-1574-2017; Idbaih,
   Ahmed/N-8746-2017; chinot, olivier/M-9196-2018
OI de Reyniès, Aurélien/0000-0002-1328-5290; de Reyniès,
   Aurélien/0000-0002-1328-5290; Letouzé, Eric/0000-0002-6369-2839;
   Caroline, Dehais/0000-0003-2910-4930; ghiringhelli,
   francois/0000-0002-5465-8305; Peoc'h, michel/0000-0001-5453-0021;
   Sanson, Marc/0000-0002-1813-8476; Idbaih, Ahmed/0000-0001-5290-1204;
   Larrieu, Delphine/0000-0002-0478-7774; chinot,
   olivier/0000-0001-6317-9691; NOEL, Georges/0000-0003-4952-5572;
   MOKHTARI, Karima/0000-0002-4777-7584; Bielle,
   Franck/0000-0001-6564-6388; Ducray, Francois/0000-0002-8150-5785; Villa,
   Chiara/0000-0001-6245-4487; lechapt, emmanuele/0000-0002-8211-6167;
   menei, philippe/0000-0002-2794-1316; Carpentier,
   Antoine/0000-0003-2926-0060; Labrousse, Francois/0000-0002-3185-4856;
   Gaillard, stephan/0000-0001-6555-8919
FU Institut National du Cancer; POLA Tumor Bank; program 'investissements
   d'avenir' [ANR-10-IAIHU-06]; SIRIC-Marseille Glioma program
   [INCa-DGOS-INSERM 6038]; ARTC (Association pour la Recherche sur les
   Tumeurs Cerebrales)
FX This work is part of the national programme Cartes d'Identite des
   Tumeurs (CIT) (http://cit.ligue-cancer.net), Prise en charge des
   oligodendrogliomes anaplasiques (POLA) Network funded by Institut
   National du Cancer and POLA Tumor Bank. The results published here are
   partly on the basis of data generated by The Cancer Genome Atlas (TCGA)
   pilot project established by the NCI and NHGRI. Information about TCGA
   and the investigators and institutions that constitute the TCGA research
   network can be found at http://cancergenome.nih.gov/. The research
   leading to these results has received funding from the program
   'investissements d'avenir' ANR-10-IAIHU-06, from the SIRIC-Marseille
   Glioma program (Grant INCa-DGOS-INSERM 6038) and from the ARTC
   (Association pour la Recherche sur les Tumeurs Cerebrales). Frozen
   specimens were stored at Onconeurotek (GH Pitie-Salpetriere, Paris,
   France), NeuroBioTec (Groupement Hospitalier Est, 69677 Bron Cedex,
   France), AP-HM tumour bank (authorization number AC-2013-1786), Hopital
   Haut Leveque CRB (33604, Pessac, France) CHU Montpellier (CCBH-M, 34825,
   Montpellier, France) IRCNA tumour bank (CHU Nantes, Institut de
   Cancerologie de l'ouest, 44800 Saint-Herblain, France), CHU
   Saint-Etienne (CRB 42, 42055 Saint-Etienne, France), Tumorotheque de
   Picardie (CHU Amiens, 80054 Amiens, France).
CR Alentorn A, 2015, NEUROLOGY, V85, P1325, DOI 10.1212/WNL.0000000000002014
   Bai H, 2016, NAT GENET, V48, P59, DOI 10.1038/ng.3457
   Brat DJ, 2015, NEW ENGL J MED, V372, P2481, DOI 10.1056/NEJMoa1402121
   Cahoy JD, 2008, J NEUROSCI, V28, P264, DOI 10.1523/JNEUROSCI.4178-07.2008
   Cairncross JG, 2014, J CLIN ONCOL, V32, P783, DOI 10.1200/JCO.2013.49.3726
   Cascón A, 2012, CANCER RES, V72, P3119, DOI 10.1158/0008-5472.CAN-11-3891
   Chen Y, 2009, NAT NEUROSCI, V12, P1398, DOI 10.1038/nn.2410
   Comino-Méndez I, 2011, NAT GENET, V43, P663, DOI 10.1038/ng.861
   Crossen PE, 1999, LEUKEMIA RES, V23, P251, DOI 10.1016/S0145-2126(98)00167-2
   Dieterich LC, 2012, J PATHOL, V228, P378, DOI 10.1002/path.4072
   Dougherty JD, 2012, CANCER RES, V72, P4856, DOI 10.1158/0008-5472.CAN-11-2632
   Eckel-Passow JE, 2015, NEW ENGL J MED, V372, P2499, DOI 10.1056/NEJMoa1407279
   Enciso-Mora V, 2013, HUM MOL GENET, V22, P2293, DOI 10.1093/hmg/ddt063
   Figarella-Branger D, 2014, NEURO-ONCOLOGY, V16, P1244, DOI 10.1093/neuonc/nou047
   Fumagalli M, 2015, GLIA, V63, P2327, DOI 10.1002/glia.22896
   Gleize V, 2015, ANN NEUROL, V78, P355, DOI 10.1002/ana.24443
   Gravendeel LAM, 2009, CANCER RES, V69, P9065, DOI 10.1158/0008-5472.CAN-09-2307
   Hackenberg M, 2011, NUCLEIC ACIDS RES, V39, pW132, DOI 10.1093/nar/gkr247
   Hennen S, 2013, SCI SIGNAL, V6, DOI 10.1126/scisignal.2004350
   Hermeking H, 2010, CELL DEATH DIFFER, V17, P193, DOI 10.1038/cdd.2009.56
   Hinoue T, 2012, GENOME RES, V22, P271, DOI 10.1101/gr.117523.110
   Hsiao HH, 2010, BIOCHEMISTRY-US, V49, P4620, DOI 10.1021/bi9021445
   Lein ES, 2007, NATURE, V445, P168, DOI 10.1038/nature05453
   Leucci E, 2008, J PATHOL, V216, P440, DOI 10.1002/path.2410
   Louis DN, 2007, ACTA NEUROPATHOL, V114, P547, DOI 10.1007/s00401-007-0278-6
   Louis DN, 2014, BRAIN PATHOL, V24, P429, DOI 10.1111/bpa.12171
   Lujambio A, 2008, P NATL ACAD SCI USA, V105, P13556, DOI 10.1073/pnas.0803055105
   Madhavan S, 2009, MOL CANCER RES, V7, P157, DOI 10.1158/1541-7786.MCR-08-0435
   Matsumura N, 2015, BRAIN TUMOR PATHOL, V32, P261, DOI 10.1007/s10014-015-0228-2
   Mertz JA, 2011, P NATL ACAD SCI USA, V108, P16669, DOI 10.1073/pnas.1108190108
   Nevo I, 2014, PLOS ONE, V9, DOI 10.1371/journal.pone.0111783
   Odia Y, 2013, J NEURO-ONCOL, V115, P249, DOI 10.1007/s11060-013-1221-4
   Persson AI, 2010, CANCER CELL, V18, P669, DOI 10.1016/j.ccr.2010.10.033
   Popova T, 2009, GENOME BIOL, V10, DOI 10.1186/gb-2009-10-11-r128
   Reuss DE, 2015, ACTA NEUROPATHOL, V129, P133, DOI 10.1007/s00401-014-1370-3
   Ricard D, 2012, LANCET, V379, P1984, DOI 10.1016/S0140-6736(11)61346-9
   Ritchie ME, 2015, NUCLEIC ACIDS RES, V43, DOI 10.1093/nar/gkv007
   SHARRARD RM, 1992, BRIT J CANCER, V65, P667, DOI 10.1038/bjc.1992.142
   Staaf J, 2008, BMC BIOINFORMATICS, V9, DOI 10.1186/1471-2105-9-409
   STEPHENSON J, 1993, LEUKEMIA RES, V17, P291, DOI 10.1016/0145-2126(93)90014-C
   Subramanian A, 2005, P NATL ACAD SCI USA, V102, P15545, DOI 10.1073/pnas.0506580102
   Tso CL, 2006, MOL CANCER RES, V4, P607, DOI 10.1158/1541-7786.MCR-06-0005
   Tsoa RW, 2014, P NATL ACAD SCI USA, V111, P7444, DOI 10.1073/pnas.1400422111
   van den Bent MJ, 2013, J CLIN ONCOL, V31, P344, DOI 10.1200/JCO.2012.43.2229
   Venkatraman ES, 2007, BIOINFORMATICS, V23, P657, DOI 10.1093/bioinformatics/btl646
   Verhaak RGW, 2010, CANCER CELL, V17, P98, DOI 10.1016/j.ccr.2009.12.020
   Vigneault F, 2012, CURR PROTOC HUM GENE
   Wang WC, 2009, BMC BIOINFORMATICS, V10, DOI 10.1186/1471-2105-10-328
   Wesseling P, 2015, ACTA NEUROPATHOL, V129, P809, DOI 10.1007/s00401-015-1424-1
   Wilkerson MD, 2010, BIOINFORMATICS, V26, P1572, DOI 10.1093/bioinformatics/btq170
   Zeller KI, 2003, GENOME BIOL, V4, DOI 10.1186/gb-2003-4-10-r69
NR 51
TC 59
Z9 63
U1 2
U2 21
PU NATURE PORTFOLIO
PI BERLIN
PA HEIDELBERGER PLATZ 3, BERLIN, 14197, GERMANY
EI 2041-1723
J9 NAT COMMUN
JI Nat. Commun.
PD APR
PY 2016
VL 7
AR 11263
DI 10.1038/ncomms11263
PG 11
WC Multidisciplinary Sciences
WE Science Citation Index Expanded (SCI-EXPANDED)
SC Science & Technology - Other Topics
GA DJ6AA
UT WOS:000374291000001
PM 27090007
OA Green Published, Green Submitted, gold
DA 2024-03-10
ER

PT J
AU Yu, ZY
   Zhou, YE
   Li, YX
   Dong, ZQ
AF Yu, Zhangyi
   Zhou, Yuneng
   Li, Yongxue
   Dong, Zhiqiang
TI Integration of clinical and spatial data to explore lipid
   metabolism-related genes for predicting prognosis and immune
   microenvironment in gliomas
SO FUNCTIONAL & INTEGRATIVE GENOMICS
LA English
DT Article
DE GBM; Risk prognostic model; Lipid metabolism; Microenvironment; Drug
   sensitivity
ID MOLECULAR HETEROGENEITY; EXPRESSION; DROPLET; GLIOBLASTOMA; FAMILY
AB Lipid metabolism is crucial to tumor growth and immune microenvironment as well as drug sensitivity in glioma. Identifying prognostic indicators of glioma and elucidating the mechanisms of glioma progression are critical for improving the prognosis of glioma patients. In this study, we investigated the role and prognostic value of metabolism-related genes in glioma by integrative analysis of datasets from GEO, CGGA, and TCGA. Based on clinical data and transcriptome data, we found that the expression pattern of three major pathways related to lipid metabolism is fatty acid(high)-phospholipid(high)-triglyceride(low), which is associated with better prognosis and immune infiltration. The genes involved in these three pathways were used to generate a prognostic model, which showed high stability and efficiency in the test set and validation set. The spatial transcriptome of glioma patients revealed that the microenvironment of the regions with high expression of risk genes CAV1 and SCD is in a state of hypoxia, EMT, and cell cycle arrest, and thus can be used as markers of metabolic reprogramming in the tumor microenvironment. In the high-risk group, M0 macrophages and M1 macrophages were significantly enriched, and the risk score was significantly correlated with gene mutation and methylation of risk genes. We further performed drug sensitivity screening corresponding to different risk genes. This study provided novel insights into the differential immune microenvironment with different expression patterns of metablism-related genes and highlighted the spatial and temporal synergy of tumor progression and metabolic reprogramming.
C1 [Yu, Zhangyi; Dong, Zhiqiang] Hubei Univ Med, Taihe Hosp, Ctr Neurol Dis Res, Shiyan 442000, Hubei, Peoples R China.
   [Yu, Zhangyi; Dong, Zhiqiang] Huazhong Agr Univ, Coll Biomed & Hlth, Coll Life Sci & Technol, Wuhan 430070, Hubei, Peoples R China.
   [Zhou, Yuneng] Wuhan Inst Technol, Sch Environm Ecol & Biol Engn, Donghu New & High Technol Dev Zone, 206 Guanggu 1St Rd, Wuhan 430205, Hubei, Peoples R China.
   [Li, Yongxue] Chinese Acad Sci, Yantai Inst Coastal Zone Res, Muping Coastal Environm Res Stn, Yantai 264003, Shandong, Peoples R China.
   [Li, Yongxue] Univ Chinese Acad Sci, Beijing 100049, Peoples R China.
C3 Hubei University of Medicine; Huazhong Agricultural University; Wuhan
   Institute of Technology; Chinese Academy of Sciences; Yantai Institute
   of Coastal Zone Research, CAS; Chinese Academy of Sciences; University
   of Chinese Academy of Sciences, CAS
RP Dong, ZQ (通讯作者)，Hubei Univ Med, Taihe Hosp, Ctr Neurol Dis Res, Shiyan 442000, Hubei, Peoples R China.; Dong, ZQ (通讯作者)，Huazhong Agr Univ, Coll Biomed & Hlth, Coll Life Sci & Technol, Wuhan 430070, Hubei, Peoples R China.
EM dongz@mail.hzau.edu.cn
CR Bowman RL, 2017, NEURO-ONCOLOGY, V19, P139, DOI 10.1093/neuonc/now247
   Corbet C, 2020, NAT COMMUN, V11, DOI 10.1038/s41467-019-14262-3
   Cruz ALS, 2020, CELL DEATH DIS, V11, DOI 10.1038/s41419-020-2297-3
   Eder K, 2014, PATHOL ONCOL RES, V20, P777, DOI 10.1007/s12253-014-9833-3
   Geng Feng, 2017, Intern Med Rev (Wash D C), V3, DOI 10.18103/imr.v3i5.443
   Gittleman H, 2018, NEURO-ONCOLOGY, V20, P6, DOI 10.1093/neuonc/noy090
   Huang BJ, 2022, DIS MARKERS, V2022, DOI 10.1155/2022/1292648
   Huang C., 2022, FRONT ONCOL, V11, P736725
   Jackson CL, 2019, CURR OPIN CELL BIOL, V59, P88, DOI 10.1016/j.ceb.2019.03.018
   Kikuchi K, 2020, CHEM-BIOL INTERACT, V316, DOI 10.1016/j.cbi.2019.108917
   Kou YJ, 2022, BIOMEDICINES, V10, DOI 10.3390/biomedicines10081943
   Krüger M, 2016, ONCOTARGET, V7, P51082, DOI 10.18632/oncotarget.9013
   Li J, 2021, CHANNELS, V15, P528, DOI 10.1080/19336950.2021.1965422
   Li ZZ, 2020, AM J CANCER RES, V10, P4112
   Maan M, 2018, BIOCHEM BIOPH RES CO, V504, P582, DOI 10.1016/j.bbrc.2018.02.097
   Manco G, 2021, ANTIOXIDANTS-BASEL, V10, DOI 10.3390/antiox10020256
   Neganova ME, 2022, SEMIN CANCER BIOL, V86, P805, DOI 10.1016/j.semcancer.2022.06.011
   Newman AM, 2015, NAT METHODS, V12, P453, DOI [10.1038/nmeth.3337, 10.1038/NMETH.3337]
   Nicholas MK, 2011, SEMIN ONCOL, V38, P243, DOI 10.1053/j.seminoncol.2011.01.009
   Ocak PE, 2019, CELL ONCOL, V42, P423, DOI 10.1007/s13402-019-00447-x
   Park AL, 2010, INT J CLIN EXP PATHO, V3, P743
   Park SY, 2016, ONCOTARGET, V7, P9502, DOI 10.18632/oncotarget.7033
   Parker NR, 2015, FRONT ONCOL, V5, DOI 10.3389/fonc.2015.00055
   Qu SQ, 2021, FUND RES-CHINA, V1, P824, DOI 10.1016/j.fmre.2021.07.005
   Qu SQ, 2021, FRONT IMMUNOL, V12, DOI 10.3389/fimmu.2021.648416
   Qu SQ, 2020, CLIN TRANSL MED, V10, DOI 10.1002/ctm2.186
   Qu SQ, 2020, CANCER MANAG RES, V12, P3527, DOI 10.2147/CMAR.S251776
   Ravi VM, 2022, CANCER CELL, V13, P13
   Royo-Garcia A, 2021, WORLD J STEM CELLS, V13, DOI 10.4252/wjsc.v13.i9.1307
   Shah AS, 2021, CANCER RES, V81, P2029, DOI 10.1158/0008-5472.CAN-20-2584
   Sunami Y., 2021, CANCERS, V13
   Sunami Y, 2018, CANCERS, V10, DOI 10.3390/cancers10010003
   Tseng JH, 2017, ONCOTARGET, V8, P14666, DOI 10.18632/oncotarget.14716
   Tykocki T, 2018, J CLIN NEUROSCI, V54, P7, DOI 10.1016/j.jocn.2018.05.002
   Wang B, 2011, STEM CELL REV REP, V7, P458, DOI 10.1007/s12015-010-9175-9
   Wang YC, 2021, J CELL MOL MED, V25, P4487, DOI 10.1111/jcmm.16536
   Welte MA, 2017, BBA-MOL CELL BIOL L, V1862, P1260, DOI 10.1016/j.bbalip.2017.07.006
   Witte I, 2011, CELL DEATH DIS, V2, DOI 10.1038/cddis.2010.91
   Wu XN, 2020, ISCIENCE, V23, DOI 10.1016/j.isci.2020.101569
   Xie JH, 2021, CHANNELS, V15, P496, DOI 10.1080/19336950.2021.1956226
   Xie JH, 2021, CHANNELS, V15, P483, DOI 10.1080/19336950.2021.1953322
   Yoshihara K, 2013, NAT COMMUN, V4, DOI 10.1038/ncomms3612
   Zaibaq F, 2022, INT J MOL SCI, V23, DOI 10.3390/ijms23169255
   Zhang J, 2015, ONCOTARGET, V6, P789, DOI 10.18632/oncotarget.2733
   Zheng JS, 2020, CELL METAB, V32, P920, DOI 10.1016/j.cmet.2020.10.011
NR 45
TC 4
Z9 4
U1 3
U2 7
PU SPRINGER HEIDELBERG
PI HEIDELBERG
PA TIERGARTENSTRASSE 17, D-69121 HEIDELBERG, GERMANY
SN 1438-793X
EI 1438-7948
J9 FUNCT INTEGR GENOMIC
JI Funct. Integr. Genomics
PD JUN
PY 2023
VL 23
IS 2
AR 82
DI 10.1007/s10142-023-01010-6
PG 13
WC Genetics & Heredity
WE Science Citation Index Expanded (SCI-EXPANDED)
SC Genetics & Heredity
GA 9W8ZE
UT WOS:000949366200001
PM 36929451
OA Green Submitted
DA 2024-03-10
ER

PT J
AU Karschnia, P
   Teske, N
   Dorostkar, MM
   Siller, S
   Weller, J
   Baehring, JM
   Dietrich, J
   von Baumgarten, L
   Herms, J
   Tonn, JC
   Thon, N
AF Karschnia, Philipp
   Teske, Nico
   Dorostkar, Mario M.
   Siller, Sebastian
   Weller, Jonathan
   Baehring, Joachim M.
   Dietrich, Jorg
   von Baumgarten, Louisa
   Herms, Jochen
   Tonn, Joerg-Christian
   Thon, Niklas
TI Extent and prognostic value of MGMT promotor methylation in glioma WHO
   grade II
SO SCIENTIFIC REPORTS
LA English
DT Article
ID GENE; CLASSIFICATION; TEMOZOLOMIDE; GLIOBLASTOMA
AB MGMT promotor methylation is associated with favourable outcome in high-grade glioma. In glioma WHO grade II, it is unclear whether the extent of MGMT promotor methylation and its prognostic role is independent from other molecular markers. We performed a retrospective analysis of 155 patients with glioma WHO grade II. First, all 155 patients were assigned to three molecular groups according to the 2016 WHO classification system: (1) oligodendroglioma, IDH-mutant and 1p19q co-deleted (n=81); (2) astrocytoma, IDH-mutant and 1p19q non-codeleted (n=54); (3) astrocytoma, IDH-wildtype (n=20). MGMT promotor methylation was quantified using Sanger sequencing of the CpG sites 74-98 within the MGMT promotor region. Highest numbers of methylated CpG sites were found for oligodendroglioma, IDH-mutant and 1p19q co-deleted. When 1p19q co-deletion was absent, numbers of methylated CpG sites were higher in the presence of IDH-mutation. Accordingly, lowest numbers were seen in the IDH-wildtype subpopulation. In the entire cohort, larger numbers of methylated CpG sites were associated with favourable outcome. When analysed separately for the three WHO subgroups, a similar association was only retained in astrocytoma, IDH-wildtype. Collectively, extent of MGMT promotor methylation was strongly associated with other molecular markers and added prognostic information in astrocytoma, IDH-wildtype. Evaluation in prospective cohorts is warranted.
C1 [Karschnia, Philipp; Teske, Nico; Siller, Sebastian; Weller, Jonathan; von Baumgarten, Louisa; Tonn, Joerg-Christian; Thon, Niklas] Ludwig Maximilians Univ Munchen, Dept Neurosurg, Div Neuro Oncol, Sch Med, Marchioninistr 15, D-81377 Munich, Germany.
   [Karschnia, Philipp; Teske, Nico; Dorostkar, Mario M.; Siller, Sebastian; Weller, Jonathan; von Baumgarten, Louisa; Herms, Jochen; Tonn, Joerg-Christian; Thon, Niklas] German Canc Consortium DKTK, Partner Site, Munich, Germany.
   [Karschnia, Philipp; Baehring, Joachim M.] Yale Sch Med, Div Neuro Oncol, Dept Neurol, New Haven, CT USA.
   [Karschnia, Philipp; Dietrich, Jorg] Massachusetts Gen Hosp, Div Neuro Oncol, Dept Neurol, Harvard Med Sch,Canc Ctr, Boston, MA USA.
   [Dorostkar, Mario M.; Herms, Jochen] Ludwig Maximilians Univ Munchen, Ctr Neuropathol & Prion Res, Sch Med, Munich, Germany.
C3 University of Munich; Helmholtz Association; German Cancer Research
   Center (DKFZ); Yale University; Harvard University; Massachusetts
   General Hospital; Harvard Medical School; University of Munich
RP Karschnia, P (通讯作者)，Ludwig Maximilians Univ Munchen, Dept Neurosurg, Div Neuro Oncol, Sch Med, Marchioninistr 15, D-81377 Munich, Germany.; Karschnia, P (通讯作者)，German Canc Consortium DKTK, Partner Site, Munich, Germany.
EM p.karschnia@med.uni-muenchen.de; niklas.thon@med.uni-muenchen.de
RI Herms, Jochen W/D-3518-2011; Thon, Niklas/AAI-9069-2021; von Baumgarten,
   Louisa/A-4636-2016; Teske, Nico/GPX-5348-2022; Tonn, Joerg/AAK-8509-2021
OI Thon, Niklas/0000-0003-0011-5281; Teske, Nico/0000-0002-7153-7994;
   Weller, Jonathan/0000-0001-6013-8069; Dorostkar,
   Mario/0000-0001-8037-4907
FU Projekt DEAL
FX Open Access funding enabled and organized by Projekt DEAL.
CR Bady P, 2012, ACTA NEUROPATHOL, V124, P547, DOI 10.1007/s00401-012-1016-2
   Baumert BG, 2016, LANCET ONCOL, V17, P1521, DOI 10.1016/S1470-2045(16)30313-8
   Bell EH, 2018, JAMA ONCOL, V4, P1405, DOI 10.1001/jamaoncol.2018.1977
   Brigliadori G, 2016, J NEURO-ONCOL, V128, P333, DOI 10.1007/s11060-016-2116-y
   Eckel-Passow JE, 2015, NEW ENGL J MED, V372, P2499, DOI 10.1056/NEJMoa1407279
   Eigenbrod S, 2014, ACTA NEUROCHIR, V156, P1427, DOI 10.1007/s00701-014-2073-1
   Estival A, 2019, SCI REP-UK, V9, DOI 10.1038/s41598-019-47642-2
   Fisher BJ, 2015, INT J RADIAT ONCOL, V91, P497, DOI 10.1016/j.ijrobp.2014.11.012
   Hartmann C, 2010, ACTA NEUROPATHOL, V120, P707, DOI 10.1007/s00401-010-0781-z
   Hegi ME, 2005, NEW ENGL J MED, V352, P997, DOI 10.1056/NEJMoa043331
   Hegi ME, 2019, CLIN CANCER RES, V25, P1809, DOI 10.1158/1078-0432.CCR-18-3181
   Karschnia P, 2020, CANCER-AM CANCER SOC, V126, P2811, DOI 10.1002/cncr.32834
   Karschnia P, 2019, BLOOD, V133, P2212, DOI 10.1182/blood-2018-12-893396
   Leu S, 2013, NEURO-ONCOLOGY, V15, P469, DOI 10.1093/neuonc/nos317
   Louis DN, 2020, BRAIN PATHOL, V30, P844, DOI 10.1111/bpa.12832
   Louis DN, 2016, ACTA NEUROPATHOL, V131, P803, DOI 10.1007/s00401-016-1545-1
   Malmström A, 2020, NEURO-ONCOL PRACT, V7, P68, DOI 10.1093/nop/npz039
   Mansouri A, 2019, NEURO-ONCOLOGY, V21, P167, DOI 10.1093/neuonc/noy132
   Marucci G, 2011, J NEURO-ONCOL, V105, P397, DOI 10.1007/s11060-011-0605-6
   Möllemann M, 2005, INT J CANCER, V113, P379, DOI 10.1002/ijc.20575
   Preusser M, 2014, CLIN NEUROPATHOL, V33, P6, DOI 10.5414/NP300730
   Quillien V, 2012, CANCER-AM CANCER SOC, V118, P4201, DOI 10.1002/cncr.27392
   Suchorska B, 2018, J NEURO-ONCOL, V139, P721, DOI 10.1007/s11060-018-2919-0
   van den Bent MJ, 2013, CLIN CANCER RES, V19, P5513, DOI 10.1158/1078-0432.CCR-13-1157
   van den Bent MJ, 2009, J CLIN ONCOL, V27, P5881, DOI 10.1200/JCO.2009.24.1034
   Wick WG, 2013, NEUROLOGY, V81, P1515, DOI 10.1212/WNL.0b013e3182a95680
NR 26
TC 8
Z9 9
U1 0
U2 2
PU NATURE RESEARCH
PI BERLIN
PA HEIDELBERGER PLATZ 3, BERLIN, 14197, GERMANY
SN 2045-2322
J9 SCI REP-UK
JI Sci Rep
PD NOV 12
PY 2020
VL 10
IS 1
AR 19758
DI 10.1038/s41598-020-76312-x
PG 9
WC Multidisciplinary Sciences
WE Science Citation Index Expanded (SCI-EXPANDED)
SC Science & Technology - Other Topics
GA OZ9RI
UT WOS:000595255700151
PM 33184319
OA gold, Green Published
DA 2024-03-10
ER

PT J
AU Saha, S
   Sachdev, M
   Mitra, SK
AF Saha, Soumyadeep
   Sachdev, Manoj
   Mitra, Sushanta K.
TI Recent advances in label-free optical, electrochemical, and electronic
   biosensors for glioma biomarkers
SO BIOMICROFLUIDICS
LA English
DT Review
ID MICRORNA EXPRESSION PROFILE; CEREBROSPINAL-FLUID; EXTRACELLULAR
   VESICLES; PROGNOSTIC VALUE; CIRCULATING BIOMARKERS; PROMOTER
   METHYLATION; DIAGNOSTIC MARKER; PERIPHERAL-BLOOD; CANCER-DIAGNOSIS;
   LIQUID BIOPSY
AB Gliomas are the most commonly occurring primary brain tumor with poor prognosis and high mortality rate. Currently, the diagnostic and monitoring options for glioma mainly revolve around imaging techniques, which often provide limited information and require supervisory expertise. Liquid biopsy is a great alternative or complementary monitoring protocol that can be implemented along with other standard diagnosis protocols. However, standard detection schemes for sampling and monitoring biomarkers in different biological fluids lack the necessary sensitivity and ability for real-time analysis. Lately, biosensor-based diagnostic and monitoring technology has attracted significant attention due to several advantageous features, including high sensitivity and specificity, high-throughput analysis, minimally invasive, and multiplexing ability. In this review article, we have focused our attention on glioma and presented a literature survey summarizing the diagnostic, prognostic, and predictive biomarkers associated with glioma. Further, we discussed different biosensory approaches reported to date for the detection of specific glioma biomarkers. Current biosensors demonstrate high sensitivity and specificity, which can be used for point-of-care devices or liquid biopsies. However, for real clinical applications, these biosensors lack high-throughput and multiplexed analysis, which can be achieved via integration with microfluidic systems. We shared our perspective on the current state-of-the-art different biosensor-based diagnostic and monitoring technologies reported and the future research scopes. To the best of our knowledge, this is the first review focusing on biosensors for glioma detection, and it is anticipated that the review will offer a new pathway for the development of such biosensors and related diagnostic platforms.
C1 [Saha, Soumyadeep; Mitra, Sushanta K.] Univ Waterloo, Waterloo Inst Nanotechnol, Dept Mech & Mechatron Engn, Micro & Nanoscale Transport Lab, Waterloo, ON N2L 3G1, Canada.
   [Saha, Soumyadeep; Sachdev, Manoj] Univ Waterloo, Dept Elect & Comp Engn, Waterloo, ON N2L 3G1, Canada.
C3 University of Waterloo; University of Waterloo
RP Mitra, SK (通讯作者)，Univ Waterloo, Waterloo Inst Nanotechnol, Dept Mech & Mechatron Engn, Micro & Nanoscale Transport Lab, Waterloo, ON N2L 3G1, Canada.
EM skmitra@uwaterloo.ca
OI Saha, Soumyadeep/0000-0003-4462-3595; Sachdev,
   Manoj/0000-0002-8256-9828; Mitra, Sushanta/0000-0003-0792-8314
CR Ackermann KR, 2007, CHEMPHYSCHEM, V8, P2665, DOI 10.1002/cphc.200700554
   Akers JC, 2017, ONCOTARGET, V8, P68769, DOI 10.18632/oncotarget.18332
   Akers JC, 2013, PLOS ONE, V8, DOI 10.1371/journal.pone.0078115
   Akiyama Y, 2001, J NEURO-ONCOL, V53, P115, DOI 10.1023/A:1012297132047
   Ali A, 2022, BIOSENSORS-BASEL, V12, DOI 10.3390/bios12080590
   Allard WJ, 2004, CLIN CANCER RES, V10, P6897, DOI 10.1158/1078-0432.CCR-04-0378
   Altintas Z, 2013, SENSOR ACTUAT B-CHEM, V188, P988, DOI 10.1016/j.snb.2013.07.078
   [Anonymous], 2022, CANC STAT GLANCE
   [Anonymous], 2022, SURVIVAL STAT BRAIN
   Arya SK, 2011, CHEM REV, V111, P6783, DOI 10.1021/cr100420s
   Atkinson AJ, 2001, CLIN PHARMACOL THER, V69, P89, DOI 10.1067/mcp.2000.113989
   Balañá C, 2011, CLIN TRANSL ONCOL, V13, P677, DOI 10.1007/s12094-011-0714-x
   Ban DK, 2020, ACS NANO, V14, P6743, DOI 10.1021/acsnano.9b10085
   Baraniskin A, 2012, NEURO-ONCOLOGY, V14, P29, DOI 10.1093/neuonc/nor169
   Bark JM, 2020, BRIT J CANCER, V122, P295, DOI 10.1038/s41416-019-0603-6
   Bartel DP, 2004, CELL, V116, P281, DOI 10.1016/S0092-8674(04)00045-5
   Bernardi D, 2012, J NEURO-ONCOL, V107, P299, DOI 10.1007/s11060-011-0762-7
   Bettegowda C, 2014, SCI TRANSL MED, V6, DOI 10.1126/scitranslmed.3007094
   Blackie EJ, 2009, J AM CHEM SOC, V131, P14466, DOI 10.1021/ja905319w
   Boisselier B, 2012, NEUROLOGY, V79, P1693, DOI 10.1212/WNL.0b013e31826e9b0a
   Brown DV, 2017, PLOS ONE, V12, DOI 10.1371/journal.pone.0172791
   Bryukhovetskiy I, 2016, ONCOL LETT, V12, P1581, DOI 10.3892/ol.2016.4756
   Buruiana A, 2020, INT J MOL SCI, V21, DOI 10.3390/ijms21061950
   Chan KM, 2022, PROSTATE CANCER P D, V25, P39, DOI 10.1038/s41391-021-00480-8
   Chen WW, 2013, MOL THER-NUCL ACIDS, V2, DOI 10.1038/mtna.2013.28
   Chen ZH, 2018, FRONT IMMUNOL, V9, DOI 10.3389/fimmu.2018.01004
   Choi BD, 2009, BRAIN PATHOL, V19, P713, DOI 10.1111/j.1750-3639.2009.00318.x
   Choi D, 2019, ACS NANO, V13, P10499, DOI 10.1021/acsnano.9b04480
   Choi D, 2018, MOL CELL PROTEOMICS, V17, P1948, DOI 10.1074/mcp.RA118.000644
   Choi D, 2009, LAB CHIP, V9, P239, DOI 10.1039/b812067f
   Chung WJ, 2005, J NEUROSCI, V25, P7101, DOI 10.1523/JNEUROSCI.5258-04.2005
   Ciafrè SA, 2005, BIOCHEM BIOPH RES CO, V334, P1351, DOI 10.1016/j.bbrc.2005.07.030
   Colangelo NW, 2020, CELL COMMUN SIGNAL, V18, DOI 10.1186/s12964-019-0494-4
   Colen CB, 2011, NEOPLASIA, V13, P620, DOI 10.1593/neo.11134
   Conti A, 2009, J NEURO-ONCOL, V93, P325, DOI 10.1007/s11060-009-9797-4
   D'Urso PI, 2015, CURR GENOMICS, V16, P304, DOI 10.2174/1389202916666150707155610
   Damborsky P, 2016, ESSAYS BIOCHEM, V60, P91, DOI 10.1042/EBC20150010
   Damiati S, 2020, SENSORS-BASEL, V20, DOI 10.3390/s20061721
   de Groot J, 2011, GLIA, V59, P1181, DOI 10.1002/glia.21113
   De Mattos-Arruda L, 2015, NAT COMMUN, V6, DOI 10.1038/ncomms9839
   Delgado-López PD, 2018, CLIN TRANSL ONCOL, V20, P939, DOI 10.1007/s12094-017-1816-x
   Dong L, 2014, INT J ONCOL, V45, P746, DOI 10.3892/ijo.2014.2459
   Dong Q, 2019, ONCOL LETT, V18, P3698, DOI 10.3892/ol.2019.10728
   Fercher C, 2021, ACS SENSORS, V6, P764, DOI 10.1021/acssensors.0c01510
   Figueroa JM, 2017, NEURO-ONCOLOGY, V19, P1494, DOI 10.1093/neuonc/nox085
   Gabriely G, 2011, CANCER RES, V71, P3563, DOI 10.1158/0008-5472.CAN-10-3568
   Pérez-Larraya JG, 2014, CANCER-AM CANCER SOC, V120, P3972, DOI 10.1002/cncr.28949
   Ganganboina AB, 2021, BIOSENS BIOELECTRON, V181, DOI 10.1016/j.bios.2021.113151
   Gao R, 2010, ANAL CHIM ACTA, V681, P87, DOI 10.1016/j.aca.2010.09.036
   Garcia CM, 2020, WORLD NEUROSURG, V138, P425, DOI 10.1016/j.wneu.2020.03.128
   Getachew S, 2020, BMC WOMENS HEALTH, V20, DOI 10.1186/s12905-020-00909-7
   Ghorbani F, 2019, BIOSENS BIOELECTRON, V142, DOI 10.1016/j.bios.2019.111484
   Group F.-N. B. W., 2016, BEST BIOM ENDP OTH T
   Guo CP, 2020, J MATER CHEM B, V8, P9951, DOI 10.1039/d0tb01910k
   Guo SK, 2018, CELL PHYSIOL BIOCHEM, V49, P1138, DOI 10.1159/000493293
   Gwak HS, 2012, PLOS ONE, V7, DOI 10.1371/journal.pone.0047449
   Halestrap AP, 2012, IUBMB LIFE, V64, P1, DOI 10.1002/iub.573
   Hanif Farina, 2017, Asian Pac J Cancer Prev, V18, P3
   Hao KH, 2017, ANAL CHIM ACTA, V954, P114, DOI 10.1016/j.aca.2016.12.006
   Hasanzadeh M, 2017, TRAC-TREND ANAL CHEM, V91, P67, DOI 10.1016/j.trac.2017.04.006
   Healy DA, 2007, TRENDS BIOTECHNOL, V25, P125, DOI 10.1016/j.tibtech.2007.01.004
   Heitzer E, 2019, NAT REV GENET, V20, P71, DOI 10.1038/s41576-018-0071-5
   Herrmann M, 2000, STROKE, V31, P2670, DOI 10.1161/01.STR.31.11.2670
   Hormigo A, 2006, CLIN CANCER RES, V12, P5698, DOI 10.1158/1078-0432.CCR-06-0181
   Hou CX, 2019, J NEURO-ONCOL, V145, P201, DOI 10.1007/s11060-019-03288-8
   Hu M, 2021, APPL SURF SCI, V542, DOI 10.1016/j.apsusc.2020.148586
   Jalali M, 2021, LAB CHIP, V21, P855, DOI 10.1039/d0lc00957a
   Jiang GL, 2020, SCI REP-UK, V10, DOI 10.1038/s41598-020-61155-3
   Johnson H, 2012, MOL CELL PROTEOMICS, V11, P1724, DOI 10.1074/mcp.M112.019984
   Jung CS, 2007, BRAIN, V130, P3336, DOI 10.1093/brain/awm263
   Kahlert C, 2013, J MOL MED, V91, P431, DOI 10.1007/s00109-013-1020-6
   Kalinich M, 2018, SCIENCE, V359, P866, DOI 10.1126/science.aas9102
   Kaminska B, 2013, ADV EXP MED BIOL, V986, P171, DOI 10.1007/978-94-007-4719-7_9
   Kaminska K, 2019, MOL DIAGN THER, V23, P83, DOI 10.1007/s40291-018-0371-7
   Kebebew E, 2007, ANN SURG, V246, P466, DOI 10.1097/SLA.0b013e318148563d
   Khanmohammadi A, 2020, TALANTA, V206, DOI 10.1016/j.talanta.2019.120251
   Khwaja FW, 2007, J PROTEOME RES, V6, P559, DOI 10.1021/pr060240z
   Kim WH, 2019, ANALYST, V144, P1768, DOI 10.1039/c8an01745j
   Kiviniemi A, 2015, J NEURO-ONCOL, V124, P237, DOI 10.1007/s11060-015-1829-7
   Kleinschmidt-DeMasters BK, 2013, AM J SURG PATHOL, V37, P685, DOI 10.1097/PAS.0b013e31827f9c5e
   Knüpfer MM, 1999, CLIN EXP METASTAS, V17, P71
   Kozomara A, 2019, NUCLEIC ACIDS RES, V47, pD155, DOI 10.1093/nar/gky1141
   Krell A, 2019, NEUROPATH APPL NEURO, V45, P441, DOI 10.1111/nan.12532
   Kuhn P, 2012, PHYS BIOL, V9, DOI 10.1088/1478-3975/9/1/010301
   Lai SW, 2020, CANCERS, V12, DOI 10.3390/cancers12020380
   Lavon I, 2010, NEURO-ONCOLOGY, V12, P173, DOI 10.1093/neuonc/nop041
   Le Ru EC, 2009, PRINCIPLES OF SURFACE-ENHANCED RAMAN SPECTROSCOPY: AND RELATED PLASMONIC EFFECTS, P1
   Lee M, 2012, LAB CHIP, V12, P3720, DOI 10.1039/c2lc40353f
   Li C, 2016, J NEURO-ONCOL, V130, P11, DOI 10.1007/s11060-016-2233-7
   Li DJ, 2021, BIOSENS BIOELECTRON, V181, DOI 10.1016/j.bios.2021.113147
   Li XX, 2016, MOL NEUROBIOL, V53, P577, DOI 10.1007/s12035-014-9017-x
   Li ZZ, 2023, BIOTECHNOL APPL BIOC, V70, P518, DOI 10.1002/bab.2374
   Liu LL, 2022, CHEM ENG J, V446, DOI 10.1016/j.cej.2022.137383
   Long D. A., 2002, The Raman Effect: A Unified Treatment of the Theory of Raman Scattering by Molecules, DOI DOI 10.1002/0470845767
   Luo XL, 2013, CHEM SOC REV, V42, P5944, DOI 10.1039/c3cs60077g
   Macchia E, 2018, NAT COMMUN, V9, DOI 10.1038/s41467-018-05235-z
   Majchrzak-Celinska A, 2013, J APPL GENET, V54, P335, DOI 10.1007/s13353-013-0149-x
   Malsagova KA, 2018, BIOSENSORS-BASEL, V8, DOI 10.3390/bios8030072
   McNeill RS, 2018, PLOS ONE, V13, DOI 10.1371/journal.pone.0200014
   Miller AM, 2019, NATURE, V565, P654, DOI 10.1038/s41586-019-0882-3
   Miranda-Gonçalves V, 2016, ONCOTARGET, V7, P46335, DOI 10.18632/oncotarget.10114
   Misra S, 2011, FEBS J, V278, P1429, DOI 10.1111/j.1742-4658.2011.08071.x
   Mittal S, 2017, BIOSENS BIOELECTRON, V88, P217, DOI 10.1016/j.bios.2016.08.028
   Moller HG, 2013, MOL NEUROBIOL, V47, P131, DOI 10.1007/s12035-012-8349-7
   Mollersen K, 2017, PLOS ONE, V12, DOI 10.1371/journal.pone.0190112
   Mörén L, 2015, METABOLITES, V5, P502, DOI 10.3390/metabo5030502
   Nagashima H, 2016, NEURO-ONCOLOGY, V18, P1559, DOI 10.1093/neuonc/now090
   Nair PR, 2006, APPL PHYS LETT, V88, DOI 10.1063/1.2211310
   Nieder C., 2005, ANTICANCER RES, V25, P4506
   Nobusawa S, 2009, CLIN CANCER RES, V15, P6002, DOI 10.1158/1078-0432.CCR-09-0715
   Novara C, 2017, FARADAY DISCUSS, V205, P271, DOI 10.1039/c7fd00140a
   Osti D, 2019, CLIN CANCER RES, V25, P266, DOI 10.1158/1078-0432.CCR-18-1941
   Ostrom QT, 2019, NEURO-ONCOLOGY, V21, pV1, DOI 10.1093/neuonc/noz150
   Panosyan EH, 2017, BMC CANCER, V17, DOI 10.1186/s12885-017-3148-1
   ParvizHamidi M, 2019, BIOTECHNOL APPL BIOC, V66, P261, DOI 10.1002/bab.1707
   Pilot R, 2019, BIOSENSORS-BASEL, V9, DOI 10.3390/bios9020057
   Piwecka M, 2015, MOL ONCOL, V9, P1324, DOI 10.1016/j.molonc.2015.03.007
   Poorahong S, 2011, BIOSENS BIOELECTRON, V26, P3670, DOI 10.1016/j.bios.2011.01.026
   Qin G, 2017, MOL NEUROBIOL, V54, P3264, DOI 10.1007/s12035-016-9878-2
   Qiu GY, 2019, ADV FUNCT MATER, V29, DOI 10.1002/adfm.201806761
   Quezada C, 2018, MOL ASPECTS MED, V60, P38, DOI 10.1016/j.mam.2017.12.003
   Radoul M, 2021, METABOLITES, V11, DOI 10.3390/metabo11020109
   Ramirez J L, 2003, Rocz Akad Med Bialymst, V48, P34
   Ranjan P, 2020, ANAL BIOCHEM, V610, DOI 10.1016/j.ab.2020.113996
   Roointan A, 2019, J PHARMACEUT BIOMED, V164, P93, DOI 10.1016/j.jpba.2018.10.017
   Sampath Prakash, 2004, Cancer Control, V11, P174
   Schedin F, 2007, NAT MATER, V6, P652, DOI 10.1038/nmat1967
   Schultz Nicolai A, 2010, Cancers (Basel), V2, P1453, DOI 10.3390/cancers2031453
   Scoggin JL, 2019, BIOSENS BIOELECTRON, V126, P751, DOI 10.1016/j.bios.2018.11.023
   Selvaraj M, 2021, BIOSENS BIOELECTRON, V182, DOI 10.1016/j.bios.2021.113144
   Shankar GM, 2017, EXPERT REV MOL DIAGN, V17, P943, DOI 10.1080/14737159.2017.1374854
   Shao HL, 2012, NAT MED, V18, P1835, DOI 10.1038/nm.2994
   Shen F, 2014, NEUROSURG REV, V37, P367, DOI 10.1007/s10143-014-0539-5
   Shi L, 2010, BRAIN RES, V1352, P255, DOI 10.1016/j.brainres.2010.07.009
   Shi ZM, 2014, NEURO-ONCOLOGY, V16, P1341, DOI 10.1093/neuonc/nou084
   Singh S, 2019, BIOSENS BIOELECTRON, V137, P213, DOI 10.1016/j.bios.2019.03.065
   Siravegna G, 2017, NAT REV CLIN ONCOL, V14, P531, DOI 10.1038/nrclinonc.2017.14
   Skog J, 2008, NAT CELL BIOL, V10, P1470, DOI 10.1038/ncb1800
   So JS, 2021, FRONT CELL NEUROSCI, V15, DOI 10.3389/fncel.2021.663092
   Song J, 2017, ADV FUNCT MATER, V27, DOI 10.1002/adfm.201606506
   Song YL, 2020, MEDICINE, V99, DOI 10.1097/MD.0000000000023163
   Song YL, 2020, BIOMED RES INT, V2020, DOI 10.1155/2020/4689689
   Srinivasan S, 2011, PLOS ONE, V6, DOI 10.1371/journal.pone.0017438
   Subramani E, 2020, CANCER RES, V80, P5098, DOI 10.1158/0008-5472.CAN-20-1314
   Sun G, 2015, CANCER BIOTHER RADIO, V30, P169, DOI 10.1089/cbr.2014.1757
   Sun ZW, 2020, ANAL CHEM, V92, P3819, DOI 10.1021/acs.analchem.9b05241
   Teplyuk NM, 2012, NEURO-ONCOLOGY, V14, P689, DOI 10.1093/neuonc/nos074
   Thakur A, 2020, SCI ADV, V6, DOI 10.1126/sciadv.aaz6119
   Thakur A, 2021, BIOSENS BIOELECTRON, V191, DOI 10.1016/j.bios.2021.113476
   Thakur A, 2017, BIOSENS BIOELECTRON, V94, P400, DOI 10.1016/j.bios.2017.03.036
   Tichy J, 2016, J NEURO-ONCOL, V126, P361, DOI 10.1007/s11060-015-1978-8
   Traynor SM, 2020, J ELECTROCHEM SOC, V167, DOI 10.1149/1945-7111/ab69fd
   Verma M, 2006, CRIT REV ONCOL HEMAT, V60, P9, DOI 10.1016/j.critrevonc.2006.04.002
   Visani M, 2014, MOL ONCOL, V8, P417, DOI 10.1016/j.molonc.2013.12.010
   Vos PE, 2010, NEUROLOGY, V75, P1786, DOI 10.1212/WNL.0b013e3181fd62d2
   Wang C, 2022, MICROCHIM ACTA, V189, DOI 10.1007/s00604-022-05210-y
   Wang JF, 2019, INT J BIOL MARKER, V34, P232, DOI 10.1177/1724600819840033
   Wang J, 2017, J MOL DIAGN, V19, P24, DOI 10.1016/j.jmoldx.2016.08.007
   Wang Q, 2012, J EXP CLIN CANC RES, V31, DOI 10.1186/1756-9966-31-97
   Weaver KD, 2006, CANCER INVEST, V24, P35, DOI 10.1080/07357900500449546
   Wei XT, 2016, MOL NEUROBIOL, V53, P163, DOI 10.1007/s12035-014-8993-1
   Westphal M, 2015, NAT REV NEUROL, V11, P556, DOI 10.1038/nrneurol.2015.171
   Wolburg H, 2012, MOL ASPECTS MED, V33, P579, DOI 10.1016/j.mam.2012.02.003
   Wu CC, 2009, BIOSENS BIOELECTRON, V25, P820, DOI 10.1016/j.bios.2009.08.031
   Xu C, 2021, CHEM ENG J, V415, DOI 10.1016/j.cej.2021.128948
   Xu JJ, 2005, FRONT BIOSCI-LANDMRK, V10, P420, DOI 10.2741/1538
   Xu LZ, 2022, ACS SENSORS, V7, P253, DOI 10.1021/acssensors.1c02232
   Xu LZ, 2020, BIOSENS BIOELECTRON, V161, DOI 10.1016/j.bios.2020.112222
   Xu R, 2018, NAT REV CLIN ONCOL, V15, P617, DOI 10.1038/s41571-018-0036-9
   Yang CH, 2013, INT J CANCER, V132, P116, DOI 10.1002/ijc.27657
   Yang GJ, 2019, BIOSENS BIOELECTRON, V141, DOI 10.1016/j.bios.2019.111416
   Yang TQ, 2014, CANCER SCI, V105, P265, DOI 10.1111/cas.12351
   Yang WR, 2010, ANGEW CHEM INT EDIT, V49, P2114, DOI 10.1002/anie.200903463
   Ye XY, 2017, ONCOTARGET, V8, P26394, DOI 10.18632/oncotarget.14445
   Yoo SM, 2016, TRENDS BIOTECHNOL, V34, P7, DOI 10.1016/j.tibtech.2015.09.012
   Yoshida T, 2012, PATHOL INT, V62, P463, DOI 10.1111/j.1440-1827.2012.02823.x
   Zhang R, 2016, MOL NEUROBIOL, V53, P1452, DOI 10.1007/s12035-014-9079-9
   Zhang W, 2016, MOL NEUROBIOL, V53, P2354, DOI 10.1007/s12035-015-9187-1
   Zhang W, 2012, NEURO-ONCOLOGY, V14, P712, DOI 10.1093/neuonc/nos089
   Zhang YM, 2019, BIOMED RES INT-UK, V2019, DOI 10.1155/2019/4015969
   Zhao C, 2018, BIOCHEM BIOPH RES CO, V502, P324, DOI 10.1016/j.bbrc.2018.05.140
   Zhou Y, 2019, CLIN NEUROL NEUROSUR, V176, P103, DOI 10.1016/j.clineuro.2018.12.005
NR 182
TC 0
Z9 0
U1 11
U2 23
PU AIP Publishing
PI MELVILLE
PA 1305 WALT WHITMAN RD, STE 300, MELVILLE, NY 11747-4501 USA
EI 1932-1058
J9 BIOMICROFLUIDICS
JI Biomicrofluidics
PD JAN
PY 2023
VL 17
IS 1
AR 011502
DI 10.1063/5.0135525
PG 20
WC Biochemical Research Methods; Biophysics; Nanoscience & Nanotechnology;
   Physics, Fluids & Plasmas
WE Science Citation Index Expanded (SCI-EXPANDED)
SC Biochemistry & Molecular Biology; Biophysics; Science & Technology -
   Other Topics; Physics
GA 9E8RZ
UT WOS:000937048200001
PM 36844882
DA 2024-03-10
ER

PT J
AU Combs, SE
   Kessel, KA
   Hesse, J
   Straube, C
   Zimmer, C
   Schmidt-Graf, F
   Schlegel, J
   Gempt, J
   Meyer, B
AF Combs, Stephanie E.
   Kessel, Kerstin A.
   Hesse, Josefine
   Straube, Christoph
   Zimmer, Claus
   Schmidt-Graf, Friederike
   Schlegel, Juergen
   Gempt, Jens
   Meyer, Bernhard
TI Moving Second Courses of Radiotherapy Forward: Early Re-Irradiation
   After Surgical Resection for Recurrent Gliomas Improves Efficacy With
   Excellent Tolerability
SO NEUROSURGERY
LA English
DT Article
DE Recurrent glioma; Surgical resection; Re-irradiation; Survival
ID FRACTIONATED STEREOTACTIC RADIOTHERAPY; AMINO-ACID PET; TUMOR VOLUME;
   PHASE-II; GLIOBLASTOMA; BRAIN; MANAGEMENT; SURVIVAL; EXTENT
AB BACKGROUND: Generally, re-irradiation (Re-RT) is offered to patients with glioma recurrences with macroscopic lesions. Results are discussed controversially, and some centers postulate limited benefit of Re-RT. Re-RT is generally offered to tumors up to 4 cm in diameter. Re-resection is also discussed controversially; however, recent studies have shown significant benefit.
   OBJECTIVE: To combine proactive re-resection and early Re-RT in patients with recurrent glioma.
   METHODS: We included 108 patients treated between 2002 and 2016 for recurrent glioma. All patients underwent surgical resection for recurrence; Re-RT was applied with a median dose of 37.5 Gy (range 25 Gy-57Gy/equivalent dose in 2Gy fractions [EQD2]) with highprecision techniques. All patients were followed prospectively in an interdisciplinary follow-up program.
   RESULTS: Median follow-up after Re-RT was 7 mo. Median survival after surgery and Re-RT was 12 mo (range 1-102 mo). Complete resection had a significant impact on the outcome (P =.03). The strongest predictors of outcome were MGMT-promotor methylation and Karnofsky Performance Score and time interval between primary and second RT.
   CONCLUSION: Proactive resection of tumor recurrences combined with early Re-RT conveys into promising outcome in recurrent glioma. Complete resection and early Re-RT lead to improved survival. Thus, moving Re-RT to an earlier timepoint during the treatment of recurrent glioma, eg after complete macroscopic removal of the tumor, may be crucial for treatment optimization. Using advanced RT techniques, side effects are low. Currently, this concept is evaluated in the GLIOCAVE/NOA 17 trial.
C1 [Combs, Stephanie E.; Kessel, Kerstin A.; Hesse, Josefine; Straube, Christoph] TUM, Dept Radiat Oncol, Ismaninger Str 22, D-81675 Munich, Germany.
   [Combs, Stephanie E.; Kessel, Kerstin A.] Helmholtz Zentrum Munchen, Inst Innovat Radiotherapy iRT, Neuherberg, Germany.
   [Combs, Stephanie E.] Deutsch Konsortium Translat Krebsforschung Dktk, Partner Site Munich, Munich, Germany.
   [Zimmer, Claus] TUM, Dept Neuroradiol, Munich, Germany.
   [Schmidt-Graf, Friederike] TUM, Dept Neurol, Munich, Germany.
   [Schlegel, Juergen] TUM, Dept Neuropathol, Munich, Germany.
   [Gempt, Jens; Meyer, Bernhard] TUM, Dept Neurosurg, Ismaninger Str 22, Munich, Germany.
C3 Technical University of Munich; Helmholtz Association; Helmholtz-Center
   Munich - German Research Center for Environmental Health; Technical
   University of Munich; Technical University of Munich; Technical
   University of Munich; Technical University of Munich
RP Combs, SE (通讯作者)，TUM, Dept Radiat Oncol, Ismaninger Str 22, D-81675 Munich, Germany.
EM Stephanie.combs@tum.de
RI Meyer, Bernhard/AAH-3329-2019
OI Meyer, Bernhard/0000-0001-6486-7955; Gempt, Jens/0000-0003-4123-4690;
   Schlegel, Jurgen/0000-0002-5544-2717
CR Bauman GS, 1996, INT J RADIAT ONCOL, V36, P433, DOI 10.1016/S0360-3016(96)00315-X
   Bloch O, 2012, J NEUROSURG, V117, P1032, DOI 10.3171/2012.9.JNS12504
   Blonigen BJ, 2010, INT J RADIAT ONCOL, V77, P996, DOI 10.1016/j.ijrobp.2009.06.006
   Combs SE, 2005, J CLIN ONCOL, V23, P8863, DOI 10.1200/JCO.2005.03.4157
   Combs SE, 2008, J NEURO-ONCOL, V89, P205, DOI 10.1007/s11060-008-9607-4
   Combs SE, 2007, BMC CANCER, V7, DOI 10.1186/1471-2407-7-167
   Fogh SE, 2010, J CLIN ONCOL, V28, P3048, DOI 10.1200/JCO.2009.25.6941
   Glass J, 1997, AM J CLIN ONCOL-CANC, V20, P226, DOI 10.1097/00000421-199706000-00002
   Grosu AL, 2005, INT J RADIAT ONCOL, V63, P511, DOI 10.1016/j.ijrobp.2005.01.056
   Ille S, 2016, ACTA NEUROCHIR, V158, P2265, DOI 10.1007/s00701-016-2968-0
   Karger CP, 2002, RADIAT RES, V158, P545, DOI 10.1667/0033-7587(2002)158[0545:DRCFLF]2.0.CO;2
   LAING RW, 1993, RADIOTHER ONCOL, V27, P22, DOI 10.1016/0167-8140(93)90040-F
   Lederman G, 2000, AM J CLIN ONCOL-CANC, V23, P155, DOI 10.1097/00000421-200004000-00010
   Mayer R, 2008, INT J RADIAT ONCOL, V70, P1350, DOI 10.1016/j.ijrobp.2007.08.015
   Minniti G, 2011, J NEURO-ONCOL, V103, P683, DOI 10.1007/s11060-010-0446-8
   Minniti G, 2013, J NEURO-ONCOL, V111, P187, DOI 10.1007/s11060-012-0999-9
   Montemurro N, 2016, CLIN NEUROL NEUROSUR, V142, P60, DOI 10.1016/j.clineuro.2016.01.010
   Nieder C, 2016, ANTICANCER RES, V36, P4985, DOI 10.21873/anticanres.11067
   Obermueller T, 2015, BMC NEUROL, V15, DOI 10.1186/s12883-015-0476-0
   Oehlke O, 2016, BMC CANCER, V16, DOI 10.1186/s12885-016-2806-z
   Olson JJ, 2014, J NEURO-ONCOL, V118, P557, DOI 10.1007/s11060-013-1339-4
   Oppenlander ME, 2014, J NEUROSURG, V120, P846, DOI 10.3171/2013.12.JNS13184
   Palmer JD, 2015, J NEURO-ONCOL, V124, P215, DOI 10.1007/s11060-015-1825-y
   Ringel F, 2016, NEURO-ONCOLOGY, V18, P96, DOI 10.1093/neuonc/nov145
   Shepherd SF, 1997, INT J RADIAT ONCOL, V37, P393, DOI 10.1016/S0360-3016(96)00455-5
   Shiban E, 2015, J NEUROSURG, V123, P301, DOI 10.3171/2014.11.JNS141555
   Straube C, 2018, BMC CANCER, V18, DOI 10.1186/s12885-017-3928-7
   Suchorska B, 2016, NEURO-ONCOLOGY, V18, P549, DOI 10.1093/neuonc/nov326
   Sughrue ME, 2015, NEUROSURG FOCUS, V38, DOI 10.3171/2014.12.FOCUS14726
   VanderSpek L, 2008, CAN J NEUROL SCI, V35, P57, DOI 10.1017/S0317167100007563
   Wick W, 2014, CLIN CANCER RES, V20, P6304, DOI 10.1158/1078-0432.CCR-14-0951-T
NR 31
TC 11
Z9 11
U1 0
U2 2
PU OXFORD UNIV PRESS INC
PI CARY
PA JOURNALS DEPT, 2001 EVANS RD, CARY, NC 27513 USA
SN 0148-396X
EI 1524-4040
J9 NEUROSURGERY
JI Neurosurgery
PD DEC
PY 2018
VL 83
IS 6
BP 1241
EP 1248
DI 10.1093/neuros/nyx629
PG 8
WC Clinical Neurology; Surgery
WE Science Citation Index Expanded (SCI-EXPANDED)
SC Neurosciences & Neurology; Surgery
GA HF6PH
UT WOS:000454360000036
PM 29462372
DA 2024-03-10
ER

PT J
AU Chung, C
   Sweha, SR
   Pratt, D
   Tamrazi, B
   Panwalkar, P
   Banda, A
   Bayliss, J
   Hawes, D
   Yang, FS
   Lee, HJ
   Shan, MR
   Cieslik, M
   Qin, TT
   Werner, CK
   Wahl, DR
   Lyssiotis, CA
   Bian, ZG
   Shotwell, JB
   Yadav, VN
   Koschmann, C
   Chinnaiyan, AM
   Blüml, S
   Judkins, AR
   Venneti, S
AF Chung, Chan
   Sweha, Stefan R.
   Pratt, Drew
   Tamrazi, Benita
   Panwalkar, Pooja
   Banda, Adam
   Bayliss, Jill
   Hawes, Debra
   Yang, Fusheng
   Lee, Ho-Joon
   Shan, Mengrou
   Cieslik, Marcin
   Qin, Tingting
   Werner, Christian K.
   Wahl, Daniel R.
   Lyssiotis, Costas A.
   Bian, Zhiguo
   Shotwell, J. Brad
   Yadav, Viveka Nand
   Koschmann, Carl
   Chinnaiyan, Arul M.
   Bluml, Stefan
   Judkins, Alexander R.
   Venneti, Sriram
TI Integrated Metabolic and Epigenomic Reprograming by H3K27M Mutations in
   Diffuse Intrinsic Pontine Gliomas
SO CANCER CELL
LA English
DT Article
ID PEDIATRIC HIGH-GRADE; HISTONE DEMETHYLATION; DRIVER MUTATIONS; BRAIN;
   INHIBITION; TUMORS; H3F3A; METHYLATION; EXPRESSION; GROWTH
AB H3K27M diffuse intrinsic pontine gliomas (DIPGs) are fatal and lack treatments, They mainly harbor H3.3K27M mutations resulting in H3K27me3 reduction. Integrated analysis in H3.3K27M cells, tumors, and in vivo imaging in patients showed enhanced glycolysis, glutaminolysis, and tricarboxylic acid cycle metabolism with high al pha-ketog lutarate (alpha-KG) production. Glucose and/or glutamine-derived alpha-KG maintained low H3K27me3 in H3.3K27M cells, and inhibition of key enzymes in glycolysis or glutaminolysis increased H3K27me3, altered chromatin accessibility, and prolonged survival in animal models. Previous studies have shown that mutant isocitrate-dehydrogenase (mIDH)1/2 glioma cells convert alpha-KG to D-2-hydroxyglutarate (D-2HG) to increase H3K27me3. Here, we show that H3K27M and IDH1 mutations are mutually exclusive and experimentally synthetic lethal. Overall, we demonstrate that H3.3K27M and mIDH1 hijack a conserved and critical metabolic pathway in opposing ways to maintain their preferred epigenetic state. Consequently, interruption of this metabolic/epigenetic pathway showed potent efficacy in preclinical models, suggesting key therapeutic targets for much needed treatments.
C1 [Chung, Chan; Sweha, Stefan R.; Pratt, Drew; Panwalkar, Pooja; Banda, Adam; Bayliss, Jill; Venneti, Sriram] Univ Michigan, Michigan Med, Dept Pathol, Lab Brain Tumor Metab & Epigenet,Med Sch, 3520E MSRB 1,1150 West Med Ctr Dr, Ann Arbor, MI 48109 USA.
   [Sweha, Stefan R.] Univ Michigan, Neurosci Grad Program, Med Sch, Ann Arbor, MI 48109 USA.
   [Tamrazi, Benita; Bluml, Stefan] Univ Southern Calif, Childrens Hosp Los Angeles, Keck Sch Med, Dept Radiol, Los Angeles, CA 90027 USA.
   [Hawes, Debra; Yang, Fusheng; Judkins, Alexander R.] Univ Southern Calif, Childrens Hosp Los Angeles, Keck Sch Med, Dept Pathol & Lab Med, Los Angeles, CA 90027 USA.
   [Lee, Ho-Joon; Shan, Mengrou; Lyssiotis, Costas A.] Univ Michigan, Dept Mol & Integrat Physiol, Med Sch, Ann Arbor, MI 48109 USA.
   [Chung, Chan; Pratt, Drew; Panwalkar, Pooja; Banda, Adam; Bayliss, Jill; Cieslik, Marcin; Chinnaiyan, Arul M.; Venneti, Sriram] Univ Michigan, Dept Pathol, Med Sch, Ann Arbor, MI 48109 USA.
   [Cieslik, Marcin; Chinnaiyan, Arul M.] Univ Michigan, Michigan Ctr Translat Pathol, Howard Hughes Med Inst, Ann Arbor, MI 48109 USA.
   [Qin, Tingting] Univ Michigan, Dept Computat Med & Bioinformat, Med Sch, Ann Arbor, MI 48109 USA.
   [Werner, Christian K.; Wahl, Daniel R.] Univ Michigan, Dept Radiat Oncol, Med Sch, Ann Arbor, MI 48109 USA.
   [Bian, Zhiguo; Shotwell, J. Brad] AbbVie, Centralized Med Chem, 1 North Waukegan Rd, N Chicago, IL 60064 USA.
   [Yadav, Viveka Nand; Koschmann, Carl; Venneti, Sriram] Univ Michigan, Dept Pediat & Communicable Dis, Med Sch, Ann Arbor, MI 48109 USA.
C3 University of Michigan System; University of Michigan; University of
   Michigan System; University of Michigan; Children's Hospital Los
   Angeles; University of Southern California; University of Southern
   California; Children's Hospital Los Angeles; University of Michigan
   System; University of Michigan; University of Michigan System;
   University of Michigan; University of Michigan System; University of
   Michigan; Howard Hughes Medical Institute; University of Michigan
   System; University of Michigan; University of Michigan System;
   University of Michigan; AbbVie; University of Michigan System;
   University of Michigan
RP Venneti, S (通讯作者)，Univ Michigan, Michigan Med, Dept Pathol, Lab Brain Tumor Metab & Epigenet,Med Sch, 3520E MSRB 1,1150 West Med Ctr Dr, Ann Arbor, MI 48109 USA.; Venneti, S (通讯作者)，Univ Michigan, Dept Pathol, Med Sch, Ann Arbor, MI 48109 USA.; Venneti, S (通讯作者)，Univ Michigan, Dept Pediat & Communicable Dis, Med Sch, Ann Arbor, MI 48109 USA.
EM svenneti@med.umich.edu
RI Lyssiotis, Costas A/AAI-1923-2019; Panwalkar, Pooja/N-9274-2019;
   Panwalkar, Pooja/AAX-5504-2021
OI Lyssiotis, Costas A/0000-0001-9309-6141; Panwalkar,
   Pooja/0000-0001-7223-0452; Pratt, Drew/0000-0003-3583-8308; Bayliss,
   Jill/0000-0002-7995-5584; Chung, Chan/0000-0003-0510-8996; Lee,
   Ho-Joon/0000-0003-3616-5387
FU Chad Tough Foundation; NINDS [R01NS110572]; Mathew Larson Foundation;
   St. Baldrick's Foundation; Claire McKenna Foundation; Alex's Lemonade
   Stand Foundation for Childhood Cancer; Storm The Heavens Foundation;
   Michael Mosier Defeat DIPG Foundation fellowship award; Sidney Kimmel
   Foundation; Doris Duke Foundation; Sontag Foundation; Taubman Research
   Institute; Rudi Schulte Research Institute; Ian's Friends Foundation;
   NIH/NINDS [K08NS099427-01]
FX We would like to thank Dr. Ali Shilatifard for providing ChIP-seq data
   and Drs. Peter Lewis, Chao Lu, and Lydia Finley for providing helpful
   comments. The authors would like to thank Drs. Venkatesha Basrur and
   AIexander Nesvizhskii for proteomics analyses and Dr. Masha G. Savelieff
   for expert editorial assistance. We would like to thank the Chad Tough
   Foundation (led by Tammi Carr, Jason Carr, and Lloyd Carr) and the
   University of Michigan Chad Carr Pediatric Brain Tumor Center (led by
   Drs. Valerie Opipari and Rajen Mody) for leading the fight against DIPG
   and supporting this work. This work was supported by the Chad Tough
   Foundation (S.V.), NINDS R01NS110572 (S.V.), Mathew Larson Foundation
   (S.V.), St. Baldrick's Foundation (S.V.), Claire McKenna Foundation
   (S.V.), Alex's Lemonade Stand Foundation for Childhood Cancer (S.V.),
   Storm The Heavens Foundation (S.V.), and a joint Chad Tough Foundation
   and Michael Mosier Defeat DIPG Foundation fellowship award (C.C.). The
   Venneti lab is also supported by grants from the Sidney Kimmel, Doris
   Duke and Sontag Foundations and the Taubman Research Institute (S.V. is
   the Julie Reyes Taubman Scholar). The Bl_uml lab at Children's Hospital
   Los Angeles has been supported by the Rudi Schulte Research Institute
   and the Ian's Friends Foundation. C.J.K. acknowledges support from
   NIH/NINDS K08NS099427-01.
CR Agnihotri S, 2019, CLIN CANCER RES, V25, P844, DOI 10.1158/1078-0432.CCR-18-1854
   Anastas JN, 2019, CANCER CELL, V36, P528, DOI 10.1016/j.ccell.2019.09.005
   Bayliss J, 2016, SCI TRANSL MED, V8, DOI 10.1126/scitranslmed.aah6904
   Bender S, 2013, CANCER CELL, V24, P660, DOI 10.1016/j.ccr.2013.10.006
   Blüml S, 2011, NEURO-ONCOLOGY, V13, P1107, DOI 10.1093/neuonc/nor087
   Carey BW, 2015, NATURE, V518, P413, DOI 10.1038/nature13981
   Chan KM, 2013, GENE DEV, V27, P985, DOI 10.1101/gad.217778.113
   Duncan CG, 2012, GENOME RES, V22, P2339, DOI 10.1101/gr.132738.111
   Filbin MG, 2018, SCIENCE, V360, P331, DOI 10.1126/science.aao4750
   Fontebasso AM, 2013, BRAIN PATHOL, V23, P210, DOI 10.1111/bpa.12023
   Grasso CS, 2015, NAT MED, V21, P555, DOI 10.1038/nm.3855
   Guo DL, 2009, P NATL ACAD SCI USA, V106, P12932, DOI 10.1073/pnas.0906606106
   Halbrook CJ, 2019, CELL METAB, V29, P1390, DOI 10.1016/j.cmet.2019.02.001
   Hanaford AR, 2019, TRANSL ONCOL, V12, P1314, DOI 10.1016/j.tranon.2019.05.013
   Harutyunyan AS, 2019, NAT COMMUN, V10, DOI 10.1038/s41467-019-09140-x
   Hashizume R, 2014, NAT MED, V20, P1394, DOI 10.1038/nm.3716
   Jakob CG, 2018, J MED CHEM, V61, P6647, DOI 10.1021/acs.jmedchem.8b00305
   Johnson RA, 2010, NATURE, V466, P632, DOI 10.1038/nature09173
   Krug B, 2019, CANCER CELL, V35, P782, DOI 10.1016/j.ccell.2019.04.004
   Larson JD, 2019, CANCER CELL, V35, P140, DOI 10.1016/j.ccell.2018.11.015
   Lee HJ, 2019, METABOLOMICS, V15, DOI 10.1007/s11306-019-1564-8
   Lemberg KM, 2018, MOL CANCER THER, V17, P1824, DOI 10.1158/1535-7163.MCT-17-1148
   Lewis PW, 2013, SCIENCE, V340, P857, DOI 10.1126/science.1232245
   Loenarz C, 2008, NAT CHEM BIOL, V4, P152, DOI 10.1038/nchembio0308-152
   Losman JA, 2013, GENE DEV, V27, P836, DOI 10.1101/gad.217406.113
   Lu C, 2016, SCIENCE, V352, P844, DOI 10.1126/science.aac7272
   Lu C, 2012, NATURE, V483, P474, DOI 10.1038/nature10860
   Mackay A, 2017, CANCER CELL, V32, P520, DOI 10.1016/j.ccell.2017.08.017
   Mohammad F, 2017, NAT MED, V23, P483, DOI 10.1038/nm.4293
   Momcilovic M, 2018, CANCER CELL, V33, P905, DOI 10.1016/j.ccell.2018.04.002
   La Madrid AM, 2015, FRONT ONCOL, V5, DOI 10.3389/fonc.2015.00148
   Nagaraja S, 2017, CANCER CELL, V31, P635, DOI 10.1016/j.ccell.2017.03.011
   Pan M, 2016, NAT CELL BIOL, V18, P1090, DOI 10.1038/ncb3410
   Panigrahy A, 2006, AM J NEURORADIOL, V27, P560
   Panwalkar P, 2017, ACTA NEUROPATHOL, V134, P705, DOI 10.1007/s00401-017-1752-4
   PARDRIDGE WM, 1982, J NEUROCHEM, V38, P560, DOI 10.1111/j.1471-4159.1982.tb08663.x
   Patel SK, 2020, NEURO-ONCOLOGY, V22, P381, DOI 10.1093/neuonc/noz197
   Piunti A, 2017, NAT MED, V23, P493, DOI 10.1038/nm.4296
   PROVENCHER SW, 1993, MAGNET RESON MED, V30, P672, DOI 10.1002/mrm.1910300604
   Sasaki M, 2012, NATURE, V488, P656, DOI 10.1038/nature11323
   Schwartzentruber J, 2012, NATURE, V482, P226, DOI [10.1038/nature10833, 10.1007/s13311-012-0137-6]
   Stafford JM, 2018, SCI ADV, V4, DOI 10.1126/sciadv.aau5935
   Sturm D, 2012, CANCER CELL, V22, P425, DOI 10.1016/j.ccr.2012.08.024
   TeSlaa T, 2016, CELL METAB, V24, P485, DOI 10.1016/j.cmet.2016.07.002
   Turcan S, 2012, NATURE, V483, P479, DOI 10.1038/nature10866
   Venneti S, 2017, ANNU REV PATHOL-MECH, V12, P515, DOI 10.1146/annurev-pathol-012615-044329
   Venneti S, 2014, ACTA NEUROPATHOL, V128, P743, DOI 10.1007/s00401-014-1338-3
   Venneti S, 2013, BRAIN PATHOL, V23, P558, DOI 10.1111/bpa.12042
   Wu G, 2012, NAT GENET, V44, P251, DOI 10.1038/ng.1102
NR 49
TC 68
Z9 81
U1 1
U2 17
PU CELL PRESS
PI CAMBRIDGE
PA 50 HAMPSHIRE ST, FLOOR 5, CAMBRIDGE, MA 02139 USA
SN 1535-6108
EI 1878-3686
J9 CANCER CELL
JI Cancer Cell
PD SEP 14
PY 2020
VL 38
IS 3
BP 334
EP +
DI 10.1016/j.ccell.2020.07.008
PG 25
WC Oncology; Cell Biology
WE Science Citation Index Expanded (SCI-EXPANDED)
SC Oncology; Cell Biology
GA OF2AL
UT WOS:000581017400012
PM 32795401
OA hybrid, Green Accepted
DA 2024-03-10
ER

PT J
AU Jacoby, E
   Yalon, M
   Leitner, M
   Cohen, ZR
   Cohen, Y
   Fisher, T
   Eder, S
   Amariglio, N
   Rechavi, G
   Cazacu, S
   Xiang, CL
   Mikkelsen, T
   Brodie, C
   Toren, A
AF Jacoby, Elad
   Yalon, Michal
   Leitner, Moshe
   Cohen, Zvi R.
   Cohen, Yehudit
   Fisher, Tamar
   Eder, Sarit
   Amariglio, Ninette
   Rechavi, Gideon
   Cazacu, Simona
   Xiang, Cunli
   Mikkelsen, Tom
   Brodie, Chaya
   Toren, Amos
TI Related to testes-specific, vespid and pathogenesis protein-1 is
   regulated by methylation in glioblastoma
SO ONCOLOGY LETTERS
LA English
DT Article
DE related to testes-specific vespid and pathogenesis protein-1;
   methylation; glioblastoma; glioma pathogenesis-related protein 1
ID TUMOR-SUPPRESSOR ACTIVITIES; DNA METHYLATION; GENE; RTVP-1; EXPRESSION;
   HYPERMETHYLATION; SURVIVAL
AB Related to testes-specific, vespid and pathogenesis protein-1 (RTVP-1), also known as glioma pathogenesis-related protein 1, is highly expressed and has oncogenic features in glioblastoma (GBM; World Health Organization class IV). Promoter methylation has been found to control RTVP-1 expression in prostate carcinoma, Wilms' tumor, acute myeloid leukemia and melanoma. In this bi-institutional study, the methylation status of RTVP-1 in astrocytic brain malignancies (GBM and oligodendroglioma) was examined. The RTVP-1 promoter was hypomethylated in GBM compared with non-tumor brain samples, but was hypermethylated in oligodendroglioma. RTVP-1 methylation correlated with RTVP-1 expression at the mRNA level. In GBM, hypermethylation of the RTVP-1 promoter was associated with improved overall survival although with no statistical significance.
C1 [Jacoby, Elad; Yalon, Michal; Toren, Amos] Tel Aviv Univ, Sackler Sch Med, Chaim Sheba Med Ctr, Dept Pediat Hematol & Oncol, IL-52621 Tel Aviv, Israel.
   [Jacoby, Elad; Yalon, Michal; Leitner, Moshe; Cohen, Yehudit; Fisher, Tamar; Eder, Sarit; Amariglio, Ninette; Rechavi, Gideon; Toren, Amos] Tel Aviv Univ, Sackler Sch Med, Chaim Sheba Med Ctr, Canc Res Ctr, IL-52621 Tel Aviv, Israel.
   [Cohen, Zvi R.] Tel Aviv Univ, Sackler Sch Med, Chaim Sheba Med Ctr, Dept Neurosurg, IL-52621 Tel Aviv, Israel.
   [Cazacu, Simona; Xiang, Cunli; Mikkelsen, Tom; Brodie, Chaya] Henry Ford Hosp, Dept Neurosurg, Hermelin Brain Tumor Ctr, Davidson Lab Cell Signaling & Tumorigenesis, Detroit, MI 48202 USA.
   [Brodie, Chaya] Bar Ilan Univ, Mina & Everard Goodman Fac Life Sci, IL-52900 Ramat Gan, Tel Aviv, Israel.
C3 Chaim Sheba Medical Center; Sackler Faculty of Medicine; Chaim Sheba
   Medical Center; Sackler Faculty of Medicine; Chaim Sheba Medical Center;
   Sackler Faculty of Medicine; Henry Ford Health System; Henry Ford
   Hospital; Bar Ilan University
RP Jacoby, E (通讯作者)，Tel Aviv Univ, Sackler Sch Med, Chaim Sheba Med Ctr, Dept Pediat Hematol & Oncol, IL-52621 Tel Aviv, Israel.
EM jacobyelad@gmail.com
OI Jacoby, Elad/0000-0003-1411-8942
CR Awasthi A, 2013, FRONT ONCOL, V3, DOI 10.3389/fonc.2013.00225
   Bier A, 2013, ONCOTARGET, V4, P665, DOI 10.18632/oncotarget.928
   Chilukamarri L, 2007, NEOPLASIA, V9, P970, DOI 10.1593/neo.07661
   Dong SM, 2001, J NEUROPATH EXP NEUR, V60, P808, DOI 10.1093/jnen/60.8.808
   Ehrich M, 2005, P NATL ACAD SCI USA, V102, P15785, DOI 10.1073/pnas.0507816102
   Esteller M, 2008, NEW ENGL J MED, V358, P1148, DOI 10.1056/NEJMra072067
   Everhard S, 2009, NEURO-ONCOLOGY, V11, P348, DOI 10.1215/15228517-2009-001
   Jeswani S, 2013, NEUROSURGERY, V73, P240, DOI 10.1227/01.neu.0000430288.85680.37
   Li L, 2008, CANCER RES, V68, P434, DOI 10.1158/0008-5472.CAN-07-2931
   Liang Ting, 2009, Zhong Nan Da Xue Xue Bao Yi Xue Ban, V34, P388
   Louis DN, 2007, ACTA NEUROPATHOL, V114, P547, DOI 10.1007/s00401-007-0278-6
   Martinez R, 2009, EPIGENETICS-US, V4, P255, DOI 10.4161/epi.9130
   MURPHY EV, 1995, GENE, V159, P131, DOI 10.1016/0378-1119(95)00061-A
   Noushmehr Houtan, 2010, Cancer Cell, V17, P510, DOI 10.1016/j.ccr.2010.03.017
   Ren CH, 2002, MOL CELL BIOL, V22, P3345, DOI 10.1128/MCB.22.10.3345-3357.2002
   Ren CZ, 2004, CANCER RES, V64, P969, DOI 10.1158/0008-5472.CAN-03-2592
   Rich T, 1996, GENE, V180, P125, DOI 10.1016/S0378-1119(96)00431-3
   Rosenzweig T, 2006, CANCER RES, V66, P4139, DOI 10.1158/0008-5472.CAN-05-2851
   Thompson TC, 2010, YONSEI MED J, V51, P479, DOI 10.3349/ymj.2010.51.4.479
   Wolter M, 2001, J NEUROPATH EXP NEUR, V60, P1170, DOI 10.1093/jnen/60.12.1170
   Xiang CL, 2007, BIOCHEM BIOPH RES CO, V362, P612, DOI 10.1016/j.bbrc.2007.08.138
NR 21
TC 8
Z9 8
U1 0
U2 3
PU SPANDIDOS PUBL LTD
PI ATHENS
PA POB 18179, ATHENS, 116 10, GREECE
SN 1792-1074
EI 1792-1082
J9 ONCOL LETT
JI Oncol. Lett.
PD APR
PY 2014
VL 7
IS 4
BP 1209
EP 1212
DI 10.3892/ol.2014.1829
PG 4
WC Oncology
WE Science Citation Index Expanded (SCI-EXPANDED)
SC Oncology
GA AE9FT
UT WOS:000334311900052
PM 24944694
OA Green Submitted, gold, Green Published
DA 2024-03-10
ER

PT J
AU Freire, NH
   Jaeger, MD
   de Farias, CB
   Nör, C
   Souza, BK
   Gregianin, L
   Brunetto, AT
   Roesler, R
AF Freire, Natalia Hogetop
   Jaeger, Mariane da Cunha
   de Farias, Caroline Brunetto
   Nor, Carolina
   Souza, Barbara Kunzler
   Gregianin, Lauro
   Brunetto, Andre Tesainer
   Roesler, Rafael
TI Targeting the epigenome of cancer stem cells in pediatric nervous system
   tumors
SO MOLECULAR AND CELLULAR BIOCHEMISTRY
LA English
DT Article; Early Access
DE Epigenetic; Medulloblastoma; Neuroblastoma; Pediatric glioma; Cancer
   stem cells
ID HISTONE DEACETYLASE INHIBITOR; PHASE-I TRIAL; INTRINSIC PONTINE GLIOMA;
   HIGH-GRADE GLIOMAS; MYELODYSPLASTIC SYNDROMES; GENE-EXPRESSION; VALPROIC
   ACID; SOLID TUMORS; REFRACTORY NEUROBLASTOMA; CHILDHOOD-CANCER
AB Medulloblastoma, neuroblastoma, and pediatric glioma account for almost 30% of all cases of pediatric cancers. Recent evidence indicates that pediatric nervous system tumors originate from stem or progenitor cells and present a subpopulation of cells with highly tumorigenic and stem cell-like features. These cancer stem cells play a role in initiation, progression, and resistance to treatment of pediatric nervous system tumors. Histone modification, DNA methylation, chromatin remodeling, and microRNA regulation display a range of regulatory activities involved in cancer origin and progression, and cellular identity, especially those associated with stem cell features, such as self-renewal and pluripotent differentiation potential. Here, we review the contribution of different epigenetic mechanisms in pediatric nervous system tumor cancer stem cells. The choice between a differentiated and undifferentiated state can be modulated by alterations in the epigenome through the regulation of stemness genes such as CD133, SOX2, and BMI1 and the activation neuronal of differentiation markers, RBFOX3, GFAP, and S100B. Additionally, we highlighted the stage of development of epigenetic drugs and the clinical benefits and efficacy of epigenetic modulators in pediatric nervous system tumors.
C1 [Freire, Natalia Hogetop; Jaeger, Mariane da Cunha; de Farias, Caroline Brunetto; Gregianin, Lauro; Brunetto, Andre Tesainer; Roesler, Rafael] Univ Fed Rio Grande do Sul, Clin Hosp CPE HCPA, Expt Res Ctr, Canc & Neurobiol Lab, Porto Alegre, RS, Brazil.
   [Freire, Natalia Hogetop; Roesler, Rafael] Univ Fed Rio Grande Sul UFRGS, Ctr Biotechnol, Grad Program Cellular & Mol Biol, Av Bento Goncalves 9500,Setor 4,Campus Vale, BR-91501970 Porto Alegre, Brazil.
   [Jaeger, Mariane da Cunha; de Farias, Caroline Brunetto; Brunetto, Andre Tesainer] Childrens Canc Inst, Porto Alegre, RS, Brazil.
   [Nor, Carolina] Hosp Sick Children, Arthur & Sonia Labatt Brain Tumour Res Ctr, Toronto, ON, Canada.
   [Nor, Carolina] Hosp Sick Children, Dev & Stem Cell Biol Program, Toronto, ON, Canada.
   [Souza, Barbara Kunzler] Epigen Biosci, Canoas, RS, Brazil.
   [Gregianin, Lauro] Univ Fed Rio Grande do Sul, Sch Med, Dept Pediat, Porto Alegre, RS, Brazil.
   [Gregianin, Lauro] Univ Fed Rio Grande do Sul, Clin Hosp, Pediat Oncol Serv, Porto Alegre, RS, Brazil.
   [Roesler, Rafael] Univ Fed Rio Grande do Sul, Inst Basic Hlth Sci, Dept Pharmacol, Porto Alegre, RS, Brazil.
C3 Universidade Federal do Rio Grande do Sul; Universidade Federal do Rio
   Grande do Sul; University of Toronto; Hospital for Sick Children
   (SickKids); University of Toronto; Hospital for Sick Children
   (SickKids); Universidade Federal do Rio Grande do Sul; Universidade
   Federal do Rio Grande do Sul; Universidade Federal do Rio Grande do Sul
RP Freire, NH (通讯作者)，Univ Fed Rio Grande do Sul, Clin Hosp CPE HCPA, Expt Res Ctr, Canc & Neurobiol Lab, Porto Alegre, RS, Brazil.; Freire, NH (通讯作者)，Univ Fed Rio Grande Sul UFRGS, Ctr Biotechnol, Grad Program Cellular & Mol Biol, Av Bento Goncalves 9500,Setor 4,Campus Vale, BR-91501970 Porto Alegre, Brazil.
EM natihogfreire@gmail.com
CR AbbVie, 2017, IDENTIFIER NCT032368
   Alimova I, 2012, INT J CANCER, V131, P1800, DOI 10.1002/ijc.27455
   Almeida VR, 2017, MOL NEUROBIOL, V54, P7610, DOI 10.1007/s12035-016-0250-3
   Ames HM, 2017, MODERN PATHOL, V30, P204, DOI 10.1038/modpathol.2016.177
   Anastas JN, 2019, CANCER CELL, V36, P528, DOI 10.1016/j.ccell.2019.09.005
   Andolfo I, 2012, NEURO-ONCOLOGY, V14, P596, DOI 10.1093/neuonc/nos002
   Barbieri E, 2014, CANCER RES, V74, P765, DOI 10.1158/0008-5472.CAN-13-1315
   Barski A, 2007, CELL, V129, P823, DOI 10.1016/j.cell.2007.05.009
   Bender S, 2013, CANCER CELL, V24, P660, DOI 10.1016/j.ccr.2013.10.006
   Besharat ZM, 2018, SCI REP-UK, V8, DOI 10.1038/s41598-018-21876-y
   Beveridge NJ, 2009, CELL SIGNAL, V21, P1837, DOI 10.1016/j.cellsig.2009.07.019
   Bukowinski A, 2021, PEDIATR BLOOD CANCER, V68, DOI 10.1002/pbc.28892
   Catanzaro G, 2016, STEM CELLS INT, V2016, DOI 10.1155/2016/2683042
   Felix FHC, 2011, PEDIATR HEMAT ONCOL, V28, P556, DOI 10.3109/08880018.2011.563774
   Chang JC, 2016, MEDICINE, V95, DOI 10.1097/MD.0000000000004766
   Chatpun S, 2011, J TRAUMA, V70, P787, DOI [10.1097/TA.0b013e3181e7954f, 10.1155/2010/479364]
   Chen HL, 2010, BIOCHEM BIOPH RES CO, V394, P921, DOI 10.1016/j.bbrc.2010.03.076
   Chen JL, 2019, FEBS OPEN BIO, V9, P527, DOI 10.1002/2211-5463.12594
   Cheng Y, 2019, SIGNAL TRANSDUCT TAR, V4, DOI 10.1038/s41392-019-0095-0
   Cheng-Chia Fred), 2021, IDENTIFIER NCT048047
   Dana-Farber Cancer Institute, 2020, IDENTIFIER NCT043413
   Dartmouth-Hitchcock Medical Center, 2013, IDENTIFIER NCT018499
   Das E, 2014, FEBS LETT, V588, P1706, DOI 10.1016/j.febslet.2014.03.015
   Das S, 2013, ONCOGENE, V32, P2927, DOI 10.1038/onc.2012.311
   de Antonellis P, 2011, PLOS ONE, V6, DOI 10.1371/journal.pone.0024584
   Downing JR, 2012, NAT GENET, V44, P619, DOI 10.1038/ng.2287
   DuBois SG, 2021, J CLIN ONCOL, V39, P3506, DOI 10.1200/JCO.21.00703
   DuBois SG, 2015, CLIN CANCER RES, V21, P2715, DOI 10.1158/1078-0432.CCR-14-3240
   Duvic M, 2009, CLIN LYMPHOMA MYELOM, V9, P412, DOI 10.3816/CLM.2009.n.082
   Fenaux P, 2009, LANCET ONCOL, V10, P223, DOI 10.1016/S1470-2045(09)70003-8
   Foley NH, 2011, CELL DEATH DIFFER, V18, P1089, DOI 10.1038/cdd.2010.172
   Fouladi M, 2010, J CLIN ONCOL, V28, P3623, DOI 10.1200/JCO.2009.25.9119
   Franco SS, 2016, BMC CANCER, V16, DOI 10.1186/s12885-016-2774-3
   Frumm SM, 2013, CHEM BIOL, V20, P713, DOI 10.1016/j.chembiol.2013.03.020
   Funakoshi Y, 2021, CANCERS, V13, DOI 10.3390/cancers13040758
   Ganesan A, 2019, CLIN EPIGENETICS, V11, DOI 10.1186/s13148-019-0776-0
   Garg N, 2015, STEM CELLS INT, V2015, DOI 10.1155/2015/141793
   Garzia L, 2009, PLOS ONE, V4, DOI 10.1371/journal.pone.0004998
   Gattolliat CH, 2011, BRIT J CANCER, V105, P1352, DOI 10.1038/bjc.2011.388
   George RE, 2010, PEDIATR BLOOD CANCER, V55, P629, DOI 10.1002/pbc.22607
   Götze K, 2010, ANN HEMATOL, V89, P841, DOI 10.1007/s00277-010-1015-0
   Grasso CS, 2015, NAT MED, V21, P555, DOI 10.1038/nm.3855
   Green AL, 2020, ONCOGENE, V39, P2305, DOI 10.1038/s41388-019-1125-7
   Gröbner SN, 2018, NATURE, V555, P321, DOI 10.1038/nature25480
   Hahn CK, 2008, P NATL ACAD SCI USA, V105, P9751, DOI 10.1073/pnas.0710413105
   Han JW, 2012, ANTIOXID REDOX SIGN, V17, P205, DOI 10.1089/ars.2011.4375
   Hashizume R, 2014, NAT MED, V20, P1394, DOI 10.1038/nm.3716
   Hemmati HD, 2003, P NATL ACAD SCI USA, V100, P15178, DOI 10.1073/pnas.2036535100
   Hemmesi K, 2015, STEM CELLS, V33, P1377, DOI 10.1002/stem.1958
   Huang SY, 2015, CANCERS, V7, P2110, DOI 10.3390/cancers7040880
   Huether R, 2014, NAT COMMUN, V5, DOI 10.1038/ncomms4630
   Hummel TR, 2013, PEDIATR BLOOD CANCER, V60, P1452, DOI 10.1002/pbc.24541
   Ikegaki N, 2013, P NATL ACAD SCI USA, V110, P6097, DOI 10.1073/pnas.1118262110
   Italiano A, 2018, LANCET ONCOL, V19, P649, DOI 10.1016/S1470-2045(18)30145-1
   Jaeger MD, 2020, J MOL NEUROSCI, V70, P981, DOI 10.1007/s12031-020-01505-y
   Janssen Research & Development LLC, 2018, IDENTIFIER NCT035733
   Jha P, 2015, INT J CANCER, V137, P2343, DOI 10.1002/ijc.29610
   Jin BL, 2012, CELL REP, V2, P1411, DOI 10.1016/j.celrep.2012.10.017
   Johnsen JI, 2019, FRONT MOL NEUROSCI, V12, DOI 10.3389/fnmol.2019.00009
   Jubilant DraxImage Inc, 2018, IDENTIFIER NCT035612
   Kaid C, 2015, CANCER SCI, V106, P1188, DOI 10.1111/cas.12733
   Kantarjian H, 2006, CANCER-AM CANCER SOC, V106, P1794, DOI 10.1002/cncr.21792
   Khalil MA, 2016, PLOS ONE, V11, DOI 10.1371/journal.pone.0162916
   Klein BJ, 2016, CELL REP, V17, P1158, DOI 10.1016/j.celrep.2016.09.056
   Korshunov A, 2017, ACTA NEUROPATHOL, V134, P507, DOI 10.1007/s00401-017-1710-1
   Korshunov A, 2015, ACTA NEUROPATHOL, V129, P669, DOI 10.1007/s00401-015-1405-4
   Krishnadas DK, 2015, CANCER IMMUNOL IMMUN, V64, P1251, DOI 10.1007/s00262-015-1731-3
   Kuo YT, 2015, PLOS ONE, V10, DOI 10.1371/journal.pone.0125343
   Laubach JP, 2021, LANCET ONCOL, V22, P142, DOI 10.1016/S1470-2045(20)30680-X
   Lawlor ER, 2012, CLIN CANCER RES, V18, P2768, DOI 10.1158/1078-0432.CCR-11-1921
   Leary SES, 2022, NEURO-ONCOLOGY, V24, P1178, DOI 10.1093/neuonc/noab293
   Lee S, 2013, ADV EXP MED BIOL, V768, P97, DOI 10.1007/978-1-4614-5107-5_7
   Lewis PW, 2013, SCIENCE, V340, P857, DOI 10.1126/science.1232245
   Liu HL, 2017, MOL CANCER RES, V15, P1275, DOI 10.1158/1541-7786.MCR-17-0105
   Liu N, 2017, ONCOTARGET, V8, P89315, DOI 10.18632/oncotarget.19167
   Lochmann TL, 2018, SCI TRANSL MED, V10, DOI 10.1126/scitranslmed.aao4680
   Long WY, 2018, J MOL CELL BIOL, V10, P147, DOI 10.1093/jmcb/mjy007
   Lu QR, 2019, WIRES DEV BIOL, V8, DOI 10.1002/wdev.342
   Lucon DR, 2013, FRONT ONCOL, V3, DOI 10.3389/fonc.2013.00254
   M.D. Anderson Cancer Center, 2015, IDENTIFIER NCT024206
   Ma XT, 2018, NATURE, V555, P371, DOI 10.1038/nature25795
   Mackay A, 2017, CANCER CELL, V32, P520, DOI 10.1016/j.ccell.2017.08.017
   Mann BS, 2007, ONCOLOGIST, V12, P1247, DOI 10.1634/theoncologist.12-10-1247
   Masoudi A, 2008, ANTICANCER RES, V28, P2437
   Meel MH, 2020, CLIN CANCER RES, V26, P3319, DOI 10.1158/1078-0432.CCR-19-3538
   Miele E, 2017, ONCOTARGET, V8, P68557, DOI 10.18632/oncotarget.19782
   Mohammad F, 2017, NAT MED, V23, P483, DOI 10.1038/nm.4293
   Mokhtari RB, 2017, BMC CANCER, V17, DOI 10.1186/s12885-017-3126-7
   Molenaar JJ, 2012, NAT GENET, V44, P1199, DOI 10.1038/ng.2436
   Muscal JA, 2013, PEDIATR BLOOD CANCER, V60, P390, DOI 10.1002/pbc.24271
   Nair SS, 2012, MOL ONCOL, V6, P611, DOI 10.1016/j.molonc.2012.09.005
   National Cancer Institute (NCI), 2017, IDENTIFIER NCT032136
   National Cancer Institute (NCI), 2017, IDENTIFIER NCT031556
   National Cancer Institute (NCI), 2010, NCT01236560
   National Cancer Institute (NCI), 2016, IDENTIFIER NCT027808
   New Approaches to Neuroblastoma Therapy Consortium, 2017, IDENTIFIER NCT033326
   New York Medical College, 2020, IDENTIFIER NCT043083
   Nightingale KP, 2006, CURR OPIN GENET DEV, V16, P125, DOI 10.1016/j.gde.2006.02.015
   Nör C, 2013, MOL NEUROBIOL, V48, P533, DOI 10.1007/s12035-013-8441-7
   Northcott PA, 2019, NAT REV DIS PRIMERS, V5, DOI 10.1038/s41572-019-0063-6
   O'Connor OA, 2015, J CLIN ONCOL, V33, P2492, DOI 10.1200/JCO.2014.59.2782
   Oehme I, 2009, CLIN CANCER RES, V15, P91, DOI 10.1158/1078-0432.CCR-08-0684
   Pandian V, 2015, STEM CELL RES THER, V6, DOI 10.1186/s13287-015-0002-8
   Pechalrieu D, 2017, BIOCHEM PHARMACOL, V129, P1, DOI 10.1016/j.bcp.2016.12.004
   Pediatric Brain Tumor Consortium, 2016, IDENTIFIER NCT027174
   Peitzsch C, 2017, SEMIN CANCER BIOL, V44, P10, DOI 10.1016/j.semcancer.2017.02.011
   Peters KB, 2018, J NEURO-ONCOL, V137, P349, DOI 10.1007/s11060-017-2724-1
   Pfeifer GP, 2018, INT J MOL SCI, V19, DOI 10.3390/ijms19041166
   Piekarz RL, 2009, J CLIN ONCOL, V27, P5410, DOI 10.1200/JCO.2008.21.6150
   Pinto N, 2018, PEDIATR BLOOD CANCER, V65, DOI 10.1002/pbc.27023
   Poetschke R, 2020, PEDIATR RES, V87, P669, DOI 10.1038/s41390-019-0628-9
   Qureshi Irfan A, 2011, Cancers (Basel), V3, P3525, DOI 10.3390/cancers3033525
   Ren XQ, 2015, MOL CELL PROTEOMICS, V14, P316, DOI 10.1074/mcp.M114.041905
   Rettig I, 2015, CELL DEATH DIS, V6, DOI 10.1038/cddis.2015.24
   Robinson MH, 2019, SCI REP-UK, V9, DOI 10.1038/s41598-019-50088-1
   Ross RA, 2015, STEM CELL RES, V15, P419, DOI 10.1016/j.scr.2015.08.008
   Samaraweera L, 2014, BMC CANCER, V14, DOI 10.1186/1471-2407-14-309
   Santos FPS, 2010, EXPERT REV ANTICANC, V10, P9, DOI [10.1586/ERA.09.164, 10.1586/era.09.164]
   Schiapparelli P, 2010, ONCOL REP, V24, P1355, DOI 10.3892/or_00000993
   Schulte JH, 2009, CANCER RES, V69, P2065, DOI 10.1158/0008-5472.CAN-08-1735
   Schwartzentruber J, 2012, NATURE, V482, P226, DOI [10.1038/nature10833, 10.1007/s13311-012-0137-6]
   Siegel RL, 2021, CA-CANCER J CLIN, V71, P7, DOI [10.3322/caac.20073, 10.3322/caac.21654, 10.3322/caac.21332, 10.3322/caac.21387, 10.3322/caac.20006, 10.3322/caac.21601, 10.3322/caac.21254, 10.3322/caac.21551]
   Singh SK, 2004, NATURE, V432, P396, DOI 10.1038/nature03128
   Steliarova-Foucher E, 2017, LANCET ONCOL, V18, P719, DOI 10.1016/S1470-2045(17)30186-9
   Stockhausen MT, 2005, BRIT J CANCER, V92, P751, DOI 10.1038/sj.bjc.6602309
   Su JM, 2022, NEURO-ONCOLOGY, V24, P655, DOI 10.1093/neuonc/noab188
   Su JM, 2011, CLIN CANCER RES, V17, P589, DOI 10.1158/1078-0432.CCR-10-0738
   Su JMF, 2020, PEDIATR BLOOD CANCER, V67, DOI 10.1002/pbc.28283
   Szalontay Luca, 2020, IDENTIFIER NCT042641
   The Hospital for Sick Children, 2017, IDENTIFIER NCT032060
   The University of Texas Health Science Center Houston, 2020, IDENTIFIER NCT043150
   Thirant C, 2011, PLOS ONE, V6, DOI 10.1371/journal.pone.0016375
   Tomolonis JA, 2018, CELL TISSUE RES, V372, P245, DOI 10.1007/s00441-017-2747-0
   Tsui M. K. H, 2009, HISTONE DEACETYLASE
   University Hospital Heidelberg, 2019, IDENTIFIER NCT038380
   University of California San Francisco, 2021, IDENTIFIER NCT050099
   University of Gottingen, 2017, IDENTIFIER NCT032434
   Valente S, 2014, J MED CHEM, V57, P701, DOI 10.1021/jm4012627
   van Tilburg CM, 2020, BMC CANCER, V20, DOI 10.1186/s12885-020-07008-8
   van Tilburg CM, 2019, CLIN EPIGENETICS, V11, DOI 10.1186/s13148-019-0775-1
   Venkataraman S, 2013, J BIOL CHEM, V288, P1918, DOI 10.1074/jbc.M112.396762
   Venkataraman S, 2010, PLOS ONE, V5, DOI 10.1371/journal.pone.0010748
   Wainwright EN, 2017, TRENDS CANCER, V3, P372, DOI 10.1016/j.trecan.2017.04.004
   Wake Forest University Health Sciences, 2015, IDENTIFIER NCT025597
   Walton JD, 2004, NEOPLASIA, V6, P838, DOI 10.1593/neo.04310
   Wang CX, 2012, CANCER RES, V72, P315, DOI 10.1158/0008-5472.CAN-11-0961
   Wegener D, 2008, ANTI-CANCER DRUG, V19, P849, DOI 10.1097/CAD.0b013e32830efbeb
   Wen YP, 2017, ONCOTARGET, V8, P37974, DOI 10.18632/oncotarget.16467
   Wickström M, 2013, INT J CANCER, V132, P1516, DOI 10.1002/ijc.27820
   Witt O, 2012, KLIN PADIATR, V224, P398, DOI 10.1055/s-0032-1323692
   Wolff JE, 2012, J NEURO-ONCOL, V106, P391, DOI 10.1007/s11060-011-0677-3
   Wolff JEA, 2008, J NEURO-ONCOL, V90, P309, DOI 10.1007/s11060-008-9662-x
   Xi SC, 2009, STEM CELLS, V27, P2691, DOI 10.1002/stem.183
   Yang J, 2015, JNCI-J NATL CANCER I, V107, DOI 10.1093/jnci/djv080
   Yang XJ, 2007, ONCOGENE, V26, P5310, DOI 10.1038/sj.onc.1210599
   Yuan J, 2017, CELL ONCOL, V40, P263, DOI 10.1007/s13402-017-0319-7
   Zhao ZZ, 2015, RNA BIOL, V12, P538, DOI 10.1080/15476286.2015.1023495
   Zhao ZZ, 2014, ONCOTARGET, V5, P2499, DOI 10.18632/oncotarget.1703
   Zheng X, 2013, CELL DEATH DIS, V4, DOI 10.1038/cddis.2013.264
NR 159
TC 3
Z9 2
U1 0
U2 2
PU SPRINGER
PI DORDRECHT
PA VAN GODEWIJCKSTRAAT 30, 3311 GZ DORDRECHT, NETHERLANDS
SN 0300-8177
EI 1573-4919
J9 MOL CELL BIOCHEM
JI Mol. Cell. Biochem.
PD 2023 OCT
PY 2023
VL 478
IS 10
BP 2241
EP 2255
DI 10.1007/s11010-022-04655-2
EA JAN 2023
PG 15
WC Cell Biology
WE Science Citation Index Expanded (SCI-EXPANDED)
SC Cell Biology
GA S5PH3
UT WOS:000913468400001
PM 36637615
DA 2024-03-10
ER

PT J
AU Bin-Alamer, O
   Jimenez, AE
   Azad, TD
   Bettegowda, C
   Mukherjee, D
AF Bin-Alamer, Othman
   Jimenez, Adrian E.
   Azad, Tej D.
   Bettegowda, Chetan
   Mukherjee, Debraj
TI H3K27M-Altered Diffuse Midline Gliomas Among Adult Patients: A
   Systematic Review of Clinical Features and Survival Analysis
SO WORLD NEUROSURGERY
LA English
DT Review
DE Brain cancer; Brain tumors; Diffuse midline gliomas; Gliomas; H3K27M
ID BRAIN-STEM GLIOMA; H3 K27M MUTATIONS; ASTROCYTIC TUMORS; THALAMIC
   GLIOMAS; EXPRESSION; CHILDREN; ATRX; CLASSIFICATION; RADIOTHERAPY;
   TEMOZOLOMIDE
AB OBJECTIVE: The objective of the study was to summarize the clinical characteristics, histo-genomic profiles, management strategies, and survival outcomes of H3K27Maltered adult diffuse midline gliomas (aDMGs),
   METHODS: PubMed, Scopus, and Cochrane databases were used to identify relevant articles. Papers including H3K27M-altered aDMGs with sufficient clinical outcome data were included. Descriptive clinical characteristics and survival analysis were also conducted.
   RESULTS: Twenty studies describing 135 patients were included. The median age at diagnosis was 42 years, and there was a slight male predominance (N = 60, 54%), In our cohort, 15 (11%) patients experienced headache, 10 had nausea and vomiting (7%), and 10 had ataxia (7%). Within this cohort, histopathologic diagnoses included glioblastorna (N = 22, 40%) and anaplastic astrocytoma (N = 21, 38%), while genetic alterations included ATRX mutation (N = 22, 15,10, PIPN11 mutation (N = 9, 7%), and MGMT promoter methylation (N = 9, 7%). Among histo-genetic alterations, only ATRX mutation was associated with survival and correlated with worse prognosis (log -rank test, P = 0.04). Neither surgical resection versus biopsy nor greater extent of resection demonstrated survival benefit in our cohort. Chemotherapy was administered in 98 (73%) cases with radiotherapy administered in 71 (53%) cases, Unlike chemotherapy, radiotherapy demonstrated a significant survival benefit (log -rank test, P = 0.019). The median overall survival and progression -free survival within our patient cohort were 10 and 7 months, respectively.
   CONCLUSIONS: H3K27M-altered aDIVIGs were associated with relatively poor survival. ATRX gene mutation was significantly associated with survival disadvantage, while radiotherapy was associated with survival benefit Large, prospective studies are needed to establish a standard management strategy and provide reliable prognostic conclusions.
C1 [Bin-Alamer, Othman] King Saud bin Abdulaziz Univ Hlth Sci, Coll Med, Riyadh, Saudi Arabia.
   [Jimenez, Adrian E.; Azad, Tej D.; Bettegowda, Chetan; Mukherjee, Debraj] Johns Hopkins Univ Hosp, Dept Neurosurg, Baltimore, MD 21287 USA.
C3 King Saud Bin Abdulaziz University for Health Sciences; Johns Hopkins
   University; Johns Hopkins Medicine
RP Mukherjee, D (通讯作者)，Johns Hopkins Univ Hosp, Dept Neurosurg, Baltimore, MD 21287 USA.
EM dmukher1@jhmi.edu
OI Bettegowda, Chetan/0000-0001-9991-7123; Azad, Tej/0000-0001-7823-4294;
   Jimenez, Adrian/0000-0002-0631-5981
CR Abe H, 2020, FRONT ONCOL, V9, DOI 10.3389/fonc.2019.01568
   Abe H, 2018, NEUROL MED-CHIR, V58, P290, DOI 10.2176/nmc.ra.2018-0044
   Aboian MS, 2017, AM J NEURORADIOL, V38, P795, DOI 10.3174/ajnr.A5076
   Aihara K, 2014, NEURO-ONCOLOGY, V16, P140, DOI 10.1093/neuonc/not144
   Bender S, 2013, CANCER CELL, V24, P660, DOI 10.1016/j.ccr.2013.10.006
   Buczkowicz P, 2014, ACTA NEUROPATHOL, V128, P573, DOI 10.1007/s00401-014-1319-6
   Ceccato F, 2015, J NEURO-ONCOL, V122, P189, DOI 10.1007/s11060-014-1702-0
   Chai RC, 2020, ACTA NEUROPATHOL COM, V8, DOI 10.1186/s40478-020-00913-w
   Chanchotisatien A, 2019, WORLD NEUROSURG, V127, P266, DOI [10.1016/j.wneu.2019.04.054, 10.1016/J.WNEU.2019.04.054]
   CHIECHI MV, 1995, AM J ROENTGENOL, V165, P1245, DOI 10.2214/ajr.165.5.7572512
   Daoud EV, 2018, J NEUROPATH EXP NEUR, V77, P302, DOI 10.1093/jnen/nly006
   Davis ME, 2018, SEMIN ONCOL NURS, V34, P420, DOI 10.1016/j.soncn.2018.10.001
   Dono A, 2020, J CLIN NEUROSCI, V82, P1, DOI 10.1016/j.jocn.2020.10.005
   Enomoto T, 2020, NEUROL MED-CHIR, V60, P136, DOI 10.2176/nmc.oa.2019-0168
   Floro S, 2020, J CLIN NEUROSCI, V71, P293, DOI 10.1016/j.jocn.2019.08.096
   FREEMAN CR, 1993, INT J RADIAT ONCOL, V27, P197, DOI 10.1016/0360-3016(93)90228-N
   Fujioka Y, 2020, NEUROPATHOLOGY, V40, P99, DOI 10.1111/neup.12609
   Funata N, 2018, BRAIN TUMOR PATHOL, V35, P29, DOI 10.1007/s10014-017-0305-9
   Gupta A, 2017, ARCH PATHOL LAB MED, V141, P1316, DOI 10.5858/arpa.2017-0249-RA
   Hargrove D, 2006, LANCET ONCOL, V7, P241, DOI 10.1016/S1470-2045(06)70615-5
   He P, 2019, WORLD NEUROSURG, V128, P527, DOI 10.1016/j.wneu.2019.04.172
   Himes BT, 2019, FRONT ONCOL, V9, DOI 10.3389/fonc.2019.00031
   JENKIN RDT, 1987, J NEUROSURG, V66, P227, DOI 10.3171/jns.1987.66.2.0227
   Jennings MT, 2002, J CLIN ONCOL, V20, P3431, DOI 10.1200/JCO.2002.04.109
   Karremann XI, 2018, NEURO-ONCOLOGY
   Korones DN, 2008, PEDIATR BLOOD CANCER, V50, P227, DOI 10.1002/pbc.21154
   LI S, 2021, NEURO-ONCOL ADV, V854
   Li ZQ, 2020, CLIN NEUROL NEUROSUR, V195, DOI 10.1016/j.clineuro.2020.105888
   Lim JX, 2020, J CLIN NEUROSCI, V81, P144, DOI 10.1016/j.jocn.2020.09.029
   Liu XY, 2012, ACTA NEUROPATHOL, V124, P615, DOI 10.1007/s00401-012-1031-3
   Liu YK, 2019, WORLD NEUROSURG, V126, pE1169, DOI 10.1016/j.wneu.2019.03.061
   Lopez GY, 2017, ACTA NEUROPATHOL, V134, P961, DOI 10.1007/s00401-017-1780-0
   Low Justin Thomas, 2021, CNS Oncol, V10, pCNS71, DOI 10.2217/cns-2020-0030
   Lu VM, 2020, WORLD NEUROSURG, V137, P472, DOI 10.1016/j.wneu.2020.02.134
   Lu VM, 2019, J NEUROSURG-PEDIATR, V23, P308, DOI 10.3171/2018.9.PEDS18419
   Luo Y, 2020, EUR REV MED PHARMACO, V24, P2579, DOI 10.26355/eurrev_202003_20527
   Mavridis IN, 2021, AM J TRANSL RES, V13, P5758
   Meyronet D, 2017, NEURO-ONCOLOGY, V19, P1127, DOI 10.1093/neuonc/now274
   Mj Page, 2022, BMJ-BRIT MED J, P352
   Moola S., 2020, JBI MANUAL EVIDENCE, DOI DOI 10.46658/JBIMES-20-08
   Mosaab A, 2020, SCI REP-UK, V10, DOI 10.1038/s41598-020-65272-x
   Mur P, 2015, J NEUROPATH EXP NEUR, V74, P241, DOI 10.1097/NEN.0000000000000167
   Nakata S, 2017, BRAIN TUMOR PATHOL, V34, P113, DOI 10.1007/s10014-017-0288-6
   Osada Y, 2021, NEURO-ONCOL ADV, V202
   Ostrom Quinn T, 2019, Neuro Oncol, V21, pv1, DOI 10.1093/neuonc/noz150
   Park C, 2021, CANCER RES TREAT, V53, P389, DOI 10.4143/crt.2020.694
   Pekmezci M, 2017, ACTA NEUROPATHOL, V133, P1001, DOI 10.1007/s00401-017-1690-1
   Reuss DE, 2015, ACTA NEUROPATHOL, V130, P407, DOI 10.1007/s00401-015-1454-8
   Sanghavi SN, 2003, NEURO-ONCOLOGY, V5, P8, DOI 10.1093/neuonc/5.1.8
   Santisukwongchote S, 2021, PATHOL RES PRACT, V223, DOI 10.1016/j.prp.2021.153483
   Schreck KC, 2019, J NEURO-ONCOL, V143, P87, DOI 10.1007/s11060-019-03134-x
   Solomon DA, 2016, BRAIN PATHOL, V26, P569, DOI 10.1111/bpa.12336
   Wang LM, 2018, HUM PATHOL, V78, P89, DOI 10.1016/j.humpath.2018.04.015
   Weller M, 2021, NAT REV CLIN ONCOL, V18, P170, DOI 10.1038/s41571-020-00447-z
   Wiestler B, 2013, ACTA NEUROPATHOL, V126, P443, DOI 10.1007/s00401-013-1156-z
   Yoon Hong In, 2021, Brain Tumor Res Treat, V9, P1, DOI 10.14791/btrt.2021.9.e8
NR 56
TC 3
Z9 3
U1 2
U2 2
PU ELSEVIER SCIENCE INC
PI NEW YORK
PA STE 800, 230 PARK AVE, NEW YORK, NY 10169 USA
SN 1878-8750
EI 1878-8769
J9 WORLD NEUROSURG
JI World Neurosurg.
PD SEP
PY 2022
VL 165
BP E251
EP E264
DI 10.1016/j.wneu.2022.06.020
PG 14
WC Clinical Neurology; Surgery
WE Science Citation Index Expanded (SCI-EXPANDED)
SC Neurosciences & Neurology; Surgery
GA 5V6TX
UT WOS:000877361600007
PM 35697228
DA 2024-03-10
ER

PT J
AU Zhong, QL
   Luo, DJ
   Chen, D
   Li, XD
   Du, QH
   Liang, QF
   Li, J
   Zhu, XD
AF Zhong, Qiulu
   Luo, Danjing
   Chen, Da
   Li, Xiangde
   Du, Qinghua
   Liang, Qianfu
   Li, Jian
   Zhu, Xiaodong
TI The prognosis of gliomas with different molecular subtypes in the era of
   intensity-modulated radiation therapy (IMRT)
SO AGING-US
LA English
DT Article
DE gliomas; molecular subtypes; intensity-modulated radiation therapy
   (IMRT); isocitrate dehydrogenase (IDH)
ID PREDICT LONGER SURVIVAL; IDH2 MUTATIONS; RANDOMIZED-TRIAL; RADIOTHERAPY;
   TEMOZOLOMIDE; CLASSIFICATION; ORGANIZATION; MGMT; AGE
AB Purpose: This study aimed to evaluate the prognosis of glioma patients with different molecular subtypes of who treated with intensity-modulated radiation therapy (IMRT).Methods: We collected 45 glioma patients treated in our hospital between January 2017 and December 2020. All enrolled patients received postoperative IMRT and were divided into two groups based on the Isocitrate dehydrogenase (IDH status). Overall survival (OS) and progression-free survival (PFS) were estimated retrospectively. Results: The median follow-up was 22 months (range 2-108.5 months). The 1-year OS of IDH-mut group and & UIota;DH-wild group was similar (77.3% vs. 81.5%, p = 0.16). While the 1-year PFS of IDH-mut group was significantly higher than that in & UIota;DH-wild group (90.4% vs. 39.8%, p = 0.0051). Subgroup analysis revealed that the 1-year PFS of IDH-mut/1p/19q codeletion group and IDH-mut/1p/19q noncodeletion group was significantly higher than in IDH-wild type patients. For patients with IDH-mut/MGMT-methylation, the outcome was no significant difference in OS, but PFS was longer than other subtypes.Conclusion: This retrospective study showed that 1-year PFS of patients with IDH mutated was better than IDH-wild type patients. In subgroups analysis, the outcomes were shown that patients with IDH-mut/ 1p/19q codeletion and patients with IDH-mut/1p/19q noncodeletion had longer 1-year PFS than IDH-wild type patients, but the OS was similar between the subgroups. Patients with IDH-mut/MGMT-methylation had the best prognosis in the whole subgroups. However, these results still need further confirmation of large sample size, prospectively, randomized controlled trails.
C1 [Zhong, Qiulu; Luo, Danjing; Chen, Da; Zhu, Xiaodong] Guangxi Med Univ, Canc Hosp, Dept Radiat Oncol, Nanning 530000, Guangxi, Peoples R China.
   [Zhong, Qiulu; Luo, Danjing; Li, Xiangde; Du, Qinghua; Liang, Qianfu; Li, Jian] Guangxi Med Univ, Affiliated Hosp 2, Dept Radiat Oncol, Nanning 530000, Guangxi, Peoples R China.
   [Zhu, Xiaodong] Guangxi Med Univ, Wuming Hosp, Dept Oncol, Nanning 530000, Guangxi, Peoples R China.
C3 Guangxi Medical University; Guangxi Medical University; Guangxi Medical
   University
RP Zhu, XD (通讯作者)，Guangxi Med Univ, Canc Hosp, Dept Radiat Oncol, Nanning 530000, Guangxi, Peoples R China.; Zhu, XD (通讯作者)，Guangxi Med Univ, Wuming Hosp, Dept Oncol, Nanning 530000, Guangxi, Peoples R China.
EM zhuxdonggxmu@126.com
RI liu, xiao/HKE-9880-2023
FU project of Middle-aged and Young Teachers' Basic Ability Promotion
   Project of Guangxi (CN) [2020KY03023]
FX This work was supported by the grants from the project of Middle-aged
   and Young Teachers' Basic Ability Promotion Project of Guangxi (CN) (No:
   2020KY03023).
CR BLEEHEN NM, 1991, BRIT J CANCER, V64, P769, DOI 10.1038/bjc.1991.396
   Bleeker FE, 2012, J NEURO-ONCOL, V108, P11, DOI 10.1007/s11060-011-0793-0
   Brat DJ, 2020, ACTA NEUROPATHOL, V139, P603, DOI 10.1007/s00401-020-02127-9
   Brat DJ, 2018, ACTA NEUROPATHOL, V136, P805, DOI 10.1007/s00401-018-1913-0
   Cabrera AR, 2016, PRACT RADIAT ONCOL, V6, P217, DOI 10.1016/j.prro.2016.03.007
   Central Nervous System Tumours, 2021, WHO Classification of Tumours Editorial Board. Central nervous system tumours
   Esteller M, 2000, NEW ENGL J MED, V343, P1350, DOI 10.1056/NEJM200011093431901
   Guckenberger M, 2011, STRAHLENTHER ONKOL, V187, P548, DOI 10.1007/s00066-011-2242-6
   Hartmann C, 2011, CLIN CANCER RES, V17, P4588, DOI 10.1158/1078-0432.CCR-10-3194
   Hartmann C, 2010, ACTA NEUROPATHOL, V120, P707, DOI 10.1007/s00401-010-0781-z
   Hartmann C, 2009, ACTA NEUROPATHOL, V118, P469, DOI 10.1007/s00401-009-0561-9
   Hegi ME, 2005, NEW ENGL J MED, V352, P997, DOI 10.1056/NEJMoa043331
   Houillier C, 2010, NEUROLOGY, V75, P1560, DOI 10.1212/WNL.0b013e3181f96282
   Karim ABMF, 1996, INT J RADIAT ONCOL, V36, P549, DOI 10.1016/S0360-3016(96)00352-5
   Louis DN, 2016, ACTA NEUROPATHOL, V131, P803, DOI 10.1007/s00401-016-1545-1
   nccn, 2021, NCCN GUID CENTR SYST
   NELSON D F, 1988, NCI (National Cancer Institute) Monographs, P279
   Ostrom QT, 2015, NEURO-ONCOLOGY, V16, P1, DOI [10.1093/neuonc/nou327, 10.1093/neuonc/nov189, 10.1093/neuonc/nox158, 10.1093/neuonc/nou223]
   Piroth MD, 2012, STRAHLENTHER ONKOL, V188, P334, DOI 10.1007/s00066-011-0060-5
   Qi ST, 2012, CANCER SCI, V103, P269, DOI 10.1111/j.1349-7006.2011.02134.x
   Sanson M, 2009, J CLIN ONCOL, V27, P4150, DOI 10.1200/JCO.2009.21.9832
   Shaw E, 2002, J CLIN ONCOL, V20, P2267, DOI 10.1200/JCO.2002.09.126
   Sonoda Y, 2009, CANCER SCI, V100, P1996, DOI 10.1111/j.1349-7006.2009.01270.x
   Souhami L, 2004, INT J RADIAT ONCOL, V60, P853, DOI 10.1016/j.ijrobp.2004.04.011
   Stupp R, 2005, NEW ENGL J MED, V352, P987, DOI 10.1056/NEJMoa043330
   Sun MZ, 2015, J NEUROSURG, V122, P1144, DOI 10.3171/2014.9.JNS14193
   Tesileanu CMS, 2020, NEURO-ONCOLOGY, V22, P515, DOI 10.1093/neuonc/noz200
   WALKER MD, 1979, INT J RADIAT ONCOL, V5, P1725, DOI 10.1016/0360-3016(79)90553-4
   Weller M, 2009, J CLIN ONCOL, V27, P5743, DOI 10.1200/JCO.2009.23.0805
   Wen PY, 2010, J CLIN ONCOL, V28, P1963, DOI 10.1200/JCO.2009.26.3541
NR 30
TC 0
Z9 0
U1 0
U2 0
PU IMPACT JOURNALS LLC
PI ORCHARD PARK
PA 6666 E QUAKER ST, STE 1, ORCHARD PARK, NY 14127 USA
SN 1945-4589
J9 AGING-US
JI Aging-US
PD AUG 15
PY 2023
VL 15
IS 15
BP 7781
EP 7793
PG 13
WC Cell Biology; Geriatrics & Gerontology
WE Science Citation Index Expanded (SCI-EXPANDED)
SC Cell Biology; Geriatrics & Gerontology
GA P4JW4
UT WOS:001050335200030
PM 37556350
OA gold, Green Published
DA 2024-03-10
ER

PT J
AU Kallappagoudar, S
   Yadav, RK
   Lowe, BR
   Partridge, JF
AF Kallappagoudar, Satish
   Yadav, Rajesh K.
   Lowe, Brandon R.
   Partridge, Janet F.
TI Histone H3 mutations-a special role for H3.3 in tumorigenesis?
SO CHROMOSOMA
LA English
DT Review
ID INTRINSIC PONTINE GLIOMA; VARIANT H3.3; H3K36 METHYLATION; TRANSCRIPTION
   ELONGATION; CHROMATIN-STRUCTURE; SOMATIC MUTATIONS; DRIVER MUTATIONS;
   ACVR1 MUTATIONS; K27M MUTATION; DNA-DAMAGE
AB Brain tumors are the most common solid tumors in children. Pediatric high-grade glioma (HGG) accounts for similar to 8-12 % of these brain tumors and is a devastating disease as 70-90 % of patients die within 2 years of diagnosis. The failure to advance therapy for these children over the last 30 years is largely due to limited knowledge of the molecular basis for these tumors and a lack of disease models. Recently, sequencing of tumor cells revealed that histone H3 is frequently mutated in pediatric HGG, with up to 78 % of diffuse intrinsic pontine gliomas (DIPGs) carrying K27M and 36 % of non-brainstem gliomas carrying either K27M or G34R/V mutations. Although mutations in many chromatin modifiers have been identified in cancer, this was the first demonstration that histone mutations may be drivers of disease. Subsequent studies have identified high-frequency mutation of histone H3 to K36M in chondroblastomas and to G34W/L in giant cell tumors of bone, which are diseases of adolescents and young adults. Interestingly, the G34 mutations, the K36M mutations, and the majority of K27M mutations occur in genes encoding the replacement histone H3.3. Here, we review the peculiar characteristics of histone H3.3 and use this information as a backdrop to highlight current thinking about how the identified mutations may contribute to disease development.
C1 [Kallappagoudar, Satish; Yadav, Rajesh K.; Lowe, Brandon R.; Partridge, Janet F.] St Jude Childrens Res Hosp, Dept Pathol, Memphis, TN 38105 USA.
C3 St Jude Children's Research Hospital
RP Partridge, JF (通讯作者)，St Jude Childrens Res Hosp, Dept Pathol, 262 Danny Thomas Pl, Memphis, TN 38105 USA.
EM Janet.partridge@stjude.org
RI Partridge, Janet/M-9352-2018
OI Partridge, Janet/0000-0003-1102-6305; Kallappagoudar,
   Satish/0000-0001-9557-176X; YADAV, RAJESH KUMAR/0000-0002-4239-0428
FU St. Baldrick's Foundation Research Grant; Henry Cermak Fund for
   Pediatric Cancer Research; NCI cancer center support grant [CCSG 2 P30
   CA 21765-34]; American Lebanese Syrian Associated Charities of St. Jude
   Children's Research Hospital
FX This work was funded by a St. Baldrick's Foundation Research Grant with
   generous support from the Henry Cermak Fund for Pediatric Cancer
   Research (to JFP), Developmental funds from NCI cancer center support
   grant CCSG 2 P30 CA 21765-34 (to JFP), and the American Lebanese Syrian
   Associated Charities of St. Jude Children's Research Hospital.
CR Adam S, 2014, FEBS J, V281, P2315, DOI 10.1111/febs.12793
   Adam S, 2013, CELL, V155, P94, DOI 10.1016/j.cell.2013.08.029
   Ahmad K, 2002, MOL CELL, V9, P1191, DOI 10.1016/S1097-2765(02)00542-7
   Banaszynski LA, 2013, CELL, V155, P107, DOI 10.1016/j.cell.2013.08.061
   Bechet D, 2014, ACTA NEUROPATHOL, V128, P733, DOI 10.1007/s00401-014-1337-4
   Behjati S, 2013, NAT GENET, V45, P1479, DOI 10.1038/ng.2814
   Bender S, 2013, CANCER CELL, V24, P660, DOI 10.1016/j.ccr.2013.10.006
   Bengani H, 2013, PLOS ONE, V8, DOI 10.1371/journal.pone.0067217
   Bernstein BE, 2006, CELL, V125, P315, DOI 10.1016/j.cell.2006.02.041
   Bjerke L, 2013, CANC DISCOV
   Brown ZZ, 2014, J AM CHEM SOC, V136, P13498, DOI 10.1021/ja5060934
   Buczkowicz P, 2014, NAT GENET, V46, P451, DOI 10.1038/ng.2936
   Calo E, 2013, MOL CELL, V49, P825, DOI 10.1016/j.molcel.2013.01.038
   Carvalho S, 2014, ELIFE, V3, DOI 10.7554/eLife.02482
   Carvalho S, 2013, NUCLEIC ACIDS RES, V41, P2881, DOI 10.1093/nar/gks1472
   Chan KM, 2013, GENE DEV, V27, P985, DOI 10.1101/gad.217778.113
   Chen P, 2013, GENE DEV, V27, P2109, DOI 10.1101/gad.222174.113
   Chow CM, 2005, EMBO REP, V6, P354, DOI 10.1038/sj.embor.7400366
   Cuddapah S, 2012, PLOS ONE, V7, DOI 10.1371/journal.pone.0036365
   Di Croce L, 2013, NAT STRUCT MOL BIOL, V20, P1147, DOI 10.1038/nsmb.2669
   Khuong-Quang DA, 2012, ACTA NEUROPATHOL, V124, P439, DOI 10.1007/s00401-012-0998-0
   Drané P, 2010, GENE DEV, V24, P1253, DOI 10.1101/gad.566910
   Duarte LF, 2014, NAT COMMUN, V5, DOI 10.1038/ncomms6210
   Duns G, 2010, CANCER RES, V70, P4287, DOI 10.1158/0008-5472.CAN-10-0120
   Elsässer SJ, 2012, NATURE, V491, P560, DOI 10.1038/nature11608
   Filipescu D, 2013, TRENDS GENET, V29, P630, DOI 10.1016/j.tig.2013.06.002
   Fontebasso AM, 2014, NAT GENET, V46, P462, DOI 10.1038/ng.2950
   Fontebasso AM, 2013, ACTA NEUROPATHOL, V125, P659, DOI 10.1007/s00401-013-1095-8
   Frank D, 2003, GENE, V312, P135, DOI 10.1016/S0378-1119(03)00609-7
   FRANKLIN SG, 1977, NATURE, V266, P273, DOI 10.1038/266273a0
   Frey A, 2014, CURR BIOL, V24, P2195, DOI 10.1016/j.cub.2014.07.077
   Funato K, 2014, SCIENCE, V346, P1529, DOI 10.1126/science.1253799
   GABRIELLI F, 1984, MOL CELL BIOCHEM, V65, P57, DOI 10.1007/BF00226019
   Gaillard PHL, 1996, CELL, V86, P887, DOI 10.1016/S0092-8674(00)80164-6
   Gielen GH, 2013, AM J CLIN PATHOL, V139, P345, DOI 10.1309/AJCPABOHBC33FVMO
   Goldberg AD, 2010, CELL, V140, P678, DOI 10.1016/j.cell.2010.01.003
   Grossniklaus U., 2014, Cold Spring Harb. Perspect. Biol, V6
   Guo R, 2014, MOL CELL, V56, P298, DOI 10.1016/j.molcel.2014.08.022
   Hake SB, 2006, J BIOL CHEM, V281, P559, DOI 10.1074/jbc.M509266200
   Hashizume R, 2014, NAT MED, V20, P1394, DOI 10.1038/nm.3716
   Heaphy CM, 2011, SCIENCE, V333, P425, DOI 10.1126/science.1207313
   Herz HM, 2014, SCIENCE, V345, P1065, DOI 10.1126/science.1255104
   Hock H, 2012, GENE DEV, V26, P751, DOI 10.1101/gad.191163.112
   Hödl M, 2009, CURR BIOL, V19, P1221, DOI 10.1016/j.cub.2009.05.048
   Huang C, 2014, BIOESSAYS, V36, P579, DOI 10.1002/bies.201400005
   Huang C, 2013, PLOS GENET, V9, DOI 10.1371/journal.pgen.1003558
   Huether R, 2014, NAT COMMUN, V5, DOI 10.1038/ncomms4630
   Jha DK, 2014, NAT COMMUN, V5, DOI 10.1038/ncomms4965
   Jin C, 2006, P NATL ACAD SCI USA, V103, P574, DOI 10.1073/pnas.0509974103
   Jin CY, 2007, GENE DEV, V21, P1519, DOI 10.1101/gad.1547707
   Jones C., 2014, NAT REV CANC, V14
   Kraushaar DC, 2013, GENOME BIOL, V14, DOI 10.1186/gb-2013-14-10-r121
   Kuo AJ, 2011, MOL CELL, V44, P609, DOI 10.1016/j.molcel.2011.08.042
   Lewis PW, 2013, CELL CYCLE, V12, P3241, DOI 10.4161/cc.26356
   Lewis PW, 2013, SCIENCE, V340, P857, DOI 10.1126/science.1232245
   Lewis PW, 2010, P NATL ACAD SCI USA, V107, P14075, DOI 10.1073/pnas.1008850107
   Li F, 2013, CELL, V153, P590, DOI 10.1016/j.cell.2013.03.025
   Loppin B, 2005, NATURE, V437, P1386, DOI 10.1038/nature04059
   Lovejoy CA, 2012, PLOS GENET, V8, DOI 10.1371/journal.pgen.1002772
   Loyola A, 2006, MOL CELL, V24, P309, DOI 10.1016/j.molcel.2006.08.019
   McKittrick E, 2004, P NATL ACAD SCI USA, V101, P1525, DOI 10.1073/pnas.0308092100
   Mehta S, 2011, CANCER CELL, V19, P359, DOI 10.1016/j.ccr.2011.01.035
   Mito Y, 2007, SCIENCE, V315, P1408, DOI 10.1126/science.1134004
   Morris SA, 2005, EUKARYOT CELL, V4, P1446, DOI 10.1128/EC.4.8.1446-1454.2005
   Newbold RF, 2010, ANTICANCER RES, V30, P3309
   O'Sullivan RJ, 2014, TRENDS CELL BIOL, V24, P675, DOI 10.1016/j.tcb.2014.07.007
   OSLEY MA, 1991, ANNU REV BIOCHEM, V60, P827, DOI 10.1146/annurev.biochem.60.1.827
   Pai CC, 2014, NAT COMMUN, V5, DOI 10.1038/ncomms5091
   Pengelly AR, 2013, SCIENCE, V339, P698, DOI 10.1126/science.1231382
   Pfister SX, 2014, CELL REP, V7, P2006, DOI 10.1016/j.celrep.2014.05.026
   PINA B, 1987, DEV BIOL, V123, P51, DOI 10.1016/0012-1606(87)90426-X
   Plass C, 2013, NAT REV GENET, V14, P765, DOI 10.1038/nrg3554
   Pryde F, 2009, PLOS ONE, V4, DOI 10.1371/journal.pone.0005882
   Ray-Gallet D, 2011, MOL CELL, V44, P928, DOI 10.1016/j.molcel.2011.12.006
   Sakai A, 2009, CURR BIOL, V19, P1816, DOI 10.1016/j.cub.2009.09.021
   Santenard A, 2010, NAT CELL BIOL, V12, P853, DOI 10.1038/ncb2089
   Saratsis AM, 2014, ACTA NEUROPATHOL, V127, P881, DOI 10.1007/s00401-013-1218-2
   Schwartz BE, 2005, GENE DEV, V19, P804, DOI 10.1101/gad.1259805
   Schwartzentruber J, 2012, NATURE, V482, P226, DOI [10.1038/nature10833, 10.1007/s13311-012-0137-6]
   Sing A, 2009, CELL, V138, P885, DOI 10.1016/j.cell.2009.08.020
   Sturm D, 2012, CANCER CELL, V22, P425, DOI 10.1016/j.ccr.2012.08.024
   Swartling FJ, 2012, CANCER CELL, V21, P601, DOI 10.1016/j.ccr.2012.04.012
   Tagami H, 2004, CELL, V116, P51, DOI 10.1016/S0092-8674(03)01064-X
   Taylor KR, 2014, CANCER RES, V74, P4565, DOI 10.1158/0008-5472.CAN-14-1298
   Taylor KR, 2014, NAT GENET, V46, P457, DOI 10.1038/ng.2925
   Torres-Padilla ME, 2006, INT J DEV BIOL, V50, P455, DOI 10.1387/ijdb.052073mt
   van der Heijden GW, 2005, MECH DEVELOP, V122, P1008, DOI 10.1016/j.mod.2005.04.009
   Venneti S, 2014, ACTA NEUROPATHOL, V128, P743, DOI 10.1007/s00401-014-1338-3
   Venneti S, 2013, BRAIN PATHOL, V23, P558, DOI 10.1111/bpa.12042
   Vermunt MW, 2014, CELL REP, V9, P767, DOI 10.1016/j.celrep.2014.09.023
   Viana-Pereira M, 2011, PLOS ONE, V6, DOI 10.1371/journal.pone.0020588
   Vogelstein B, 2013, SCIENCE, V339, P1546, DOI 10.1126/science.1235122
   Wagner EJ, 2012, NAT REV MOL CELL BIO, V13, P115, DOI 10.1038/nrm3274
   WELLS D, 1987, NUCLEIC ACIDS RES, V15, P2871, DOI 10.1093/nar/15.7.2871
   WELLS D, 1985, P NATL ACAD SCI USA, V82, P2834, DOI 10.1073/pnas.82.9.2834
   Wen DC, 2014, NUCLEUS-AUSTIN, V5, P369, DOI 10.4161/nucl.36231
   Wen DC, 2014, P NATL ACAD SCI USA, V111, P7325, DOI 10.1073/pnas.1406389111
   Wen H, 2014, NATURE, V508, P263, DOI 10.1038/nature13045
   Wong LH, 2010, GENOME RES, V20, P351, DOI 10.1101/gr.101477.109
   Woo CJ, 2013, MOL CELL BIOL, V33, P3274, DOI 10.1128/MCB.00275-13
   Woo CJ, 2010, CELL, V140, P99, DOI 10.1016/j.cell.2009.12.022
   Workman JL, 1998, ANNU REV BIOCHEM, V67, P545, DOI 10.1146/annurev.biochem.67.1.545
   Wu G, 2014, NAT GENET, V46, P444, DOI 10.1038/ng.2938
   Wu G, 2012, NAT GENET, V44, P251, DOI 10.1038/ng.1102
   WU RS, 1982, CELL, V31, P367, DOI 10.1016/0092-8674(82)90130-1
   Yoh SM, 2008, GENE DEV, V22, P3422, DOI 10.1101/gad.1720008
   Zhang Q, 2013, CELL RES, V23, P225, DOI 10.1038/cr.2012.177
NR 107
TC 61
Z9 71
U1 1
U2 17
PU SPRINGER
PI NEW YORK
PA 233 SPRING ST, NEW YORK, NY 10013 USA
SN 0009-5915
EI 1432-0886
J9 CHROMOSOMA
JI Chromosoma
PD JUN
PY 2015
VL 124
IS 2
BP 177
EP 189
DI 10.1007/s00412-015-0510-4
PG 13
WC Biochemistry & Molecular Biology; Genetics & Heredity
WE Science Citation Index Expanded (SCI-EXPANDED)
SC Biochemistry & Molecular Biology; Genetics & Heredity
GA CJ0EG
UT WOS:000355146500005
PM 25773741
OA hybrid, Green Published
DA 2024-03-10
ER

PT J
AU Neff, C
   Cioffi, G
   Waite, K
   Kruchko, C
   Barnholtz-Sloan, JS
   Ostrom, QT
   Iorgulescu, JB
AF Neff, Corey
   Cioffi, Gino
   Waite, Kristin
   Kruchko, Carol
   Barnholtz-Sloan, Jill S.
   Ostrom, Quinn T.
   Iorgulescu, J. Bryan
TI Molecular marker testing and reporting completeness for adult-type
   diffuse gliomas in the United States
SO NEURO-ONCOLOGY PRACTICE
LA English
DT Article; Early Access
DE brain molecular markers; diffuse glioma; glioblastoma; IDH mutation;
   MGMT promoter methylation
ID HEALTH-ORGANIZATION CLASSIFICATION; CENTRAL-NERVOUS-SYSTEM; PRIMARY
   BRAIN; CNS TUMORS; BIOMARKERS; METHYLATION; IDH1
AB Background A newly developed brain molecular marker (BMM) data item was implemented by US cancer registries for individuals diagnosed with brain tumors in 2018-including IDH and 1p/19q-co-deletion statuses for adult-type diffuse gliomas. We thus investigated the testing/reporting completeness of BMM in the United States. Methods Cases of histopathologically confirmed glioblastoma, astrocytoma, and oligodendroglioma diagnosed in 2018 were identified in the National Cancer Database. Adjusted odds ratios (ORadj) and 95% confidence intervals (CI) of BMM testing/reporting were evaluated for association with the selected patient, treatment, and facility-level characteristics using multivariable logistic regression. As a secondary analysis, predictors of MGMT promoter methylation testing/reporting among IDH-wildtype glioblastoma individuals were assessed. Key limitations of the BMM data item were that it did not include any details regarding testing technique or assay type and could not distinguish between a lack of testing and a lack of cancer registry reporting of testing results. Results Among 8306 histopathologically diagnosed adult-type diffuse gliomas nationally, overall BMM testing/reporting completeness was 81.1%. Compared to biopsy-only cases, odds of testing/reporting increased for subtotal (ORadj= 1.38 [95% CI: 1.20-1.59], P < .001) and gross total resection (ORadj=1.50 [95% CI: 1.31-1.72], P < .001). Furthermore, the odds were lowest at community centers (hospitals (67.3%; ORadj=0.35 [95% CI: 0.26-0.46], P < .001) and highest at academic/NCI-designated comprehensive cancer centers (85.4%; referent). By geographical location, BMM testing/reporting completeness ranged from a high of 86.8% at New England (referent) to a low of 76.0 % in the West South Central region (ORadj=0.57 [95% CI: 0.42-0.78]; P < .001). Extent of resection, Commission-on-Cancer facility type, and facility location were additionally significant predictors of MGMT testing/reporting among IDH-wildtype glioblastoma cases. Conclusions Initial BMM testing/reporting completeness for individuals with adult-type diffuse gliomas in the United States was promising, although patterns varied by hospital attributes and extent of resection.
C1 [Neff, Corey; Cioffi, Gino; Waite, Kristin; Kruchko, Carol; Barnholtz-Sloan, Jill S.; Ostrom, Quinn T.; Iorgulescu, J. Bryan] Cent Brain Tumor Registry US, Hinsdale, IL USA.
   [Neff, Corey; Ostrom, Quinn T.] Duke Univ, Dept Neurosurg, Sch Med, 571 Res Dr,MSRB 1,Rm 442, Durham, NC 27710 USA.
   [Cioffi, Gino; Waite, Kristin; Barnholtz-Sloan, Jill S.] NCI, Trans Divis Res Program, Div Canc Epidemiol & Genet, Bethesda, MD USA.
   [Barnholtz-Sloan, Jill S.] NCI, Ctr Biomed Informat & Informat Technol, Bethesda, MD USA.
   [Iorgulescu, J. Bryan] Harvard Med Sch, Brigham & Womens Hosp, Dept Pathol, Boston, MA USA.
   [Iorgulescu, J. Bryan] MD Anderson Canc Ctr, Div Pathol & Lab Med, 6565 MD Anderson Blvd, Houston, TX 77030 USA.
   [Ostrom, Quinn T.] Duke Univ, Preston Robert Tisch Brain Tumor Ctr, Sch Med, Durham, NC 27710 USA.
   [Ostrom, Quinn T.] Duke Univ, Duke Canc Inst, Med Ctr, Durham, NC 27710 USA.
C3 Duke University; National Institutes of Health (NIH) - USA; NIH National
   Cancer Institute (NCI); National Institutes of Health (NIH) - USA; NIH
   National Cancer Institute (NCI); Harvard University; Harvard Medical
   School; Brigham & Women's Hospital; University of Texas System; UTMD
   Anderson Cancer Center; Duke University; Duke University
RP Ostrom, QT (通讯作者)，Duke Univ, Dept Neurosurg, Sch Med, 571 Res Dr,MSRB 1,Rm 442, Durham, NC 27710 USA.; Iorgulescu, JB (通讯作者)，MD Anderson Canc Ctr, Div Pathol & Lab Med, 6565 MD Anderson Blvd, Houston, TX 77030 USA.
EM quinn.ostrom@duke.edu; jbiorgulescu@gmail.com
RI Barnholtz-Sloan, Jill S/A-4817-2011; Ostrom, Quinn/F-1820-2018
OI Barnholtz-Sloan, Jill S/0000-0001-6190-9304; Ostrom,
   Quinn/0000-0003-3469-7558; Kruchko, Carol/0000-0001-7212-035X
FU Centers for Disease Control and Prevention; American Brain Tumor
   Association [75D30119C06056]; Novocure; Musella Foundation; Sontag
   Foundation; National Brain Tumor Society; Pediatric Brain Tumor
   Foundation; Uncle Kory Foundation; Zelda Dorin Tetenbaum Memorial Fund;
   National Cancer Institute; Cancer Foundation/Sontag Foundation
   [K12CA090354]
FX CBTRUS has been funded by the Centers for Disease Control and Prevention
   under Contract No.75D30119C06056 Amendment/Modification No:00002, the
   American Brain Tumor Association, Novocure, the Musella Foundation, The
   Sontag Foundation, National Brain Tumor Society, the Pediatric Brain
   Tumor Foundation, the Uncle Kory Foundation, and the Zelda Dorin
   Tetenbaum Memorial Fund, and private and in-kind donations. The research
   services of JSB-S, KW, and GG were provided by the Division of Cancer
   Epidemiology and Genetics of the NCI. Contents are solely the
   responsibility of the authors and do not necessarily represent the
   official views of either the CDC or of the NCI. JBI gratefully
   acknowledges support from the National Cancer Institute (K12CA090354)
   and Conquer Cancer Foundation/Sontag Foundation.
CR Aldape K, 2017, NEURO-ONCOLOGY, V19, P336, DOI 10.1093/neuonc/now181
   Hegi ME, 2005, NEW ENGL J MED, V352, P997, DOI 10.1056/NEJMoa043331
   Holdhoff M, 2012, J NEURO-ONCOL, V110, P279, DOI 10.1007/s11060-012-0968-3
   Iorgulescu JB, 2022, NEURO-ONCOLOGY, V24, P1989, DOI 10.1093/neuonc/noac113
   Iorgulescu JB, 2019, CLIN CANCER RES, V25, P2656, DOI 10.1158/1078-0432.CCR-18-3101
   Jenkins RB, 2006, CANCER RES, V66, P9852, DOI 10.1158/0008-5472.CAN-06-1796
   Kruchko C, 2019, NEURO-ONCOL PRACT, V6, P330, DOI 10.1093/nop/npz029
   Kurdi M, 2021, PATHOL ONCOL RES, V27, DOI 10.3389/pore.2021.1609778
   Lamba N, 2020, JAMA ONCOL, V6, P1972, DOI 10.1001/jamaoncol.2020.4937
   Louis DN, 2016, ACTA NEUROPATHOL, V131, P803, DOI 10.1007/s00401-016-1545-1
   Mallin K, 2019, ANN SURG ONCOL, V26, P1604, DOI 10.1245/s10434-019-07213-1
   Millward CP, 2016, ACTA NEUROCHIR, V158, P1943, DOI 10.1007/s00701-016-2928-8
   Nabors LB, 2020, J NATL COMPR CANC NE, V18, P1537, DOI 10.6004/jnccn.2020.0052
   Nair M, 2014, CURR CANCER DRUG TAR, V14, P477, DOI 10.2174/1568009614666140506111118
   National Cancer Registrars Association (NCRA), 2022, CERT TUM REG CTR
   Ostrom QT, 2023, NEURO-ONCOLOGY, V25, P799, DOI 10.1093/neuonc/noac198
   Ostrom QT, 2016, J NEURO-ONCOL, V130, P31, DOI 10.1007/s11060-016-2217-7
   Staedtke V, 2016, TRENDS CANCER, V2, P338, DOI 10.1016/j.trecan.2016.06.003
   Wick WG, 2013, NEUROLOGY, V81, P1515, DOI 10.1212/WNL.0b013e3182a95680
   Yan H, 2009, NEW ENGL J MED, V360, P765, DOI 10.1056/NEJMoa0808710
NR 20
TC 2
Z9 2
U1 0
U2 0
PU OXFORD UNIV PRESS
PI OXFORD
PA GREAT CLARENDON ST, OXFORD OX2 6DP, ENGLAND
SN 2054-2577
EI 2054-2585
J9 NEURO-ONCOL PRACT
JI Neuro-Oncol. Pract.
PD 2023 JAN 13
PY 2023
VL 10
IS 1
BP 24
EP 33
DI 10.1093/nop/npac079
EA OCT 2022
PG 10
WC Clinical Neurology
WE Emerging Sources Citation Index (ESCI)
SC Neurosciences & Neurology
GA 8B3RY
UT WOS:000891969100001
PM 36659967
OA hybrid, Green Published
DA 2024-03-10
ER

PT J
AU Griessmair, M
   Delbridge, C
   Ziegenfeuter, J
   Bernhardt, D
   Gempt, J
   Schmidt-Graf, F
   Kertels, O
   Thomas, M
   Meyer, HS
   Zimmer, C
   Meyer, B
   Combs, SE
   Yakushev, I
   Wiestler, B
   Metz, MC
AF Griessmair, Michael
   Delbridge, Claire
   Ziegenfeuter, Julian
   Bernhardt, Denise
   Gempt, Jens
   Schmidt-Graf, Friederike
   Kertels, Olivia
   Thomas, Marie
   Meyer, Hanno S.
   Zimmer, Claus
   Meyer, Bernhard
   Combs, Stephanie E.
   Yakushev, Igor
   Wiestler, Benedikt
   Metz, Marie-Christin
TI Imaging the WHO 2021 Brain Tumor Classification: Fully Automated
   Analysis of Imaging Features of Newly Diagnosed Gliomas
SO CANCERS
LA English
DT Article
DE glioma; WHO CNS 2021; methylation analysis
ID CENTRAL-NERVOUS-SYSTEM; GRADE
AB Simple Summary With the release of the fifth WHO classification for CNS tumors in 2021, biology-based tumor classification is further advanced with the addition of molecular characteristics into diagnosis. This both poses challenges as well as opens up new opportunities for radiological diagnosis, which was long based on the correspondence of imaging features and histological criteria. In this work, using advanced imaging and AI-based image processing on newly-diagnosed adult glioma patients (n = 226) with extensive molecular characterization, significant differences in biological MR imaging metrics among molecularly defined glioma subgroups were demonstrated. In particular, diffuse glioma (IDH wild type) with molecular characteristics of glioblastoma (now recognized as glioblastoma, WHO CNS grade 4) showed higher perfusion as well as increased cell density compared to "classical" glioblastoma (IDH wild type), WHO CNS grade 4, and astrocytoma (IDH mutant, 1p/19q non-codeleted), WHO CNS grade 4. Our results add relevantly to the emerging picture that fine tumor grading is possible in part by visualization of tumor biology with advanced MRI. Background: The fifth version of the World Health Organization (WHO) classification of tumors of the central nervous system (CNS) in 2021 brought substantial changes. Driven by the enhanced implementation of molecular characterization, some diagnoses were adapted while others were newly introduced. How these changes are reflected in imaging features remains scarcely investigated. Materials and Methods: We retrospectively analyzed 226 treatment-naive primary brain tumor patients from our institution who received extensive molecular characterization by epigenome-wide methylation microarray and were diagnosed according to the 2021 WHO brain tumor classification. From multimodal preoperative 3T MRI scans, we extracted imaging metrics via a fully automated, AI-based image segmentation and processing pipeline. Subsequently, we examined differences in imaging features between the three main glioma entities (glioblastoma, astrocytoma, and oligodendroglioma) and particularly investigated new entities such as astrocytoma, WHO grade 4. Results: Our results confirm prior studies that found significantly higher median CBV (p = 0.00003, ANOVA) and lower median ADC in contrast-enhancing areas of glioblastomas, compared to astrocytomas and oligodendrogliomas (p = 0.41333, ANOVA). Interestingly, molecularly defined glioblastoma, which usually does not contain contrast-enhancing areas, also shows significantly higher CBV values in the non-enhancing tumor than common glioblastoma and astrocytoma grade 4 (p = 0.01309, ANOVA). Conclusions: This work provides extensive insights into the imaging features of gliomas in light of the new 2021 WHO CNS tumor classification. Advanced imaging shows promise in visualizing tumor biology and improving the diagnosis of brain tumor patients.
C1 [Griessmair, Michael; Ziegenfeuter, Julian; Kertels, Olivia; Thomas, Marie; Zimmer, Claus; Wiestler, Benedikt; Metz, Marie-Christin] Tech Univ Munich, Dept Neuroradiol, Klinikum Rechts Isar, D-81675 Munich, Germany.
   [Delbridge, Claire] Tech Univ Munich, Dept Pathol, Klinikum Rechts Isar, D-81675 Munich, Germany.
   [Bernhardt, Denise; Combs, Stephanie E.] Tech Univ Munich, Dept Radiat Oncol, Klinikum Rechts Isar, D-81675 Munich, Germany.
   [Gempt, Jens; Meyer, Hanno S.; Meyer, Bernhard] Tech Univ Munich, Dept Neurosurg, Klinikum Rechts Isar, D-81675 Munich, Germany.
   [Gempt, Jens; Meyer, Hanno S.] Univ Med Ctr Hamburg Eppendorf, Dept Neurosurg, D-20246 Hamburg, Germany.
   [Schmidt-Graf, Friederike] Tech Univ Munich, Dept Neurol, Klinikum Rechts Isar, D-81675 Munich, Germany.
   [Yakushev, Igor] Tech Univ Munich, Dept Nucl Med, Klinikum Rechts Isar, D-81675 Munich, Germany.
   [Wiestler, Benedikt] Tech Univ Munich, TranslaTUM, D-81675 Munich, Germany.
C3 Technical University of Munich; Technical University of Munich;
   Technical University of Munich; Technical University of Munich;
   University of Hamburg; University Medical Center Hamburg-Eppendorf;
   Technical University of Munich; Technical University of Munich;
   University of Munich; Technical University of Munich
RP Metz, MC (通讯作者)，Tech Univ Munich, Dept Neuroradiol, Klinikum Rechts Isar, D-81675 Munich, Germany.
EM marie.metz@tum.de
RI Meyer, Bernhard/AAH-3329-2019; Meyer, Hanno/AAM-2279-2021; Metz,
   Marie-Christin/KBB-6193-2024; Bernhardt, Denise/AAA-9888-2021
OI Meyer, Bernhard/0000-0001-6486-7955; Meyer, Hanno/0000-0002-4576-1239;
   Bernhardt, Denise/0000-0001-5231-9097; Ziegenfeuter,
   Julian/0000-0001-7306-7554; Gempt, Jens/0000-0003-4123-4690; Wiestler,
   Benedikt/0000-0002-2963-7772
FU NIH [R01CA269948]
FX M.G. and B.W. were supported by NIH R01CA269948 (ReSPOND).
CR Arzanforoosh F, 2021, FRONT ONCOL, V11, DOI 10.3389/fonc.2021.648528
   Avants BB, 2011, NEUROINFORMATICS, V9, P381, DOI 10.1007/s12021-011-9109-y
   Barajas RF, 2010, RADIOLOGY, V254, P564, DOI 10.1148/radiol.09090663
   Capper D, 2018, ACTA NEUROPATHOL, V136, P181, DOI 10.1007/s00401-018-1879-y
   Capper D, 2018, NATURE, V555, P469, DOI 10.1038/nature26000
   Delfanti RL, 2017, J NEURO-ONCOL, V135, P601, DOI 10.1007/s11060-017-2613-7
   Ene CI, 2011, CANCER CELL, V20, P695, DOI 10.1016/j.ccr.2011.11.018
   Garyfallidis E, 2014, FRONT NEUROINFORM, V8, DOI 10.3389/fninf.2014.00008
   Hilario A, 2012, AM J NEURORADIOL, V33, P701, DOI 10.3174/ajnr.A2846
   Hu LS, 2017, NEURO-ONCOLOGY, V19, P128, DOI 10.1093/neuonc/now135
   Isensee F, 2019, HUM BRAIN MAPP, V40, P4952, DOI 10.1002/hbm.24750
   Johnson DR, 2022, RADIOLOGY, V304, P494, DOI 10.1148/radiol.213063
   Joyner DA, 2023, NEURORADIOLOGY, V65, P121, DOI 10.1007/s00234-022-03038-0
   Kofler F, 2020, FRONT NEUROSCI-SWITZ, V14, DOI 10.3389/fnins.2020.00125
   Lasocki A, 2021, NEURORADIOLOGY, V63, P353, DOI 10.1007/s00234-020-02532-7
   Louis DN, 2021, NEURO-ONCOLOGY, V23, P1231, DOI 10.1093/neuonc/noab106
   Louis DN, 2016, ACTA NEUROPATHOL, V131, P803, DOI 10.1007/s00401-016-1545-1
   Ma XX, 2023, J MAGN RESON IMAGING, V58, P732, DOI 10.1002/jmri.28589
   Metz MC, 2020, CANCERS, V12, DOI 10.3390/cancers12030728
   Modat M, 2014, J MED IMAGING, V1, DOI 10.1117/1.JMI.1.2.024003
   Qin JB, 2019, ONCOL LETT, V18, P2763, DOI 10.3892/ol.2019.10656
   Rohlfing T, 2010, HUM BRAIN MAPP, V31, P798, DOI 10.1002/hbm.20906
   Thomas MF, 2022, INVEST RADIOL, V57, P187, DOI 10.1097/RLI.0000000000000828
   Wang XC, 2014, J MAGN RESON IMAGING, V39, P1569, DOI 10.1002/jmri.24312
   White ML, 2011, AM J NEURORADIOL, V32, P374, DOI 10.3174/ajnr.A2267
   Wu CC, 2018, AM J NEURORADIOL, V39, P1814, DOI 10.3174/ajnr.A5794
   Yang XF, 2022, BMC MED IMAGING, V22, DOI 10.1186/s12880-022-00832-3
NR 27
TC 1
Z9 1
U1 3
U2 3
PU MDPI
PI BASEL
PA ST ALBAN-ANLAGE 66, CH-4052 BASEL, SWITZERLAND
EI 2072-6694
J9 CANCERS
JI Cancers
PD APR
PY 2023
VL 15
IS 8
AR 2355
DI 10.3390/cancers15082355
PG 11
WC Oncology
WE Science Citation Index Expanded (SCI-EXPANDED)
SC Oncology
GA E9WX4
UT WOS:000978968700001
PM 37190283
OA gold, Green Published
DA 2024-03-10
ER

PT J
AU Yang, DY
   Cheng, X
   Bu, XY
   Yan, ZY
   Wu, T
   Zhang, YK
AF Yang, Dongyi
   Cheng, Xue
   Bu, Xingyao
   Yan, Zhaoyue
   Wu, Tao
   Zhang, Yunke
TI Granulocyte-macrophage colony-stimulating factor enhances effect of
   temozolomide on high-grade glioma cells
SO ANTI-CANCER DRUGS
LA English
DT Article
DE anti-tumor effect; cell cycle; granulocyte-macrophage colony-stimulating
   factor; high-grade glioma; O6-methylguanine-DNA methyltransferase;
   temozolomide
ID CHEMOTHERAPY
AB In the present study, to delve into the effect of granulocyte-macrophage colony-stimulating factor (GM-CSF) combined with temozolomide (TMZ) on high-grade glioma cells and related mechanism, six cases of high-grade glioma cells from patient's tumor tissues were cultured. 3-(4,5)-dimethylthiahiazo (-z-y1)-3,5-di- phenytetrazoliumromide 3-(4,5)-dimethylthiahiazo (-z-y1)-3,5-di- phenytetrazoliumromide (MTT) assay was performed to detect cell proliferation and toxicity. Flow cytometry was performed to ascertain cell cycle and apoptosis rate. To detect the expressions of O6-methylguanine-DNA methyltransferase (MGMT) methylation status and MGMT protein, respectively, specific PCR and immunofluorescence were performed. According to the results of MTT assay, compared with the results of control group, GM-CSF group exhibited enhanced cell viability in varying degrees. In three cases of cells (MGMT gene methylation), the combination group [(67.67 +/- 1.16), (68.13 +/- 1.06), (68.42 +/- 1.73)] had noticeably lower cell viability than the corresponding TMZ group [(90.00 +/- 1.73), (82.33 +/- 1.53), (82.67 +/- 2.11)] (P< 0.01). Nevertheless, the two groups showed no significant difference in another three cases (MGMT gene unmethylated) (P> 0.05). In combination group, the apoptosis rate of the MGMT methylation cells was higher than that in the corresponding TMZ group (P< 0.01), which is consistent with MTT assay results. In all six cases of primary glioma cells, the fraction of cells in G1 phase of GM-CSF-treated group was noticeably down-regulated and was up-regulated in S phase (P< 0.01). GM-CSF could induce high-grade glioma cells to rapidly enter the cell cycle, thereby enhancing the lethal effect of TMZ on glioma cells with MGMT gene promoter methylation. However, this effect is not ideal on glioma cells with MGMT unmethylation.
C1 [Yang, Dongyi; Wu, Tao] Henan Univ Chinese Med, Affiliated Hosp 1, Zhengzhou, Henan, Peoples R China.
   [Cheng, Xue; Zhang, Yunke] Henan Univ Chinese Med, Rehabil Med Coll, Zhengzhou, Henan, Peoples R China.
   [Bu, Xingyao; Yan, Zhaoyue] Zhengzhou Univ, Peoples Hosp, Dept Neurosurg, Zhengzhou, Henan, Peoples R China.
C3 Henan University of Traditional Chinese Medicine; Henan University of
   Traditional Chinese Medicine; Zhengzhou University
RP Wu, T (通讯作者)，Henan Univ Chinese Med, Affiliated Hosp 1, 19 People Rd, Zhengzhou 450003, Henan, Peoples R China.
EM y13071089019@163.com
CR Chamberlain MC, 2009, J NEURO-ONCOL, V93, P229, DOI 10.1007/s11060-008-9764-5
   George BJ, 2009, SOUTH MED J, V102, P974, DOI 10.1097/SMJ.0b013e3181b1d2fa
   Goldwirt L, 2015, J NEURO-ONCOL, V122, P273, DOI 10.1007/s11060-015-1717-1
   Khasraw M, 2010, CURR ONCOL REP, V12, P26, DOI 10.1007/s11912-009-0077-4
   Kohanbash G, 2013, CANCER RES, V73, P6413, DOI 10.1158/0008-5472.CAN-12-4124
   Natsume A, 2008, CANCER CHEMOTH PHARM, V61, P653, DOI 10.1007/s00280-007-0520-x
   Revoltella RP, 2012, CYTOKINE, V57, P347, DOI 10.1016/j.cyto.2011.11.016
   Saito Y, 2010, NAT BIOTECHNOL, V28, P275, DOI 10.1038/nbt.1607
   See SJ, 2007, ANN ACAD MED SINGAP, V36, P364
   Sielska M, 2013, J PATHOL, V230, P310, DOI 10.1002/path.4192
   Ugur HC, 2014, MOL BIOL REP, V41, P697, DOI 10.1007/s11033-013-2908-5
   Weller M, 2011, SWISS MED WKLY, V141, DOI 10.4414/smw.2011.13210
NR 12
TC 1
Z9 1
U1 0
U2 6
PU LIPPINCOTT WILLIAMS & WILKINS
PI PHILADELPHIA
PA TWO COMMERCE SQ, 2001 MARKET ST, PHILADELPHIA, PA 19103 USA
SN 0959-4973
EI 1473-5741
J9 ANTI-CANCER DRUG
JI Anti-Cancer Drugs
PD OCT
PY 2020
VL 31
IS 9
BP 950
EP 958
DI 10.1097/CAD.0000000000000964
PG 9
WC Oncology; Pharmacology & Pharmacy
WE Science Citation Index Expanded (SCI-EXPANDED)
SC Oncology; Pharmacology & Pharmacy
GA NW7CQ
UT WOS:000575175600009
PM 32590393
DA 2024-03-10
ER

PT J
AU Gozé, C
   Rigau, V
   Gibert, L
   Maudelonde, T
   Duffau, H
AF Goze, C.
   Rigau, V.
   Gibert, L.
   Maudelonde, T.
   Duffau, H.
TI Lack of complete 1p19q deletion in a consecutive series of 12 WHO grade
   II gliomas involving the insula: a marker of worse prognosis?
SO JOURNAL OF NEURO-ONCOLOGY
LA English
DT Article
DE WHO grade II glioma; Insula; 1p19q
ID ABERRANT PROMOTER METHYLATION; OLIGODENDROGLIAL TUMORS; SURGERY;
   TEMOZOLOMIDE; SURVIVAL; LOBE; 1P; PREDICTORS; PLASTICITY; RESECTION
AB 1p19q codeletion in WHO grade II glioma (GIIG) is claimed to be a marker of better outcome and chemosensitivity. Through the molecular study of 12 insular GIIG, our goal was to investigate a possible anatomo-molecular relationship in insula, specific brain sub-region, known to be involved with high frequency in GIIG. Loss of heterozygosity on 1p and 19q chromosomes was assessed in all tumors. None complete deletion of the 1p and 19q arms chromosomes and partial deletions in 3 patients were retrieved in the 11 WHO grade II oligodendrogliomas and one oligo-astrocytoma analyzed. Discrepancy between our results and the high reported incidence of 1p19q codeletion in oligodendrogliomas could mean that insular GIIG has a specific molecular pattern. We hypothesize that prognosis of insular GIIG is worse than in other locations, with reduced chemosensitivity. Thanks to minimization of surgical risks, surgery might be a first intention therapeutic option proposed in the GIIG.
C1 [Goze, C.; Gibert, L.; Maudelonde, T.] Hop Arnaud Villeneuve, Lab Biol Cellulaire & Hormonale, F-34295 Montpellier 5, France.
   [Rigau, V.] Hop Gui De Chauliac, Serv Neuropathol, F-34295 Montpellier, France.
   [Duffau, H.] Serv Neurochirurg, F-34295 Montpellier 5, France.
   [Duffau, H.] Univ Paris 05, CNRS, FRE 2987, F-75270 Paris 06, France.
C3 Universite de Montpellier; CHU de Montpellier; Universite de
   Montpellier; CHU de Montpellier; Universite de Montpellier; Centre
   National de la Recherche Scientifique (CNRS); Universite Paris Cite
RP Gozé, C (通讯作者)，Hop Arnaud Villeneuve, Lab Biol Cellulaire & Hormonale, 371 Ave Doyen Gaston Giraud, F-34295 Montpellier 5, France.
EM c-goze@chu-montpellier.fr
CR Alonso ME, 2003, CANCER GENET CYTOGEN, V144, P134, DOI 10.1016/S0165-4608(02)00928-7
   Augustine JR, 1996, BRAIN RES REV, V22, P229, DOI 10.1016/S0165-0173(96)00011-2
   BERGER MS, 1994, CANCER, V74, P1784, DOI 10.1002/1097-0142(19940915)74:6<1784::AID-CNCR2820740622>3.0.CO;2-D
   Cairncross JG, 1998, J NATL CANCER I, V90, P1473, DOI 10.1093/jnci/90.19.1473
   Duffau H, 2004, CANCER-AM CANCER SOC, V100, P2622, DOI 10.1002/cncr.20297
   Duffau H, 2000, NEUROSURGERY, V47, P801, DOI 10.1097/00006123-200010000-00001
   Duffau H, 2005, BRAIN, V128, P797, DOI 10.1093/brain/awh423
   Duffau H, 2005, J NEUROL NEUROSUR PS, V76, P845, DOI 10.1136/jnnp.2004.048520
   Duffau H, 2003, J NEUROSURG, V98, P764, DOI 10.3171/jns.2003.98.4.0764
   DUFFAU H, J NEUROSURG IN PRESS
   Duffau H, 2006, CLIN NEUROL NEUROSUR, V108, P543, DOI 10.1016/j.clineuro.2005.09.004
   Duffau H, 2006, J NEURO-ONCOL, V79, P77, DOI 10.1007/s11060-005-9109-6
   Everhard S, 2006, ANN NEUROL, V60, P740, DOI 10.1002/ana.21044
   Idbaih A, 2005, ANN NEUROL, V58, P483, DOI 10.1002/ana.20607
   Kaloshi G, 2007, NEUROLOGY, V68, P1831, DOI 10.1212/01.wnl.0000262034.26310.a2
   Kujas M, 2005, ANN NEUROL, V58, P322, DOI 10.1002/ana.20543
   Laigle-Donadey F, 2004, NEUROLOGY, V63, P2360, DOI 10.1212/01.WNL.0000148642.26985.68
   Lang FF, 2001, J NEUROSURG, V95, P638, DOI 10.3171/jns.2001.95.4.0638
   Mariani L, 2006, J CLIN ONCOL, V24, P4758, DOI 10.1200/JCO.2006.05.9238
   MILLER SA, 1988, NUCLEIC ACIDS RES, V16, P1215, DOI 10.1093/nar/16.3.1215
   Möllemann M, 2005, INT J CANCER, V113, P379, DOI 10.1002/ijc.20575
   Mueller W, 2002, AM J PATHOL, V161, P313, DOI 10.1016/S0002-9440(10)64183-1
   Neuloh G, 2007, J NEUROSURG, V106, P582, DOI 10.3171/jns.2007.106.4.582
   Pallud J, 2006, ANN NEUROL, V60, P380, DOI 10.1002/ana.20946
   Palmisano WA, 2000, CANCER RES, V60, P5954
   REIFENBERGER J, 1994, AM J PATHOL, V145, P1175
   Ricard D, 2007, ANN NEUROL, V61, P484, DOI 10.1002/ana.21125
   Smith JS, 2000, J CLIN ONCOL, V18, P636, DOI 10.1200/JCO.2000.18.3.636
   TAILLANDIER L, 2006, NEURO-ONCOLOGY, V8
   Vanaclocha V, 1998, ACTA NEUROCHIR, V140, P615, DOI 10.1007/s007010050149
   Yasargil M.G., 1996, Microneurosurgery, Volume 4b: Microneurosurgery of CNS Tumors, V4b
   YASARGIL MG, 1992, ACTA NEUROCHIR, V118, P40, DOI 10.1007/BF01400725
   Zentner J, 1996, J NEUROSURG, V85, P263, DOI 10.3171/jns.1996.85.2.0263
   Zlatescu MC, 2001, CANCER RES, V61, P6713
NR 34
TC 31
Z9 33
U1 0
U2 1
PU SPRINGER
PI NEW YORK
PA 233 SPRING ST, NEW YORK, NY 10013 USA
SN 0167-594X
J9 J NEURO-ONCOL
JI J. Neuro-Oncol.
PD JAN
PY 2009
VL 91
IS 1
BP 1
EP 5
DI 10.1007/s11060-008-9680-8
PG 5
WC Oncology; Clinical Neurology
WE Science Citation Index Expanded (SCI-EXPANDED)
SC Oncology; Neurosciences & Neurology
GA 376JR
UT WOS:000261180400001
PM 18726074
DA 2024-03-10
ER

PT J
AU Sweha, SR
   Chung, C
   Natarajan, SK
   Panwalkar, P
   Pun, M
   Ghali, A
   Bayliss, J
   Pratt, D
   Shankar, A
   Ravikumar, V
   Rao, A
   Cieslik, M
   Wilder-Romans, K
   Scott, AJ
   Wahl, DR
   Jessa, S
   Kleinman, CL
   Jabado, N
   Mackay, A
   Jones, C
   Martinez, D
   Santi, M
   Judkins, AR
   Yadav, VN
   Qin, T
   Phoenix, TN
   Koschmann, CJ
   Baker, SJ
   Chinnaiyan, AM
   Venneti, S
AF Sweha, Stefan R.
   Chung, Chan
   Natarajan, Siva Kumar
   Panwalkar, Pooja
   Pun, Matthew
   Ghali, Amer
   Bayliss, Jill
   Pratt, Drew
   Shankar, Anand
   Ravikumar, Visweswaran
   Rao, Arvind
   Cieslik, Marcin
   Wilder-Romans, Kari
   Scott, Andrew J.
   Wahl, Daniel R.
   Jessa, Selin
   Kleinman, Claudia L.
   Jabado, Nada
   Mackay, Alan
   Jones, Chris
   Martinez, Daniel
   Santi, Mariarita
   Judkins, Alexander R.
   Yadav, Viveka Nand
   Qin, Tingting
   Phoenix, Timothy N.
   Koschmann, Carl J.
   Baker, Suzanne J.
   Chinnaiyan, Arul M.
   Venneti, Sriram
TI Epigenetically defined therapeutic targeting in H3.3G34R/V high-grade
   gliomas
SO SCIENCE TRANSLATIONAL MEDICINE
LA English
DT Article
ID CHROMATIN-STATE DISCOVERY; CENTRAL-NERVOUS-SYSTEM; PEDIATRIC HIGH-GRADE;
   SIGNAL TRANSDUCERS; PRC2 ACTIVITY; MUTATIONS; INHIBITOR; METHYLATION;
   PHOSPHORYLATION; PROGENITORS
AB High-grade gliomas with arginine or valine substitutions of the histone H3.3 glycine-34 residue (H3.3G34R/V) carry a dismal prognosis, and current treatments, including radiotherapy and chemotherapy, are not curative. Because H3.3G34R/V mutations reprogram epigenetic modifications, we undertook a comprehensive epigenetic approach using ChIP sequencing and ChromHMM computational analysis to define therapeutic dependencies in H3.3G34R/V gliomas. Our analyses revealed a convergence of epigenetic alterations, including (i) activating epigenetic modifications on histone H3 lysine (K) residues such as H3K36 trimethylation (H3K36me3), H3K27 acetylation (H3K27ac), and H3K4 trimethylation (H3K4me3); (ii) DNA promoter hypomethylation; and (iii) redistribution of repressive histone H3K27 trimethylation (H3K27me3) to intergenic regions at the leukemia inhibitory factor (LIF) locus to drive increased LIF abundance and secretion by H3.3G34R/V cells. LIF activated signal transducer and activator of transcription 3 (STAT3) signaling in an autocrine/paracrine manner to promote survival of H3.3G34R/V glioma cells. Moreover, immunohistochemistry and single-cell RNA sequencing from H3.3G34R/V patient tumors revealed high STAT3 protein and RNA expression, respectively, in tumor cells with both inter- and intratumor heterogeneity. We targeted STAT3 using a blood-brain barrier-penetrable small-molecule inhibitor, WP1066, currently in clinical trials for adult gliomas. WP1066 treatment resulted in H3.3G34R/V tumor cell toxicity in vitro and tumor suppression in preclinical mouse models established with KNS42 cells, SJ-HGGx42-c cells, or in utero electroporation techniques. Our studies identify the LIF/STAT3 pathway as a key epigenetically driven and druggable vulnerability in H3.3G34R/V gliomas. This finding could inform development of targeted, combination therapies for these lethal brain tumors.
C1 [Sweha, Stefan R.; Chung, Chan; Natarajan, Siva Kumar; Panwalkar, Pooja; Pun, Matthew; Ghali, Amer; Bayliss, Jill; Pratt, Drew; Venneti, Sriram] Univ Michigan, Dept Pathol, Lab Brain Tumor Metab & Epigenet, Med Sch, Ann Arbor, MI 48109 USA.
   [Sweha, Stefan R.; Venneti, Sriram] Univ Michigan, Neurosci Grad Program, Ann Arbor, MI 48109 USA.
   [Chung, Chan] Daegu Gyeongbuk Inst Sci & Technol DGIST, Dept New Biol, Daegu 42988, South Korea.
   [Natarajan, Siva Kumar] Univ Michigan, Mol & Cellular Pathol Grad Program, Med Sch, Ann Arbor, MI 48109 USA.
   [Pun, Matthew] Univ Michigan, Cellular & Mol Biol Program, Med Sch, Ann Arbor, MI 48109 USA.
   [Pun, Matthew] Univ Michigan, Med Scientist Training Program, Med Sch, Ann Arbor, MI 48109 USA.
   [Pratt, Drew; Cieslik, Marcin; Chinnaiyan, Arul M.; Venneti, Sriram] Univ Michigan, Dept Pathol, Med Sch, Ann Arbor, MI 48109 USA.
   [Shankar, Anand; Ravikumar, Visweswaran; Rao, Arvind; Cieslik, Marcin; Qin, Tingting] Univ Michigan, Dept Computat Med & Bioinformat, Med Sch, Ann Arbor, MI 48109 USA.
   [Rao, Arvind] Univ Michigan, Dept Biostat, Ann Arbor, MI 48109 USA.
   [Rao, Arvind; Wilder-Romans, Kari; Scott, Andrew J.; Wahl, Daniel R.] Univ Michigan, Dept Radiat Oncol, Med Sch, Ann Arbor, MI 48109 USA.
   [Jessa, Selin] McGill Univ, Quantitat Life Sci, Montreal, PQ H3A 2A7, Canada.
   [Jessa, Selin; Kleinman, Claudia L.] Jewish Gen Hosp, Lady Davis Res Inst, Montreal, PQ H3T 1E2, Canada.
   [Kleinman, Claudia L.; Jabado, Nada] McGill Univ, Dept Human Genet, Montreal, PQ H3A 0C7, Canada.
   [Jabado, Nada] McGill Univ, Dept Pediat, Montreal, PQ H4A 3J1, Canada.
   [Jabado, Nada] McGill Univ, Res Inst, Hlth Ctr, Montreal, PQ H4A 3J1, Canada.
   [Mackay, Alan; Jones, Chris] Inst Canc Res, Div Mol Pathol & Canc Therapeut, London SM2 5NG, England.
   [Martinez, Daniel; Santi, Mariarita] Childrens Hosp Philadelphia, Dept Pathol, Philadelphia, PA 19104 USA.
   [Judkins, Alexander R.] Childrens Hosp Los Angeles, Dept Pathol, Los Angeles, CA 90027 USA.
   [Yadav, Viveka Nand; Koschmann, Carl J.] Univ Michigan, Dept Pediat, Med Sch, Ann Arbor, MI 48109 USA.
   [Phoenix, Timothy N.] Cincinnati Childrens Hosp Med Ctr, Coll Pharm, Div Pharmaceut Sci, Cincinnati, OH 45229 USA.
   [Baker, Suzanne J.] St Jude Childrens Res Hosp, Dept Dev Neurobiol, Memphis, TN 38105 USA.
   [Chinnaiyan, Arul M.] Univ Michigan, Michigan Ctr Translat Pathol, Howard Hughes Med Inst, Ann Arbor, MI 48109 USA.
C3 University of Michigan System; University of Michigan; University of
   Michigan System; University of Michigan; Daegu Gyeongbuk Institute of
   Science & Technology (DGIST); University of Michigan System; University
   of Michigan; University of Michigan System; University of Michigan;
   University of Michigan System; University of Michigan; University of
   Michigan System; University of Michigan; University of Michigan System;
   University of Michigan; University of Michigan System; University of
   Michigan; University of Michigan System; University of Michigan; McGill
   University; McGill University; McGill University; McGill University;
   McGill University; University of London; Institute of Cancer Research -
   UK; Royal Marsden NHS Foundation Trust; University of Pennsylvania;
   Pennsylvania Medicine; Childrens Hospital of Philadelphia; Children's
   Hospital Los Angeles; University of Michigan System; University of
   Michigan; Cincinnati Children's Hospital Medical Center; St Jude
   Children's Research Hospital; Howard Hughes Medical Institute;
   University of Michigan System; University of Michigan
RP Venneti, S (通讯作者)，Univ Michigan, Dept Pathol, Lab Brain Tumor Metab & Epigenet, Med Sch, Ann Arbor, MI 48109 USA.; Venneti, S (通讯作者)，Univ Michigan, Neurosci Grad Program, Ann Arbor, MI 48109 USA.; Venneti, S (通讯作者)，Univ Michigan, Dept Pathol, Med Sch, Ann Arbor, MI 48109 USA.
EM svenneti@med.umich.edu
RI Baker, Suzanne J/N-8167-2018; Panwalkar, Pooja/N-9274-2019; Jones,
   Chris/ABE-6059-2021; Jabado, Nada/AAN-4026-2020; Phoenix,
   Timothy/JNT-6193-2023; Panwalkar, Pooja/AAX-5504-2021
OI Panwalkar, Pooja/0000-0001-7223-0452; Jones, Chris/0000-0001-8118-2296;
   Phoenix, Timothy/0000-0003-4771-4003; Chung, Chan/0000-0003-0510-8996;
   Pratt, Drew/0000-0003-3583-8308; Natarajan, Siva
   Kumar/0000-0002-9663-079X; Scott, Andrew/0000-0002-0835-4888; Bayliss,
   Jill/0000-0002-7995-5584
FU Alex Lemonade Stand; Hyundai Hope on Wheels; Michael Mosier Defeat DIPG;
   Storm The Heavens; ChadTough; Robert Connor Dawes/National Brain Tumor
   Society/Ependymoma Cancer Research Network; Sontag Foundations; NCI [R01
   NS110572, R37-CA214955, K08CA234416, R37CA258346]; DGIST Start-up Fund
   Program of the Ministry of Science and ICT [2021050001]; NIH/NINDS
   [K08-NS099427-01]; NIH [CA096832]; University of Michigan (U-M)
   institutional research funds; NIH/NCI [F32CA260735, T32CA009676]; Damon
   Runyon Cancer Research Foundation; Ben and Catherine Ivy Foundation
FX The Venneti laboratory was/is supported by the Mathew Larson (to S.V.),
   St. Baldrick's (to S.V.), Claire McKenna (to S.V.), Alex Lemonade Stand
   (to S.V.), Storm The Heavens (to S.V.), Hyundai Hope on Wheels (to
   S.V.), Michael Mosier Defeat DIPG (to C.C.), ChadTough (to C.C. and
   S.V.), Robert Connor Dawes/National Brain Tumor Society/Ependymoma
   Cancer Research Network (to C.C.), Sidney Kimmel (to S.V.), Doris Duke
   (to S.V.), and Sontag Foundations (to S.V.). The Venneti laboratory is
   also supported by grants from NCI R01 NS110572 (to S.V.). C.C.
   acknowledges support from the DGIST Start-up Fund Program of the
   Ministry of Science and ICT (grant #2021050001 to C.C.). C.J.K.
   acknowledges support from NIH/NINDS (K08-NS099427-01 to C.J.K.). S.J.B.
   acknowledges funding from the NIH (CA096832 to S.J.B.). A.S., V.R., and
   A.R. were partially supported by NCI grant R37-CA214955 (to A.R.) and
   The University of Michigan (U-M) institutional research funds and also
   supported by ACS grant RSG-16-005-01 (to A.R.). A.J.S. acknowledges
   support from the NIH/NCI (grants F32CA260735 and T32CA009676 to A.J.S.).
   D.R.W. receives funding from the NCI (K08CA234416 and R37CA258346 to
   D.R.W.), the Damon Runyon Cancer Research Foundation, and the Ben and
   Catherine Ivy Foundation.
CR Bayliss J, 2016, SCI TRANSL MED, V8, DOI 10.1126/scitranslmed.aah6904
   Bender S, 2013, CANCER CELL, V24, P660, DOI 10.1016/j.ccr.2013.10.006
   Bjerke L, 2013, CANCER DISCOV, V3, P512, DOI 10.1158/2159-8290.CD-12-0426
   Bressan RB, 2021, CELL STEM CELL, V28, P877, DOI 10.1016/j.stem.2021.01.016
   Chen CCL, 2020, CELL, V183, P1617, DOI 10.1016/j.cell.2020.11.012
   Chung C, 2020, CANCER CELL, V38, P334, DOI 10.1016/j.ccell.2020.07.008
   Daina A, 2017, SCI REP-UK, V7, DOI 10.1038/srep42717
   Dhayalan A, 2010, J BIOL CHEM, V285, P26114, DOI 10.1074/jbc.M109.089433
   Ernst J, 2017, NAT PROTOC, V12, P2478, DOI 10.1038/nprot.2017.124
   Ernst J, 2012, NAT METHODS, V9, P215, DOI 10.1038/nmeth.1906
   Fang J, 2018, P NATL ACAD SCI USA, V115, P9598, DOI 10.1073/pnas.1806355115
   Funato K, 2021, CELL STEM CELL, V28, P894, DOI 10.1016/j.stem.2021.02.003
   Gao L, 2014, ASIAN PAC J CANCER P, V15, P6161, DOI 10.7314/APJCP.2014.15.15.6161
   Grasso CS, 2015, NAT MED, V21, P555, DOI 10.1038/nm.3855
   Harhous Z, 2019, FRONT CARDIOVASC MED, V6, DOI 10.3389/fcvm.2019.00150
   Harutyunyan AS, 2019, NAT COMMUN, V10, DOI 10.1038/s41467-019-09140-x
   Hussain SF, 2007, CANCER RES, V67, P9630, DOI 10.1158/0008-5472.CAN-07-1243
   Huynh J, 2019, NAT REV CANCER, V19, P82, DOI 10.1038/s41568-018-0090-8
   Iwamaru A, 2007, ONCOGENE, V26, P2435, DOI 10.1038/sj.onc.1210031
   Jain SU, 2020, P NATL ACAD SCI USA, V117, P27354, DOI 10.1073/pnas.2006076117
   Jiao FF, 2020, SCI ADV, V6, DOI 10.1126/sciadv.aba2113
   Johnson RA, 2010, NATURE, V466, P632, DOI 10.1038/nature09173
   Jones C, 2017, NEURO-ONCOLOGY, V19, P153, DOI 10.1093/neuonc/now101
   Khazaei S, 2020, CANCER DISCOV, V10, P1968, DOI 10.1158/2159-8290.CD-20-0461
   Kong LY, 2008, CLIN CANCER RES, V14, P5759, DOI 10.1158/1078-0432.CCR-08-0377
   Larson JD, 2019, CANCER CELL, V35, P140, DOI 10.1016/j.ccell.2018.11.015
   Lewis PW, 2013, SCIENCE, V340, P857, DOI 10.1126/science.1232245
   Li S, 2013, BMC BIOINFORMATICS, V14, DOI 10.1186/1471-2105-14-S5-S10
   Louis DN, 2021, NEURO-ONCOLOGY, V23, P1231, DOI 10.1093/neuonc/noab106
   Lu C, 2016, SCIENCE, V352, P844, DOI 10.1126/science.aac7272
   Mackay A, 2017, CANCER CELL, V32, P520, DOI 10.1016/j.ccell.2017.08.017
   Masliantsev K, 2018, ONCOTARGET, V9, P3968, DOI 10.18632/oncotarget.23374
   McLean K, 2019, ONCOGENE, V38, P1576, DOI 10.1038/s41388-018-0523-6
   Mi HY, 2019, NUCLEIC ACIDS RES, V47, pD419, DOI 10.1093/nar/gky1038
   Morris SA, 2005, EUKARYOT CELL, V4, P1446, DOI 10.1128/EC.4.8.1446-1454.2005
   Patel SK, 2020, NEURO-ONCOLOGY, V22, P381, DOI 10.1093/neuonc/noz197
   Sangatsuda Y, 2020, SCI REP-UK, V10, DOI 10.1038/s41598-020-73116-x
   Sharifi-Zarchi A, 2017, BMC GENOMICS, V18, DOI 10.1186/s12864-017-4353-7
   Shi LL, 2018, J MOL BIOL, V430, P1562, DOI 10.1016/j.jmb.2018.04.014
   Spitzner M, 2014, CANCERS, V6, P1986, DOI 10.3390/cancers6041986
   Sturm D, 2012, CANCER CELL, V22, P425, DOI 10.1016/j.ccr.2012.08.024
   Venkatesh S, 2012, NATURE, V489, P452, DOI 10.1038/nature11326
   Verstovsek S, 2008, CLIN CANCER RES, V14, P788, DOI 10.1158/1078-0432.CCR-07-0524
   Vignais ML, 1996, MOL CELL BIOL, V16, P1759
   Voon HPJ, 2018, NAT COMMUN, V9, DOI 10.1038/s41467-018-05607-5
   Wang J, 2021, SCI ADV, V7, DOI 10.1126/sciadv.abg4126
   Xie BW, 2019, REDOX BIOL, V24, DOI 10.1016/j.redox.2019.101189
   Yang S, 2016, GENE DEV, V30, P1611, DOI 10.1101/gad.284323.116
   Yu GC, 2015, BIOINFORMATICS, V31, P2382, DOI 10.1093/bioinformatics/btv145
   Yuan W, 2011, J BIOL CHEM, V286, P7983, DOI 10.1074/jbc.M110.194027
   Zhang YL, 2017, SCI REP-UK, V7, DOI 10.1038/srep43906
NR 51
TC 14
Z9 15
U1 0
U2 6
PU AMER ASSOC ADVANCEMENT SCIENCE
PI WASHINGTON
PA 1200 NEW YORK AVE, NW, WASHINGTON, DC 20005 USA
SN 1946-6234
EI 1946-6242
J9 SCI TRANSL MED
JI Sci. Transl. Med.
PD OCT 13
PY 2021
VL 13
IS 615
AR eabf7860
DI 10.1126/scitranslmed.abf7860
PG 15
WC Cell Biology; Medicine, Research & Experimental
WE Science Citation Index Expanded (SCI-EXPANDED)
SC Cell Biology; Research & Experimental Medicine
GA WH2PE
UT WOS:000707525800004
PM 34644147
OA Green Accepted
DA 2024-03-10
ER

PT J
AU Hartmann, C
   Hentschel, B
   Tatagiba, M
   Schramm, J
   Schnell, O
   Seidel, C
   Stein, R
   Reifenberger, G
   Pietsch, T
   von Deimling, A
   Loeffler, M
   Weller, M
AF Hartmann, Christian
   Hentschel, Bettina
   Tatagiba, Marcos
   Schramm, Johannes
   Schnell, Oliver
   Seidel, Clemens
   Stein, Robert
   Reifenberger, Guido
   Pietsch, Torsten
   von Deimling, Andreas
   Loeffler, Markus
   Weller, Michael
CA German Glioma Network
TI Molecular Markers in Low-Grade Gliomas: Predictive or Prognostic?
SO CLINICAL CANCER RESEARCH
LA English
DT Article
ID PROGRESSION-FREE SURVIVAL; CODON 132 MUTATION; IDH2 MUTATIONS; EUROPEAN
   ORGANIZATION; RADIATION-THERAPY; ADULT PATIENTS; ASTROCYTOMAS;
   SUPRATENTORIAL; 1P; OLIGODENDROGLIOMAS
AB Purpose: To investigate whether TP53 mutation, 1p/19q codeletions, O-6-methylguanylmethyltransferase (MGMT) promoter methylation, and isocitrate dehydrogenase 1 (IDH1) mutation predict natural course of disease or response to radiotherapy or chemotherapy or both in low-grade glioma patients.
   Experimental Design: Cohort A consisted of 89 patients with diffuse astrocytoma World Health Organization (WHO) grade II (n = 40), oligoastrocytoma (n = 23), or oligodendroglioma (n = 26) who did not receive radiotherapy or chemotherapy after first operation and were monitored until progression [progressive disease (PD); n 59] and beyond or until the end of follow-up (n = 30). Cohort B consisted of 50 patients with WHO grade II gliomas who received radiotherapy or chemotherapy at diagnosis. Tumors were analyzed for TP53 mutations, 1p/19q codeletions, MGMT promoter methylation, and IDH1 mutations.
   Results: Median progression-free survival (PFS) in cohort A was 4.1 years (95% CI: 3.1-5.1). No molecular marker was prognostic for PFS after surgery alone, using multivariate adjustment for histology, age, and extent of resection. IDH1 mutations were associated with prolonged survival from the diagnosis of PD in oligoastrocytomas (OA II)/oligodendrogliomas (O II) and with overall survival (OS) in all tumors. 1p/19q codeletion and IDH1 mutation were prognostic for PFS and OS in cohort B.
   Conclusions: None of the parameters are sensitive prognostic biomarkers in WHO grade II glioma patients who do not receive radiotherapy or chemotherapy after surgery. Limitations of this study include the selection of patients with favorable outcome, the nonrandomized allocation of treatment, and the insufficient sample size to distinguish between effects of radiotherapy versus chemotherapy. Regardless of histology, IDH1 mutation status is the strongest prognostic marker for OS. Clin Cancer Res; 17(13); 4588-99. (C) 2011 AACR.
C1 [Hartmann, Christian; von Deimling, Andreas] Heidelberg Univ, Clin Cooperat Unit Neuropathol, German Canc Ctr, D-69120 Heidelberg, Germany.
   [Hartmann, Christian; von Deimling, Andreas] Heidelberg Univ, Dept Neuropathol, Inst Pathol, D-69120 Heidelberg, Germany.
   [Hentschel, Bettina; Stein, Robert; Loeffler, Markus] Univ Leipzig, Inst Med Informat Stat & Epidemiol, Leipzig, Germany.
   [Tatagiba, Marcos] Univ Tubingen, Dept Neurosurg, Tubingen, Germany.
   [Schramm, Johannes] Univ Bonn, Dept Neurosurg, D-5300 Bonn, Germany.
   [Pietsch, Torsten] Univ Bonn, Inst Neuropathol, D-5300 Bonn, Germany.
   [Schnell, Oliver] Univ Munich, Dept Neurosurg, Munich, Germany.
   [Seidel, Clemens] Univ Heidelberg Hosp, Dept Neurooncol, Heidelberg, Germany.
   [Reifenberger, Guido; Weller, Michael] Univ Dusseldorf, Dept Neuropathol, Dusseldorf, Germany.
   [Reifenberger, Guido; Weller, Michael] Univ Zurich Hosp, Dept Neurol, CH-8091 Zurich, Switzerland.
C3 Ruprecht Karls University Heidelberg; Ruprecht Karls University
   Heidelberg; Leipzig University; Eberhard Karls University of Tubingen;
   University of Bonn; University of Bonn; University of Munich; Ruprecht
   Karls University Heidelberg; Heinrich Heine University Dusseldorf;
   University of Zurich; University Zurich Hospital
RP Hartmann, C (通讯作者)，Heidelberg Univ, Clin Cooperat Unit Neuropathol, German Canc Ctr, Neuenheimer Feld 220-221, D-69120 Heidelberg, Germany.
EM christian.hartmann@med.uni-heidelberg.de
RI McDermott, Michael Francis/GZM-5330-2022; Hartmann,
   Christian/D-1882-2010; von Deimling, Andreas/F-7774-2013; Reifenberger,
   Guido/AAE-3599-2019
OI von Deimling, Andreas/0000-0002-5863-540X; Hartmann,
   Christian/0009-0004-3700-3536; Weller, Michael/0000-0002-1748-174X
FU Deutsche Krebshilfe
FX The German Glioma Network is supported by the Deutsche Krebshilfe.
CR Balss J, 2008, ACTA NEUROPATHOL, V116, P597, DOI 10.1007/s00401-008-0455-2
   Bauman GS, 2000, INT J RADIAT ONCOL, V48, P825, DOI 10.1016/S0360-3016(00)00703-3
   Cairncross G, 2006, J CLIN ONCOL, V24, P2707, DOI 10.1200/JCO.2005.04.3414
   Cairncross JG, 1998, J NATL CANCER I, V90, P1473, DOI 10.1093/jnci/90.19.1473
   Dubbink HJ, 2009, NEUROLOGY, V73, P1792, DOI 10.1212/WNL.0b013e3181c34ace
   Esteller M, 2000, NEW ENGL J MED, V343, P1350, DOI 10.1056/NEJM200011093431901
   Griffin CA, 2006, J NEUROPATH EXP NEUR, V65, P988, DOI 10.1097/01.jnen.0000235122.98052.8f
   Hartmann C, 2009, ACTA NEUROPATHOL, V118, P469, DOI 10.1007/s00401-009-0561-9
   Houillier C, 2010, NEUROLOGY, V75, P1560, DOI 10.1212/WNL.0b013e3181f96282
   Jenkins RB, 2006, CANCER RES, V66, P9852, DOI 10.1158/0008-5472.CAN-06-1796
   Karim ABMF, 1996, INT J RADIAT ONCOL, V36, P549, DOI 10.1016/S0360-3016(96)00352-5
   Kim YH, 2010, AM J PATHOL, V177, P2708, DOI 10.2353/ajpath.2010.100680
   Komine C, 2003, BRAIN PATHOL, V13, P176
   Korshunov A, 2009, ACTA NEUROPATHOL, V118, P401, DOI 10.1007/s00401-009-0550-z
   Louis D.N., 2016, WHO Classification of Tumours of the Central Nervous System, Revised, V1
   MACDONALD DR, 1990, J CLIN ONCOL, V8, P1277, DOI 10.1200/JCO.1990.8.7.1277
   Metellus P, 2010, ACTA NEUROPATHOL, V120, P719, DOI 10.1007/s00401-010-0777-8
   Mueller W, 2002, AM J PATHOL, V161, P313, DOI 10.1016/S0002-9440(10)64183-1
   Okamoto Y, 2004, ACTA NEUROPATHOL, V108, P49, DOI 10.1007/s00401-004-0861-z
   Parsons DW, 2008, SCIENCE, V321, P1807, DOI 10.1126/science.1164382
   Peraud A, 2002, CLIN CANCER RES, V8, P1117
   Pignatti F, 2002, J CLIN ONCOL, V20, P2076, DOI 10.1200/JCO.2002.08.121
   Ricard D, 2007, ANN NEUROL, V61, P484, DOI 10.1002/ana.21125
   Riemenschneider MJ, 2010, ACTA NEUROPATHOL, V120, P567, DOI 10.1007/s00401-010-0736-4
   Sanson M, 2009, J CLIN ONCOL, V27, P4150, DOI 10.1200/JCO.2009.21.9832
   Seiz M, 2010, ACTA NEUROPATHOL, V120, P261, DOI 10.1007/s00401-010-0701-2
   Ständer M, 2004, CANCER-AM CANCER SOC, V101, P1028, DOI 10.1002/cncr.20432
   van den Bent MJ, 2006, J CLIN ONCOL, V24, P2715, DOI 10.1200/JCO.2005.04.6078
   van den Bent MJ, 2009, J CLIN ONCOL, V27, P5881, DOI 10.1200/JCO.2009.24.1034
   Watanabe K, 1997, CLIN CANCER RES, V3, P523
   Watanabe T, 2009, AM J PATHOL, V174, P1149, DOI 10.2353/ajpath.2009.080958
   Weller M, 2007, CLIN CANCER RES, V13, P6933, DOI 10.1158/1078-0432.CCR-07-0573
   Weller M, 2010, NAT REV NEUROL, V6, P39, DOI 10.1038/nrneurol.2009.197
   Weller M, 2009, J CLIN ONCOL, V27, P5743, DOI 10.1200/JCO.2009.23.0805
   Wen PY, 2010, J CLIN ONCOL, V28, P1963, DOI 10.1200/JCO.2009.26.3541
   Wick W, 2009, J CLIN ONCOL, V27, P5874, DOI 10.1200/JCO.2009.23.6497
   Yan H, 2009, NEW ENGL J MED, V360, P765, DOI 10.1056/NEJMoa0808710
NR 37
TC 145
Z9 161
U1 0
U2 15
PU AMER ASSOC CANCER RESEARCH
PI PHILADELPHIA
PA 615 CHESTNUT ST, 17TH FLOOR, PHILADELPHIA, PA 19106-4404 USA
SN 1078-0432
EI 1557-3265
J9 CLIN CANCER RES
JI Clin. Cancer Res.
PD JUL 1
PY 2011
VL 17
IS 13
BP 4588
EP 4599
DI 10.1158/1078-0432.CCR-10-3194
PG 12
WC Oncology
WE Science Citation Index Expanded (SCI-EXPANDED)
SC Oncology
GA 788LO
UT WOS:000292446600040
PM 21558404
OA Bronze, Green Submitted, Green Accepted
DA 2024-03-10
ER

PT J
AU Xie, YQ
   Li, Q
   Yang, QB
   Yang, M
   Zhang, ZF
   Zhu, LC
   Yan, H
   Feng, RL
   Zhang, SQ
   Huang, C
   Liu, ZR
   Wen, TQ
AF Xie, Yuqiong
   Li, Qiang
   Yang, Qingbo
   Yang, Mei
   Zhang, Zhifeng
   Zhu, Liucun
   Yan, Huang
   Feng, Ruili
   Zhang, Shiqing
   Huang, Chen
   Liu, Zengrong
   Wen, Tieqiao
TI Overexpression of DCF1 inhibits glioma through destruction of
   mitochondria and activation of apoptosis pathway
SO SCIENTIFIC REPORTS
LA English
DT Article
ID NEURAL STEM-CELLS; MEMBRANE PERMEABILIZATION; GLIOBLASTOMA GROWTH; BAX;
   DIFFERENTIATION; GENE; TRANSITION; PROTEINS; INVASION
AB Gliomas are the most common brain tumors affecting the central nervous system and are associated with a high mortality rate. DCF1 is a membrane protein that was previously found to play a role in neural stem cell differentiation. In the present study, we found that overexpression of dcf1 significantly inhibited cell proliferation, migration, and invasion and dramatically promoted apoptosis in the glioblastoma U251 cell line. DCF1 deletion mutations in the functional region showed that the complete structure of DCF1 was necessary for apoptosis. Furthermore, significantly lower tumorigenicity was observed in athymic nude mice by transplanting U251 cells overexpressing dcf1. To decode the apoptosis induced by dcf1, mitochondrial structure and membrane potential in glioma cells were investigated and the results indicated obvious mitochondrial swelling, destruction of cristae, and a significant decline in membrane potential. Mechanismly, caspase-3 signaling was activated. Finally, endogenous dcf1 silence in U251 cells was investigated. Results showed a highly methylation at -1339 and -1322 position at dcf1 promoter sequence, revealing the causal relationship between dcf1 gene and tumorigencicity. The present study identified a previously unknown cancer apoptosis mechanism involving dcf1 overexpression and provided a novel approach to potentially treat glioma patients.
C1 [Xie, Yuqiong; Li, Qiang; Yang, Qingbo; Yang, Mei; Zhang, Zhifeng; Yan, Huang; Feng, Ruili; Zhang, Shiqing; Huang, Chen; Wen, Tieqiao] Shanghai Univ, Sch Life Sci, Lab Mol Neural Biol, Shanghai 200444, Peoples R China.
   [Xie, Yuqiong; Li, Qiang; Yang, Mei; Zhu, Liucun; Zhang, Shiqing; Liu, Zengrong; Wen, Tieqiao] Shanghai Univ, Inst Syst Biol, Shanghai 200444, Peoples R China.
C3 Shanghai University; Shanghai University
RP Wen, TQ (通讯作者)，Shanghai Univ, Sch Life Sci, Lab Mol Neural Biol, Shanghai 200444, Peoples R China.
EM wtq@shu.edu.cn
RI Yan, Huang/JUU-9405-2023; yan, huang/KCL-1272-2024; Yang,
   Qingbo/AAT-8320-2020; sun, chen/JCP-0396-2023
OI Yang, Qingbo/0000-0002-9784-6736; Zhang, Shiqing/0009-0007-8903-7625
FU National Natural Science Foundation of China [31070954, 81271253,
   11172158]; Key Innovation Project of Shanghai Municipal Education
   Commission [14ZZ090]; First-class Discipline of Universities in Shanghai
FX This work was supported by the National Natural Science Foundation of
   China (Grant No 31070954, 81271253,11172158), the Key Innovation Project
   of Shanghai Municipal Education Commission (Grant No. 14ZZ090) and in
   part by the First-class Discipline of Universities in Shanghai. We are
   grateful for the support of Mr. Jie Tao in taking pictures of nude mice.
   We also acknowledge the technical support of Mr.Pengfei Li for AFM
   observation.
CR Benard G, 2010, EMBO J, V29, P1458, DOI 10.1038/emboj.2010.39
   Brenner C, 2006, ONCOGENE, V25, P4744, DOI 10.1038/sj.onc.1209609
   Chen J, 2012, NATURE, V488, P522, DOI 10.1038/nature11287
   Chipuk JE, 2012, CELL, V148, P988, DOI 10.1016/j.cell.2012.01.038
   Chipuk JE, 2008, P NATL ACAD SCI USA, V105, P20327, DOI 10.1073/pnas.0808036105
   Düssmann H, 2010, CELL DEATH DIFFER, V17, P278, DOI 10.1038/cdd.2009.123
   Edlich F, 2011, CELL, V145, P104, DOI 10.1016/j.cell.2011.02.034
   Eyler CE, 2011, CELL, V146, P53, DOI 10.1016/j.cell.2011.06.006
   Feng H, 2012, ONCOGENE, V31, P2691, DOI 10.1038/onc.2011.436
   Friedl P, 2003, NAT REV CANCER, V3, P362, DOI 10.1038/nrc1075
   Fulda S, 2006, ONCOGENE, V25, P4798, DOI 10.1038/sj.onc.1209608
   Fulda S, 2010, NAT REV DRUG DISCOV, V9, P447, DOI 10.1038/nrd3137
   Haapa-Paananen S, 2012, ONCOGENE, V31, P1299, DOI 10.1038/onc.2011.316
   Henry-Mowatt J, 2004, ONCOGENE, V23, P2850, DOI 10.1038/sj.onc.1207534
   Holland EC, 2000, P NATL ACAD SCI USA, V97, P6242, DOI 10.1073/pnas.97.12.6242
   Huang J, 2007, CARCINOGENESIS, V28, P1094, DOI 10.1093/carcin/bgl215
   Kanome T, 2007, ONCOGENE, V26, P5991, DOI 10.1038/sj.onc.1210423
   Kinnally KW, 2007, APOPTOSIS, V12, P857, DOI 10.1007/s10495-007-0722-z
   Kleber S, 2008, CANCER CELL, V13, P235, DOI 10.1016/j.ccr.2008.02.003
   Lawson HC, 2007, J NEURO-ONCOL, V83, P61, DOI 10.1007/s11060-006-9303-1
   Lecoeur H, 2012, CELL DEATH DIS, V3, DOI 10.1038/cddis.2012.21
   Li J, 2005, DEV CELL, V9, P663, DOI 10.1016/j.devcel.2005.09.012
   Li X, 2012, RNA BIOL, V9, P292, DOI 10.4161/rna.19100
   Li Y, 2007, P NATL ACAD SCI USA, V104, P13438, DOI 10.1073/pnas.0701990104
   Li Z, 2010, CELL, V141, P859, DOI 10.1016/j.cell.2010.03.053
   Lin HY, 2013, CELL DEATH DIFFER, V20, P139, DOI 10.1038/cdd.2012.106
   Liu XY, 2010, BIOMATERIALS, V31, P3063, DOI 10.1016/j.biomaterials.2009.12.054
   Lomonosova E, 2008, ONCOGENE, V27, pS2, DOI 10.1038/onc.2009.39
   Nunnari J, 2012, CELL, V148, P1145, DOI 10.1016/j.cell.2012.02.035
   Rasola A, 2011, CELL CALCIUM, V50, P222, DOI 10.1016/j.ceca.2011.04.007
   Sandoval H, 2008, NATURE, V454, P232, DOI 10.1038/nature07006
   Sheridan C, 2010, MITOCHONDRION, V10, P640, DOI 10.1016/j.mito.2010.08.005
   Soriano ME, 2011, CELL, V145, P15, DOI 10.1016/j.cell.2011.03.025
   Spencer SL, 2011, CELL, V144, P926, DOI 10.1016/j.cell.2011.03.002
   Sun MG, 2007, NAT CELL BIOL, V9, P1057, DOI 10.1038/ncb1630
   Van Meir EG, 2010, CA-CANCER J CLIN, V60, P166, DOI 10.3322/caac.20069
   Wan TQ, 2002, NEUROSCI LETT, V329, P101, DOI 10.1016/S0304-3940(02)00585-2
   Wang L, 2008, CELL MOL NEUROBIOL, V28, P887, DOI 10.1007/s10571-008-9266-1
   Yip KW, 2008, ONCOGENE, V27, P6398, DOI 10.1038/onc.2008.307
   Zhang KJ, 2012, LAB INVEST, V92, P1801, DOI 10.1038/labinvest.2012.138
NR 40
TC 17
Z9 19
U1 0
U2 42
PU NATURE PORTFOLIO
PI BERLIN
PA HEIDELBERGER PLATZ 3, BERLIN, 14197, GERMANY
SN 2045-2322
J9 SCI REP-UK
JI Sci Rep
PD JAN 15
PY 2014
VL 4
AR 3702
DI 10.1038/srep03702
PG 7
WC Multidisciplinary Sciences
WE Science Citation Index Expanded (SCI-EXPANDED)
SC Science & Technology - Other Topics
GA 291RP
UT WOS:000329847100010
PM 24424470
OA gold, Green Published
DA 2024-03-10
ER

PT J
AU Vassella, E
   Vajtai, I
   Bandi, N
   Arnold, M
   Kocher, V
   Mariani, L
AF Vassella, Erik
   Vajtai, Istvan
   Bandi, Nora
   Arnold, Marlene
   Kocher, Verena
   Mariani, Luigi
TI Primer extension based quantitative polymerase chain reaction reveals
   consistent differences in the methylation status of the MGMT promoter in
   diffusely infiltrating gliomas (WHO grade II-IV) of adults
SO JOURNAL OF NEURO-ONCOLOGY
LA English
DT Article
DE Oligodendroglioma; Astrocytoma; Loss of heterozygosity 1p and 19q; MGMT
   promoter methylation; Formalin-fixed paraffin embedded tissue
ID CHROMOSOME ARMS 1P; REPAIR GENE MGMT; PROGNOSTIC-FACTOR;
   HYPERMETHYLATION; GLIOBLASTOMA; DNA; TEMOZOLOMIDE; OLIGODENDROGLIOMAS;
   SURVIVAL; ASSAY
AB Diffusely infiltrating gliomas (WHO grade II-IV) are the most common primary brain tumours in adults. These tumours are not amenable to cure by surgery alone, so suitable biomarkers for adjuvant modalities are required to guide therapeutic decision-making. Epigenetic silencing of the O-6-methylguanine-DNA methyltransferase (MGMT) gene by promoter methylation has been associated with longer survival of patients with high-grade gliomas who receive alkylating chemotherapy; and molecular testing for the methylation status of the MGMT promoter sequence is regarded as among the most relevant of such markers. We have developed a primer extension-based assay adapted to formalin-fixed paraffin-embedded tissues that enables quantitative assessment of the methylation status of the MGMT promoter. The assay is very sensitive, highly reproducible, and provides valid test results in nearly 100% of cases. Our results indicate that oligodendrogliomas, empirically known to have a relatively favourable prognosis, are also the most homogeneous entities in terms of MGMT promoter methylation. Conversely, astrocytomas, which are more prone to spontaneous progression to higher grade malignancy, are significantly more heterogeneous. In addition, we show that the degree of promoter methylation correlates with the prevalence of loss of heterozygosity on chromosome arm 1p in the oligodendroglioma group, but not the astrocytoma group. Our results may have potentially important implications for clinical molecular diagnosis.
C1 [Vassella, Erik; Vajtai, Istvan; Bandi, Nora; Arnold, Marlene; Kocher, Verena] Univ Bern, Inst Pathol, CH-3010 Bern, Switzerland.
   [Mariani, Luigi] Univ Basel Hosp, Dept Neurosurg, CH-4031 Basel, Switzerland.
C3 University of Bern; University of Basel
RP Vassella, E (通讯作者)，Univ Bern, Inst Pathol, Murtenstr 31, CH-3010 Bern, Switzerland.
EM erik.vassella@pathology.unibe.ch
RI Mariani, Luigi/AAB-9464-2019
OI Vassella, Erik/0000-0001-7982-8713
FU Swiss National Science Foundation; Bernese Cancer League
FX This research was supported by a grant from the Swiss National Science
   Foundation and the Bernese Cancer League.
CR Cankovic M, 2007, LAB INVEST, V87, P392, DOI 10.1038/labinvest.3700520
   Christensen BC, 2009, PLOS GENET, V5, DOI 10.1371/journal.pgen.1000602
   Dunn J, 2009, BRIT J CANCER, V101, P124, DOI 10.1038/sj.bjc.6605127
   Esteller M, 2000, NEW ENGL J MED, V343, P1350, DOI 10.1056/NEJM200011093431901
   Fraga MF, 2007, ANN NY ACAD SCI, V1100, P60, DOI 10.1196/annals.1395.005
   Gonzalgo ML, 2002, METHODS, V27, P128, DOI 10.1016/S1046-2023(02)00064-6
   Grasbon-Frodl EM, 2007, INT J CANCER, V121, P2458, DOI 10.1002/ijc.23020
   Griffin CA, 2006, J NEUROPATH EXP NEUR, V65, P988, DOI 10.1097/01.jnen.0000235122.98052.8f
   Hattermann K, 2008, ANAL BIOCHEM, V377, P62, DOI 10.1016/j.ab.2008.03.014
   Hegi ME, 2006, ANN ONCOL, V17, pX191, DOI 10.1093/annonc/mdl259
   Hegi ME, 2004, CLIN CANCER RES, V10, P1871, DOI 10.1158/1078-0432.CCR-03-0384
   Hegi ME, 2005, NEW ENGL J MED, V352, P997, DOI 10.1056/NEJMoa043331
   Herman JG, 1996, P NATL ACAD SCI USA, V93, P9821, DOI 10.1073/pnas.93.18.9821
   Hoang-Xuan K, 2004, J CLIN ONCOL, V22, P3133, DOI 10.1200/JCO.2004.10.169
   Jenkins RB, 2006, CANCER RES, V66, P9852, DOI 10.1158/0008-5472.CAN-06-1796
   Jeuken JW, 2007, LAB INVEST, V87, P1055, DOI 10.1038/labinvest.3700664
   Juillerat-Jeanneret L, 2008, CANCER INVEST, V26, P597, DOI 10.1080/07357900802072913
   Karayan-Tapon L, 2010, J NEURO-ONCOL, V97, P311, DOI 10.1007/s11060-009-0031-1
   Kujas M, 2005, ANN NEUROL, V58, P322, DOI 10.1002/ana.20543
   Laird PW, 2003, NAT REV CANCER, V3, P253, DOI 10.1038/nrc1045
   Louis DN, 2007, ACTA NEUROPATHOL, V114, P547, DOI 10.1007/s00401-007-0278-6
   Mariani L, 2006, J CLIN ONCOL, V24, P4758, DOI 10.1200/JCO.2006.05.9238
   Martinez R, 2007, J NEURO-ONCOL, V83, P91, DOI 10.1007/s11060-006-9292-0
   Mikeska T, 2007, J MOL DIAGN, V9, P368, DOI 10.2353/jmoldx.2007.060167
   Möllemann M, 2005, INT J CANCER, V113, P379, DOI 10.1002/ijc.20575
   Nancarrow DJ, 2007, PLOS ONE, V2, DOI 10.1371/journal.pone.0001093
   Ochsenbein AF, 2010, J NEUROONCOL
   Parkinson JF, 2008, J NEURO-ONCOL, V87, P71, DOI 10.1007/s11060-007-9486-0
   Parrella P, 2009, J BIOMED BIOTECHNOL, DOI 10.1155/2009/531692
   Preusser M, 2009, HISTOL HISTOPATHOL, V24, P511, DOI 10.14670/HH-24.511
   Reifenberger G, 2003, J NEUROPATH EXP NEUR, V62, P111, DOI 10.1093/jnen/62.2.111
   Smith JS, 2000, J CLIN ONCOL, V18, P636, DOI 10.1200/JCO.2000.18.3.636
   Stupp R, 2007, J CLIN ONCOL, V25, P4127, DOI 10.1200/JCO.2007.11.8554
   Stupp R, 2009, LANCET ONCOL, V10, P459, DOI 10.1016/S1470-2045(09)70025-7
   Thiessen B, 2003, J NEURO-ONCOL, V64, P271, DOI 10.1023/A:1025689004046
   van den Bent MJ, 2009, J CLIN ONCOL, V27, P5881, DOI 10.1200/JCO.2009.24.1034
   van den Bent MJ, 2006, EUR J CANCER, V42, P582, DOI 10.1016/j.ejca.2005.06.031
   Vlassenbroeck I, 2008, J MOL DIAGN, V10, P332, DOI 10.2353/jmoldx.2008.070169
   Weller M, 2010, NAT REV NEUROL, V6, P39, DOI 10.1038/nrneurol.2009.197
   Wick W, 2009, J CLIN ONCOL, V27, P5874, DOI 10.1200/JCO.2009.23.6497
NR 40
TC 18
Z9 18
U1 0
U2 2
PU SPRINGER
PI NEW YORK
PA ONE NEW YORK PLAZA, SUITE 4600, NEW YORK, NY, UNITED STATES
SN 0167-594X
EI 1573-7373
J9 J NEURO-ONCOL
JI J. Neuro-Oncol.
PD AUG
PY 2011
VL 104
IS 1
BP 293
EP 303
DI 10.1007/s11060-010-0490-4
PG 11
WC Oncology; Clinical Neurology
WE Science Citation Index Expanded (SCI-EXPANDED)
SC Oncology; Neurosciences & Neurology
GA 804IS
UT WOS:000293648100031
PM 21181234
OA Green Submitted, Green Published
DA 2024-03-10
ER

PT J
AU Viana-Pereira, M
   Lee, A
   Popov, S
   Bax, DA
   Al-Sarraj, S
   Bridges, LR
   Stávale, JN
   Hargrave, D
   Jones, C
   Reis, RM
AF Viana-Pereira, Marta
   Lee, Alicia
   Popov, Sergey
   Bax, Dorine A.
   Al-Sarraj, Safa
   Bridges, Leslie R.
   Stavale, Joao N.
   Hargrave, Darren
   Jones, Chris
   Reis, Rui M.
TI Microsatellite Instability in Pediatric High Grade Glioma Is Associated
   with Genomic Profile and Differential Target Gene Inactivation
SO PLOS ONE
LA English
DT Article
ID DNA MISMATCH REPAIR; 5 MONONUCLEOTIDE REPEATS; ENDOMETRIAL TUMORS;
   COLORECTAL CANCERS; LYNCH-SYNDROME; CELL-LINES; MUTATION; DAMAGE;
   TEMOZOLOMIDE; METHYLATION
[truncated: 3,605,204 more chars]
