# Supplementary material for: Two decades of progress in glioma methylation research: the rise of temozolomide resistance and immunotherapy insights
Source: Front Neurosci. 2024 Sep 2;18:1440756. doi: 10.3389/fnins.2024.1440756 (PMC11402815; doi:10.3389/fnins.2024.1440756)
Supplement: Supplementary file 1 [file Data_Sheet_1.ZIP › download_2501-3000.txt]

FN Clarivate Analytics Web of Science
VR 1.0
PT J
AU Waha, A
   Koch, A
   Hartmann, W
   Mack, H
   Schramm, J
   Sörensen, N
   Berthold, F
   Wiestler, OD
   Pietsch, T
   Waha, A
AF Waha, A
   Koch, A
   Hartmann, W
   Mack, H
   Schramm, J
   Sörensen, N
   Berthold, F
   Wiestler, OD
   Pietsch, T
   Waha, A
TI Analysis of <i>HIC</i>-1 methylation and transcription in human
   ependymomas
SO INTERNATIONAL JOURNAL OF CANCER
LA English
DT Article
DE ependymoma; HIC-1; methylation; methylation-specific PCR; competitive
   RT-PCR
ID TUMOR-SUPPRESSOR GENE; CPG ISLAND METHYLATION; DNA HYPERMETHYLATION;
   INTRACRANIAL EPENDYMOMAS; MOLECULAR ANALYSIS; PROGNOSTIC-FACTORS;
   MULTIPLE GENES; D17S5 LOCUS; 17P; CHROMOSOME-22
AB Ependymomas are among the most common brain tumors in children. They develop from ependymal cells lining the ventricular system of the CNS. Previous studies have demonstrated a significant rate of allelic loss at chromosome 17p13.3. The HIC-1 putative tumor-suppressor gene, which exhibits hypermethylation and loss of expression in various tumor entities including medulloblastomas and gliomas, maps to the affected region. In the present study, we analyzed HIC-1 in ependymomas. Therefore, we applied methylation-specific PCR of the 5'-untranslated region as well as of a central region of HIC-1 and bisulfite sequencing to determine the methylation status in 52 ependymomas of different histologic subtypes, grades and locations. In addition, we used a competitive RT-PCR approach for sensitive assessment of HIC-1 transcripts. Hypermethylation of at least one of the 2 analyzed regions was found in 43/52 (83%) cases. There was a significant correlation between hypermethylation of HIC-1 and nonspinal localization (p = 0.019) as well as age. Of 27 ependymomas, 22 (81%) showed absent or low expression of HIC-1. The elevated methylation of HIC-1 in nonspinal ependymomas supports the hypothesis that spinal and nonspinal ependymomas represent genetically distinct entities. (C) 2004 Wiley-Liss, Inc.
C1 Univ Bonn, Med Ctr, Dept Neuropathol, D-53105 Bonn, Germany.
   Univ Bonn, Dept Neurosurg, D-53105 Bonn, Germany.
   Univ Wurzburg, Dept Pediat Neurosurg, Wurzburg, Germany.
   Univ Cologne, Dept Pediat Hematol Oncol, Cologne, Germany.
C3 University of Bonn; University of Bonn; University of Wurzburg;
   University of Cologne
RP Waha, A (通讯作者)，Univ Bonn, Med Ctr, Dept Neuropathol, Sigmund Freud Str 25, D-53105 Bonn, Germany.
EM awaha1@uni-bonn.de
RI Hartmann, Wolfgang/G-1893-2017
OI Hartmann, Wolfgang/0000-0002-7609-5021
CR Ahuja N, 1997, CANCER RES, V57, P3370
   Alonso ME, 2003, CANCER GENET CYTOGEN, V144, P134, DOI 10.1016/S0165-4608(02)00928-7
   BIJLSMA EK, 1995, GENE CHROMOSOME CANC, V13, P272, DOI 10.1002/gcc.2870130407
   Bortolotto S, 2001, J NEURO-ONCOL, V54, P9, DOI 10.1023/A:1012537105775
   Carter MG, 2000, HUM MOL GENET, V9, P413, DOI 10.1093/hmg/9.3.413
   Chen WY, 2003, NAT GENET, V33, P197, DOI 10.1038/ng1077
   Costello J F, 2000, Brain Tumor Pathol, V17, P49, DOI 10.1007/BF02482735
   Deltour S, 1999, P NATL ACAD SCI USA, V96, P14831, DOI 10.1073/pnas.96.26.14831
   Dyer S, 2002, AM J PATHOL, V161, P2133, DOI 10.1016/S0002-9440(10)64491-4
   Ebert C, 1999, AM J PATHOL, V155, P627, DOI 10.1016/S0002-9440(10)65158-9
   Fujii H, 1998, ONCOGENE, V16, P2159, DOI 10.1038/sj.onc.1201976
   Gonzalez-Gomez P, 2003, BRIT J CANCER, V88, P109, DOI 10.1038/sj.bjc.6600737
   Goussia AC, 2001, J NEUROL, V248, P1030, DOI 10.1007/s004150170021
   GRIFFIN CA, 1992, CANCER GENET CYTOGEN, V60, P67, DOI 10.1016/0165-4608(92)90235-Z
   Guerardel C, 2001, J BIOL CHEM, V276, P3078, DOI 10.1074/jbc.M008690200
   Herman JG, 1996, P NATL ACAD SCI USA, V93, P9821, DOI 10.1073/pnas.93.18.9821
   Horn B, 1999, J PEDIAT HEMATOL ONC, V21, P203, DOI 10.1097/00043426-199905000-00008
   Issa JPJ, 1997, CANCER RES, V57, P1678
   Kanai Y, 1999, HEPATOLOGY, V29, P703, DOI 10.1002/hep.510290338
   Kanai Y, 1998, CANCER LETT, V122, P135, DOI 10.1016/S0304-3835(97)00380-7
   KLEIHUES P., 2000, TUMOURS NERVOUS SYST
   Koch A, 1996, NEUROPATH APPL NEURO, V22, P233
   Kramer DL, 1998, J NEURO-ONCOL, V37, P25, DOI 10.1023/A:1005925613992
   Kraus JA, 2001, ACTA NEUROPATHOL, V102, P69
   Lamszus K, 2001, INT J CANCER, V91, P803, DOI 10.1002/1097-0215(200002)9999:9999<::AID-IJC1134>3.0.CO;2-P
   LYONS MK, 1991, NEUROSURGERY, V28, P659, DOI 10.1227/00006123-199105000-00004
   Melki JR, 1999, LEUKEMIA, V13, P877, DOI 10.1038/sj.leu.2401401
   Melki JR, 1999, CANCER RES, V59, P3730
   MORK SJ, 1977, CANCER, V40, P907, DOI 10.1002/1097-0142(197708)40:2<907::AID-CNCR2820400247>3.0.CO;2-2
   OHGAKI H, 1991, CANCER RES, V51, P6202
   RANSOM DT, 1992, GENE CHROMOSOME CANC, V5, P348, DOI 10.1002/gcc.2870050411
   Reardon DA, 1999, GENE CHROMOSOME CANC, V24, P230, DOI 10.1002/(SICI)1098-2264(199903)24:3<230::AID-GCC8>3.0.CO;2-C
   Robertson PL, 1998, J NEUROSURG, V88, P695, DOI 10.3171/jns.1998.88.4.0695
   ROGATTO SR, 1993, CANCER GENET CYTOGEN, V69, P146, DOI 10.1016/0165-4608(93)90093-2
   Rood BR, 2002, CANCER RES, V62, P3794
   Sala F, 1998, PEDIATR NEUROSURG, V28, P135, DOI 10.1159/000028637
   Sato K, 1996, INT J CANCER, V66, P305, DOI 10.1002/(SICI)1097-0215(19960503)66:3<305::AID-IJC6>3.0.CO;2-2
   SteichenGersdorf E, 1997, BRIT J CANCER, V76, P1284, DOI 10.1038/bjc.1997.549
   vonHaken MS, 1996, GENE CHROMOSOME CANC, V17, P37, DOI 10.1002/(SICI)1098-2264(199609)17:1<37::AID-GCC6>3.0.CO;2-3
   Waha A, 2003, J NEUROPATH EXP NEUR, V62, P1192, DOI 10.1093/jnen/62.11.1192
   Waha A, 1998, BRAIN PATHOL, V8, P13
   WALES MM, 1995, NAT MED, V1, P570, DOI 10.1038/nm0695-570
   WEREMOWICZ S, 1992, CANCER GENET CYTOGEN, V61, P193, DOI 10.1016/0165-4608(92)90085-M
NR 43
TC 49
Z9 53
U1 0
U2 0
PU WILEY
PI HOBOKEN
PA 111 RIVER ST, HOBOKEN 07030-5774, NJ USA
SN 0020-7136
EI 1097-0215
J9 INT J CANCER
JI Int. J. Cancer
PD JUL 1
PY 2004
VL 110
IS 4
BP 542
EP 549
DI 10.1002/ijc.20165
PG 8
WC Oncology
WE Science Citation Index Expanded (SCI-EXPANDED)
SC Oncology
GA 823CG
UT WOS:000221586700010
PM 15122586
DA 2024-03-10
ER

PT J
AU Pienkowski, T
   Kowalczyk, T
   Cysewski, D
   Kretowski, A
   Ciborowski, M
AF Pienkowski, Tomasz
   Kowalczyk, Tomasz
   Cysewski, Dominik
   Kretowski, Adam
   Ciborowski, Michal
TI Glioma and post-translational modifications: A complex relationship
SO BIOCHIMICA ET BIOPHYSICA ACTA-REVIEWS ON CANCER
LA English
DT Review; Early Access
DE Post-translational modifications (PTMs); Crosstalk; Proteoforms; Glioma;
   PTMomics; Biomarkers
ID PEDIATRIC BRAIN-TUMORS; CENTRAL-NERVOUS-SYSTEM; HISTONE H3; HUMAN
   GLIOBLASTOMA; H3K27 METHYLATION; PROTEIN-KINASE; INHIBITS MIGRATION;
   MASS-SPECTROMETRY; PHOSPHORYLATION; GROWTH
AB Post-translational modifications (PTMs) are common covalent processes in biochemical pathways that alter protein function and activity. These modifications occur through proteolytic cleavage or attachment of modifying groups, such as phosphoryl, methyl, glycosyl, or acetyl groups, with one or more amino acid residues of a single protein. Some PTMs also present crosstalk abilities that affect both protein functionality and structure, creating new proteoforms. Any alteration in organism homeostasis may be a cancer hallmark. Cataloging PTMs and consequently, emerging proteoforms, present new therapeutic targets, approaches, and opportunities to discover additional discriminatory biomarkers in disease diagnostics. In this review, we focus on experimentally confirmed PTMs and their potential crosstalk in glioma research to introduce new opportunities for this tumor type, which emerge within the PTMomics area.
C1 [Pienkowski, Tomasz; Kowalczyk, Tomasz; Cysewski, Dominik; Kretowski, Adam; Ciborowski, Michal] Med Univ Bialystok, Clin Res Ctr, M Sklodowskiej Curie 24A, PL-15276 Bialystok, Poland.
   [Kowalczyk, Tomasz] Med Univ Bialystok, Dept Med Microbiol & Nanobiomed Engn, Mickiewicza 2C, PL-15222 Bialystok, Poland.
   [Kretowski, Adam] Med Univ Bialystok, Dept Endocrinol Diabetol & Internal Med, M Sklodowskiej Curie 24a, PL-15276 Bialystok, Poland.
C3 Medical University of Bialystok; Medical University of Bialystok;
   Medical University of Bialystok
RP Ciborowski, M (通讯作者)，Med Univ Bialystok, Clin Res Ctr, M Sklodowskiej Curie 24A, PL-15276 Bialystok, Poland.
EM michal.ciborowski@umb.edu.pl
RI Ciborowski, Michal/E-6728-2015
OI Pienkowski, Tomasz/0000-0002-3169-1233
FU Ministry of Education and Science within the project "Excellence
   Initiative-Research University [B.SUB.23.192]
FX This work was supported by the Ministry of Education and Science within
   the project "Excellence Initiative-Research University" and University
   funding [grant no. B.SUB.23.192] .
CR Aebersold R, 2018, NAT CHEM BIOL, V14, P206, DOI [10.1038/NCHEMBIO.2576, 10.1038/nchembio.2576]
   Apweiler R, 2014, NUCLEIC ACIDS RES, V42, pD191, DOI 10.1093/nar/gkt1140
   Arriagada C, 2020, INT J MOL SCI, V21, DOI 10.3390/ijms21228880
   Bagdonaite I, 2022, NAT REV METHOD PRIME, V2, DOI 10.1038/s43586-022-00128-4
   Baker K, 2015, PLANT J, V84, P111, DOI 10.1111/tpj.12963
   Bao WZ, 2024, FRONT COMPUT SCI-CHI, V18, DOI 10.1007/s11704-023-2640-9
   Bao WZ, 2023, FRONT NEUROSCI-SWITZ, V17, DOI 10.3389/fnins.2023.1197824
   Bao WZ, 2022, COMPUT MATH METHOD M, V2022, DOI 10.1155/2022/9470683
   Bhullar KS, 2018, MOL CANCER, V17, DOI 10.1186/s12943-018-0804-2
   Coelho LCBB, 2017, EVID-BASED COMPL ALT, V2017, DOI 10.1155/2017/1594074
   Buyandelger B, 2020, INT J BIOL SCI, V16, P3184, DOI 10.7150/ijbs.45505
   Carmeliet P, 2005, NATURE, V438, P932, DOI 10.1038/nature04478
   Chan KM, 2013, GENE DEV, V27, P985, DOI 10.1101/gad.217778.113
   Choudhary C, 2009, SCIENCE, V325, P834, DOI 10.1126/science.1175371
   Collazo J, 2014, CANCER RES, V74, P2362, DOI 10.1158/0008-5472.CAN-13-3058
   Cox J, 2014, MOL CELL PROTEOMICS, V13, P2513, DOI 10.1074/mcp.M113.031591
   Damiano V, 2005, CLIN CANCER RES, V11, P5639, DOI 10.1158/1078-0432.CCR-05-0174
   Dantuma NP, 2016, EMBO J, V35, P6, DOI 10.15252/embj.201592595
   Darling AL, 2018, FRONT GENET, V9, DOI 10.3389/fgene.2018.00158
   Davies EM, 2015, ONCOGENE, V34, P3711, DOI 10.1038/onc.2014.303
   Dawson MA, 2009, NATURE, V461, P819, DOI 10.1038/nature08448
   Deng L, 2020, SIGNAL TRANSDUCT TAR, V5, DOI 10.1038/s41392-020-0107-0
   Dinkel H, 2011, NUCLEIC ACIDS RES, V39, pD261, DOI 10.1093/nar/gkq1104
   Fang D, 2021, ADV EXP MED BIOL, V1283, P1, DOI 10.1007/978-981-15-8104-5
   Fang RP, 2021, NAT COMMUN, V12, DOI 10.1038/s41467-020-20379-7
   Feng X, 2021, AUTOPHAGY, V17, P723, DOI 10.1080/15548627.2020.1731266
   Piña-Medina AG, 2016, STEROIDS, V105, P19, DOI 10.1016/j.steroids.2015.11.008
   Gnad F, 2011, NUCLEIC ACIDS RES, V39, pD253, DOI 10.1093/nar/gkq1159
   Godlewski A, 2023, SCI REP-UK, V13, DOI 10.1038/s41598-023-38243-1
   Gong J, 2014, TUMOR BIOL, V35, P11879, DOI 10.1007/s13277-014-2438-3
   Guo HJ., 2023, Biochemistry, ubiquitination
   Guo H, 2009, J NEUROCHEM, V109, P203, DOI 10.1111/j.1471-4159.2009.05946.x
   Hanahan D, 2011, CELL, V144, P646, DOI 10.1016/j.cell.2011.02.013
   Haryuni RD, 2021, BIOL PHARM BULL, V44, P1681, DOI 10.1248/bpb.b21-00371
   Hernandez-Valladares M, 2019, CURR MED CHEM, V26, P5317, DOI 10.2174/0929867326666190503164004
   Holt MV, 2019, J AM SOC MASS SPECTR, V30, P2548, DOI 10.1007/s13361-019-02350-z
   Hou MS, 2016, ONCOL REP, V35, P2003, DOI 10.3892/or.2016.4609
   Huang TYT, 2020, ACTA NEUROPATHOL COM, V8, DOI 10.1186/s40478-020-01092-4
   Hubbard SR, 2007, CURR OPIN CELL BIOL, V19, P117, DOI 10.1016/j.ceb.2007.02.010
   Humphrey SJ, 2015, TRENDS ENDOCRIN MET, V26, P676, DOI 10.1016/j.tem.2015.09.013
   Huyen Y, 2004, NATURE, V432, P406, DOI 10.1038/nature03114
   Huynh MT, 2023, ACS CHEM BIOL, V18, P537, DOI 10.1021/acschembio.2c00887
   Ishiuchi S, 2007, J NEUROSCI, V27, P7987, DOI 10.1523/JNEUROSCI.2180-07.2007
   Jain K., 2023, bioRxiv, DOI [10.1101/2022.02.28.482307, 2022.02.28.482307, DOI 10.1101/2022.02.28.482307,2022.02.28.482307]
   Jiang TT, 2018, PROTEOMICS, V18, DOI 10.1002/pmic.201700442
   Jin SG, 2016, ONCOL REP, V35, P3395, DOI 10.3892/or.2016.4737
   Khoury GA, 2011, SCI REP-UK, V1, DOI 10.1038/srep00090
   Kil WJ, 2012, RADIAT ONCOL, V7, DOI 10.1186/1748-717X-7-25
   Kirsch R, 2020, METHODS, V184, P78, DOI 10.1016/j.ymeth.2020.01.012
   Koul D, 2008, CANCER BIOL THER, V7, P1321, DOI 10.4161/cbt.7.9.6954
   Kumar A, 2020, BIOCHEMISTRY-US, V59, P57, DOI 10.1021/acs.biochem.9b00827
   Läubli H, 2020, CELL MOL LIFE SCI, V77, P593, DOI 10.1007/s00018-019-03288-x
   Lake AN, 2007, MUTAT RES-FUND MOL M, V618, P91, DOI 10.1016/j.mrfmmm.2006.09.010
   LANDIS DMD, 1994, ANNU REV NEUROSCI, V17, P133, DOI 10.1146/annurev.ne.17.030194.001025
   Lee JH, 2018, MOL CELL, V70, P197, DOI 10.1016/j.molcel.2018.03.018
   Li JX, 2022, MOL BIOMED, V3, DOI 10.1186/s43556-022-00075-2
   Li S, 2021, J EXP CLIN CANC RES, V40, DOI 10.1186/s13046-021-02078-3
   Li S, 2019, INT J BIOL SCI, V15, P544, DOI 10.7150/ijbs.30297
   Li X, 2012, ONCOGENE, V31, P595, DOI 10.1038/onc.2011.256
   Li XJ, 2016, MOL CELL, V61, P705, DOI 10.1016/j.molcel.2016.02.009
   Lichti CF, 2015, J PROTEOME RES, V14, P778, DOI 10.1021/pr500810g
   Liem Minh Phan, 2014, Cancer Biology Medicine, V11, P1, DOI 10.7497/j.issn.2095-3941.2014.01.001
   Lin HY, 2018, EBIOMEDICINE, V27, P71, DOI 10.1016/j.ebiom.2017.10.033
   Liokatis S, 2012, NAT STRUCT MOL BIOL, V19, P819, DOI 10.1038/nsmb.2310
   Liu HB, 2004, ANAL CHEM, V76, P4193, DOI 10.1021/ac0498563
   Liu LH, 2017, MOL MED REP, V15, P847, DOI 10.3892/mmr.2016.6079
   Liu RL, 2019, NAT COMMUN, V10, DOI 10.1038/s41467-019-08921-8
   Louis DN, 2021, NEURO-ONCOLOGY, V23, P1231, DOI 10.1093/neuonc/noab106
   Lu C, 2012, NATURE, V483, P474, DOI 10.1038/nature10860
   Lu CT, 2013, NUCLEIC ACIDS RES, V41, pD295, DOI 10.1093/nar/gks1229
   Luo SM, 2021, ONCOTARGETS THER, V14, P1843, DOI 10.2147/OTT.S286837
   Lv DG, 2017, NAT COMMUN, V8, DOI 10.1038/s41467-017-01731-w
   MAAS AIR, 1977, J NEUROL NEUROSUR PS, V40, P655, DOI 10.1136/jnnp.40.7.655
   Manetti F, 2012, MED RES REV, V32, P968, DOI 10.1002/med.20230
   Martelli C, 2015, MOL BIOSYST, V11, P1668, DOI 10.1039/c5mb00076a
   Marunde M.R., 2022, bioRxiv, DOI [10.1101/ 2022.02.21.481373, 02.21.481373, DOI 10.1101/2022.02.21.481373,02.21.481373]
   McAlister GC, 2012, ANAL CHEM, V84, P7469, DOI 10.1021/ac301572t
   Metzger E, 2008, NAT CELL BIOL, V10, P53, DOI 10.1038/ncb1668
   Mikolajczyk K, 2020, GLYCOBIOLOGY, V30, P941, DOI 10.1093/glycob/cwaa041
   Minguez P, 2013, NUCLEIC ACIDS RES, V41, pD306, DOI 10.1093/nar/gks1230
   Mishra GR, 2006, NUCLEIC ACIDS RES, V34, pD411, DOI 10.1093/nar/gkj141
   Mondal S, 2010, BRAIN PATHOL, V20, P190, DOI 10.1111/j.1750-3639.2008.00261.x
   Mor-Vaknin N, 2003, NAT CELL BIOL, V5, P59, DOI 10.1038/ncb898
   Mueller D, 2007, BLOOD, V110, P4445, DOI 10.1182/blood-2007-05-090514
   Mukhopadhyay D, 2007, SCIENCE, V315, P201, DOI 10.1126/science.1127085
   Nakamizo A, 2008, NEURO-ONCOLOGY, V10, P275, DOI 10.1215/15228517-2008-015
   Naryzhny S, 2021, INT J MOL SCI, V22, DOI 10.3390/ijms22126533
   Ng SS, 2007, NATURE, V448, P87, DOI 10.1038/nature05971
   Obara S, 2002, CANCER LETT, V185, P153, DOI 10.1016/S0304-3835(02)00278-1
   Ohtsubo K, 2006, CELL, V126, P855, DOI 10.1016/j.cell.2006.08.019
   Orchard S, 2014, NUCLEIC ACIDS RES, V42, pD358, DOI 10.1093/nar/gkt1115
   Osborn AG, 2022, AM J NEURORADIOL, DOI 10.3174/ajnr.A7462
   Ou YW, 2017, J GENET GENOMICS, V44, P557, DOI 10.1016/j.jgg.2017.09.008
   Pacaud R, 2015, THERANOSTICS, V5, P12, DOI 10.7150/thno.8799
   Pan MR, 2018, CELL MOL LIFE SCI, V75, P209, DOI 10.1007/s00018-017-2596-8
   Park JH, 2014, PLOS ONE, V9, DOI 10.1371/journal.pone.0109055
   Paulsson J, 2011, INT J CANCER, V128, P1981, DOI 10.1002/ijc.25528
   Pesavento JJ, 2006, ANAL CHEM, V78, P4271, DOI 10.1021/ac0600050
   Pienkowski T, 2022, BBA-REV CANCER, V1877, DOI 10.1016/j.bbcan.2022.188721
   Pienkowski T, 2021, AM J CANCER RES, V11, P3425
   Qian X, 2019, MOL CELL, V76, P516, DOI 10.1016/j.molcel.2019.08.006
   Qian X, 2017, MOL CELL, V65, P917, DOI 10.1016/j.molcel.2017.01.027
   Rahimi N, 2015, PROTEOMICS, V15, P300, DOI 10.1002/pmic.201400183
   Rak Roni, 2014, Oncoscience, V1, P39
   Ramazi S, 2021, DATABASE-OXFORD, DOI 10.1093/database/baab012
   Rea S, 2000, NATURE, V406, P593, DOI 10.1038/35020506
   Reed SM, 2015, CANCERS, V7, P30, DOI 10.3390/cancers7010030
   Rossetti DV, 2022, INT J MOL SCI, V23, DOI 10.3390/ijms23063196
   Schulze M, 2016, ONCOGENE, V35, P3163, DOI 10.1038/onc.2015.376
   Seet BT, 2006, NAT REV MOL CELL BIO, V7, P473, DOI 10.1038/nrm1960
   Sekimata M, 1996, J CELL BIOL, V132, P635, DOI 10.1083/jcb.132.4.635
   Seo SK, 2011, J THORAC ONCOL, V6, P1313, DOI 10.1097/JTO.0b013e318220caff
   Shan CL, 2014, MOL CELL, V55, P552, DOI 10.1016/j.molcel.2014.06.020
   Shi LL, 2018, J MOL BIOL, V430, P1562, DOI 10.1016/j.jmb.2018.04.014
   Shimizu A, 2008, J BIOL CHEM, V283, P27230, DOI 10.1074/jbc.M804520200
   Shoaib M, 2021, NAT COMMUN, V12, DOI 10.1038/s41467-021-25051-2
   Singer MS, 1998, GENETICS, V150, P613
   Singh V, 2017, PROTEIN J, V36, P1, DOI 10.1007/s10930-017-9696-z
   Smith LE, 2020, ESSAYS BIOCHEM, V64, P135, DOI 10.1042/EBC20190055
   Smith LM, 2018, SCIENCE, V359, P1106, DOI 10.1126/science.aat1884
   Song X, 2018, EBIOMEDICINE, V28, P105, DOI 10.1016/j.ebiom.2018.01.027
   Spiro RG, 2002, GLYCOBIOLOGY, V12, p43R, DOI 10.1093/glycob/12.4.43R
   Strahl BD, 2000, NATURE, V403, P41, DOI 10.1038/47412
   Su MG, 2017, BMC SYST BIOL, V11, DOI 10.1186/s12918-017-0506-1
   Sun ZZ, 2019, CLIN SCI, V133, P1167, DOI 10.1042/CS20190145
   Swatek KN, 2016, CELL RES, V26, P399, DOI 10.1038/cr.2016.39
   Tang B, 2015, SCI REP-UK, V5, DOI 10.1038/srep15961
   Taylor BC, 2023, ANAL BIOANAL CHEM, V415, P1627, DOI 10.1007/s00216-023-04555-4
   Taylor BC, 2021, BIOCHEM J, V478, P511, DOI 10.1042/BCJ20200170
   Turner BM, 2005, NAT STRUCT MOL BIOL, V12, P110, DOI 10.1038/nsmb0205-110
   van de Wall S, 2020, TRENDS IMMUNOL, V41, P274, DOI 10.1016/j.it.2020.02.001
   Venneti S, 2013, BRAIN PATHOL, V23, P217, DOI 10.1111/bpa.12022
   von Achenbach C, 2018, J NEUROCHEM, V147, P99, DOI 10.1111/jnc.14538
   Wang LB, 2021, CANCER CELL, V39, P509, DOI 10.1016/j.ccell.2021.01.006
   Wang XX, 2018, SCI REP-UK, V8, DOI 10.1038/s41598-018-26262-2
   Ward PS, 2012, CANCER CELL, V21, P297, DOI 10.1016/j.ccr.2012.02.014
   Watanabe T, 2013, J NEUROSURG, V118, P838, DOI 10.3171/2012.11.JNS12362
   Wiese S, 2007, PROTEOMICS, V7, P340, DOI 10.1002/pmic.200600422
   Wiles ET, 2017, CURR OPIN GENET DEV, V43, P31, DOI 10.1016/j.gde.2016.11.001
   Wissmann M, 2007, NAT CELL BIOL, V9, P347, DOI 10.1038/ncb1546
   Wu XF, 2008, INT J NEUROPSYCHOPH, V11, P1123, DOI 10.1017/S1461145708009024
   Xia C, 2020, EXP THER MED, V20, P2923, DOI 10.3892/etm.2020.9073
   Yalçin Z, 2017, FRONT GENET, V8, DOI 10.3389/fgene.2017.00067
   Yang WW, 2012, CELL, V150, P685, DOI 10.1016/j.cell.2012.07.018
   Yang WW, 2011, NATURE, V480, P118, DOI 10.1038/nature10598
   Yang YZ, 2013, NAT REV CANCER, V13, P37, DOI 10.1038/nrc3409
   Young NL, 2009, MOL CELL PROTEOMICS, V8, P2266, DOI 10.1074/mcp.M900238-MCP200
   Zecchin A, 2014, J MOL CELL BIOL, V6, P116, DOI 10.1093/jmcb/mju010
   Zhang BB, 2009, INT J CANCER, V125, P585, DOI 10.1002/ijc.24314
   Zhang PS, 2021, CELL DEATH DIS, V12, DOI 10.1038/s41419-021-03887-2
   Zhang X, 2012, ACTA BIOCH BIOPH SIN, V44, P14, DOI 10.1093/abbs/gmr100
   Zhang YJ, 2018, MOL CELL, V71, P201, DOI 10.1016/j.molcel.2018.06.023
   Zulawski M, 2013, NUCLEIC ACIDS RES, V41, pD1176, DOI 10.1093/nar/gks1081
NR 153
TC 1
Z9 1
U1 1
U2 1
PU ELSEVIER
PI AMSTERDAM
PA RADARWEG 29, 1043 NX AMSTERDAM, NETHERLANDS
SN 0304-419X
EI 1879-2561
J9 BBA-REV CANCER
JI Biochim. Biophys. Acta-Rev. Cancer
PD 2023 NOV
PY 2023
VL 1878
IS 6
AR 189009
DI 10.1016/j.bbcan.2023.189009
EA NOV 2023
PG 18
WC Biochemistry & Molecular Biology; Biophysics; Oncology
WE Science Citation Index Expanded (SCI-EXPANDED)
SC Biochemistry & Molecular Biology; Biophysics; Oncology
GA Z3RE0
UT WOS:001111270500001
PM 37913943
OA hybrid
DA 2024-03-10
ER

PT J
AU Ding, CY
   Yi, XH
   Chen, XR
   Wu, ZY
   You, HH
   Chen, XY
   Zhang, GQ
   Sun, Y
   Bu, XY
   Wu, XY
   Lin, ZY
   Gu, JJ
   Lin, YX
   Kang, DZ
AF Ding, Chenyu
   Yi, Xuehan
   Chen, Xiangrong
   Wu, Zanyi
   You, Honghai
   Chen, Xiaoyong
   Zhang, Gaoqi
   Sun, Yong
   Bu, Xingyao
   Wu, Xiyue
   Lin, Zhangya
   Gu, Jianjun
   Lin, Yuanxiang
   Kang, Dezhi
TI Warburg effect-promoted exosomal circ_0072083 releasing up-regulates
   NANGO expression through multiple pathways and enhances temozolomide
   resistance in glioma
SO JOURNAL OF EXPERIMENTAL & CLINICAL CANCER RESEARCH
LA English
DT Article
DE Glioma; Exosome; Temozolomide; Hsa_circ_0072083; miR-1252-5p; NANOG
ID STEM-CELLS; NONCODING RNAS; CANCER; GLIOBLASTOMA; PHENOTYPE; NANOG;
   PROLIFERATION; CONTRIBUTES; KNOCKDOWN; APOPTOSIS
AB Background Temozolomide (TMZ) resistance limits its application in glioma. Exosome can carry circular RNAs (circRNAs) to regulate drug resistance via sponging microRNAs (miRNAs). miRNAs can control mRNA expression by regulate the interaction with 3'UTR and methylation. Nanog homeobox (NANOG) is an important biomarker for TMZ resistance. Hitherto, it is unknown about the role of exosomal hsa_circ_0072083 (circ_0072083) in TMZ resistance in glioma, and whether it is associated with NANOG via regulating miRNA sponge and methylation. Methods TMZ-resistant (n = 36) and sensitive (n = 33) patients were recruited. The sensitive cells and constructed resistant cells were cultured and exposed to TMZ. circ_0072083, miR-1252-5p, AlkB homolog H5 (ALKBH5) and NANOG levels were examined via quantitative reverse transcription polymerase chain reaction and western blot. The half maximal inhibitory concentration (IC50) of TMZ, cell proliferation, apoptosis, migration and invasion were analyzed via Cell Counting Kit-8, colony formation, flow cytometry, wound healing and transwell assays. The in vivo function was assessed using xenograft model. The N6-methyladenosine (m6A) level was analyzed via methylated RNA immunoprecipitation (MeRIP). Target relationship was investigated via dual-luciferase reporter assay and RNA immunoprecipitation. Warburg effect was investigated via lactate production, glucose uptake and key enzymes expression. Exosome was isolated and confirmed via transmission electron microscopy and specific protein expression. Results circ_0072083 expression was increased in TMZ-resistant glioma tissues and cells. circ_0072083 knockdown restrained the resistance of resistant cells via decreasing IC50 of TMZ, proliferation, migration, invasion and xenograft tumor growth and increasing apoptosis. circ_0072083 silence reduced NANOG expression via blocking ALKBH5-mediated demethylation. circ_0072083 could regulate NANOG and ALKBH5 via targeting miR-1252-5p to control TMZ resistance. Warburg effect promoted the release of exosomal circ_0072083 in resistant cells. Exosomal circ_0072083 from resistant cells increased the resistance of sensitive cells to TMZ in vitro and xenograft model. Exosomal circ_0072083 level was enhanced in resistant patients, and it had a diagnostic value and indicated a lower overall survival in glioma. Conclusion Exosomal circ_0072083 promoted TMZ resistance via increasing NANOG via regulating miR-1252-5p-mediated degradation and demethylation in glioma.
C1 [Ding, Chenyu; Wu, Zanyi; You, Honghai; Chen, Xiaoyong; Wu, Xiyue; Lin, Zhangya; Lin, Yuanxiang; Kang, Dezhi] Fujian Med Univ, Affiliated Hosp 1, Dept Neurosurg, Fuzhou 350001, Fujian, Peoples R China.
   [Ding, Chenyu; Kang, Dezhi] Fujian Prov Key Lab Precis Med Canc, Fuzhou 350001, Fujian, Peoples R China.
   [Yi, Xuehan] Fujian Med Univ, Dept Otolaryngol Head & Neck Surg, Union Hosp, Fuzhou 350001, Fujian, Peoples R China.
   [Chen, Xiangrong] Fujian Med Univ, Affiliated Hosp 2, Dept Neurosurg, Quanzhou 362000, Fujian, Peoples R China.
   [Zhang, Gaoqi] Henan Univ Peoples Hosp, Henan Prov Peoples Hosp, Dept Neurosurg, Zhengzhou 450000, Henan, Peoples R China.
   [Sun, Yong; Bu, Xingyao; Gu, Jianjun] Zhengzhou Univ Peoples Hosp, Henan Prov Peoples Hosp, Dept Neurosurg, Zhengzhou 450000, Henan, Peoples R China.
C3 Fujian Medical University; Fujian Medical University; Fujian Medical
   University; Zhengzhou University; Zhengzhou University
RP Lin, YX; Kang, DZ (通讯作者)，Fujian Med Univ, Affiliated Hosp 1, Dept Neurosurg, Fuzhou 350001, Fujian, Peoples R China.; Kang, DZ (通讯作者)，Fujian Prov Key Lab Precis Med Canc, Fuzhou 350001, Fujian, Peoples R China.; Gu, JJ (通讯作者)，Zhengzhou Univ Peoples Hosp, Henan Prov Peoples Hosp, Dept Neurosurg, Zhengzhou 450000, Henan, Peoples R China.
EM gujianjundt@163.com; lyx99070@163.com; kdz99888@sina.com
RI ding, chen/KDN-1285-2024
FU National Natural Science Foundation of China [81901395]; China
   Postdoctoral Science Foundation [2020M682070]; Fujian Provincial Health
   Technology Project [2020GGA051]; Key scientific and technological
   projects in Henan Province [192102310126]; Henan University Education
   Development Foundation [2019004]
FX This work was supported by grants from National Natural Science
   Foundation of China (No.81901395), China Postdoctoral Science Foundation
   (2020M682070),Fujian Provincial Health Technology
   Project(2020GGA051),Key scientific and technological projects in Henan
   Province (No. 192102310126) and Henan University Education Development
   Foundation (No. 2019004).
CR Aldape K, 2019, NAT REV CLIN ONCOL, V16, P509, DOI 10.1038/s41571-019-0177-5
   André-Grégoire G, 2018, BIOCHIMIE, V155, P11, DOI 10.1016/j.biochi.2018.02.007
   Arora A, 2019, CANCER BIOL THER, V20, P1083, DOI 10.1080/15384047.2019.1599662
   Balasa A, 2020, BRAIN SCI, V10, DOI 10.3390/brainsci10080553
   Banelli B, 2017, INT J GENOMICS, V2017, DOI 10.1155/2017/7639084
   Bhawe K, 2020, MOL NEUROBIOL, V57, P3827, DOI 10.1007/s12035-020-01979-2
   Cai T, 2018, CANCER MED-US, V7, P1404, DOI 10.1002/cam4.1384
   Cheng CD, 2020, PATHOL RES PRACT, V216, DOI 10.1016/j.prp.2020.152883
   Cheng J, 2020, MOL CANCER, V19, DOI 10.1186/s12943-020-01189-3
   Ding CY, 2020, CANCER LETT, V479, P1, DOI 10.1016/j.canlet.2020.03.002
   Donovan LE, 2019, NEUROSURG CLIN N AM, V30, P103, DOI 10.1016/j.nec.2018.08.007
   Galardi S, 2020, INT J MOL SCI, V21, DOI 10.3390/ijms21082816
   Gawlik-Rzemieniewska N, 2016, CANCER BIOL THER, V17, P1, DOI 10.1080/15384047.2015.1121348
   Geng XC, 2020, ONCOL LETT, V19, P3369, DOI 10.3892/ol.2020.11449
   Han CC, 2021, CANCER BIOTHER RADIO, V36, P537, DOI 10.1089/cbr.2019.3492
   Hu ZG, 2020, ARCH BIOCHEM BIOPHYS, V685, DOI 10.1016/j.abb.2020.108353
   Huang WH, 2019, THERANOSTICS, V9, P5497, DOI 10.7150/thno.33800
   Jeter CR, 2015, STEM CELLS, V33, P2381, DOI 10.1002/stem.2007
   Jiang Y, 2020, J CELL MOL MED, V24, P6137, DOI 10.1111/jcmm.15228
   Jiapaer S, 2018, NEUROL MED-CHIR, V58, P405, DOI 10.2176/nmc.ra.2018-0141
   Kanemoto M, 2014, BMC CANCER, V14, DOI 10.1186/1471-2407-14-641
   Li HP, 2020, CANCER CELL INT, V20, DOI 10.1186/s12935-020-1162-x
   Li Q, 2019, BIOSCIENCE REP, V39, DOI 10.1042/BSR20191773
   Li XT, 2019, NEOPLASMA, V66, P118, DOI 10.4149/neo_2018_180613N391
   Liu B, 2020, EXP THER MED, V19, P1655, DOI 10.3892/etm.2020.8421
   Liu TL, 2018, CANCER RES TREAT, V50, P1396, DOI 10.4143/crt.2017.537
   Low SYY, 2014, J CLIN NEUROSCI, V21, P395, DOI 10.1016/j.jocn.2013.07.033
   Ma ZJ, 2019, STEM CELL RES THER, V10, DOI 10.1186/s13287-019-1149-5
   Matarredona ER, 2020, CELLS-BASEL, V9, DOI 10.3390/cells9010096
   Oldrini B, 2020, NAT COMMUN, V11, DOI 10.1038/s41467-020-17717-0
   Shriwas O, 2020, APOPTOSIS, V25, P233, DOI 10.1007/s10495-020-01591-8
   Tian XF, 2019, J CELL BIOCHEM, V120, P3765, DOI 10.1002/jcb.27657
   Wang JY, 2020, CANCER CELL INT, V20, DOI 10.1186/s12935-020-01450-1
   Wang ZY, 2015, ONCOTARGET, V6, P3147, DOI 10.18632/oncotarget.3061
   Wei H, 2018, BIOCHEM BIOPH RES CO, V503, P56, DOI 10.1016/j.bbrc.2018.05.174
   Wei Y, 2017, NAT COMMUN, V8, DOI 10.1038/ncomms14041
   Weller M, 2015, NAT REV DIS PRIMERS, V1, DOI 10.1038/nrdp.2015.17
   Wong OGW, 2016, EXPERT OPIN THER TAR, V20, P407, DOI 10.1517/14728222.2016.1112791
   Yi YC, 2020, MOL CANCER, V19, DOI 10.1186/s12943-020-01233-2
   Yu B, 2017, ONCOTARGET, V8, P83745, DOI 10.18632/oncotarget.19407
   Yu JB, 2016, MOL MED REP, V14, P1263, DOI 10.3892/mmr.2016.5391
   Yuan Y, 2018, J NEURO-ONCOL, V137, P493, DOI 10.1007/s11060-018-2757-0
   Zhang CZ, 2016, P NATL ACAD SCI USA, V113, pE2047, DOI 10.1073/pnas.1602883113
   Zhang HF, 2019, ARTIF CELL NANOMED B, V47, P3410, DOI 10.1080/21691401.2019.1652623
   Zhang L, 2017, ONCOL LETT, V14, P4263, DOI 10.3892/ol.2017.6722
   Zhang S, 2020, MOL THER-NUCL ACIDS, V19, P718, DOI 10.1016/j.omtn.2019.12.005
   Zhang SC, 2017, CANCER CELL, V31, P591, DOI 10.1016/j.ccell.2017.02.013
   Zhao HY, 2016, ELIFE, V5, DOI 10.7554/eLife.10250
   Zheng R, 2018, MOL CANCER, V17, DOI 10.1186/s12943-018-0880-3
NR 49
TC 61
Z9 66
U1 5
U2 24
PU BMC
PI LONDON
PA CAMPUS, 4 CRINAN ST, LONDON N1 9XW, ENGLAND
EI 1756-9966
J9 J EXP CLIN CANC RES
JI J. Exp. Clin. Cancer Res.
PD MAY 11
PY 2021
VL 40
IS 1
AR 164
DI 10.1186/s13046-021-01942-6
PG 18
WC Oncology
WE Science Citation Index Expanded (SCI-EXPANDED)
SC Oncology
GA SK5BI
UT WOS:000656230300001
PM 33975615
OA Green Published, Green Submitted, gold
DA 2024-03-10
ER

PT J
AU Horbinski, C
   Berger, T
   Packer, RJ
   Wen, PY
AF Horbinski, Craig
   Berger, Tamar
   Packer, Roger J.
   Wen, Patrick Y.
TI Clinical implications of the 2021 edition of the WHO classification of
   central nervous system tumours
SO NATURE REVIEWS NEUROLOGY
LA English
DT Review; Early Access
ID LOW-GRADE GLIOMAS; METHYLATION-BASED CLASSIFICATION; POSTERIOR-FOSSA
   EPENDYMOMA; PHASE-III TRIAL; GENOMIC ANALYSIS; CHILDHOOD
   MEDULLOBLASTOMA; MYXOPAPILLARY EPENDYMOMAS; MOLECULAR CLASSIFICATION;
   HISTONE H3.3; MUTATIONS
AB The fifth edition of the WHO classification of CNS tumours was published in 2021. Here, Horbinski and colleagues summarize the main changes in this new edition and discuss how each change will affect post-surgical treatment, clinical trial enrolment and cooperative studies.
   A new edition of the WHO classification of tumours of the CNS was published in 2021. Although the previous edition of this classification was published just 5 years earlier, in 2016, rapid advances in our understanding of the molecular underpinnings of CNS tumours, including the diversity of clinically relevant molecular types and subtypes, necessitated a new classification system. Compared with the 2016 scheme, the new classification incorporates even more molecular alterations into the diagnosis of many tumours and reorganizes gliomas into adult-type diffuse gliomas, paediatric-type diffuse low-grade and high-grade gliomas, circumscribed astrocytic gliomas, and ependymal tumours. A number of new entities are incorporated into the 2021 classification, especially tumours that preferentially or exclusively arise in the paediatric population. Such a substantial revision of the WHO scheme will have major implications for the diagnosis and treatment of patients with CNS tumours. In this Perspective, we summarize the main changes in the classification of diffuse and circumscribed gliomas, ependymomas, embryonal tumours and meningiomas, and discuss how each change will influence post-surgical treatment, clinical trial enrolment and cooperative studies. Although the 2021 WHO classification of CNS tumours is a major conceptual advance, its implementation on a routine clinical basis presents some challenges that will require innovative solutions.
C1 [Horbinski, Craig] Northwestern Univ, Dept Pathol, Feinberg Sch Med, Chicago, IL 60611 USA.
   [Horbinski, Craig] Northwestern Univ, Feinberg Sch Med, Dept Neurol Surg, Chicago, IL 60611 USA.
   [Horbinski, Craig] Northwestern Univ, Northwestern Med Malnati Brain Tumor Inst, Feinberg Sch Med, Robert H Lurie Comprehens Canc Ctr, Chicago, IL 60611 USA.
   [Berger, Tamar; Wen, Patrick Y.] Brigham & Womens Hosp, Ctr Neuro Oncol, Dana Farber Canc Inst, 75 Francis St, Boston, MA 02115 USA.
   [Berger, Tamar; Wen, Patrick Y.] Brigham & Womens Hosp, Dept Neurol, 75 Francis St, Boston, MA 02115 USA.
   [Berger, Tamar; Wen, Patrick Y.] Harvard Med Sch, Boston, MA 02115 USA.
   [Packer, Roger J.] Natl Childrens Hosp, Brain Tumour Inst, Gilbert Family Neurofibromatosis Type 1 Inst, Ctr Neurosci & Behav Med, Washington, DC USA.
C3 Northwestern University; Feinberg School of Medicine; Northwestern
   University; Feinberg School of Medicine; Northwestern University;
   Feinberg School of Medicine; Ann & Robert H. Lurie Children's Hospital
   of Chicago; Robert H. Lurie Comprehensive Cancer Center; Harvard
   University; Brigham & Women's Hospital; Dana-Farber Cancer Institute;
   Harvard University; Brigham & Women's Hospital; Harvard University;
   Harvard Medical School; Children's National Health System
RP Horbinski, C (通讯作者)，Northwestern Univ, Dept Pathol, Feinberg Sch Med, Chicago, IL 60611 USA.; Horbinski, C (通讯作者)，Northwestern Univ, Feinberg Sch Med, Dept Neurol Surg, Chicago, IL 60611 USA.; Horbinski, C (通讯作者)，Northwestern Univ, Northwestern Med Malnati Brain Tumor Inst, Feinberg Sch Med, Robert H Lurie Comprehens Canc Ctr, Chicago, IL 60611 USA.
EM craig.horbinski@northwestern.edu
RI Wen, Patrick/AAE-3776-2022
OI Horbinski, Craig/0000-0001-8340-9992
FU Northwestern University [P50CA221747]; Lou and Jean Malnati Brain Tumour
   Institute at Northwestern;  [R01NS102669];  [R01NS117104]; 
   [R01NS118039]
FX The authors thank N. Wadhwani for providing the paediatric
   neuropathology materials used to generate the representative
   photomicrographs included in the supplementary information of this
   manuscript. The authors thank L. Jennings, L. Santana dos Santos and P.
   Jamshidi for the copy number plots in Supplementary Fig. 2. C. H. was
   supported by grants R01NS102669, R01NS117104, R01NS118039, the
   Northwestern University P50CA221747 SPORE in Brain Tumour Research, and
   the Lou and Jean Malnati Brain Tumour Institute at Northwestern.
CR Abdallah A, 2020, WORLD NEUROSURG, V136, pE245, DOI 10.1016/j.wneu.2019.12.128
   Appay R, 2019, NEURO-ONCOLOGY, V21, P1, DOI 10.1093/neuonc/noz126.000
   Arabzade A, 2021, CANCER DISCOV, V11, P2200, DOI 10.1158/2159-8290.CD-20-1066
   Armstrong TS, 2020, LANCET ONCOL, V21, pE97, DOI 10.1016/S1470-2045(19)30796-X
   Ater JL, 2012, J CLIN ONCOL, V30, P2641, DOI 10.1200/JCO.2011.36.6054
   Bandopadhayay P, 2016, J NEURO-ONCOL, V126, P165, DOI 10.1007/s11060-015-1955-2
   Baroni LV, 2021, NEURO-ONCOLOGY, V23, P1360, DOI 10.1093/neuonc/noab034
   Bell EH, 2020, J CLIN ONCOL, V38, DOI 10.1200/JCO.19.02983
   Bouffet E, 2012, J CLIN ONCOL, V30, P1358, DOI 10.1200/JCO.2011.34.5843
   Brastianos PK, 2019, NEURO-ONCOLOGY, V21, pI18, DOI 10.1093/neuonc/noy136
   Brat DJ, 2020, ACTA NEUROPATHOL, V139, P603, DOI 10.1007/s00401-020-02127-9
   Brat DJ, 2018, ACTA NEUROPATHOL, V136, P805, DOI 10.1007/s00401-018-1913-0
   Brat DJ, 2015, NEW ENGL J MED, V372, P2481, DOI 10.1056/NEJMoa1402121
   Buckner JC, 2016, NEW ENGL J MED, V374, P1344, DOI 10.1056/NEJMoa1500925
   Cairncross G, 2013, J CLIN ONCOL, V31, P337, DOI 10.1200/JCO.2012.43.2674
   Capper D, 2018, NATURE, V555, P469, DOI 10.1038/nature26000
   Chen CCL, 2020, CELL, V183, P1617, DOI 10.1016/j.cell.2020.11.012
   Choudhury A, 2022, NAT GENET, V54, P649, DOI 10.1038/s41588-022-01061-8
   Clarke M, 2020, CANCER DISCOV, V10, P942, DOI 10.1158/2159-8290.CD-19-1030
   Clifford SC, 2015, ONCOTARGET, V6, P38827, DOI 10.18632/oncotarget.5149
   Cohen KJ, 2011, NEURO-ONCOLOGY, V13, P317, DOI 10.1093/neuonc/noq191
   Coltin H, 2021, ACTA NEUROPATHOL, V142, P859, DOI 10.1007/s00401-021-02358-4
   Cotter JA, 2022, PEDIATR DEVEL PATHOL, V25, P34, DOI 10.1177/10935266211018554
   Khuong-Quang DA, 2012, ACTA NEUROPATHOL, V124, P439, DOI 10.1007/s00401-012-0998-0
   Drilon A, 2017, CANCER DISCOV, V7, P400, DOI 10.1158/2159-8290.CD-16-1237
   Driver J, 2022, NEURO-ONCOLOGY, V24, P796, DOI 10.1093/neuonc/noab213
   Eckel-Passow JE, 2015, NEW ENGL J MED, V372, P2499, DOI 10.1056/NEJMoa1407279
   Ellison DW, 2020, BRAIN PATHOL, V30, P863, DOI 10.1111/bpa.12866
   Ellison DW, 2019, ACTA NEUROPATHOL, V137, P683, DOI 10.1007/s00401-019-01987-0
   Fangusaro J, 2019, LANCET ONCOL, V20, P1011, DOI 10.1016/S1470-2045(19)30277-3
   Ferris SP, 2020, BRAIN PATHOL, V30, P46, DOI 10.1111/bpa.12747
   Fontebasso AM, 2013, ACTA NEUROPATHOL, V125, P659, DOI 10.1007/s00401-013-1095-8
   Gajjar A, 2021, J CLIN ONCOL, V39, P822, DOI 10.1200/JCO.20.01372
   Ghasemi DR, 2019, ACTA NEUROPATHOL, V138, P1075, DOI 10.1007/s00401-019-02056-2
   Goschzik T, 2018, LANCET ONCOL, V19, P1602, DOI 10.1016/S1470-2045(18)30532-1
   Hegi ME, 2005, NEW ENGL J MED, V352, P997, DOI 10.1056/NEJMoa043331
   Hinrichs BH, 2016, ACTA NEUROPATHOL COM, V4, DOI 10.1186/s40478-015-0270-7
   Horbinski C, 2019, NEURO-ONCOLOGY, V21, P1498, DOI 10.1093/neuonc/noz119
   Horbinski C, 2013, ACTA NEUROPATHOL, V125, P621, DOI 10.1007/s00401-013-1106-9
   Horbinski C, 2011, BRAIN PATHOL, V21, P564, DOI 10.1111/j.1750-3639.2011.00480.x
   Hovestadt V, 2020, NAT REV CANCER, V20, P42, DOI 10.1038/s41568-019-0223-8
   Jakacki RI, 2016, NEURO-ONCOLOGY, V18, P1442, DOI 10.1093/neuonc/now038
   Jenkins RB, 2006, CANCER RES, V66, P9852, DOI 10.1158/0008-5472.CAN-06-1796
   Johann PD, 2017, BRAIN PATHOL, V27, P411, DOI 10.1111/bpa.12413
   Jones DTW, 2018, NEURO-ONCOLOGY, V20, P160, DOI 10.1093/neuonc/nox141
   Kaley T, 2018, J CLIN ONCOL, V36, P3477, DOI 10.1200/JCO.2018.78.9990
   Karajannis MA, 2014, NEURO-ONCOLOGY, V16, P1408, DOI 10.1093/neuonc/nou059
   KLEIHUES P, 1993, BRAIN PATHOL, V3, P255, DOI 10.1111/j.1750-3639.1993.tb00752.x
   Kool M, 2008, PLOS ONE, V3, DOI 10.1371/journal.pone.0003088
   Kukreja S, 2014, J NEUROSURG-PEDIATR, V13, P400, DOI 10.3171/2014.1.PEDS13532
   Labussière M, 2010, NEUROLOGY, V74, P1886, DOI 10.1212/WNL.0b013e3181e1cf3a
   Lafay-Cousin L, 2022, CANCERS, V14, DOI 10.3390/cancers14030837
   Lafay-Cousin L, 2020, J CLIN ONCOL, V38, P223, DOI 10.1200/JCO.19.00845
   Lafay-Cousin L, 2016, PEDIATR BLOOD CANCER, V63, P1527, DOI 10.1002/pbc.26042
   Le Rhun E, 2022, NEURO-ONCOLOGY, V24, P1726, DOI 10.1093/neuonc/noac043
   Leary SES, 2021, JAMA ONCOL, V7, P1313, DOI 10.1001/jamaoncol.2021.2224
   Louis DN, 2021, NEURO-ONCOLOGY, V23, P1231, DOI 10.1093/neuonc/noab106
   Louis DN, 2020, BRAIN PATHOL, V30, P844, DOI 10.1111/bpa.12832
   Louis DN, 2018, ACTA NEUROPATHOL, V135, P639, DOI 10.1007/s00401-018-1826-y
   Louis DN, 2018, ACTA NEUROPATHOL, V135, P481, DOI 10.1007/s00401-018-1808-0
   Louis DN, 2017, ACTA NEUROPATHOL, V133, P1, DOI 10.1007/s00401-016-1646-x
   Louis DN, 2016, ACTA NEUROPATHOL, V131, P803, DOI 10.1007/s00401-016-1545-1
   Maas SLN, 2021, J CLIN ONCOL, V39, P3839, DOI 10.1200/JCO.21.00784
   MacDonald SM, 2013, NEURO-ONCOLOGY, V15, P1552, DOI 10.1093/neuonc/not121
   Mançano BM, 2022, PATHOBIOLOGY, DOI 10.1159/000521253
   Massimino M, 2022, NEURO-ONCOLOGY, V24, P467, DOI 10.1093/neuonc/noab230
   Merchant TE, 2019, J CLIN ONCOL, V37, P974, DOI 10.1200/JCO.18.01765
   Michalski JM, 2021, J CLIN ONCOL, V39, P2685, DOI 10.1200/JCO.20.02730
   Mynarek M, 2020, J CLIN ONCOL, V38, P2028, DOI 10.1200/JCO.19.03057
   Nassiri F, 2021, NATURE, V597, P119, DOI 10.1038/s41586-021-03850-3
   Nassiri F, 2019, NEURO-ONCOLOGY, V21, P901, DOI 10.1093/neuonc/noz061
   National Comprehensive Cancer Network, 2022, National Comprehensive Cancer Network Clinical Practice Guidelines in Oncology: Vulvar Cancer (Squamous Cell Carcinoma)
   Neumann JE, 2020, ACTA NEUROPATHOL, V139, P305, DOI 10.1007/s00401-019-02090-0
   Ostrom QT, 2020, NEURO-ONCOLOGY, V22, P1, DOI 10.1093/neuonc/noaa200
   Packer RJ, 2006, J CLIN ONCOL, V24, P4202, DOI 10.1200/JCO.2006.06.4980
   Packer RJ, 2017, NEURO-ONCOLOGY, V19, P750, DOI 10.1093/neuonc/now209
   Pajtler KW, 2017, ACTA NEUROPATHOL, V133, P5, DOI 10.1007/s00401-016-1643-0
   Pajtler KW, 2015, CANCER CELL, V27, P728, DOI 10.1016/j.ccell.2015.04.002
   Panwalkar P, 2017, ACTA NEUROPATHOL, V134, P705, DOI 10.1007/s00401-017-1752-4
   Parsons DW, 2008, SCIENCE, V321, P1807, DOI 10.1126/science.1164382
   Pollack IF, 2011, CHILD NERV SYST, V27, P87, DOI 10.1007/s00381-010-1264-1
   Qaddoumi I, 2016, ACTA NEUROPATHOL, V131, P833, DOI 10.1007/s00401-016-1539-z
   Ramaswamy V, 2016, J CLIN ONCOL, V34, P2468, DOI 10.1200/JCO.2015.65.7825
   Ramaswamy V, 2016, ACTA NEUROPATHOL, V131, P821, DOI 10.1007/s00401-016-1569-6
   Ramkissoon LA, 2013, P NATL ACAD SCI USA, V110, P8188, DOI 10.1073/pnas.1300252110
   Reinhardt A, 2018, ACTA NEUROPATHOL, V136, P273, DOI 10.1007/s00401-018-1837-8
   Robinson GW, 2018, LANCET ONCOL, V19, P768, DOI 10.1016/S1470-2045(18)30204-3
   Rogers CL, 2020, INT J RADIAT ONCOL, V106, P790, DOI 10.1016/j.ijrobp.2019.11.028
   Rudà R, 2022, CURR ONCOL REP, V24, P985, DOI 10.1007/s11912-022-01260-w
   Rudà R, 2018, NEURO-ONCOLOGY, V20, P445, DOI 10.1093/neuonc/nox166
   Rutkowski S, 2005, NEW ENGL J MED, V352, P978, DOI 10.1056/NEJMoa042176
   Ryall S, 2020, CANCER CELL, V37, P569, DOI 10.1016/j.ccell.2020.03.011
   Sahm F, 2017, LANCET ONCOL, V18, P682, DOI 10.1016/S1470-2045(17)30155-9
   Sahm F, 2016, JNCI-J NATL CANCER I, V108, DOI 10.1093/jnci/djv377
   Sahm F, 2014, ACTA NEUROPATHOL, V128, P551, DOI 10.1007/s00401-014-1326-7
   Saleh AH, 2022, NAT REV CANCER, V22, P208, DOI 10.1038/s41568-021-00433-2
   Schindler G, 2011, ACTA NEUROPATHOL, V121, P397, DOI 10.1007/s00401-011-0802-6
   Schwartzentruber J, 2012, NATURE, V482, P226, DOI [10.1038/nature10833, 10.1007/s13311-012-0137-6]
   Sharma T, 2019, ACTA NEUROPATHOL, V138, P309, DOI 10.1007/s00401-019-02020-0
   Shirahata M, 2018, ACTA NEUROPATHOL, V136, P153, DOI 10.1007/s00401-018-1849-4
   Stupp R, 2005, NEW ENGL J MED, V352, P987, DOI 10.1056/NEJMoa043330
   Stupp R, 2017, JAMA-J AM MED ASSOC, V318, P2306, DOI 10.1001/jama.2017.18718
   Sturm D, 2016, CELL, V164, P1060, DOI 10.1016/j.cell.2016.01.015
   Sturm D, 2012, CANCER CELL, V22, P425, DOI 10.1016/j.ccr.2012.08.024
   Tesileanu CMS, Clin Cancer Res, V28, P2527, DOI [10.1158/1078-0432.CCR-21-4283, DOI 10.1158/1078-0432.CCR-21-4283, 10.1158/1078-0432.CCR- 21-4283]
   Thomas C, 2021, ACTA NEUROPATHOL, V141, P959, DOI 10.1007/s00401-021-02300-8
   US National Library of Medicine, US
   US National Library of Medicine, 2022, US
   van den Bent MJ, 2021, LANCET ONCOL, V22, P813, DOI 10.1016/S1470-2045(21)00090-5
   van den Bent MJ, 2017, LANCET, V390, P1645, DOI 10.1016/S0140-6736(17)31442-3
   van den Bent MJ, 2013, J CLIN ONCOL, V31, P344, DOI 10.1200/JCO.2012.43.2229
   Weller M, 2021, NAT REV CLIN ONCOL, V18, P170, DOI 10.1038/s41571-020-00447-z
   Wen PY, 2022, LANCET ONCOL, V23, P53, DOI 10.1016/S1470-2045(21)00578-7
   Wen PY, 2021, NEURO-ONCOLOGY, V23, P1215, DOI 10.1093/neuonc/noab120
   WHO Classification of Tumours Editorial Board, 2021, NEW WHO CLASSIFICATI, V5th
   Yan H, 2009, NEW ENGL J MED, V360, P765, DOI 10.1056/NEJMoa0808710
   Yip S, 2012, J PATHOL, V226, P7, DOI 10.1002/path.2995
   Zhukova N, 2013, J CLIN ONCOL, V31, P2927, DOI 10.1200/JCO.2012.48.5052
   Ziegler DS, 2018, BRIT J CANCER, V119, P693, DOI 10.1038/s41416-018-0251-2
NR 119
TC 77
Z9 80
U1 10
U2 44
PU NATURE PORTFOLIO
PI BERLIN
PA HEIDELBERGER PLATZ 3, BERLIN, 14197, GERMANY
SN 1759-4758
EI 1759-4766
J9 NAT REV NEUROL
JI Nat. Rev. Neurol.
PD 2022 SEP
PY 2022
VL 18
IS 9
BP 515
EP 529
DI 10.1038/s41582-022-00679-w
EA JUN 2022
PG 15
WC Clinical Neurology
WE Science Citation Index Expanded (SCI-EXPANDED)
SC Neurosciences & Neurology
GA 4F8JK
UT WOS:000814012300001
PM 35729337
HC Y
HP N
DA 2024-03-10
ER

PT J
AU Zhou, W
   Jiang, Z
   Li, XG
   Xu, FH
   Liu, YB
   Wen, P
   Kong, L
   Hou, M
   Yu, JM
AF Zhou, Wei
   Jiang, Zheng
   Li, Xingang
   Xu, Fenghua
   Liu, Yanbing
   Wen, Peie
   Kong, Li
   Hou, Ming
   Yu, Jinming
TI EMP3 Overexpression in Primary Breast Carcinomas is not Associated with
   Epigenetic Aberrations
SO JOURNAL OF KOREAN MEDICAL SCIENCE
LA English
DT Article
DE PMP22/EMP/MP20 Gene Family; Metastasis; Breast Neoplasms; DNA
   Methylation; Epigenetics; Genetic
ID PROMOTER HYPERMETHYLATION; GENE-EXPRESSION; DNA METHYLATION; CELL-LINES;
   FAMILY; CANCER; IDENTIFICATION; 19Q13.3; GLIOMA; MEMBER
AB Epithelial membrane protein 3 (EMP3) is a trans-membrane signaling molecule with important roles in the regulation of apoptosis, differentiation and invasion of cancer cells, but the detailed is largely still unknown. We analyzed the mRNA levels and methylation statuses of EMP3 in 63 primary breast carcinomas and assessed their correlations with clinicopathologic variables. The expression of EMP3 mRNA in primary breast carcinomas was significantly higher than the expression of 20 normal breast tissues (p<10(-7)). EMP3 overexpression in breast carcinomas was significantly related to histological grade III (p=3.9 x 10(-7)), lymph node metastasis (p=0.003), and strong Her-2 expression (p=3.3 x 10(-6)). Hypermethylation frequencies of EMP3 were detected in 36.5% of breast carcinomas by methylation-specific polymerase chain reaction. However, no significant correlations were found between methylation status of EMP3 and mRNA expression levels as well as other clinical parameters. In conclusion, EMP3 may be a novel marker of tumor aggressiveness. Overexpression of EMP3 in primary breast carcinoma is not associated with DNA methylation.
C1 [Zhou, Wei; Jiang, Zheng; Kong, Li; Yu, Jinming] Shandong Canc Hosp & Inst, Dept Radiat Oncol, Jinan 250117, Shandong, Peoples R China.
   [Zhou, Wei; Xu, Fenghua] Shandong Univ, Shandong Tumor Hosp, Dept Radiat Oncol, Jinan, Shandong, Peoples R China.
   [Zhou, Wei; Jiang, Zheng; Li, Xingang] Shandong Univ, Qilu Hosp, Dept Neurosurg, Jinan, Shandong, Peoples R China.
   [Hou, Ming] Shandong Univ, Qilu Hosp, Ctr Canc, Jinan, Shandong, Peoples R China.
C3 Shandong First Medical University & Shandong Academy of Medical
   Sciences; Shandong University; Shandong First Medical University &
   Shandong Academy of Medical Sciences; Shandong University; Shandong
   University
RP Yu, JM (通讯作者)，Shandong Canc Hosp & Inst, Dept Radiat Oncol, Jiyan Rd 440, Jinan 250117, Shandong, Peoples R China.
EM dryujinming@hotmail.com
RI Li, Xingang/P-1522-2017; Zhou, Wei/AHB-6135-2022
OI Zhou, Wei/0000-0002-6429-4154
FU Natural Science Foundation of Shandong [2006ZRC03115, Y2005C39];
   National High Technology Research and Development Program of China (863
   Program) [2007AA02Z437]
FX This study was supported partly by the Natural Science Foundation of
   Shandong, 2006ZRC03115 and Y2005C39 and partly by the National High
   Technology Research and Development Program of China (863 Program),
   2007AA02Z437.
CR Alaminos M, 2005, CANCER RES, V65, P2565, DOI 10.1158/0008-5472.CAN-04-4283
   Baylin SB, 1998, ADV CANCER RES, V72, P141
   Ben-Porath I, 1998, GENOMICS, V49, P443, DOI 10.1006/geno.1998.5238
   BenPorath I, 1996, GENE, V183, P69, DOI 10.1016/S0378-1119(96)00475-1
   Burns M, 2004, ARCHAEOLOGY, V57, P8
   Caldeira JRF, 2006, BMC CANCER, V6, DOI 10.1186/1471-2407-6-48
   Evtimova V, 2003, TUMOR BIOL, V24, P189, DOI 10.1159/000074429
   GOELZ SE, 1985, BIOCHEM BIOPH RES CO, V130, P118, DOI 10.1016/0006-291X(85)90390-0
   Grunau C, 2001, Nucleic Acids Res, V29, pE65, DOI 10.1093/nar/29.13.e65
   Hühne K, 1999, J NEUROSCI RES, V58, P624
   Hwang KT, 2007, J KOREAN MED SCI, V22, pS24, DOI 10.3346/jkms.2007.22.S.S24
   Kunitz A, 2007, BRAIN PATHOL, V17, P363, DOI 10.1111/j.1750-3639.2007.00083.x
   Li KKW, 2007, INT J CANCER, V120, P947, DOI 10.1002/ijc.22415
   Livak KJ, 2001, METHODS, V25, P402, DOI 10.1006/meth.2001.1262
   Mackay A, 2003, ONCOGENE, V22, P2680, DOI 10.1038/sj.onc.1206349
   Robertson KD, 2001, ONCOGENE, V20, P3139, DOI 10.1038/sj.onc.1204341
   Schiemann S, 1997, ANTICANCER RES, V17, P13
   Taylor V, 1996, GENE, V175, P115, DOI 10.1016/0378-1119(96)00134-5
   *WHO, 1981, INT HIST CLASS TUM, V2
   Wilson HL, 2002, J BIOL CHEM, V277, P34017, DOI 10.1074/jbc.M205120200
NR 20
TC 18
Z9 19
U1 0
U2 3
PU KOREAN ACAD MEDICAL SCIENCES
PI SEOUL
PA 302 75 DONG DU ICHON, DONG YONGSAN KU, SEOUL 140 031, SOUTH KOREA
SN 1011-8934
EI 1598-6357
J9 J KOREAN MED SCI
JI J. Korean Med. Sci.
PD FEB
PY 2009
VL 24
IS 1
BP 97
EP 103
DI 10.3346/jkms.2009.24.1.97
PG 7
WC Medicine, General & Internal
WE Science Citation Index Expanded (SCI-EXPANDED)
SC General & Internal Medicine
GA 420TS
UT WOS:000264312700016
PM 19270820
OA Green Published, Green Submitted, gold
DA 2024-03-10
ER

PT J
AU Laviv, Y
   Toledano, H
   Michowiz, S
   Dratviman-Storobinsky, O
   Turm, Y
   Fichman-Horn, S
   Kagnovski, E
   Goldenberg-Cohen, N
AF Laviv, Yosef
   Toledano, Helen
   Michowiz, Shalom
   Dratviman-Storobinsky, Olga
   Turm, Yuval
   Fichman-Horn, Suzana
   Kagnovski, Ella
   Goldenberg-Cohen, Nitza
TI BRAF, GNAQ, and GNA11 mutations and copy number in pediatric low-grade
   glioma
SO FEBS OPEN BIO
LA English
DT Article
DE Pediatric; Low-grade glioma; BRAF mutation; Copy number variation; GNAQ/
   GNA11
ID MAPK PATHWAY ACTIVATION; GENE; DUPLICATION; METHYLATION; INHIBITION;
   EXPRESSION; MELANOMA; GAINS; PTEN; 7Q34
AB Fifty-two samples of pediatric low-grade glioma (48 primary, 4 recurrent) were analyzed for BRAF copy number variation (digital PCR analysis, CopyCaller) and point mutations of BRAF V600E, and exon 5 Q209 in GNAQ, and GNA11, using the MALDI-TOF mass spectrometer with validation by direct sequencing. An increased BRAF copy number was found in 18/47 primary samples tested; 15 of them (83.3%) were pilocytic astrocytomas. A BRAF mutation was found in 3/48 primary tumors, all with a normal BRAF copy number and no GNAQ mutation. One sample had a GNAQ209 mutation (Q209P626) with a normal BRAF gene; none of the tumors had a GNA11Q209 mutation. Recurrent or progressive tumors, analyzed in four patients, had the same molecular genotype as their primary. Increased BRAF copy number and activating BRAF mutations may be involved in the development of low-grade glioma via overactivation of the Ras/Raf pathway. This is the first report of a mutation in GNAQ209 in pediatric low-grade glioma. Understanding the molecular mechanisms underlying glioma initiation and growth may assist in the development of targeted therapies. (C) 2012 Federation of European Biochemical Societies. Published by Elsevier B. V. All rights reserved.
C1 [Laviv, Yosef; Michowiz, Shalom] Schneider Childrens Med Ctr Israel, Dept Neurosurg, Petah Tiqwa, Israel.
   [Toledano, Helen] Schneider Childrens Med Ctr Israel, Dept Oncol, Petah Tiqwa, Israel.
   [Goldenberg-Cohen, Nitza] Schneider Childrens Med Ctr Israel, Pediat Unit, Dept Ophthalmol, Petah Tiqwa, Israel.
   [Dratviman-Storobinsky, Olga; Goldenberg-Cohen, Nitza] Tel Aviv Univ, Felsenstein Med Res Ctr, Krieger Eye Res Lab, Petah Tiqwa, Israel.
   [Fichman-Horn, Suzana; Kagnovski, Ella] Rabin Med Ctr, Dept Pathol, Petah Tiqwa, Israel.
   [Toledano, Helen; Michowiz, Shalom; Goldenberg-Cohen, Nitza] Tel Aviv Univ, Sackler Fac Med, IL-69978 Tel Aviv, Israel.
   [Turm, Yuval] Hadassah Hebrew Univ, Jerusalem, Israel.
C3 Tel Aviv University; Rabin Medical Center; Sackler Faculty of Medicine;
   Hebrew University of Jerusalem; Hadassah University Medical Center
RP Goldenberg-Cohen, N (通讯作者)，Felsenstein Med Res Ctr, Krieger Eye Res Lab, Beilinson Campus, IL-49100 Petah Tiqwa, Israel.
EM ncohen1@gmail.com
RI Goldenberg-Cohen, Nitza/F-2936-2018; Goldenberg-Cohen, Nitza/O-1638-2019
OI Goldenberg-Cohen, Nitza/0000-0002-5648-1873; Goldenberg-Cohen,
   Nitza/0000-0002-5648-1873; Michowiz, Shalom/0000-0001-7122-7032
FU Zanvyl and Isabelle Krieger Fund, Baltimore, Maryland, USA;
   Eldor-Metzner Clinician Scientist Award, Israel Ministry of Health
   [3-3741]; Young Investigator Award, Rabin Medical Center, Petach Tikva,
   Israel
FX This study was partially supported by the Zanvyl and Isabelle Krieger
   Fund, Baltimore, Maryland, USA; the Eldor-Metzner Clinician Scientist
   Award, Chief Scientist, Israel Ministry of Health (N.G.C., Grant No.
   3-3741); and the Young Investigator Award, Rabin Medical Center, Petach
   Tikva, Israel (Y.L).
CR Ball DW, 2007, J CLIN ENDOCR METAB, V92, P4712, DOI 10.1210/jc.2007-1184
   Bar EE, 2008, J NEUROPATH EXP NEUR, V67, P878, DOI 10.1097/NEN.0b013e3181845622
   Ciampi R, 2005, ENDOCR PATHOL, V16, P99, DOI 10.1385/EP:16:2:099
   Cohen Y, 2003, INVEST OPHTH VIS SCI, V44, P2876, DOI 10.1167/iovs.02-1329
   Davies H, 2002, NATURE, V417, P949, DOI 10.1038/nature00766
   Deshmukh H, 2008, ONCOGENE, V27, P4745, DOI 10.1038/onc.2008.110
   Eisenhardt A.E., 2010, INT J CANC      1228
   Espinosa A.V., 2006, BRIT J CANCER, V96, P16
   Fecher LA, 2008, CURR OPIN ONCOL, V20, P183, DOI 10.1097/CCO.0b013e3282f5271c
   Fisher PG, 2008, PEDIATR BLOOD CANCER, V51, P245, DOI 10.1002/pbc.21563
   Flaherty KT, 2010, NEW ENGL J MED, V363, P809, DOI 10.1056/NEJMoa1002011
   Forshew T, 2009, J PATHOL, V218, P172, DOI 10.1002/path.2558
   Gnekow AK, 2004, KLIN PADIATR, V216, P331, DOI 10.1055/s-2004-832355
   Goldenberg-Cohen N, 2005, INVEST OPHTH VIS SCI, V46, P3027, DOI 10.1167/iovs.04-1449
   Hubbard KB, 2006, CELL SIGNAL, V18, P135, DOI 10.1016/j.cellsig.2005.08.004
   Jones DTW, 2008, CANCER RES, V68, P8673, DOI 10.1158/0008-5472.CAN-08-2097
   Lamba S, 2009, PLOS ONE, V4, DOI 10.1371/journal.pone.0006833
   Lorente A, 2009, BRAIN PATHOL, V19, P279, DOI 10.1111/j.1750-3639.2008.00185.x
   Lyustikman Y, 2008, NEOPLASIA, V10, P501, DOI 10.1593/neo.08206
   Ohgaki H, 2005, J NEUROPATH EXP NEUR, V64, P479, DOI 10.1093/jnen/64.6.479
   Onken M.D., 2006, INVEST OPHTH VIS SCI, V49, P5230
   Pfister S, 2008, J CLIN INVEST, V118, P1739, DOI 10.1172/JCI33656
   Rasheed BKA, 1997, CANCER RES, V57, P4187
   Sievert AJ, 2009, BRAIN PATHOL, V19, P449, DOI 10.1111/j.1750-3639.2008.00225.x
   Stark M, 2007, CANCER RES, V67, P2632, DOI 10.1158/0008-5472.CAN-06-4152
   Tatevossian RG, 2010, J CELL PHYSIOL, V222, P509, DOI 10.1002/jcp.21978
   Van Raamsdonk CD, 2009, NATURE, V457, P599, DOI 10.1038/nature07586
   Yu J, 2004, BMC CANCER, V4, DOI 10.1186/1471-2407-4-65
NR 28
TC 12
Z9 13
U1 1
U2 5
PU WILEY
PI HOBOKEN
PA 111 RIVER ST, HOBOKEN 07030-5774, NJ USA
SN 2211-5463
J9 FEBS OPEN BIO
JI FEBS Open Bio
PY 2012
VL 2
BP 129
EP 134
DI 10.1016/j.fob.2012.05.004
PG 6
WC Biochemistry & Molecular Biology
WE Science Citation Index Expanded (SCI-EXPANDED)
SC Biochemistry & Molecular Biology
GA V33GL
UT WOS:000209007200021
PM 23650591
OA Green Published, gold
DA 2024-03-10
ER

PT J
AU Caldera, V
   Mellai, M
   Annovazzi, L
   Monzeglio, O
   Piazzi, A
   Schiffer, D
AF Caldera, Valentina
   Mellai, Maria
   Annovazzi, Laura
   Monzeglio, Oriana
   Piazzi, Angela
   Schiffer, Davide
TI <i>MGMT</i> Hypermethylation and MDR System in Glioblastoma Cancer Stem
   Cells
SO CANCER GENOMICS & PROTEOMICS
LA English
DT Article
DE MGMT; MDR; glioblastoma stem cells
ID O-6-METHYLGUANINE DNA METHYLTRANSFERASE; GENE PROMOTER METHYLATION;
   P-GLYCOPROTEIN; REPAIR GENE; EXPRESSION; CHEMORESISTANCE; GLIOMAS;
   TEMOZOLOMIDE; PROGRESSION; MECHANISMS
AB Background: Cancer stem cells (CSCs) in gliomas are associated with resistance to radio- and chemotherapy, based on O-6-methylguanine-DNA methyltransferase (MGMT) hypermethylation and the Multidrug resistance (MDR) system activation. Materials and Methods: Samples from 21 glioblastomas (GBMs) were put in culture with growth factors or serum in order to obtain neurospheres or adherent cells. Both were genetically and immunohistochemically characterized for ATP-binding cassette, sub-family B (MDR/TAP), member 1 (ABCB1), ATP-binding cassette, sub-family C (CFTR/MRP), member 1 (ABCC1) and MGMT expression together with primary tumors. Results: ABCB1 expression was positive in endothelial cells of primary tumors. ABCC1 expression was variably positive in tumor cells and positive in neurospheres, and less expressed in adherent cells. MGMT was methylated and unmethylated in primary tumors and in neurospheres, respectively, and unmethylated in adherent cells. Conclusion: Methylation is an epigenetic event affecting progenitors before the separation of the two glia lineages and maximally the future initiating cells. ABCB1 expression is limited to endothelial cells, whereas ABCC1 expression could mark a minority of tumor cells approaching a stem-like status.
C1 [Caldera, Valentina; Mellai, Maria; Annovazzi, Laura; Monzeglio, Oriana; Piazzi, Angela; Schiffer, Davide] Policlin Monza Fdn, Neurobiooncol Ctr, I-13100 Vercelli, Italy.
   [Caldera, Valentina; Mellai, Maria; Annovazzi, Laura; Monzeglio, Oriana; Piazzi, Angela; Schiffer, Davide] Univ Pavia, Consortium Neurosci, I-27100 Pavia, Italy.
   [Piazzi, Angela] Univ Piemonte Orientale, Dept Med Sci, Novara, Italy.
C3 University of Pavia; University of Eastern Piedmont Amedeo Avogadro
RP Schiffer, D (通讯作者)，Policlin Monza Fdn, Neurobiooncol Ctr, Via Pietro Micca 29, I-13100 Vercelli, Italy.
EM davide.schiffer@unito.it
FU Compagnia di San Paolo, Turin
FX This work was supported by a Grant from Compagnia di San Paolo, Turin.
CR Bao SD, 2006, NATURE, V444, P756, DOI 10.1038/nature05236
   Beaulieu E, 1997, BIOCHEM J, V326, P539, DOI 10.1042/bj3260539
   Calatozzolo C, 2005, J NEURO-ONCOL, V74, P113, DOI 10.1007/s11060-004-6152-7
   Caldera V, 2011, J ONCOL, V2011, DOI 10.1155/2011/314962
   Conti L, 2010, NAT REV NEUROSCI, V11, P782, DOI 10.1038/nrn2938
   Conti L, 2010, NAT REV NEUROSCI, V11, P176, DOI 10.1038/nrn2761
   Declèves X, 2002, INT J CANCER, V98, P173, DOI 10.1002/ijc.10135
   Eoli M, 2007, CLIN CANCER RES, V13, P2606, DOI 10.1158/1078-0432.CCR-06-2184
   Esteller M, 1999, CANCER RES, V59, P793
   Everhard S, 2006, ANN NEUROL, V60, P740, DOI 10.1002/ana.21044
   Galli R, 2004, CANCER RES, V64, P7011, DOI 10.1158/0008-5472.CAN-04-1364
   Groenendijk FH, 2011, J NEURO-ONCOL, V101, P405, DOI 10.1007/s11060-010-0274-x
   Günther HS, 2008, ONCOGENE, V27, P2897, DOI 10.1038/sj.onc.1210949
   Hegi ME, 2004, CLIN CANCER RES, V10, P1871, DOI 10.1158/1078-0432.CCR-03-0384
   Hegi ME, 2005, NEW ENGL J MED, V352, P997, DOI 10.1056/NEJMoa043331
   Ignatova TN, 2002, GLIA, V39, P193, DOI 10.1002/glia.10094
   Jha P, 2010, NEUROSURGERY, V67, P1681, DOI 10.1227/NEU.0b013e3181f743f5
   Johannessen TCA, 2008, CANCER TREAT REV, V34, P558, DOI 10.1016/j.ctrv.2008.03.125
   Kang SH, 2011, J NEURO-ONCOL, V101, P477, DOI 10.1007/s11060-010-0267-9
   Komine C, 2003, BRAIN PATHOL, V13, P176
   Lee J, 2006, CANCER CELL, V9, P391, DOI 10.1016/j.ccr.2006.03.030
   Liu GT, 2006, MOL CANCER, V5, DOI 10.1186/1476-4598-5-67
   Liu ZJ, 2007, DEV BIOL, V302, P683, DOI 10.1016/j.ydbio.2006.10.007
   Louis DN., 2007, WHO CLASSIFICATION T
   Mellai M, 2012, J NEUROONCOL, V28
   Mellai Marta, 2009, Cancer Genomics & Proteomics, V6, P219
   Mohri M, 2000, J NEURO-ONCOL, V49, P105, DOI 10.1023/A:1026528926482
   Möllemann M, 2005, INT J CANCER, V113, P379, DOI 10.1002/ijc.20575
   Nakai E, 2009, CANCER INVEST, V27, P901, DOI 10.3109/07357900801946679
   Nakamura M, 2001, CARCINOGENESIS, V22, P1715, DOI 10.1093/carcin/22.10.1715
   Natsume A, 2011, BRAIN TUMOR PATHOL, V28, P1, DOI 10.1007/s10014-010-0011-3
   Ohgaki H, 2007, AM J PATHOL, V170, P1445, DOI 10.2353/ajpath.2007.070011
   Persson AI, 2010, CANCER CELL, V18, P669, DOI 10.1016/j.ccr.2010.10.033
   Pollard SM, 2009, CELL STEM CELL, V4, P568, DOI 10.1016/j.stem.2009.03.014
   Reya T, 2001, NATURE, V414, P105, DOI 10.1038/35102167
   REYNOLDS BA, 1992, SCIENCE, V255, P1707, DOI 10.1126/science.1553558
   Reynolds BA, 2009, CELL STEM CELL, V5, P466, DOI 10.1016/j.stem.2009.10.017
   Salmaggi A, 2006, GLIA, V54, P850, DOI 10.1002/glia.20414
   Sanai N, 2005, NEW ENGL J MED, V353, P811, DOI 10.1056/NEJMra043666
   Sarkaria JN, 2008, CLIN CANCER RES, V14, P2900, DOI 10.1158/1078-0432.CCR-07-1719
   Schiffer D, STEM CELL D IN PRESS
   Schiffer D, 2006, NEUROSCI LETT, V400, P80, DOI 10.1016/j.neulet.2006.02.034
   Schmalz Philip G R, 2011, Cancers (Basel), V3, P621, DOI 10.3390/cancers3010621
   Sciuscio D, 2011, CLIN CANCER RES, V17, P255, DOI 10.1158/1078-0432.CCR-10-1931
   Singh SK, 2004, NATURE, V432, P396, DOI 10.1038/nature03128
   Spiegl-Kreinecker S, 2002, J NEURO-ONCOL, V57, P27, DOI 10.1023/A:1015735815111
   Stiles CD, 2008, NEURON, V58, P832, DOI 10.1016/j.neuron.2008.05.031
   Sugiarto S, 2011, CANCER CELL, V20, P328, DOI 10.1016/j.ccr.2011.08.011
   Suri V, 2011, NEUROL INDIA, V59, P229, DOI 10.4103/0028-3886.79128
   Toth K, 1996, AM J PATHOL, V149, P853
   Uchida K, 2004, NEUROSURGERY, V55, P977, DOI 10.1227/01.NEU.0000137891.99542.43
   Vescovi AL, 2006, NAT REV CANCER, V6, P425, DOI 10.1038/nrc1889
   Watanabe T, 2002, ACTA NEUROPATHOL, V103, P267, DOI 10.1007/s004010100464
   Watanabe T, 2007, BRAIN PATHOL, V17, P5, DOI 10.1111/j.1750-3639.2006.00030.x
   Weiss WA, 2003, CANCER RES, V63, P1589
   Yuan XP, 2004, ONCOGENE, V23, P9392, DOI 10.1038/sj.onc.1208311
NR 56
TC 20
Z9 24
U1 1
U2 5
PU INT INST ANTICANCER RESEARCH
PI ATHENS
PA EDITORIAL OFFICE 1ST KM KAPANDRITIOU-KALAMOU RD KAPANDRITI, PO BOX 22,
   ATHENS 19014, GREECE
SN 1109-6535
EI 1790-6245
J9 CANCER GENOM PROTEOM
JI Cancer Genomics Proteomics
PD JUL-AUG
PY 2012
VL 9
IS 4
BP 171
EP 178
PG 8
WC Oncology; Genetics & Heredity
WE Science Citation Index Expanded (SCI-EXPANDED)
SC Oncology; Genetics & Heredity
GA 977CJ
UT WOS:000306633700002
PM 22798502
DA 2024-03-10
ER

PT J
AU Franco-Hernández, C
   Martínez-Glez, V
   de Campos, JM
   Isla, A
   Vaquero, J
   Gutiérrez, M
   Casartelli, C
   Rey, JA
AF Franco-Hernandez, Carmen
   Martinez-Glez, Victor
   de Campos, Jose M.
   Isla, Alberto
   Vaquero, Jesus
   Gutierrez, Manuel
   Casartelli, Cacilda
   Rey, Juan A.
TI Allelic status of 1p and 19q in oligodendrogliomas and glioblastomas:
   multiplex ligation-dependent probe amplification versus loss of
   heterozygosity
SO CANCER GENETICS AND CYTOGENETICS
LA English
DT Article
ID MOLECULAR-GENETIC ANALYSIS; LOW-GRADE; PROMOTER METHYLATION; 1P/19Q
   LOSS; IDENTIFICATION; TEMOZOLOMIDE; HYPERMETHYLATION; DELETIONS;
   GLIOMAS; TUMORS
AB Identification of the 1p/19q allelic status in gliomas, primarily those with a major oligodendroglial component, has become an excellent molecular complement to tumor histology in order to identify those cases sensitive to chemotherapy. In addition to loss of heterozygosity (LOH), fluorescence in situ hybridization (FISH), or comparative genomic hybridization (CGH), multiplex ligation-dependent probe amplification (MLPA) has been shown to be an alternative methodology to identify deletions of those chromosome arms. We used MLPA to explore the 1p and 19q glioblastomas, and a series of 76 gliomas: 41 tumors with a major oligodendroglial component, 34 glioblastomas, and one low-grade astrocytoma. We compared the MLPA findings of the oligodendroglial cases with those previously obtained using LOH in the same samples. Thirty-eight of 41 oligodendrogliomas displayed identical findings by both LOH and MLPA, and losses at either 1p and/or 19q were identified in 12 of 35 (34%) astrocytic tumors. These findings agree with data previously reported comparing MLPA versus FISH or CGH in gliomas and suggest that MLPA can be used in the identification 1p/19q allelic deletions on these brain neoplams. (c) 2009 Elsevier Inc. All rights reserved. reserved.
C1 [de Campos, Jose M.] Fdn Jimenez Diaz, Dept Neurosurg, E-28040 Madrid, Spain.
   [Franco-Hernandez, Carmen; Martinez-Glez, Victor; Rey, Juan A.] Hosp Univ La Paz, Res Unit, Unidad Invest, Madrid 28046, Spain.
   [Isla, Alberto] Hosp Univ La Paz, Dept Neurosurg, Madrid 28046, Spain.
   [Vaquero, Jesus] Hosp Puerta Hierro, Dept Neurosurg, Madrid, Spain.
   [Casartelli, Cacilda] Univ Sao Paulo, Fac Med Ribeirao Preto, Dept Genet, Lab Oncogenet, Ribeirao Preto, SP, Brazil.
C3 Hospital Universitario La Paz; Hospital Universitario La Paz; Hospital
   Puerta de Hierro-Majadahonda; Universidade de Sao Paulo
RP Rey, JA (通讯作者)，Hosp Univ La Paz, Res Unit, Unidad Invest, Paseo Castellana 261, Madrid 28046, Spain.
EM jarey.hulp@salud.madrid.org
RI Rey, Juan A/H-5026-2013; Martinez-Glez, Victor/E-2344-2011
OI Martinez-Glez, Victor/0000-0002-4680-881X
FU Fondo de Investigaciones Sanitarias, Ministerio de Sanidad [PI-05-0829];
   Fundacion para la Investigacion Biomedica del Hospital Universitario La
   Paz
FX The technical assistance of Carolina Pena is greatly appreciated. This
   study was supported by Fondo de Investigaciones Sanitarias, Ministerio
   de Sanidad, grant PI-05-0829. Carmen Franco-Hernandez is Supported by
   grant from Fundacion para la Investigacion Biomedica del Hospital
   Universitario La Paz.
CR Alonso ME, 2005, ONCOL REP, V13, P539
   Alonso ME, 2003, CANCER GENET CYTOGEN, V144, P134, DOI 10.1016/S0165-4608(02)00928-7
   Alonso ME, 2001, BRIT J CANCER, V85, P204, DOI 10.1054/bjoc.2001.1855
   Arjona D, 2005, NEUROPATH APPL NEURO, V31, P384, DOI 10.1111/j.1365-2990.2005.00653.x
   Barbashina V, 2005, CLIN CANCER RES, V11, P1119
   Bello MJ, 2000, CANCER GENET CYTOGEN, V116, P142, DOI 10.1016/S0165-4608(99)00122-3
   BELLO MJ, 1995, INT J CANCER, V64, P207
   BELLO MJ, 1994, CANCER GENET CYTOGEN, V73, P122, DOI 10.1016/0165-4608(94)90195-3
   Brandes AA, 2006, J CLIN ONCOL, V24, P4746, DOI 10.1200/JCO.2006.06.3891
   Cairncross JG, 1998, J NATL CANCER I, V90, P1473, DOI 10.1093/jnci/90.19.1473
   Dong SM, 2001, J NEUROPATH EXP NEUR, V60, P808, DOI 10.1093/jnen/60.8.808
   Eoli M, 2006, INT J CANCER, V119, P84, DOI 10.1002/ijc.21759
   Everhard S, 2006, ANN NEUROL, V60, P740, DOI 10.1002/ana.21044
   Felsberg J, 2006, NEUROPATH APPL NEURO, V32, P517, DOI 10.1111/j.1365-2990.2006.00759.x
   Franco-Hernandez C, 2007, INT J ONCOL, V30, P209
   Gonzalez-Gomez P, 2003, INT J ONCOL, V22, P601
   Griffin CA, 2006, J NEUROPATH EXP NEUR, V65, P988, DOI 10.1097/01.jnen.0000235122.98052.8f
   Hartmann C, 2005, J NEUROPATH EXP NEUR, V64, P10, DOI 10.1093/jnen/64.1.10
   Jenkins RB, 2006, CANCER RES, V66, P9852, DOI 10.1158/0008-5472.CAN-06-1796
   Jeuken J, 2006, J MOL DIAGN, V8, P433, DOI 10.2353/jmoldx.2006.060012
   Kelley TW, 2005, DIAGN MOL PATHOL, V14, P1, DOI 10.1097/01.pdm.0000138207.96718.85
   Kim SH, 2005, ACTA NEUROPATHOL, V110, P27, DOI 10.1007/s00401-005-1020-x
   Levin N, 2006, CANCER-AM CANCER SOC, V106, P1759, DOI 10.1002/cncr.21809
   Louis DN., 2007, WHO CLASSIFICATION T
   Martinez-Glez V, 2007, CANCER GENET CYTOGEN, V173, P170, DOI 10.1016/j.cancergencyto.2006.09.011
   Natté R, 2005, BRAIN PATHOL, V15, P192
   Reifenberger G, 2003, J NEUROPATH EXP NEUR, V62, P111, DOI 10.1093/jnen/62.2.111
   REIFENBERGER J, 1994, AM J PATHOL, V145, P1175
   Schiff D, 2007, CANCER INVEST, V25, P776, DOI 10.1080/07357900701509403
   Tews B, 2007, ONCOGENE, V26, P5010, DOI 10.1038/sj.onc.1210297
   Tews B, 2006, INT J CANCER, V119, P792, DOI 10.1002/ijc.21901
   Trost D, 2007, INT J CANCER, V120, P2368, DOI 10.1002/ijc.22574
   Ueki K, 2002, CLIN CANCER RES, V8, P196
   WAI KK, 2006, INT J CANCER, V120, P947
   Weller M, 2007, CLIN CANCER RES, V13, P6933, DOI 10.1158/1078-0432.CCR-07-0573
NR 35
TC 29
Z9 30
U1 0
U2 1
PU ELSEVIER SCIENCE INC
PI NEW YORK
PA STE 800, 230 PARK AVE, NEW YORK, NY 10169 USA
SN 0165-4608
J9 CANCER GENET CYTOGEN
JI Cancer Genet. Cytogenet.
PD APR 15
PY 2009
VL 190
IS 2
BP 93
EP 96
DI 10.1016/j.cancergencyto.2008.09.017
PG 4
WC Oncology; Genetics & Heredity
WE Science Citation Index Expanded (SCI-EXPANDED)
SC Oncology; Genetics & Heredity
GA 441NF
UT WOS:000265775200007
PM 19380026
DA 2024-03-10
ER

PT J
AU Bienkowski, M
   Berghoff, AS
   Marosi, C
   Wöhrer, A
   Heinzl, H
   Hainfellner, JA
   Preusser, M
AF Bienkowski, Michal
   Berghoff, Anna S.
   Marosi, Christine
   Woehrer, Adelheid
   Heinzl, Harald
   Hainfellner, Johannes A.
   Preusser, Matthias
TI Clinical Neuropathology practice guide 5-2015: <i>MGMT</i> methylation
   pyrosequencing in glioblastoma: unresolved issues and open questions
SO CLINICAL NEUROPATHOLOGY
LA English
DT Article
DE glioblastoma; management; prognosis; MGMT promoter methylation;
   pyrosequencing
ID PREDICTIVE BIOMARKER VALIDATION; PROMOTER METHYLATION; TRIAL DESIGNS;
   O-6-METHYLGUANINE-DNA METHYLTRANSFERASE; TEMOZOLOMIDE; GENE;
   RADIOTHERAPY; GLIOMAS; HYPERMETHYLATION; EXPRESSION
AB O6-methylguanine-methyltransferase (MGMT) promoter methylation status has prognostic and, in the subpopulation of elderly patients, predictive value in newly diagnosed glioblastoma. Therefore, knowledge of the MGMT promoter methylation status is important for clinical decision-making. So far, MGMT testing has been limited by the lack of a robust test with sufficiently high analytical performance. Recently, one of several available pyrosequencing protocols has been shown to be an accurate and robust method for MGMT testing in an intra- and interlaboratory ring trial. However, some uncertainties remain with regard to methodological issues, cut-off definitions, and optimal use in the clinical setting. In this article, we highlight and discuss several of these open questions. The main unresolved issues are the definition of the most relevant CpG sites to analyze for clinical purposes and the determination of a cut-off value for dichotomization of quantitative MGMT pyrosequencing results into "MGMT methylated" and "MGMT un-methylated" patient subgroups as a basis for further treatment decisions.
C1 [Bienkowski, Michal; Woehrer, Adelheid; Hainfellner, Johannes A.] Med Univ Vienna, Inst Neurol, A-1090 Vienna, Austria.
   [Bienkowski, Michal] Med Univ Lodz, Dept Mol Pathol & Neuropathol, Lodz, Poland.
   [Berghoff, Anna S.; Marosi, Christine; Preusser, Matthias] Med Univ Vienna, Dept Med 1, A-1090 Vienna, Austria.
   [Berghoff, Anna S.; Marosi, Christine; Woehrer, Adelheid; Heinzl, Harald; Hainfellner, Johannes A.; Preusser, Matthias] Med Univ Vienna, Comprehens Canc Ctr, CNS Tumours Unit CCC CNS, A-1090 Vienna, Austria.
   [Heinzl, Harald] Med Univ Vienna, Ctr Med Stat Informat & Intelligent Syst, A-1090 Vienna, Austria.
C3 Medical University of Vienna; Medical University Lodz; Medical
   University of Vienna; Medical University of Vienna; Medical University
   of Vienna
RP Hainfellner, JA (通讯作者)，Med Univ Vienna, Inst Neurol, Wahringer Gurtel 18-20, A-1090 Vienna, Austria.
EM johannes.hainfellner@meduniwien.ac.at
RI Preusser, Matthias/C-8530-2011; Bieńkowski, Michał/H-3046-2019
OI Preusser, Matthias/0000-0003-3541-2315; Bieńkowski,
   Michał/0000-0002-9291-3928; Woehrer, Adelheid/0000-0001-8435-8189;
   Berghoff, Anna Sophie/0000-0001-9379-6797
FU Healthy Ageing Research Centre project [REGPOT-2012-2013-1, 7FP]
FX M.B. is supported by the Healthy Ageing Research Centre project
   (REGPOT-2012-2013-1, 7FP). Special thanks to Prof. Thomas Strobel,
   Institute of Neurology, Medical University of Vienna, for helpful
   comments.
CR [Anonymous], WORLD HEALTH ORGANIZ
   [Anonymous], NEUROONCOL
   Bady P, 2012, ACTA NEUROPATHOL, V124, P547, DOI 10.1007/s00401-012-1016-2
   Baker SG, 2012, DISCOV MED, V13, P187
   Berghoff AS, 2012, CLIN NEUROPATHOL, V31, P405, DOI 10.5414/NP300576
   Christians A, 2012, PLOS ONE, V7, DOI 10.1371/journal.pone.0033449
   Collins VP, 2014, ACTA NEUROPATHOL COM, V2, DOI 10.1186/2051-5960-2-68
   Dunn J, 2009, BRIT J CANCER, V101, P124, DOI 10.1038/sj.bjc.6605127
   Esteller M, 1999, CANCER RES, V59, P793
   Everhard S, 2009, NEURO-ONCOLOGY, V11, P348, DOI 10.1215/15228517-2009-001
   Felsberg J, 2011, INT J CANCER, V129, P659, DOI 10.1002/ijc.26083
   Freidlin B, 2014, NAT REV CLIN ONCOL, V11, P81, DOI 10.1038/nrclinonc.2013.218
   Galanis E, 2011, CURR ONCOL REP, V13, P42, DOI 10.1007/s11912-010-0144-x
   Gosho M, 2012, SENSORS-BASEL, V12, P8966, DOI 10.3390/s120708966
   HARRIS LC, 1994, NUCLEIC ACIDS RES, V22, P4614, DOI 10.1093/nar/22.22.4614
   Havik AB, 2012, J TRANSL MED, V10, DOI 10.1186/1479-5876-10-36
   He P, 2014, CONTEMP CLIN TRIALS, V38, P333, DOI 10.1016/j.cct.2014.06.005
   Hsu CY, 2015, J NEURO-ONCOL, V122, P179, DOI 10.1007/s11060-014-1701-1
   Jiang W, 2007, J NATL CANCER I, V99, P1036, DOI 10.1093/jnci/djm022
   Karayan-Tapon L, 2010, J NEURO-ONCOL, V97, P311, DOI 10.1007/s11060-009-0031-1
   Kishida Y, 2012, TUMOR BIOL, V33, P373, DOI 10.1007/s13277-012-0319-1
   Lattanzio L, 2015, INT J BIOL MARKER, V30, pE208, DOI 10.5301/jbm.5000126
   Malley DS, 2011, ACTA NEUROPATHOL, V121, P651, DOI 10.1007/s00401-011-0803-5
   Malmström A, 2012, LANCET ONCOL, V13, P916, DOI 10.1016/S1470-2045(12)70265-6
   Mandrekar SJ, 2010, CLIN TRIALS, V7, P567, DOI 10.1177/1740774510368574
   Mandrekar SJ, 2009, J CLIN ONCOL, V27, P4027, DOI 10.1200/JCO.2009.22.3701
   Mandrekar SJ, 2009, J BIOPHARM STAT, V19, P530, DOI 10.1080/10543400902802458
   McDonald KL, 2013, EUR J CANCER, V49, P360, DOI 10.1016/j.ejca.2012.08.012
   Mikeska T, 2007, J MOL DIAGN, V9, P368, DOI 10.2353/jmoldx.2007.060167
   Mulholland S, 2012, INT J CANCER, V131, P1104, DOI 10.1002/ijc.26499
   Oberstadt MC, 2013, BMC CANCER, V13, DOI 10.1186/1471-2407-13-617
   Ohka F, 2011, PLOS ONE, V6, DOI 10.1371/journal.pone.0023332
   Potter P. M., 1991, NUCLEIC ACIDS RES, V19, P6163
   Preusser M, 2014, CLIN NEUROPATHOL, V33, P6, DOI 10.5414/NP300730
   Quillien V, 2014, J NEURO-ONCOL, V116, P487, DOI 10.1007/s11060-013-1332-y
   Quillien V, 2012, CANCER-AM CANCER SOC, V118, P4201, DOI 10.1002/cncr.27392
   Reifenberger G, 2012, INT J CANCER, V131, P1342, DOI 10.1002/ijc.27385
   Sargent D, 2010, ONCOLOGIST, V15, P19, DOI 10.1634/theoncologist.2010-S1-19
   Sargent DJ, 2005, J CLIN ONCOL, V23, P2020, DOI 10.1200/JCO.2005.01.112
   Shen D, 2014, PLOS ONE, V9, DOI 10.1371/journal.pone.0107558
   Stockhammer F, 2010, J NEURO-ONCOL, V100, P407, DOI 10.1007/s11060-010-0192-y
   Stupp R, 2005, NEW ENGL J MED, V352, P987, DOI 10.1056/NEJMoa043330
   Tuononen K, 2012, GENE CHROMOSOME CANC, V51, P20, DOI 10.1002/gcc.20927
   Uno M, 2011, CLINICS, V66, P1747, DOI 10.1590/S1807-59322011001000013
   Weller M, 2014, LANCET ONCOL, V15, pE395, DOI 10.1016/S1470-2045(14)70011-7
   Wick W, 2012, LANCET ONCOL, V13, P707, DOI 10.1016/S1470-2045(12)70164-X
   Xie H, 2015, INT J CLIN EXP PATHO, V8, P636
   Yan W, 2012, PLOS ONE, V7, DOI 10.1371/journal.pone.0030339
NR 48
TC 41
Z9 42
U1 0
U2 4
PU DUSTRI-VERLAG DR KARL FEISTLE
PI DEISENHOFEN-MUENCHEN
PA BAHNHOFSTRASSE 9 POSTFACH 49, D-82032 DEISENHOFEN-MUENCHEN, GERMANY
SN 0722-5091
J9 CLIN NEUROPATHOL
JI Clin. Neuropathol.
PD SEP-OCT
PY 2015
VL 34
IS 5
BP 250
EP 257
DI 10.5414/NP300904
PG 8
WC Clinical Neurology; Pathology
WE Science Citation Index Expanded (SCI-EXPANDED)
SC Neurosciences & Neurology; Pathology
GA CS1VC
UT WOS:000361855600002
PM 26295302
OA Green Submitted, Green Published
DA 2024-03-10
ER

PT J
AU Weise, LM
   Harter, PN
   Eibach, S
   Braczynski, AK
   Dunst, M
   Rieger, J
   Bähr, O
   Hattingen, E
   Steinbach, JP
   Plate, KH
   Seifert, V
   Mittelbronn, M
AF Weise, Lutz M.
   Harter, Patrick N.
   Eibach, Sebastian
   Braczynski, Anne K.
   Dunst, Maika
   Rieger, Johannes
   Baehr, Oliver
   Hattingen, Elke
   Steinbach, Joachim P.
   Plate, Karl H.
   Seifert, Volker
   Mittelbronn, Michel
TI Confounding Factors in Diagnostics of <i>MGMT</i> Promoter Methylation
   Status in Glioblastomas in Stereotactic Biopsies
SO STEREOTACTIC AND FUNCTIONAL NEUROSURGERY
LA English
DT Article
DE Methylation; MGMT; Promoter; Stereotactic biopsy
ID INTRATUMORAL HOMOGENEITY; BRAIN MASSES; RADIOTHERAPY; TEMOZOLOMIDE;
   RESECTION; ACCURACY; SURVIVAL; GLIOMAS; YIELD; ERA
AB Background: In nonresectable glioblastoma (GBM), stereotactic biopsies are performed to retrieve tissue for diagnostic purposes. The analysis of O-6-methylguanine-DNA methyltransferase (MGMT) promoter methylation adds prognostic and predictive information. Objectives:The aim of the study was to detect confounding factors that limit the number of conclusive MGMT promoter methylation results. Methods: We analyzed 71 consecutive GBM patients undergoing stereotactic biopsy on whom MGMT analysis was performed by methylation-specific polymerase chain reaction. Specimens were correlated to imaging by coregistration and prospective documentation of biopsy localization. Our findings were validated in an additional 62 GBM stereotactic biopsies. Results:Our results demonstrate that the best MGMT promoter methylation results were obtained from samples (n = 71) taken in a tangential manner from tumor areas showing contrast enhancement in magnetic resonance imaging. In the additional validation series of 62 stereotactically biopsied GBM, we were able to increase the rate of conclusive MGMT promoter methylation results from 76.1 to 85.48% by strictly planning the route of biopsy in a tangential manner if possible. Conclusions: These results underline that within the contrast-enhanced tumor part, choosing the trajectory in a tangential manner increases the diagnostic yield for conclusive MGMT promoter methylation analyses in stereotactic biopsies as a basis for patient stratification and individualized therapy. (C) 2014 S. Karger AG, Basel
C1 [Weise, Lutz M.; Eibach, Sebastian; Seifert, Volker] Goethe Univ Frankfurt, Dept Neurosurg, DE-60528 Frankfurt, Germany.
   [Harter, Patrick N.; Braczynski, Anne K.; Dunst, Maika; Plate, Karl H.; Mittelbronn, Michel] Goethe Univ Frankfurt, Inst Neurol, Edinger Inst, DE-60528 Frankfurt, Germany.
   [Rieger, Johannes; Baehr, Oliver; Steinbach, Joachim P.] Goethe Univ Frankfurt, Dr Senckenberg Inst Neurooncol, DE-60528 Frankfurt, Germany.
   [Hattingen, Elke] Goethe Univ Frankfurt, Inst Neuroradiol, DE-60528 Frankfurt, Germany.
C3 Goethe University Frankfurt; Goethe University Frankfurt; Goethe
   University Frankfurt; Goethe University Frankfurt
RP Mittelbronn, M (通讯作者)，Inst Neurol, Edinger Inst, Heinrich Hoffmann Str 7, DE-60528 Frankfurt, Germany.
EM lutz.weise@med.uni-frankfurt.de; michel.mittelbronn@kgu.de
RI Hattingen, Elke/D-7880-2015
OI Mittelbronn, Michel/0000-0002-2998-052X; Harter, Patrick
   N./0000-0001-5530-6910; Rieger, Johannes/0000-0002-7918-1777; Hattingen,
   Elke/0000-0002-8392-9004
FU Hertie Foundation; Dr. Senckenberg Foundation
FX The Dr. Senckenberg Institute of Neurooncology is supported by the
   Hertie Foundation and the Dr. Senckenberg Foundation. J.P.S. is 'Hertie
   Professor of Neurooncology'. The authors thank Mrs. Christine Reh for
   excellent assistance with neuroradiological assessment.
CR Aker FV, 2005, NEUROPATHOLOGY, V25, P207, DOI 10.1111/j.1440-1789.2005.00634.x
   APUZZO MLJ, 1987, NEUROSURGERY, V20, P930, DOI 10.1227/00006123-198706000-00019
   CHANDRASOMA PT, 1989, NEUROSURGERY, V24, P160, DOI 10.1227/00006123-198902000-00002
   Christians A, 2012, PLOS ONE, V7, DOI 10.1371/journal.pone.0033449
   FEIDEN W, 1991, NEUROSURG REV, V14, P51
   GLANTZ MJ, 1991, NEUROLOGY, V41, P1741, DOI 10.1212/WNL.41.11.1741
   Grasbon-Frodl EM, 2007, INT J CANCER, V121, P2458, DOI 10.1002/ijc.23020
   Hegi ME, 2005, NEW ENGL J MED, V352, P997, DOI 10.1056/NEJMoa043331
   Hemm S, 2005, J NUCL MED, V46, P1151
   Hermann EJ, 2008, STEREOT FUNCT NEUROS, V86, P300, DOI 10.1159/000155232
   Holdhoff M, 2012, J NEURO-ONCOL, V110, P279, DOI 10.1007/s11060-012-0968-3
   Jain D, 2006, BRAIN TUMOR PATHOL, V23, P71, DOI 10.1007/s10014-006-0204-y
   KRETH FW, 1993, J NEUROSURG, V78, P762, DOI 10.3171/jns.1993.78.5.0762
   Louis DN., 2007, WHO CLASSIFICATION T
   LUNSFORD LD, 1984, SURG NEUROL, V22, P222
   Ohgaki H, 2005, J NEUROPATH EXP NEUR, V64, P479, DOI 10.1093/jnen/64.6.479
   ONEILL KS, 1992, BRIT J NEUROSURG, V6, P421, DOI 10.3109/02688699208995030
   OSTERTAG CB, 1980, SURG NEUROL, V14, P275
   Owen CM, 2009, J NEURO-ONCOL, V93, P139, DOI 10.1007/s11060-009-9871-y
   Pirotte B, 2004, J NEUROSURG, V101, P476, DOI 10.3171/jns.2004.101.3.0476
   RANJAN A, 1993, J NEUROSURG, V79, P839, DOI 10.3171/jns.1993.79.6.0839
   Sharma M C, 1998, J Assoc Physicians India, V46, P427
   Shastri-Hurst N, 2006, BRIT J NEUROSURG, V20, P222, DOI 10.1080/02688690600875507
   Smith JS, 2005, J NEURO-ONCOL, V73, P173, DOI 10.1007/s11060-004-4208-3
   Stummer W, 2008, NEUROSURGERY, V62, P564, DOI [10.1227/01.NEU.0000297118.47076.5F, 10.1227/01.neu.0000317304.31579.17, 10.1227/01.NEU.0000346230.80425.3A]
   Stummer W, 2011, ACTA NEUROCHIR, V153, P1211, DOI 10.1007/s00701-011-1001-x
   Stupp R, 2005, NEW ENGL J MED, V352, P987, DOI 10.1056/NEJMoa043330
   Tabatabai G, 2010, ACTA NEUROPATHOL, V120, P585, DOI 10.1007/s00401-010-0750-6
   Thon N, 2011, J NEUROL NEUROSUR PS, V82, P441, DOI 10.1136/jnnp.2010.214593
   Thon N, 2009, J NEUROPATH EXP NEUR, V68, P1219, DOI 10.1097/NEN.0b013e3181bee1f1
   Tilgner J, 2005, NEUROSURGERY, V56, P257, DOI 10.1227/01.neu.0000148899.39020.87
   Ulm AJ, 2001, SURG NEUROL, V56, P366, DOI 10.1016/S0090-3019(01)00602-4
   Wagner M, 2011, J NEURO-ONCOL, V103, P663, DOI 10.1007/s11060-010-0443-y
   Weise LM, 2013, J NEUROSURG ANESTH, V25, P148, DOI 10.1097/ANA.0b013e318274ce41
   Wen PY, 2008, NEW ENGL J MED, V359, P492, DOI 10.1056/NEJMra0708126
   Wick W, 2012, LANCET ONCOL, V13, P707, DOI 10.1016/S1470-2045(12)70164-X
NR 36
TC 15
Z9 15
U1 1
U2 1
PU KARGER
PI BASEL
PA ALLSCHWILERSTRASSE 10, CH-4009 BASEL, SWITZERLAND
SN 1011-6125
EI 1423-0372
J9 STEREOT FUNCT NEUROS
JI Stereotact. Funct. Neurosurg.
PY 2014
VL 92
IS 3
BP 129
EP 139
DI 10.1159/000360582
PG 11
WC Neurosciences; Neuroimaging; Surgery
WE Science Citation Index Expanded (SCI-EXPANDED)
SC Neurosciences & Neurology; Surgery
GA AK4RM
UT WOS:000338411800001
PM 24776650
DA 2024-03-10
ER

PT J
AU Chai, RC
   Li, YM
   Zhang, KN
   Chang, YZ
   Liu, YQ
   Zhao, Z
   Wang, ZL
   Chang, YH
   Li, GZ
   Wang, KY
   Wu, F
   Wang, YZ
AF Chai, Rui-Chao
   Li, Yi-Ming
   Zhang, Ke-Nan
   Chang, Yu-Zhou
   Liu, Yu-Qing
   Zhao, Zheng
   Wang, Zhi-Liang
   Chang, Yuan-Hao
   Li, Guan-Zhang
   Wang, Kuan-Yu
   Wu, Fan
   Wang, Yong-Zhi
TI RNA processing genes characterize RNA splicing and further stratify
   lower-grade glioma
SO JCI INSIGHT
LA English
DT Article
ID CENTRAL-NERVOUS-SYSTEM; BINDING-PROTEIN; TUMORS; METHYLATION;
   GLIOBLASTOMA; PROGRESSION; MUTATIONS; SUBGROUPS; SIGNATURE; PROGNOSIS
AB BACKGROUND. Aberrant expression of RNA processing genes may drive the alterative RNA profile in lower-grade gliomas (LGGs). Thus, we aimed to further stratify LGGs based on the expression of RNA processing genes.
   METHODS. This study included 446 LGGs from The Cancer Genome Atlas (training set) and 171 LGGs from the Chinese Glioma Genome Atlas (validation set). The least absolute shrinkage and selection operator (LASSO) Cox regression algorithm was conducted to develop a risk signature. The receiver operating characteristic curves and Kaplan-Meier curves were used to study the prognostic value of the risk signature.
   RESULTS. Among the tested 784 RNA processing genes, 276 were significantly correlated with the overall survival of LGGs. Further LASSO Cox regression identified a 19-gene risk signature, whose risk score was also an independent prognosis factor (P < 0.0001, multiplex Cox regression) in the validation data set. The signature had better prognostic value than the traditional factors "age," "grade," and "WHO 2016 classification" for 3 - and 5 year survival both data sets (AUCs >85%). Importantly, the risk signature could further stratify the survival of LGGs in specific subgroups of WHO 2016 classification. Furthermore, alternative splicing events for genes such as EGFR and FGFR were found to be associated with the risk score. mRNA expression levels for genes, which participated in cell proliferation and other processes, were significantly correlated to the risk score.
   CONCLUSIONS. Our results highlight the role of RNA processing genes for further stratifying the survival of patients with LGGs and provide insight into the alternative splicing events underlying this role.
C1 [Chai, Rui-Chao; Li, Yi-Ming; Zhang, Ke-Nan; Liu, Yu-Qing; Zhao, Zheng; Wang, Zhi-Liang; Chang, Yuan-Hao; Li, Guan-Zhang; Wang, Kuan-Yu; Wu, Fan; Wang, Yong-Zhi] Capital Med Univ, Beijing Neurosurg Inst, Dept Mol Neuropathol, Beijing, Peoples R China.
   [Chai, Rui-Chao; Li, Yi-Ming; Zhang, Ke-Nan; Liu, Yu-Qing; Zhao, Zheng; Wang, Zhi-Liang; Chang, Yuan-Hao; Li, Guan-Zhang; Wang, Kuan-Yu; Wu, Fan; Wang, Yong-Zhi] Chinese Glioma Genome Atlas, Beijing, Peoples R China.
   [Chai, Rui-Chao; Wang, Yong-Zhi] Capital Med Univ, Beijing Tiantan Hosp, China Natl Clin Res Ctr Neurol Dis, Beijing, Peoples R China.
   [Li, Yi-Ming; Chang, Yu-Zhou; Wang, Yong-Zhi] Capital Med Univ, Beijing Tiantan Hosp, Dept Neurosurg, Beijing, Peoples R China.
C3 Beijing Neurosurgical Institute; Capital Medical University; Capital
   Medical University; Capital Medical University
RP Wu, F; Wang, YZ (通讯作者)，Capital Med Univ, Beijing Tiantan Hosp, Beijing Neurosurg Inst, 119 South Fourth Ring West Rd, Beijing 100070, Peoples R China.
EM wufan0510284@163.com; yongzhiwang_bni@163.com
RI Chai, Ruichao/AAF-3361-2020; Liu, Junyang/A-9731-2018; WU,
   FAN/GRX-1654-2022; Wu, Fan/ABC-1665-2021; li, xinke/JTU-3633-2023; qi,
   li/JFE-7167-2023; LI, yi/HKO-0480-2023; chen, si/JPK-4258-2023; Li,
   Guanzhang/ACL-8723-2022; WANG, JINGYI/GSJ-1241-2022
OI Chai, Ruichao/0000-0003-3451-8871; Wu, Fan/0000-0002-0468-2868; Li,
   Guanzhang/0000-0002-0353-5751; ZHANG, Kenan/0000-0001-7270-569X
FU National Key Research and Development Program of China [2018YFC0115604];
   National Natural Science Foundation of China [81773208]; National
   Natural Science Foundation of China (NSFC)/Research Grants Council (RGC)
   Joint Research Scheme [81761168038]; Beijing Municipal Administration of
   Hospitals' Mission Plan [SML20180501]
FX This study was supported by the National Key Research and Development
   Program of China (2018YFC0115604), the National Natural Science
   Foundation of China (81773208), the National Natural Science Foundation
   of China (NSFC)/Research Grants Council (RGC) Joint Research Scheme
   (81761168038), and Beijing Municipal Administration of Hospitals'
   Mission Plan (SML20180501).
CR Aibaidula A, 2017, NEURO-ONCOLOGY, V19, P1327, DOI 10.1093/neuonc/nox078
   Aldape K, 2018, NEURO-ONCOLOGY, V20, P873, DOI 10.1093/neuonc/noy020
   Ames HM, 2017, MODERN PATHOL, V30, P204, DOI 10.1038/modpathol.2016.177
   Aoki K, 2018, NEURO-ONCOLOGY, V20, P66, DOI 10.1093/neuonc/nox132
   Babic I, 2013, CELL METAB, V17, P1000, DOI 10.1016/j.cmet.2013.04.013
   Baysan M, 2017, INT J CANCER, V141, P2002, DOI 10.1002/ijc.30887
   Bovelstad HM, 2007, BIOINFORMATICS, V23, P2080, DOI 10.1093/bioinformatics/btm305
   Brat DJ, 2018, ACTA NEUROPATHOL, V136, P805, DOI 10.1007/s00401-018-1913-0
   Ceccarelli M, 2016, CELL, V164, P550, DOI 10.1016/j.cell.2015.12.028
   Chai RC, 2019, CARCINOGENESIS
   Chai RC, 2019, AGING-US, V11, P1204, DOI 10.18632/aging.101829
   Chai RC, 2019, MODERN PATHOL, V32, P4, DOI 10.1038/s41379-018-0143-2
   Coppin L, 2018, INT J MOL SCI, V19, DOI 10.3390/ijms19030650
   Correa BR, 2016, GENOME BIOL, V17, DOI 10.1186/s13059-016-0990-4
   Cui Q, 2017, CELL REP, V18, P2622, DOI 10.1016/j.celrep.2017.02.059
   Eckel-Passow JE, 2015, NEW ENGL J MED, V372, P2499, DOI 10.1056/NEJMoa1407279
   Fontana L, 2015, CANCER LETT, V359, P87, DOI 10.1016/j.canlet.2014.12.049
   Fu Y, 2014, NAT REV GENET, V15, P293, DOI 10.1038/nrg3724
   Geles KG, 2016, TRANSL ONCOL, V9, P89, DOI 10.1016/j.tranon.2016.01.006
   Gleize V, 2015, ANN NEUROL, V78, P355, DOI 10.1002/ana.24443
   Guo XG, 2018, BIOMED RES INT, V2018, DOI 10.1155/2018/3125715
   Hu HM, 2018, CELL, V175, P1665, DOI 10.1016/j.cell.2018.09.038
   Hu X, 2017, NEURO-ONCOLOGY, V19, P786, DOI 10.1093/neuonc/now285
   Huang SP, 2017, ONCOTARGET, V8, P113766, DOI 10.18632/oncotarget.22667
   Ius T, 2018, NEURO-ONCOLOGY, V20, P776, DOI 10.1093/neuonc/nox234
   Jaffrey SR, 2017, GENOME MED, V9, DOI 10.1186/s13073-016-0395-8
   Jiang T, 2016, CANCER LETT, V375, P263, DOI 10.1016/j.canlet.2016.01.024
   Kamoun A, 2016, NAT COMMUN, V7, DOI 10.1038/ncomms11263
   Kechavarzi B, 2014, GENOME BIOL, V15, DOI 10.1186/gb-2014-15-1-r14
   Kim SA, 2013, MODERN PATHOL, V26, P626, DOI 10.1038/modpathol.2012.215
   LeFave CV, 2011, EMBO J, V30, P4084, DOI 10.1038/emboj.2011.259
   Lei W, 2018, INT J ONCOL, V53, P1374, DOI 10.3892/ijo.2018.4478
   Li JH, 2020, NEUROSURG REV, V43, P1, DOI 10.1007/s10143-018-0965-x
   Li SL, 2019, HEPATOLOGY, V69, P359, DOI 10.1002/hep.30158
   Louis DN, 2016, ACTA NEUROPATHOL, V131, P803, DOI 10.1007/s00401-016-1545-1
   Love MI, 2014, GENOME BIOL, V15, DOI 10.1186/s13059-014-0550-8
   Meliso FM, 2017, HUM GENET, V136, P1129, DOI 10.1007/s00439-017-1819-2
   Ostrom QT, 2016, NEURO-ONCOLOGY, V18, pv1, DOI [10.1093/neuonc/now207, 10.1093/neuonc/nov189]
   Pekmezci M, 2017, ACTA NEUROPATHOL, V133, P1001, DOI 10.1007/s00401-017-1690-1
   Pomeroy SL, 2002, NATURE, V415, P436, DOI 10.1038/415436a
   Rao SAM, 2010, MODERN PATHOL, V23, P1404, DOI 10.1038/modpathol.2010.135
   Ryan M, 2016, NUCLEIC ACIDS RES, V44, pD1018, DOI 10.1093/nar/gkv1288
   Safaee M, 2015, PLOS ONE, V10, DOI 10.1371/journal.pone.0111532
   Shirahata M, 2018, ACTA NEUROPATHOL, V136, P153, DOI 10.1007/s00401-018-1849-4
   Su R, 2018, CELL, V172, P90, DOI 10.1016/j.cell.2017.11.031
   Thon N, 2015, INT J CANCER, V136, P2132, DOI 10.1002/ijc.29259
   Trong PD, 2018, INT J MOL SCI, V19, DOI 10.3390/ijms19102903
   Visvanathan A, 2018, ONCOGENE, V37, P522, DOI 10.1038/onc.2017.351
   Wan LD, 2019, GUT, V68, P118, DOI 10.1136/gutjnl-2017-314983
   Wang ET, 2008, NATURE, V456, P470, DOI 10.1038/nature07509
   Yu F, 2015, MOL MED REP, V11, P843, DOI 10.3892/mmr.2014.2775
   Yu Y, 2007, CANCER RES, V67, P130, DOI 10.1158/0008-5472.CAN-06-2478
   Yuan M, 2014, ONCOTARGET, V5, P2820, DOI 10.18632/oncotarget.1924
   Zhang L, 2018, NEURO-ONCOLOGY, V20, P1505, DOI 10.1093/neuonc/noy088
NR 54
TC 20
Z9 20
U1 0
U2 4
PU AMER SOC CLINICAL INVESTIGATION INC
PI ANN ARBOR
PA 2015 MANCHESTER RD, ANN ARBOR, MI 48104 USA
EI 2379-3708
J9 JCI INSIGHT
JI JCI Insight
PD SEP 5
PY 2019
VL 4
IS 17
AR e130591
DI 10.1172/jci.insight.130591
PG 16
WC Medicine, Research & Experimental
WE Science Citation Index Expanded (SCI-EXPANDED)
SC Research & Experimental Medicine
GA IW0XW
UT WOS:000484689300017
PM 31408440
OA gold, Green Published
DA 2024-03-10
ER

PT J
AU Mackay, A
   Burford, A
   Carvalho, D
   Izquierdo, E
   Fazal-Salom, J
   Taylor, KR
   Bjerke, L
   Clarke, M
   Vinci, M
   Nandhabalan, M
   Temelso, S
   Popov, S
   Molinari, V
   Raman, P
   Waanders, AJ
   Han, HJ
   Gupta, S
   Marshall, L
   Zacharoulis, S
   Vaidya, S
   Mandeville, HC
   Bridges, LR
   Martin, AJ
   Al-Sarraj, S
   Chandler, C
   Ng, HK
   Li, XG
   Mu, K
   Trabelsi, S
   H'mida-Ben Brahim, D
   Kisljakov, AN
   Konovalov, DM
   Moore, AS
   Carcaboso, AM
   Sunol, M
   de Torres, C
   Cruz, O
   Mora, J
   Shats, LI
   Stavale, JN
   Bidinotto, LT
   Reis, RM
   Entz-Werle, N
   Farrell, M
   Cryan, J
   Crimmins, D
   Caird, J
   Pears, J
   Monje, M
   Debily, MA
   Castel, D
   Grill, J
   Hawkins, C
   Nikbakht, H
   Jabado, N
   Baker, SJ
   Pfister, SM
   Jones, DTW
   Fouladi, M
   von Bueren, AO
   Baudis, M
   Resnick, A
   Jones, C
AF Mackay, Alan
   Burford, Anna
   Carvalho, Diana
   Izquierdo, Elisa
   Fazal-Salom, Janat
   Taylor, Kathryn R.
   Bjerke, Lynn
   Clarke, Matthew
   Vinci, Mara
   Nandhabalan, Meera
   Temelso, Sara
   Popov, Sergey
   Molinari, Valeria
   Raman, Pichai
   Waanders, Angela J.
   Han, Harry J.
   Gupta, Saumya
   Marshall, Lynley
   Zacharoulis, Stergios
   Vaidya, Sucheta
   Mandeville, Henry C.
   Bridges, Leslie R.
   Martin, Andrew J.
   Al-Sarraj, Safa
   Chandler, Christopher
   Ng, Ho-Keung
   Li, Xingang
   Mu, Kun
   Trabelsi, Saoussen
   H'mida-Ben Brahim, Dorra
   Kisljakov, Alexei N.
   Konovalov, Dmitry M.
   Moore, Andrew S.
   Montero Carcaboso, Angel
   Sunol, Mariona
   de Torres, Carmen
   Cruz, Ofelia
   Mora, Jaume
   Shats, Ludmila I.
   Stavale, Joao N.
   Bidinotto, Lucas T.
   Reis, Rui M.
   Entz-Werle, Natacha
   Farrell, Michael
   Cryan, Jane
   Crimmins, Darach
   Caird, John
   Pears, Jane
   Monje, Michelle
   Debily, Marie-Anne
   Castel, David
   Grill, Jacques
   Hawkins, Cynthia
   Nikbakht, Hamid
   Jabado, Nada
   Baker, Suzanne J.
   Pfister, Stefan M.
   Jones, David T. W.
   Fouladi, Maryam
   von Bueren, Andre O.
   Baudis, Michael
   Resnick, Adam
   Jones, Chris
TI Integrated Molecular Meta-Analysis of 1,000 Pediatric High-Grade and
   Diffuse Intrinsic Pontine Glioma
SO CANCER CELL
LA English
DT Article
ID TOPOISOMERASE-III-ALPHA; CENTRAL-NERVOUS-SYSTEM; HISTONE H3.3; SOMATIC
   MUTATIONS; ACVR1 MUTATIONS; C-MYC; GENES; GLIOBLASTOMA; SUBGROUPS;
   REVEALS
AB We collated data from 157 unpublished cases of pediatric high-grade glioma and diffuse intrinsic pontine glioma and 20 publicly available datasets in an integrated analysis of > 1,000 cases. We identified co-segregating mutations in histone-mutant subgroups including loss of FBXW7 in H3.3G34R/V, TOP3A rearrangements in H3.3K27M, and BCOR mutations in H3.1K27M. Histone wild-type subgroups are refined by the presence of key oncogenic events or methylation profiles more closely resembling lower-grade tumors. Genomic aberrations increase with age, highlighting the infant population as biologically and clinically distinct. Uncommon pathway dysregulation is seen in small subsets of tumors, further defining the molecular diversity of the disease, opening up avenues for biological study and providing a basis for functionally defined future treatment stratification.
C1 [Mackay, Alan; Burford, Anna; Carvalho, Diana; Izquierdo, Elisa; Fazal-Salom, Janat; Taylor, Kathryn R.; Bjerke, Lynn; Clarke, Matthew; Vinci, Mara; Nandhabalan, Meera; Temelso, Sara; Popov, Sergey; Molinari, Valeria; Jones, Chris] Inst Canc Res, Div Mol Pathol, London, England.
   [Mackay, Alan; Burford, Anna; Carvalho, Diana; Izquierdo, Elisa; Fazal-Salom, Janat; Taylor, Kathryn R.; Bjerke, Lynn; Clarke, Matthew; Vinci, Mara; Nandhabalan, Meera; Temelso, Sara; Popov, Sergey; Molinari, Valeria; Jones, Chris] Inst Canc Res, Div Canc Therapeut, London, England.
   [Taylor, Kathryn R.; Monje, Michelle] Stanford Univ, Sch Med, Dept Neurol, Stanford, CA USA.
   [Popov, Sergey] Univ Hosp Wales, Dept Cellular Pathol, Cardiff, S Glam, Wales.
   [Raman, Pichai; Waanders, Angela J.; Han, Harry J.; Resnick, Adam] Childrens Hosp Philadelphia, Ctr Data Driven Discovery Biomed D3b, Philadelphia, PA USA.
   [Raman, Pichai; Resnick, Adam] Childrens Hosp Philadelphia, Div Neurosurg, Philadelphia, PA USA.
   [Waanders, Angela J.; Han, Harry J.; Resnick, Adam] Childrens Hosp Philadelphia, Div Oncol, Philadelphia, PA USA.
   [Gupta, Saumya; Baudis, Michael] Univ Zurich, Swiss Inst Bioinformat, Inst Mol Life Sci, Zurich, Switzerland.
   [Marshall, Lynley; Zacharoulis, Stergios; Vaidya, Sucheta] Royal Marsden Hosp, Children & Young Peoples Unit, Pediat Oncol Drug Dev Team, Sutton, Surrey, England.
   [Mandeville, Henry C.] Royal Marsden Hosp, Dept Radiotherapy, Sutton, Surrey, England.
   [Bridges, Leslie R.] St Georges Hosp NHS Trust, Dept Cellular Pathol, London, England.
   [Martin, Andrew J.] St Georges Hosp NHS Trust, Dept Neurosurg, London, England.
   [Al-Sarraj, Safa] Kings Coll Hosp London, Dept Neuropathol, London, England.
   [Chandler, Christopher] Kings Coll Hosp London, Dept Neurosurg, London, England.
   [Ng, Ho-Keung] Chinese Univ Hong Kong, Dept Anat & Cellular Pathol, Hong Kong, Hong Kong, Peoples R China.
   [Li, Xingang] Shandong Univ, Qilu Hosp, Dept Neurosurg, Jinan, Shandong, Peoples R China.
   [Li, Xingang] Shandong Univ, Brain Sci Res Inst, Jinan, Shandong, Peoples R China.
   [Mu, Kun] Shandong Univ, Sch Med, Dept Pathol, Jinan, Shandong, Peoples R China.
   [Trabelsi, Saoussen] Farhat Hached Hosp, Dept Cytogenet & Reprod Biol, Sousse, Tunisia.
   [Kisljakov, Alexei N.] Morozov Childrens Hosp, Dept Pathol, Moscow, Russia.
   [Konovalov, Dmitry M.] Dmitrii Rogachev Res & Clin Ctr Pediat Hematol On, Dept Pathol, Moscow, Russia.
   [Moore, Andrew S.] Univ Queensland, UQ Child Hlth Res Ctr, Brisbane, Qld, Australia.
   [Moore, Andrew S.] Childrens Hlth Queensland Hosp & Hlth Serv, Oncol Serv Grp, Brisbane, Qld, Australia.
   [Moore, Andrew S.] Univ Queensland, Diamantina Inst, Translat Res Inst, Brisbane, Qld, Australia.
   [Montero Carcaboso, Angel; Sunol, Mariona; de Torres, Carmen; Cruz, Ofelia; Mora, Jaume] Inst Recerca Sant Joan de Deu, Barcelona, Spain.
   [Shats, Ludmila I.] St Petersburg State Pediat Med Univ, Div Oncol Pediat Oncol & Radiotherapy, St Petersburg, Russia.
   [Stavale, Joao N.] Univ Fed Sao Paulo, Dept Pathol, Sao Paulo, SP, Brazil.
   [Bidinotto, Lucas T.; Reis, Rui M.] Barretos Canc Hosp, Mol Oncol Res Ctr, Sao Paulo, Brazil.
   [Reis, Rui M.] Univ Minho, Med Sch, Life & Hlth Sci Res Inst ICVS, Braga, Portugal.
   [Reis, Rui M.] ICVS 3Bs PT Govt Associate Lab, Braga, Portugal.
   [Entz-Werle, Natacha] Ctr Hosp Reg, Pediat Oncohemato Pediat 3, Strasbourg, France.
   [Entz-Werle, Natacha] Univ Hautepierre, Strasbourg, France.
   [Farrell, Michael; Cryan, Jane] Beaumont Hosp, Histopathol Dept, Dublin, Ireland.
   [Crimmins, Darach; Caird, John] Temple St Childrens Univ Hosp, Dept Neurosurg, Dublin, Ireland.
   [Pears, Jane] Our Ladys Childrens Hosp, Dept Paediat Oncol, Dublin, Ireland.
   [Debily, Marie-Anne; Castel, David; Grill, Jacques] Inst Gustav Roussy, Dept Cancerol Enfant & Adolescent, Villejuif, France.
   [Hawkins, Cynthia] Hosp Sick Children, Pediat Lab Med, Toronto, ON, Canada.
   [Nikbakht, Hamid] McGill Univ, Dept Pediat, Montreal, PQ, Canada.
   [Baker, Suzanne J.] St Jude Childrens Res Hosp, Dept Dev Neurobiol, Memphis, TN USA.
   [Pfister, Stefan M.; Jones, David T. W.] German Canc Res Ctr, Div Pediat Neurooncol, Heidelberg, Germany.
   [Pfister, Stefan M.] Univ Heidelberg Hosp, Dept Pediat Hematol & Oncol, Heidelberg, Germany.
   [Fouladi, Maryam] Cincinnati Childrens Hosp, Canc & Blood Dis Inst, Dept Pediat, Cincinnati, OH USA.
   [von Bueren, Andre O.] Univ Med Ctr Goettingen, Div Pediat Hematol & Oncol, Dept Pediat, Gottingen, Germany.
   [von Bueren, Andre O.] Univ Hosp Geneva, Div Pediat Hematol & Oncol, Dept Pediat & Adolescent Med, Geneva, Switzerland.
   [von Bueren, Andre O.] Univ Geneva, Fac Med, CANSEARCH Res Lab, Dept Pediat, Geneva, Switzerland.
   [Pfister, Stefan M.; Jones, David T. W.] NCT Heidelberg KiTZ, Hopp Childrens Canc Ctr, Heidelberg, Germany.
C3 University of London; Institute of Cancer Research - UK; Royal Marsden
   NHS Foundation Trust; University of London; Institute of Cancer Research
   - UK; Royal Marsden NHS Foundation Trust; Stanford University; Cardiff
   University; University of Pennsylvania; Pennsylvania Medicine; Childrens
   Hospital of Philadelphia; University of Pennsylvania; Pennsylvania
   Medicine; Childrens Hospital of Philadelphia; University of
   Pennsylvania; Pennsylvania Medicine; Childrens Hospital of Philadelphia;
   University of Zurich; Swiss Institute of Bioinformatics; Royal Marsden
   NHS Foundation Trust; Royal Marsden NHS Foundation Trust; St Georges
   University London; St Georges University London; King's College Hospital
   NHS Foundation Trust; King's College Hospital; King's College Hospital
   NHS Foundation Trust; King's College Hospital; Chinese University of
   Hong Kong; Shandong University; Shandong University; Shandong
   University; Universite de Sousse; Hopital Farhat Hached; Dmitry Rogachev
   National Medical Research Center Of Pediatric Hematology, Oncology &
   Immunology; University of Queensland; University of Queensland; Saint
   Petersburg State Pediatric Medical University; Universidade Federal de
   Sao Paulo (UNIFESP); Hospital de Cancer de Barretos; Universidade do
   Minho; Centre Hospitalier Annecy Genevois; CHU Strasbourg; CHU
   Strasbourg; Childrens University Hospital - Temple Street; National
   Children's Research Centre (NCRC); Our Ladys Children Hospital Crumlin;
   UNICANCER; Gustave Roussy; University of Toronto; Hospital for Sick
   Children (SickKids); McGill University; St Jude Children's Research
   Hospital; Helmholtz Association; German Cancer Research Center (DKFZ);
   Ruprecht Karls University Heidelberg; Cincinnati Children's Hospital
   Medical Center; University of Gottingen; University of Geneva;
   University of Geneva
RP Jones, C (通讯作者)，Inst Canc Res, Div Mol Pathol, London, England.; Jones, C (通讯作者)，Inst Canc Res, Div Canc Therapeut, London, England.
EM chris.jones@icr.ac.uk
RI von Bueren, Andre/AAF-2065-2020; Debily, Marie-Anne/X-7697-2018; vinci,
   maria/AAI-1092-2019; Mandeville, Henry/AFR-6377-2022; Jabado,
   Nada/AAN-4026-2020; Han, Harry/JTD-2724-2023; Cruz,
   Ofelia/AAE-7058-2020; Reis, Rui Manuel/AAD-6470-2020; Jones,
   Chris/ABE-6059-2021; IZQUIERDO, ELISA/AAE-2922-2021; Moore, Andrew
   S/I-6275-2012; Jones, David T. W./Z-1963-2019; Bidinotto, Lucas
   Tadeu/GRS-5349-2022; Baker, Suzanne J/N-8167-2018; Li,
   Xingang/P-1522-2017; Castel, David/D-5353-2018; Bidinotto, Lucas
   T/D-3625-2012; Ng, Ho Keung/I-3952-2015; Hawkins, Cynthia/M-2571-2019;
   Vaidya, Sucheta/AAG-3490-2021; Grill, Jacques/R-8093-2019; Shats,
   Liudmila/AAR-5985-2021; Baudis, Michael/J-4602-2012; Pfister,
   Stefan/F-6860-2013
OI von Bueren, Andre/0000-0003-4197-6264; Debily,
   Marie-Anne/0000-0002-8509-6165; vinci, maria/0000-0002-7952-6771;
   Mandeville, Henry/0000-0001-6820-8578; Han, Harry/0000-0002-8078-361X;
   Cruz, Ofelia/0000-0001-7102-3283; Reis, Rui Manuel/0000-0002-9639-7940;
   Jones, Chris/0000-0001-8118-2296; IZQUIERDO, ELISA/0000-0002-3054-5832;
   Moore, Andrew S/0000-0001-8062-1779; Jones, David T.
   W./0000-0002-2036-5141; Bidinotto, Lucas Tadeu/0000-0002-6909-8347;
   Castel, David/0000-0003-0247-080X; Shats, Liudmila/0000-0003-0332-0133;
   Baudis, Michael/0000-0002-9903-4248; Carcaboso,
   Angel/0000-0002-8485-426X; Carvalho, Diana/0000-0001-6881-6151; Mora,
   Jaume/0000-0002-9386-5980; Ng, Ho Keung/0000-0002-2614-2213; trabelsi,
   saoussen/0000-0002-2789-7167; Pfister, Stefan/0000-0002-5447-5322;
   Nikbakht, Hamid/0000-0003-0209-5667; Vaidya,
   Sucheta/0000-0003-2980-9316; Konovalov, Dmitry M./0000-0001-7732-8184
FU Cancer Research UK [C13468/A13982, C13468/A23536]; CRIS Cancer
   Foundation; Abbie's Army; DIPG Collaborative; Cure Starts Now
   Foundation; McKenna Claire Foundation; Lyla Nsouli Foundation; National
   Institutes of Health [R01NS085336, R01NS091620]; Dragon Master
   Foundation; Kortney Rose Foundation; Musella Foundation For Brain Tumor
   Research Information; Gray Matters Foundation; Pediatric Brain Tumor
   Foundation; INSTINCT network - Brain Tumour Charity; Great Ormond Street
   Children's Charity; Children with Cancer UK; NHS; ICR; Sao Paulo
   Research Foundation [2011/08523-7, 2012/08287-4]; Christopher's Smile;
   Cancer Research UK [23536, 13982] Funding Source: researchfish; Children
   with Cancer UK [14-175] Funding Source: researchfish; Rosetrees Trust
   [M417, M200-F1] Funding Source: researchfish; The Brain Tumour Charity
   [16/193] Funding Source: researchfish; Fundacao de Amparo a Pesquisa do
   Estado de Sao Paulo (FAPESP) [11/08523-7] Funding Source: FAPESP
FX This work was supported by Cancer Research UK (grants C13468/A13982 and
   C13468/A23536), CRIS Cancer Foundation, Abbie's Army and the DIPG
   Collaborative, the Cure Starts Now Foundation, Christopher's Smile,
   McKenna Claire Foundation, Lyla Nsouli Foundation, National Institutes
   of Health (grants R01NS085336 and R01NS091620), The Dragon Master
   Foundation, The Kortney Rose Foundation, The Musella Foundation For
   Brain Tumor Research & Information, Gray Matters Foundation, Pediatric
   Brain Tumor Foundation, and the INSTINCT network funded by The Brain
   Tumour Charity, Great Ormond Street Children's Charity, and Children
   with Cancer UK. The authors acknowledge NHS funding to the NIHR
   Biomedical Research Centre at The Royal Marsden and the ICR. LTB was
   recipient of Sao Paulo Research Foundation fellowships (2011/08523-7 and
   2012/08287-4). This study makes use of data generated by the St. Jude
   Children's Research Hospital - Washington University Pediatric Cancer
   Genome Project, the Hospital for Sick Children, the McGill
   University-DKFZ Pediatric Brain Tumor Consortium, the International
   Cancer Genomics Consortium PedBrain Project and the Cancer Research UK
   Genomics Initiative (C13468/A14078) and supports the Children's Brain
   Tumor Tissue Consortium and The Pacific Pediatric Neuro-Oncology
   Consortium (PNOC) CAVATICA: Project OPEN DIPG initiative.
CR Baker SJ, 2016, GLIA, V64, P879, DOI 10.1002/glia.22945
   Barrow J, 2011, NEURO-ONCOLOGY, V13, P212, DOI 10.1093/neuonc/noq158
   Bax DA, 2010, CLIN CANCER RES, V16, P3368, DOI 10.1158/1078-0432.CCR-10-0438
   Bender S, 2016, NAT MED, V22, P1314, DOI 10.1038/nm.4204
   Bender S, 2013, CANCER CELL, V24, P660, DOI 10.1016/j.ccr.2013.10.006
   Bjerke L, 2013, CANCER DISCOV, V3, P512, DOI 10.1158/2159-8290.CD-12-0426
   Bouffet E, 2016, J CLIN ONCOL, V34, P2206, DOI 10.1200/JCO.2016.66.6552
   Buczkowicz P, 2014, NAT GENET, V46, P451, DOI 10.1038/ng.2936
   Cai HY, 2014, NUCLEIC ACIDS RES, V42, pD1055, DOI 10.1093/nar/gkt1108
   Cai HY, 2012, PLOS ONE, V7, DOI 10.1371/journal.pone.0036944
   Carvalho D, 2014, ACTA NEUROPATHOL COM, V2, DOI 10.1186/2051-5960-2-23
   Castel D, 2015, ACTA NEUROPATHOL, V130, P815, DOI 10.1007/s00401-015-1478-0
   Ceccarelli M, 2016, CELL, V164, P550, DOI 10.1016/j.cell.2015.12.028
   Chan KM, 2013, GENE DEV, V27, P985, DOI 10.1101/gad.217778.113
   Davis RJ, 2014, CANCER CELL, V26, P455, DOI 10.1016/j.ccell.2014.09.013
   Khuong-Quang DA, 2012, ACTA NEUROPATHOL, V124, P439, DOI 10.1007/s00401-012-0998-0
   Fontebasso AM, 2014, NAT GENET, V46, P462, DOI 10.1038/ng.2950
   Fontebasso AM, 2013, ACTA NEUROPATHOL, V125, P659, DOI 10.1007/s00401-013-1095-8
   Funato K, 2014, SCIENCE, V346, P1529, DOI 10.1126/science.1253799
   Grasso CS, 2015, NAT MED, V21, P555, DOI 10.1038/nm.3855
   Hennika T, 2017, PLOS ONE, V12, DOI 10.1371/journal.pone.0169485
   Jones C, 2014, NAT REV CANCER, V14, P651, DOI 10.1038/nrc3811
   Jones C, 2017, NEURO-ONCOLOGY, V19, P153, DOI 10.1093/neuonc/now101
   Jones C, 2012, NAT REV CLIN ONCOL, V9, P400, DOI 10.1038/nrclinonc.2012.87
   Korshunov A., 2017, ACTA NEUROPATHOL
   Korshunov A, 2015, ACTA NEUROPATHOL, V129, P669, DOI 10.1007/s00401-015-1405-4
   Kramm CM, 2011, NEURO-ONCOLOGY, V13, P680, DOI 10.1093/neuonc/nor045
   Louis DN, 2016, ACTA NEUROPATHOL, V131, P803, DOI 10.1007/s00401-016-1545-1
   Nicolaides TP, 2011, CLIN CANCER RES, V17, P7595, DOI 10.1158/1078-0432.CCR-11-1456
   Northcott PA, 2014, NATURE, V511, P428, DOI 10.1038/nature13379
   Ostrom QT, 2015, NEURO-ONCOLOGY, V16, P1, DOI [10.1093/neuonc/nou327, 10.1093/neuonc/nov189, 10.1093/neuonc/nox158, 10.1093/neuonc/nou223]
   Paugh BS, 2013, CANCER RES, V73, P6219, DOI 10.1158/0008-5472.CAN-13-1491
   Paugh BS, 2011, J CLIN ONCOL, V29, P3999, DOI 10.1200/JCO.2011.35.5677
   Paugh BS, 2010, J CLIN ONCOL, V28, P3061, DOI 10.1200/JCO.2009.26.7252
   Puget S, 2012, PLOS ONE, V7, DOI 10.1371/journal.pone.0030313
   Qin EY, 2017, CELL, V170, P845, DOI 10.1016/j.cell.2017.07.016
   Richards MW, 2016, P NATL ACAD SCI USA, V113, P13726, DOI 10.1073/pnas.1610626113
   Schiffman JD, 2010, CANCER RES, V70, P512, DOI 10.1158/0008-5472.CAN-09-1851
   Schwartzentruber J, 2012, NATURE, V482, P226, DOI [10.1038/nature10833, 10.1007/s13311-012-0137-6]
   Shlien A, 2015, NAT GENET, V47, P257, DOI 10.1038/ng.3202
   Sturm D, 2014, NAT REV CANCER, V14, P92, DOI 10.1038/nrc3655
   Sturm D, 2012, CANCER CELL, V22, P425, DOI 10.1016/j.ccr.2012.08.024
   Taylor KR, 2014, CANCER RES, V74, P4565, DOI 10.1158/0008-5472.CAN-14-1298
   Taylor KR, 2014, NAT GENET, V46, P457, DOI 10.1038/ng.2925
   Temime-Smaali N, 2008, EMBO J, V27, P1513, DOI 10.1038/emboj.2008.74
   Temime-Smaali N, 2009, PLOS ONE, V4, DOI 10.1371/journal.pone.0006919
   Tiberi L, 2014, CANCER CELL, V26, P797, DOI 10.1016/j.ccell.2014.10.021
   Venkatesh HS, 2015, CELL, V161, P803, DOI 10.1016/j.cell.2015.04.012
   Welcker M, 2004, P NATL ACAD SCI USA, V101, P9085, DOI 10.1073/pnas.0402770101
   Wu G, 2014, NAT GENET, V46, P444, DOI 10.1038/ng.2938
   Wu G, 2012, NAT GENET, V44, P251, DOI 10.1038/ng.1102
   Wu L, 2000, J BIOL CHEM, V275, P9636, DOI 10.1074/jbc.275.13.9636
   Yada M, 2004, EMBO J, V23, P2116, DOI 10.1038/sj.emboj.7600217
   Yang J, 2010, J BIOL CHEM, V285, P21426, DOI 10.1074/jbc.M110.123216
   Zarghooni M, 2010, J CLIN ONCOL, V28, P1337, DOI 10.1200/JCO.2009.25.5463
NR 55
TC 597
Z9 641
U1 1
U2 67
PU CELL PRESS
PI CAMBRIDGE
PA 50 HAMPSHIRE ST, FLOOR 5, CAMBRIDGE, MA 02139 USA
SN 1535-6108
EI 1878-3686
J9 CANCER CELL
JI Cancer Cell
PD OCT 9
PY 2017
VL 32
IS 4
BP 520
EP +
DI 10.1016/j.ccell.2017.08.017
PG 23
WC Oncology; Cell Biology
WE Science Citation Index Expanded (SCI-EXPANDED)
SC Oncology; Cell Biology
GA FJ2NU
UT WOS:000412566900014
PM 28966033
OA Green Published, Green Accepted, hybrid
HC Y
HP N
DA 2024-03-10
ER

PT J
AU Brigliadori, G
   Goffredo, G
   Bartolini, D
   Tosatto, L
   Gurrieri, L
   Mercatali, L
   Ibrahim, T
AF Brigliadori, Giovanni
   Goffredo, Giulia
   Bartolini, Daniela
   Tosatto, Luigino
   Gurrieri, Lorena
   Mercatali, Laura
   Ibrahim, Toni
TI Influence of Intratumor Heterogeneity on the Predictivity of MGMT Gene
   Promoter Methylation Status in Glioblastoma
SO FRONTIERS IN ONCOLOGY
LA English
DT Article
DE temozolamide; MGMT methylation; intratumor heterogeneity; predictivity;
   glioblastoma
ID GLIOMA; TEMOZOLOMIDE; RESECTION
AB Glioblastoma is the most aggressive tumor of the central nervous system. Prognosis is poor, even in the presence of a methylated state of MGMT gene promoter, which represents the biomarker with the highest prognostic/predictive value for the standard treatment of patients. Among patients with a methylated MGMT status, we identified an intermediate range of methylation above the standard 9% cut-off (gray zone) in which the predictive strength of the marker was lost. In an effort to improve the evaluation of the biomarker in clinical decision-making, we are carrying out a retrospective study, performing an in-depth analysis of samples used for diagnosis to understand how molecular heterogeneity, a hallmark of glioblastoma, impacts the evaluation of MGMT gene promoter methylation. Preliminary data from samples belonging to the "gray zone" tend to confirm the hypothesis of a mismatch between methylation values used for clinical decision-making and those included in our in-depth analysis. Confirmation of these data would help to better define the predictive power of MGMT promoter methylation status and greatly facilitate clinical decision-making.
C1 [Brigliadori, Giovanni; Goffredo, Giulia] Ist Sci Romagnolo Studio & Cura Tumori IRST IRCCS, Biosci Lab, Meldola, Italy.
   [Bartolini, Daniela] Bufalini Hosp, Anat Pathol Unit, Cesena, Italy.
   [Tosatto, Luigino] Bufalini Hosp, Neurosurg Unit, Cesena, Italy.
   [Gurrieri, Lorena; Mercatali, Laura; Ibrahim, Toni] Ist Sci Romagnolo Studio & Cura Tumori IRST IRCCS, Osteoncol & Rare Tumors Ctr, Meldola, Italy.
C3 IRCCS Meldola (IRST); IRCCS Meldola (IRST)
RP Brigliadori, G (通讯作者)，Ist Sci Romagnolo Studio & Cura Tumori IRST IRCCS, Biosci Lab, Meldola, Italy.
EM giovanni.brigliadori@irst.emr.it
RI Ibrahim, Toni/IQR-9219-2023; Gurrieri, Lorena/AAC-2832-2019; Mercatali,
   Laura/J-9154-2016
OI Gurrieri, Lorena/0000-0001-8935-8794
CR Afra D, 2002, LANCET, V359, P1011
   Akgül S, 2019, CANCERS, V11, DOI 10.3390/cancers11020190
   Brigliadori G, 2016, J NEURO-ONCOL, V128, P333, DOI 10.1007/s11060-016-2116-y
   Chai RC, 2019, MODERN PATHOL, V32, P4, DOI 10.1038/s41379-018-0143-2
   Hegi ME, 2005, NEW ENGL J MED, V352, P997, DOI 10.1056/NEJMoa043331
   Moskowitz SI, 2006, J NEURO-ONCOL, V76, P193, DOI 10.1007/s11060-005-5262-1
   Parker NR, 2016, SCI REP-UK, V6, DOI 10.1038/srep22477
   Quillien V, 2014, J NEURO-ONCOL, V116, P487, DOI 10.1007/s11060-013-1332-y
   Sanai N, 2008, NEUROSURGERY, V62, P753, DOI 10.1227/01.neu.0000318159.21731.cf
   Sanai N, 2011, J NEUROSURG, V115, P3, DOI 10.3171/2011.2.JNS10998
   Stummer W, 2006, LANCET ONCOL, V7, P392, DOI 10.1016/S1470-2045(06)70665-9
   Stupp R, 2005, NEW ENGL J MED, V352, P987, DOI 10.1056/NEJMoa043330
NR 12
TC 7
Z9 7
U1 0
U2 0
PU FRONTIERS MEDIA SA
PI LAUSANNE
PA AVENUE DU TRIBUNAL FEDERAL 34, LAUSANNE, CH-1015, SWITZERLAND
SN 2234-943X
J9 FRONT ONCOL
JI Front. Oncol.
PD OCT 20
PY 2020
VL 10
AR 533000
DI 10.3389/fonc.2020.533000
PG 5
WC Oncology
WE Science Citation Index Expanded (SCI-EXPANDED)
SC Oncology
GA OJ3LV
UT WOS:000583867600001
PM 33194592
OA gold, Green Published
DA 2024-03-10
ER

PT J
AU Pulverer, W
   Hofner, M
   Preusser, M
   Dirnberger, E
   Hainfellner, JA
   Weinhaeusel, A
AF Pulverer, Walter
   Hofner, Manuela
   Preusser, Matthias
   Dirnberger, Elisabeth
   Hainfellner, Johannes A.
   Weinhaeusel, Andreas
TI A simple quantitative diagnostic alternative for <i>MGMT</i>
   DNA-methylation testing on RCL2 fixed paraffin embedded tumors using
   restriction coupled qPCR
SO CLINICAL NEUROPATHOLOGY
LA English
DT Article
DE MGMT; GBM; tissue fixation; temozolomide; restriction enzymes
ID PROMOTER METHYLATION; GLIOBLASTOMA PATIENTS; BIOPSY SPECIMENS; GENE
   MGMT; TEMOZOLOMIDE; GLIOMAS; FORMALIN; TISSUE; ASSAY; HYPERMETHYLATION
AB Background: MGMT promoter methylation is associated with favorable prognosis and chemosensitivity in glioblastoma multiforme (GBM), especially in elderly patients. We aimed to develop a simple methylation-sensitive restriction enzyme (MSRE)-based quantitative PCR (qPCR) assay, allowing the quantification of MGMT promoter methylation. Methods: DNA was extracted from non-neoplastic brain (n = 24) and GBM samples (n = 20) upon 3 different sample conservation conditions (-80 degrees C, formalin-fixed and paraffin-embedded (FFPE); RCL2-fixed). We evaluated the suitability of each fixation method with respect to the MSRE-coupled qPCR methylation analyses. Methylation data were validated by MALDI-TOF. Results: qPCR was used for evaluation of alternative tissue conservation procedures. DNA from FFPE tissue failed reliable testing; DNA from both RCL2-fixed and fresh frozen tissues performed equally well and was further used for validation of the quantitative MGMT methylation assay (limit of detection (LOD): 19.58 pg), using individual's undigested sample DNA for calibration. MGMT methylation analysis in non-neoplastic brain identified a background methylation of 0.10 +/- 11% which we used for defining a cut-off of 0.32% for patient stratification. Of GBM patients 9 were MGMT methylation-positive (range: 0.56 - 91.95%), and 11 tested negative. MALDI-TOF measurements resulted in a concordant classification of 94% of GBM samples in comparison to qPCR. Conclusions: The presented methodology allows quantitative MGMT promoter methylation analyses. An amount of 200 ng DNA is sufficient for triplicate analyses including control reactions and individual calibration curves, thus excluding any DNA quality-derived bias. The combination of RCL2-fixation and quantitative methylation analyses improves pathological routine examination when histological and molecular analyses on limited amounts of tumor samples are necessary for patient stratification.
C1 [Pulverer, Walter; Hofner, Manuela; Weinhaeusel, Andreas] Austrian Inst Technol, A-1190 Vienna, Austria.
   [Preusser, Matthias] Med Univ Vienna, Dept Med 1, Vienna, Austria.
   [Preusser, Matthias] Med Univ Vienna, Ctr Comprehens Canc, CNS Unit, Vienna, Austria.
   [Dirnberger, Elisabeth; Hainfellner, Johannes A.] Med Univ Vienna, Inst Neurol, Vienna, Austria.
C3 Austrian Institute of Technology (AIT); Medical University of Vienna;
   Medical University of Vienna; Medical University of Vienna
RP Weinhaeusel, A (通讯作者)，Austrian Inst Technol, A-1190 Vienna, Austria.
EM andreas.weinhaeusel@ait.ac.at
RI Hofner, Manuela/AAL-6301-2021; Preusser, Matthias/C-8530-2011;
   Weinhaeusel, Andreas/A-7644-2018
OI Preusser, Matthias/0000-0003-3541-2315; Weinhaeusel,
   Andreas/0000-0002-9318-1204
FU Austrian Institute of Technology GmbH
FX This work was supported by the Austrian Institute of Technology GmbH.
CR Baylin SB, 2011, NAT REV CANCER, V11, P726, DOI 10.1038/nrc3130
   Berghoff AS, 2012, CLIN NEUROPATHOL, V31, P405, DOI 10.5414/NP300576
   Blanc JL, 2004, J NEURO-ONCOL, V68, P275, DOI 10.1023/B:NEON.0000033385.37098.85
   Brell M, 2005, CLIN CANCER RES, V11, P5167, DOI 10.1158/1078-0432.CCR-05-0230
   Bustin SA, 2009, CLIN CHEM, V55, P611, DOI 10.1373/clinchem.2008.112797
   Delfour C, 2006, J MOL DIAGN, V8, P157, DOI 10.2353/jmoldx.2006.050105
   Eads CA, 2000, NUCLEIC ACIDS RES, V28, DOI 10.1093/nar/28.8.e32
   Ehrich M, 2005, P NATL ACAD SCI USA, V102, P15785, DOI 10.1073/pnas.0507816102
   Esteller M, 2000, NEW ENGL J MED, V343, P1350, DOI 10.1056/NEJM200011093431901
   Everhard S, 2009, NEURO-ONCOLOGY, V11, P348, DOI 10.1215/15228517-2009-001
   Gladson CL, 2010, ANNU REV PATHOL-MECH, V5, P33, DOI 10.1146/annurev-pathol-121808-102109
   Hamilton MG, 2011, J NEURO-ONCOL, V102, P255, DOI 10.1007/s11060-010-0307-5
   Hattermann K, 2008, ANAL BIOCHEM, V377, P62, DOI 10.1016/j.ab.2008.03.014
   Hegi ME, 2004, CLIN CANCER RES, V10, P1871, DOI 10.1158/1078-0432.CCR-03-0384
   Hegi ME, 2005, NEW ENGL J MED, V352, P997, DOI 10.1056/NEJMoa043331
   Jeuken JW, 2007, LAB INVEST, V87, P1055, DOI 10.1038/labinvest.3700664
   Kothmaier H, 2011, ARCH PATHOL LAB MED, V135, P744, DOI 10.1043/2009-0676-OA.1
   Mahjoub F, 2008, PATHOL INT, V58, P678, DOI 10.1111/j.1440-1827.2008.02290.x
   Maxwell JA, 2006, MOL CANCER THER, V5, P2531, DOI 10.1158/1535-7163.MCT-06-0106
   Mikeska T, 2007, J MOL DIAGN, V9, P368, DOI 10.2353/jmoldx.2007.060167
   Minniti G, 2011, J NEURO-ONCOL, V102, P311, DOI 10.1007/s11060-010-0324-4
   Mrugala MM, 2008, NAT CLIN PRACT ONCOL, V5, P476, DOI 10.1038/ncponc1155
   Parrella P, 2009, J BIOMED BIOTECHNOL, DOI 10.1155/2009/531692
   Preusser M, 2008, CLIN NEUROPATHOL, V27, P388
   Preusser M, 2011, ANN NEUROL, V70, P9, DOI 10.1002/ana.22425
   Preusser M, 2010, BRAIN PATHOL, V20, P1010, DOI 10.1111/j.1750-3639.2010.00400.x
   Preusser M, 2009, HISTOL HISTOPATHOL, V24, P511, DOI 10.14670/HH-24.511
   Reifenberger G, 2012, INT J CANCER, V131, P1342, DOI 10.1002/ijc.27385
   Schatz P, 2004, NUCLEIC ACIDS RES, V32, DOI 10.1093/nar/gnh165
   Stupp R, 2005, NEW ENGL J MED, V352, P987, DOI 10.1056/NEJMoa043330
   Tost J, 2003, BIOTECHNIQUES, V35, P152, DOI 10.2144/03351md02
   van Essen HF, 2010, J CLIN PATHOL, V63, P1090, DOI 10.1136/jcp.2010.079905
   Vincek V, 2003, LAB INVEST, V83, P1427, DOI 10.1097/01.LAB.0000090154.55436.D1
   Weller M, 2010, NAT REV NEUROL, V6, P39, DOI 10.1038/nrneurol.2009.197
   Weller M, 2009, J CLIN ONCOL, V27, P5743, DOI 10.1200/JCO.2009.23.0805
   Wick W, 2012, LANCET ONCOL, V13, P707, DOI 10.1016/S1470-2045(12)70164-X
   Zeschnigk M, 2004, NUCLEIC ACIDS RES, V32, DOI 10.1093/nar/gnh122
NR 37
TC 10
Z9 12
U1 0
U2 4
PU DUSTRI-VERLAG DR KARL FEISTLE
PI DEISENHOFEN-MUENCHEN
PA BAHNHOFSTRASSE 9 POSTFACH 49, D-82032 DEISENHOFEN-MUENCHEN, GERMANY
SN 0722-5091
J9 CLIN NEUROPATHOL
JI Clin. Neuropathol.
PD JAN-FEB
PY 2014
VL 33
IS 1
BP 50
EP 60
DI 10.5414/NP300633
PG 11
WC Clinical Neurology; Pathology
WE Science Citation Index Expanded (SCI-EXPANDED)
SC Neurosciences & Neurology; Pathology
GA 299UC
UT WOS:000330420200008
PM 23993306
DA 2024-03-10
ER

PT J
AU van den Bent, MJ
AF van den Bent, Martin J.
TI Chemotherapy for low-grade glioma: when, for whom, which regimen?
SO CURRENT OPINION IN NEUROLOGY
LA English
DT Review
DE chemotherapy; low-grade glioma; PCV; temozolomide; treatment
ID ANAPLASTIC OLIGODENDROGLIOMA; VINCRISTINE CHEMOTHERAPY; ADJUVANT
   PROCARBAZINE; FOLLOW-UP; LOMUSTINE; RADIOTHERAPY; SURVIVAL; METHYLATION;
   MUTATIONS; TUMORS
AB Purpose of reviewThe role of chemotherapy in low-grade glioma has been redefined with the long-term follow-up of the RTOG 9802, which investigated adjuvant procarbazine, CCNU, and vincristine (PCV) chemotherapy in addition to radiotherapy, and the results of EORTC trial 22033 in a similar patient population that compared temozolomide to radiotherapy.Recent findingsRTOG 9802 trial showed an increase in overall survival after adjuvant chemotherapy. Median overall survival increased from 7.8 to 13.3 years, with a hazard ratio of death of 0.59 (log rank: P=0.002), and despite a 77% cross-over rate to chemotherapy in patients progressing after radiotherapy. The EORTC trial 22033 did not reveal differences in progression-free survival between patients treated initially with radiotherapy or with temozolomide.SummaryWith these results and similar results of trials in anaplastic glioma, radiotheraphy with PCV is now to be considered standard of care for low-grade glioma requiring postsurgical adjuvant treatment. The optimal parameter for selecting patients for adjuvant PCV has not yet been fully elucidated. It is still unclear if temozolomide can replace PCV, but temozolomide is better tolerated than nitrosoureas. The current evidence supports treating patients with grade II and III glioma based on their molecular characteristics.
C1 [van den Bent, Martin J.] Erasmus MC Canc Ctr, NL-3008 AE Rotterdam, Netherlands.
C3 Erasmus University Rotterdam; Erasmus MC; Erasmus MC Cancer Institute
RP van den Bent, MJ (通讯作者)，Erasmus MC Canc Ctr, Dept Neurooncol Neurol, POB 5201, NL-3008 AE Rotterdam, Netherlands.
EM m.vandenbent@erasmusmc.nl
RI van den Bent, Martin J/JPK-6126-2023
OI van den Bent, Martin J/0000-0001-5710-5127
FU Roche; Abbvie
FX The author has received research support from Roche and Abbvie, and has
   received honoraria from Roche, Abbvie, Novocure, Actelion, Merck Ag, and
   Cavion.
CR Baumert B, 2015, J CLIN ONCOL S, V33
   Baumert BG, 2015, J CLIN ONCOL S, V31
   Brat DJ, 2015, NEW ENGL J MED, V372, P2481, DOI 10.1056/NEJMoa1402121
   Buckner JC, 2014, J CLIN ONCOL, V32, DOI 10.1200/jco.2014.32.15_suppl.2000
   Cairncross G, 2006, J CLIN ONCOL, V24, P2707, DOI 10.1200/JCO.2005.04.3414
   Cairncross G, 2013, J CLIN ONCOL, V31, P337, DOI 10.1200/JCO.2012.43.2674
   Cairncross JG, 2014, J CLIN ONCOL, V32, P783, DOI 10.1200/JCO.2013.49.3726
   Douw L, 2009, LANCET NEUROL, V8, P810, DOI 10.1016/S1474-4422(09)70204-2
   Gorlia T, 2013, NEURO-ONCOLOGY, V15, P1568, DOI 10.1093/neuonc/not117
   Habets EJJ, 2014, J NEURO-ONCOL, V116, P161, DOI 10.1007/s11060-013-1278-0
   Henault D, 2015, J CLIN ONCOL, V33, DOI 10.1200/jco.2015.33.28_suppl.72
   Killela PJ, 2014, ONCOTARGET, V5, P1515, DOI 10.18632/oncotarget.1765
   Klein M, 2002, LANCET, V360, P1361, DOI 10.1016/S0140-6736(02)11398-5
   Labussière M, 2014, BRIT J CANCER, V111, P2024, DOI 10.1038/bjc.2014.538
   Lassman AB, 2011, NEURO-ONCOLOGY, V13, P649, DOI 10.1093/neuonc/nor040
   LEVIN VA, 1990, INT J RADIAT ONCOL, V18, P321, DOI 10.1016/0360-3016(90)90096-3
   Olar A, 2015, ACTA NEUROPATHOL, V129, P585, DOI 10.1007/s00401-015-1398-z
   Prabhu RS, 2014, J CLIN ONCOL, V32, P535, DOI 10.1200/JCO.2013.53.1830
   Prados MD, 1999, J CLIN ONCOL, V17, P3389, DOI 10.1200/JCO.1999.17.11.3389
   Shaw EG, 2008, J NEUROSURG, V109, P835, DOI 10.3171/JNS/2008/109/11/0835
   Shaw EG, 2012, J CLIN ONCOL, V30, P3065, DOI 10.1200/JCO.2011.35.8598
   Suzuki H, 2015, NAT GENET, V47, P458, DOI 10.1038/ng.3273
   Taal W, 2015, J NEURO-ONCOL, V121, P365, DOI 10.1007/s11060-014-1641-9
   van den Bent MJ, 2006, J CLIN ONCOL, V24, P2715, DOI 10.1200/JCO.2005.04.6078
   van den Bent MJ, 2013, CLIN CANCER RES, V19, P5513, DOI 10.1158/1078-0432.CCR-13-1157
   van den Bent MJ, 2013, J CLIN ONCOL, V31, P344, DOI 10.1200/JCO.2012.43.2229
   van den Bent MJ, 2010, ACTA NEUROPATHOL, V120, P297, DOI 10.1007/s00401-010-0725-7
   Wick W, 2016, J CLIN ONCOL, V34, DOI 10.1200/JCO.2016.34.15_suppl.2019
   Wick WG, 2013, NEUROLOGY, V81, P1515, DOI 10.1212/WNL.0b013e3182a95680
   Wick W, 2009, J CLIN ONCOL, V27, P5874, DOI 10.1200/JCO.2009.23.6497
   Wiestler B, 2014, ACTA NEUROPATHOL, V128, P561, DOI 10.1007/s00401-014-1315-x
NR 31
TC 29
Z9 30
U1 0
U2 9
PU LIPPINCOTT WILLIAMS & WILKINS
PI PHILADELPHIA
PA TWO COMMERCE SQ, 2001 MARKET ST, PHILADELPHIA, PA 19103 USA
SN 1350-7540
EI 1473-6551
J9 CURR OPIN NEUROL
JI Curr. Opin. Neurol.
PD DEC
PY 2015
VL 28
IS 6
BP 633
EP 638
DI 10.1097/WCO.0000000000000257
PG 6
WC Clinical Neurology; Neurosciences
WE Science Citation Index Expanded (SCI-EXPANDED)
SC Neurosciences & Neurology
GA DC7WZ
UT WOS:000369432700014
PM 26397230
DA 2024-03-10
ER

PT J
AU Clarke, M
   Mackay, A
   Ismer, B
   Pickles, JC
   Tatevossian, RG
   Newman, S
   Bale, TA
   Stoler, I
   Izquierdo, E
   Temelso, S
   Carvalho, DM
   Molinari, V
   Burford, A
   Howell, L
   Virasami, A
   Fairchild, AR
   Avery, A
   Chalker, J
   Kristiansen, M
   Haupfear, K
   Dalton, JD
   Orisme, W
   Wen, J
   Hubank, M
   Kurian, KM
   Rowe, C
   Maybury, M
   Crosier, S
   Knipstein, J
   Schüller, U
   Kordes, U
   Kram, DE
   Snuderl, M
   Bridges, L
   Martin, AJ
   Doey, LJ
   Al-Sarraj, S
   Chandler, C
   Zebian, B
   Cairns, C
   Natrajan, R
   Boult, JKR
   Robinson, SP
   Sill, M
   Dunkel, IJ
   Gilheeney, SW
   Rosenblum, MK
   Hughes, D
   Proszek, PZ
   Macdonald, TJ
   Preusser, M
   Haberler, C
   Slavc, I
   Packer, R
   Ng, HK
   Caspi, S
   Popovi, M
   Kotnik, BF
   Wood, MD
   Baird, L
   Davare, MA
   Solomon, DA
   Olsen, TK
   Brandal, P
   Farrell, M
   Cryan, JB
   Capra, M
   Karremann, M
   Schittenhelm, J
   Schuhmann, MU
   Ebinger, M
   Dinjens, WNM
   Kerl, K
   Hettmer, S
   Pietsch, T
   Andreiuolo, F
   Driever, PH
   Korshunov, A
   Hiddingh, L
   Worst, BC
   Sturm, D
   Zuckermann, M
   Witt, O
   Bloom, T
   Mitchell, C
   Miele, E
   Colafati, GS
   Diomedi-Camassei, F
   Bailey, S
   Moore, AS
   Hassall, TEG
   Lowis, SP
   Tsoli, M
   Cowley, MJ
   Ziegler, DS
   Karajannis, MA
   Aquilina, K
   Hargrave, DR
   Carceller, F
   Marshall, LV
   von Deimling, A
   Kramm, CM
   Pfister, SM
   Sahm, F
   Baker, SJ
   Mastronuzzi, A
   Carai, A
   Vinci, M
   Capper, D
   Popov, S
   Ellison, DW
   Jacques, TS
   Jones, DTW
   Jones, C
AF Clarke, Matthew
   Mackay, Alan
   Ismer, Britta
   Pickles, Jessica C.
   Tatevossian, Ruth G.
   Newman, Scott
   Bale, Tejus A.
   Stoler, Iris
   Izquierdo, Elisa
   Temelso, Sara
   Carvalho, Diana M.
   Molinari, Valeria
   Burford, Anna
   Howell, Louise
   Virasami, Alex
   Fairchild, Amy R.
   Avery, Aimee
   Chalker, Jane
   Kristiansen, Mark
   Haupfear, Kelly
   Dalton, James D.
   Orisme, Wilda
   Wen, Ji
   Hubank, Michael
   Kurian, Kathreena M.
   Rowe, Catherine
   Maybury, Mellissa
   Crosier, Stephen
   Knipstein, Jeffrey
   Schueller, Ulrich
   Kordes, Uwe
   Kram, David E.
   Snuderl, Matija
   Bridges, Leslie
   Martin, Andrew J.
   Doey, Lawrence J.
   Al-Sarraj, Safa
   Chandler, Christopher
   Zebian, Bassel
   Cairns, Claire
   Natrajan, Rachael
   Boult, Jessica K. R.
   Robinson, Simon P.
   Sill, Martin
   Dunkel, Ira J.
   Gilheeney, Stephen W.
   Rosenblum, Marc K.
   Hughes, Debbie
   Proszek, Paula Z.
   Macdonald, Tobey J.
   Preusser, Matthias
   Haberler, Christine
   Slavc, Irene
   Packer, Roger
   Ng, Ho-Keung
   Caspi, Shani
   Popovi, Mara
   Kotnik, Barbara Faganel
   Wood, Matthew D.
   Baird, Lissa
   Davare, Monika Ashok
   Solomon, David A.
   Olsen, Thale Kristin
   Brandal, Petter
   Farrell, Michael
   Cryan, Jane B.
   Capra, Michael
   Karremann, Michael
   Schittenhelm, Jens
   Schuhmann, Martin U.
   Ebinger, Martin
   Dinjens, Winand N. M.
   Kerl, Kornelius
   Hettmer, Simone
   Pietsch, Torsten
   Andreiuolo, Felipe
   Driever, Pablo Hernaiz
   Korshunov, Andrey
   Hiddingh, Lotte
   Worst, Barbara C.
   Sturm, Dominik
   Zuckermann, Marc
   Witt, Olaf
   Bloom, Tabitha
   Mitchell, Clare
   Miele, Evelina
   Colafati, Giovanna Stefania
   Diomedi-Camassei, Francesca
   Bailey, Simon
   Moore, Andrew S.
   Hassall, Timothy E. G.
   Lowis, Stephen P.
   Tsoli, Maria
   Cowley, Mark J.
   Ziegler, David S.
   Karajannis, Matthias A.
   Aquilina, Kristian
   Hargrave, Darren R.
   Carceller, Fernando
   Marshall, Lynley, V
   von Deimling, Andreas
   Kramm, Christof M.
   Pfister, Stefan M.
   Sahm, Felix
   Baker, Suzanne J.
   Mastronuzzi, Angela
   Carai, Andrea
   Vinci, Maria
   Capper, David
   Popov, Sergey
   Ellison, David W.
   Jacques, Thomas S.
   Jones, David T. W.
   Jones, Chris
TI Infant High-Grade Gliomas Comprise Multiple Subgroups Characterized by
   Novel Targetable Gene Fusions and Favorable Outcomes
SO CANCER DISCOVERY
LA English
DT Article
ID CENTRAL-NERVOUS-SYSTEM; PEDIATRIC HIGH-GRADE; CONGENITAL
   GLIOBLASTOMA-MULTIFORME; MUTATIONS; PROTEIN; CLASSIFICATION; ALK;
   IDENTIFICATION; ORGANIZATION; ASTROCYTOMAS
AB Infant high-grade gliomas appear clinically distinct from their counterparts in older children, indicating that histopathologic grading may not accurately reflect the biology of these tumors. We have collected 241 cases under 4 years of age, and carried out histologic review, methylation profiling, and custom panel, genome, or exome sequencing. After excluding tumors representing other established entities or subgroups, we identified 130 cases to be part of an "intrinsic" spectrum of disease specific to the infant population. These included those with targetable MAPK alterations, and a large proportion of remaining cases harboring gene fusions targeting ALK (n = 31), NTRK1/2/3 (n = 21), ROS1 (n = 9), and MET (n = 4) as their driving alterations, with evidence of efficacy of targeted agents in the clinic. These data strongly support the concept that infant gliomas require a change in diagnostic practice and management.
   SIGNIFICANCE: Infant high-grade gliomas in the cerebral hemispheres comprise novel subgroups, with a prevalence of ALK, NTRK1/2/3, ROS1, or MET gene fusions. Kinase fusion-positive tumors have better outcome and respond to targeted therapy clinically. Other subgroups have poor outcome, with fusion-negative cases possibly representing an epigenetically driven pluripotent stem cell phenotype.
C1 [Clarke, Matthew; Mackay, Alan; Izquierdo, Elisa; Temelso, Sara; Carvalho, Diana M.; Molinari, Valeria; Burford, Anna; Howell, Louise; Popov, Sergey; Jones, Chris] Inst Canc Res, Div Mol Pathol, London, England.
   [Ismer, Britta; Sill, Martin; Hiddingh, Lotte; Worst, Barbara C.; Sturm, Dominik; Zuckermann, Marc; Witt, Olaf; Pfister, Stefan M.; Jones, David T. W.] German Canc Res Ctr, Neuenheimer Feld 280, D-69120 Heidelberg, Germany.
   [Ismer, Britta] Heidelberg Univ, Fac Biosci, Heidelberg, Germany.
   [Ismer, Britta; Worst, Barbara C.; Sturm, Dominik; Zuckermann, Marc; Witt, Olaf; Pfister, Stefan M.; Jones, David T. W.] Hopp Childrens Canc Ctr Heidelberg KiTZ, Neuenheimer Feld 280, D-69120 Heidelberg, Germany.
   [Pickles, Jessica C.; Virasami, Alex; Fairchild, Amy R.; Avery, Aimee; Chalker, Jane; Kristiansen, Mark; Jacques, Thomas S.] UCL Great Ormond St Inst Child Hlth, London, England.
   [Tatevossian, Ruth G.; Haupfear, Kelly; Dalton, James D.; Orisme, Wilda; Wen, Ji; Ellison, David W.] St Jude Childrens Res Hosp, Dept Neuropathol, 332 N Lauderdale St, Memphis, TN 38105 USA.
   [Newman, Scott] St Jude Childrens Res Hosp, Dept Computat Biol, 332 N Lauderdale St, Memphis, TN 38105 USA.
   [Bale, Tejus A.; Rosenblum, Marc K.] Mem Sloan Kettering Canc Ctr, Dept Neuropathol, 1275 York Ave, New York, NY 10021 USA.
   [Stoler, Iris; Capper, David] Charite Univ Med Berlin, Berlin, Germany.
   [Stoler, Iris; Capper, David] Free Univ Berlin, Berlin, Germany.
   [Stoler, Iris; Capper, David] Humboldt Univ, Berlin, Germany.
   [Stoler, Iris; Capper, David] Berlin Inst Hlth, Dept Neuropathol, Berlin, Germany.
   [Hubank, Michael; Hughes, Debbie; Proszek, Paula Z.] Royal Marsden Hosp NHS Trust, Mol Diagnost, Sutton, Surrey, England.
   [Kurian, Kathreena M.; Rowe, Catherine; Lowis, Stephen P.] Univ Bristol, Brain Tumour Res Ctr, Bristol, Avon, England.
   [Maybury, Mellissa; Moore, Andrew S.] Univ Queensland, Diamantina Inst, Woolloongabba, Qld, Australia.
   [Maybury, Mellissa; Moore, Andrew S.; Hassall, Timothy E. G.] Queensland Childrens Hosp, Oncol Serv, Brisbane, Qld, Australia.
   [Maybury, Mellissa; Moore, Andrew S.] Univ Queensland, Child Hlth Res Ctr, South Brisbane, Australia.
   [Crosier, Stephen; Bailey, Simon] Newcastle Hosp NHS Fdn Trust, Newcastle, England.
   [Knipstein, Jeffrey] Med Coll Wisconsin, Div Pediat Hematol Oncol BMT, Milwaukee, WI 53226 USA.
   [Schueller, Ulrich] Univ Hosp Hamburg Eppendorf, Dept Neuropathol, Hamburg, Germany.
   [Schueller, Ulrich] Childrens Canc Ctr, Res Inst, Hamburg, Germany.
   [Schueller, Ulrich; Kordes, Uwe] Univ Hosp Hamburg Eppendorf, Pediat Hematol & Oncol, Hamburg, Germany.
   [Kram, David E.] Wake Forest Sch Med, Sect Pediat Hematol Oncol, Winston Salem, NC 27101 USA.
   [Snuderl, Matija] NYU Langone Hlth, Dept Neuropathol, New York, NY USA.
   [Bridges, Leslie] St Georges Hosp NHS Trust, Dept Neuropathol, London, England.
   [Martin, Andrew J.] St Georges Hosp NHS Trust, Dept Neurosurg, London, England.
   [Doey, Lawrence J.; Al-Sarraj, Safa] Kings Coll Hosp NHS Trust, Dept Clin Neuropathol, London, England.
   [Chandler, Christopher; Zebian, Bassel; Cairns, Claire] Kings Coll Hosp NHS Trust, Dept Neurosurg, London, England.
   [Natrajan, Rachael] Inst Canc Res, Breast Canc Now Toby Robins Res Ctr, London, England.
   [Boult, Jessica K. R.; Robinson, Simon P.] Inst Canc Res, Div Radiotherapy & Imaging, London, England.
   [Dunkel, Ira J.; Gilheeney, Stephen W.; Karajannis, Matthias A.] Mem Sloan Kettering Canc Ctr, Dept Pediat, 1275 York Ave, New York, NY 10021 USA.
   [Macdonald, Tobey J.] Emory Univ, Sch Med, Dept Pediat, Aflac Canc & Blood Disorders Ctr, Atlanta, GA USA.
   [Preusser, Matthias; Haberler, Christine] Med Univ Vienna, Comprehens Canc Ctr, Vienna, Austria.
   [Haberler, Christine] Med Univ Vienna, Inst Neurol, Vienna, Austria.
   [Slavc, Irene] Med Univ Vienna, Dept Pediat & Adolescent Med, Vienna, Austria.
   [Packer, Roger] Childrens Natl Med Ctr, Ctr Neurosci & Behav Med, Washington, DC 20010 USA.
   [Ng, Ho-Keung] Chinese Univ Hong Kong, Dept Anat & Cellular Pathol, Hong Kong, Peoples R China.
   [Caspi, Shani] Sheba Med Ctr, Canc Res Ctr, Tel Aviv, Israel.
   [Popovi, Mara] Univ Ljubljana, Fac Med, Ljubljana, Slovenia.
   [Kotnik, Barbara Faganel] Univ Childrens Hosp, Dept Hematol & Oncol, Ljubljana, Slovenia.
   [Wood, Matthew D.] Oregon Hlth & Sci Univ, Dept Pathol, Portland, OR 97201 USA.
   [Baird, Lissa] Oregon Hlth & Sci Univ, Dept Neurosurg, Portland, OR 97201 USA.
   [Davare, Monika Ashok] Oregon Hlth & Sci Univ, Dept Pediat, 3181 Sw Sam Jackson Pk Rd, Portland, OR 97201 USA.
   [Solomon, David A.] Univ Calif San Francisco, Dept Pathol, San Francisco, CA 94140 USA.
   [Solomon, David A.] Univ Calif San Francisco, Clin Canc Genom Lab, San Francisco, CA 94143 USA.
   [Olsen, Thale Kristin] Karolinska Inst, Dept Womens & Childrens Hlth, Stockholm, Sweden.
   [Brandal, Petter] Oslo Univ Hosp, Dept Oncol, Oslo, Norway.
   [Farrell, Michael; Cryan, Jane B.] Beaumont Hosp, Dept Histopathol, Dublin, Ireland.
   [Capra, Michael] Our Ladys Childrens Hosp, Paediat Oncol, Dublin, Ireland.
   [Karremann, Michael] Heidelberg Univ, Univ Med Ctr Mannheim, Med Fac Mannheim, Dept Pediat, Mannheim, Germany.
   [Schittenhelm, Jens] Univ Hosp Tubingen, Inst Pathol & Neuropathol, Tubingen, Germany.
   [Schuhmann, Martin U.] Univ Hosp Tubingen, Dept Neurosurg, Tubingen, Germany.
   [Ebinger, Martin] Univ Hosp Tubingen, Dept Pediat Hematol & Oncol, Tubingen, Germany.
   [Dinjens, Winand N. M.] Erasmus MC, Dept Pathol, Rotterdam, Netherlands.
   [Kerl, Kornelius] Univ Hosp Muenster, Dept Pediat Hematol & Oncol, Munster, Germany.
   [Hettmer, Simone] Univ Hosp Freiburg, Dept Pediat Hematol & Oncol, Freiburg, Germany.
   [Pietsch, Torsten; Andreiuolo, Felipe] Univ Bonn, DGNN Brain Tumor Reference Ctr, Inst Neuropathol, Med Ctr, Bonn, Germany.
   [Driever, Pablo Hernaiz; Sahm, Felix] Charite, Dept Paediat Haematol Oncol, Berlin, Germany.
   [Korshunov, Andrey; von Deimling, Andreas] Univ Hosp Heidelberg, Dept Neuropathol, Heidelberg, Germany.
   [Worst, Barbara C.; Sturm, Dominik; Witt, Olaf; Pfister, Stefan M.] Heidelberg Univ Hosp, Dept Pediat Oncol Hematol Immunol & Pulmonol, Heidelberg, Germany.
   [Bloom, Tabitha; Mitchell, Clare] Univ Southampton, BRAIN UK, Southampton, Hants, England.
   [Miele, Evelina; Vinci, Maria] Bambino Gesu Childrens Hosp IRCCS, Dept Oncohaematol Cell & Gene Therapy, Rome, Italy.
   [Colafati, Giovanna Stefania] Bambino Gesu Childrens Hosp IRCCS, Dept Diagnost Imaging, Oncol Neuroradiol Unit, Rome, Italy.
   [Diomedi-Camassei, Francesca] Bambino Gesu Childrens Hosp IRCCS, Dept Labs Pathol Unit, Rome, Italy.
   [Hassall, Timothy E. G.] Univ Queensland, Inst Mol Biosci, St Lucia, Qld, Australia.
   [Hassall, Timothy E. G.] Queensland Univ Technol, Fac Hlth, Sch Biomed Sci, Brisbane, Qld, Australia.
   [Tsoli, Maria; Cowley, Mark J.; Ziegler, David S.] Univ New South Wales, Childrens Canc Inst, Sydney, NSW, Australia.
   [Tsoli, Maria; Cowley, Mark J.; Ziegler, David S.] Sydney Childrens Hosp, Kids Canc Ctr, Randwick, NSW, Australia.
   [Aquilina, Kristian] Great Ormond St Hosp NHS Fdn Trust, Dept Neurosurg, London, England.
   [Hargrave, Darren R.] Great Ormond St Hosp NHS Fdn Trust, Dept Paediat Oncol, London, England.
   [Carceller, Fernando; Marshall, Lynley, V] Inst Canc Res, Div Clin Studies, London, England.
   [Carceller, Fernando; Marshall, Lynley, V] Royal Marsden Hosp NHS Trust, Children & Young Peoples Unit, Sutton, Surrey, England.
   [von Deimling, Andreas; Sahm, Felix] German Canc Res Ctr, Clin Cooperat Unit Neuropathol, German Canc Consortium DKTK, Heidelberg, Germany.
   [Kramm, Christof M.] Univ Med Ctr Gottingen, Div Pediat Hematol & Oncol, Gottingen, Germany.
   [Baker, Suzanne J.] St Jude Childrens Res Hosp, Dept Neurobiol, 332 N Lauderdale St, Memphis, TN 38105 USA.
   [Mastronuzzi, Angela] Bambino Gesu Childrens Hosp IRCCS, Dept Oncohaematol Cell & Gene Therapy, Neurooncol Unit, Rome, Italy.
   [Carai, Andrea] Bambino Gesu Childrens Hosp IRCCS, Dept Neurosci & Neurorehabil, Oncol Neurosurg Unit, Rome, Italy.
   [Capper, David] German Canc Res Ctr, German Canc Consortium DKTK, Partner Site Berlin, Heidelberg, Germany.
   [Popov, Sergey] Univ Wales Hosp NHS Trust, Dept Pathol, Cardiff, Wales.
C3 Royal Marsden NHS Foundation Trust; University of London; Institute of
   Cancer Research - UK; Helmholtz Association; German Cancer Research
   Center (DKFZ); Ruprecht Karls University Heidelberg; University of
   London; University College London; St Jude Children's Research Hospital;
   St Jude Children's Research Hospital; Memorial Sloan Kettering Cancer
   Center; Free University of Berlin; Humboldt University of Berlin;
   Charite Universitatsmedizin Berlin; Free University of Berlin; Humboldt
   University of Berlin; Berlin Institute of Health; Royal Marsden NHS
   Foundation Trust; University of Bristol; University of Queensland;
   University of Queensland; Newcastle Upon Tyne Hospitals NHS Foundation
   Trust; Medical College of Wisconsin; University of Hamburg; University
   Medical Center Hamburg-Eppendorf; University of Hamburg; University
   Medical Center Hamburg-Eppendorf; Wake Forest University; NYU Langone
   Medical Center; St Georges University London; St Georges University
   London; King's College Hospital NHS Foundation Trust; King's College
   Hospital; King's College Hospital NHS Foundation Trust; King's College
   Hospital; University of London; Institute of Cancer Research - UK; Royal
   Marsden NHS Foundation Trust; University of London; Institute of Cancer
   Research - UK; Royal Marsden NHS Foundation Trust; Memorial Sloan
   Kettering Cancer Center; Emory University; Medical University of Vienna;
   Medical University of Vienna; Medical University of Vienna; Children's
   National Health System; Chinese University of Hong Kong; Chaim Sheba
   Medical Center; University of Ljubljana; University Medical Centre
   Ljubljana; Oregon Health & Science University; Oregon Health & Science
   University; Oregon Health & Science University; University of California
   System; University of California San Francisco; University of California
   System; University of California San Francisco; Karolinska Institutet;
   University of Oslo; National Children's Research Centre (NCRC); Our
   Ladys Children Hospital Crumlin; Ruprecht Karls University Heidelberg;
   Eberhard Karls University of Tubingen; Eberhard Karls University
   Hospital; Eberhard Karls University of Tubingen; Eberhard Karls
   University Hospital; Eberhard Karls University of Tubingen; Eberhard
   Karls University Hospital; Erasmus University Rotterdam; Erasmus MC;
   University of Munster; University of Freiburg; University of Bonn; Free
   University of Berlin; Humboldt University of Berlin; Charite
   Universitatsmedizin Berlin; Ruprecht Karls University Heidelberg;
   Ruprecht Karls University Heidelberg; University of Southampton; IRCCS
   Bambino Gesu; IRCCS Bambino Gesu; IRCCS Bambino Gesu; University of
   Queensland; Queensland University of Technology (QUT); Children's Cancer
   Institute; University of New South Wales Sydney; NSW Health; Sydney
   Childrens Hospitals Network; University of London; University College
   London; Great Ormond Street Hospital for Children NHS Foundation Trust;
   University of London; University College London; Great Ormond Street
   Hospital for Children NHS Foundation Trust; Royal Marsden NHS Foundation
   Trust; University of London; Institute of Cancer Research - UK; Royal
   Marsden NHS Foundation Trust; Helmholtz Association; German Cancer
   Research Center (DKFZ); University of Gottingen; St Jude Children's
   Research Hospital; IRCCS Bambino Gesu; IRCCS Bambino Gesu; Helmholtz
   Association; German Cancer Research Center (DKFZ)
RP Jones, DTW (通讯作者)，German Canc Res Ctr, Neuenheimer Feld 280, D-69120 Heidelberg, Germany.; Jones, DTW (通讯作者)，Hopp Childrens Canc Ctr Heidelberg KiTZ, Neuenheimer Feld 280, D-69120 Heidelberg, Germany.; Jones, C (通讯作者)，Inst Canc Res, 15 Cotswold Rd, Sutton SM2 5NG, Surrey, England.; Jacques, TS (通讯作者)，UCL GOS Inst Child Hlth, 30 Guilford St, London WC1N 1EH, England.; Ellison, DW (通讯作者)，St Jude Childrens Res Hosp, 262 Danny Thomas Pl, Memphis, TN 38105 USA.
EM david.ellison@stjude.org; t.jacques@ucl.ac.uk;
   david.jones@kitz-heidelberg.de; chris.jones@icr.ac.uk
RI Sturm, Dominik/AAL-3689-2020; IZQUIERDO, ELISA/AAE-2922-2021; Jones,
   Chris/ABE-6059-2021; Baker, Suzanne J/N-8167-2018; Hargrave,
   Darren/KAM-5591-2024; Colafati, Giovanna Stefania/J-8937-2018; Ebinger,
   Martin/O-4936-2016; vinci, maria/AAI-1092-2019; Sahm,
   Felix/GQY-8202-2022; Pickles, Jessica/AFQ-4427-2022; Capper,
   David/I-8500-2014; Wood, Matthew/HDN-1469-2022; Slavc,
   Irene/IQV-7519-2023; von Deimling, Andreas/F-7774-2013; Jacques,
   Thomas/C-2209-2008; Karajannis, Matthias A/H-8845-2019; MASTRONUZZI,
   ANGELA/K-7875-2016; Miele, Evelina/ABB-7545-2021; Preusser,
   Matthias/C-8530-2011; Ellison, David/N-4806-2018; Bailey,
   Simon/H-7606-2019; Jones, David T. W./Z-1963-2019; Miele,
   Evelina/AAK-1963-2021; Kerl, Kornelius/N-2337-2016; Moore, Andrew
   S/I-6275-2012; Hubank, Michael/C-1837-2008; Hargrave,
   Darren/H-1066-2014; Pfister, Stefan/F-6860-2013; Tatevossian,
   Ruth/G-6377-2016
OI Sturm, Dominik/0000-0003-0250-1696; IZQUIERDO,
   ELISA/0000-0002-3054-5832; Jones, Chris/0000-0001-8118-2296; Colafati,
   Giovanna Stefania/0000-0002-1142-4904; Ebinger,
   Martin/0000-0002-4229-8058; vinci, maria/0000-0002-7952-6771; Sahm,
   Felix/0000-0001-5441-1962; Pickles, Jessica/0000-0001-7888-1723; Capper,
   David/0000-0003-1945-497X; von Deimling, Andreas/0000-0002-5863-540X;
   Jacques, Thomas/0000-0002-7833-2158; Karajannis, Matthias
   A/0000-0002-7151-6528; Miele, Evelina/0000-0002-4747-1032; Preusser,
   Matthias/0000-0003-3541-2315; Jones, David T. W./0000-0002-2036-5141;
   Moore, Andrew S/0000-0001-8062-1779; Robinson,
   Simon/0000-0003-4101-7274; diomedi camassei,
   francesca/0000-0003-2829-2407; MAYBURY, Mellissa
   Kate/0000-0003-1852-2061; Snuderl, Matija/0000-0003-0752-0917;
   Karremann, Michael/0000-0002-9961-4752; Kordes, Uwe
   R./0000-0001-6375-2320; Kurian, Kathreena/0000-0003-0303-3716; Ng, Ho
   Keung/0000-0002-2614-2213; Proszek, Paula/0000-0002-0780-6790; Ziegler,
   David/0000-0001-7451-7916; Bale, Tejus/0000-0003-3641-9287; Cowley,
   Mark/0000-0002-9519-5714; Stoler, Iris/0000-0003-2967-7966; Carvalho,
   Diana/0000-0001-6881-6151; Hubank, Michael/0000-0002-2901-0742;
   Hargrave, Darren/0000-0001-8219-9807; Tsoli, Maria/0000-0003-1155-0510;
   Davare, Monika/0000-0003-1802-7597; Capra, Michael/0000-0001-5982-1944;
   Andreiuolo, Felipe/0000-0002-2568-6155; Boult,
   Jessica/0000-0002-3990-9663; Hernaiz Driever, Pablo/0000-0003-3135-3872;
   Knipstein, Jeffrey/0000-0002-0632-2751; Aquilina,
   Kristian/0000-0001-7015-5196; Wen, Ji/0000-0002-3327-5591; Pfister,
   Stefan/0000-0002-5447-5322; Tatevossian, Ruth/0000-0002-1653-3026; Kram,
   David/0000-0002-1928-001X
FU CRIS Cancer Foundation; INSTINCT network - Brain Tumour Charity; Great
   Ormond Street Children's Charity; Children with Cancer UK; Experimental
   Cancer Medicines Centre (ECMC) Paediatric Network; CRUK; MRC; Department
   of Health (England) [C1060/A16464]; German Children's Cancer Foundation
   (DKKS) [2014.17]; PedBrain Tumour Project; German Cancer Aid [109252];
   German Federal Ministry of Education and Research (BMBF) [01KU1201A];
   DKFZ-MOST Cooperation Program; American, Lebanese and Syrian-Associated
   Charities (ALSAC); Children's Hospital Foundation (Queensland);
   Marie-Josee and Henry R. Kravis Center for Molecular Oncology; National
   Cancer Institute Cancer Center Core Grant [P30-CA008748]; Friedberg
   Charitable Foundation; Making Headway Foundation; Sohn Conference
   Foundation; Helmholtz Association Research Grant (Germany); NIH
   [CA096832]; Cancer Research UK; NHS; CwCUK [16-234]; MRC [G0701018,
   G1100578, MR/N004272/1] Funding Source: UKRI
FX This work was supported by the CRIS Cancer Foundation and the INSTINCT
   network funded by The Brain Tumour Charity, Great Ormond Street
   Children's Charity, and Children with Cancer UK, Cancer Research UK. The
   authors acknowledge NHS funding to the National Institute for Health
   Research Biomedical Research Centre at The Royal Marsden and the ICR,
   the NIHR Great Ormond Street Hospital Biomedical Research Centre,
   research nurse funding by the Experimental Cancer Medicines Centre
   (ECMC) Paediatric Network, as well as CRUK support to the Cancer Imaging
   Centre at the ICR and Royal Marsden in association with the MRC and
   Department of Health (England; C1060/A16464). Further funding support
   was provided by the German Children's Cancer Foundation (DKKS, project
   "MNP2.0 - Improving the Diagnostic Accuracy of Pediatric Brain Tumors,"
   and support for the German Brain Tumor Reference Center of the DGNN,
   grant 2014.17) and the PedBrain Tumour Project contributing to the
   International Cancer Genome Consortium, funded by German Cancer Aid
   (109252) and by the German Federal Ministry of Education and Research
   (BMBF, grant #01KU1201A), and the DKFZ-MOST Cooperation Program. We
   would like to thank Laura von Soosten (DKFZ) for technical assistance
   and Richard Buus (ICR) and the Breast Cancer Now NanoString facility for
   conducting the NanoString gene expression profiling. The authors thank
   Brain UK for provision of cases and clinical information. The authors
   thank the Cure Brain Cancer Foundation, Australian Lions Childhood
   Cancer Research Foundation, and Lions Club International Foundation
   (LCIF). Some of the results are in part based upon data generated by
   Lions Kids Cancer Genome Project (LKCGP) Partners. The authors thank the
   German Cancer Research Center (DKFZ) Genomics and Proteomics Core
   Facility and the Hartwell Center at St. Jude Children's Research
   Hospital for technical support. The authors acknowledge funding from the
   American, Lebanese and Syrian-Associated Charities (ALSAC). The
   Queensland Children's Tumour Bank is funded by the Children's Hospital
   Foundation (Queensland). This work was funded in part by the Marie-Josee
   and Henry R. Kravis Center for Molecular Oncology and the National
   Cancer Institute Cancer Center Core Grant No. P30-CA008748. We
   gratefully acknowledge the members of the Memorial Sloan Kettering
   Molecular Diagnostics Service in the Department of Pathology. M. Snuderl
   acknowledges funding from the Friedberg Charitable Foundation, the
   Making Headway Foundation, and the Sohn Conference Foundation. A.
   Korshunov is supported by the Helmholtz Association Research Grant
   (Germany). M. Vinci is a CwCUK Fellow (grant number 16-234). S. J. Baker
   acknowledges funding support from the NIH (CA096832).
CR Aghajan Y, 2016, BMJ CASE REP, V2016
   Amatu A, 2016, ESMO OPEN, V1, DOI 10.1136/esmoopen-2015-000023
   Anestis DM, 2017, NEUROPEDIATRICS, V48, P403, DOI 10.1055/s-0037-1601858
   Bender S, 2016, NAT MED, V22, P1314, DOI 10.1038/nm.4204
   Bouffet E, 2016, J CLIN ONCOL, V34, P2206, DOI 10.1200/JCO.2016.66.6552
   Capper D, 2018, NATURE, V555, P469, DOI 10.1038/nature26000
   Charest A, 2003, GENE CHROMOSOME CANC, V37, P58, DOI 10.1002/gcc.10207
   Chmielecki J, 2017, CANCER RES, V77, P509, DOI 10.1158/0008-5472.CAN-16-1106
   Coccé MC, 2016, GENE CHROMOSOME CANC, V55, P677, DOI 10.1002/gcc.22369
   Davare MA, 2018, CLIN CANCER RES, V24, P6471, DOI 10.1158/1078-0432.CCR-18-1052
   Davis JL, 2019, AM J SURG PATHOL, V43, P435, DOI 10.1097/PAS.0000000000001203
   Dehmelt L, 2005, GENOME BIOL, V6
   Duffner P K, 1999, Neuro Oncol, V1, P152, DOI 10.1093/neuonc/1.2.152
   Dufour C, 2006, EUR J CANCER, V42, P2939, DOI 10.1016/j.ejca.2006.06.021
   El-Ayadi M, 2017, ONCOTARGET, V8, P64564, DOI 10.18632/oncotarget.18478
   Enomoto A, 2005, DEV CELL, V9, P389, DOI 10.1016/j.devcel.2005.08.001
   Farago AF, 2017, TRANSL LUNG CANCER R, V6, P550, DOI 10.21037/tlcr.2017.08.02
   Gatalica Z, 2019, MODERN PATHOL, V32, P147, DOI 10.1038/s41379-018-0118-3
   Gelabert-Gonzalez M, 2011, NEUROSURG REV, V34, P151, DOI 10.1007/s10143-010-0303-4
   GEYER JR, 1995, CANCER-AM CANCER SOC, V75, P1045, DOI 10.1002/1097-0142(19950215)75:4<1045::AID-CNCR2820750422>3.0.CO;2-K
   Gielen GH, 2015, BRAIN PATHOL, V25, P409, DOI 10.1111/bpa.12210
   Gripp KW, 2016, AM J MED GENET A, V170, P2237, DOI 10.1002/ajmg.a.37781
   Grundy RG, 2010, EUR J CANCER, V46, P120, DOI 10.1016/j.ejca.2009.09.013
   Haberler C, 2007, NEUROPATH APPL NEURO, V33, P169, DOI 10.1111/j.1365-2990.2006.00823.x
   Infarinato NR, 2016, CANCER DISCOV, V6, P96, DOI 10.1158/2159-8290.CD-15-1056
   Isaacs H, 2016, CHILD NERV SYST, V32, P2085, DOI 10.1007/s00381-016-3215-y
   Johannessen AL, 2006, PATHOL ONCOL RES, V12, P143, DOI 10.1007/BF02893360
   Johnson A, 2017, ONCOLOGIST, V22, P1478, DOI 10.1634/theoncologist.2017-0242
   Jones C, 2014, NAT REV CANCER, V14, P651, DOI 10.1038/nrc3811
   Jones C, 2012, NAT REV CLIN ONCOL, V9, P400, DOI 10.1038/nrclinonc.2012.87
   Jones DTW, 2013, NAT GENET, V45, P927, DOI 10.1038/ng.2682
   Kalashnikova E, 2010, NEURON, V65, P80, DOI 10.1016/j.neuron.2009.12.021
   Kiehna EN, 2017, J NEUROSURG-PEDIATR, V20, P51, DOI 10.3171/2017.2.PEDS16679
   Kilkenny C, 2010, PLOS BIOL, V8, DOI 10.1371/journal.pbio.1000412
   Koelsche C, 2018, ACTA NEUROPATHOL, V136, P327, DOI 10.1007/s00401-018-1871-6
   Lafay-Cousin L, 2009, ONCOLOGIST, V14, P433, DOI 10.1634/theoncologist.2008-0193
   Louis DN, 2016, ACTA NEUROPATHOL, V131, P803, DOI 10.1007/s00401-016-1545-1
   Mackay A, 2018, CANCER CELL, V33, P829, DOI 10.1016/j.ccell.2018.04.004
   Mackay A, 2017, CANCER CELL, V32, P520, DOI 10.1016/j.ccell.2017.08.017
   Macy ME, 2012, NEURO-ONCOLOGY, V14, P931, DOI 10.1093/neuonc/nos125
   Maruggi M, 2018, BMJ CASE REP, V2018
   McArthur GA, 1998, COLD SPRING HARB SYM, V63, P423, DOI 10.1101/sqb.1998.63.423
   Metzler M, 2003, EMBO J, V22, P3254, DOI 10.1093/emboj/cdg334
   Nakai T, 2014, J NEUROSCI, V34, P14995, DOI 10.1523/JNEUROSCI.2228-14.2014
   Nakano Y, 2019, BRAIN TUMOR PATHOL, V36, P14, DOI 10.1007/s10014-018-0330-3
   Ng A, 2019, BMJ CASE REP, V12
   Okamura R, 2018, JCO PRECIS ONCOL, V2, DOI 10.1200/PO.18.00183
   Olsen TK, 2015, NEURO-ONCOLOGY, V17, P1365, DOI 10.1093/neuonc/nov039
   Pietrantonio F, 2017, JNCI-J NATL CANCER I, V109, DOI 10.1093/jnci/djx089
   Qaddoumi I, 2016, ACTA NEUROPATHOL, V131, P833, DOI 10.1007/s00401-016-1539-z
   Ren X, 2019, BIOINFORMATICS, V35, P1958, DOI 10.1093/bioinformatics/bty892
   Saadi I, 2011, AM J HUM GENET, V89, P44, DOI 10.1016/j.ajhg.2011.05.023
   Schwartzentruber J, 2012, NATURE, V482, P226, DOI [10.1038/nature10833, 10.1007/s13311-012-0137-6]
   Shlien A, 2015, NAT GENET, V47, P257, DOI 10.1038/ng.3202
   Singh D, 2012, SCIENCE, V337, P1231, DOI 10.1126/science.1220834
   Soda M, 2007, NATURE, V448, P561, DOI 10.1038/nature05945
   Stucklin ASG, 2019, NAT COMMUN, V10, DOI 10.1038/s41467-019-12187-5
   Sturm D, 2016, CELL, V164, P1060, DOI 10.1016/j.cell.2016.01.015
   Sturm D, 2012, CANCER CELL, V22, P425, DOI 10.1016/j.ccr.2012.08.024
   Takeshima H, 2003, NEUROSURGERY, V53, P979, DOI 10.1227/01.NEU.0000084165.60662.6D
   van Tilburg CM, 2018, PEDIATR BLOOD CANCER, V65, DOI 10.1002/pbc.26893
   Wang AC, 2018, MOL CANCER RES, V16, P1491, DOI 10.1158/1541-7786.MCR-17-0507
   Wilson NR, 2016, SCI REP-UK, V6, DOI 10.1038/srep17735
   Workman P, 2010, BRIT J CANCER, V102, P1555, DOI 10.1038/sj.bjc.6605642
   Wu G, 2014, NAT GENET, V46, P444, DOI 10.1038/ng.2938
   Wu G, 2012, NAT GENET, V44, P251, DOI 10.1038/ng.1102
   Zhang JH, 2013, NAT GENET, V45, P602, DOI 10.1038/ng.2611
   Ziegler DS, 2018, BRIT J CANCER, V119, P693, DOI 10.1038/s41416-018-0251-2
NR 68
TC 142
Z9 146
U1 1
U2 13
PU AMER ASSOC CANCER RESEARCH
PI PHILADELPHIA
PA 615 CHESTNUT ST, 17TH FLOOR, PHILADELPHIA, PA 19106-4404 USA
SN 2159-8274
EI 2159-8290
J9 CANCER DISCOV
JI Cancer Discov.
PD JUL
PY 2020
VL 10
IS 7
BP 942
EP 963
DI 10.1158/2159-8290.CD-19-1030
PG 22
WC Oncology
WE Science Citation Index Expanded (SCI-EXPANDED)
SC Oncology
GA MG5BM
UT WOS:000546047200024
PM 32238360
OA Green Submitted, Bronze, Green Accepted
HC Y
HP N
DA 2024-03-10
ER

PT J
AU Gandhi, SG
   Bag, I
   Sengupta, S
   Pal-Bhadra, M
   Bhadra, U
AF Gandhi, Sumit G.
   Bag, Indira
   Sengupta, Saswati
   Pal-Bhadra, Manika
   Bhadra, Utpal
TI <i>Drosophila</i> oncogene <i>Gas41</i> is an RNA interference modulator
   that intersects heterochromatin and the small interfering RNA pathway
SO FEBS JOURNAL
LA English
DT Article
DE Drosophila; glioma amplified sequence-41 (Gas41); heterochromatin;
   oncogene; PEV
ID HISTONE H3; PROTEIN; CHROMATIN; TRANSCRIPTION; METHYLATION; EXPRESSION;
   COMPONENTS; DOMAIN; GENES; BINDS
AB Glioma amplified sequence41 (Gas41) is a highly conserved putative transcription factor that is frequently abundant in human gliomas. Gas41 shows oncogenic activity by promoting cell growth and viability. In the present study, we show that Gas41 is required for proper functioning of RNA interference (RNAi) machinery in the nuclei, although three basic structural domains of RNAi components PAZ, PIWI and dsRNA with respect to binding are absent in the structural sequences. Variations of structural domains are highly conserved among prokaryotes and eukaryotes. Gas41 interacts with cytological RNase III enzyme Dicer1 both biochemically and genetically. However, Drosophila Gas41 functions as chromatin remodeler and interacts with different heterochromatin markers and repeat-induced transgene silencing by modulating position effect variegation. We also show that transcriptional inactive Gas41 mutant interferes with the functional assembly of heterochromatin-associated proteins, dimethylated lysine 9 of histone H3 and heterochromatic protein 1 in developing embryos. A reduction of heterochromatic markers is accompanied by the mini-w promoter sequence in Gas41 mutants. These findings suggest that Drosophila Gas41 guides the repeat associated gene silencing and the Dicer1 interaction, thereby depicting a new role for Gas41. Gas41 is a critical RNAi component. In Drosophila, Gas41 plays a dual role. On the one hand, it appears to participate with Dicer 1 in the RNAi pathway and, alternatively, it also participates in repeat-induced gene silencing by accumulating heterochromatin proteins at the mini-w array promoters. Therefore, it represents an intriguing and apparently paradoxical new finding in RNA technology with respect to the process of heterochromatin gene silencing.
C1 [Gandhi, Sumit G.; Bag, Indira; Bhadra, Utpal] Ctr Cellular & Mol Biol CSIR, Funct Genom & Gene Silencing Grp, Hyderabad, Andhra Pradesh, India.
   [Bag, Indira; Sengupta, Saswati; Pal-Bhadra, Manika] Indian Inst Chem Technol CSIR, Ctr Chem Biol, Hyderabad, Andhra Pradesh, India.
C3 Council of Scientific & Industrial Research (CSIR) - India; CSIR -
   Centre for Cellular & Molecular Biology (CCMB); Council of Scientific &
   Industrial Research (CSIR) - India; CSIR - Indian Institute of Chemical
   Technology (IICT)
RP Bhadra, U (通讯作者)，Ctr Cellular & Mol Biol, Funct Genom & Gene Silencing Grp, Uppal Rd, Hyderabad 50007, Andhra Pradesh, India.
EM utpal@ccmb.res.in
RI Gandhi, Sumit/IAO-4776-2023
OI Gandhi, Sumit/0000-0002-9759-1745
FU Senior Wellcome Trust Fellowship; HFSP; DBT [GAP 0362]; CSIR
FX We thank Bloomington Stock Centre and the Birchler Laboratory for
   providing Drosophila stocks. S. C. R. Elgin provided HP1 antibodies. We
   also appreciate the technical help of Suman Pal for the ChIP assay and
   members of Pal-Bhadra and Bhadra Laboratory for critically reviewing the
   manuscript. The work was supported by a Senior Wellcome Trust Fellowship
   to UB and MPB; a HFSP grant to UB; and DBT grant GAP 0362 to MPB. SGG is
   supported by a CSIR PhD Fellowship.
CR Bayne EH, 2010, CELL, V140, P666, DOI 10.1016/j.cell.2010.01.038
   BRADFORD MM, 1976, ANAL BIOCHEM, V72, P248, DOI 10.1016/0003-2697(76)90527-3
   Bühler M, 2007, NAT STRUCT MOL BIOL, V14, P1041, DOI 10.1038/nsmb1315
   Cavalli G, 1999, SCIENCE, V286, P955, DOI 10.1126/science.286.5441.955
   Cernilogar FM, 2011, NATURE, V480, P391, DOI 10.1038/nature10492
   Debernardi S, 2002, BLOOD, V99, P275, DOI 10.1182/blood.V99.1.275
   DORER DR, 1994, CELL, V77, P993, DOI 10.1016/0092-8674(94)90439-1
   Dudley NR, 2002, P NATL ACAD SCI USA, V99, P4191, DOI 10.1073/pnas.062605199
   Ephrussi B, 1944, GENETICS, V29, P148
   Grewal SIS, 2007, NATURE, V447, P399, DOI 10.1038/nature05914
   Grewal SIS, 2007, NAT REV GENET, V8, P35, DOI 10.1038/nrg2008
   Grimaud C, 2006, CELL, V124, P957, DOI 10.1016/j.cell.2006.01.036
   Hall IM, 2002, SCIENCE, V297, P2232, DOI 10.1126/science.1076466
   Harborth J, 2000, J BIOL CHEM, V275, P31979, DOI 10.1074/jbc.M000994200
   Hutvagner G, 2008, NAT REV MOL CELL BIO, V9, P22, DOI 10.1038/nrm2321
   Kadrmas JL, 2004, NAT REV MOL CELL BIO, V5, P920, DOI 10.1038/nrm1499
   Kawamura Y, 2008, NATURE, V453, P793, DOI 10.1038/nature06938
   Kennerdell JR, 2002, GENE DEV, V16, P1884, DOI 10.1101/gad.990802
   Klenov MS, 2007, NUCLEIC ACIDS RES, V35, P5430, DOI 10.1093/nar/gkm576
   Kloc A, 2008, TRENDS GENET, V24, P511, DOI 10.1016/j.tig.2008.08.002
   Llanos S, 2006, CELL CYCLE, V5, P1880, DOI 10.4161/cc.5.16.3140
   Moazed D, 2006, COLD SPRING HARB SYM, V71, P461, DOI 10.1101/sqb.2006.71.044
   Munnia A, 2001, ONCOGENE, V20, P4853, DOI 10.1038/sj.onc.1204650
   Nakamura N, 1995, J CELL BIOL, V131, P1715, DOI 10.1083/jcb.131.6.1715
   Pal-Bhadra M, 2007, LIFE SCI, V81, P979, DOI 10.1016/j.lfs.2007.07.030
   PalBhadra M, 1997, CELL, V90, P479, DOI 10.1016/S0092-8674(00)80508-5
   Park JH, 2006, MOL CELL BIOL, V26, P4006, DOI 10.1128/MCB.02185-05
   Partridge JF, 2000, GENE DEV, V14, P783
   Partridge JF, 2002, CURR BIOL, V12, P1652, DOI 10.1016/S0960-9822(02)01177-6
   Pushpavalli SNCVL, 2012, CHROMOSOME RES, V20, P333, DOI 10.1007/s10577-012-9279-y
   RUBNITZ JE, 1994, BLOOD, V84, P1747
   Schulze JM, 2009, BIOCHEM CELL BIOL, V87, P65, DOI 10.1139/O08-111
   Suzuki HI, 2009, NATURE, V460, P529, DOI 10.1038/nature08199
   TAUTZ D, 1989, CHROMOSOMA, V98, P81, DOI 10.1007/BF00291041
   Thibault ST, 2004, NAT GENET, V36, P283, DOI 10.1038/ng1314
   Tomari Y, 2004, CELL, V116, P831, DOI 10.1016/S0092-8674(04)00218-1
   Verdel A, 2004, SCIENCE, V303, P672, DOI 10.1126/science.1093686
   Volpe TA, 2002, SCIENCE, V297, P1833, DOI 10.1126/science.1074973
   Yin H, 2007, NATURE, V450, P304, DOI 10.1038/nature06263
   Zhang HY, 2004, MOL CELL BIOL, V24, P9424, DOI 10.1128/MCB.24.21.9424-9436.2004
   Zimmermann K, 2002, J BIOL CHEM, V277, P18626, DOI 10.1074/jbc.M200572200
NR 41
TC 5
Z9 9
U1 0
U2 14
PU WILEY
PI HOBOKEN
PA 111 RIVER ST, HOBOKEN 07030-5774, NJ USA
SN 1742-464X
EI 1742-4658
J9 FEBS J
JI FEBS J.
PD JAN
PY 2015
VL 282
IS 1
BP 153
EP 173
DI 10.1111/febs.13115
PG 21
WC Biochemistry & Molecular Biology
WE Science Citation Index Expanded (SCI-EXPANDED)
SC Biochemistry & Molecular Biology
GA AY1SF
UT WOS:000347371500013
PM 25323651
OA Bronze
DA 2024-03-10
ER

PT J
AU Reinhardt, A
   Stichel, D
   Schrimpf, D
   Sahm, F
   Korshunov, A
   Reuss, DE
   Koelsche, C
   Huang, K
   Wefers, AK
   Hovestadt, V
   Sill, M
   Gramatzki, D
   Felsberg, J
   Reifenberger, G
   Koch, A
   Thomale, UW
   Becker, A
   Hans, VH
   Prinz, M
   Staszewski, O
   Acker, T
   Dohmen, H
   Hartmann, C
   Mueller, W
   Tuffaha, MSA
   Paulus, W
   Hess, K
   Brokinkel, B
   Schittenhelm, J
   Monoranu, CM
   Kessler, AF
   Loehr, M
   Buslei, R
   Deckert, M
   Mawrin, C
   Kohlhof, P
   Hewer, E
   Olar, A
   Rodriguez, FJ
   Giannini, C
   NageswaraRao, AA
   Tabori, U
   Nunes, NM
   Weller, M
   Pohl, U
   Jaunmuktane, Z
   Brandner, S
   Unterberg, A
   Haenggi, D
   Platten, M
   Pfister, SM
   Wick, W
   Herold-Mende, C
   Jones, DTW
   Deimling, A
   Capper, D
AF Reinhardt, Annekathrin
   Stichel, Damian
   Schrimpf, Daniel
   Sahm, Felix
   Korshunov, Andrey
   Reuss, David E.
   Koelsche, Christian
   Huang, Kristin
   Wefers, Annika K.
   Hovestadt, Volker
   Sill, Martin
   Gramatzki, Dorothee
   Felsberg, Joerg
   Reifenberger, Guido
   Koch, Arend
   Thomale, Ulrich-W.
   Becker, Albert
   Hans, Volkmar H.
   Prinz, Marco
   Staszewski, Ori
   Acker, Till
   Dohmen, Hildegard
   Hartmann, Christian
   Mueller, Wolf
   Tuffaha, Muin S. A.
   Paulus, Werner
   Hess, Katharina
   Brokinkel, Benjamin
   Schittenhelm, Jens
   Monoranu, Camelia-Maria
   Kessler, Almuth Friederike
   Loehr, Mario
   Buslei, Rolf
   Deckert, Martina
   Mawrin, Christian
   Kohlhof, Patricia
   Hewer, Ekkehard
   Olar, Adriana
   Rodriguez, Fausto J.
   Giannini, Caterina
   NageswaraRao, Amulya A.
   Tabori, Uri
   Nunes, Nuno Miguel
   Weller, Michael
   Pohl, Ute
   Jaunmuktane, Zane
   Brandner, Sebastian
   Unterberg, Andreas
   Haenggi, Daniel
   Platten, Michael
   Pfister, Stefan M.
   Wick, Wolfgang
   Herold-Mende, Christel
   Jones, David T. W.
   von Deimling, Andreas
   Capper, David
TI Anaplastic astrocytoma with piloid features, a novel molecular class of
   IDH wildtype glioma with recurrent MAPK pathway, CDKN2A/B and ATRX
   alterations
SO ACTA NEUROPATHOLOGICA
LA English
DT Article
DE Anaplastic pilocytic astrocytoma; Pilocytic astrocytoma with anaplasia;
   Methylation profile based classification; Panel sequencing; ATRX; BRAF;
   NF1; FGFR1; MGMT; CDKN2A/B; Molecular characterization; DNA copy number
   alterations
ID METHYLATION-BASED CLASSIFICATION; MGMT PROMOTER HYPERMETHYLATION;
   PILOCYTIC ASTROCYTOMA; DNA METHYLATION; BRAIN-TUMORS; GENETIC
   ALTERATIONS; FREE SURVIVAL; GLIOBLASTOMA; PROGRESSION; FREQUENT
AB Tumors with histological features of pilocytic astrocytoma (PA), but with increased mitotic activity and additional high-grade features (particularly microvascular proliferation and palisading necrosis) have often been designated anaplastic pilocytic astrocytomas. The status of these tumors as a separate entity has not yet been conclusively demonstrated and molecular features have only been partially characterized. We performed DNA methylation profiling of 102 histologically defined anaplastic pilocytic astrocytomas. T-distributed stochastic neighbor-embedding (t-SNE) and hierarchical clustering analysis of these 102 cases against 158 reference cases from 12 glioma reference classes revealed that a subset of 83 of these tumors share a common DNA methylation profile that is distinct from the reference classes. These 83 tumors were thus denominated DNA methylation class anaplastic astrocytoma with piloid features (MC AAP). The 19 remaining tumors were distributed amongst the reference classes, with additional testing confirming the molecular diagnosis in most cases. Median age of patients with MC AAP was 41.5 years. The most frequent localization was the posterior fossa (74%). Deletions of CDKN2A/B (66/83, 80%), MAPK pathway gene alterations (49/65, 75%, most frequently affecting NF1, followed by BRAF and FGFR1) and mutations of ATRX or loss of ATRX expression (33/74, 45%) were the most common molecular alterations. All tumors were IDH1/2 wildtype. The MGMT promoter was methylated in 38/83 tumors (45%). Outcome analysis confirmed an unfavorable clinical course in comparison to PA, but better than IDH wildtype glioblastoma. In conclusion, we show that a subset of histologically defined anaplastic pilocytic astrocytomas forms a separate DNA methylation cluster, harbors recurrent alterations in MAPK pathway genes in combination with alterations of CDKN2A/B and ATRX, affects patients who are on average older than those diagnosed with PA and has an intermediate clinical outcome.
C1 [Reinhardt, Annekathrin; Stichel, Damian; Schrimpf, Daniel; Sahm, Felix; Korshunov, Andrey; Reuss, David E.; Koelsche, Christian; Huang, Kristin; Wefers, Annika K.; von Deimling, Andreas; Capper, David] Univ Hosp Heidelberg, Dept Neuropathol, Heidelberg, Germany.
   [Reinhardt, Annekathrin; Stichel, Damian; Schrimpf, Daniel; Sahm, Felix; Korshunov, Andrey; Reuss, David E.; Koelsche, Christian; Huang, Kristin; Wefers, Annika K.; von Deimling, Andreas; Capper, David] German Canc Res Ctr, Clin Cooperat Unit Neuropathol, Heidelberg, Germany.
   [Hovestadt, Volker] German Canc Res Ctr, Div Mol Genet, Heidelberg, Germany.
   [Hovestadt, Volker; Sill, Martin; Pfister, Stefan M.; Wick, Wolfgang; Jones, David T. W.; von Deimling, Andreas] German Canc Consortium DKTK, Core Ctr Heidelberg, Heidelberg, Germany.
   [Pfister, Stefan M.] German Canc Res Ctr, Div Pediat Neurooncol, Heidelberg, Germany.
   [Pfister, Stefan M.] Univ Hosp Heidelberg, Dept Pediat Oncol & Hematol, Heidelberg, Germany.
   [Koch, Arend] Charite Univ Med Berlin, Dept Neuropathol, Berlin, Germany.
   [Becker, Albert] Univ Bonn, Dept Neuropathol, Bonn, Germany.
   [Felsberg, Joerg; Reifenberger, Guido] Heinrich Heine Univ Duesseldorf, Inst Neuropathol, Dusseldorf, Germany.
   [Hans, Volkmar H.] Univ Essen Gesamthsch, Inst Neuropathol, Essen, Germany.
   [Prinz, Marco; Staszewski, Ori] Univ Freiburg, Inst Neuropathol, Med Fac, D-79106 Freiburg, Germany.
   [Acker, Till; Dohmen, Hildegard] Univ Giessen, Inst Neuropathol, Giessen, Germany.
   [Hartmann, Christian] Hannover Med Sch, Dept Neuropathol, Hannover, Germany.
   [Mueller, Wolf] Univ Leipzig, Dept Neuropathol, Liebigstr 26, D-04103 Leipzig, Germany.
   [Paulus, Werner; Hess, Katharina; Brokinkel, Benjamin] Univ Hosp Muenster, Inst Neuropathol, Munster, Germany.
   [Schittenhelm, Jens] Univ Tubingen, Inst Pathol & Neuropathol, Comprehens Canc Ctr Tuebingen, Tubingen, Germany.
   [Monoranu, Camelia-Maria] Univ Wurzburg, Comprehens Canc Ctr Mainfranken, Inst Pathol, Dept Neuropathol, Wurzburg, Germany.
   [Buslei, Rolf] Sozialstiftung Bamberg, Inst Pathol, Bamberg, Germany.
   [Buslei, Rolf] Friedrich Alexander Univ Erlangen Nuernberg FAU, Inst Neuropathol, Erlangen, Germany.
   [Deckert, Martina] Univ Hosp Cologne, Dept Neuropathol, Cologne, Germany.
   [Mawrin, Christian] Univ Magdeburg, Inst Neuropathol, Magdeburg, Germany.
   [Kohlhof, Patricia] Katharinenhosp Stuttgart, Inst Pathol, Stuttgart, Germany.
   [Hewer, Ekkehard] Univ Bern, Inst Pathol, Bern, Switzerland.
   [Olar, Adriana] Med Univ South Carolina, Dept Pathol, Charleston, SC 29425 USA.
   [Olar, Adriana] Hollings Canc Ctr Charleston, Charleston, SC USA.
   [Olar, Adriana] Med Univ South Carolina, Dept Lab Med, Charleston, SC 29425 USA.
   [Olar, Adriana] Med Univ South Carolina, Dept Neurosurg, Charleston, SC 29425 USA.
   [Rodriguez, Fausto J.] Johns Hopkins Sch Med Baltimore, Div Neuropathol, Baltimore, MD USA.
   [Giannini, Caterina; NageswaraRao, Amulya A.] Mayo Clin, Div Pediat Hematol Oncol, Rochester, MN USA.
   [Gramatzki, Dorothee; Weller, Michael] Univ Hosp, Dept Neurol, Zurich, Switzerland.
   [Gramatzki, Dorothee; Weller, Michael] Univ Zurich, Zurich, Switzerland.
   [Reifenberger, Guido] German Canc Res Ctr, German Canc Consortium DKTK, Partner Site Essen Duesseldorf, Heidelberg, Germany.
   [Pohl, Ute] Queens Hosp, Dept Cellular Pathol, Romford, Essex, England.
   [Jaunmuktane, Zane; Brandner, Sebastian] Univ Coll London Hosp, UCL, Natl Hosp Neurol & Neurosurg, Div Neuropathol,Inst Neurol, London WC1N 3BG, England.
   [Wick, Wolfgang] Heidelberg Univ, Neurol Clin, Med Ctr, Heidelberg, Germany.
   [Herold-Mende, Christel] Heidelberg Univ, Div Expt Neurosurg, Dept Neurosurg, Heidelberg, Germany.
   [Thomale, Ulrich-W.] Charite Univ Med Berlin, Clin Pediat Neurosurg, Berlin, Germany.
   [Tuffaha, Muin S. A.] Carl Thiem Klinikum Cottbus, Inst Pathol, Cottbus, Germany.
   [Kessler, Almuth Friederike; Loehr, Mario] Univ Hosp Wuerzburg, Dept Neurosurg, Wurzburg, Germany.
   [Tabori, Uri] Univ Toronto, Dept Pediat, Toronto, ON, Canada.
   [Tabori, Uri] Univ Toronto, Div Hematol Oncol, Toronto, ON, Canada.
   [Tabori, Uri; Nunes, Nuno Miguel] Univ Toronto, Genet & Genom Biol Program, Toronto, ON, Canada.
   [Tabori, Uri; Nunes, Nuno Miguel] Hosp Sick Children, Arthur & Sonia Labatt Brain Tumour Res Ctr, Toronto, ON, Canada.
   [Unterberg, Andreas] Univ Hosp Heidelberg, Clin Neurosurg, Heidelberg, Germany.
   [Haenggi, Daniel] Univ Mannheim, Clin Neurosurg, Mannheim, Germany.
   [Platten, Michael] Heidelberg Univ, Med Fac Mannheim, Dept Neurol, Heidelberg, Germany.
   [Platten, Michael] German Canc Res Ctr, Clin Cooperat Unit Neuroimmunol & Brain Tumor Imm, Heidelberg, Germany.
   [Capper, David] Humboldt Univ, Freie Univ Berlin, Charite Univ Med Berlin, Dept Neuropathol, Berlin, Germany.
   [Capper, David] Berlin Inst Hlth, Berlin, Germany.
   [Prinz, Marco] Univ Freiburg, BIOSS Ctr Biol Signaling Studies, D-79104 Freiburg, Germany.
   [Sill, Martin; Pfister, Stefan M.; Jones, David T. W.] NCT Heidelberg KiTZ, Hopp Childrens Canc Ctr, D-69120 Heidelberg, Germany.
   [Jones, David T. W.] German Canc Res Ctr, Pediat Glioma Res Grp, D-69120 Heidelberg, Germany.
   [Capper, David] German Canc Res Ctr, German Canc Consortium DKTK, Partner Site Berlin, Heidelberg, Germany.
C3 Ruprecht Karls University Heidelberg; Helmholtz Association; German
   Cancer Research Center (DKFZ); Helmholtz Association; German Cancer
   Research Center (DKFZ); Helmholtz Association; German Cancer Research
   Center (DKFZ); Helmholtz Association; German Cancer Research Center
   (DKFZ); Ruprecht Karls University Heidelberg; Free University of Berlin;
   Humboldt University of Berlin; Charite Universitatsmedizin Berlin;
   University of Bonn; Heinrich Heine University Dusseldorf; University of
   Duisburg Essen; University of Freiburg; Justus Liebig University
   Giessen; Hannover Medical School; Leipzig University; University of
   Munster; Eberhard Karls University of Tubingen; Eberhard Karls
   University Hospital; University of Wurzburg; University of Erlangen
   Nuremberg; University of Cologne; Otto von Guericke University; Klinikum
   Stuttgart; University of Bern; Medical University of South Carolina;
   Medical University of South Carolina; Medical University of South
   Carolina; Johns Hopkins University; Johns Hopkins Medicine; Mayo Clinic;
   University of Zurich; University Zurich Hospital; University of Zurich;
   Helmholtz Association; German Cancer Research Center (DKFZ); University
   of London; University College London; UCL Medical School; University
   College London Hospitals NHS Foundation Trust; Ruprecht Karls University
   Heidelberg; Ruprecht Karls University Heidelberg; Free University of
   Berlin; Humboldt University of Berlin; Charite Universitatsmedizin
   Berlin; University of Wurzburg; University of Toronto; University of
   Toronto; University of Toronto; University of Toronto; Hospital for Sick
   Children (SickKids); Ruprecht Karls University Heidelberg; University of
   Mannheim; Ruprecht Karls University Heidelberg; Helmholtz Association;
   German Cancer Research Center (DKFZ); Free University of Berlin;
   Humboldt University of Berlin; Charite Universitatsmedizin Berlin;
   Berlin Institute of Health; University of Freiburg; Helmholtz
   Association; German Cancer Research Center (DKFZ); Helmholtz
   Association; German Cancer Research Center (DKFZ)
RP Capper, D (通讯作者)，Univ Hosp Heidelberg, Dept Neuropathol, Heidelberg, Germany.; Capper, D (通讯作者)，German Canc Res Ctr, Clin Cooperat Unit Neuropathol, Heidelberg, Germany.; Capper, D (通讯作者)，Berlin Inst Hlth, Berlin, Germany.; Capper, D (通讯作者)，German Canc Res Ctr, German Canc Consortium DKTK, Partner Site Berlin, Heidelberg, Germany.
EM david.capper@charite.de
RI Wefers, Annika K./ABF-3832-2020; Hartmann, Christian/D-1882-2010;
   Kölsche, Christian/Q-8854-2019; Becker, Albert J/F-6248-2012; Jones,
   David T. W./Z-1963-2019; Kessler, Almuth F./AAE-5618-2019; Jaunmuktane,
   Zane/ABC-9039-2020; Löhr, Mario/AAD-4542-2019; Brandner,
   Sebastian/J-4562-2014; Wick, Wolfgang/AAA-2545-2020; Hovestadt,
   Volker/ABG-2076-2021; Giannini, Caterina/AAB-7551-2022; von Deimling,
   Andreas/F-7774-2013; Reifenberger, Guido/AAE-3599-2019; Hewer,
   Ekkehard/W-8670-2019; Sahm, Felix/GQY-8202-2022; Platten,
   Michael/F-2902-2013; Capper, David/I-8500-2014; McDermott, Michael
   Francis/GZM-5330-2022; Nunes, Nuno/GXH-4259-2022; Pfister,
   Stefan/F-6860-2013
OI Wefers, Annika K./0000-0001-9394-8519; Kölsche,
   Christian/0000-0001-8763-8864; Jones, David T. W./0000-0002-2036-5141;
   Jaunmuktane, Zane/0000-0001-7738-8881; Brandner,
   Sebastian/0000-0002-9821-0342; Wick, Wolfgang/0000-0002-6171-634X;
   Hovestadt, Volker/0000-0002-3480-6649; von Deimling,
   Andreas/0000-0002-5863-540X; Hewer, Ekkehard/0000-0002-9128-0364; Sahm,
   Felix/0000-0001-5441-1962; Platten, Michael/0000-0002-4746-887X; Capper,
   David/0000-0003-1945-497X; Weller, Michael/0000-0002-1748-174X;
   Hartmann, Christian/0009-0004-3700-3536; Korshunov,
   Andrey/0000-0002-5257-3623; Hess, Katharina/0000-0003-3922-6413;
   Pfister, Stefan/0000-0002-5447-5322; Staszewski,
   Ori/0000-0002-0579-6701; Sill, Martin/0000-0001-7616-7665; Tabori,
   Uri/0000-0002-5019-2683
FU National Institute of Health Research (NIHR); DKFZ Heidelberg Center for
   Personalized Oncology (DKFZ-HIPO) [HIPO_036]; Illumina Medical Research
   Grant; German Cancer Consortium (DKTK) joint funding project 'Next
   Generation Molecular Diagnostics of Malignant Gliomas'
FX We thank the Genomics and Proteomics Core Facility of the German Cancer
   Research Center (DKFZ) for the performance of methylation analyses and
   Dr. Stefan Uhrig and Dr. Gnana Prakash Balasubramanian for the help with
   the detection of gene fusions in the gene panel sequencing raw data.
   Part of this work was undertaken at UCLH/UCL which received funding from
   the National Institute of Health Research (NIHR) (Sebastian Brandner).
   We thank the DKFZ Heidelberg Center for Personalized Oncology
   (DKFZ-HIPO) for technical support and funding through HIPO_036. In other
   parts, this work was supported by an Illumina Medical Research Grant and
   the German Cancer Consortium (DKTK) joint funding project 'Next
   Generation Molecular Diagnostics of Malignant Gliomas'.
CR ALPERS CE, 1982, J NEUROSURG, V57, P548, DOI 10.3171/jns.1982.57.4.0548
   Aryee MJ, 2014, BIOINFORMATICS, V30, P1363, DOI 10.1093/bioinformatics/btu049
   Azad A, 2009, J CLIN NEUROSCI, V16, P1704, DOI 10.1016/j.jocn.2009.04.012
   Bady P, 2012, ACTA NEUROPATHOL, V124, P547, DOI 10.1007/s00401-012-1016-2
   Burkhard C, 2003, J NEUROSURG, V98, P1170, DOI 10.3171/jns.2003.98.6.1170
   Capper D, 2018, NATURE, V555, P469, DOI 10.1038/nature26000
   Capper DS, 2016, MOLECULARNEUROPATHOL
   Ceccarelli M, 2016, CELL, V164, P550, DOI 10.1016/j.cell.2015.12.028
   Collins VP, 2015, ACTA NEUROPATHOL, V129, P775, DOI 10.1007/s00401-015-1410-7
   Cyrine S, 2013, CLIN NEUROL NEUROSUR, V115, P1220, DOI 10.1016/j.clineuro.2012.11.009
   Ebrahimi A, 2016, ACTA NEUROPATHOL COM, V4, DOI 10.1186/s40478-016-0331-6
   Felsberg J, 2011, INT J CANCER, V129, P659, DOI 10.1002/ijc.26083
   Fiechter M, 2016, CLIN NEUROL NEUROSUR, V147, P98, DOI 10.1016/j.clineuro.2016.06.005
   Gessi M, 2016, NEUROPATH APPL NEURO, V42, P273, DOI 10.1111/nan.12256
   Groenendijk FH, 2011, J NEURO-ONCOL, V101, P405, DOI 10.1007/s11060-010-0274-x
   Gutmann DH, 2013, GENOME RES, V23, P431, DOI 10.1101/gr.142604.112
   Hasselblatt M, 2011, NEUROPATH APPL NEURO, V37, P803, DOI 10.1111/j.1365-2990.2011.01193.x
   Hawkins C, 2011, CLIN CANCER RES, V17, P4790, DOI 10.1158/1078-0432.CCR-11-0034
   Hovestadt V, 2013, ACTA NEUROPATHOL, V125, P913, DOI 10.1007/s00401-013-1126-5
   Jeuken JWM, 2010, J PATHOL, V222, P324, DOI 10.1002/path.2780
   Jones DTW, 2009, ONCOGENE, V28, P2119, DOI 10.1038/onc.2009.73
   Jones DTW, 2013, NAT GENET, V45, P927, DOI 10.1038/ng.2682
   Jones DTW, 2012, CELL MOL LIFE SCI, V69, P1799, DOI 10.1007/s00018-011-0898-9
   Killela PJ, 2013, P NATL ACAD SCI USA, V110, P6021, DOI 10.1073/pnas.1303607110
   Komine C, 2003, BRAIN PATHOL, V13, P176
   Kovatcheva M, 2017, NAT COMMUN, V8, DOI 10.1038/s41467-017-00540-5
   Krijthe J. H, 2015, RTSNE T DISTRIBUTED
   Louis DN., 2016, WHO HISTOLOGICAL CLA
   Matyja E, 2016, FOLIA NEUROPATHOL, V54, P197, DOI 10.5114/fn.2016.62530
   Mazor T, 2015, CANCER CELL, V28, P307, DOI 10.1016/j.ccell.2015.07.012
   McPherson A, 2011, PLOS COMPUT BIOL, V7, DOI 10.1371/journal.pcbi.1001138
   Mellai M, 2012, J NEURO-ONCOL, V107, P617, DOI 10.1007/s11060-011-0787-y
   Olar A, 2017, ACTA NEUROPATHOL, V133, P431, DOI 10.1007/s00401-017-1678-x
   Pajtler KW, 2015, CANCER CELL, V27, P728, DOI 10.1016/j.ccell.2015.04.002
   Pathak P, 2017, BRAIN PATHOL, V27, P580, DOI 10.1111/bpa.12444
   Pekmezci M, 2017, ACTA NEUROPATHOL, V133, P1001, DOI 10.1007/s00401-017-1690-1
   Quillien V, 2012, CANCER-AM CANCER SOC, V118, P4201, DOI 10.1002/cncr.27392
   Raabe EH, 2011, CLIN CANCER RES, V17, P3590, DOI 10.1158/1078-0432.CCR-10-3349
   Reifenberger G, 2012, INT J CANCER, V131, P1342, DOI 10.1002/ijc.27385
   Reuss DE, 2015, ACTA NEUROPATHOL, V130, P407, DOI 10.1007/s00401-015-1454-8
   Reuss DE, 2015, ACTA NEUROPATHOL, V129, P133, DOI 10.1007/s00401-014-1370-3
   Rodriguez EF, 2011, ACTA NEUROPATHOL, V121, P407, DOI 10.1007/s00401-010-0784-9
   Rodriguez FJ, 2010, AM J SURG PATHOL, V34, P147, DOI 10.1097/PAS.0b013e3181c75238
   Röhrich M, 2016, ACTA NEUROPATHOL, V131, P877, DOI 10.1007/s00401-016-1540-6
   Roth JJ, 2014, CANCER GENET-NY, V207, P111, DOI 10.1016/j.cancergen.2014.03.002
   Sahm F, 2017, LANCET ONCOL, V18, P682, DOI 10.1016/S1470-2045(17)30155-9
   Sahm F, 2016, ACTA NEUROPATHOL, V131, P903, DOI 10.1007/s00401-015-1519-8
   Singh D, 2012, SCIENCE, V337, P1231, DOI 10.1126/science.1220834
   Stüer C, 2007, CANCER-AM CANCER SOC, V110, P2799, DOI 10.1002/cncr.23148
   Sturm D, 2016, CELL, V164, P1060, DOI 10.1016/j.cell.2016.01.015
   Sturm D, 2014, NAT REV CANCER, V14, P92, DOI 10.1038/nrc3655
   Sturm D, 2012, CANCER CELL, V22, P425, DOI 10.1016/j.ccr.2012.08.024
   Theeler BJ, 2012, NEUROLOGY, V79, P1917, DOI 10.1212/WNL.0b013e318271f7cb
   Wang K, 2010, NUCLEIC ACIDS RES, V38, DOI 10.1093/nar/gkq603
   Weber RG, 2007, ONCOGENE, V26, P1088, DOI 10.1038/sj.onc.1209851
   Yong EXZ, 2014, J CLIN NEUROSCI, V21, P1993, DOI 10.1016/j.jocn.2014.02.014
   Zacher A, 2017, BRAIN PATHOL, V27, P146, DOI 10.1111/bpa.12367
   Zhang JH, 2013, NAT GENET, V45, P602, DOI 10.1038/ng.2611
NR 58
TC 164
Z9 172
U1 3
U2 28
PU SPRINGER
PI NEW YORK
PA 233 SPRING ST, NEW YORK, NY 10013 USA
SN 0001-6322
EI 1432-0533
J9 ACTA NEUROPATHOL
JI Acta Neuropathol.
PD AUG
PY 2018
VL 136
IS 2
BP 273
EP 291
DI 10.1007/s00401-018-1837-8
PG 19
WC Clinical Neurology; Neurosciences; Pathology
WE Science Citation Index Expanded (SCI-EXPANDED)
SC Neurosciences & Neurology; Pathology
GA GO5OZ
UT WOS:000440074600007
PM 29564591
OA Green Submitted, Green Published
DA 2024-03-10
ER

PT J
AU Fuchs, D
   Bley, CR
   Morandi, L
   Tonon, C
   Weyland, MS
   Nytko, KJ
AF Fuchs, Daniel
   Bley, Carla Rohrer
   Morandi, Luca
   Tonon, Caterina
   Weyland, Mathias S.
   Nytko, Katarzyna J.
TI Triple combination of lomustine, temozolomide and irradiation reduces
   canine glioma cell survival in vitro
SO VETERINARY MEDICINE AND SCIENCE
LA English
DT Article; Early Access
DE brain tumour; chemoradiation; dog; in vitro; O-6-methylguanine-DNA
   methyltransferase (MGMT)
ID NEWLY-DIAGNOSED GLIOBLASTOMA; MISMATCH REPAIR DEFICIENCY; ORAL CCNU;
   RESISTANCE; PHARMACOKINETICS; DNA; RADIOTHERAPY; EXPRESSION; MUTATIONS;
   NEOPLASIA
AB BackgroundCombined chemoradiation offers a promising therapeutic strategy for dogs with glioma. The alkylating agents temozolomide (TMZ) and lomustine (CCNU) penetrate the blood-brain barrier, and doses for dogs are established. Whether such combinations are clinically advantageous remains to be explored together with tumour-specific markers. ObjectiveTo investigate if triple combination of lomustine, temozolomide and irradiation reduces canine glioma cell survival in vitro. MethodsWe evaluated the sensitising effect of CCNU alone and in combination with TMZ-irradiation in canine glioma J3T-BG cells and long-term drug-exposed subclones by using clonogenic survival and proliferation assays. Bisulphite-SEQ and Western Blot were used to investigate molecular alterations. ResultsTMZ (200 & mu;M) or CCNU alone (5 & mu;M) reduced the irradiated survival fraction (4 Gy) from 60% to 38% (p = 0.0074) and 26% (p = 0.0002), respectively. The double-drug combination reduced the irradiated survival fraction (4 Gy) more potently to 12% (p < 0.0001).After long-term drug exposure, both subclones show higher IC50 values against CCNU and TMZ. For CCNU-resistant cells, both, single-drug CCNU (p = 0.0006) and TMZ (p = 0.0326) treatment combined with irradiation (4 Gy) remained effective. The double-drug-irradiation combination reduced the cell survival by 86% (p < 0.0001), compared to 92% in the parental (nonresistant) cell line. For TMZ-resistant cells, only the double-drug combination with irradiation (4 Gy) reduced the cell survival by 88% (p = 0.0057) while single-drug treatment lost efficacy.Chemoresistant cell lines demonstrated higher P-gp expression while MGMT-methylation profile analysis showed a general high methylation level in the parental and long-term treated cell lines. ConclusionsOur findings indicate that combining CCNU with TMZ-irradiation significantly reduces canine glioma cell survival. Such a combination could overcome current challenges of therapeutic resistance to improve overall patient survival.
C1 [Fuchs, Daniel; Bley, Carla Rohrer; Nytko, Katarzyna J.] Univ Zurich, Vetsuisse Fac, Div Radiat Oncol, Zurich, Switzerland.
   [Fuchs, Daniel; Bley, Carla Rohrer; Nytko, Katarzyna J.] Univ Zurich, Vetsuisse Fac, Ctr Clin Studies, Zurich, Switzerland.
   [Morandi, Luca; Tonon, Caterina] Univ Bologna, Dept Biomed & Neuromotor Sci, Bologna, Italy.
   [Morandi, Luca; Tonon, Caterina] IRCCS Ist Sci Neurolog Bologna, Funct & Mol Neuroimaging Unit, Bologna, Italy.
   [Weyland, Mathias S.] ZHAW Sch Engn, Winterthur, Switzerland.
   [Nytko, Katarzyna J.] Univ Zurich, Vetsuisse Fac, Div Radiat Oncol, Winterthurerstr 260, CH-8057 Zurich, Switzerland.
C3 University of Zurich; University of Zurich; University of Bologna; IRCCS
   Istituto delle Scienze Neurologiche di Bologna (ISNB); University of
   Zurich
RP Nytko, KJ (通讯作者)，Univ Zurich, Vetsuisse Fac, Div Radiat Oncol, Winterthurerstr 260, CH-8057 Zurich, Switzerland.
EM nytko.katarzyna@gmail.com
RI Tonon, Caterina/K-6680-2016
OI Fuchs, Daniel/0009-0007-1472-4391; Nytko-Karouzakis,
   Katarzyna/0000-0001-8148-6329
CR Afgan E, 2018, NUCLEIC ACIDS RES, V46, pW537, DOI 10.1093/nar/gky379
   Bentley RT, 2021, FRONT VET SCI, V8, DOI 10.3389/fvets.2021.650320
   Chalmers AJ, 2009, INT J RADIAT ONCOL, V75, P1511, DOI 10.1016/j.ijrobp.2009.07.1703
   Chinot OL, 2007, J CLIN ONCOL, V25, P1470, DOI 10.1200/JCO.2006.07.4807
   Debreuque M, 2020, BMC VET RES, V16, DOI 10.1186/s12917-020-02614-x
   Dolera M, 2018, VET COMP ONCOL, V16, P90, DOI 10.1111/vco.12316
   Franken NAP, 2006, NAT PROTOC, V1, P2315, DOI 10.1038/nprot.2006.339
   GROS P, 1986, NATURE, V323, P728, DOI 10.1038/323728a0
   Gustafson D. L., 2020, WITHROW MACEWENS SMA
   Herrlinger U, 2019, LANCET, V393, P678, DOI 10.1016/S0140-6736(18)31791-4
   Holohan C, 2013, NAT REV CANCER, V13, P714, DOI 10.1038/nrc3599
   Jiapaer S, 2018, NEUROL MED-CHIR, V58, P405, DOI 10.2176/nmc.ra.2018-0141
   Kaina B, 2002, INT J CLIN PHARM TH, V40, P354
   Kastrissios H, 1996, CANCER CHEMOTH PHARM, V38, P425, DOI 10.1007/s002800050506
   Koch A, 2018, NAT REV CLIN ONCOL, V15, P459, DOI 10.1038/s41571-018-0004-4
   LEE FYF, 1985, CANCER CHEMOTH PHARM, V14, P125, DOI 10.1007/BF00434350
   Lee SY, 2016, GENES DIS, V3, P198, DOI 10.1016/j.gendis.2016.04.007
   Mallona I, 2014, SOURCE CODE BIOL MED, V9, DOI 10.1186/1751-0473-9-11
   Marconato L, 2020, VET COMP ONCOL, V18, P838, DOI 10.1111/vco.12623
   McDermott M, 2014, FRONT ONCOL, V4, DOI 10.3389/fonc.2014.00040
   Moirano SJ, 2018, VET COMP ONCOL, V16, P459, DOI 10.1111/vco.12401
   Morandi L, 2020, CELLS-BASEL, V9, DOI 10.3390/cells9092092
   Munoz JL, 2014, MOL CANCER THER, V13, P2399, DOI 10.1158/1535-7163.MCT-14-0011
   NEWLANDS ES, 1992, BRIT J CANCER, V65, P287, DOI 10.1038/bjc.1992.57
   Ostermann S, 2004, CLIN CANCER RES, V10, P3728, DOI 10.1158/1078-0432.CCR-03-0807
   Perazzoli G, 2015, PLOS ONE, V10, DOI 10.1371/journal.pone.0140131
   Portnow J, 2009, CLIN CANCER RES, V15, P7092, DOI 10.1158/1078-0432.CCR-09-1349
   Bley CR, 2022, VET COMP ONCOL, V20, P29, DOI 10.1111/vco.12703
   Schwarz P, 2018, J VET INTERN MED, V32, P2013, DOI 10.1111/jvim.15324
   Snyder JM, 2006, J VET INTERN MED, V20, P669, DOI 10.1892/0891-6640(2006)20[669:CIPNC]2.0.CO;2
   Song RB, 2013, J VET INTERN MED, V27, P1143, DOI 10.1111/jvim.12136
   Stritzelberger J, 2018, CLIN TRANSL ONCOL, V20, P508, DOI 10.1007/s12094-017-1743-x
   Stupp R, 2005, NEW ENGL J MED, V352, P987, DOI 10.1056/NEJMoa043330
   Suzuki MM, 2008, NAT REV GENET, V9, P465, DOI 10.1038/nrg2341
   Tresch NS, 2021, VET MED SCI, V7, P2124, DOI 10.1002/vms3.620
   Van Meervenne S, 2014, VET COMP ONCOL, V12, P67, DOI 10.1111/j.1476-5829.2012.00336.x
   von Bueren AO, 2012, BRIT J CANCER, V107, P1399, DOI 10.1038/bjc.2012.403
   Weller M, 2020, CANCER TREAT REV, V87, DOI 10.1016/j.ctrv.2020.102029
   Yamamuro S, 2021, CANCER SCI, V112, P4736, DOI 10.1111/cas.15141
   Yip S, 2009, CLIN CANCER RES, V15, P4622, DOI 10.1158/1078-0432.CCR-08-3012
   York D, 2012, VET PATHOL, V49, P796, DOI 10.1177/0300985811424734
   Zhou QY, 2007, CLIN CANCER RES, V13, P4271, DOI 10.1158/1078-0432.CCR-07-0658
NR 42
TC 0
Z9 0
U1 0
U2 0
PU WILEY
PI HOBOKEN
PA 111 RIVER ST, HOBOKEN, NJ 07030 USA
EI 2053-1095
J9 VET MED SCI
JI Vet. Med. Sci.
PD 2023 JUL
PY 2023
VL 9
IS 4
BP 1573
EP 1583
DI 10.1002/vms3.1181
EA JUN 2023
PG 11
WC Veterinary Sciences
WE Science Citation Index Expanded (SCI-EXPANDED)
SC Veterinary Sciences
GA M3TM9
UT WOS:001016381400001
PM 37365849
OA gold, Green Published
DA 2024-03-10
ER

PT J
AU Zhang, YS
   Jin, GS
   Zhang, JW
   Mi, RF
   Zhou, YQ
   Fan, WH
   Cheng, S
   Song, WJ
   Zhang, B
   Ma, MJ
   Liu, FS
AF Zhang, Yunsheng
   Jin, Guishan
   Zhang, Junwen
   Mi, Ruifang
   Zhou, Yiqiang
   Fan, Wenhua
   Cheng, Sen
   Song, Wenjie
   Zhang, Bo
   Ma, Mengjiao
   Liu, Fusheng
TI Overexpression of STAT1 suppresses angiogenesis under hypoxia by
   regulating VEGF-A in human glioma cells
SO BIOMEDICINE & PHARMACOTHERAPY
LA English
DT Article
DE Glioblastoma multiforme; Signal transducer and activator of
   transcription; Hypoxia-inducible factor-1 alpha; Vascular endothelial
   growth factor A
ID MOLECULAR TARGETS; TUMOR-GROWTH; IN-VIVO; EXPRESSION; PROLIFERATION;
   APOPTOSIS; PATHWAYS; INVASION; METHYLATION; HIF-1-ALPHA
AB Hypoxia is common in Glioblastoma (GBM). By regulating the 'hypoxia signaling cascade', hypoxia affects several processes including cell proliferation, invasion, and angiogenesis. Some studies have revealed that signal transducer and activator of transcription (STAT), including STAT1, is abnormal under hypoxia in several cancers. Here, we investigated the role of STAT1 under hypoxia in glioma progression. We found that STAT1 was downregulated under a hypoxic condition in U251 and U373. STAT1 overexpression can not only decrease proliferation, migration and invasion in U251 and U373 but also inhibit tube formation of HBMECs. Moreover, overexpression of STAT1 decreased tumor growth and prolonged the overall survival of xenograft mice. We also showed that STAT1 overexpression inhibited the expression of HIF-1 alpha and VEGF-A. Our work suggests that STAT1 plays a pivotal role as a tumor suppressor in glioma under hypoxia, and it could be a potential new therapeutic target in glioma.
C1 [Zhang, Yunsheng; Jin, Guishan; Zhang, Junwen; Mi, Ruifang; Zhou, Yiqiang; Fan, Wenhua; Cheng, Sen; Song, Wenjie; Zhang, Bo; Ma, Mengjiao; Liu, Fusheng] Capital Med Univ, Beijing Lab Biomed Mat, Beijing Tiantan Hosp, Brain Tumor Res Ctr,Beijing Neurosurg Inst,Dept N, Beijing 100050, Peoples R China.
C3 Capital Medical University
RP Liu, FS (通讯作者)，Capital Med Univ, Beijing Tiantan Hosp, Dept Neurosurg, Brain Tumor Res Ctr,Beijing Neurosurg Inst, Tiantan Xili 6, Beijing 100050, Peoples R China.
EM zys6237781@hotmail.com; liufushengs@hotmail.com
RI Zhou, Yiqiang/AHD-5193-2022; 宋, 文杰/JXM-0705-2024; Wang,
   Yiping/IZQ-2052-2023; Zhang, Yunsheng/JEP-4534-2023
OI Zhou, Yiqiang/0000-0001-8706-9139; 宋, 文杰/0000-0001-9474-6951; ,
   Fusheng/0000-0002-9974-6069; Zhang, Junwen/0000-0003-3359-7213
FU National Natural Science Foundation [81372354, 81302186]; Beijing
   Municipal Natural Science Foundation [7151002]; Beijing Health System
   High-level Personnel Building Foundation [2013-3-018]; Beijing
   Laboratory of Biomedical Materials Foundation [PXM2014_014226_000005];
   Beijing Municipal Administration of Hospitals' Youth Program
   [QML20150505]
FX This work was supported by the National Natural Science Foundation (Nos.
   81372354, 81302186), the Beijing Municipal Natural Science Foundation
   (No. 7151002), the Beijing Health System High-level Personnel Building
   Foundation (No. 2013-3-018), the Beijing Laboratory of Biomedical
   Materials Foundation (PXM2014_014226_000005) and the Beijing Municipal
   Administration of Hospitals' Youth Program (No. QML20150505).
CR Albasanz-Puig A, 2012, BIOCHEM BIOPH RES CO, V428, P179, DOI 10.1016/j.bbrc.2012.10.037
   Battle TE, 2003, CLIN CANCER RES, V9, P2166
   BREM S, 1972, J NATL CANCER I, V48, P347
   Buettner R, 2002, CLIN CANCER RES, V8, P945
   Cao YT, 2013, CANCER RES, V73, P6230, DOI 10.1158/0008-5472.CAN-12-1345
   Chin YE, 1997, MOL CELL BIOL, V17, P5328, DOI 10.1128/MCB.17.9.5328
   Folkman J, 1992, Semin Cancer Biol, V3, P65
   Gray MJ, 2005, ONCOGENE, V24, P3110, DOI 10.1038/sj.onc.1208513
   Harada H, 2007, ONCOGENE, V26, P7508, DOI 10.1038/sj.onc.1210556
   Harris AL, 2002, NAT REV CANCER, V2, P38, DOI 10.1038/nrc704
   Hix LM, 2013, J BIOL CHEM, V288, P11676, DOI 10.1074/jbc.M112.441402
   Hosui A, 2012, INT J CANCER, V131, P2774, DOI 10.1002/ijc.27580
   Huang SY, 2002, ONCOGENE, V21, P2504, DOI 10.1038/sj.onc.1205341
   Ju HT, 2013, J NEUROSURG, V118, P1239, DOI 10.3171/2013.3.JNS122051
   Jung JE, 2005, FASEB J, V19, P1296, DOI 10.1096/fj.04-3099fje
   Lal S, 2000, J NEUROSURG, V92, P326, DOI 10.3171/jns.2000.92.2.0326
   Li LM, 2006, CLIN CANCER RES, V12, P4747, DOI 10.1158/1078-0432.CCR-05-2842
   Liang QC, 2009, CANCER LETT, V273, P164, DOI 10.1016/j.canlet.2008.08.011
   Louis DN, 2016, ACTA NEUROPATHOL, V131, P803, DOI 10.1007/s00401-016-1545-1
   Ramana CV, 2000, EMBO J, V19, P263, DOI 10.1093/emboj/19.2.263
   Schödel J, 2011, BLOOD, V117, pE207, DOI 10.1182/blood-2010-10-314427
   Stephanou A, 2005, GROWTH FACTORS, V23, P177, DOI 10.1080/08977190500178745
   Sun BC, 2007, CANCER LETT, V249, P188, DOI 10.1016/j.canlet.2006.08.016
   Thomas M, 2004, CANCER RES, V64, P8357, DOI 10.1158/0008-5472.CAN-04-1864
   Thota B, 2014, J NEUROSURG, V121, P374, DOI 10.3171/2014.4.JNS131198
   Wen PY, 2008, NEW ENGL J MED, V359, P492, DOI 10.1056/NEJMra0708126
   Wincewicz A, 2007, EUR J INTERN MED, V18, P267, DOI 10.1016/j.ejim.2006.12.007
   Xi SC, 2006, JNCI-J NATL CANCER I, V98, P181, DOI 10.1093/jnci/djj020
   Xu Q, 2005, ONCOGENE, V24, P5552, DOI 10.1038/sj.onc.1208719
   Yu H, 2004, NAT REV CANCER, V4, P97, DOI 10.1038/nrc1275
   Zagzag D, 2000, CANCER-AM CANCER SOC, V88, P2606, DOI 10.1002/1097-0142(20000601)88:11<2606::AID-CNCR25>3.0.CO;2-W
   Zhou YQ, 2017, ONCOTARGET, V8, P35877, DOI 10.18632/oncotarget.16270
   Zhou YQ, 2014, BRAIN RES, V1556, P57, DOI 10.1016/j.brainres.2014.01.045
NR 33
TC 25
Z9 28
U1 3
U2 18
PU ELSEVIER FRANCE-EDITIONS SCIENTIFIQUES MEDICALES ELSEVIER
PI ISSY-LES-MOULINEAUX
PA 65 RUE CAMILLE DESMOULINS, CS50083, 92442 ISSY-LES-MOULINEAUX, FRANCE
SN 0753-3322
EI 1950-6007
J9 BIOMED PHARMACOTHER
JI Biomed. Pharmacother.
PD AUG
PY 2018
VL 104
BP 566
EP 575
DI 10.1016/j.biopha.2018.05.079
PG 10
WC Medicine, Research & Experimental; Pharmacology & Pharmacy
WE Science Citation Index Expanded (SCI-EXPANDED)
SC Research & Experimental Medicine; Pharmacology & Pharmacy
GA GL1BQ
UT WOS:000436830700063
PM 29800921
DA 2024-03-10
ER

PT J
AU Esteve-Codina, A
   Alameda, F
   Carrato, C
   Pineda, E
   Arpí, O
   Martinez-García, M
   Mallo, M
   Gut, M
   Dabad, M
   Tortosa, A
   Del Barco, S
   Capellades, J
   Puig, J
   Gallego, O
   Pujol, T
   Oleaga, L
   Gil-Gil, M
   De Quintana-Schmidt, C
   Valduvieco, I
   Martinez-Cardús, A
   Bellosillo, B
   Munoz-Marmol, AM
   Esteve, A
   Domenech, M
   Camins, A
   Craven-Bartle, J
   Villa, S
   Marruecos, J
   Domenech, S
   de la Iglesia, N
   Balana, C
AF Esteve-Codina, Anna
   Alameda, Francesc
   Carrato, Cristina
   Pineda, Estela
   Arpi, Oriol
   Martinez-Garcia, Maria
   Mallo, Mar
   Gut, Marta
   Dabad, Marc
   Tortosa, Avelina
   Del Barco, Sonia
   Capellades, Jaume
   Puig, Josep
   Gallego, Oscar
   Pujol, Teresa
   Oleaga, Laura
   Gil-Gil, Miquel
   De Quintana-Schmidt, Cristian
   Valduvieco, Izaskun
   Martinez-Cardus, Anna
   Bellosillo, Beatriz
   Maria Munoz-Marmol, Ana
   Esteve, Anna
   Domenech, Marta
   Camins, Angels
   Craven-Bartle, Jordi
   Villa, Salvador
   Marruecos, Jordi
   Domenech, Sira
   de la Iglesia, Nuria
   Balana, Carmen
TI RNA sequencing and Immunohistochemistry Reveal <i>ZFN7</i> as a Stronger
   Marker of Survival than Molecular Subtypes in G-CIMP-negative
   Glioblastoma
SO CLINICAL CANCER RESEARCH
LA English
DT Article
ID LOW-GRADE GLIOMAS; GENE-EXPRESSION; O-6-METHYLGUANINE-DNA
   METHYLTRANSFERASE; PROFILES; CLASSIFICATION; IDH1; RADIOTHERAPY;
   TEMOZOLOMIDE; BEVACIZUMAB; MICROARRAY
AB Purpose: Glioblastoma is the most aggressive brain tumor in adults and has few therapeutic options. The study of molecular subtype classifications may lead to improved prognostic classification and identification of new therapeutic targets. The Cancer Genome Atlas (TCGA) subtype classification has mainly been applied in U.S. clinical trials, while the intrinsic glioma subtype (IGS) has mainly been applied in European trials.
   Experimental Design: From paraffin-embedded tumor samples of 432 patients with uniformly treated, newly diagnosed glioblastoma, we built tissue microarrays for IHC analysis and applied RNA sequencing to the best samples to classify them according to TCGA and IGS subtypes.
   Results: We obtained transcriptomic results from 124 patients. There was a lack of agreement among the three TCGA classificatory algorithms employed, which was not solely attributable to intratumoral heterogeneity. There was overlapping of TCGA mesenchymal subtype with IGS cluster 23 and of TCGA classical subtype with IGS cluster 18. Molecular subtypes were not associated with prognosis, but levels of expression of 13 novel genes were identified as independent prognostic markers in glioma-CpG island methylator phenotype-negative patients, independently of clinical factors and MGMT methylation. These findings were validated in at least one external database. Three of the 13 genes were selected for IHC validation. In particular, high ZNF7 RNA expression and low ZNF7 protein expression were strongly associated with longer survival, independently of molecular subtypes.
   Conclusions: TCGA and IGS molecular classifications of glioblastoma have no higher prognostic value than individual genes and should be refined before being applied to clinical trials.
C1 [Esteve-Codina, Anna; Dabad, Marc] Barcelona Inst Sci & Technol, Ctr Genom Regulat, CNAG CRG, Barcelona, Spain.
   [Alameda, Francesc; Bellosillo, Beatriz] Inst Hosp Mar Invest Med IMIM, Hosp del Mar, Pathol Dept, Neuropathol Unit, Barcelona, Spain.
   [Carrato, Cristina; Maria Munoz-Marmol, Ana] Hosp Badalona Germans Trias & Pujol, Pathol Dept, Badalona, Spain.
   [Pineda, Estela] August Pi & Sunyer Biomed Res Inst IDIBAPS, Translat Genom & Targeted Therapeut Solid Tum, Hosp Clin, Med Oncol, Barcelona, Spain.
   [Arpi, Oriol] Inst Hosp Mar del Invest Med IMIM, Canc Res Program, Barcelona, Spain.
   [Martinez-Garcia, Maria] Hosp del Mar, Med Oncol, Barcelona, Spain.
   [Mallo, Mar] Inst Recerca Leucemia Josep Carreras, Badalona, Spain.
   [Gut, Marta] Univ Pompeu Fabra UPF, Barcelona Inst Sci & Technol, Ctr Genom Regulat CRG, CNAG CRG, Barcelona, Spain.
   [Tortosa, Avelina] Univ Barcelona, Bellvitge Biomed Res Inst IDIBELL, Dept Fundamental Care & Med Surg Nursing, Lab Quimioresistencia & Canc,Sch Med & Hlth Sci, Bellvitge, Spain.
   [Del Barco, Sonia] Hosp Josep Trueta, Inst Catala Oncol ICO, Med Oncol, Girona, Spain.
   [Capellades, Jaume] Hosp del Mar, Radiol Dept, Barcelona, Spain.
   [Puig, Josep] Hosp Josep Trueta, Inst Diagnost Imatge, Radiol Dept, Girona, Spain.
   [Gallego, Oscar] Hosp Santa Creu & Sant Pau, Med Oncol, Barcelona, Spain.
   [Pujol, Teresa; Oleaga, Laura] Hosp Clin Barcelona, Radiol Dept, Barcelona, Spain.
   [Gil-Gil, Miquel] Inst Invest Bellvitge IDIBELL, Inst Catala Oncol ICO, Neurooncol Unit, Barcelona, Spain.
   [Gil-Gil, Miquel] Inst Invest Bellvitge IDIBELL, Inst Catala Oncol ICO, Med Oncol Dept, Barcelona, Spain.
   [De Quintana-Schmidt, Cristian] Hosp Santa Creu & Sant Pau, Neurosurg Dept, Barcelona, Spain.
   [Valduvieco, Izaskun] Hosp Clin Barcelona, Radiat Therapy Dept, Barcelona, Spain.
   [Martinez-Cardus, Anna; Esteve, Anna; Domenech, Marta; Balana, Carmen] Inst Invest Germans Trias & Pujol IGTP, Badalona Appl Res Grp Oncol B ARGO Grp, Inst Catala Oncol ICO, Ctra Canyet S-N, Badalona 08916, Spain.
   [Camins, Angels] Hosp Bellvitge Princeps Espanya, Inst Diagnost Imatge, Radiol Dept, Bellvitge, Spain.
   [Craven-Bartle, Jordi] Hosp Santa Creu & Sant Pau, Radiat Therapy Dept, Barcelona, Spain.
   [Villa, Salvador] Inst Catala Oncol ICO, Radiat Therapy Dept, Badalona, Spain.
   [Marruecos, Jordi] Inst Catala Oncol ICO, Radiat Oncol Dept, Girona, Spain.
   [Domenech, Sira] Hosp Badalona Germans Trias & Pujol, Inst Diagnost Imatge, Radiol Dept, Badalona, Spain.
   [de la Iglesia, Nuria] August Pi & Sunyer Biomed Res Inst IDIBAPS, Translat Genom & Targeted Therapeut Solid Tumors, Glioma & Neural Stem Cell Grp, Barcelona, Spain.
C3 Barcelona Institute of Science & Technology; Pompeu Fabra University;
   Centre de Regulacio Genomica (CRG); Hospital del Mar Research Institute;
   Hospital del Mar; Hospital Germans Trias i Pujol; University of
   Barcelona; Hospital Clinic de Barcelona; IDIBAPS; Hospital del Mar
   Research Institute; Hospital del Mar Research Institute; Hospital del
   Mar; Institut de Recerca Contra la Leucemia Josep Carreras (IJC);
   Barcelona Institute of Science & Technology; Pompeu Fabra University;
   Centre de Regulacio Genomica (CRG); University of Barcelona; Institut
   d'Investigacio Biomedica de Bellvitge (IDIBELL); Institut Catala
   d'Oncologia; Universitat de Girona; Girona University Hospital Dr. Josep
   Trueta; Hospital del Mar Research Institute; Hospital del Mar;
   Universitat de Girona; Girona University Hospital Dr. Josep Trueta;
   Hospital of Santa Creu i Sant Pau; University of Barcelona; Hospital
   Clinic de Barcelona; Institut Catala d'Oncologia; Institut
   d'Investigacio Biomedica de Bellvitge (IDIBELL); Institut d'Investigacio
   Biomedica de Bellvitge (IDIBELL); Institut Catala d'Oncologia; Hospital
   of Santa Creu i Sant Pau; University of Barcelona; Hospital Clinic de
   Barcelona; Fundacio Institut d'Investigacio en Ciencies de la Salut
   Germans Trias i Pujol (IGTP); Institut Catala d'Oncologia; Hospital of
   Santa Creu i Sant Pau; Institut Catala d'Oncologia; Institut Catala
   d'Oncologia; Hospital Germans Trias i Pujol; University of Barcelona;
   Hospital Clinic de Barcelona; IDIBAPS
RP Balana, C (通讯作者)，Inst Invest Germans Trias & Pujol IGTP, Badalona Appl Res Grp Oncol B ARGO Grp, Inst Catala Oncol ICO, Ctra Canyet S-N, Badalona 08916, Spain.
EM cbalana@iconcologia.net
RI Oleaga, Laura/T-5360-2019; BALANA, CARMEN/A-6828-2012; Carrato,
   Cristina/IUQ-1594-2023; Esteve-Codina, Anna/M-9614-2015; Dabad,
   Marc/M-9522-2015; Tortosa, Avelina/O-7788-2016; Martinez -Garcia,
   Maria/JXN-4886-2024; Mallo, Maria del Mar/A-8651-2014;
   Munoz-Marmol/K-2046-2017; de la Iglesia, Nuria/E-1420-2015
OI Oleaga, Laura/0000-0001-9702-0451; BALANA, CARMEN/0000-0003-0771-0390;
   Esteve-Codina, Anna/0000-0003-0361-2873; Dabad,
   Marc/0000-0002-6094-747X; Tortosa, Avelina/0000-0002-9080-2976; Martinez
   -Garcia, Maria/0000-0001-5891-3935; /0000-0003-2128-747X; Mallo, Maria
   del Mar/0000-0001-7741-498X; Valduvieco, Izaskun/0000-0002-1675-7281;
   Munoz-Marmol/0000-0003-1008-7763; de la Iglesia,
   Nuria/0000-0002-1083-7715
FU Fundacio La Marato TV3 [665/C/2013]; ISCIII/MINECO [PT17/0009/0019];
   FEDER - ISCIII/AES [CM19/00068]; ISCIII/AES [CM19/00068, INT19/00032];
   FEDER
FX This study was funded by the Fundacio La Marato TV3 (665/C/2013;
   http://www.ccma.cat/tv3/marato/projectes-financats/2012/231/) PIs:
   Carmen Balana, Francesc Alameda, and Nuria de la Iglesia. Anna
   Esteve-Codina is funded by ISCIII/MINECO (PT17/0009/0019) and co-funded
   by FEDER. Marta Domenech is funded by ISCIII/AES (CM19/00068). Carmen
   Balana is funded by ISCIII/AES (INT19/00032).
CR Bleeker FE, 2010, ACTA NEUROPATHOL, V119, P487, DOI 10.1007/s00401-010-0645-6
   Bowman RL, 2017, NEURO-ONCOLOGY, V19, P139, DOI 10.1093/neuonc/now247
   Brat DJ, 2018, ACTA NEUROPATHOL, V136, P805, DOI 10.1007/s00401-018-1913-0
   Brennan CW, 2013, CELL, V155, P462, DOI 10.1016/j.cell.2013.09.034
   Cloughesy T, 2017, J CLIN ONCOL, V35, P343, DOI 10.1200/JCO.2015.64.7685
   Dobin A, 2013, BIOINFORMATICS, V29, P15, DOI 10.1093/bioinformatics/bts635
   Erdem-Eraslan L, 2016, CANCER RES, V76, P525, DOI 10.1158/0008-5472.CAN-15-0776
   Erdem-Eraslan L, 2013, J CLIN ONCOL, V31, P328, DOI 10.1200/JCO.2012.44.1444
   Esteller M, 1999, CANCER RES, V59, P793
   Esteve-Codina A, 2017, PLOS ONE, V12, DOI 10.1371/journal.pone.0170632
   Fedotova AA, 2017, ACTA NATURAE, V9, P47, DOI 10.32607/20758251-2017-9-2-47-58
   Freije WA, 2004, CANCER RES, V64, P6503, DOI 10.1158/0008-5472.CAN-04-0452
   Gao Y, 2018, EUR J CANCER, V94, P168, DOI 10.1016/j.ejca.2018.02.023
   Godard S, 2003, CANCER RES, V63, P6613
   Gravendeel LAM, 2012, BRIT J CANCER, V106, P538, DOI 10.1038/bjc.2011.547
   Gravendeel LAM, 2009, CANCER RES, V69, P9065, DOI 10.1158/0008-5472.CAN-09-2307
   Huse JT, 2011, GLIA, V59, P1190, DOI 10.1002/glia.21165
   Karcher S, 2006, INT J CANCER, V118, P2182, DOI 10.1002/ijc.21648
   Kosti I, 2016, SCI REP-UK, V6, DOI 10.1038/srep24799
   Li A, 2009, CANCER RES, V69, P2091, DOI 10.1158/0008-5472.CAN-08-2100
   Li B, 2011, BMC BIOINFORMATICS, V12, DOI 10.1186/1471-2105-12-323
   Liang Y, 2005, P NATL ACAD SCI USA, V102, P5814, DOI 10.1073/pnas.0402870102
   Liu YS, 2016, CELL, V165, P535, DOI 10.1016/j.cell.2016.03.014
   Louis DN, 2018, ACTA NEUROPATHOL, V135, P639, DOI 10.1007/s00401-018-1826-y
   Louis DN, 2018, ACTA NEUROPATHOL, V135, P481, DOI 10.1007/s00401-018-1808-0
   Louis DN, 2016, ACTA NEUROPATHOL, V131, P803, DOI 10.1007/s00401-016-1545-1
   Love MI, 2014, GENOME BIOL, V15, DOI 10.1186/s13059-014-0550-8
   Nigro JM, 2005, CANCER RES, V65, P1678, DOI 10.1158/0008-5472.CAN-04-2921
   Noushmehr H, 2010, CANCER CELL, V17, P510, DOI 10.1016/j.ccr.2010.03.017
   Nutt CL, 2003, CANCER RES, V63, P1602
   Phillips HS, 2006, CANCER CELL, V9, P157, DOI 10.1016/j.ccr.2006.02.019
   Rickman DS, 2001, CANCER RES, V61, P6885
   Sallinen SL, 2000, CANCER RES, V60, P6617
   Sandmann T, 2015, J CLIN ONCOL, V33, P2735, DOI 10.1200/JCO.2015.61.5005
   Schreck KC, 2019, CANCERS, V11, DOI 10.3390/cancers11091262
   Stransky N, 2014, NAT COMMUN, V5, DOI 10.1038/ncomms5846
   Stupp R, 2005, NEW ENGL J MED, V352, P987, DOI 10.1056/NEJMoa043330
   Turcan S, 2012, NATURE, V483, P479, DOI 10.1038/nature10866
   van der Laan MJ, 2007, STAT APPL GENET MOL, V6, DOI 10.2202/1544-6115.1309
   Verhaak RGW, 2010, CANCER CELL, V17, P98, DOI 10.1016/j.ccr.2009.12.020
   Vogel C, 2012, NAT REV GENET, V13, P227, DOI 10.1038/nrg3185
   Wang LG, 2012, BIOINFORMATICS, V28, P2184, DOI 10.1093/bioinformatics/bts356
   Wang QH, 2017, CANCER CELL, V32, P42, DOI 10.1016/j.ccell.2017.06.003
NR 43
TC 5
Z9 5
U1 1
U2 7
PU AMER ASSOC CANCER RESEARCH
PI PHILADELPHIA
PA 615 CHESTNUT ST, 17TH FLOOR, PHILADELPHIA, PA 19106-4404 USA
SN 1078-0432
EI 1557-3265
J9 CLIN CANCER RES
JI Clin. Cancer Res.
PD JAN 15
PY 2021
VL 27
IS 2
BP 645
EP 655
DI 10.1158/1078-0432.CCR-20-2141
PG 11
WC Oncology
WE Science Citation Index Expanded (SCI-EXPANDED)
SC Oncology
GA QG1CF
UT WOS:000617323400031
PM 33106291
OA Bronze, Green Accepted
DA 2024-03-10
ER

PT J
AU Zhang, XY
   He, XQ
   Li, Y
   Xu, YT
   Chen, WL
   Liu, X
   Hu, XY
   Xiong, L
   Xu, XM
AF Zhang, Xiaoyu
   He, Xiaoqin
   Li, Yue
   Xu, Yangtao
   Chen, Wenliang
   Liu, Xin
   Hu, Xinyao
   Xiong, Lin
   Xu, Ximing
TI MXD3 as an Immunological and Prognostic Factor From Pancancer Analysis
SO FRONTIERS IN MOLECULAR BIOSCIENCES
LA English
DT Article
DE MXD3; cancer; prognosis; methylation; immune; immune infiltrating cell
ID TARGETED THERAPY; MAD; METHYLATION; EXPRESSION; PATHWAY; CELLS; PD-1;
   MYC
AB MAX dimerization protein 3 (MXD3), a transcriptional regulator of the MXD3 superfamily, is a part of the MYC-MAX-MXD network. However, its role in tumors has been reported in several cancers, such as B-cell acute lymphoblastic leukemia, medulloblastoma, neuroblastoma, and glioblastoma. Based on TCGA and GEO data, our first pancancer study of MXD3 confirmed the high expression of MXD3 in cancer tissues. Our results revealed that patients suffering from cancers with higher MXD3 expression had poor OS, DSS, DFI, and PFI. We further explored the methylation status of the MXD3 gene body and gene promoter in cancer. Patients with a higher MXD3 gene body have better OS, while the prognosis of patients with a high MXD3 promoter is more complex. We also verified the differential expression of three clinical phenotypes of MXD3: age, sex, and tumor stage, in a variety of tumors, suggesting a correlation between MXD3 and clinical characteristics. We explored the negative relationship between MXD3 and TMB and MSI in most types of cancer, indicating the poor prognosis of patients with high MXD3 expression. We further investigated the relationship between MXD3 and immune infiltrating cells and identified the relationship between MXD3 and immune genes, immunosuppressive genes, and antigen-presenting genes. All of the above findings established a solid relationship between MXD3 and the immune environment and immune cells. These results demonstrated that MXD3 might also be a potential immune factor. We also found a higher expression of MXD3 and promoter according to the increasing glioma WHO grade or histologic types. Glioma patients with high MXD3 or MXD3 promoter expression had poor survival. Finally, we used IHC to verify the higher expression of MXD3 in glioma samples compared to normal samples. Our study shows that MXD3, as a poor prognostic factor, plays a significant role in many cancers, especially glioma. Although more clinical evidence for MXD3 as a clinical therapeutic target and an immunotherapy site is needed, MXD3 can play an important guiding role in multiple clinical treatments, including immunotherapy and demethylation therapy.
C1 [Zhang, Xiaoyu; He, Xiaoqin; Li, Yue; Xu, Yangtao; Chen, Wenliang; Liu, Xin; Hu, Xinyao; Xu, Ximing] Wuhan Univ, Renmin Hosp, Canc Ctr, Wuhan, Peoples R China.
   [Xiong, Lin] Wuhan Univ, Renmin Hosp, Dept Pathol, Wuhan, Peoples R China.
C3 Wuhan University; Wuhan University
RP Xu, XM (通讯作者)，Wuhan Univ, Renmin Hosp, Canc Ctr, Wuhan, Peoples R China.
EM doctorxu120@aliyun.com
RI Wang, Zixuan/HZJ-2348-2023; Zhang, xiaoyu/GXA-3206-2022; Zhang,
   Xiaoyu/GQQ-1959-2022; zhang, xiaoyu/HJI-4374-2023; xiaoyu,
   zhang/JXY-7226-2024; Zhang, xiaoyu/HTM-3222-2023; Zhang,
   Xiaoyu/ISV-0984-2023
CR Ahmadzadeh M, 2009, BLOOD, V114, P1537, DOI 10.1182/blood-2008-12-195792
   An X, 2019, MOL THER-NUCL ACIDS, V14, P80, DOI 10.1016/j.omtn.2018.11.003
   Ayer DE, 1996, MOL CELL BIOL, V16, P5772
   AYER DE, 1993, CELL, V72, P211, DOI 10.1016/0092-8674(93)90661-9
   Barisone GA, 2015, BLOOD CELL MOL DIS, V54, P329, DOI 10.1016/j.bcmd.2014.12.002
   Barisone GA, 2012, PLOS ONE, V7, DOI 10.1371/journal.pone.0038508
   Barroso-Sousa R, 2020, CLIN CANCER RES, V26, P2565, DOI 10.1158/1078-0432.CCR-19-3507
   Borst J, 2018, NAT REV IMMUNOL, V18, P635, DOI 10.1038/s41577-018-0044-0
   Cao R, 2021, CANCER IMMUNOL IMMUN, V70, P1, DOI 10.1007/s00262-020-02649-x
   Das PM, 2004, J CLIN ONCOL, V22, P4632, DOI 10.1200/JCO.2004.07.151
   Duong C, 2017, PEDIATR RES, V82, P527, DOI 10.1038/pr.2017.74
   Fang WF, 2019, CLIN CANCER RES, V25, P5015, DOI 10.1158/1078-0432.CCR-19-0585
   Farhood B, 2019, J CELL PHYSIOL, V234, P8509, DOI 10.1002/jcp.27782
   Fox EJ, 2003, BIOCHEM J, V370, P307, DOI 10.1042/BJ20021583
   Goodman AM, 2019, CANCER IMMUNOL RES, V7, P1570, DOI 10.1158/2326-6066.CIR-19-0149
   Grandori C, 2000, ANNU REV CELL DEV BI, V16, P653, DOI 10.1146/annurev.cellbio.16.1.653
   Greally M, 2019, CLIN CANCER RES, V25, P6160, DOI 10.1158/1078-0432.CCR-18-3603
   Hanse RJ, 2016, NAT MED, V22, P1342, DOI 10.1038/nm.4191
   Hassannia B, 2019, CANCER CELL, V35, P830, DOI 10.1016/j.ccell.2019.04.002
   Hou J, 2014, CANCER CELL, V25, P49, DOI 10.1016/j.ccr.2013.11.011
   Jemal A, 2011, CA-CANCER J CLIN, V61, P134, DOI [10.3322/caac.20107, 10.3322/caac.20115, 10.3322/caac.21492]
   KRETZNER L, 1992, NATURE, V359, P426, DOI 10.1038/359426a0
   Kwon J, 2020, CANCER DISCOV, V10, P26, DOI 10.1158/2159-8290.CD-19-0761
   Le DT, 2017, SCIENCE, V357, P409, DOI 10.1126/science.aan6733
   Lei X, 2020, CANCER LETT, V470, P126, DOI 10.1016/j.canlet.2019.11.009
   Levy JMM, 2017, NAT REV CANCER, V17, P528, DOI 10.1038/nrc.2017.53
   Li B, 2016, GENOME BIOL, V17, DOI 10.1186/s13059-016-1028-7
   Ngo T, 2014, BMC CELL BIOL, V15, DOI 10.1186/1471-2121-15-30
   Pleasance ED, 2010, NATURE, V463, P191, DOI 10.1038/nature08658
   Pleasance ED, 2010, NATURE, V463, P184, DOI 10.1038/nature08629
   Rehwinkel J, 2020, NAT REV IMMUNOL, V20, P537, DOI 10.1038/s41577-020-0288-3
   Samstein RM, 2019, NAT GENET, V51, P202, DOI 10.1038/s41588-018-0312-8
   Sánchez-Paulete AR, 2017, ANN ONCOL, V28, P44, DOI 10.1093/annonc/mdx237
   Satake N, 2014, BRIT J HAEMATOL, V167, P487, DOI 10.1111/bjh.13066
   Seymour DK, 2020, MOL BIOL EVOL, V37, P31, DOI 10.1093/molbev/msz195
   Shimasaki N, 2020, NAT REV DRUG DISCOV, V19, P200, DOI 10.1038/s41573-019-0052-1
   Ngo T, 2019, FRONT MOL BIOSCI, V6, DOI 10.3389/fmolb.2019.00005
   WCULEK SK, 2020, NAT REV IMMUNOL, V20, P7, DOI [10.1038/s41577-019-0210-z, DOI 10.1038/S41577-019-0210-Z]
   Wong RSY, 2011, J EXP CLIN CANC RES, V30, DOI 10.1186/1756-9966-30-87
   Yang XJ, 2014, CANCER CELL, V26, P577, DOI 10.1016/j.ccr.2014.07.028
   Yoshida S, 2020, NANOMED-NANOTECHNOL, V24, DOI 10.1016/j.nano.2019.102127
   Yun JS, 2007, MOL CELL BIOL, V27, P8178, DOI 10.1128/MCB.00656-06
   Zeng DQ, 2019, CANCER IMMUNOL RES, V7, P737, DOI 10.1158/2326-6066.CIR-18-0436
   Zhang S, 2009, BIOCHEM BIOPH RES CO, V384, P405, DOI 10.1016/j.bbrc.2009.04.134
NR 44
TC 1
Z9 1
U1 1
U2 19
PU FRONTIERS MEDIA SA
PI LAUSANNE
PA AVENUE DU TRIBUNAL FEDERAL 34, LAUSANNE, CH-1015, SWITZERLAND
EI 2296-889X
J9 FRONT MOL BIOSCI
JI Front. Mol. Biosci.
PD NOV 11
PY 2021
VL 8
AR 702206
DI 10.3389/fmolb.2021.702206
PG 20
WC Biochemistry & Molecular Biology
WE Science Citation Index Expanded (SCI-EXPANDED)
SC Biochemistry & Molecular Biology
GA XL1CP
UT WOS:000727889700001
PM 34859046
OA gold, Green Published
DA 2024-03-10
ER

PT J
AU Kamide, T
   Nakada, M
   Hayashi, Y
   Suzuki, T
   Hayashi, Y
   Uchiyama, N
   Kijima, T
   Hamada, J
AF Kamide, Tomoya
   Nakada, Mitsutoshi
   Hayashi, Yutaka
   Suzuki, Tomohide
   Hayashi, Yasuhiko
   Uchiyama, Naoyuki
   Kijima, Tamotsu
   Hamada, Jun-ichiro
TI Radiation-induced cerebellar high-grade glioma accompanied by meningioma
   and cavernoma 29 years after the treatment of medulloblastoma: a case
   report
SO JOURNAL OF NEURO-ONCOLOGY
LA English
DT Article
DE Radiation-induced tumor; High-grade glioma; Meningioma; Cavernoma; MGMT
ID MGMT PROMOTER METHYLATION; 5-AMINOLEVULINIC ACID; CRANIAL IRRADIATION;
   GLIOBLASTOMA; TEMOZOLOMIDE; RESECTION; RADIOTHERAPY; THERAPY; BRAIN
AB Here, we report the case of a patient with cerebellar high-grade glioma that developed after the patient underwent treatment for medulloblastoma. A 34-year-old man visited our hospital with complaints of dizziness and truncal ataxia. Magnetic resonance image showed a cerebellar tumor with multiple cavernomas and two lesions that were suspected to be meningiomas. The cerebellar tumor was surgically removed. According to pathological examination, the tumor was a high-grade glioma that was positive for methylated O-6-methylguanine-DNA methyltransferase promoter. In the past, he had received radiotherapy at the age of 5, after which he was operated for desmoplastic medulloblastoma in his right cerebellar hemisphere. Seven years after the initial therapy, cavernoma-induced intracerebral hemorrhage of the right temporal lobe was noted. To our knowledge, this is the first case of radiation-induced double intracranial tumors accompanied by symptomatic cavernoma.
C1 [Kamide, Tomoya; Nakada, Mitsutoshi; Hayashi, Yutaka; Suzuki, Tomohide; Hayashi, Yasuhiko; Uchiyama, Naoyuki; Kijima, Tamotsu; Hamada, Jun-ichiro] Kanazawa Univ, Grad Sch Med Sci, Dept Neurosurg, Div Neurosci, Kanazawa, Ishikawa 9208641, Japan.
C3 Kanazawa University
RP Nakada, M (通讯作者)，Kanazawa Univ, Grad Sch Med Sci, Dept Neurosurg, Div Neurosci, 13-1 Takaramachi, Kanazawa, Ishikawa 9208641, Japan.
EM nakada@ns.m.kanazawa-u.ac.jp
RI Nakada, Mitsutoshi/B-2790-2012
CR Brandes AA, 2009, CANCER-AM CANCER SOC, V115, P3512, DOI 10.1002/cncr.24406
   Burn S, 2007, J NEUROSURG, V106, P379, DOI 10.3171/ped.2007.106.5.379
   CAHAN WG, 1948, CANCER, V1, P3, DOI 10.1002/1097-0142(194805)1:1<3::AID-CNCR2820010103>3.0.CO;2-7
   Crawford JR, 2007, LANCET NEUROL, V6, P1073, DOI 10.1016/S1474-4422(07)70289-2
   de Bont JM, 2008, NEURO-ONCOLOGY, V10, P1040, DOI 10.1215/15228517-2008-059
   Furuta T, 1998, CLIN NEUROL NEUROSUR, V100, P56, DOI 10.1016/S0303-8467(97)00122-4
   Gessi M, 2008, NEUROPATHOLOGY, V28, P633, DOI 10.1111/j.1440-1789.2008.00900.x
   Heckl S, 2002, CANCER, V94, P3285, DOI 10.1002/cncr.10596
   Hegi ME, 2004, CLIN CANCER RES, V10, P1871, DOI 10.1158/1078-0432.CCR-03-0384
   Hegi ME, 2005, NEW ENGL J MED, V352, P997, DOI 10.1056/NEJMoa043331
   Hegi ME, 2008, J CLIN ONCOL, V26, P4189, DOI 10.1200/JCO.2007.11.5964
   Herman JG, 1996, P NATL ACAD SCI USA, V93, P9821, DOI 10.1073/pnas.93.18.9821
   Ishihara R, 2007, NEUROL MED-CHIR, V47, P53, DOI 10.2176/nmc.47.53
   Ishii D, 2007, NEUROL MED-CHIR, V47, P341, DOI 10.2176/nmc.47.341
   Jain R, 2005, AM J NEURORADIOL, V26, P1158
   Leonard JM, 2008, J CELL BIOL, V183, P385, DOI 10.1083/jcb.200804042
   Lew SM, 2006, J NEUROSURG, V104, P103, DOI 10.3171/ped.2006.104.2.103
   Makidono A, 2009, CHILD NERV SYST, V25, P713, DOI 10.1007/s00381-009-0829-3
   Palmisano WA, 2000, CANCER RES, V60, P5954
   Pettorini BL, 2008, CHILD NERV SYST, V24, P793, DOI 10.1007/s00381-008-0631-7
   Salvati M, 2008, J NEURO-ONCOL, V89, P169, DOI 10.1007/s11060-008-9565-x
   Sasayama T, 2008, J NEURO-ONCOL, V88, P315, DOI 10.1007/s11060-008-9570-0
   Strojan P, 2000, INT J RADIAT ONCOL, V48, P65, DOI 10.1016/S0360-3016(00)00609-X
   Stummer W, 2006, LANCET ONCOL, V7, P392, DOI 10.1016/S1470-2045(06)70665-9
   Stummer W, 2000, J NEUROSURG, V93, P1003, DOI 10.3171/jns.2000.93.6.1003
   Tsutsumi S, 2009, J CLIN NEUROSCI, V16, P1086, DOI 10.1016/j.jocn.2008.07.089
   Utsuki S, 2007, NEUROL MED-CHIR, V47, P210, DOI 10.2176/nmc.47.210
NR 27
TC 13
Z9 15
U1 0
U2 4
PU SPRINGER
PI NEW YORK
PA 233 SPRING ST, NEW YORK, NY 10013 USA
SN 0167-594X
EI 1573-7373
J9 J NEURO-ONCOL
JI J. Neuro-Oncol.
PD NOV
PY 2010
VL 100
IS 2
BP 299
EP 303
DI 10.1007/s11060-010-0166-0
PG 5
WC Oncology; Clinical Neurology
WE Science Citation Index Expanded (SCI-EXPANDED)
SC Oncology; Neurosciences & Neurology
GA 682BP
UT WOS:000284373800020
PM 20354758
DA 2024-03-10
ER

PT J
AU Bhavya, B
   Anand, CR
   Madhusoodanan, UK
   Rajalakshmi, P
   Krishnakumar, K
   Easwer, HV
   Deepti, AN
   Gopala, S
AF Bhavya, Bharathan
   Anand, C. R.
   Madhusoodanan, U. K.
   Rajalakshmi, P.
   Krishnakumar, K.
   Easwer, H. V.
   Deepti, A. N.
   Gopala, Srinivas
TI To be Wild or Mutant: Role of Isocitrate Dehydrogenase 1 (IDH1) and
   2-Hydroxy Glutarate (2-HG) in Gliomagenesis and Treatment Outcome in
   Glioma
SO CELLULAR AND MOLECULAR NEUROBIOLOGY
LA English
DT Review
DE Mutant IDH1; Glioma; 2-HG; Tumorigenesis
ID PREDICT LONGER SURVIVAL; R132H MUTATION; GLIOBLASTOMA; METHYLATION;
   TEMOZOLOMIDE; GROWTH; CELLS; (R)-2-HYDROXYGLUTARATE; PROLIFERATION;
   EPIGENETICS
AB Molecular and clinical research based on isocitrate dehydrogenase (IDH) mutations is much sought after in glioma research since a decade of its discovery in 2008. IDH enzyme normally catalyzes isocitrate to alpha-keto-glutarate (alpha-KG), but once the gene is mutated it produces an 'oncometabolite', 2-hydroxyglutarate (2-HG). 2-HG is proposed to inhibit alpha-KG-dependent dioxygenases and also blocks cellular differentiation. Here, we discuss the role of the IDH1 mutation in gliomagenesis. The review also focuses on the effect of 2-HG on glioma epigenetics, the cellular signaling involved in IDH1 mutant glioma cells and the therapeutic response seen in mutant IDH1(mIDH1) harboring glioma patients in comparison to the patients with wild-type IDH1. The review encompasses the debatable impacts of the mutation on immune microenvironment a propos of various mIDH1 inhibitors in practice or in trials. Recent studies revealing the relation of IDH mutation with the immune microenvironment and inflammatory status in untreated versus treated glioblastoma patients are highlighted with respect to prospective therapeutic targets. Also at the molecular level, the association of mIDH1/2-HG with the intracellular components such as mitochondria and other neighboring cells is discussed.
C1 [Bhavya, Bharathan; Anand, C. R.; Madhusoodanan, U. K.; Gopala, Srinivas] Sree Chitra Tirunal Inst Med Sci & Technol, Dept Biochem, Trivandrum 695011, Kerala, India.
   [Rajalakshmi, P.; Deepti, A. N.] Sree Chitra Tirunal Inst Med Sci & Technol, Dept Pathol, Trivandrum 695011, Kerala, India.
   [Krishnakumar, K.; Easwer, H. V.] Sree Chitra Tirunal Inst Med Sci & Technol, Dept Neurosurg, Trivandrum 695011, Kerala, India.
C3 Department of Science & Technology (India); Sree Chitra Tirunal
   Institute for Medical Sciences Technology (SCTIMST); Department of
   Science & Technology (India); Sree Chitra Tirunal Institute for Medical
   Sciences Technology (SCTIMST); Department of Science & Technology
   (India); Sree Chitra Tirunal Institute for Medical Sciences Technology
   (SCTIMST)
RP Gopala, S (通讯作者)，Sree Chitra Tirunal Inst Med Sci & Technol, Dept Biochem, Trivandrum 695011, Kerala, India.
EM srinivasg@sctimst.ac.in
RI Reghuvaran, Anand/O-4160-2014
OI Reghuvaran, Anand/0000-0002-5656-0205; Gopala,
   Srinivas/0000-0001-5885-6256
FU Department of Science and Technology, India [IF150784]; Council of
   Scientific and Industrial Research Government of India
   [09/523(0082)/2014-EMR-1]
FX The authors would like to acknowledge Dr. Cibin TR for his valuable
   inputs and suggestions towards the final drafting of the manuscript. BB
   would like to thank Department of Science and Technology, India for
   providing the Inspire Fellowship (IF150784). ACR acknowledges Council of
   Scientific and Industrial Research (09/523(0082)/2014-EMR-1) Government
   of India for Research Fellowship.
CR Akkari L, 2020, SCI TRANSL MED, V12, DOI 10.1126/scitranslmed.aaw7843
   Amelot A, 2015, PLOS ONE, V10, DOI 10.1371/journal.pone.0130596
   Annovazzi L, 2018, ONCOL LETT, V15, P998, DOI 10.3892/ol.2017.7386
   [Anonymous], CANCERS BASEL
   [Anonymous], EVOLUT MOL BIOL BRAI
   [Anonymous], CANCERS BASEL
   [Anonymous], PLOS ONE
   [Anonymous], BRAIN SPINAL TUMORSP
   Berghoff AS, 2017, NEURO-ONCOLOGY, V19, P1460, DOI 10.1093/neuonc/nox054
   Bralten Linda B C, 2011, Cancers (Basel), V3, P1129, DOI 10.3390/cancers3011129
   Bunse L, 2018, NAT MED, V24, P1192, DOI 10.1038/s41591-018-0095-6
   Chen XY, 2018, NAT COMMUN, V9, DOI 10.1038/s41467-018-05373-4
   Choi BD, 2017, TRANSL CANCER RES, V6, pS253, DOI 10.21037/tcr.2017.09.37
   Circu ML, 2012, BBA-MOL CELL RES, V1823, P1767, DOI 10.1016/j.bbamcr.2012.06.019
   Cohen AL, 2013, CURR NEUROL NEUROSCI, V13, DOI 10.1007/s11910-013-0345-4
   Combs SE, 2011, RADIAT ONCOL, V6, DOI 10.1186/1748-717X-6-115
   Costantini B, 2013, HAEMATOLOGICA, V98, P1196, DOI 10.3324/haematol.2012.074823
   Crespo I, 2015, AM J PATHOL, V185, P1820, DOI 10.1016/j.ajpath.2015.02.023
   Cui DM, 2016, INT J BIOCHEM CELL B, V73, P72, DOI 10.1016/j.biocel.2016.02.007
   Dang L, 2016, ANN ONCOL, V27, P599, DOI 10.1093/annonc/mdw013
   Dang L, 2009, NATURE, V462, P739, DOI 10.1038/nature08617
   Gagné LM, 2017, TRENDS CELL BIOL, V27, P738, DOI 10.1016/j.tcb.2017.06.002
   Garrett M, 2018, CANCER METAB, V6, DOI 10.1186/s40170-018-0177-4
   Golub D., 2019, Front Oncol
   Grassian AR, 2014, CANCER RES, V74, P3317, DOI 10.1158/0008-5472.CAN-14-0772-T
   Han CH, 2017, CHIN CLIN ONCOL, V6, DOI 10.21037/cco.2017.06.11
   Hartmann C, 2011, CLIN CANCER RES, V17, P4588, DOI 10.1158/1078-0432.CCR-10-3194
   Houillier C, 2010, NEUROLOGY, V75, P1560, DOI 10.1212/WNL.0b013e3181f96282
   Jiang B, 2018, J BIOL CHEM, V293, P9747, DOI 10.1074/jbc.RA117.001385
   Kaur B, 2005, NEURO-ONCOLOGY, V7, P134, DOI 10.1215/S1152851704001115
   Kessler J, 2015, RADIOTHER ONCOL, V116, P381, DOI 10.1016/j.radonc.2015.08.007
   Kickingereder P, 2015, SCI REP-UK, V5, DOI 10.1038/srep16238
   Koivunen P, 2012, NATURE, V483, P485, DOI 10.1038/nature10898
   Kranendijk M, 2012, J INHERIT METAB DIS, V35, P571, DOI 10.1007/s10545-012-9462-5
   Krell D, 2011, PLOS ONE, V6, DOI 10.1371/journal.pone.0019868
   Li F, 2015, MOL CELL, V60, P661, DOI 10.1016/j.molcel.2015.10.017
   Li S, 2019, MOL MED REP, V19, P2509, DOI 10.3892/mmr.2019.9903
   Liu AZ, 2016, FRONT ONCOL, V6, DOI 10.3389/fonc.2016.00016
   Liu PS, 2017, NAT IMMUNOL, V18, P985, DOI 10.1038/ni.3796
   Losman JA, 2013, GENE DEV, V27, P836, DOI 10.1101/gad.217406.113
   Louis DN, 2016, ACTA NEUROPATHOL, V131, P803, DOI 10.1007/s00401-016-1545-1
   Molenaar RJ, 2018, ONCOGENE, V37, P1949, DOI 10.1038/s41388-017-0077-z
   Molenaar RJ, 2014, NEURO-ONCOLOGY, V16, P1263, DOI 10.1093/neuonc/nou005
   Muller PAJ, 2013, NAT CELL BIOL, V15, P2, DOI 10.1038/ncb2641
   Myung JK, 2014, TRANSL ONCOL, V7, P712, DOI 10.1016/j.tranon.2014.10.002
   Nagpal J, 2006, ANTICANCER RES, V26, P4633
   Nasser MM, 2018, CELL MOL NEUROBIOL, V38, P393, DOI 10.1007/s10571-017-0498-9
   Navis AC, 2013, ACTA NEUROPATHOL COM, V1, DOI 10.1186/2051-5960-1-18
   Nobusawa S, 2009, CLIN CANCER RES, V15, P6002, DOI 10.1158/1078-0432.CCR-09-0715
   Núñez FJ, 2019, SCI TRANSL MED, V11, DOI 10.1126/scitranslmed.aaq1427
   Ohba S, 2016, NEUROL MED-CHIR, V56, P170, DOI 10.2176/nmc.ra.2015-0322
   Ohgaki H, 2013, CLIN CANCER RES, V19, P764, DOI 10.1158/1078-0432.CCR-12-3002
   Osuka S, 2017, J CLIN INVEST, V127, P415, DOI 10.1172/JCI89587
   Oyan B, 2015, J CLIN ONCOL, V33, DOI 10.1200/jco.2015.33.15_suppl.e13058
   Park JK, 2010, J CLIN ONCOL, V28, P3838, DOI 10.1200/JCO.2010.30.0582
   Parsons DW, 2008, SCIENCE, V321, P1807, DOI 10.1126/science.1164382
   Pellegatta S, 2015, ACTA NEUROPATHOL COM, V3, DOI 10.1186/s40478-014-0180-0
   Philip B, 2018, CELL REP, V23, P1553, DOI 10.1016/j.celrep.2018.03.133
   Polivka Jiri Jr, 2018, Oncotarget, V9, P16462, DOI 10.18632/oncotarget.24536
   Qi ST, 2012, CANCER SCI, V103, P269, DOI 10.1111/j.1349-7006.2011.02134.x
   Rasmussen KD, 2016, GENE DEV, V30, P733, DOI 10.1101/gad.276568.115
   Richardson LG, 2019, TRANSL CANCER RES, V8, pS167, DOI 10.21037/tcr.2019.01.08
   Richterova R, 2016, NEUROONCOL NEWER DEV
   Rohle D, 2013, SCIENCE, V340, P626, DOI 10.1126/science.1236062
   Rosiak K, 2016, PLOS ONE, V11, DOI 10.1371/journal.pone.0154726
   Semukunzi H, 2017, BIOMED PHARMACOTHER, V89, P805, DOI 10.1016/j.biopha.2017.02.083
   Shi JL, 2015, TUMOR BIOL, V36, P655, DOI 10.1007/s13277-014-2644-z
   Shi JL, 2014, NEUROL SCI, V35, P839, DOI 10.1007/s10072-013-1607-2
   Shim EH, 2014, CANCER DISCOV, V4, P1290, DOI 10.1158/2159-8290.CD-13-0696
   Singh A, 2017, NEUROPATHOLOGY, V37, P582, DOI 10.1111/neup.12401
   Smolkova K., 2012, International Journal of Cell Biology
   Struys EA, 2006, J INHERIT METAB DIS, V29, P21, DOI 10.1007/s10545-006-0317-9
   Stuani L, 2017, BLOOD, V130
   Stupp R, 2009, LANCET ONCOL, V10, P459, DOI 10.1016/S1470-2045(09)70025-7
   Sunny J, 2018, CAN CON EL COMP EN
   Szulzewsky F, 2015, PLOS ONE, V10, DOI 10.1371/journal.pone.0116644
   Urban DJ, 2017, SCI REP-UK, V7, DOI 10.1038/s41598-017-12630-x
   Waitkus MS, 2016, NEURO-ONCOLOGY, V18, P16, DOI 10.1093/neuonc/nov136
   Wang GL, 2014, MOL MED REP, V9, P1799, DOI 10.3892/mmr.2014.2052
   Wang L, 2018, CANCER MANAG RES, V10, P6409, DOI 10.2147/CMAR.S183293
   Watanabe T, 2009, AM J PATHOL, V174, P1149, DOI 10.2353/ajpath.2009.080958
   Williams SC, 2011, ACTA NEUROPATHOL, V121, P279, DOI 10.1007/s00401-010-0790-y
   Wong CC, 2017, ONCOGENE, V36, P3359, DOI 10.1038/onc.2016.485
   Xu X, 2004, J BIOL CHEM, V279, P33946, DOI 10.1074/jbc.M404298200
   Yalaza C, 2017, ANN CLIN LAB SCI, V47, P362
   Yan H, 2009, NEW ENGL J MED, V360, P765, DOI 10.1056/NEJMoa0808710
   Yang H, 2012, CLIN CANCER RES, V18, P5562, DOI 10.1158/1078-0432.CCR-12-1773
   Yao Q, 2018, INT J ONCOL, V52, P270, DOI 10.3892/ijo.2017.4186
   Zhang K, 2013, FAM CANCER, V12, P449, DOI 10.1007/s10689-013-9607-1
   Zhang XR, 2016, NEURO-ONCOLOGY, V18, P1402, DOI 10.1093/neuonc/now061
   Zhao SM, 2009, SCIENCE, V324, P261, DOI 10.1126/science.1170944
NR 91
TC 19
Z9 21
U1 1
U2 19
PU SPRINGER/PLENUM PUBLISHERS
PI NEW YORK
PA 233 SPRING ST, NEW YORK, NY 10013 USA
SN 0272-4340
EI 1573-6830
J9 CELL MOL NEUROBIOL
JI Cell. Mol. Neurobiol.
PD JAN
PY 2020
VL 40
IS 1
BP 53
EP 63
DI 10.1007/s10571-019-00730-3
PG 11
WC Cell Biology; Neurosciences
WE Science Citation Index Expanded (SCI-EXPANDED)
SC Cell Biology; Neurosciences & Neurology
GA KJ0QL
UT WOS:000511762600004
PM 31485826
DA 2024-03-10
ER

PT J
AU Chen, YY
   Ho, HL
   Lin, SC
   Ho, TDH
   Hsu, CY
AF Chen, Yen-Ying
   Ho, Hsiang-Ling
   Lin, Shih-Chieh
   Ho, Tiffany Dai-Hwa
   Hsu, Chih-Yi
TI Upregulation of miR-125b, miR-181d, and miR-221 Predicts Poor Prognosis
   in <i>MGMT</i> Promoter-Unmethylated Glioblastoma Patients
SO AMERICAN JOURNAL OF CLINICAL PATHOLOGY
LA English
DT Article
DE Glioblastoma; microRNA; MGMT; Methylation; Prognosis
ID TEMOZOLOMIDE RESISTANCE; ADJUVANT TEMOZOLOMIDE; STEM-CELLS; EXPRESSION;
   GLIOMA; PROLIFERATION; APOPTOSIS; RADIOTHERAPY; METHYLATION; SUPPRESSION
AB To evaluate the prognostic values of microRNAs (miRNAs) in glioblastoma, and to see if there is an association between miRNAs and MGMT promoter methylation status.
   We collected paraffin blocks from resection specimens from 114 glioblastoma patients who had received temozolomide treatment and radiotherapy. Real-time quantitative PCR was performed to determine the expression levels of five miRNAs.
   Upregulation of miR 125b-5p, miR 181d-3p, miR 221-3p, miR-222-3p, and miR 224-5p was observed in 13.2%, 5.3%, 12.3%, 32.5%, and 78.9% of the cases, respectively. The expression level of miRNAs was not significantly different in tumors with MGMT promoter methylation vs tumors without such methylation. Upregulation of miR 125b-5p, miR 181d-3p, or miR 221-3p was significantly associated with shorter survival in MGMT-unmethylated glioblastoma patients.
   miR 125b-5p, miR 181d-3p, and miR 221-3p are useful in predicting poor prognosis in patients with MGMT-unmethylated glioblastomas.
C1 [Chen, Yen-Ying; Ho, Hsiang-Ling; Lin, Shih-Chieh; Hsu, Chih-Yi] Taipei Vet Gen Hosp, Dept Pathol & Lab Med, 201,Sec 2,Shih Pai Rd, Taipei 112, peoples r china.
   [Chen, Yen-Ying; Ho, Hsiang-Ling; Lin, Shih-Chieh; Hsu, Chih-Yi] Natl Yang Ming Univ, Sch Med, Taipei, peoples r china.
   [Ho, Tiffany Dai-Hwa] Duke Univ, Dept Comp Sci, Durham, NC 27706 USA.
   [Ho, Tiffany Dai-Hwa] Duke Univ, Dept Stat, Durham, NC USA.
   [Hsu, Chih-Yi] Natl Taipei Univ Nursing & Hlth Sci, Coll Nursing, Taipei, peoples r china.
C3 Taipei Veterans General Hospital; National Yang Ming Chiao Tung
   University; Duke University; Duke University; National Taipei University
   of Nursing & Health Science (NTUNHS)
RP Hsu, CY (通讯作者)，Taipei Vet Gen Hosp, Dept Pathol & Lab Med, 201,Sec 2,Shih Pai Rd, Taipei 112, peoples r china.
EM cyhsu@vghtpe.gov.tw
RI ravegnini, gloria/K-1330-2016
OI ravegnini, gloria/0000-0002-7774-402X
FU Ministry of Science and Technology, peoples r china [MOST 104-2320-B-075-003,
   MOST 104-2320-B-075-004]; Taipei Veterans General Hospital [V105C-185,
   V105C-187, V106C-037]
FX This work was supported by Ministry of Science and Technology, peoples r china
   (grant numbers MOST 104-2320-B-075-003, MOST 104-2320-B-075-004); and
   Taipei Veterans General Hospital (grant numbers V105C-185, V105C-187,
   V106C-037).
CR Blough MD, 2007, CANCER RES, V67, P580, DOI 10.1158/0008-5472.CAN-06-2782
   Cheng W, 2015, ONCOTARGET, V6, P29285, DOI 10.18632/oncotarget.4978
   Ciafrè SA, 2005, BIOCHEM BIOPH RES CO, V334, P1351, DOI 10.1016/j.bbrc.2005.07.030
   Crone TM, 1996, MUTAT RES-DNA REPAIR, V363, P15, DOI 10.1016/0921-8777(95)00058-5
   Furnari FB, 2007, GENE DEV, V21, P2683, DOI 10.1101/gad.1596707
   Gao XC, 2014, CANCER LETT, V353, P25, DOI 10.1016/j.canlet.2014.07.011
   Haemmig S, 2014, CELL DEATH DIS, V5, DOI 10.1038/cddis.2014.245
   Hegi ME, 2005, NEW ENGL J MED, V352, P997, DOI 10.1056/NEJMoa043331
   Hsu CY, 2015, J NEURO-ONCOL, V122, P179, DOI 10.1007/s11060-014-1701-1
   IMAI Y, 1995, CARCINOGENESIS, V16, P2441
   Khalil S, 2016, ONCOTARGET, V7, P28195, DOI 10.18632/oncotarget.8618
   Kim SW, 2012, P NATL ACAD SCI USA, V109, P7865, DOI 10.1073/pnas.1200081109
   Kitange GJ, 2012, CLIN CANCER RES, V18, P4070, DOI 10.1158/1078-0432.CCR-12-0560
   Kreth S, 2013, ACTA NEUROPATHOL, V125, P671, DOI 10.1007/s00401-013-1081-1
   Kushwaha D, 2014, ONCOTARGET, V5, P4026, DOI 10.18632/oncotarget.1974
   Le MTN, 2011, PLOS GENET, V7, DOI 10.1371/journal.pgen.1002242
   Li XX, 2016, MOL NEUROBIOL, V53, P577, DOI 10.1007/s12035-014-9017-x
   Quintavalle C, 2013, PLOS ONE, V8, DOI 10.1371/journal.pone.0074466
   Ramalho-Carvalho J, 2013, PLOS ONE, V8, DOI 10.1371/journal.pone.0058206
   Song MK, 2013, TOXICOL APPL PHARM, V273, P130, DOI 10.1016/j.taap.2013.08.016
   Stupp R, 2005, NEW ENGL J MED, V352, P987, DOI 10.1056/NEJMoa043330
   Stupp R, 2009, LANCET ONCOL, V10, P459, DOI 10.1016/S1470-2045(09)70025-7
   Upraity S, 2014, BIOCHEM BIOPH RES CO, V448, P225, DOI 10.1016/j.bbrc.2014.04.095
   Wan Y, 2014, NEUROREPORT, V25, P289, DOI 10.1097/WNR.0000000000000085
   Wang XF, 2012, J CANCER RES CLIN, V138, P573, DOI 10.1007/s00432-011-1114-x
   Wu N, 2013, BRIT J CANCER, V109, P2853, DOI 10.1038/bjc.2013.672
   Wu N, 2012, FEBS LETT, V586, P3831, DOI 10.1016/j.febslet.2012.08.023
   Xia HF, 2009, CELL PHYSIOL BIOCHEM, V23, P347, DOI 10.1159/000218181
   Yang JK, 2017, J NEURO-ONCOL, V131, P255, DOI 10.1007/s11060-016-2308-5
   Zhang CZ, 2010, MOL CANCER, V9, DOI 10.1186/1476-4598-9-229
   Zhang CZ, 2009, INT J ONCOL, V34, P1653, DOI 10.3892/ijo_00000296
   Zhang JX, 2010, INT J ONCOL, V36, P913, DOI 10.3892/ijo_00000570
   Zhang W, 2012, NEURO-ONCOLOGY, V14, P712, DOI 10.1093/neuonc/nos089
   Zhao W, 2005, J BIOCHEM, V137, P431, DOI 10.1093/jb/mvi048
   Zhou M, 2010, J BIOL CHEM, V285, P21496, DOI 10.1074/jbc.M109.083337
NR 35
TC 24
Z9 25
U1 0
U2 6
PU OXFORD UNIV PRESS INC
PI CARY
PA JOURNALS DEPT, 2001 EVANS RD, CARY, NC 27513 USA
SN 0002-9173
EI 1943-7722
J9 AM J CLIN PATHOL
JI Am. J. Clin. Pathol.
PD MAY
PY 2018
VL 149
IS 5
BP 412
EP 417
DI 10.1093/ajcp/aqy008
PG 6
WC Pathology
WE Science Citation Index Expanded (SCI-EXPANDED)
SC Pathology
GA GC0FX
UT WOS:000429453400006
PM 29538610
OA Bronze
DA 2024-03-10
ER

PT J
AU Liang, BB
   Wang, YH
   Huang, JJ
   Lin, S
   Mao, GC
   Zhou, ZJ
   Yan, WJ
   Shan, CY
   Wu, HZ
   Etcheverry, A
   He, YL
   Liu, FF
   Kang, HF
   Yin, AA
   Zhang, SQ
AF Liang, Bao-Bao
   Wang, Yu-Hong
   Huang, Jing-Jing
   Lin, Shuai
   Mao, Guo-Chao
   Zhou, Zhang-Jian
   Yan, Wan-Jun
   Shan, Chang-You
   Wu, Hui-Zi
   Etcheverry, Amandine
   He, Ya-Long
   Liu, Fang-Fang
   Kang, Hua-Feng
   Yin, An-An
   Zhang, Shu-Qun
TI Genome-wide DNA methylation analysis identifies potent CpG signature for
   temzolomide response in non-G-CIMP glioblastomas with unmethylated MGMT
   promoter: MGMT-dependent roles of GPR81
SO CNS NEUROSCIENCE & THERAPEUTICS
LA English
DT Article; Early Access
DE DNA methylation; glioblastoma; predictive biomarker; temozolomide;
   unmethylated MGMT
ID GLIOMA; PHENOTYPE; TEMOZOLOMIDE; SENSITIVITY; LANDSCAPE; PROGNOSIS;
   PREDICTS; SURVIVAL; THERAPY
AB Purposes: To identify potent DNA methylation candidates that could predict response to temozolomide (TMZ) in glioblastomas (GBMs) that do not have glioma-CpGs island methylator phenotype (G-CIMP) but have an unmethylated promoter of O-6-methylguanine-DNA methyltransferase (unMGMT).Methods: The discovery-validation approach was planned incorporating a series of G-CIMP-/unMGMT GBM cohorts with DNA methylation microarray data and clinical information, to construct multi-CpG prediction models. Different bioinformatic and experimental analyses were performed for biological exploration.Results: By analyzing discovery sets with radiotherapy (RT) plus TMZ versus RT alone, we identified a panel of 64 TMZ efficacy-related CpGs, from which a 10-CpG risk signature was further constructed. Both the 64-CpG panel and the 10-CpG risk signature were validated showing significant correlations with overall survival of G-CIMP-/unMGMT GBMs when treated with RT/TMZ, rather than RT alone. The 10-CpG risk signature was further observed for aiding TMZ choice by distinguishing differential outcomes to RT/TMZ versus RT within each risk subgroup. Functional studies on GPR81, the gene harboring one of the 10 CpGs, indicated its distinct impacts on TMZ resistance in GBM cells, which may be dependent on the status of MGMT expression.Conclusions: The 64 TMZ efficacy-related CpGs and in particular the 10-CpG risk signature may serve as promising predictive biomarker candidates for guiding optimal usage of TMZ in G-CIMP-/unMGMT GBMs.
C1 [Liang, Bao-Bao; Lin, Shuai; Mao, Guo-Chao; Zhou, Zhang-Jian; Yan, Wan-Jun; Shan, Chang-You; Wu, Hui-Zi; Kang, Hua-Feng; Zhang, Shu-Qun] Xi An Jiao Tong Univ, Dept Oncol, Affiliated Hosp 2, Xian, Shaanxi, Peoples R China.
   [Wang, Yu-Hong] Chinese Peoples Liberat Army Gen Hosp, Emergency Dept, Med Ctr 7, Beijing, Peoples R China.
   [Huang, Jing-Jing] Xi An Jiao Tong Univ, Dept Pediat Surg, Affiliated Hosp 2, Xian, Shaanxi, Peoples R China.
   [Etcheverry, Amandine] Inst Genet & Dev Rennes IGdR, CNRS, UMR 6290, Rennes, France.
   [He, Ya-Long] Air Force Med Univ, Xijing Hosp, Dept Neurosurg, Xian, Peoples R China.
   [Liu, Fang-Fang] Air Force Med Univ, Inst Neurosci, Coll Basic Med, Xian, Peoples R China.
   [Yin, An-An] Air Force Med Univ, Dept Biochem & Mol Biol, Xian, Peoples R China.
   [Yin, An-An] Air Force Med Univ, Xijing Hosp, Dept Plast & Reconstruct Surg, Xian, Peoples R China.
   [Yin, An-An] Air Force Med Univ, Dept Biochem & Mol Biol, Changle West Rd 169, Xian 710032, Peoples R China.
   [Yin, An-An] Air Force Med Univ, Xijing Hosp, Dept Plast & Reconstruct Surg, Changle West Rd 169, Xian 710032, Peoples R China.
   [Liu, Fang-Fang] Air Force Med Univ, Inst Neurosci, Coll Basic Med, Changle West Rd 169, Xian 710032, Peoples R China.
   [Zhang, Shu-Qun] Xi An Jiao Tong Univ, Dept Oncol, Affiliated Hosp 2, 157 Xi Wu Rd, Xian 710004, Peoples R China.
C3 Xi'an Jiaotong University; Chinese People's Liberation Army General
   Hospital; Seventh Medical Center of Chinese PLA General Hospital; Xi'an
   Jiaotong University; Universite de Rennes; Centre National de la
   Recherche Scientifique (CNRS); CNRS - National Institute for Biology
   (INSB); Air Force Military Medical University; Air Force Military
   Medical University; Air Force Military Medical University; Air Force
   Military Medical University; Air Force Military Medical University; Air
   Force Military Medical University; Air Force Military Medical
   University; Xi'an Jiaotong University
RP Yin, AA (通讯作者)，Air Force Med Univ, Dept Biochem & Mol Biol, Changle West Rd 169, Xian 710032, Peoples R China.; Yin, AA (通讯作者)，Air Force Med Univ, Xijing Hosp, Dept Plast & Reconstruct Surg, Changle West Rd 169, Xian 710032, Peoples R China.; Liu, FF (通讯作者)，Air Force Med Univ, Inst Neurosci, Coll Basic Med, Changle West Rd 169, Xian 710032, Peoples R China.; Zhang, SQ (通讯作者)，Xi An Jiao Tong Univ, Dept Oncol, Affiliated Hosp 2, 157 Xi Wu Rd, Xian 710004, Peoples R China.
EM lianpipi1984@aliyun.com; yinanan@aliyun.com; zhangshuqun1971@aliyun.com
RI Baobao, Liang/JMQ-6059-2023; Huang, Jingjing/E-6269-2019
FU We gratefully acknowledge Dr. Marc Aubry, Prof. Jean Mosser, and the
   Tumor Banks from Angers and Rennes for their work in sample collection
   and processing. We also gratefully thank those who are willing to share
   valuable scientific data (Dr. Rose K Lai and; Tumor Banks from Angers
FX We gratefully acknowledge Dr. Marc Aubry, Prof. Jean Mosser, and the
   Tumor Banks from Angers and Rennes for their work in sample collection
   and processing. We also gratefully thank those who are willing to share
   valuable scientific data (Dr. Rose K Lai and Prof. Jill
   Barnholtz-Sloan). I (AAY) want to thank my daughter (Jiayan Yin) and my
   wife (Dr. Yu Dong) for their great support. The results published here
   are in part based upon data generated by The Cancer Genome Atlas and the
   research teams mentioned in this study.
CR Arun S, 2017, J NEURO-ONCOL, V135, P473, DOI 10.1007/s11060-017-2608-4
   Bady P, 2012, ACTA NEUROPATHOL, V124, P547, DOI 10.1007/s00401-012-1016-2
   Bearce EA, 2022, DEVELOPMENT, V149, DOI 10.1242/dev.200017
   Brandner S, 2021, NEURO-ONCOLOGY, V23, P1457, DOI 10.1093/neuonc/noab105
   Brennan CW, 2013, CELL, V155, P462, DOI 10.1016/j.cell.2013.09.034
   Brown TP, 2020, ONCOGENE, V39, P3292, DOI 10.1038/s41388-020-1216-5
   Candler T, 2019, FRONT NEUROENDOCRIN, V54, DOI 10.1016/j.yfrne.2019.100773
   Chai RC, 2019, FRONT GENET, V10, DOI 10.3389/fgene.2019.00910
   Chai RC, 2019, MODERN PATHOL, V32, P4, DOI 10.1038/s41379-018-0143-2
   Chai RC, 2022, CHINESE MED J-PEKING, V135, P2914, DOI 10.1097/CM9.0000000000002446
   Chai RC, 2021, CANCER BIOL MED, V18, P271, DOI 10.20892/j.issn.2095-3941.2020.0179
   Charoentong P, 2017, CELL REP, V18, P248, DOI 10.1016/j.celrep.2016.12.019
   Chen H, 2018, THORAC CANCER, V9, P390, DOI 10.1111/1759-7714.12593
   Du P, 2010, BMC BIOINFORMATICS, V11, DOI 10.1186/1471-2105-11-587
   Etcheverry A, 2010, BMC GENOMICS, V11, DOI 10.1186/1471-2164-11-701
   Feng J, 2017, ONCOGENE, V36, P5829, DOI 10.1038/onc.2017.188
   Galbraith K, 2022, ACTA NEUROPATHOL COM, V10, DOI 10.1186/s40478-022-01371-2
   Gusyatiner O, 2018, SEMIN CANCER BIOL, V51, P50, DOI 10.1016/j.semcancer.2017.11.010
   Hahn A, 2021, J CEREBR BLOOD F MET, V41, P1536, DOI 10.1177/0271678X20961854
   Hao XY, 2021, BIOSCIENCE REP, V41, DOI 10.1042/BSR20203945
   Horvath S, 2015, AGING CELL, V14, P491, DOI 10.1111/acel.12325
   Hu YH, 2021, CNS NEUROSCI THER, V27, P552, DOI 10.1111/cns.13591
   Iorio F, 2016, CELL, V166, P740, DOI 10.1016/j.cell.2016.06.017
   Ishihara S, 2022, SCI REP-UK, V12, DOI 10.1038/s41598-022-10143-w
   Issa JP, 2012, J CLIN ONCOL, V30, P2566, DOI 10.1200/JCO.2012.42.1016
   Johnson WE, 2007, BIOSTATISTICS, V8, P118, DOI 10.1093/biostatistics/kxj037
   Jothi J, 2020, MOL CELL BIOCHEM, V470, P157, DOI 10.1007/s11010-020-03757-z
   Kurscheid S, 2015, GENOME BIOL, V16, DOI 10.1186/s13059-015-0583-7
   Lai RK, 2014, PLOS ONE, V9, DOI 10.1371/journal.pone.0089376
   Laperriere N, 2013, CANCER TREAT REV, V39, P350, DOI 10.1016/j.ctrv.2012.05.008
   Lee YJ, 2016, ONCOTARGET, V7, P70898, DOI 10.18632/oncotarget.12286
   Li BW, 2022, J ONCOL, V2022, DOI 10.1155/2022/6345160
   Li SC, 2013, NEURO-ONCOLOGY, V15, P57, DOI 10.1093/neuonc/nos261
   Li XZ, 2020, BIOMED RES INT, V2020, DOI 10.1155/2020/1971284
   Lin CH, 2022, INT J MOL SCI, V23, DOI 10.3390/ijms23042154
   Liu DL, 2022, J CANCER, V13, P354, DOI 10.7150/jca.63595
   Lu YX, 2017, CANCER RES, V77, P1709, DOI 10.1158/0008-5472.CAN-16-2773
   Ma J, 2020, ONCOL REP, V43, P1805, DOI 10.3892/or.2020.7558
   Malta TM, 2018, NEURO-ONCOLOGY, V20, P608, DOI 10.1093/neuonc/nox183
   Narayan G, 2016, GENE CHROMOSOME CANC, V55, P177, DOI 10.1002/gcc.22325
   Noushmehr H, 2010, CANCER CELL, V17, P510, DOI 10.1016/j.ccr.2010.03.017
   Pai FC, 2021, CELLS-BASEL, V10, DOI 10.3390/cells10102782
   Radke J, 2019, ACTA NEUROPATHOL COM, V7, DOI 10.1186/s40478-019-0745-z
   Rao VNS, 2023, CNS NEUROL DISORD-DR, V22, P817, DOI 10.2174/1871527321666220404180944
   Rapetti-Mauss R, 2020, FRONT PHARMACOL, V11, DOI 10.3389/fphar.2020.525020
   Ratzinger G, 2014, INT J MOL SCI, V15, P11984, DOI 10.3390/ijms150711984
   Roychowdhury S, 2016, CA-CANCER J CLIN, V66, P75, DOI 10.3322/caac.21329
   Soni VK, 2020, INT J BIOCHEM CELL B, V123, DOI 10.1016/j.biocel.2020.105752
   Subramanian A, 2005, P NATL ACAD SCI USA, V102, P15545, DOI 10.1073/pnas.0506580102
   Tan AC, 2020, CA-CANCER J CLIN, V70, P299, DOI 10.3322/caac.21613
   Tomar MS, 2021, BBA-REV CANCER, V1876, DOI 10.1016/j.bbcan.2021.188616
   Wang J, 2022, EPIGENOMICS-UK, DOI 10.2217/epi-2022-0344
   Wu B, 2012, PLOS ONE, V7, DOI [10.1371/journal.pone.0034588, 10.1371/journal.pone.0044385]
   Ye NR, 2019, J CANCER, V10, P5536, DOI 10.7150/jca.30614
   Yin AA, 2019, CLIN EPIGENETICS, V11, DOI 10.1186/s13148-019-0670-9
   Yin AA, 2018, CNS NEUROSCI THER, V24, P167, DOI 10.1111/cns.12786
   Yin AA, 2014, PLOS ONE, V9, DOI 10.1371/journal.pone.0085102
   Yin AA, 2013, PLOS ONE, V8, DOI 10.1371/journal.pone.0074242
   Yin AN, 2021, ONCOIMMUNOLOGY, V10, DOI 10.1080/2162402X.2021.1902071
   Yin AN, 2017, ONCOTARGET, V8, P89607, DOI 10.18632/oncotarget.19171
   Zhang KA, 2022, CANCER BIOL MED, V19, P1460, DOI 10.20892/j.issn.2095-3941.2022.0469
   Zuo Q., 2023, Anticancer Drugs
NR 62
TC 0
Z9 0
U1 0
U2 0
PU WILEY
PI HOBOKEN
PA 111 RIVER ST, HOBOKEN 07030-5774, NJ USA
SN 1755-5930
EI 1755-5949
J9 CNS NEUROSCI THER
JI CNS Neurosci. Ther.
PD 2023 OCT 13
PY 2023
DI 10.1111/cns.14465
EA OCT 2023
PG 16
WC Neurosciences; Pharmacology & Pharmacy
WE Science Citation Index Expanded (SCI-EXPANDED)
SC Neurosciences & Neurology; Pharmacology & Pharmacy
GA U3MC6
UT WOS:001083862900001
PM 37830163
OA gold
DA 2024-03-10
ER

PT J
AU Young, D
   Guha, C
   Sidoli, S
AF Young, Dejauwne
   Guha, Chandan
   Sidoli, Simone
TI The role of histone H3 lysine demethylases in glioblastoma
SO CANCER AND METASTASIS REVIEWS
LA English
DT Review; Early Access
DE Glioblastoma; Histone methylation; Lysine demethylases;
   Post-translational modifications
ID GLIOMA-CELLS; INHIBITION; DIFFERENTIATION; TEMOZOLOMIDE; METHYLATION;
   MUTATIONS; DISEASE; GENES; KDM1A; TRIMETHYLATION
AB Glioblastoma (GBM) is the most aggressive primary brain tumor in adults with an average survival of 15-18 months. Part of its malignancy derives from epigenetic regulation that occurs as the tumor develops and after therapeutic treatment. Specifically, enzymes involved in removing methylations from histone proteins on chromatin, i.e., lysine demethylases (KDMs), have a significant impact on GBM biology and reoccurrence. This knowledge has paved the way to considering KDMs as potential targets for GBM treatment. For example, increases in trimethylation of histone H3 on the lysine 9 residue (H3K9me3) via inhibition of KDM4C and KDM7A has been shown to lead to cell death in Glioblastoma initiating cells. KDM6 has been shown to drive Glioma resistance to receptor tyrosine kinase inhibitors and its inhibition decreases tumor resistance. In addition, increased expression of the histone methyltransferase MLL4 and UTX histone demethylase are associated with prolonged survival in a subset of GBM patients, potentially by regulating histone methylation on the promoter of the mgmt gene. Thus, the complexity of how histone modifiers contribute to glioblastoma pathology and disease progression is yet to be fully understood. To date, most of the current work on histone modifying enzymes in GBM are centered upon histone H3 demethylase enzymes. In this mini-review, we summarize the current knowledge on the role of histone H3 demethylase enzymes in Glioblastoma tumor biology and therapy resistance. The objective of this work is to highlight the current and future potential areas of research for GBM epigenetics therapy.
C1 [Young, Dejauwne; Sidoli, Simone] Albert Einstein Coll Med, Dept Biochem, New York, NY 10461 USA.
   [Young, Dejauwne; Guha, Chandan] Albert Einstein Coll Med, Dept Radiat Oncol, Dept Pathol, Dept Urol, New York, NY 10461 USA.
C3 Yeshiva University; Yeshiva University
RP Sidoli, S (通讯作者)，Albert Einstein Coll Med, Dept Biochem, New York, NY 10461 USA.
EM simone.sidoli@einsteinmed.edu
OI Young, Dejauwne/0000-0002-8985-7726; Guha, Chandan/0000-0002-1906-2186
FU NIH Office of the Director [1S10OD030286-01]; National Cancer Institute
   [R01CA257509]
FX The Sidoli lab gratefully acknowledges the Leukemia Research Foundation
   (Hollis Brownstein New Investigator Research Grant), AFAR (Sagol Network
   GerOmics award), Deerfield (Xseed award), Relay Therapeutics, Merck, and
   the NIH Office of the Director (1S10OD030286-01). The Guha lab
   gratefully acknowledges The National Cancer Institute (R01CA257509).
CR Aymard F, 2014, NAT STRUCT MOL BIOL, V21, P366, DOI 10.1038/nsmb.2796
   Banelli B, 2017, ONCOTARGET, V8, P34896, DOI 10.18632/oncotarget.16820
   Banelli B, 2015, CELL CYCLE, V14, P3418, DOI 10.1080/15384101.2015.1090063
   Chen R, 2020, ONCOTARGETS THER, V13, P6837, DOI 10.2147/OTT.S259873
   Chen YH, 2020, CANCER RES, V80, P1049, DOI 10.1158/0008-5472.CAN-19-1229
   Chen YN, 2021, J CELL MOL MED, V25, P925, DOI 10.1111/jcmm.16149
   D'Afonseca V, 2020, ECANCERMEDICALSCIENC, V14, DOI 10.3332/ecancer.2020.1001
   d'Amati A, 2023, DIAGNOSTICS, V13, DOI 10.3390/diagnostics13010078
   Dai B, 2018, BIOMED PHARMACOTHER, V99, P72, DOI 10.1016/j.biopha.2018.01.020
   De Santa F, 2007, CELL, V130, P1083, DOI 10.1016/j.cell.2007.08.019
   Drongitis D, 2022, INT J MOL SCI, V23, DOI 10.3390/ijms231810250
   Ene CI, 2012, PLOS ONE, V7, DOI 10.1371/journal.pone.0051407
   Ernst P, 2004, CURR BIOL, V14, P2063, DOI 10.1016/j.cub.2004.11.012
   Faletti S, 2021, SCI TRANSL MED, V13, DOI 10.1126/scitranslmed.abf7036
   Fan TY, 2014, INT J CLIN EXP PATHO, V7, P6662
   Fang Y, 2019, J HEMATOL ONCOL, V12, DOI 10.1186/s13045-019-0811-9
   Farooq Z, 2016, MUTAT RES-REV MUTAT, V768, P46, DOI 10.1016/j.mrrev.2016.03.005
   Fontebasso AM, 2013, ACTA NEUROPATHOL, V125, P659, DOI 10.1007/s00401-013-1095-8
   FRIEND C, 1971, P NATL ACAD SCI USA, V68, P378
   Gallo M, 2013, CANCER RES, V73, P417, DOI 10.1158/0008-5472.CAN-12-1881
   Huang MY, 2017, ONCOGENE, V36, P387, DOI 10.1038/onc.2016.208
   Hyun K, 2017, EXP MOL MED, V49, DOI 10.1038/emm.2017.11
   Janzen CJ, 2006, MOL CELL, V23, P497, DOI 10.1016/j.molcel.2006.06.027
   Jin N, 2021, CLIN EPIGENETICS, V13, DOI 10.1186/s13148-021-01069-7
   Kari V, 2019, CLIN EPIGENETICS, V11, DOI 10.1186/s13148-018-0601-1
   Kaur E, 2020, NEURO-ONCOLOGY, V22, P1785, DOI 10.1093/neuonc/noaa128
   Kim E, 2013, CANCER CELL, V23, P839, DOI 10.1016/j.ccr.2013.04.008
   Kim W, 2014, CELL CYCLE, V13, P726, DOI 10.4161/cc.28104
   Kouzarides T, 2007, CELL, V128, P693, DOI 10.1016/j.cell.2007.02.005
   Kozono D, 2015, P NATL ACAD SCI USA, V112, pE4055, DOI 10.1073/pnas.1501967112
   Kurt IC, 2017, CELL DEATH DIS, V8, DOI 10.1038/cddis.2017.288
   Lee DH, 2021, CELL DEATH DIS, V12, DOI 10.1038/s41419-020-03380-2
   Lewis PW, 2013, SCIENCE, V340, P857, DOI 10.1126/science.1232245
   Li M, 2020, CANCER CELL INT, V20, DOI 10.1186/s12935-020-01177-z
   Liau BB, 2017, CELL STEM CELL, V20, P233, DOI 10.1016/j.stem.2016.11.003
   MacLeod G, 2019, CELL REP, V27, P971, DOI 10.1016/j.celrep.2019.03.047
   Mallm JP, 2020, INT J CANCER, V146, P1281, DOI 10.1002/ijc.32649
   Millán-Zambrano G, 2022, NAT REV GENET, V23, P563, DOI 10.1038/s41576-022-00468-7
   Ohguchi Y, 2022, CANCERS, V14, DOI 10.3390/cancers14133270
   Oyer JA, 2014, LEUKEMIA, V28, P198, DOI 10.1038/leu.2013.204
   Padeken J, 2022, NAT REV MOL CELL BIO, V23, P623, DOI 10.1038/s41580-022-00483-w
   Peri S, 2017, NAT COMMUN, V8, DOI 10.1038/s41467-017-01877-7
   Phillips RE, 2020, CANCER CELL, V38, P647, DOI 10.1016/j.ccell.2020.08.008
   Rath BH, 2018, MOL CANCER THER, V17, P1070, DOI 10.1158/1535-7163.MCT-17-1053
   Richon VM, 1998, P NATL ACAD SCI USA, V95, P3003, DOI 10.1073/pnas.95.6.3003
   Romani M, 2019, CANCERS, V11, DOI 10.3390/cancers11060878
   Saccà CD, 2019, BBA-GENE REGUL MECH, V1862, P535, DOI 10.1016/j.bbagrm.2019.03.004
   Sareddy GR, 2017, ONCOGENE, V36, P2423, DOI 10.1038/onc.2016.395
   Sarno F, 2020, EPIGENETICS-US, V15, P439, DOI 10.1080/15592294.2019.1699991
   Schuettengruber B, 2011, NAT REV MOL CELL BIO, V12, P799, DOI 10.1038/nrm3230
   Sherry-Lynes MM, 2017, PLOS ONE, V12, DOI 10.1371/journal.pone.0174775
   Shilatifard A, 2012, ANNU REV BIOCHEM, V81, P65, DOI 10.1146/annurev-biochem-051710-134100
   Shou TT, 2019, MOL MED REP, V19, P1049, DOI 10.3892/mmr.2018.9698
   Singh MM, 2015, NEURO-ONCOLOGY, V17, P1463, DOI 10.1093/neuonc/nov041
   Spyropoulou A, 2014, NEUROMOL MED, V16, P70, DOI 10.1007/s12017-013-8254-x
   Staberg M, 2018, MOL ONCOL, V12, P406, DOI 10.1002/1878-0261.12174
   Sui AX, 2022, J MOL NEUROSCI, V72, P939, DOI 10.1007/s12031-022-01976-1
   Sui AX, 2019, NEUROCHEM INT, V124, P123, DOI 10.1016/j.neuint.2019.01.006
   Suvà ML, 2009, CANCER RES, V69, P9211, DOI 10.1158/0008-5472.CAN-09-1622
   Tan JZ, 2014, ACTA PHARMACOL SIN, V35, P161, DOI 10.1038/aps.2013.161
   Udugama M, 2021, NAT COMMUN, V12, DOI 10.1038/s41467-021-22543-z
   Venneti S, 2013, J NEUROPATH EXP NEUR, V72, P298, DOI 10.1097/NEN.0b013e3182898113
   Voon HPJ, 2018, NAT COMMUN, V9, DOI 10.1038/s41467-018-05607-5
   Wagner EJ, 2012, NAT REV MOL CELL BIO, V13, P115, DOI 10.1038/nrm3274
   Wang B, 2016, J MOL NEUROSCI, V60, P137, DOI 10.1007/s12031-016-0796-6
   Wang L, 2021, CELL CYCLE, V20, P1935, DOI 10.1080/15384101.2021.1966962
   Weller M, 2013, NEURO-ONCOLOGY, V15, P4, DOI 10.1093/neuonc/nos273
   Wu AW, 2021, P NATL ACAD SCI USA, V118, DOI 10.1073/pnas.2106148118
   Xuan F, 2018, CELL DEATH DIS, V9, DOI 10.1038/s41419-018-1084-x
   Yang R, 2023, NEURO-ONCOLOGY, V25, P635, DOI 10.1093/neuonc/noac231
   Yi L, 2016, ONCOL REP, V36, P2935, DOI 10.3892/or.2016.5099
   Zaghi M, 2020, FRONT GENET, V10, DOI 10.3389/fgene.2019.01291
   Zhang PJ, 2015, CELL CYCLE, V14, P481, DOI 10.1080/15384101.2015.1006048
   Zhang YY, 2017, ONCOTARGET, V8, P565, DOI 10.18632/oncotarget.13478
   Zhao ZB, 2019, GENOME BIOL, V20, DOI 10.1186/s13059-019-1870-5
   Zhong CAH, 2022, CELL DEATH DIS, V13, DOI 10.1038/s41419-021-04471-4
   Zhou AD, 2016, NAT CELL BIOL, V18, P954, DOI 10.1038/ncb3396
NR 77
TC 1
Z9 1
U1 2
U2 3
PU SPRINGER
PI DORDRECHT
PA VAN GODEWIJCKSTRAAT 30, 3311 GZ DORDRECHT, NETHERLANDS
SN 0167-7659
EI 1573-7233
J9 CANCER METAST REV
JI Cancer Metastasis Rev.
PD 2023 JUN
PY 2023
VL 42
IS 2
SI SI
BP 445
EP 454
DI 10.1007/s10555-023-10114-1
EA JUN 2023
PG 10
WC Oncology
WE Science Citation Index Expanded (SCI-EXPANDED)
SC Oncology
GA M2YC5
UT WOS:001002865900001
PM 37286866
DA 2024-03-10
ER

PT J
AU Iwadate, Y
   Suganami, A
   Tamura, Y
   Matsutani, T
   Hirono, S
   Shinozaki, N
   Hiwasa, T
   Takiguchi, M
   Saeki, N
AF Iwadate, Yasuo
   Suganami, Akiko
   Tamura, Yutaka
   Matsutani, Tomoo
   Hirono, Seiichiro
   Shinozaki, Natsuki
   Hiwasa, Takaki
   Takiguchi, Masaki
   Saeki, Naokatsu
TI The Pluripotent Stem-Cell Marker Alkaline Phosphatase is Highly
   Expressed in Refractory Glioblastoma with DNA Hypomethylation
SO NEUROSURGERY
LA English
DT Article
DE Stem cell; Epigenetics; Alkaline phosphatase; ALPL; Antibody microarray;
   Methylation; Glioma; GBM
ID PROGNOSTIC VALUE; GRADE GLIOMA; CANCER; CD133; RESISTANCE; SURVIVAL;
   IDENTIFICATION; RADIOTHERAPY; CONCOMITANT; SIGNATURES
AB BACKGROUND: Hypomethylation of genomic DNA induces stem-cell properties in cancer cells and contributes to the treatment resistance of various malignancies.
   OBJECTIVE: To examine the correlation between the methylation status of stem-cell-related genes and the treatment outcomes in patients with glioblastoma (GBM).
   METHODS: The genome-wide DNA methylation status was determined using Human-Methylation450 BeadChips, and the methylation status was compared between a group of patients with good prognosis (survival > 4 yr) and a groupwith poor prognosis (survival < 1 yr). Immunohistochemistry for proteins translated from hypomethylated genes, including alkaline phosphatase (ALPL), CD133, and CD44, was performed in 70 GBMs and 60 oligo-dendroglial tumors.
   RESULTS: The genomic DNA in refractory GBM was more hypomethylated than in GBM from patients with relatively long survival (P = .0111). Stem-cell-related genes including ALPL, CD133, and CD44 were also significantly hypomethylated. A validation study using immunohistochemistry showed that DNA hypomethylation was strongly correlated with high protein expression of ALPL, CD133, and CD44. GBM patients with short survival showed high expression of these stem-cell markers. Multivariate analysis confirmed that co-expression of ALPL + CD133 or ALPL + CD44 was a strong predictor of short survival. Anaplastic oligodendroglial tumors without isocitrate dehydrogenase 1 mutation were significantly correlated with high ALPL expression and poor survival.
   CONCLUSION: Accumulation of stem-cell properties due to aberrant DNA hypomethylation is associated with the refractory nature of GBM.
C1 [Iwadate, Yasuo; Matsutani, Tomoo; Hirono, Seiichiro; Shinozaki, Natsuki; Saeki, Naokatsu] Chiba Univ, Grad Sch Med, Dept Neurol Surg, Chiba, Japan.
   [Suganami, Akiko; Tamura, Yutaka] Chiba Univ, Grad Sch Med, Dept Bioinformat, Chiba, Japan.
   [Hiwasa, Takaki; Takiguchi, Masaki] Chiba Univ, Grad Sch Med, Dept Biochem & Genet, Chiba, Japan.
C3 Chiba University; Chiba University; Chiba University
RP Iwadate, Y (通讯作者)，Chiba Univ, Grad Sch Med, Dept Neurol Surg, Chuo Ku, 1-8-1 Inohana, Chiba 2602870, Japan.
EM iwadatey@faculty.chiba-u.jp
FU Grants-in-Aid for Scientific Research [16K10750, 16H03257] Funding
   Source: KAKEN
CR Anido J, 2010, CANCER CELL, V18, P655, DOI 10.1016/j.ccr.2010.10.023
   Ardebili SY, 2011, RADIOL ONCOL, V45, P102, DOI 10.2478/v10019-011-0015-6
   Bao SD, 2006, NATURE, V444, P756, DOI 10.1038/nature05236
   Baysan M, 2014, PLOS ONE, V9, DOI 10.1371/journal.pone.0094045
   Bhat KPL, 2013, CANCER CELL, V24, P331, DOI 10.1016/j.ccr.2013.08.001
   Chiang JH, 2014, OMICS, V18, P310, DOI 10.1089/omi.2013.0084
   Cruz M H, 2012, ISRN Oncol, V2012, P392647, DOI 10.5402/2012/392647
   Heddleston JM, 2009, CELL CYCLE, V8, P3274, DOI 10.4161/cc.8.20.9701
   Hernandez-Vargas H, 2009, EPIGENOMICS-UK, V1, P261, DOI 10.2217/EPI.09.19
   Iwadate Y, 2004, CANCER RES, V64, P2496, DOI 10.1158/0008-5472.CAN-03-1254
   Kermer V, 2010, NEUROSCI LETT, V485, P208, DOI 10.1016/j.neulet.2010.09.013
   Kim JB, 2009, CELL, V136, P411, DOI 10.1016/j.cell.2009.01.023
   Kim YW, 2013, NEURO-ONCOLOGY, V15, P829, DOI 10.1093/neuonc/not024
   Kleihues P, 2000, PATHOLOGY GENETICS T, P9
   Lai RK, 2014, PLOS ONE, V9, DOI 10.1371/journal.pone.0089376
   Liu GT, 2006, MOL CANCER, V5, DOI 10.1186/1476-4598-5-67
   Liu KC, 2013, ONCOTARGET, V4, P2366, DOI 10.18632/oncotarget.1424
   Liu QH, 2009, J NEURO-ONCOL, V94, P1, DOI 10.1007/s11060-009-9919-z
   Motomura K, 2012, CANCER SCI, V103, P1871, DOI 10.1111/j.1349-7006.2012.02377.x
   Murat A, 2008, J CLIN ONCOL, V26, P3015, DOI 10.1200/JCO.2007.15.7164
   Naruse M, 2013, PLOS ONE, V8, DOI 10.1371/journal.pone.0053109
   Pallini R, 2011, CANCER-AM CANCER SOC, V117, P162, DOI 10.1002/cncr.25581
   Phillips HS, 2006, CANCER CELL, V9, P157, DOI 10.1016/j.ccr.2006.02.019
   Rebetz J, 2008, PLOS ONE, V3, DOI 10.1371/journal.pone.0001936
   Reubinoff BE, 2000, NAT BIOTECHNOL, V18, P399, DOI 10.1038/74447
   Schulenburg A, 2006, CANCER-AM CANCER SOC, V107, P2512, DOI 10.1002/cncr.22277
   Shin JH, 2013, J NEURO-ONCOL, V115, P333, DOI 10.1007/s11060-013-1234-z
   Shinawi T, 2013, EPIGENETICS-US, V8, P149, DOI 10.4161/epi.23398
   Sillanpää S, 2003, CLIN CANCER RES, V9, P5318
   Singh SK, 2003, CANCER RES, V63, P5821
   Stupp R, 2009, LANCET ONCOL, V10, P459, DOI 10.1016/S1470-2045(09)70025-7
   Tamura K, 2013, J NEUROSURG, V119, P1145, DOI 10.3171/2013.7.JNS122417
   Verhaak RGW, 2010, CANCER CELL, V17, P98, DOI 10.1016/j.ccr.2009.12.020
   Vidaver Regina M, 2009, J Thorac Oncol, V4, P666, DOI 10.1097/JTO.0b013e31819d19d8
   Wei KC, 2010, ANTICANCER RES, V30, P253
   WOBUS AM, 1984, EXP CELL RES, V152, P212, DOI 10.1016/0014-4827(84)90246-5
   Zarkoob H, 2013, PLOS ONE, V8, DOI 10.1371/journal.pone.0064169
   Zeppernick F, 2008, CLIN CANCER RES, V14, P123, DOI 10.1158/1078-0432.CCR-07-0932
   Zhang MY, 2008, J EXP CLIN CANC RES, V27, DOI 10.1186/1756-9966-27-85
   Zhang X, 2013, CURR MED CHEM, V20, P1974, DOI 10.2174/0929867311320150004
   Zhao Y, 2014, STEM CELLS DEV, V23, P180, DOI 10.1089/scd.2013.0103
NR 41
TC 12
Z9 12
U1 0
U2 7
PU OXFORD UNIV PRESS INC
PI CARY
PA JOURNALS DEPT, 2001 EVANS RD, CARY, NC 27513 USA
SN 0148-396X
EI 1524-4040
J9 NEUROSURGERY
JI Neurosurgery
PD FEB
PY 2017
VL 80
IS 2
BP 248
EP 256
DI 10.1093/neuros/nyw026
PG 9
WC Clinical Neurology; Surgery
WE Science Citation Index Expanded (SCI-EXPANDED)
SC Neurosciences & Neurology; Surgery
GA EZ2AF
UT WOS:000404511400030
PM 28173571
DA 2024-03-10
ER

PT J
AU Hochhauser, D
   Glynne-Jones, R
   Potter, V
   Grávalos, C
   Doyle, TJ
   Pathiraja, K
   Zhang, Q
   Zhang, L
   Sausville, EA
AF Hochhauser, Daniel
   Glynne-Jones, Rob
   Potter, Vanessa
   Gravalos, Cristina
   Doyle, Thomas J.
   Pathiraja, Kumudu
   Zhang, Qing
   Zhang, Ling
   Sausville, Edward A.
TI A Phase II Study of Temozolomide in Patients with Advanced Aerodigestive
   Tract and Colorectal Cancers and Methylation of the
   <i>O</i><SUP>6</SUP>-Methylguanine-DNA Methyltransferase Promoter
SO MOLECULAR CANCER THERAPEUTICS
LA English
DT Article
ID SQUAMOUS-CELL CARCINOMA; LUNG-CANCER; DNA METHYLTRANSFERASE; ESOPHAGEAL
   ADENOCARCINOMA; MISMATCH REPAIR; GASTROESOPHAGEAL JUNCTION;
   HYPERMETHYLATION PROFILE; MULTIPLE GENES; PLASMA DNA; SERUM
AB Responses of patients with gliomas to temozolomide are determined by O-6-methylguanine-DNA methyltransferase (MGMT) and mismatch repair (MMR) pathways. This phase II study (NCT00423150) investigated whether MGMT promoter methylation predicts response in patients with advanced aerodigestive tract and colorectal cancers (CRC). Tumor and serum samples were screened for MGMT promoter methylation. In methylation-positive patients, 150 mg/m(2) temozolomide was administered daily on a seven-day-on, seven-day-off schedule for each 28-day cycle. The primary efficacy endpoint was response rate (RR). MMR status was determined by a microsatellite instability assay. Among 740 patients screened, 86 were positive for MGMT promoter methylation and enrolled. Nineteen percent of the screened population (137/740) had confirmed tissue and/or serum MGMT promoter methylation, including 25% (57 of 229) for CRC, 36% (55 of 154) for esophageal cancer, 11% (12 of 113) for head and neck cancer, and 5% (13 of 242) for non-small cell lung carcinoma. Among patients with valid methylation results in both tissue and serum samples, concordance was 81% (339 of 419). The majority of enrolled patients (69 of 86; 80%) had microsatellite stable cancer. Overall RR was 6% (5 of 86 partial responses); all responders had microsatellite stable cancer. Temozolomide resulted in low RRs in patients enriched for MGMT methylation. MGMT methylation status varied considerably in the patient population. Although serum methylation assay is an option for promoter methylation detection, tissue assay remains the standard for methylation detection. The low RR of this cohort of patients indicates that MGMT methylation as a biomarker is not applicable to heterogeneous tumor types, and tumor-specific factors may override validated biomarkers. (c) 2013 AACR.
C1 [Hochhauser, Daniel] UCL Canc Inst, London, England.
   [Glynne-Jones, Rob] Mt Vernon Hosp, Northwood HA6 2RN, Middx, England.
   [Potter, Vanessa] Univ Nottingham Hosp, Nottingham NG7 2UH, England.
   [Gravalos, Cristina] Univ Hosp 12 Octubre, Madrid, Spain.
   [Doyle, Thomas J.] Henry Ford Hlth Syst, Detroit, MI USA.
   [Pathiraja, Kumudu; Zhang, Qing; Zhang, Ling] Merck Sharp & Dohme Corp, Whitehouse Stn, NJ USA.
   [Sausville, Edward A.] Univ Maryland, Marlene & Stewart Greenebaum Canc Ctr, Baltimore, MD 21201 USA.
C3 University of London; University College London; University of
   Nottingham; Hospital Universitario 12 de Octubre; Henry Ford Health
   System; Henry Ford Hospital; Merck & Company; University System of
   Maryland; University of Maryland Baltimore
RP Hochhauser, D (通讯作者)，UCL, UCL Canc Inst, Paul OGorman Bldg,72 Huntley St, London WC1E 6BT, England.
EM d.hochhauser@ucl.ac.uk
OI Hochhauser, Daniel/0000-0001-5522-9281
FU Roche; Merck Serono; Roche/Sanofi/Merck Serono; Schering Plough; Merck
   Sharp & Dohme Corp., a subsidiary of Merck Co., Inc.; National Institute
   for Health Research University College London Hospitals Biomedical
   Research Centre
FX R. Glynne-Jones has commercial research grant for drug costs and PET
   scanning from Roche and Merck Serono for CTAAC approved studies (XERXES
   and BACCHUS), honoraria from Speakers Bureau, fees for lectures, and
   chairing meetings of Roche/Sanofi/Merck Serono, and is a
   consultant/advisory board member of Roche/Merck Serono/Sanofi. Q. Zhang
   is employed as Principal Scientist at Merck. L. Zhang was an employee of
   Merck and owned Merck stock. E.A. Sausville has commercial research
   grant from Schering Plough. No potential conflicts of interest were
   disclosed by the other authors.; This study was sponsored by Merck Sharp
   & Dohme Corp., a subsidiary of Merck & Co., Inc. This research was
   supported by the National Institute for Health Research University
   College London Hospitals Biomedical Research Centre.
CR Adelstein DJ, 2012, INVEST NEW DRUG, V30, P1684, DOI 10.1007/s10637-011-9736-z
   Agnihotri S, 2012, J CLIN INVEST, V122, P253, DOI 10.1172/JCI59334
   Bacher JW, 2004, DIS MARKERS, V20, P237, DOI 10.1155/2004/136734
   Bei R, 2010, RECENT PAT ANTI-CANC, V5, P172, DOI 10.2174/157489210791760526
   Belinsky SA, 2007, BRIT J CANCER, V96, P1278, DOI 10.1038/sj.bjc.6603721
   Brabender J, 2003, CLIN CANCER RES, V9, P223
   Brock MV, 2003, CLIN CANCER RES, V9, P2912
   Casorelli I, 2008, ANTI-CANCER AGENT ME, V8, P368, DOI 10.2174/187152008784220276
   Cunningham D, 2004, NEW ENGL J MED, V351, P337, DOI 10.1056/NEJMoa033025
   Dunn J, 2009, BRIT J CANCER, V101, P124, DOI 10.1038/sj.bjc.6605127
   Eads CA, 2001, CANCER RES, V61, P3410
   Esteller M, 1999, CANCER RES, V59, P67
   Esteller M, 2000, NEW ENGL J MED, V343, P1350, DOI 10.1056/NEJM200011093431901
   Esteller M, 2004, ONCOGENE, V23, P1, DOI 10.1038/sj.onc.1207316
   Esteller M, 2001, CANCER RES, V61, P3225
   Felsberg J, 2011, INT J CANCER, V129, P659, DOI 10.1002/ijc.26083
   Gerlinger M, 2012, NEW ENGL J MED, V366, P883, DOI 10.1056/NEJMoa1113205
   Grady WM, 2001, CANCER RES, V61, P900
   Grasbon-Frodl EM, 2007, INT J CANCER, V121, P2458, DOI 10.1002/ijc.23020
   Hegi ME, 2005, NEW ENGL J MED, V352, P997, DOI 10.1056/NEJMoa043331
   Hegi ME, 2008, J CLIN ONCOL, V26, P4189, DOI 10.1200/JCO.2007.11.5964
   Hibi K, 2001, CLIN CANCER RES, V7, P3135
   Kaina B, 2002, INT J CLIN PHARM TH, V40, P354
   Kawakami K, 2000, J NATL CANCER I, V92, P1805, DOI 10.1093/jnci/92.22.1805
   Kim SH, 2003, MOL CARCINOGEN, V37, P32, DOI 10.1002/mc.10116
   Kwong J, 2002, CLIN CANCER RES, V8, P131
   Leary A, 2009, CANCER CHEMOTH PHARM, V64, P455, DOI 10.1007/s00280-008-0893-5
   Lee TL, 2002, CLIN CANCER RES, V8, P1761
   Leung WK, 2005, BRIT J CANCER, V92, P2190, DOI 10.1038/sj.bjc.6602636
   Marchesia F, 2007, PHARMACOL RES, V56, P275, DOI 10.1016/j.phrs.2007.08.003
   Pepponi R, 2003, J PHARMACOL EXP THER, V304, P661, DOI 10.1124/jpet.102.043950
   Pietanza MC, 2012, CLIN CANCER RES, V18, P1138, DOI 10.1158/1078-0432.CCR-11-2059
   Pulling LC, 2003, CANCER RES, V63, P4842
   Rosas SLB, 2001, CANCER RES, V61, P939
   Samalin E, 2011, CLIN RES HEPATOL GAS, V35, P48, DOI 10.1016/j.gcb.2010.06.010
   Sanchez-Cespedes M, 2000, CANCER RES, V60, P892
   Schwarzenbach H, 2011, NAT REV CANCER, V11, P426, DOI 10.1038/nrc3066
   Shacham-Shmueli E, 2011, J CLIN ONCOL, V29, pE262, DOI 10.1200/JCO.2010.32.0242
   Sharma S, 2009, ANTICANCER RES, V29, P3759
   Silva JM, 1999, BRIT J CANCER, V80, P1262, DOI 10.1038/sj.bjc.6690495
   Tomblyn MB, 2012, J THORAC ONCOL, V7, P906, DOI 10.1097/JTO.0b013e31824c7bed
   Trinh VA, 2009, EXPERT OPIN DRUG SAF, V8, P493, DOI [10.1517/14740330902918281, 10.1517/14740330902918281 ]
   Usadel H, 2002, CANCER RES, V62, P371
   Viswanathan M, 2003, INT J CANCER, V105, P41, DOI 10.1002/ijc.11028
   Vlassenbroeck I, 2008, J MOL DIAGN, V10, P332, DOI 10.2353/jmoldx.2008.070169
   Whitehall VLJ, 2001, CANCER RES, V61, P827
   Wong IHN, 2000, ANN NY ACAD SCI, V906, P102
   Yun T, 2011, BMC CANCER, V11, DOI 10.1186/1471-2407-11-385
   Zhang L, 2003, CARCINOGENESIS, V24, P1039, DOI 10.1093/carcin/bgg062
   Ziegler A, 2002, CANCER TREAT REV, V28, P255, DOI 10.1016/S0305-7372(02)00077-4
   Zuo CL, 2004, CANCER EPIDEM BIOMAR, V13, P967
NR 51
TC 47
Z9 47
U1 0
U2 8
PU AMER ASSOC CANCER RESEARCH
PI PHILADELPHIA
PA 615 CHESTNUT ST, 17TH FLOOR, PHILADELPHIA, PA 19106-4404 USA
SN 1535-7163
J9 MOL CANCER THER
JI Mol. Cancer Ther.
PD MAY
PY 2013
VL 12
IS 5
BP 809
EP 818
DI 10.1158/1535-7163.MCT-12-0710
PG 10
WC Oncology
WE Science Citation Index Expanded (SCI-EXPANDED)
SC Oncology
GA 142KP
UT WOS:000318796400025
PM 23443801
DA 2024-03-10
ER

PT J
AU Bhargava, S
   Patil, V
   Mahalingam, K
   Somasundaram, K
AF Bhargava, Shruti
   Patil, Vikas
   Mahalingam, Kulandaivelu
   Somasundaram, Kumaravel
TI Elucidation of the genetic and epigenetic landscape alterations in RNA
   binding proteins in glioblastoma
SO ONCOTARGET
LA English
DT Article
DE glioblastoma; RNA binding proteins; regulation; signature; cancer stem
   cells
ID MESSENGER-RNA; CANCER PROGRESSION; TUMOR-SUPPRESSOR; DNA METHYLATION;
   IDH1 MUTATION; SELF-RENEWAL; LUNG-CANCER; STEM-CELLS; EXPRESSION; GROWTH
AB RNA binding proteins (RBPs) have been implicated in cancer development. An integrated bioinformatics analysis of RBPs (n = 1756) in various datasets (n = 11) revealed several genetic and epigenetically altered events among RBPs in glioblastoma (GBM). We identified 13 mutated and 472 differentially regulated RBPs in GBM samples. Mutations in AHNAK predicted poor prognosis. Copy number variation (CNV), DNA methylation and miRNA targeting contributed to RBP differential regulation. Two sets of differentially regulated RBPs that may be implicated in initial astrocytic transformation and glioma progression were identified. We have also identified a four RBP (NOL3, SUCLG1, HERC5 and AFF3) signature, having a unique expression pattern in glioma stem-like cells (GSCs), to be an independent poor prognostic indicator in GBM. RBP risk score derived from the signature also stratified GBM into low-risk and high-risk groups with significant survival difference. Silencing NOL3, SUCLG1 and HERC5 inhibited GSC maintenance. Gene set enrichment analysis of differentially regulated genes between high-risk and low-risk underscored the importance of inflammation, EMT and hypoxia in high-risk GBM. Thus, we provide a comprehensive overview of genetic and epigenetic regulation of RBPs in glioma development and progression.
C1 [Bhargava, Shruti; Patil, Vikas; Somasundaram, Kumaravel] Indian Inst Sci, Dept Microbiol & Cell Biol, Bangalore 560012, Karnataka, India.
   [Patil, Vikas; Mahalingam, Kulandaivelu] VIT Univ, Sch Biosci & Technol, Dept Biomed Sci, Vellore 632014, Tamil Nadu, India.
C3 Indian Institute of Science (IISC) - Bangalore; Vellore Institute of
   Technology (VIT); VIT Vellore
RP Somasundaram, K (通讯作者)，Indian Inst Sci, Dept Microbiol & Cell Biol, Bangalore 560012, Karnataka, India.
EM skumar@mcbl.iisc.ernet.in
FU CSIR, Government of India; DBT, Government of India; CSIR; DST-FIST;
   DBT; UGC (Centre for Advanced Studies in Molecular Microbiology)
FX The results published here are in whole or part based upon data
   generated by The Cancer Genome Atlas pilot project established by the
   NCI and NHGRI. Information about TCGA and the investigators and
   institutions that constitute the TCGA research network can be found at
   http://cancergenome.nih.gov/. We also acknowledge the use of REMBRANDT,
   GSE22866 and GSE7696 in this study. We thank Dr. Subba Rao and Dr. Saini
   (I.I.Sc., Bangalore) for providing the shRNA vectors. SB acknowledges
   CSIR, Government of India for the research fellowship. VP thanks DBT,
   Government of India for financial support. KS acknowledges CSIR and DBT,
   Government of India for research grant. Infrastructure support by
   funding from DST-FIST, DBT grant-in-aid and UGC (Centre for Advanced
   Studies in Molecular Microbiology) to MCB is acknowledged. KS is a J. C.
   Bose Fellow of the Department of Science and Technology.
CR Aguilar-Morante D, 2015, ONCOTARGET, V6, P4369, DOI 10.18632/oncotarget.2976
   Aparicio LA, 2013, CELLULAR MOL LIFE SC
   Bao SD, 2006, NATURE, V444, P756, DOI 10.1038/nature05236
   Bell JL, 2013, CELL MOL LIFE SCI, V70, P2657, DOI 10.1007/s00018-012-1186-z
   Brennan CW, 2013, CELL, V155, P462, DOI 10.1016/j.cell.2013.09.034
   Bursac S, 2014, BBA-MOL BASIS DIS, V1842, P817, DOI 10.1016/j.bbadis.2013.08.014
   Byszewska M, 2014, RNA BIOL, V11, P1597, DOI 10.1080/15476286.2015.1004955
   Castello A, 2012, CELL, V149, P1393, DOI 10.1016/j.cell.2012.04.031
   Cerami E, 2012, CANCER DISCOV, V2, P401, DOI 10.1158/2159-8290.CD-12-0095
   Chen J, 2012, NATURE, V488, P522, DOI 10.1038/nature11287
   Chin L, 2008, NATURE, V455, P1061, DOI 10.1038/nature07385
   Choi KJ, 2011, ONCOL REP, V26, P55, DOI 10.3892/or.2011.1260
   Choi Y, 2015, BIOINFORMATICS, V31, P2745, DOI 10.1093/bioinformatics/btv195
   Choudhury Y, 2012, J CLIN INVEST, V122, P4059, DOI 10.1172/JCI62925
   Cowling VH, 2010, BIOCHEM J, V425, P295, DOI 10.1042/BJ20091352
   Crespo I, 2012, PLOS ONE, V7, DOI 10.1371/journal.pone.0046088
   Davis TA, 2014, CELL SIGNAL, V26, P2683, DOI 10.1016/j.cellsig.2014.08.017
   Dunn GP, 2012, GENE DEV, V26, P756, DOI 10.1101/gad.187922.112
   Dweep H, 2011, J BIOMED INFORM, V44, P839, DOI 10.1016/j.jbi.2011.05.002
   Etcheverry A, 2010, BMC GENOMICS, V11, DOI 10.1186/1471-2164-11-701
   Folkins C, 2009, CANCER RES, V69, P7243, DOI 10.1158/0008-5472.CAN-09-0167
   Gerstberger S, 2014, NAT REV GENET, V15, P829, DOI 10.1038/nrg3813
   Gong J, 2014, TUMOR BIOL, V35, P11879, DOI 10.1007/s13277-014-2438-3
   Harris MA, 2008, CANCER RES, V68, P10051, DOI 10.1158/0008-5472.CAN-08-0786
   Hsu KF, 2015, BRIT J CANCER, V113, P414, DOI 10.1038/bjc.2015.254
   Jeng YM, 2008, HEPATOLOGY, V48, P1118, DOI 10.1002/hep.22459
   Kai M, 2016, INT J MOL SCI, V17
   Kechavarzi B, 2014, GENOME BIOL, V15, DOI 10.1186/gb-2014-15-1-r14
   Kishore S, 2011, NAT METHODS, V8, P559, DOI [10.1038/NMETH.1608, 10.1038/nmeth.1608]
   Kumar P, 2009, NAT PROTOC, V4, P1073, DOI 10.1038/nprot.2009.86
   Kurscheid S, 2015, GENOME BIOL, V16, DOI 10.1186/s13059-015-0583-7
   Lambiv WL, 2011, NEURO-ONCOLOGY, V13, P736, DOI 10.1093/neuonc/nor036
   Larsson O, 2013, CSH PERSPECT BIOL, V5, DOI 10.1101/cshperspect.a012302
   Lederer M, 2014, SEMIN CANCER BIOL, V29, P3, DOI 10.1016/j.semcancer.2014.07.006
   Lee IH, 2014, ONCOGENE, V33, P4675, DOI 10.1038/onc.2014.69
   Lee Y, 2015, ANNU REV BIOCHEM, V84, P291, DOI 10.1146/annurev-biochem-060614-034316
   Liao BS, 2011, J BIOL CHEM, V286, P31145, DOI 10.1074/jbc.M111.263913
   Lim HJ, 2016, J BIOL CHEM, V291, P752, DOI 10.1074/jbc.M115.659276
   Loubeau G, 2014, PLOS ONE, V9, DOI 10.1371/journal.pone.0096293
   Mansfield KD, 2012, NUCLEIC ACIDS RES, V40, P2734, DOI 10.1093/nar/gkr1114
   Masica DL, 2011, CANCER RES, V71, P4550, DOI 10.1158/0008-5472.CAN-11-0180
   Mo WJ, 2013, PLOS ONE, V8, DOI 10.1371/journal.pone.0056592
   Murat A, 2008, J CLIN ONCOL, V26, P3015, DOI 10.1200/JCO.2007.15.7164
   Myung JK, 2012, ONCOL REP, V28, P1639, DOI 10.3892/or.2012.1994
   Neelamraju Y, 2015, J PROTEOMICS, V127, P61, DOI 10.1016/j.jprot.2015.04.031
   Nowarski R, 2013, CANCER RES, V73, P3494, DOI 10.1158/0008-5472.CAN-13-0728
   Okamoto M, 2014, PLOS GENET, V10, DOI 10.1371/journal.pgen.1004639
   Ortensi B, 2013, STEM CELL RES THER, V4, DOI 10.1186/scrt166
   PADGETT RA, 1986, ANNU REV BIOCHEM, V55, P1119, DOI 10.1146/annurev.biochem.55.1.1119
   Patil V, 2015, ONCOTARGET, V6, P43452, DOI 10.18632/oncotarget.6171
   Paz N, 2007, GENOME RES, V17, P1586, DOI 10.1101/gr.6493107
   Proudfoot NJ, 2011, GENE DEV, V25, P1770, DOI 10.1101/gad.17268411
   Reva B, 2011, NUCLEIC ACIDS RES, V39, pE118, DOI 10.1093/nar/gkr407
   Rheinbay E, 2013, CELL REP, V3, P1567, DOI 10.1016/j.celrep.2013.04.021
   Riley KJ, 2012, EMBO J, V31, P2207, DOI 10.1038/emboj.2012.63
   Sasahira T, 2014, PATHOBIOLOGY, V81, P206, DOI 10.1159/000366022
   Sayeed A, 2013, PLOS ONE, V8, DOI 10.1371/journal.pone.0067191
   Sheppard HM, 2016, MELANOMA RES, V26, P108, DOI 10.1097/CMR.0000000000000228
   Shukla S, 2013, CANCER RES, V73, P6563, DOI 10.1158/0008-5472.CAN-13-0298
   Stawski R, 2013, BRAIN TUMOR PATHOL, V30, P160, DOI 10.1007/s10014-012-0117-x
   Stupp R, 2009, LANCET ONCOL, V10, P459, DOI 10.1016/S1470-2045(09)70025-7
   Subramanian A, 2005, P NATL ACAD SCI USA, V102, P15545, DOI 10.1073/pnas.0506580102
   Suvà ML, 2014, CELL, V157, P580, DOI 10.1016/j.cell.2014.02.030
   Suvasini R, 2011, J BIOL CHEM, V286, P25882, DOI 10.1074/jbc.M110.178012
   Szostak E, 2013, BRIEF FUNCT GENOMICS, V12, P58, DOI 10.1093/bfgp/els056
   Tarter M, 2013, NEURONAL RNA BINDING
   Tomaselli S, 2015, GENOME BIOL, V16, DOI 10.1186/s13059-014-0575-z
   Turcan S, 2012, NATURE, V483, P479, DOI 10.1038/nature10866
   Uniacke J, 2014, CANCER RES, V74, P1379, DOI 10.1158/0008-5472.CAN-13-2278
   van Kouwenhove M, 2011, NAT REV CANCER, V11, P644, DOI 10.1038/nrc3107
   Vanharanta S, 2014, ELIFE, V3, DOI 10.7554/eLife.02734
   Wang J, 2013, INT J MOL SCI, V14, P10015, DOI 10.3390/ijms140510015
   Westhoff MA, 2013, MOL CANCER RES, V11, P1611, DOI 10.1158/1541-7786.MCR-13-0435-T
   Wikman H, 2005, GENE CHROMOSOME CANC, V42, P193, DOI 10.1002/gcc.20122
   Wurth L, 2015, BBA-GENE REGUL MECH, V1849, P881, DOI 10.1016/j.bbagrm.2014.10.001
   Xian JR, 2016, INT J BIOL SCI, V12, P144, DOI 10.7150/ijbs.13382
   Zhu Z, 2014, CELL STEM CELL, V15, P185, DOI 10.1016/j.stem.2014.04.007
   Ziegler DS, 2008, J CLIN INVEST, V118, P3109, DOI 10.1172/JCI34120
   Zou MJ, 2011, ENDOCRINE, V40, P14, DOI 10.1007/s12020-011-9489-7
NR 79
TC 21
Z9 22
U1 0
U2 8
PU IMPACT JOURNALS LLC
PI ORCHARD PARK
PA 6666 E QUAKER ST, STE 1, ORCHARD PARK, NY 14127 USA
EI 1949-2553
J9 ONCOTARGET
JI Oncotarget
PD MAR 7
PY 2017
VL 8
IS 10
BP 16650
EP 16668
DI 10.18632/oncotarget.14287
PG 19
WC Oncology; Cell Biology
WE Science Citation Index Expanded (SCI-EXPANDED)
SC Oncology; Cell Biology
GA EN5DA
UT WOS:000396024600047
PM 28035070
OA Green Published, Green Submitted, gold
DA 2024-03-10
ER

PT J
AU Cheng, W
   Ren, XF
   Cai, JQ
   Zhang, CB
   Li, MY
   Wang, KY
   Liu, Y
   Han, S
   Wu, AH
AF Cheng, Wen
   Ren, Xiufang
   Cai, Jinquan
   Zhang, Chuanbao
   Li, Mingyang
   Wang, Kuanyu
   Liu, Yang
   Han, Sheng
   Wu, Anhua
TI A five-miRNA signature with prognostic and predictive value for
   <i>MGMT</i> promoter-methylated glioblastoma patients
SO ONCOTARGET
LA English
DT Article
DE glioblastoma; MGMT promoter methylation; miRNA; prognosis; predictive
   model
ID MICRORNA EXPRESSION SIGNATURE; RADIOTHERAPY PLUS CONCOMITANT; RANDOMIZED
   PHASE-III; ADJUVANT TEMOZOLOMIDE; GLIOMA; MULTIFORME; SURVIVAL;
   INVASIVENESS; THERAPY; ENHANCE
AB Although O(6)-methylguanine DNA methyltransferase (MGMT) promoter methylation status is an important marker for glioblastoma multiforme (GBM), there is considerable variability in the clinical outcome of patients with similar methylation profiles. The present study aimed to refine the prognostic and predictive value of MGMT promoter status in GBM by identifying a micro (mi) RNA risk signature. Data from The Cancer Genome Atlas was used for this study, with MGMT promoter-methylated samples randomly divided into training and internal validation sets. Data from The Chinese Glioma Genome Atlas was used for independent validation. A five miRNA-based risk signature was established for MGMT promoter-methylated GBM to distinguish cases as high-or low-risk with distinct prognoses, which was confirmed using internal and external validation sets. Importantly, the prognostic value of the signature was significant in different cohorts stratified by clinicopathologic factors and alkylating chemotherapy, and a multivariate Cox analysis found it to be an independent prognostic marker along with age and chemotherapy. Based on these three factors, we developed a quantitative model with greater accuracy for predicting the 1-year survival of patients with MGMT promoter-methylated GBM. These results indicate that the five-miRNA signature is an independent risk predictor for GBM with MGMT promoter methylation and can be used to identify patients at high risk of unfavorable outcome and resistant to alkylating chemotherapy, underscoring its potential for personalized GBM management.
C1 [Cheng, Wen; Liu, Yang; Han, Sheng; Wu, Anhua] China Med Univ, Hosp 1, Dept Neurosurg, Shenyang 110001, Peoples R China.
   [Ren, Xiufang] China Med Univ, Shengjing Hosp, Dept Pathol, Shenyang 110001, Peoples R China.
   [Cai, Jinquan] Harbin Med Univ, Affiliated 2, Dept Neurosurg, Harbin, Peoples R China.
   [Zhang, Chuanbao; Li, Mingyang] Beijing Neurosurg Inst, Beijing, Peoples R China.
   [Zhang, Chuanbao; Li, Mingyang] Capital Med Univ, Beijing Tiantan Hosp, Dept Neurosurg, Beijing, Peoples R China.
   [Wang, Kuanyu] Dalian Med Univ, Affiliated Hosp 1, Dept Neurosurg, Dalian, Peoples R China.
C3 China Medical University; China Medical University; Harbin Medical
   University; Beijing Neurosurgical Institute; Capital Medical University;
   Dalian Medical University
RP Wu, AH (通讯作者)，China Med Univ, Hosp 1, Dept Neurosurg, Shenyang 110001, Peoples R China.
EM wuanhua@yahoo.com
RI zhao, lin/JJF-0406-2023; Lu, Xiaomei/IUQ-2139-2023; ZHOU,
   YUE/IZE-6277-2023; Wang, Xin/HZL-4695-2023; sheng, chen/JEO-8801-2023;
   Chen, Yu/JLL-0171-2023; Wang, He/JCO-3900-2023; Liu, Ying/ISU-1216-2023;
   chen, xp/GRE-8758-2022; Li, Mingyang/C-2324-2018
OI chen, xp/0009-0007-9639-1278; Li, Mingyang/0000-0003-1766-7867
FU National High Technology Research and Development Program of China (863)
   [2012AA02A508]; National Natural Science Foundation of China [81172409,
   81402045]; Science and Technology Department of Liaoning Province
   [2011225034]
FX This work was supported by grants from the National High Technology
   Research and Development Program of China (863) (no. 2012AA02A508),
   National Natural Science Foundation of China (nos. 81172409 and
   81402045), and the Science and Technology Department of Liaoning
   Province (no. 2011225034).
CR [Anonymous], 2014, MOL NEUROBIOLOGY
   Brennan CW, 2013, CELL, V155, P462, DOI 10.1016/j.cell.2013.09.034
   Cheng W, 2015, J NEURO-ONCOL, V122, P303, DOI 10.1007/s11060-014-1709-6
   Cho WCS, 2010, BBA-REV CANCER, V1805, P209, DOI 10.1016/j.bbcan.2009.11.003
   CURRAN WJ, 1993, J NATL CANCER I, V85, P704, DOI 10.1093/jnci/85.9.704
   Esteller M, 2000, NEW ENGL J MED, V343, P1350, DOI 10.1056/NEJM200011093431901
   Garofalo M., 2009, CANCER CELL, V16, P498
   Gilbert MR, 2013, J CLIN ONCOL, V31, P4085, DOI 10.1200/JCO.2013.49.6968
   Haapa-Paananen S, 2013, PLOS ONE, V8, DOI 10.1371/journal.pone.0060930
   Hayes J, 2015, MOL ONCOL, V9, P704, DOI 10.1016/j.molonc.2014.11.004
   Hegi ME, 2005, NEW ENGL J MED, V352, P997, DOI 10.1056/NEJMoa043331
   Lang MF, 2012, PLOS ONE, V7, DOI 10.1371/journal.pone.0036248
   Lee HK, 2013, PLOS ONE, V8, DOI 10.1371/journal.pone.0054652
   Li X, 2014, MOL NEUROBIOLOGY
   Lim LP, 2005, NATURE, V433, P769, DOI 10.1038/nature03315
   Lossos IS, 2004, NEW ENGL J MED, V350, P1828, DOI 10.1056/NEJMoa032520
   Nikaki A, 2012, EXPERT OPIN INV DRUG, V21, P1475, DOI 10.1517/13543784.2012.710199
   Ostrom QT, 2014, NEURO-ONCOLOGY, V16, P896, DOI 10.1093/neuonc/nou087
   Parker NR, 2013, TRANSL ONCOL, V6, P742, DOI 10.1593/tlo.13553
   Quintavalle C, 2012, ONCOGENE, V31, P858, DOI 10.1038/onc.2011.280
   Quintavalle C, 2013, PLOS ONE, V8, DOI 10.1371/journal.pone.0074466
   Rani SB, 2013, NEURO-ONCOLOGY, V15, P1302, DOI 10.1093/neuonc/not090
   Rao SAM, 2014, PLOS ONE, V9, DOI 10.1371/journal.pone.0085200
   Sana J, 2014, CARCINOGENESIS, V35, P2756, DOI 10.1093/carcin/bgu212
   Srinivasan S, 2011, PLOS ONE, V6, DOI 10.1371/journal.pone.0017438
   Stupp R, 2005, NEW ENGL J MED, V352, P987, DOI 10.1056/NEJMoa043330
   Stupp R, 2009, LANCET ONCOL, V10, P459, DOI 10.1016/S1470-2045(09)70025-7
   Visani M, 2014, MOL ONCOL, V8, P417, DOI 10.1016/j.molonc.2013.12.010
   Volinia S, 2006, P NATL ACAD SCI USA, V103, P2257, DOI 10.1073/pnas.0510565103
   Wang Z, 2015, ONCOGENE, V34, P1407, DOI 10.1038/onc.2014.75
   Wu J., 2014, MOL NEUROBIOLOGY
   Yang HI, 2011, LANCET ONCOL, V12, P568, DOI 10.1016/S1470-2045(11)70077-8
   Yang Y, 2015, MOL CELLULAR BIOCH
   Yu SL, 2008, CANCER CELL, V13, P48, DOI 10.1016/j.ccr.2007.12.008
   Zhang JX, 2010, INT J ONCOL, V36, P913, DOI 10.3892/ijo_00000570
   Zhang W, 2013, CANCER-AM CANCER SOC, V119, P814, DOI 10.1002/cncr.27826
NR 36
TC 47
Z9 47
U1 0
U2 13
PU IMPACT JOURNALS LLC
PI ORCHARD PARK
PA 6666 E QUAKER ST, STE 1, ORCHARD PARK, NY 14127 USA
EI 1949-2553
J9 ONCOTARGET
JI Oncotarget
PD OCT 6
PY 2015
VL 6
IS 30
BP 29285
EP 29295
DI 10.18632/oncotarget.4978
PG 11
WC Oncology; Cell Biology
WE Science Citation Index Expanded (SCI-EXPANDED)
SC Oncology; Cell Biology
GA CU0CL
UT WOS:000363183200064
PM 26320189
OA Green Published, gold
DA 2024-03-10
ER

PT J
AU Juratli, TA
   Kirsch, M
   Robel, K
   Soucek, S
   Geiger, K
   von Kummer, R
   Schackert, G
   Krex, D
AF Juratli, Tareq A.
   Kirsch, Matthias
   Robel, Katja
   Soucek, Silke
   Geiger, Kathrin
   von Kummer, Ruediger
   Schackert, Gabriele
   Krex, Dietmar
TI <i>IDH</i> mutations as an early and consistent marker in low-grade
   astrocytomas WHO grade II and their consecutive secondary high-grade
   gliomas
SO JOURNAL OF NEURO-ONCOLOGY
LA English
DT Article
DE IDH mutations; Low-grade astrocytomas; MGMT promoter; Radiotherapy;
   Secondary high-grade gliomas; Surgery
ID DNA-REPAIR GENE; EUROPEAN ORGANIZATION; MGMT; HYPERMETHYLATION;
   RADIOTHERAPY; METHYLATION; SURVIVAL; EFFICACY; EXTENT
AB This study investigated the prognostic and predictive significance of IDH1 and IDH2 mutations in low-grade astrocytomas (LGA). The presence and consistency of IDH mutations during the progression of LGA to secondary high-grade gliomas (sHGG) were detected. Samples of patients with LGA and sHGG were investigated. The genomic regions around IDH1 codon 132 and IDH2 codon 172 were PCR amplified and directly sequenced. Furthermore, the MGMT promoter status was provided using the methylation-specific PCR. Our population comprised 71 patients with a total of 45 pairs of LGA and their consecutive sHGG. Median follow-up was 9.6 years. IDH mutations were found in 36/45 LGA (80%) and their sHGG without changes in the mutation status. A total of 71 patients with LGA were analyzed according to clinical and molecular tumor-related factors: 56/71 patients (78.8%) had an IDH mutation without significant influence on the progression-free or overall survival (OS), and 22/71 (31%) of the patients received postoperative radiotherapy (RT) after diagnosis of LGA. Patients with early RT but without IDH mutations had the shortest survival. Our study shows that IDH mutation status is stable during the progression course of LGA to sHGG. The presence of IDH mutations fails to demonstrate a significant influence on survival in the multivariate analysis of LGA patients. Early RT appears to be beneficial only LGA patients with IDH-mutations.
C1 [Juratli, Tareq A.; Kirsch, Matthias; Robel, Katja; Soucek, Silke; Geiger, Kathrin; von Kummer, Ruediger; Schackert, Gabriele; Krex, Dietmar] Univ Hosp Dresden, Dresden, Germany.
C3 Technische Universitat Dresden; Carl Gustav Carus University Hospital
RP Juratli, TA (通讯作者)，Univ Hosp Dresden, Dresden, Germany.
EM Tareq.Juratli@uniklinikum-dresden.de
RI Juratli, Tareq/J-6832-2014; von Kummer, Rüdiger/AAA-4478-2019; Kirsch,
   Matthias/F-2824-2014; Krex, Dietmar/E-6833-2014
OI Juratli, Tareq/0000-0003-2236-6719; von Kummer,
   Rüdiger/0000-0003-0119-4604; 
CR Christensen BC, 2011, JNCI-J NATL CANCER I, V103, DOI 10.1093/jnci/djq497
   Esteller M, 2000, NEW ENGL J MED, V343, P1350, DOI 10.1056/NEJM200011093431901
   Groenendijk FH, 2011, J NEURO-ONCOL, V101, P405, DOI 10.1007/s11060-010-0274-x
   Hartmann C, 2011, CLIN CANCER RES, V17, P4588, DOI 10.1158/1078-0432.CCR-10-3194
   Hartmann C, 2009, ACTA NEUROPATHOL, V118, P469, DOI 10.1007/s00401-009-0561-9
   Houillier C, 2010, NEUROLOGY, V75, P1560, DOI 10.1212/WNL.0b013e3181f96282
   Karim ABMF, 2002, INT J RADIAT ONCOL, V52, P316, DOI 10.1016/S0360-3016(01)02692-X
   Kim YH, 2010, AM J PATHOL, V177, P2708, DOI 10.2353/ajpath.2010.100680
   Kloosterhof NK, 2011, LANCET ONCOL, V12, P83, DOI 10.1016/S1470-2045(10)70053-X
   Louis DN., 2007, WHO CLASSIFICATION T
   Nakamura M, 2001, CARCINOGENESIS, V22, P1715, DOI 10.1093/carcin/22.10.1715
   Parsons DW, 2008, SCIENCE, V321, P1807, DOI 10.1126/science.1164382
   Sanai N, 2009, NEUROTHERAPEUTICS, V6, P478, DOI 10.1016/j.nurt.2009.04.005
   Sanson M, 2009, J CLIN ONCOL, V27, P4150, DOI 10.1200/JCO.2009.21.9832
   Schomas DA, 2009, CANCER-AM CANCER SOC, V115, P3969, DOI 10.1002/cncr.24444
   Smith JS, 2008, J CLIN ONCOL, V26, P1338, DOI 10.1200/JCO.2007.13.9337
   Thon N, 2011, CANCER, V118, P452
   van den Bent MJ, 2010, CLIN CANCER RES, V16, P1597, DOI 10.1158/1078-0432.CCR-09-2902
   van den Bent MJ, 2005, LANCET, V366, P985, DOI 10.1016/S0140-6736(05)67070-5
   Watanabe T, 2007, BRAIN PATHOL, V17, P5, DOI 10.1111/j.1750-3639.2006.00030.x
   Weller M, 2009, J CLIN ONCOL, V27, P5743, DOI 10.1200/JCO.2009.23.0805
   Wick W, 2009, J CLIN ONCOL, V27, P5874, DOI 10.1200/JCO.2009.23.6497
   Yan H, 2009, NEW ENGL J MED, V360, P765, DOI 10.1056/NEJMoa0808710
NR 23
TC 85
Z9 98
U1 0
U2 4
PU SPRINGER
PI NEW YORK
PA ONE NEW YORK PLAZA, SUITE 4600, NEW YORK, NY, UNITED STATES
SN 0167-594X
EI 1573-7373
J9 J NEURO-ONCOL
JI J. Neuro-Oncol.
PD JUL
PY 2012
VL 108
IS 3
BP 403
EP 410
DI 10.1007/s11060-012-0844-1
PG 8
WC Oncology; Clinical Neurology
WE Science Citation Index Expanded (SCI-EXPANDED)
SC Oncology; Neurosciences & Neurology
GA 956XV
UT WOS:000305123800008
PM 22410704
DA 2024-03-10
ER

PT J
AU Gomes, I
   Moreno, DA
   dos Reis, MB
   da Silva, LS
   Leal, LF
   Gonçalves, GM
   Pereira, CA
   Oliveira, MA
   Matsushita, MD
   Reis, RM
AF Gomes, Isabella
   Moreno, Daniel Antunes
   dos Reis, Mariana Bisarro
   da Silva, Luciane Sussuchi
   Leal, Leticia Ferro
   Goncalves, Gisele Melo
   Pereira, Caio Augusto
   Oliveira, Marco Antonio
   Matsushita, Marcus de Medeiros
   Reis, Rui Manuel
TI Low <i>MGMT</i> digital expression is associated with a better outcome
   of <i>IDH1</i> wildtype glioblastomas treated with temozolomide
SO JOURNAL OF NEURO-ONCOLOGY
LA English
DT Article; Early Access
DE Glioblastoma; MGMT; IDH; Temozolomide; NanoString; Brazil; Biomarkers;
   Methylation
ID CENTRAL-NERVOUS-SYSTEM; HEALTH-ORGANIZATION CLASSIFICATION; PROMOTER
   METHYLATION; NANOSTRING TECHNOLOGIES; PROLONGED TEMOZOLOMIDE; ADJUVANT
   TEMOZOLOMIDE; PROTEIN EXPRESSION; DNA-REPAIR; GLIOMAS; RESISTANCE
AB Introduction Glioblastoma (GBM) is the deadliest primary brain tumor. The standard treatment consists of surgery, radiotherapy, and temozolomide (TMZ). TMZ response is heterogeneous, and MGMT promoter (MGMTp) methylation has been the major predictive biomarker. We aimed to describe the clinical and molecular data of GBMs treated with TMZ, compare MGMT methylation with MGMT expression, and further associate with patient's outcome. Methods We evaluate 112 FFPE adult GBM cases. IDH1 and ATRX expression was analyzed by immunohistochemistry, hotspot TERT promoter (TERTp) mutations were evaluated by Sanger or pyrosequencing, and MGMTp methylation was assessed by pyrosequencing and MGMT mRNA expression using the nCounter (R) Vantage 3D (TM) DNA damage and repair panel. Results Of the 112 GBMs, 96 were IDH1(WT), and 16 were IDH1(MUT). Positive ATRX expression was found in 91.6% (88/96) of IDHWT and 43.7% (7/16) of IDHMUT. TERTp mutations were detected in 70.4% (50/71) of IDHWT. MGMTp methylation was found in 55.5% (35/63) of IDHWT and 84.6% (11/13) of IDHMUT, and as expected, MGMTp methylation was significantly associated with a better response to TMZ. MGMT expression was inversely correlated with MGMTp methylation levels (- 0.506, p < 0.0001), and MGMT low expression were significantly associated with better patient survival. It was also observed that integrating MGMTp methylation and expression, significantly improved the prognostication value. Conclusions MGMT mRNA levels evaluated by digital expression were associated with the outcome of TMZ-treated GBM patients. The combination of MGMT methylation and mRNA expression may provide a more accurate prediction of TMZ response in GBM patients.
C1 [Gomes, Isabella; Moreno, Daniel Antunes; dos Reis, Mariana Bisarro; da Silva, Luciane Sussuchi; Leal, Leticia Ferro; Reis, Rui Manuel] Barretos Canc Hosp BCH, Mol Oncol Res Ctr, Rua Antenor Duarte Villela 1331, BR-14784400 Barretos, SP, Brazil.
   [Leal, Leticia Ferro] Dr Paulo Prata FACISB, Barretos Sch Hlth Sci, Barretos, Brazil.
   [Goncalves, Gisele Melo; Pereira, Caio Augusto] BCH, Dept Med Oncol, Barretos, SP, Brazil.
   [Oliveira, Marco Antonio] BCH, Nucleus Epidemiol & Stat, Barretos, SP, Brazil.
   [Matsushita, Marcus de Medeiros] BCH, Pathol Dept, Barretos, SP, Brazil.
   [Reis, Rui Manuel] ICVS 3Bs PT Govt Associate Lab, Braga, Portugal.
   [Reis, Rui Manuel] Univ Minho, Sch Med, Life & Hlth Sci Res Inst ICVS, Braga, Portugal.
C3 Universidade do Minho
RP Reis, RM (通讯作者)，Barretos Canc Hosp BCH, Mol Oncol Res Ctr, Rua Antenor Duarte Villela 1331, BR-14784400 Barretos, SP, Brazil.; Reis, RM (通讯作者)，ICVS 3Bs PT Govt Associate Lab, Braga, Portugal.; Reis, RM (通讯作者)，Univ Minho, Sch Med, Life & Hlth Sci Res Inst ICVS, Braga, Portugal.
EM ruireis.hcb@gmail.com
RI Reis, Rui Manuel/AAD-6470-2020; Reis, Mariana B/K-8339-2015; Gomes,
   Isabella/AAH-2318-2021; moreno, daniel/HTP-9791-2023; Sussuchi da Silva,
   Luciane/A-8833-2019
OI Reis, Rui Manuel/0000-0002-9639-7940; Gomes,
   Isabella/0000-0003-0360-104X; Moreno, Daniel/0000-0002-0764-447X; Reis,
   Mariana Bisarro/0000-0002-5809-4471; Sussuchi da Silva,
   Luciane/0000-0002-7470-4655
FU Barretos Cancer Hospital, Public Ministry of Labor Campinas (Research,
   Prevention, and Education of Occupational Cancer); FINEP
   [MCTI/FINEP/MS/SCTIE/DECIT-BioPlat 1302/13]; National Ministry of Health
   (Brazil); Coordination for the Improvement of Higher Education Personnel
   (CAPES); Public Ministry of Labor Campinas (Research, Prevention, and
   Education of Occupational Cancer) in Campinas, Brazil; FAPESP
   [2018/10511-6]; CNPq Productivity (Brazil)
FX We thank Barretos Cancer Hospital, Public Ministry of Labor Campinas
   (Research, Prevention, and Education of Occupational Cancer) and FINEP
   (MCTI/FINEP/MS/SCTIE/DECIT-BioPlat 1302/13) for funding the present
   study. LACN is supported by the National Ministry of Health (Brazil).
   MBR is sponsored by Coordination for the Improvement of Higher Education
   Personnel (CAPES). LFL and LSS are supported by the Public Ministry of
   Labor Campinas (Research, Prevention, and Education of Occupational
   Cancer) in Campinas, Brazil. IG is supported by FAPESP (Process Number
   2018/10511-6) and RMR is a recipient of a CNPq Productivity (Brazil). We
   also thank the Nucleus of Epidemiology and Statistics of Barretos Cancer
   Hospital for support in statistical analysis and Bruna Pereira Sorroche
   for technical support in pyrosequencing.
CR Agnihotri S, 2012, J CLIN INVEST, V122, P253, DOI 10.1172/JCI59334
   Batista R, 2016, INT J CANCER, V139, P414, DOI 10.1002/ijc.30057
   Butler M, 2020, TRENDS CANCER, V6, P380, DOI 10.1016/j.trecan.2020.02.010
   Christians A, 2019, ACTA NEUROPATHOL COM, V7, DOI 10.1186/s40478-019-0817-0
   da Silva LS, 2020, J MOL DIAGN, V22, P957, DOI 10.1016/j.jmoldx.2020.04.207
   DANIEL P, 2019, FRONT ONCOL, V9
   Diplas BH, 2018, NAT COMMUN, V9, DOI 10.1038/s41467-018-04448-6
   Eastel JM, 2019, EXPERT REV MOL DIAGN, V19, P591, DOI 10.1080/14737159.2019.1623672
   Ebrahimi A, 2016, ACTA NEUROPATHOL COM, V4, DOI 10.1186/s40478-016-0331-6
   Esteller M, 2000, NEW ENGL J MED, V343, P1350, DOI 10.1056/NEJM200011093431901
   Fan HC, 2019, INT J MOL SCI, V20, DOI 10.3390/ijms20010200
   Gurrieri L, 2018, FUTURE ONCOL, V14, P699, DOI 10.2217/fon-2017-0437
   Hicks SC, 2015, GENOME BIOL, V16, DOI 10.1186/s13059-015-0679-0
   Ikemura M, 2016, HISTOPATHOLOGY, V69, P260, DOI 10.1111/his.12927
   Joseph NM, 2013, MODERN PATHOL, V26, P315, DOI 10.1038/modpathol.2012.173
   Kreth S, 2011, PLOS ONE, V6, DOI 10.1371/journal.pone.0017156
   Lalezari S, 2013, NEURO-ONCOLOGY, V15, P370, DOI 10.1093/neuonc/nos308
   Lapointe S, 2018, LANCET, V392, P432, DOI 10.1016/S0140-6736(18)30990-5
   Lee SY, 2016, GENES DIS, V3, P198, DOI 10.1016/j.gendis.2016.04.007
   Louis DN, 2016, ACTA NEUROPATHOL, V131, P803, DOI 10.1007/s00401-016-1545-1
   Malkoun N, 2012, J NEURO-ONCOL, V106, P127, DOI 10.1007/s11060-011-0643-0
   Michaelsen SR, 2018, J NEURO-ONCOL, V137, P533, DOI 10.1007/s11060-017-2739-7
   Ostrom Quinn T, 2019, Neuro Oncol, V21, pv1, DOI 10.1093/neuonc/noz150
   Patel B., 2020, Neurooncol Adv, V2, pvdaa025
   Pekmezci M, 2017, ACTA NEUROPATHOL, V133, P1001, DOI 10.1007/s00401-017-1690-1
   QUAN R, 2020, MEDICINE, V99
   Radke J, 2019, ACTA NEUROPATHOL COM, V7, DOI 10.1186/s40478-019-0745-z
   Arantes LMRB, 2020, FRONT ONCOL, V10, DOI 10.3389/fonc.2020.01275
   Shah N, 2011, PLOS ONE, V6, DOI 10.1371/journal.pone.0016146
   Skardelly M, 2017, ONCOLOGIST, V22, P570, DOI 10.1634/theoncologist.2016-0347
   Stupp R, 2005, NEW ENGL J MED, V352, P987, DOI 10.1056/NEJMoa043330
   Stupp R, 2009, LANCET ONCOL, V10, P459, DOI 10.1016/S1470-2045(09)70025-7
   Thomas A, 2017, CANCER RES, V77, P823, DOI 10.1158/0008-5472.CAN-16-2983
   Tsang HF, 2017, EXPERT REV MOL DIAGN, V17, P95, DOI 10.1080/14737159.2017.1268533
   Uno M, 2011, CLINICS, V66, P1747, DOI 10.1590/S1807-59322011001000013
   Veldman-Jones MH, 2015, CANCER RES, V75, P2587, DOI 10.1158/0008-5472.CAN-15-0262
   Waggott D, 2012, BIOINFORMATICS, V28, P1546, DOI 10.1093/bioinformatics/bts188
   Wang LM, 2017, PATHOL RES PRACT, V213, P1489, DOI 10.1016/j.prp.2017.10.007
   Weller M, 2020, CURR OPIN NEUROL, V33, P701, DOI 10.1097/WCO.0000000000000871
   Weller M, 2017, LANCET ONCOL, V18, pE315, DOI 10.1016/S1470-2045(17)30194-8
   Wick W, 2014, NAT REV NEUROL, V10, P372, DOI 10.1038/nrneurol.2014.100
   Yi GZ, 2019, BRAIN, V142, P2352, DOI 10.1093/brain/awz202
   Yuan GQ, 2017, J NEURO-ONCOL, V133, P193, DOI 10.1007/s11060-017-2433-9
NR 43
TC 12
Z9 12
U1 0
U2 1
PU SPRINGER
PI NEW YORK
PA ONE NEW YORK PLAZA, SUITE 4600, NEW YORK, NY, UNITED STATES
SN 0167-594X
EI 1573-7373
J9 J NEURO-ONCOL
JI J. Neuro-Oncol.
PD 2021 JAN
PY 2021
VL 151
IS 2
BP 135
EP 144
DI 10.1007/s11060-020-03675-6
EA JAN 2021
PG 10
WC Oncology; Clinical Neurology
WE Science Citation Index Expanded (SCI-EXPANDED)
SC Oncology; Neurosciences & Neurology
GA QF8YY
UT WOS:000605115300001
PM 33400009
DA 2024-03-10
ER

PT J
AU Sexton-Oates, A
   Dodgshun, A
   Hovestadt, V
   Jones, DTW
   Ashley, DM
   Sullivan, M
   MacGregor, D
   Saffery, R
AF Sexton-Oates, Alexandra
   Dodgshun, Andrew
   Hovestadt, Volker
   Jones, David T. W.
   Ashley, David M.
   Sullivan, Michael
   MacGregor, Duncan
   Saffery, Richard
TI Methylation profiling of paediatric pilocytic astrocytoma reveals
   variants specifically associated with tumour location and predictive of
   recurrence
SO MOLECULAR ONCOLOGY
LA English
DT Article
DE DNA methylation; pilocytic astrocytoma
ID LOW-GRADE GLIOMAS; LONG-TERM OUTCOMES; GENETIC ALTERATIONS;
   PROGNOSTIC-FACTORS; DNA METHYLATION; ADULT SURVIVORS; BRAIN; EXPRESSION;
   CHILDREN; RATES
AB Childhood pilocytic astrocytomas (PA) are low-grade tumours with an excellent prognosis. However, a minority, particularly those in surgically inaccessible locations, have poorer long-term outcome. At present, it is unclear whether anatomical location in isolation, or in combination with underlying biological variation, determines clinical behaviour. Here, we have tested the utility of DNA methylation profiling to inform tumour biology and to predict behaviour in paediatric PA. Genome-wide DNA methylation profiles were generated for 117 paediatric PAs. Using a combination of analyses, we identified DNA methylation variants specific to tumour location and predictive of behaviour. Receiver-operating characteristic analysis was used to test the predictive utility of clinical and/or DNA methylation features to classify tumour behaviour at diagnosis. Unsupervised analysis distinguished three methylation clusters associated with tumour location (cortical, midline and infratentorial). Differential methylation of 5404 sites identified enrichment of genes involved in embryonic nervous system development'. Specific hypermethylation of NEUROG1 and NR2E1 was identified as a feature of cortical tumours. A highly accurate method to classify tumours according to behaviour, which combined three clinical features (age, location and extent of resection) and methylation level at a single site, was identified. Our findings show location-specific epigenetic profiles for PAs, potentially reflecting their cell type of origin. This may account for differences in clinical behaviour according to location independent of histopathology. We also defined an accurate method to predict tumour behaviour at diagnosis. This warrants further testing in similar patient cohorts.
C1 [Sexton-Oates, Alexandra; Saffery, Richard] Royal Childrens Hosp, Murdoch Childrens Res Inst, Parkville, Vic, Australia.
   [Sexton-Oates, Alexandra; Sullivan, Michael; Saffery, Richard] Univ Melbourne, Dept Paediat, Parkville, Vic, Australia.
   [Dodgshun, Andrew; Sullivan, Michael] Royal Childrens Hosp, Childrens Canc Ctr, Parkville, Vic, Australia.
   [Dodgshun, Andrew] Univ Otago, Dept Paediat, Christchurch, New Zealand.
   [Hovestadt, Volker] German Canc Res Ctr, Div Mol Genet, Heidelberg, Germany.
   [Jones, David T. W.] German Canc Res Ctr, Div Pediat Neurooncol, Heidelberg, Germany.
   [Ashley, David M.] Deakin Univ, Sch Med, Waurn Ponds, Australia.
   [MacGregor, Duncan] Royal Childrens Hosp, Dept Anat Pathol, Parkville, Vic, Australia.
   [MacGregor, Duncan] Univ Melbourne, Dept Pathol, Parkville, Vic, Australia.
C3 Royal Children's Hospital Melbourne; Murdoch Children's Research
   Institute; University of Melbourne; Royal Children's Hospital Melbourne;
   University of Otago; Helmholtz Association; German Cancer Research
   Center (DKFZ); Helmholtz Association; German Cancer Research Center
   (DKFZ); Deakin University; Royal Children's Hospital Melbourne;
   University of Melbourne
RP Saffery, R (通讯作者)，Royal Childrens Hosp, Murdoch Childrens Res Inst, Canc & Dis Epigenet, Flemington Rd, Parkville, Vic 3052, Australia.
EM richard.saffery@mcri.edu.au
RI Jones, David T. W./Z-1963-2019; Hovestadt, Volker/ABG-2076-2021;
   Saffery, Richard/GLS-1976-2022; Sullivan, Michael J/B-5459-2012
OI Jones, David T. W./0000-0002-2036-5141; Hovestadt,
   Volker/0000-0002-3480-6649; Saffery, Richard/0000-0002-9510-4181;
   Sullivan, Michael/0000-0002-8606-5889
FU Cancer in Kids Auxiliary at The Royal Children's Hospital, Victoria,
   Australia; Murdoch Childrens Research Institute, Victoria, Australia;
   Victorian Government's Operational Infrastructure Support Program;
   Australian National Health and Medical Research Council Senior Research
   Fellowship; Australian Postgraduate Award
FX We wish to thank Hazel Chambers-Smith for providing the
   immunohistochemistry service. This work was supported by The Cancer in
   Kids Auxiliary at The Royal Children's Hospital, Victoria, Australia;
   The Murdoch Childrens Research Institute, Victoria, Australia; The
   Victorian Government's Operational Infrastructure Support Program; an
   Australian National Health and Medical Research Council Senior Research
   Fellowship to RS; and an Australian Postgraduate Award to ASO.
CR Armstrong GT, 2009, JNCI-J NATL CANCER I, V101, P946, DOI 10.1093/jnci/djp148
   Bandopadhayay P, 2014, PEDIATR BLOOD CANCER, V61, P1173, DOI 10.1002/pbc.24958
   BENJAMINI Y, 1995, J R STAT SOC B, V57, P289, DOI 10.1111/j.2517-6161.1995.tb02031.x
   Bergthold G, 2015, NEURO-ONCOLOGY, V17, P1486, DOI 10.1093/neuonc/nov045
   Burkhard C, 2003, J NEUROSURG, V98, P1170, DOI 10.3171/jns.2003.98.6.1170
   Chen YH, 2014, ONCOGENE, V33, P2019, DOI 10.1038/onc.2013.148
   Collins VP, 2015, ACTA NEUROPATHOL, V129, P775, DOI 10.1007/s00401-015-1410-7
   Dodgshun AJ, 2016, J NEUROSURG-PEDIATR, V17, P569, DOI 10.3171/2015.9.PEDS15449
   Fernandez C, 2003, NEUROSURGERY, V53, P544, DOI 10.1227/01.NEU.0000079330.01541.6E
   Gilbertson RJ, 2007, CANCER RES, V67, P5579, DOI 10.1158/0008-5472.CAN-07-0760
   Gnekow AK, 2012, NEURO-ONCOLOGY, V14, P1265, DOI 10.1093/neuonc/nos202
   Horbinski C, 2013, J NEUROPATH EXP NEUR, V72, P2, DOI 10.1097/NEN.0b013e318279f3db
   Jones DTW, 2006, J NEUROPATH EXP NEUR, V65, P1049, DOI 10.1097/01.jnen.0000240465.33628.87
   Jones PA, 2002, NAT REV GENET, V3, P415, DOI 10.1038/nrg816
   Kandel E. R., 2000, PRINCIPLES NEURAL SC
   Kaul A, 2012, GENE DEV, V26, P2561, DOI 10.1101/gad.200907.112
   Krishnatry R, 2016, CANCER-AM CANCER SOC, V122, P1261, DOI 10.1002/cncr.29907
   Lambert SR, 2013, ACTA NEUROPATHOL, V126, P291, DOI 10.1007/s00401-013-1124-7
   Lee DY, 2012, CANCER CELL, V22, P131, DOI 10.1016/j.ccr.2012.05.036
   Liu HK, 2010, GENE DEV, V24, P683, DOI 10.1101/gad.560310
   Lund LW, 2011, PEDIATR BLOOD CANCER, V56, P532, DOI 10.1002/pbc.22883
   Ma QF, 1997, J NEUROSCI, V17, P3644
   Maksimovic J, 2012, GENOME BIOL, V13, DOI 10.1186/gb-2012-13-6-r44
   Marko NF, 2012, NEURO-ONCOLOGY, V14, P1424, DOI 10.1093/neuonc/nos257
   Myung JK, 2012, TRANSL ONCOL, V5, P430, DOI 10.1593/tlo.12328
   Niu WZ, 2011, J NEUROSCI, V31, P13816, DOI 10.1523/JNEUROSCI.1038-11.2011
   Northcott PA, 2015, LANCET ONCOL, V16, pE293, DOI 10.1016/S1470-2045(14)71206-9
   Ohgaki H, 2005, J NEUROPATH EXP NEUR, V64, P479, DOI 10.1093/jnen/64.6.479
   Ollikainen M, 2010, HUM MOL GENET, V19, P4176, DOI 10.1093/hmg/ddq336
   Ostrom QT, 2015, NEURO-ONCOLOGY, V16, P1, DOI [10.1093/neuonc/nou327, 10.1093/neuonc/nov189, 10.1093/neuonc/nox158, 10.1093/neuonc/nou223]
   Pajtler KW, 2015, CANCER CELL, V27, P728, DOI 10.1016/j.ccell.2015.04.002
   Park HJ, 2010, MOL CELLS, V30, P403, DOI 10.1007/s10059-010-0122-z
   Pfister S, 2008, J CLIN INVEST, V118, P1739, DOI 10.1172/JCI33656
   Sharma MK, 2007, CANCER RES, V67, P890, DOI 10.1158/0008-5472.CAN-06-0973
   Sturm D, 2012, CANCER CELL, V22, P425, DOI 10.1016/j.ccr.2012.08.024
   Sun Y, 2001, CELL, V104, P365, DOI 10.1016/S0092-8674(01)00224-0
   Tchoghandjian A, 2009, BRAIN, V132, P1523, DOI 10.1093/brain/awp048
   Wiestler B, 2014, ACTA NEUROPATHOL, V128, P561, DOI 10.1007/s00401-014-1315-x
   Yeh TH, 2009, GLIA, V57, P1239, DOI 10.1002/glia.20845
   Youland RS, 2013, J PEDIAT HEMATOL ONC, V35, P197, DOI 10.1097/MPH.0b013e3182678bf8
   Zhang JH, 2013, NAT GENET, V45, P602, DOI 10.1038/ng.2611
NR 41
TC 10
Z9 11
U1 0
U2 4
PU WILEY
PI HOBOKEN
PA 111 RIVER ST, HOBOKEN 07030-5774, NJ USA
SN 1574-7891
EI 1878-0261
J9 MOL ONCOL
JI Mol. Oncol.
PD AUG
PY 2018
VL 12
IS 8
BP 1219
EP 1232
DI 10.1002/1878-0261.12062
PG 14
WC Oncology
WE Science Citation Index Expanded (SCI-EXPANDED)
SC Oncology
GA GO9GS
UT WOS:000440414700001
PM 28388012
OA gold, Green Published
DA 2024-03-10
ER

PT J
AU Korfiatis, P
   Erickson, B
AF Korfiatis, P.
   Erickson, B.
TI Deep learning can see the unseeable: predicting molecular markers from
   MRI of brain gliomas
SO CLINICAL RADIOLOGY
LA English
DT Review
ID CONVOLUTIONAL NEURAL-NETWORK; GRADE; CLASSIFICATION; METHYLATION;
   TEXTURE; IDH
AB This paper describes state-of-the-art methods for molecular biomarker prediction utilising magnetic resonance imaging. This review paper covers both classical machine learning approaches and deep learning approaches to identifying the predictive features and to perform the actual prediction. In particular, there have been substantial advances in recent years in predicting molecular markers for diffuse gliomas. There are few examples of molecular marker prediction for other brain tumours. Deep learning has contributed significantly to these advances, but suffers from challenges in identifying the features used to make predictions. Tools to better identify and understand those features represent an important area of active research. (C) 2019 The Royal College of Radiologists. Published by Elsevier Ltd. All rights reserved.
C1 [Korfiatis, P.; Erickson, B.] Mayo Clin, Dept Radiol, 200 1st St SW, Rochester, MN 55905 USA.
C3 Mayo Clinic
RP Erickson, B (通讯作者)，Mayo Clin, 200 1st St SW, Rochester, MN 55905 USA.
EM bje@mayo.edu
FU Center of Individualized Medicine, Mayo Clinic
FX Center of Individualized Medicine, Mayo Clinic.
CR AMIA, 2018, INF SUMM SESS DET
   [Anonymous], 2017, WHAT HAPPENS DIAGNOS
   Antoniou A., 2017, Data augmentation generative adversarial networks
   Arita H, 2018, SCI REP-UK, V8, DOI 10.1038/s41598-018-30273-4
   Bisdas S, 2018, SCI REP-UK, V8, DOI 10.1038/s41598-018-24438-4
   Camara-Quintana JQ, 2012, NEUROSURG CLIN N AM, V23, P237, DOI 10.1016/j.nec.2012.01.011
   Chamberlain MC, 2014, NEURO-ONCOLOGY, V16, P1027, DOI 10.1093/neuonc/nou119
   Chang K, 2018, CLIN CANCER RES, V24, P1073, DOI 10.1158/1078-0432.CCR-17-2236
   Chang P, 2018, AM J NEURORADIOL, V39, P1201, DOI 10.3174/ajnr.A5667
   Chattopadhyay A, 2018, GRAD CAM GEN GRADIEN
   Citak-Er F, 2018, COMPUT BIOL MED, V99, P154, DOI 10.1016/j.compbiomed.2018.06.009
   Coroller TP, 2017, PLOS ONE, V12, DOI 10.1371/journal.pone.0187908
   Eckel-Passow JE, 2015, NEW ENGL J MED, V372, P2499, DOI 10.1056/NEJMoa1407279
   Eichinger P, 2017, SCI REP-UK, V7, DOI 10.1038/s41598-017-13679-4
   Elenberg ER, 2017, ADV NEUR IN, V30
   Eoli M, 2007, CLIN CANCER RES, V13, P2606, DOI 10.1158/1078-0432.CCR-06-2184
   Fetit AE, 2018, NMR BIOMED, V31, DOI 10.1002/nbm.3781
   Fetit AE, 2015, NMR BIOMED, V28, P1174, DOI 10.1002/nbm.3353
   Gevaert O, 2015, RADIOLOGY, V276, P313, DOI 10.1148/radiol.2015154019
   Gutman DA, 2013, RADIOLOGY, V267, P560, DOI 10.1148/radiol.13120118
   Han L, 2018, BIOCOMPUT-PAC SYM, P331
   Jakola AS, 2018, CLIN NEUROL NEUROSUR, V164, P114, DOI 10.1016/j.clineuro.2017.12.007
   Johnson DR, 2017, AM J NEURORADIOL, V38, P678, DOI 10.3174/ajnr.A5070
   Keil VC, 2017, AM J NEURORADIOL, V38, P1892, DOI 10.3174/ajnr.A5313
   Korfiatis P, 2018, PROC SPIE, V10575, DOI 10.1117/12.2293538
   Korfiatis P, 2017, J DIGIT IMAGING, V30, P622, DOI 10.1007/s10278-017-0009-z
   Li ZC, 2018, EUR RADIOL, V28, P3640, DOI 10.1007/s00330-017-5302-1
   Liu J, 2018, IEEE T BIO-MED ENG, V65, P1943, DOI 10.1109/TBME.2018.2845706
   Louis DN, 2016, ACTA NEUROPATHOL, V131, P803, DOI 10.1007/s00401-016-1545-1
   Lundberg SM, 2017, ADV NEUR IN, V30
   Pallud J, 2006, ANN NEUROL, V60, P380, DOI 10.1002/ana.20946
   Pan CC, 2019, RADIOTHER ONCOL, V130, P172, DOI 10.1016/j.radonc.2018.07.011
   Park YW, 2018, AM J NEURORADIOL, V39, P693, DOI 10.3174/ajnr.A5569
   Perreault S, 2014, AM J NEURORADIOL, V35, P1263, DOI 10.3174/ajnr.A3990
   Phuttharak W, 2018, CLIN NEUROL NEUROSUR, V169, P178, DOI 10.1016/j.clineuro.2018.04.025
   Rathore S, 2018, SCI REP-UK, V8, DOI 10.1038/s41598-018-22739-2
   Ren Y, 2019, J MAGN RESON IMAGING, V49, P808, DOI 10.1002/jmri.26240
   Ribeiro MT, 2016, KDD'16: PROCEEDINGS OF THE 22ND ACM SIGKDD INTERNATIONAL CONFERENCE ON KNOWLEDGE DISCOVERY AND DATA MINING, P1135, DOI 10.1145/2939672.2939778
   Simonyan K., 2013, ARXIV13126034
   Suh HB, 2018, EUR RADIOL, V28, P3832, DOI 10.1007/s00330-018-5368-4
   van der Voort SR, 2017, 2017 IEEE 14 INT S B, DOI [10.1109/isbi.2017.7950601, DOI 10.1109/ISBI.2017.7950601]
   Zacharaki EI, 2009, MAGN RESON MED, V62, P1609, DOI 10.1002/mrm.22147
   Zhang X, 2018, J MAGN RESON IMAGING, V48, P916, DOI 10.1002/jmri.25960
   Zhou H, 2017, NEURO-ONCOLOGY, V19, P862, DOI 10.1093/neuonc/now256
NR 44
TC 34
Z9 36
U1 3
U2 23
PU W B SAUNDERS CO LTD
PI LONDON
PA 32 JAMESTOWN RD, LONDON NW1 7BY, ENGLAND
SN 0009-9260
EI 1365-229X
J9 CLIN RADIOL
JI Clin. Radiol.
PD MAY
PY 2019
VL 74
IS 5
BP 367
EP 373
DI 10.1016/j.crad.2019.01.028
PG 7
WC Radiology, Nuclear Medicine & Medical Imaging
WE Science Citation Index Expanded (SCI-EXPANDED)
SC Radiology, Nuclear Medicine & Medical Imaging
GA HS4HL
UT WOS:000463822600005
PM 30850092
DA 2024-03-10
ER

PT J
AU Wang, B
   Yao, L
   Dong, YF
   Liu, J
   Wu, J
AF Wang, Bing
   Yao, Li
   Dong, Yuefu
   Liu, Jian
   Wu, Jian
TI LncRNA PCED1B-AS1 knockdown inhibits osteosarcoma via
   methylation-mediated miR-10a downregulation
SO JOURNAL OF ORTHOPAEDIC SURGERY AND RESEARCH
LA English
DT Article
DE PCED1B-AS1; Osteosarcoma; miR-10a; Methylation; Proliferation
AB Background LncRNA PCED1B-AS1 (PCED1B-AS1) promotes glioma. This study aimed to investigate its role in osteosarcoma (OS). Methods The study included 60 OS patients. Accumulation of miR-10a and PCED1B-AS1 in tissues from OS patients and cell lines was determined by RT-qPCR. Cell transfections were performed for interaction analysis. Participation of PCED1B-AS1 siRNA silencing and miR-10a overexpression in proliferation, invasion, and migration of U2OS and MG-63 cells was analyzed by cell proliferation assay and Transwell assay. Results PCED1B-AS1 level was increased in OS and positively correlated with miR-10a level. In OS cells, PCED1B-AS1 siRNA silencing downregulated miR-10a. Methylation-specific PCR analysis showed that PCED1B-AS1 siRNA silencing decreased the methylation of miR-10a gene promoter. Moreover, PCED1B-AS1 siRNA silencing suppressed OS cell proliferation, invasion, and migration. In addition, miR-10a overexpression attenuated the effects of PCED1B-AS1 siRNA silencing. Conclusion PCED1B-AS1 knockdown may inhibit OS cell proliferation and movement by regulating miR-10 gene methylation.
C1 [Wang, Bing; Yao, Li; Dong, Yuefu; Liu, Jian; Wu, Jian] First Peoples Hosp Lianyungang, Joint Surg Dept, 6 Zhenhua East Rd, Lianyungang 222061, Jiangsu, Peoples R China.
RP Wu, J (通讯作者)，First Peoples Hosp Lianyungang, Joint Surg Dept, 6 Zhenhua East Rd, Lianyungang 222061, Jiangsu, Peoples R China.
EM jianwujointsurgery@163.com
CR An YB, 2016, INT J CLIN EXP PATHO, V9, P186
   Anastasiadou E, 2018, NAT REV CANCER, V18, P5, DOI 10.1038/nrc.2017.99
   Anderson ME, 2016, ORTHOP CLIN N AM, V47, P283, DOI 10.1016/j.ocl.2015.08.022
   Anghelescu DL, 2017, PEDIATR BLOOD CANCER, V64, DOI 10.1002/pbc.26162
   Calin GA, 2006, NAT REV CANCER, V6, P857, DOI 10.1038/nrc1997
   Chan JJ, 2018, INT J MOL SCI, V19, DOI 10.3390/ijms19051310
   Chen YH, 2019, ONCOL LETT, V17, P5441, DOI 10.3892/ol.2019.10257
   Fan F, 2021, HEPATOL INT, V15, P444, DOI 10.1007/s12072-020-10101-6
   Gargano G, 2022, BRIT MED BULL, V142, P34, DOI 10.1093/bmb/ldac012
   Gargano G, 2021, BRIT MED BULL, V138, P58, DOI 10.1093/bmb/ldaa040
   Giordano L, 2020, BRIT MED BULL, V133, P79, DOI 10.1093/bmb/ldaa002
   Jin LY, 2020, CELL DEATH DIS, V11, DOI 10.1038/s41419-020-03080-x
   Katoh M, 2017, INT J MOL MED, V40, P587, DOI 10.3892/ijmm.2017.3071
   Li MY, 2019, BIOCHEM BIOPH RES CO, V509, P803, DOI 10.1016/j.bbrc.2019.01.005
   Lindsey BA, 2017, RHEUMATOL THER, V4, P25, DOI 10.1007/s40744-016-0050-2
   Liu YK, 2017, CELL DEATH DIS, V8, DOI 10.1038/cddis.2017.61
   Lopez JS, 2017, NAT REV CLIN ONCOL, V14, P57, DOI 10.1038/nrclinonc.2016.96
   Meazza C, 2016, EXPERT REV ANTICANC, V16, P543, DOI 10.1586/14737140.2016.1168697
   Oliviero A., 2020, BRIT MED BULL, V133, P79
   Ritter J, 2010, ANN ONCOL, V21, P320, DOI 10.1093/annonc/mdq276
   Song HP, 2021, CELL DEATH DIS, V12, DOI 10.1038/s41419-021-03637-4
   Wagh A, 2019, INDIAN J OTOLARYNGOL, V71, P748, DOI 10.1007/s12070-018-1534-x
   Yang JL, 2013, CURR OPIN ONCOL, V25, P398, DOI 10.1097/CCO.0b013e3283622c1b
   Yang JH, 2020, J CELL BIOCHEM, V121, P1823, DOI 10.1002/jcb.29417
   Zhang Y, 2021, ONCOL REP, V46, DOI 10.3892/or.2021.8085
   Zhou WY, 2014, DISCOV MED, V17, P301
NR 26
TC 2
Z9 2
U1 1
U2 2
PU BMC
PI LONDON
PA CAMPUS, 4 CRINAN ST, LONDON N1 9XW, ENGLAND
SN 1749-799X
J9 J ORTHOP SURG RES
JI J. Orthop. Surg. Res.
PD OCT 23
PY 2022
VL 17
IS 1
AR 464
DI 10.1186/s13018-022-03284-1
PG 9
WC Orthopedics
WE Science Citation Index Expanded (SCI-EXPANDED)
SC Orthopedics
GA 5S2YY
UT WOS:000875063300001
PM 36274134
OA gold, Green Published
DA 2024-03-10
ER

PT J
AU Hartung, EE
   Mukhtar, SZ
   Shah, SDM
   Niles, LP
AF Hartung, Emily E.
   Mukhtar, Sumeya Z.
   Shah, Syeda M.
   Niles, Lennard P.
TI 5-Azacytidine upregulates melatonin MT<sub>1</sub> receptor expression
   in rat C6 glioma cells: oncostatic implications
SO MOLECULAR BIOLOGY REPORTS
LA English
DT Article; Early Access
DE DNA methylation; Histone acetylation; Epigenetic regulation; Melatonin
   receptors
ID MESSENGER-RNA EXPRESSION; VALPROIC ACID; DNA METHYLATION; EPIGENETIC
   REGULATION; NEUROTROPHIC FACTORS; HISTONE DEACETYLASE; INDUCTION;
   INHIBITION; TARGET
AB The multiple physiological effects of the indoleamine melatonin, are mediated primarily by its two G protein-coupled MT1 and MT2 receptors. Treatment with histone deacetylase (HDAC) inhibitors, including valproic acid (VPA) and trichostatin A, upregulates melatonin receptors in cultured cells and the rat brain. VPA increases histone H3 acetylation of the MT1 gene promoter in rat C6 glioma cells, indicating that this epigenetic mechanism is involved in upregulation of MT1 expression. Since HDAC inhibitors can alter DNA methylation, the possible involvement of this other epigenetic mechanism, in the regulation of MT1 expression, was examined. RT-qPCR and western blotting studies confirmed that treatment with the DNA demethylating agent, 5-azacytidine (AZA; 10 or 20 mu M) for 24 or 48 h, suppressed DNA methyltransferase 1 mRNA and protein expression in C6 cells. Subsequent treatment with AZA (1-25 mu M) for 24 h, revealed a significant concentration-dependent upregulation of MT1 mRNA expression. Moreover, a combination of 5 mu M AZA plus 3 mM VPA caused a synergistic upregulation of the MT1 receptor, which exceeded the sum of the independent effects of these drugs. These results show that DNA methylation plays a role in the regulation of the MT1 receptor, consistent with the established effects of this major epigenetic mechanism on gene transcription. Combinatorial epigenetic regulation of melatonin receptor expression could provide novel strategies for enhancing the oncostatic, neuroprotective and other therapeutic benefits of this pleiotropic indoleamine and its receptor agonists.
C1 [Hartung, Emily E.; Mukhtar, Sumeya Z.; Shah, Syeda M.; Niles, Lennard P.] McMaster Univ, Dept Psychiat & Behav Neurosci, Hamilton, ON, Canada.
C3 McMaster University
RP Niles, LP (通讯作者)，McMaster Univ, Dept Psychiat & Behav Neurosci, Hamilton, ON, Canada.
EM niles@mcmaster.ca
FU Natural Sciences and Engineering Research Council of Canada
   [RGPIN-2016-05697]
FX This work was supported by a discovery grant from the Natural Sciences
   and Engineering Research Council of Canada (Grant No. RGPIN-2016-05697).
CR Abou Najem S, 2019, CURR MOL PHARMACOL, V12, P281, DOI 10.2174/1874467212666190313154531
   Bahna SG, 2018, BRIT J PHARMACOL, V175, P3209, DOI 10.1111/bph.14058
   Bahna SG, 2017, EUR NEUROPSYCHOPHARM, V27, P828, DOI 10.1016/j.euroneuro.2017.06.002
   Bahna SG, 2014, NEUROSCI LETT, V576, P84, DOI 10.1016/j.neulet.2014.05.056
   Castro LMR, 2005, J NEUROCHEM, V95, P1227, DOI 10.1111/j.1471-4159.2005.03457.x
   Cedar H, 2009, NAT REV GENET, V10, P295, DOI 10.1038/nrg2540
   CHRISTMAN JK, 1983, CANCER RES, V43, P763
   CORTVRINDT R, 1987, BRIT J CANCER, V56, P261, DOI 10.1038/bjc.1987.187
   Favero G, 2018, FRONT PHARMACOL, V9, DOI 10.3389/fphar.2018.01086
   Galano A, 2018, MOLECULES, V23, DOI 10.3390/molecules23030530
   Green AL, 2015, NEUROCHEM RES, V40, P1372, DOI 10.1007/s11064-015-1601-6
   Hanson JE, 2013, PLOS ONE, V8, DOI 10.1371/journal.pone.0069964
   Hupkes M, 2011, FASEB J, V25, P3861, DOI 10.1096/fj.11-186122
   Jawed S, 2007, EUR J PHARMACOL, V560, P17, DOI 10.1016/j.ejphar.2007.01.022
   Jones PA, 2012, NAT REV GENET, V13, P484, DOI 10.1038/nrg3230
   Kim B, 2008, EUR J PHARMACOL, V589, P45, DOI 10.1016/j.ejphar.2008.04.058
   Lemaire M, 2005, ANTI-CANCER DRUG, V16, P301, DOI 10.1097/00001813-200503000-00009
   Li Y, 2017, ONCOTARGET, V8, P39896, DOI 10.18632/oncotarget.16379
   Liu JB, 2016, ANNU REV PHARMACOL, V56, P361, DOI 10.1146/annurev-pharmtox-010814-124742
   Montesano A, 2013, INT J BIOL SCI, V9, P391, DOI 10.7150/ijbs.4729
   Monti Barbara, 2009, Curr Mol Pharmacol, V2, P95
   Moore LD, 2013, NEUROPSYCHOPHARMACOL, V38, P23, DOI 10.1038/npp.2012.112
   Ng KY, 2017, BRAIN STRUCT FUNCT, V222, P2921, DOI 10.1007/s00429-017-1439-6
   Niles LP, 2012, INT J NEUROPSYCHOPH, V15, P1343, DOI 10.1017/S1461145711001969
   Oprea-Ilies G, 2013, BREAST CANCER RES TR, V137, P677, DOI 10.1007/s10549-012-2371-3
   Ougolkov AV, 2007, BLOOD, V110, P735, DOI 10.1182/blood-2006-12-060947
   Phiel CJ, 2001, J BIOL CHEM, V276, P36734, DOI 10.1074/jbc.M101287200
   Sanaei M, 2019, ADV BIOMED RES-INDIA, V8, DOI 10.4103/abr.abr_91_19
   Sarkar S, 2011, ANTICANCER RES, V31, P2723
   Spada F, 2006, ADV ENZYME REGUL, V46, P224, DOI 10.1016/j.advenzreg.2006.01.011
   Su SC, 2017, ONCOTARGET, V8, P85655, DOI 10.18632/oncotarget.21107
   Xiang SL, 2019, J PINEAL RES, V67, DOI 10.1111/jpi.12586
   Yu SM, 2015, INT J ONCOL, V47, P1469, DOI 10.3892/ijo.2015.3110
   Zhang LY, 2019, CELLS-BASEL, V8, DOI 10.3390/cells8070745
   Zhou Q, 2008, MOL CANCER RES, V6, P873, DOI 10.1158/1541-7786.MCR-07-0330
NR 35
TC 6
Z9 6
U1 0
U2 9
PU SPRINGER
PI DORDRECHT
PA VAN GODEWIJCKSTRAAT 30, 3311 GZ DORDRECHT, NETHERLANDS
SN 0301-4851
EI 1573-4978
J9 MOL BIOL REP
JI Mol. Biol. Rep.
PD 2020 JUN
PY 2020
VL 47
IS 6
BP 4867
EP 4873
DI 10.1007/s11033-020-05482-8
EA MAY 2020
PG 7
WC Biochemistry & Molecular Biology
WE Science Citation Index Expanded (SCI-EXPANDED)
SC Biochemistry & Molecular Biology
GA MJ4KD
UT WOS:000532886300004
PM 32410138
DA 2024-03-10
ER

PT J
AU Tran, A
   Escovedo, C
   Migdall-Wilson, J
   Chou, AP
   Chen, WD
   Cloughesy, T
   Nelson, S
   Lai, A
AF Tran, Anh
   Escovedo, Cameron
   Migdall-Wilson, Justine
   Chou, Arthur P.
   Chen, Weidong
   Cloughesy, Timothy
   Nelson, Stanley
   Lai, Albert
TI <i>In silico</i> enhanced restriction enzyme based methylation analysis
   of the human glioblastoma genome using Agilent 244K CpG Island
   microarrays
SO FRONTIERS IN NEUROSCIENCE
LA English
DT Article
DE promoter methylation; glioblastoma; genome-wide; methylation sensitive
   restriction enzyme; CpG islands; in silico
ID DNA METHYLATION; PROMOTER HYPERMETHYLATION; DOWN-REGULATION;
   BREAST-CANCER; WIDE ANALYSIS; GENE; INACTIVATION; EXPRESSION; BROWSER;
   DENSITY
AB Genome wide methylation profiling of gliomas is likely to provide important clues to improving treatment outcomes. Restriction enzyme based approaches have been widely utilized for methylation profiling of cancer genomes and will continue to have importance in combination with higher density microarrays. With the availability of the human genome sequence and microarray probe sequences, these approaches can be readily characterized and optimized via in silico modeling. We adapted the previously described HpaII/MspI based Methylation Sensitive Restriction Enzyme (MSRE) assay for use with two-color Agilent 244K CpG island microarrays. In this assay, fragmented genomic DNA is digested in separate reactions with isoschizomeric HpaII (methylation-sensitive) and MspI (methylation-insensitive) restriction enzymes. Using in silico hybridization, we found that genomic fragmentation with BfaI was superior to MseI, providing a maximum effective coverage of 22,362 CpG islands in the human genome. In addition, we confirmed the presence of an internal control group of fragments lacking HpaII/MspI sites which enable separation of methylated and unmethylated fragments. We used this method on genomic DNA isolated from normal brain, U87MG cells, and a glioblastoma patient tumor sample and confirmed selected differentially methylated CpG islands using bisulfite sequencing. Along with additional validation points, we performed a receiver operating characteristics (ROC) analysis to determine the optimal threshold (p <= 0.001). Based on this threshold, we identified similar to 2,400 CpG islands common to all three samples and 145 CpG islands unique to glioblastoma. These data provide general guidance to individuals seeking to maximize effective coverage using restriction enzyme based methylation profiling approaches.
C1 [Tran, Anh; Escovedo, Cameron; Migdall-Wilson, Justine; Chen, Weidong; Cloughesy, Timothy; Lai, Albert] UCLA, David Geffen Sch Med, Dept Neurol, Los Angeles, CA 90095 USA.
   [Tran, Anh; Escovedo, Cameron; Chen, Weidong; Cloughesy, Timothy; Lai, Albert] UCLA, David Geffen Sch Med, Henry E Singleton Brain Canc Res Program, Los Angeles, CA 90095 USA.
   [Chou, Arthur P.] UCLA, David Geffen Sch Med, Dept Neurosurg, Los Angeles, CA 90095 USA.
   [Nelson, Stanley] UCLA, David Geffen Sch Med, Dept Human Genet, Los Angeles, CA 90095 USA.
C3 University of California System; University of California Los Angeles;
   University of California Los Angeles Medical Center; David Geffen School
   of Medicine at UCLA; University of California System; University of
   California Los Angeles; University of California Los Angeles Medical
   Center; David Geffen School of Medicine at UCLA; University of
   California System; University of California Los Angeles; University of
   California Los Angeles Medical Center; David Geffen School of Medicine
   at UCLA; University of California System; University of California Los
   Angeles; University of California Los Angeles Medical Center; David
   Geffen School of Medicine at UCLA
RP Lai, A (通讯作者)，UCLA, David Geffen Sch Med, Dept Neurol, UCLA Neurooncol Program, 710 Westwood Plaza,Suite 1-230 RNRC, Los Angeles, CA 90095 USA.
EM albertlai@mednet.ucla.edu
RI Nelson, Stanley F/D-4771-2009; Cloughesy, Timothy Francis/AGV-1013-2022;
   chen, weidong/JZT-5874-2024; Chen, Wei/GZK-7348-2022
OI Nelson, Stanley F/0000-0002-2082-3114; chen,
   weidong/0009-0006-1337-808X; Maller, Justine/0000-0001-6930-7375
FU Art of the Brain; Cancer Center of Santa Barbara; Stein-Oppenheimer
   Foundation;  [KO8 CA124479-01]
FX This work was made possible by funding from Art of the Brain, Cancer
   Center of Santa Barbara, Stein-Oppenheimer Foundation, and KO8
   CA124479-01 award (A.L.). We also thank Dr. Pearlly Yan, Ohio State
   University for input on the restriction enzyme selection.
CR Adrien LR, 2006, CYTOGENET GENOME RES, V114, P16, DOI 10.1159/000091923
   BOYES J, 1992, EMBO J, V11, P327, DOI 10.1002/j.1460-2075.1992.tb05055.x
   Bruna A, 2007, CANCER CELL, V11, P147, DOI 10.1016/j.ccr.2006.11.023
   Chin L, 2008, NATURE, V455, P1061, DOI 10.1038/nature07385
   Chung W, 2008, PLOS ONE, V3, DOI 10.1371/journal.pone.0002079
   Cleveland W. S., 2017, Statistical models in S, DOI [https://doi.org/10.1201/9780203738535, DOI 10.1201/9780203738535-8]
   Esteller M, 1999, CANCER RES, V59, P793
   Foltz G, 2006, CANCER RES, V66, P6665, DOI 10.1158/0008-5472.CAN-05-4453
   Gargiulo G, 2009, INT J BIOCHEM CELL B, V41, P127, DOI 10.1016/j.biocel.2008.07.021
   Gentleman RC, 2004, GENOME BIOL, V5, DOI 10.1186/gb-2004-5-10-r80
   Hatada I, 2006, ONCOGENE, V25, P3059, DOI 10.1038/sj.onc.1209331
   Hegi ME, 2004, CLIN CANCER RES, V10, P1871, DOI 10.1158/1078-0432.CCR-03-0384
   Hegi ME, 2005, NEW ENGL J MED, V352, P997, DOI 10.1056/NEJMoa043331
   Huang THM, 1999, HUM MOL GENET, V8, P459, DOI 10.1093/hmg/8.3.459
   Irizarry RA, 2008, GENOME RES, V18, P780, DOI 10.1101/gr.7301508
   Irizarry RA, 2009, NAT GENET, V41, P178, DOI 10.1038/ng.298
   Jones PA, 2002, NAT REV GENET, V3, P415, DOI 10.1038/nrg816
   Kent WJ, 2002, GENOME RES, V12, P996, DOI 10.1101/gr.229102
   Khulan B, 2006, GENOME RES, V16, P1046, DOI 10.1101/gr.5273806
   Kim B, 2006, NEUROPATHOLOGY, V26, P409, DOI 10.1111/j.1440-1789.2006.00707.x
   Kuhn RM, 2009, NUCLEIC ACIDS RES, V37, pD755, DOI 10.1093/nar/gkn875
   Li C, 2001, P NATL ACAD SCI USA, V98, P31, DOI 10.1073/pnas.011404098
   Li LC, 2002, BIOINFORMATICS, V18, P1427, DOI 10.1093/bioinformatics/18.11.1427
   Lorente A, 2009, BRAIN PATHOL, V19, P279, DOI 10.1111/j.1750-3639.2008.00185.x
   Martini M, 2008, INT J CANCER, V123, P2955, DOI 10.1002/ijc.23805
   Omura N, 2008, CANCER BIOL THER, V7, P1146, DOI 10.4161/cbt.7.7.6208
   Ordway JM, 2006, CARCINOGENESIS, V27, P2409, DOI 10.1093/carcin/bgl161
   Pfister S, 2007, NUCLEIC ACIDS RES, V35, DOI 10.1093/nar/gkm094
   Rauch TA, 2008, P NATL ACAD SCI USA, V105, P252, DOI 10.1073/pnas.0710735105
   Sadikovic B, 2008, PLOS ONE, V3, DOI 10.1371/journal.pone.0002834
   Smyth GK, 2005, STAT BIOL HEALTH, P397, DOI 10.1007/0-387-29362-0_23
   Tepel M, 2008, INT J CANCER, V123, P2080, DOI 10.1002/ijc.23705
   Uhlmann K, 2003, INT J CANCER, V106, P52, DOI 10.1002/ijc.11175
   Waha A, 2005, NEOPLASIA, V7, P193, DOI 10.1593/neo.04490
   Worm J, 2002, J ORAL PATHOL MED, V31, P443, DOI 10.1034/j.1600-0714.2002.00034.x
   Yan Pearlly S, 2002, Methods Mol Biol, V200, P87
   Yan Pearlly S., 2009, V507, P89, DOI 10.1007/978-1-59745-522-0_8
   Yi JM, 2008, CANCER RES, V68, P8094, DOI 10.1158/0008-5472.CAN-07-6208
   Zahurak M, 2007, BMC BIOINFORMATICS, V8, DOI 10.1186/1471-2105-8-142
   Zhang ZP, 2008, BMC MOL BIOL, V9, DOI 10.1186/1471-2199-9-99
   Zilberman D, 2007, DEVELOPMENT, V134, P3959, DOI 10.1242/dev.001131
NR 41
TC 2
Z9 2
U1 0
U2 1
PU FRONTIERS MEDIA SA
PI LAUSANNE
PA AVENUE DU TRIBUNAL FEDERAL 34, LAUSANNE, CH-1015, SWITZERLAND
EI 1662-453X
J9 FRONT NEUROSCI-SWITZ
JI Front. Neurosci.
PY 2009
VL 3
AR 57
DI 10.3389/neuro.15.005.2009
PG 13
WC Neurosciences
WE Science Citation Index Expanded (SCI-EXPANDED)
SC Neurosciences & Neurology
GA VB8SI
UT WOS:000419788300011
PM 20582289
OA Green Published, gold
DA 2024-03-10
ER

PT J
AU Li, YS
   Xu, SC
   Xu, DH
   Pan, T
   Guo, J
   Gu, S
   Lin, QY
   Li, X
   Li, KN
   Xiang, W
AF Li, Yongsheng
   Xu, Sicong
   Xu, Dahua
   Pan, Tao
   Guo, Jing
   Gu, Shuo
   Lin, Qiuyu
   Li, Xia
   Li, Kongning
   Xiang, Wei
TI Pediatric Pan-Central Nervous System Tumor Methylome Analyses Reveal
   Immune-Related LncRNAs
SO FRONTIERS IN IMMUNOLOGY
LA English
DT Article
DE pediatric tumors; immune pathways; cancer subtypes; long non-coding
   RNAs; DNA methylation
ID DNA METHYLATION PATTERNS; LONG NONCODING RNAS; REGULATORY T-CELLS;
   GLIOMA; CLASSIFICATION; SIGNATURE
AB Pediatric central nervous system (CNS) tumors are the second most common cancer diagnosis among children. Long noncoding RNAs (lncRNAs) emerge as critical regulators of gene expression, and they play fundamental roles in immune regulation. However, knowledge on epigenetic changes in lncRNAs in diverse types of pediatric CNS tumors is lacking. Here, we integrated the DNA methylation profiles of 2,257 pediatric CNS tumors across 61 subtypes with lncRNA annotations and presented the epigenetically regulated landscape of lncRNAs. We revealed the prevalent lncRNA methylation heterogeneity across pediatric pan-CNS tumors. Based on lncRNA methylation profiles, we refined 14 lncRNA methylation clusters with distinct immune microenvironment patterns. Moreover, we found that lncRNA methylations were significantly correlated with immune cell infiltrations in diverse tumor subtypes. Immune-related lncRNAs were further identified by investigating their correlation with immune cell infiltrations and potentially regulated target genes. LncRNA with methylation perturbations potentially regulate the genes in immune-related pathways. We finally identified several candidate immune-related lncRNA biomarkers (i.e., SSTR5-AS1, CNTN4-AS1, and OSTM1-AS1) in pediatric cancer for further functional validation. In summary, our study represents a comprehensive repertoire of epigenetically regulated immune-related lncRNAs in pediatric pan-CNS tumors, and will facilitate the development of immunotherapeutic targets.
C1 [Li, Yongsheng; Xu, Sicong; Xu, Dahua; Pan, Tao; Guo, Jing; Gu, Shuo; Lin, Qiuyu; Li, Xia; Li, Kongning; Xiang, Wei] Hainan Med Univ, Coll Biomed Informat & Engn, Hainan Women & Childrens Med Ctr, NHC Key Lab Control Trop Dis, Haikou, Peoples R China.
   [Li, Xia] Harbin Med Univ, Coll Bioinformat Sci & Technol, Harbin, Peoples R China.
C3 Hainan Medical University; Harbin Medical University
RP Li, X; Li, KN; Xiang, W (通讯作者)，Hainan Med Univ, Coll Biomed Informat & Engn, Hainan Women & Childrens Med Ctr, NHC Key Lab Control Trop Dis, Haikou, Peoples R China.; Li, X (通讯作者)，Harbin Med Univ, Coll Bioinformat Sci & Technol, Harbin, Peoples R China.
EM lixia@hrbmu.edu.cn; likongning@hainmc.edu.cn; xiangwei8@163.com
RI li, xia/HHZ-7468-2022; Li, Kongning/L-6188-2015
OI Xu, Dahua/0000-0003-3373-5487; Li, Kongning/0000-0002-4928-6922
FU Hainan Province Science and Technology Special Fund [ZDYF2021SHFZ088,
   ZDYF2021SHFZ051, ZDYF2020225]; Major Science and Technology Program of
   Hainan Province [ZDKJ2019010, hxk200020]; Hainan Provincial Natural
   Science Foundation of China [820MS053, 820RC637]; Hainan Province
   Clinical Medical Center [QWYH202175]; National Key R&D Program of China
   [2018YFC2000100]; Hainan Medical and Health Research Project
   [2001032034A2004]; National Natural Science Foundation of China
   [32160152, 31970646, 61873075, 32060152, 32070673, 31871338]; Natural
   Science Foundation for Distinguished Young Scholars of Heilongjiang
   Province [JQ2019C004]; Heilongjiang Touyan Innovation Team Program and
   Innovation Research Fund for Graduate Students [Hys2020-369,
   Qhys2021-348, Qhys2021-350, Qhys2021-351, Qhys2021-377, HYYB2021A01,
   HYYS2021A31]
FX This work was supported by the Hainan Province Science and Technology
   Special Fund (Nos. ZDYF2021SHFZ088, ZDYF2021SHFZ051 and ZDYF2020225),
   Major Science and Technology Program of Hainan Province (Nos.
   ZDKJ2019010 and hxk200020), the Hainan Provincial Natural Science
   Foundation of China (Nos. 820MS053 and 820RC637), project supported by
   Hainan Province Clinical Medical Center (QWYH202175), the National Key R
   & D Program of China (No. 2018YFC2000100), the Hainan Medical and Health
   Research Project (No. 2001032034A2004), the National Natural Science
   Foundation of China (Nos. 32160152, 31970646, 61873075, 32060152,
   32070673, and 31871338), the Natural Science Foundation for
   Distinguished Young Scholars of Heilongjiang Province (No. JQ2019C004),
   and the Heilongjiang Touyan Innovation Team Program and Innovation
   Research Fund for Graduate Students (Nos. Hys2020-369, Qhys2021-348,
   Qhys2021-350, Qhys2021-351, Qhys2021-377, HYYB2021A01, and HYYS2021A31).
   We are grateful to the tremendous supports from Hainan Excellent Talent
   Team Project (Child health and early childhood development-The first
   1000 days of life).
CR Aryee MJ, 2014, BIOINFORMATICS, V30, P1363, DOI 10.1093/bioinformatics/btu049
   Bevilacqua V, 2015, RNA BIOL, V12, P1323, DOI 10.1080/15476286.2015.1096488
   Bockmayr M, 2019, CANCER IMMUNOL RES, V7, P1401, DOI 10.1158/2326-6066.CIR-18-0939
   Capper D, 2018, NATURE, V555, P469, DOI 10.1038/nature26000
   Cavalli FMG, 2017, CANCER CELL, V31, P737, DOI 10.1016/j.ccell.2017.05.005
   Chakravarthy A, 2018, NAT COMMUN, V9, DOI 10.1038/s41467-018-05570-1
   Chen BB, 2018, METHODS MOL BIOL, V1711, P243, DOI 10.1007/978-1-4939-7493-1_12
   Davoli-Ferreira M, 2020, PAIN, V161, P1730, DOI 10.1097/j.pain.0000000000001879
   Derrien T, 2012, GENOME RES, V22, P1775, DOI 10.1101/gr.132159.111
   Duruisseaux M, 2018, LANCET RESP MED, V6, P771, DOI 10.1016/S2213-2600(18)30284-4
   Fortin JP, 2014, GENOME BIOL, V15, DOI 10.1186/s13059-014-0503-2
   Frankish A, 2021, NUCLEIC ACIDS RES, V49, pD916, DOI 10.1093/nar/gkaa1087
   Frankish A, 2019, NUCLEIC ACIDS RES, V47, pD766, DOI 10.1093/nar/gky955
   Grabovska Y, 2020, NAT COMMUN, V11, DOI 10.1038/s41467-020-18070-y
   Guo XF, 2020, NAT COMMUN, V11, DOI 10.1038/s41467-020-15770-3
   Guttman M, 2009, NATURE, V458, P223, DOI 10.1038/nature07672
   Hambardzumyan D, 2016, NAT NEUROSCI, V19, P20, DOI 10.1038/nn.4185
   Hong WF, 2020, MOL THER-NUCL ACIDS, V22, P937, DOI 10.1016/j.omtn.2020.10.002
   Huang D, 2018, NAT IMMUNOL, V19, P1112, DOI 10.1038/s41590-018-0207-y
   Jin Z, 2020, ONCOTARGETS THER, V13, P1073, DOI 10.2147/OTT.S232848
   Ju MY, 2021, BRIEF BIOINFORM, V22, DOI 10.1093/bib/bbaa345
   Kling T, 2020, AGING-US, V12, P21037, DOI 10.18632/aging.202145
   Li YS, 2020, CANCER RES, V80, P4854, DOI 10.1158/0008-5472.CAN-20-0384
   Li Y, 2020, NAT COMMUN, V11, DOI 10.1038/s41467-020-14802-2
   Li YS, 2018, NUCLEIC ACIDS RES, V46, P1113, DOI 10.1093/nar/gkx1311
   Li YS, 2013, PLOS ONE, V8, DOI 10.1371/journal.pone.0065871
   Linabery AM, 2008, CANCER, V112, P416, DOI 10.1002/cncr.23169
   Lv DZ, 2020, CANCER RES, V80, P2067, DOI 10.1158/0008-5472.CAN-19-2687
   Lv QL, 2020, FRONT PHARMACOL, V11, DOI 10.3389/fphar.2020.560543
   Mahoney SE, 2012, EPIGENETICS-US, V7, P400, DOI 10.4161/epi.19463
   Mitra S, 2020, MOL ONCOL, V14, P933, DOI 10.1002/1878-0261.12663
   Muskens IS, 2019, NEURO-ONCOLOGY, V21, P1376, DOI 10.1093/neuonc/noz108
   Newman S, 2021, CANCER DISCOV, V11, P3008, DOI 10.1158/2159-8290.CD-20-1631
   Nordlund J, 2018, SEMIN CANCER BIOL, V51, P129, DOI 10.1016/j.semcancer.2017.09.001
   Parsons DW, 2016, JAMA ONCOL, V2, P616, DOI 10.1001/jamaoncol.2015.5699
   Petermann F, 2019, MOL CELL, V75, P1229, DOI 10.1016/j.molcel.2019.06.025
   Ronaldson A, 2016, PSYCHOPHARMACOLOGY, V233, P1661, DOI 10.1007/s00213-015-3876-3
   Rook GAW, 2011, BRAIN BEHAV IMMUN, V25, P591, DOI 10.1016/j.bbi.2010.12.005
   Saxonov S, 2006, P NATL ACAD SCI USA, V103, P1412, DOI 10.1073/pnas.0510310103
   Schwartz JR, 2021, NAT COMMUN, V12, DOI 10.1038/s41467-021-21255-8
   Siepel A, 2005, GENOME RES, V15, P1034, DOI 10.1101/gr.3715005
   Slyper M, 2020, NAT MED, V26, P792, DOI 10.1038/s41591-020-0844-1
   Stein N, 2019, ISCIENCE, V11, P466, DOI 10.1016/j.isci.2018.12.034
   Surrey LF, 2019, GENOME MED, V11, DOI 10.1186/s13073-019-0644-8
   Tang YJ, 2021, NUCLEIC ACIDS RES, V49, pD134, DOI 10.1093/nar/gkaa692
   van den Bent MJ, 2010, ACTA NEUROPATHOL, V120, P297, DOI 10.1007/s00401-010-0725-7
   Vermeulen JF, 2018, ONCOIMMUNOLOGY, V7, DOI 10.1080/2162402X.2017.1398877
   Wang ZS, 2020, NUCLEIC ACIDS RES, V48, P2287, DOI 10.1093/nar/gkaa041
   Wilkerson MD, 2010, BIOINFORMATICS, V26, P1572, DOI 10.1093/bioinformatics/btq170
   Wilson TM, 2011, J ALLERGY CLIN IMMUN, V128, P1086, DOI 10.1016/j.jaci.2011.05.032
   Wong M, 2020, NAT MED, V26, P1742, DOI 10.1038/s41591-020-1072-4
   Wu XW, 2010, CANCER RES, V70, P2718, DOI 10.1158/0008-5472.CAN-09-3631
   Xu J, 2020, MOL CANCER, V19, DOI 10.1186/s12943-020-01174-w
   Xu K, 2021, MOL CANCER, V20, DOI 10.1186/s12943-021-01324-8
   Yan SY, 2005, J SURG RES, V123, P294, DOI 10.1016/j.jss.2004.07.244
   Yarmishyn AA, 2014, BMC GENOMICS, V15, DOI 10.1186/1471-2164-15-S9-S7
   Yi YC, 2020, MOL CANCER, V19, DOI 10.1186/s12943-020-01233-2
   Zhang HY, 2017, NUCLEIC ACIDS RES, V45, P567, DOI 10.1093/nar/gkw1087
   Zhang SM, 2018, MOL ONCOL, V12, P1047, DOI 10.1002/1878-0261.12309
   Zhang Y, 2011, NUCLEIC ACIDS RES, V39, DOI 10.1093/nar/gkr053
   Zhi H, 2018, NUCLEIC ACIDS RES, V46, pD133, DOI 10.1093/nar/gkx985
   Zhi H, 2014, NUCLEIC ACIDS RES, V42, P8258, DOI 10.1093/nar/gku575
NR 62
TC 4
Z9 4
U1 1
U2 8
PU FRONTIERS MEDIA SA
PI LAUSANNE
PA AVENUE DU TRIBUNAL FEDERAL 34, LAUSANNE, CH-1015, SWITZERLAND
SN 1664-3224
J9 FRONT IMMUNOL
JI Front. Immunol.
PD MAY 4
PY 2022
VL 13
AR 853904
DI 10.3389/fimmu.2022.853904
PG 12
WC Immunology
WE Science Citation Index Expanded (SCI-EXPANDED)
SC Immunology
GA 1J3LH
UT WOS:000797820900001
PM 35603200
OA gold, Green Published
DA 2024-03-10
ER

PT J
AU Whitehouse, JP
   Howlett, M
   Hii, H
   Mayoh, C
   Wong, MR
   Barahona, P
   Ajuyah, P
   White, CL
   Buntine, MK
   Dyke, JM
   Lee, S
   Valvi, S
   Stanley, J
   Andradas, C
   Carline, B
   Kuchibhotla, M
   Ekert, PG
   Cowley, MJ
   Gottardo, NG
   Endersby, R
AF Whitehouse, Jacqueline P.
   Howlett, Meegan
   Hii, Hilary
   Mayoh, Chelsea
   Wong, Marie
   Barahona, Paulette
   Ajuyah, Pamela
   White, Christine L.
   Buntine, Molly K.
   Dyke, Jason M.
   Lee, Sharon
   Valvi, Santosh
   Stanley, Jason
   Andradas, Clara
   Carline, Brooke
   Kuchibhotla, Mani
   Ekert, Paul G.
   Cowley, Mark J.
   Gottardo, Nicholas G.
   Endersby, Raelene
TI A Novel Orthotopic Patient-Derived Xenograft Model of Radiation-Induced
   Glioma Following Medulloblastoma
SO CANCERS
LA English
DT Article
DE diffuse midline glioma; radiation-induced glioma; diffuse intrinsic
   pontine glioma; patient-derived xenograft; medulloblastoma; radiation;
   paediatric cancer; brain cancer
ID INTRINSIC PONTINE GLIOMA; CENTRAL-NERVOUS-SYSTEM; GROWTH-FACTOR
   RECEPTOR; HUMAN SOLID TUMORS; NEUROFIBROMATOSIS TYPE-1; INDUCED
   GLIOBLASTOMA; GENOMIC LANDSCAPE; PIK3CA MUTATIONS; EXPRESSION; CANCER
AB Simple Summary
   Radiation-induced glioma (RIG) is a highly aggressive brain cancer arising as a consequence of radiation therapy, for which there is currently no effective treatment. In order to test new drugs in the hope of finding more effective therapies, we need mouse models that faithfully replicate human RIG. Our laboratory collected tumour cells at autopsy from a paediatric patient with RIG following treatment for a different brain tumour. Using these cells, we created a mouse brain tumour model that retains all the characteristics and features of the original patient tumour from which it was derived. This unique model allowed us to study the progression of RIG in the brain, and to identify drugs that may be effective in the treatment of this disease. This mouse model will also allow us to test the efficacy of new treatments, with the hope of improving the prognosis for patients diagnosed with this disease.
   Radiation-induced glioma (RIG) is a highly aggressive brain cancer arising as a consequence of radiation therapy. We report a case of RIG that arose in the brain stem following treatment for paediatric medulloblastoma, and the development and characterisation of a matched orthotopic patient-derived xenograft (PDX) model (TK-RIG915). Patient and PDX tumours were analysed using DNA methylation profiling, whole genome sequencing (WGS) and RNA sequencing. While initially thought to be a diffuse intrinsic pontine glioma (DIPG) based on disease location, results from methylation profiling and WGS were not consistent with this diagnosis. Furthermore, clustering analyses based on RNA expression suggested the tumours were distinct from primary DIPG. Additional gene expression analysis demonstrated concordance with a published RIG expression profile. Multiple genetic alterations that enhance PI3K/AKT and Ras/Raf/MEK/ERK signalling were discovered in TK-RIG915 including an activating mutation in PIK3CA, upregulation of PDGFRA and AKT2, inactivating mutations in NF1, and a gain-of-function mutation in PTPN11. Additionally, deletion of CDKN2A/B, increased IDH1 expression, and decreased ARID1A expression were observed. Detection of phosphorylated S6, 4EBP1 and ERK via immunohistochemistry confirmed PI3K pathway and ERK activation. Here, we report one of the first PDX models for RIG, which recapitulates the patient disease and is molecularly distinct from primary brain stem glioma. Genetic interrogation of this model has enabled the identification of potential therapeutic vulnerabilities in this currently incurable disease.
C1 [Whitehouse, Jacqueline P.; Howlett, Meegan; Hii, Hilary; Valvi, Santosh; Stanley, Jason; Andradas, Clara; Carline, Brooke; Kuchibhotla, Mani; Gottardo, Nicholas G.; Endersby, Raelene] Telethon Kids Inst, Brain Tumour Res Program, Nedlands, WA 6009, Australia.
   [Whitehouse, Jacqueline P.; Howlett, Meegan; Stanley, Jason; Andradas, Clara; Gottardo, Nicholas G.; Endersby, Raelene] Univ Western Australia, Ctr Child Hlth Res, Nedlands, WA 6009, Australia.
   [Mayoh, Chelsea; Wong, Marie; Barahona, Paulette; Ajuyah, Pamela; Ekert, Paul G.; Cowley, Mark J.] UNSW Sydney, Lowy Canc Ctr, Childrens Canc Inst, Kensington, NSW 2033, Australia.
   [White, Christine L.; Ekert, Paul G.; Cowley, Mark J.] UNSW Sydney, Sch Womens & Childrens Hlth, Kensington, NSW 2033, Australia.
   [White, Christine L.; Buntine, Molly K.] Hudson Inst Med Res, Genet & Mol Pathol Lab, Clayton, Vic 3168, Australia.
   [White, Christine L.; Buntine, Molly K.] Monash Univ, Dept Mol & Translat Sci, Melbourne, Vic 3168, Australia.
   [Dyke, Jason M.] Royal Perth Hosp, PathWest Lab Med, Dept Neuropathol, Perth, WA 6000, Australia.
   [Dyke, Jason M.] Univ Western Australia, Pathol & Lab Med, Nedlands, WA 6009, Australia.
   [Lee, Sharon] Perth Childrens Hosp, Dept Neurosurg, Nedlands, WA 6009, Australia.
   [Valvi, Santosh] Perth Childrens Hosp, Dept Paediat & Adolescent Oncol Haematol, Nedlands, WA 6009, Australia.
   [Valvi, Santosh] Univ Western Australia, Med Sch, Div Paediat, Nedlands, WA 6009, Australia.
   [Ekert, Paul G.] Royal Childrens Hosp, Murdoch Childrens Res Inst, Parkville, Vic 3052, Australia.
   [Ekert, Paul G.] Peter MacCallum Canc Ctr, Melbourne, Vic 3000, Australia.
C3 University of Western Australia; Telethon Kids Institute; University of
   Western Australia; University of New South Wales Sydney; Children's
   Cancer Institute; University of New South Wales Sydney; Hudson Institute
   of Medical Research; Monash University; Royal Perth Hospital; University
   of Western Australia; University of Western Australia; Murdoch
   Children's Research Institute; Royal Children's Hospital Melbourne;
   Peter Maccallum Cancer Center
RP Endersby, R (通讯作者)，Telethon Kids Inst, Brain Tumour Res Program, Nedlands, WA 6009, Australia.; Endersby, R (通讯作者)，Univ Western Australia, Ctr Child Hlth Res, Nedlands, WA 6009, Australia.
EM Jacqueline.Whitehouse@telethonkids.org.au;
   Meegan.Howlett@telethonkids.org.au; Hilary.Hii@telethonkids.org.au;
   CMayoh@ccia.org.au; MWong-Erasmus@ccia.org.au; pbarahona@ccia.org.au;
   pajuyah@ccia.org.au; christine.white@hudson.org.au;
   molly.buntine@hudson.org.au; Jason.Dyke@health.wa.gov.au;
   Sharon.Lee@health.wa.gov.au; Santosh.Valvi@health.wa.gov.au;
   jason.stanley2997@gmail.com; Clara.Andradas@telethonkids.org.au;
   Brooke.Carline@telethonkids.org.au;
   Mani.Kuchibhotla@telethonkids.org.au; PEkert@ccia.org.au;
   MCowley@ccia.org.au; Nick.Gottardo@health.wa.gov.au;
   Raelene.Endersby@telethonkids.org.au
RI Mayoh, Chelsea/AAE-7349-2021; Endersby, Raelene/A-2969-2013; White,
   Christine/HKM-5654-2023; Whitehouse, Jacqueline/CAG-2262-2022; Ekert,
   Paul/Q-1842-2015; White, Christine/AAQ-4546-2021; White,
   Christine/D-7788-2014; Ekert, Paul/C-7247-2013
OI Mayoh, Chelsea/0000-0002-6398-3046; Endersby,
   Raelene/0000-0003-3554-2769; White, Christine/0000-0002-5920-0029;
   Whitehouse, Jacqueline/0000-0002-4858-3538; White,
   Christine/0000-0002-5920-0029; Wong-Erasmus, Marie/0000-0003-0066-6606;
   Howlett, Meegan/0000-0003-4332-6572; Gottardo,
   Nicholas/0000-0002-1082-6776; Valvi, Santosh/0000-0002-9655-0001;
   Stanley, Jason/0000-0001-7876-4455; Dyke, Jason/0000-0002-8152-6252;
   Ekert, Paul/0000-0002-2976-8617; Andradas Arias,
   Clara/0000-0003-4655-0932; Carline, Brooke/0000-0002-8061-4170; Cowley,
   Mark/0000-0002-9519-5714
FU Pirate Ship Foundation; AIM-BRAIN PROject, an ANZCHOG clinical trial -
   Robert Connor Dawes Foundation; Carrie's Beanies 4 Brain Cancer; Cancer
   Australia; Victorian Government's Operational Infrastructure Support
   Program; My Room; NSW Ministry of Health; John Lillie Cancer Research
   Fellowship; Brainchild Fellowship; Cancer Council of Western Australia
   Fellowship; Stan Perron Chair of Paediatric Haematology and Oncology;
   Cancer Council of Western Australia Vacation Scholarship
FX This research was funded by The Pirate Ship Foundation. DNAmethylation
   arrays were partially funded through the AIM-BRAIN PROject, an ANZCHOG
   clinical trial funded by Robert Connor Dawes Foundation, Carrie's
   Beanies 4 Brain Cancer and Cancer Australia, and the Victorian
   Government's Operational Infrastructure Support Program. M.J.C. has
   support from Cancer Australia, My Room, NSW Ministry of Health funded
   Luminesce Alliance, R.E. has support from the John Lillie Cancer
   Research Fellowship and Brainchild Fellowship, N.G.G. is supported by a
   Cancer Council of Western Australia Fellowship and the Stan Perron Chair
   of Paediatric Haematology and Oncology, J.S. was supported by a Cancer
   Council of Western Australia Vacation Scholarship.
CR Addo-Yobo SO, 2006, J NEUROPATH EXP NEUR, V65, P769, DOI 10.1097/01.jnen.0000229989.25171.aa
   Ameratunga M, 2016, J CLIN PHARM THER, V41, P357, DOI 10.1111/jcpt.12378
   [Anonymous], **NON-TRADITIONAL**
   [Anonymous], **NON-TRADITIONAL**
   [Anonymous], **NON-TRADITIONAL**
   [Anonymous], **NON-TRADITIONAL**
   Bar EE, 2008, J NEUROPATH EXP NEUR, V67, P878, DOI 10.1097/NEN.0b013e3181845622
   Barton KL, 2013, PLOS ONE, V8, DOI 10.1371/journal.pone.0077639
   Bentires-Alj M, 2004, CANCER RES, V64, P8816, DOI 10.1158/0008-5472.CAN-04-1923
   Berns K, 2016, CLIN CANCER RES, V22, P5238, DOI 10.1158/1078-0432.CCR-15-2996
   Bitler BG, 2015, NAT MED, V21, P231, DOI 10.1038/nm.3799
   Brat DJ, 1999, AM J PATHOL, V154, P1431, DOI 10.1016/S0002-9440(10)65397-7
   Brennan CW, 2013, CELL, V155, P462, DOI 10.1016/j.cell.2013.09.034
   Buczkowicz P, 2014, ACTA NEUROPATHOL, V128, P573, DOI 10.1007/s00401-014-1319-6
   Bushnell B., 2014, BBMAP FAST ACCURATE
   CAHAN WG, 1948, CANCER, V1, P3, DOI 10.1002/1097-0142(194805)1:1<3::AID-CNCR2820010103>3.0.CO;2-7
   Calvert AE, 2017, CELL REP, V19, P1858, DOI 10.1016/j.celrep.2017.05.014
   Capper D, 2018, NATURE, V555, P469, DOI 10.1038/nature26000
   Chin L, 2008, NATURE, V455, P1061, DOI 10.1038/nature07385
   Colin C, 2007, NEUROPATH APPL NEURO, V33, P431, DOI 10.1111/j.1365-2990.2007.00829.x
   Crespo I, 2015, AM J PATHOL, V185, P1820, DOI 10.1016/j.ajpath.2015.02.023
   Dobson Tara H. W., 2018, Bioengineering-Basel, V5, P81, DOI 10.3390/bioengineering5040081
   Dogruluk T, 2015, CANCER RES, V75, P5341, DOI 10.1158/0008-5472.CAN-15-1654
   Khuong-Quang DA, 2012, ACTA NEUROPATHOL, V124, P439, DOI 10.1007/s00401-012-0998-0
   Donson AM, 2007, J NEUROPATH EXP NEUR, V66, P740, DOI 10.1097/nen.0b013e3181257190
   Gessi M, 2008, NEUROPATHOLOGY, V28, P633, DOI 10.1111/j.1440-1789.2008.00900.x
   Gits HC, 2018, ACTA NEUROPATHOL COM, V6, DOI 10.1186/s40478-018-0570-9
   GUTMANN DH, 1993, NEURON, V10, P335, DOI 10.1016/0896-6273(93)90324-K
   Gymnopoulos M, 2007, P NATL ACAD SCI USA, V104, P5569, DOI 10.1073/pnas.0701005104
   Hatanpaa KJ, 2010, NEOPLASIA, V12, P675, DOI 10.1593/neo.10688
   Hon WC, 2012, ONCOGENE, V31, P3655, DOI 10.1038/onc.2011.532
   Hua H, 2019, J HEMATOL ONCOL, V12, DOI 10.1186/s13045-019-0754-1
   Izumchenko E, 2017, ANN ONCOL, V28, P2595, DOI 10.1093/annonc/mdx416
   Jackson S, 2013, J NEURO-ONCOL, V114, P339, DOI 10.1007/s11060-013-1189-0
   Jones C, 2014, NAT REV CANCER, V14, P651, DOI 10.1038/nrc3811
   Jones DTW, 2013, NAT GENET, V45, P927, DOI 10.1038/ng.2682
   Jongmans MCJ, 2011, EUR J HUM GENET, V19, P870, DOI 10.1038/ejhg.2011.37
   Kadoch C, 2015, SCI ADV, V1, DOI 10.1126/sciadv.1500447
   Karakas B, 2006, BRIT J CANCER, V94, P455, DOI 10.1038/sj.bjc.6602970
   Lapin DH, 2017, FRONT ONCOL, V7, DOI 10.3389/fonc.2017.00057
   Lee CY, 2018, INT J RADIAT ONCOL, V101, P1243, DOI 10.1016/j.ijrobp.2018.04.032
   Ligresti G, 2009, CELL CYCLE, V8, P1352, DOI 10.4161/cc.8.9.8255
   Liu X, 2016, P NATL ACAD SCI USA, V113, P984, DOI 10.1073/pnas.1508535113
   Loh ML, 2004, BLOOD, V103, P2325, DOI 10.1182/blood-2003-09-3287
   López GY, 2019, ACTA NEUROPATHOL, V137, P139, DOI 10.1007/s00401-018-1906-z
   Louis DN, 2018, ACTA NEUROPATHOL, V135, P639, DOI 10.1007/s00401-018-1826-y
   Louis DN, 2016, ACTA NEUROPATHOL, V131, P803, DOI 10.1007/s00401-016-1545-1
   Martinho O, 2009, BRIT J CANCER, V101, P973, DOI 10.1038/sj.bjc.6605225
   Mascelli S, 2012, J NEURO-ONCOL, V109, P477, DOI 10.1007/s11060-012-0925-1
   Meel MH, 2017, EXP CELL RES, V360, P397, DOI 10.1016/j.yexcr.2017.09.032
   Meel MH, 2019, DRUG RESIST UPDATE, V44, P15, DOI 10.1016/j.drup.2019.06.001
   Nakao T, 2017, BRAIN TUMOR PATHOL, V34, P149, DOI 10.1007/s10014-017-0292-x
   National Center for Biotechnology Information, CLINVAR
   National Center for Biotechnology Information, CLINVAR
   National Center for Biotechnology Information, CLINVAR
   National Center for Biotechnology Information, CLINVAR
   Neel BG, 2003, TRENDS BIOCHEM SCI, V28, P284, DOI 10.1016/S0968-0004(03)00091-4
   Parsons DW, 2008, SCIENCE, V321, P1807, DOI 10.1126/science.1164382
   Paugh BS, 2011, J CLIN ONCOL, V29, P3999, DOI 10.1200/JCO.2011.35.5677
   Paulino AC, 2008, INT J RADIAT ONCOL, V71, P1381, DOI 10.1016/j.ijrobp.2007.12.018
   Phi JH, 2018, ACTA NEUROPATHOL, V135, P939, DOI 10.1007/s00401-018-1845-8
   Rodriguez FJ, 2008, J NEUROPATH EXP NEUR, V67, P240, DOI 10.1097/NEN.0b013e318165eb75
   Rokita JL, 2019, CELL REP, V29, P1675, DOI 10.1016/j.celrep.2019.09.071
   Romeike BFM, 2007, CHILD NERV SYST, V23, P185, DOI 10.1007/s00381-006-0199-z
   Samuels Y, 2004, SCIENCE, V304, P554, DOI 10.1126/science.1096502
   See WL, 2012, CANCER RES, V72, P3350, DOI 10.1158/0008-5472.CAN-12-0334
   Shen XP, 2020, MOL MED REP, V22, P1949, DOI 10.3892/mmr.2020.11250
   Singh Gunjesh Kumar, 2017, World J Oncol, V8, P1, DOI 10.14740/wjon996w
   Smith KS, 2020, ACTA NEUROPATHOL, V140, P209, DOI 10.1007/s00401-020-02171-5
   Sturm D, 2012, CANCER CELL, V22, P425, DOI 10.1016/j.ccr.2012.08.024
   Tada M, 1997, NEUROSURGERY, V40, P393, DOI 10.1097/00006123-199702000-00034
   Takei H, 2008, J NEURO-ONCOL, V86, P183, DOI 10.1007/s11060-007-9455-7
   Tan ZX, 2016, INT J CLIN EXP PATHO, V9, P2009
   Wahl DR, 2017, CANCER RES, V77, P960, DOI 10.1158/0008-5472.CAN-16-2008
   Williams J., 2020, Neurosurgical Focus, V48
   Wong M, 2020, NAT MED, V26, P1742, DOI 10.1038/s41591-020-1072-4
   Wu G, 2014, NAT GENET, V46, P444, DOI 10.1038/ng.2938
   Wu G, 2012, NAT GENET, V44, P251, DOI 10.1038/ng.1102
   Wu JN, 2013, CANCER DISCOV, V3, P35, DOI 10.1158/2159-8290.CD-12-0361
   Yamamoto S, 2012, VIRCHOWS ARCH, V460, P77, DOI 10.1007/s00428-011-1169-8
   Yamanaka R, 2018, NEUROSURG REV, V41, P719, DOI 10.1007/s10143-016-0786-8
   Zhang BB, 2009, INT J CANCER, V125, P585, DOI 10.1002/ijc.24314
   Zhang JX, 2010, ONCOL REP, V24, P65, DOI 10.3892/or_00000829
   Zhao HF, 2017, MOL CANCER, V16, DOI 10.1186/s12943-017-0670-3
   Zhu ZQ, 2007, BIOCHEM BIOPH RES CO, V358, P66, DOI 10.1016/j.bbrc.2007.04.096
   [No title captured]
NR 86
TC 4
Z9 4
U1 1
U2 4
PU MDPI
PI BASEL
PA ST ALBAN-ANLAGE 66, CH-4052 BASEL, SWITZERLAND
EI 2072-6694
J9 CANCERS
JI Cancers
PD OCT
PY 2020
VL 12
IS 10
AR 2937
DI 10.3390/cancers12102937
PG 24
WC Oncology
WE Science Citation Index Expanded (SCI-EXPANDED)
SC Oncology
GA OJ7XX
UT WOS:000584170200001
PM 33053751
OA Green Published, gold
DA 2024-03-10
ER

PT J
AU von Rosenstiel, C
   Wiestler, B
   Haller, B
   Schmidt-Graf, F
   Gempt, J
   Bettstetter, M
   Rihani, L
   Wu, W
   Meyer, B
   Schlegel, J
   Liesche-Starnecker, F
AF von Rosenstiel, Charlotte
   Wiestler, Benedikt
   Haller, Bernhard
   Schmidt-Graf, Friederike
   Gempt, Jens
   Bettstetter, Marcus
   Rihani, Laura
   Wu, Wei
   Meyer, Bernhard
   Schlegel, Juergen
   Liesche-Starnecker, Friederike
TI Correlation of the quantitative level of MGMT promoter methylation and
   overall survival in primary diagnosed glioblastomas using the
   quantitative MethyQESD method
SO JOURNAL OF CLINICAL PATHOLOGY
LA English
DT Article
AB Aims O(6)-methylguanine-DNA-methyltransferase (MGMT) promoter methylation is a high predictive factor for therapy results of temozolomide in patients with glioma. The objective of this work was to analyse the impact of MGMT promoter methylation in patients with primary diagnosed glioblastoma (GBM) relating to survival using a quantitative method (methylation quantification of endonuclease-resistant DNA, MethyQESD) by verifying a cut-off point for MGMT methylation provided by the literature (</>= 10%) and calculating an optimal cut-off.
   Methods 67 patients aged 70 years or younger, operated between January 2013 and December 2015, with newly diagnosed IDH wild-type GBM and clinical follow-up were retrospectively investigated in this study. A known MGMT promoter methylation status was the inclusion criteria.
   Results Median overall survival (OS) was 16.9 months. Patients who had a methylated MGMT promoter region of >= 10% had an improved OS compared with patients with a methylated promoter region of <10% (p=0.002). Optimal cut-off point for MGMT promoter methylation was 11.7% (p=0.012).
   Conclusion The results confirm that the quantitative level of MGMT promoter methylation is a positive prognostic factor in newly diagnosed patients with GBM. The cut-off provided by the literature (</>= 10%) and the calculated optimal cut-off value of 11.7% give a statistically significant separation. Hence, MethyQESD is a reliable method to calculate MGMT promoter methylation in GBM.
C1 [von Rosenstiel, Charlotte; Rihani, Laura; Wu, Wei; Schlegel, Juergen; Liesche-Starnecker, Friederike] Tech Univ Munich, Inst Pathol, Sch Med, Dept Neuropathol, Munich, Germany.
   [Wiestler, Benedikt] Tech Univ Munich, Sch Med, Dept Diagnost & Intervent Neuroradiol, Klinikum Rechts Isar, Munich, Germany.
   [Haller, Bernhard] Tech Univ Munich, Inst Med Informat, Sch Med, Munich, Germany.
   [Schmidt-Graf, Friederike] Tech Univ Munich, Sch Med, Dept Neurol, Klinikum Rechts Isar, Munich, Germany.
   [Gempt, Jens; Meyer, Bernhard] Tech Univ Munich, Sch Med, Dept Neurosurg, Klinikum Rechts Isar, Munich, Germany.
   [Bettstetter, Marcus] Teilgemeinschaftspraxis Mol Pathol Sudbayern, Munich, Germany.
C3 Technical University of Munich; Technical University of Munich;
   Technical University of Munich; Technical University of Munich;
   Technical University of Munich
RP Liesche-Starnecker, F (通讯作者)，Tech Univ Munich, Inst Pathol, Sch Med, Dept Neuropathol, Munich, Germany.
EM friederike.liesche@tum.de
RI Haller, Bernhard/I-1943-2019
OI Haller, Bernhard/0000-0002-9723-393X; Schlegel,
   Jurgen/0000-0002-5544-2717; Liesche-Starnecker,
   Friederike/0000-0003-1948-1580; Wiestler, Benedikt/0000-0002-2963-7772;
   Steingruber, Laura/0000-0002-7228-9769; Gempt, Jens/0000-0003-4123-4690
CR Bettstetter M, 2008, LAB INVEST, V88, P1367, DOI 10.1038/labinvest.2008.100
   Bobola MS, 2015, BBA CLIN, V3, P1, DOI 10.1016/j.bbacli.2014.11.003
   Calabrese C, 2007, CANCER CELL, V11, P69, DOI 10.1016/j.ccr.2006.11.020
   Dietmaier W, 2015, PATHOLOGE, V36, P171, DOI 10.1007/s00292-015-0002-6
   Guden M, 2016, INDIAN J CANCER, V53, P382, DOI 10.4103/0019-509X.200664
   Hegi ME, 2008, J CLIN ONCOL, V26, P4189, DOI 10.1200/JCO.2007.11.5964
   Lattanzio L, 2015, INT J BIOL MARKER, V30, pE208, DOI 10.5301/jbm.5000126
   McShane LM, 2005, J NATL CANC I, V110
   Nieder Carsten, 2004, Expert Rev Neurother, V4, P691, DOI 10.1586/14737175.4.4.691
   Raats M. M., 1991, Food Quality and Preference, V3, P89, DOI 10.1016/0950-3293(91)90028-D
   Reifenberger G, 2012, INT J CANCER, V131, P1342, DOI 10.1002/ijc.27385
   Stupp R, 2005, NEW ENGL J MED, V352, P987, DOI 10.1056/NEJMoa043330
   van Oostrom SH, 2012, BMC PUBLIC HEALTH, V12, DOI 10.1186/1471-2458-12-715
   Walker AE, 2007, CHRONIC ILLN, V3, P202, DOI 10.1177/1742395307081504
   Zhao HL, 2016, WORLD J SURG ONCOL, V14, DOI 10.1186/s12957-016-1012-4
NR 15
TC 8
Z9 8
U1 0
U2 3
PU BMJ PUBLISHING GROUP
PI LONDON
PA BRITISH MED ASSOC HOUSE, TAVISTOCK SQUARE, LONDON WC1H 9JR, ENGLAND
SN 0021-9746
EI 1472-4146
J9 J CLIN PATHOL
JI J. Clin. Pathol.
PD FEB
PY 2020
VL 73
IS 2
BP 112
EP 115
DI 10.1136/jclinpath-2019-206104
PG 4
WC Pathology
WE Science Citation Index Expanded (SCI-EXPANDED)
SC Pathology
GA KS3KT
UT WOS:000518210200009
PM 31422371
DA 2024-03-10
ER

PT J
AU Zhao, BH
   Xiang, ZT
   Wu, B
   Zhang, X
   Feng, N
   Wei, YP
   Zhang, WX
AF Zhao, Binghao
   Xiang, Zhongtian
   Wu, Bo
   Zhang, Xiang
   Feng, Nan
   Wei, Yiping
   Zhang, Wenxiong
TI Use of Novel m6A Regulator-mediated Methylation Modification Patterns in
   Distinct Tumor Microenvironment Profiles to Identify and Predict Glioma
   Prognosis and Progression, T-cell Dysfunction, and Clinical Response to
   ICI Immunotherapy
SO CURRENT PHARMACEUTICAL DESIGN
LA English
DT Article
DE Glioma; m6A modification; m6A score; tumor microenvironment;
   immunotherapy; targeted therapy; multiomics scale
ID STEM-LIKE CELLS; IMMUNE CONTEXTURE; RNA MODIFICATION; CANCER;
   EXPRESSION; BLOCKADE
AB Background The specific functions of RNA N6-methyladenosine (m6A) modifications in the glioma tumor microenvironment (TME) and glioma patient prognosis and treatment have not been determined to date. Objective The objective of the study was to determine the role of m6A modifications in glioma TME. Methods Nonnegative matrix factorization (NMF) methods were used to determine m6A clusters and m6A gene signatures based on 21 genes relating to m6A modifications. TME characteristics for each m6A cluster and m6A gene signature were quantified by established m6A score. The utility of m6A score was validated in immunotherapy and other antiangiogenic treatment cohorts. Results Three m6A clusters were identified among 3,395 glioma samples, and they were linked to different biological activities and clinical outcomes. The m6A clusters were highly consistent with immune profiles known as immune-inflamed, immune-excluded, and immune-desert phenotypes. Clusters within individual tumors could predict glioma inflammation, molecular subtypes, TME stromal activity, genetic variation, alternative splicing, and prognosis. As for the m6A score and m6A gene signature, patients with low m6A scores exhibited an increased tumor mutation burden, immune activity, neoantigen load, and prolonged survival. A low m6A score indicated the potential for a low level of T-cell dysfunction, a considerably better treatment response, and durable clinical benefits from immunotherapy, bevacizumab and regorafenib. Conclusion Glioma m6A clusters and gene signatures have distinctive TME features. The m6A gene signature may guide prognostic assessments and promote the use of effective strategies.
C1 [Zhao, Binghao; Xiang, Zhongtian; Wu, Bo; Zhang, Xiang; Feng, Nan; Wei, Yiping; Zhang, Wenxiong] Nanchang Univ, Affiliated Hosp 2, Dept Thorac Surg, Nanchang 330006, Peoples R China.
   [Zhao, Binghao] Chinese Acad Med Sci & Peking Union Med Coll, Peking Union Med Coll Hosp, Dept Neurosurg, Beijing, Peoples R China.
   [Zhao, Binghao] Chinese Acad Med Sci & Peking Union Med Coll, Peking Union Med Coll Hosp, Dept Mol Neuropathol, Beijing, Peoples R China.
   [Zhao, Binghao] Chinese Acad Med Sci & Peking Union Med Coll, Peking Union Med Coll Hosp, State Key Lab Complex Severe & Rare Dis, Beijing, Peoples R China.
C3 Nanchang University; Chinese Academy of Medical Sciences - Peking Union
   Medical College; Peking Union Medical College; Peking Union Medical
   College Hospital; Chinese Academy of Medical Sciences - Peking Union
   Medical College; Peking Union Medical College Hospital; Peking Union
   Medical College; Chinese Academy of Medical Sciences - Peking Union
   Medical College; Peking Union Medical College Hospital; Peking Union
   Medical College
RP Zhang, WX (通讯作者)，Nanchang Univ, Affiliated Hosp 2, Dept Thorac Surg, Nanchang 330006, Peoples R China.
EM zwx123dr@126.com
RI he, he/JPL-3505-2023; Wang, Chao/JHT-6081-2023; sheng,
   chen/JEO-8801-2023; ZHOU, YUE/IZE-6277-2023; li, bo/JJC-2664-2023; LIU,
   HAO/JBI-9623-2023; Yang, Yufei/JXX-6325-2024; ZHU, BIN/IYJ-3847-2023;
   zhang, yuyang/IVV-5089-2023; wu, p/JDW-5015-2023; chen,
   si/JPK-4258-2023; liu, liu/JEO-6900-2023; Zhang, wen/ITT-1192-2023; lu,
   qian/IUN-7445-2023; Wang, Yiping/IZQ-2052-2023; Zhang,
   Wanying/IXD-8104-2023; LIU, HUI/JPX-8014-2023; Jiang,
   Yalin/ITV-2565-2023; chen, chen/JGD-3057-2023; Wang, Jing/IQW-3496-2023;
   Liu, Ying/ISU-1216-2023; wang, wenjuan/JGD-0428-2023; wang,
   juan/IUO-6218-2023; zhao, yujie/JLL-1283-2023
OI Jiang, Yalin/0009-0003-3726-8828; Wang, Jing/0000-0002-8296-2961; wang,
   wenjuan/0000-0002-4220-8817; 
CR Antunes ARP, 2020, ELIFE, V9, DOI 10.7554/eLife.52176
   Aran D, 2017, GENOME BIOL, V18, DOI 10.1186/s13059-017-1349-1
   Becht E, 2016, GENOME BIOL, V17, DOI 10.1186/s13059-016-1070-5
   Boccaletto P, 2018, NUCLEIC ACIDS RES, V46, pD303, DOI 10.1093/nar/gkx1030
   Brat DJ, 2020, ACTA NEUROPATHOL, V139, P603, DOI 10.1007/s00401-020-02127-9
   Chen JX, 2017, CELL CYCLE, V16, P2259, DOI 10.1080/15384101.2017.1380125
   Chen Q, 2019, INT J CANCER, V145, P517, DOI 10.1002/ijc.32102
   Chen XY, 2019, MOL CANCER, V18, DOI 10.1186/s12943-019-1033-z
   Chen YG, 2019, MOL CELL, V76, P96, DOI 10.1016/j.molcel.2019.07.016
   COHN WE, 1960, J BIOL CHEM, V235, P1488
   Cui Q, 2017, CELL REP, V18, P2622, DOI 10.1016/j.celrep.2017.02.059
   Davalos V, 2018, CELL, V174, P498, DOI 10.1016/j.cell.2018.06.046
   Fang RP, 2021, NAT COMMUN, V12, DOI 10.1038/s41467-020-20379-7
   Finotello F, 2019, GENOME MED, V11, DOI 10.1186/s13073-019-0638-6
   Fridman WH, 2017, NAT REV CLIN ONCOL, V14, P717, DOI 10.1038/nrclinonc.2017.101
   Galon J, 2019, NAT REV DRUG DISCOV, V18, P197, DOI 10.1038/s41573-018-0007-y
   Gestrich CK, 2021, NEUROSURGERY, V89, P737, DOI 10.1093/neuros/nyab042
   Gromeier M, 2021, NAT COMMUN, V12, DOI 10.1038/s41467-020-20469-6
   He LE, 2019, MOL CANCER, V18, DOI 10.1186/s12943-019-1109-9
   Hugo W, 2016, CELL, V165, P35, DOI 10.1016/j.cell.2016.02.065
   Iorio F, 2016, CELL, V166, P740, DOI 10.1016/j.cell.2016.06.017
   Jiang P, 2018, NAT MED, V24, P1550, DOI 10.1038/s41591-018-0136-1
   Jiang ZH, 2018, TRANSL ONCOL, V11, P1171, DOI 10.1016/j.tranon.2018.07.012
   Jiménez-Sánchez A, 2019, CANCER RES, V79, P6238, DOI 10.1158/0008-5472.CAN-18-3560
   Lawrence MS, 2013, NATURE, V499, P214, DOI 10.1038/nature12213
   Li BL, 2019, CLIN CANCER RES, V25, P3528, DOI 10.1158/1078-0432.CCR-18-4085
   Li ZJ, 2017, CANCER CELL, V31, P127, DOI 10.1016/j.ccell.2016.11.017
   Lin SB, 2016, MOL CELL, V62, P335, DOI 10.1016/j.molcel.2016.03.021
   Liu ZX, 2018, TRANSL ONCOL, V11, P311, DOI 10.1016/j.tranon.2018.01.011
   Lombardi G, 2019, LANCET ONCOL, V20, P110, DOI 10.1016/S1470-2045(18)30675-2
   Lyu HY, 2019, COMPUT STRUCT BIOTEC, V17, P1020, DOI 10.1016/j.csbj.2019.07.009
   Madhavan S, 2009, MOL CANCER RES, V7, P157, DOI 10.1158/1541-7786.MCR-08-0435
   Mariathasan S, 2018, NATURE, V554, P544, DOI 10.1038/nature25501
   Newman AM, 2015, NAT METHODS, V12, P453, DOI [10.1038/nmeth.3337, 10.1038/NMETH.3337]
   Nicholson JG, 2021, CANCER DISCOV, V11, P575, DOI 10.1158/2159-8290.CD-20-1474
   Ostrom QT, 2019, NEURO-ONCOLOGY, V21, pV1, DOI 10.1093/neuonc/noz150
   Racle J, 2017, ELIFE, V6, DOI 10.7554/eLife.26476
   Shulman Z, 2020, NAT IMMUNOL, V21, P501, DOI 10.1038/s41590-020-0650-4
   Sotiriou C, 2006, JNCI-J NATL CANCER I, V98, P262, DOI 10.1093/jnci/djj052
   Subramanian A, 2005, P NATL ACAD SCI USA, V102, P15545, DOI 10.1073/pnas.0506580102
   Subramanian A, 2017, CELL, V171, P1437, DOI 10.1016/j.cell.2017.10.049
   Turley SJ, 2015, NAT REV IMMUNOL, V15, P669, DOI 10.1038/nri3902
   Van Allen EM, 2015, SCIENCE, V350, P207, DOI 10.1126/science.aad0095
   Visvanathan A, 2018, ONCOGENE, V37, P522, DOI 10.1038/onc.2017.351
   Yang WJ, 2013, NUCLEIC ACIDS RES, V41, pD955, DOI 10.1093/nar/gks1111
   Yang Z, 2017, J BIOL CHEM, V292, P3614, DOI 10.1074/jbc.M116.749689
   Yao MD, 2020, MOL THER, V28, P2191, DOI 10.1016/j.ymthe.2020.07.022
   Yoshihara K, 2013, NAT COMMUN, V4, DOI 10.1038/ncomms3612
   Zeng DQ, 2019, CANCER IMMUNOL RES, V7, P737, DOI 10.1158/2326-6066.CIR-18-0436
   Zhang B, 2020, MOL CANCER, V19, DOI 10.1186/s12943-020-01170-0
   Zhang CZ, 2016, P NATL ACAD SCI USA, V113, pE2047, DOI 10.1073/pnas.1602883113
   Zhang SC, 2017, CANCER CELL, V31, P591, DOI 10.1016/j.ccell.2017.02.013
   Zhao BH, 2021, J CELL PHYSIOL, V236, P507, DOI 10.1002/jcp.29878
NR 53
TC 1
Z9 1
U1 1
U2 2
PU BENTHAM SCIENCE PUBL LTD
PI SHARJAH
PA EXECUTIVE STE Y-2, PO BOX 7917, SAIF ZONE, 1200 BR SHARJAH, U ARAB
   EMIRATES
SN 1381-6128
EI 1873-4286
J9 CURR PHARM DESIGN
JI Curr. Pharm. Design
PY 2023
VL 29
IS 1
BP 60
EP 78
DI 10.2174/1381612829666221207112438
PG 19
WC Pharmacology & Pharmacy
WE Science Citation Index Expanded (SCI-EXPANDED)
SC Pharmacology & Pharmacy
GA 9N6ML
UT WOS:000943026500007
PM 36503445
DA 2024-03-10
ER

PT J
AU Steponaitis, G
   Kazlauskas, A
   Skiriute, D
   Valiulyte, I
   Skauminas, K
   Tamasauskas, A
   Vaitkiene, P
AF Steponaitis, Giedrius
   Kazlauskas, Arunas
   Skiriute, Daina
   Valiulyte, Indre
   Skauminas, Kestutis
   Tamasauskas, Arimantas
   Vaitkiene, Paulina
TI Testin (<i>TES</i>) as a candidate tumour suppressor and prognostic
   marker in human astrocytoma
SO ONCOLOGY LETTERS
LA English
DT Article
DE testin; testin LIM domain protein; testis-derived transcript;
   astrocytoma; glioma; glioblastoma; DNA methylation; expression; survival
ID DOWN-REGULATION; LOW-GRADE; HYPERMETHYLATION; METHYLATION; SURVIVAL;
   GENE; DNA
AB Astrocytomas are one of the most common brain tumours; however, the current methods used to characterize these tumours are inadequate. The establishment of molecular markers may identify variables required to improve tumour characterization and subtyping, and may aid to specify targets for improved treatment with essential prognostic value for patient survival. One such candidate is testin (TES), which was reported to have prognostic value for glioblastoma patients. However, the role of TES protein in gliomagenesis is currently unknown. In the present study, the methylation status of the TES promoter was investigated in post-operative astrocytoma tumours of different malignancy grade, and its association with the survival of astrocytoma patients was evaluated. In addition, the expression of TES protein was investigated in the same set of astrocytoma tumours tissue, and the association of protein expression with glioma patients survival was evaluated. The methylation status of TES was assessed by methylation-specific polymerase chain reaction in 138 different grade astrocytoma samples. Western blot analysis was used to characterize the expression pattern of TES in 86 different grade astrocytoma specimens: 13 of pathological grade I, 31 of pathological grade II, 17 of pathological grade III and 25 of pathological grade IV (glioblastoma). Statistical analyses were conducted to investigate the association between tumour molecular pattern, patient clinical variables and overall survival. The methylation analysis of the TES promoter exhibited a distinct profile between astrocytomas of different malignancy grade (P<0.001). Furthermore, gene promoter methylation was significantly associated with patients' age, survival and pathological grade (P<0.001). The protein expression level of TES was significantly lower in glioblastoma (grade IV astrocytoma) than in lower grade (II-III) astrocytoma tissue (P=0.028 and P=0.04, respectively). Additionally, short overall survival of patients was markedly associated with low TES protein expression (P=0.007). However, no association between TES methylation and TES protein expression was noticed. The present study demonstrated that decreased expression of TES may be important in tumour progression and prognosis in human astrocytomas. TES may be a useful marker for predicting the clinical outcome of astrocytoma patients.
C1 [Steponaitis, Giedrius; Kazlauskas, Arunas; Skiriute, Daina; Valiulyte, Indre; Skauminas, Kestutis; Tamasauskas, Arimantas; Vaitkiene, Paulina] Lithuanian Univ Hlth Sci, Neurosci Inst, Lab Neuro Oncol & Genet, Eiveniu St 4, LT-50009 Kaunas, Lithuania.
C3 Lithuanian University of Health Sciences
RP Vaitkiene, P (通讯作者)，Lithuanian Univ Hlth Sci, Neurosci Inst, Lab Neuro Oncol & Genet, Eiveniu St 4, LT-50009 Kaunas, Lithuania.
EM paulina.vaitkiene@lsmuni.lt
RI Steponaitis, Giedrius/JXL-6400-2024; Skiriute, Daina/JWO-4936-2024;
   Valiulyte, Indre/AAV-5457-2020; Steponaitis, Giedrius/AAF-2514-2019
OI Steponaitis, Giedrius/0000-0001-9747-6272; Skiriute,
   Daina/0000-0002-2032-7161; Steponaitis, Giedrius/0000-0001-9747-6272;
   Vaitkiene, Paulina/0000-0003-3297-8882; Valiulyte,
   Indre/0000-0003-0837-5846; Kazlauskas, Arunas/0000-0001-9761-5746
FU Research Council of Lithuania (Vilnius, Lithuania) [LIG-11/2012]
FX The present study was funded by a grant (No. LIG-11/2012) from the
   Research Council of Lithuania (Vilnius, Lithuania).
CR Bai Y, 2014, EUR J MED RES, V19, DOI 10.1186/s40001-014-0066-4
   Claus EB, 2015, NEUROSURG FOCUS, V38, DOI 10.3171/2014.10.FOCUS12367
   Gunduz E, 2009, ARCH OTOLARYNGOL, V135, P254, DOI 10.1001/archoto.2008.560
   Kostoro J, 2016, APMIS, V124, P462, DOI 10.1111/apm.12525
   Laffaire J, 2011, NEURO-ONCOLOGY, V13, P84, DOI 10.1093/neuonc/noq110
   Louis DN, 2007, ACTA NEUROPATHOL, V114, P547, DOI 10.1007/s00401-007-0278-6
   Ma HQ, 2010, MOL CANCER, V9, DOI 10.1186/1476-4598-9-190
   Majchrzak-Celinska A, 2015, TUMOR BIOL, V36, P3831, DOI 10.1007/s13277-014-3025-3
   Martinez R, 2009, EPIGENETICS-US, V4, P255, DOI 10.4161/epi.9130
   MILLER SA, 1988, NUCLEIC ACIDS RES, V0016
   Mueller W, 2007, ONCOGENE, V26, P583, DOI 10.1038/sj.onc.1209805
   Rasime K, 2015, J CLIN RES BIOETH, V6, P6
   Sarti M, 2013, ONCOL REP, V30, P824, DOI 10.3892/or.2013.2502
   Tatarelli C, 2000, GENOMICS, V68, P1, DOI 10.1006/geno.2000.6272
   Tobias ES, 2001, ONCOGENE, V20, P2844, DOI 10.1038/sj.onc.1204433
   Verma V, 2016, J NEURO-ONCOL, V129, P195, DOI 10.1007/s11060-016-2192-z
   Weeks RJ, 2010, MOL CANCER, V9, DOI 10.1186/1476-4598-9-163
NR 17
TC 8
Z9 9
U1 0
U2 1
PU SPANDIDOS PUBL LTD
PI ATHENS
PA POB 18179, ATHENS, 116 10, GREECE
SN 1792-1074
EI 1792-1082
J9 ONCOL LETT
JI Oncol. Lett.
PD NOV
PY 2016
VL 12
IS 5
BP 3305
EP 3311
DI 10.3892/ol.2016.5077
PG 7
WC Oncology
WE Science Citation Index Expanded (SCI-EXPANDED)
SC Oncology
GA ED4RR
UT WOS:000388838900039
PM 27899997
OA Green Published, Green Submitted, gold
DA 2024-03-10
ER

PT J
AU Chu, SH
   Zhou, ZM
   Karri, S
   Li, ZQ
   Zhao, JM
AF Chu, S-H
   Zhou, Z-M
   Karri, S.
   Li, Z-Q
   Zhao, J-M
TI <i>In vitro</i> and <i>in vivo</i> radiosensitization of human glioma
   U251 cells induced by upregulated expression of SLC22A18
SO CANCER GENE THERAPY
LA English
DT Article
DE glioma; SLC22A18; irradiation; radiosensitization
ID CHROMOSOME 11P15.5; RADIATION; GENE; CANCER; GLIOBLASTOMA; PROGRESSION;
   INHIBITION; MUTATIONS; BWR1A; TSSC5
AB Our previous study showed that solute carrier family 22 (organic cation transporter) member 18 (SLC22A18) downregulation via promoter methylation was associated with the development and progression of glioma, and the elevated expression of SLC22A18 was found to increase the sensitivity of glioma U251 cells to the anticancer drug 1,3-bis(2-chloroethyl)-1-nitrosourea. In this study, we investigated the possible upregulated expression of SLC22A18-induced enhancement of radiosensitivity of human glioma U251 cells in order to provide evidence in support of further clinical investigations. Stably overexpressing SLC22A18 human glioma U251 cells were generated to investigate the effect of SLC22A18 on the sensitivity of cells to irradiation in vitro using clonogenic survival assay. The apoptosis of U251 cells was examined with terminal deoxynucleotidyl transferase-mediated dUTP nick end labeling assay. DNA damage and repair were measured using gamma H2AX foci. The effect of SLC22A18 on the in vivo tumor radiosensitivity was investigated in the orthotopic mice model. Upregulated expression of SLC22A18 enhanced the radiosensitivity of glioma U251 cells and also enhanced irradiation-induced apoptosis of U251 cells, but irradiation-induced apoptosis did not correlate with radiosensitizing effect of upregulated expression of SLC22A18. The repair of irradiation-induced double-strand-breaks was retarded in stably overexpressing SLC22A18 U251 cells. In the orthotopic mice model, the upregulated expression of SLC22A18 in U251 cells enhanced the effect of irradiation treatment and increased the survival time of mice. These results show that upregulated expression of SLC22A18 radiosensitizes human glioma U251 cells by suppressing DNA repair capacity.
C1 [Chu, S-H] Shanghai Jiao Tong Univ, Shanghai Peoples Hosp 3, Sch Med, Dept Neurosurg, Shanghai 201900, Peoples R China.
   [Zhou, Z-M] Dujiangyan Med Ctr, Dept Neurosurg, Chengdu, Peoples R China.
   [Karri, S.] Harvard Univ, Massachusetts Gen Hosp, Sch Med, Dept Neurosurg, Boston, MA USA.
   [Li, Z-Q] Wuhan Univ, Zhongnan Hosp, Dept Neurosurg, Wuhan 430072, Peoples R China.
   [Zhao, J-M] Shanghai Jiao Tong Univ, Shanghai Peoples Hosp 3, Sch Med, Dept Radiol, Shanghai 201900, Peoples R China.
C3 Shanghai Jiao Tong University; Harvard University; Harvard Medical
   School; Massachusetts General Hospital; Wuhan University; Shanghai Jiao
   Tong University
RP Chu, SH (通讯作者)，Shanghai Jiao Tong Univ, Shanghai Peoples Hosp 3, Sch Med, Dept Neurosurg, Shanghai 201900, Peoples R China.
EM shenghuachu@126.com
RI Chu, Sheng-Hua/JEO-7531-2023
OI Chu, Sheng-Hua/0000-0001-9814-6216
FU Natural Science Foundation of China [30901535]; Shanghai Municipal
   Education Commission [12YZ046]; Research Fund of Xinhua Hospital
   Affiliated to Shanghai Jiao Tong University School of Medicine
   [10XJ22010]; New One Hundred Person Project of Shanghai Jiao Tong
   University of School of Medicine [10XBR01]
FX This work was supported by grants from the Natural Science Foundation of
   China (30901535), Innovation Program of Shanghai Municipal Education
   Commission (12YZ046), Research Fund of Xinhua Hospital Affiliated to
   Shanghai Jiao Tong University School of Medicine (10XJ22010) and the New
   One Hundred Person Project of Shanghai Jiao Tong University of School of
   Medicine (10XBR01). We would like to thank Department of Chemotherapy
   and Radiation Oncology, Zhongnan Hospital of Wuhan University for
   providing help.
CR Albrecht S, 2004, INT J CANCER, V111, P627, DOI 10.1002/ijc.20280
   Bouquet F, 2011, CLIN CANCER RES, V17, P6754, DOI 10.1158/1078-0432.CCR-11-0544
   Chu SH, 2006, J NEURO-ONCOL, V80, P143, DOI 10.1007/s11060-006-9174-5
   Chu SH, 2013, NEURO-ONCOLOGY, V15, P880, DOI 10.1093/neuonc/not030
   Chu SH, 2013, J TRANSL MED, V11, DOI 10.1186/1479-5876-11-69
   Chu SH, 2012, J TRANSL MED, V10, DOI 10.1186/1479-5876-10-149
   Chu SH, 2012, INT J NANOMED, V7, P3659, DOI 10.2147/IJN.S33584
   Chu SH, 2012, J CLIN NEUROSCI, V19, P95, DOI 10.1016/j.jocn.2011.04.032
   Chu SH, 2012, MOL MED REP, V5, P138, DOI 10.3892/mmr.2011.620
   Chu SH, 2011, ONCOL LETT, V2, P1139, DOI 10.3892/ol.2011.371
   Chu SH, 2011, J TRANSL MED, V9, DOI 10.1186/1479-5876-9-156
   Chu SH, 2009, J NEURO-ONCOL, V93, P183, DOI 10.1007/s11060-008-9772-5
   Chu SH, 2009, MOL BIOL REP, V36, P1967, DOI 10.1007/s11033-008-9406-1
   de Feraudy S, 2010, P NATL ACAD SCI USA, V107, P6870, DOI 10.1073/pnas.1002175107
   Hayman TJ, 2012, CANCER RES, V72, P2362, DOI 10.1158/0008-5472.CAN-12-0329
   Iwanaga M, 2011, J CLIN ONCOL, V29, P428, DOI 10.1200/JCO.2010.31.3080
   Lee MP, 1998, CANCER RES, V58, P4155
   Moeller BJ, 2011, CLIN CANCER RES, V17, P2035, DOI 10.1158/1078-0432.CCR-10-2641
   Neri P, 2011, BLOOD, V118, P6368, DOI 10.1182/blood-2011-06-363911
   Schwienbacher C, 1998, P NATL ACAD SCI USA, V95, P3873, DOI 10.1073/pnas.95.7.3873
   Seow HF, 2010, PATHOL ONCOL RES, V16, P239, DOI 10.1007/s12253-009-9216-3
   Shen Y, 2011, CELL DEATH DIS, V2, DOI 10.1038/cddis.2011.126
   Valerie NCK, 2011, CANCER RES, V71, P6817, DOI 10.1158/0008-5472.CAN-11-1646
   Yamada HY, 2006, ONCOGENE, V25, P1330, DOI 10.1038/sj.onc.1209167
   Zhang Q, 2012, CELL BIOL INT, V36, P419, DOI 10.1042/CBI20100900
   Zheng ZM, 2012, CANCER RES, V72, P1221, DOI 10.1158/0008-5472.CAN-11-2785
NR 26
TC 9
Z9 13
U1 0
U2 4
PU NATURE PUBLISHING GROUP
PI LONDON
PA MACMILLAN BUILDING, 4 CRINAN ST, LONDON N1 9XW, ENGLAND
SN 0929-1903
EI 1476-5500
J9 CANCER GENE THER
JI Cancer Gene Ther.
PD MAR
PY 2014
VL 21
IS 3
BP 103
EP 109
DI 10.1038/cgt.2014.4
PG 7
WC Biotechnology & Applied Microbiology; Oncology; Genetics & Heredity;
   Medicine, Research & Experimental
WE Science Citation Index Expanded (SCI-EXPANDED)
SC Biotechnology & Applied Microbiology; Oncology; Genetics & Heredity;
   Research & Experimental Medicine
GA AD2MK
UT WOS:000333069600003
PM 24481489
OA Bronze
DA 2024-03-10
ER

PT J
AU Hopp, L
   Löffler-Wirth, H
   Galle, J
   Binder, H
AF Hopp, Lydia
   Loeffler-Wirth, Henry
   Galle, Joerg
   Binder, Hans
TI Combined SOM-portrayal of gene expression and DNA methylation landscapes
   disentangles modes of epigenetic regulation in glioblastoma
SO EPIGENOMICS
LA English
DT Article
DE cancer heterogeneity; gene regulation; integrative bioinformatics;
   machine learning; molecular subtypes; transcriptome and methylome
ID HISTONE MODIFICATIONS; INTEGRATIVE ANALYSIS; R-PACKAGE; MUTATION; IDH1;
   IDENTIFICATION; HETEROGENEITY; SIGNATURES; ISLANDS
AB Aim: We present here a novel method that enables unraveling the interplay between gene expression and DNA methylation in complex diseases such as cancer. Materials & methods: The method is based on self-organizing maps and allows for analysis of data landscapes from 'governed by methylation' to 'governed by expression'. Results: We identified regulatory modules of coexpressed and comethylated genes in high grade gliomas: two modes are governed by genes hypermethylated and underexpressed in IDH-mutated cases, while two other modes reflect immune and stromal signatures in the classical and mesenchymal subtypes. A fifth mode with proneural characteristics comprises genes of repressed and poised chromatin states active in healthy brain. Two additional modes enrich genes either in active or repressed chromatin states. Conclusion: The method disentangles the interplay between gene expression and methylation. It has the potential to integrate also mutation and copy number data and to apply to large sample cohorts.
C1 [Hopp, Lydia; Loeffler-Wirth, Henry; Galle, Joerg; Binder, Hans] Univ Leipzig, Interdisciplinary Ctr Bioinformat, Hartelstr 16-18, D-04107 Leipzig, Germany.
C3 Leipzig University
RP Hopp, L (通讯作者)，Univ Leipzig, Interdisciplinary Ctr Bioinformat, Hartelstr 16-18, D-04107 Leipzig, Germany.
EM hopp@izbi.uni-leipzig.de
RI Binder, Hans/U-5519-2018
OI Binder, Hans/0000-0002-2242-4678; Loeffler-Wirth,
   Henry/0000-0001-8239-440X
FU Federal Ministry of Education and Research (BMBF); DKTK joint funding
   project 'Next generation molecular diagnostics of malignant gliomas';
   German Glioma Network
FX This work is supported by the Federal Ministry of Education and Research
   (BMBF), project grant SysGlio and the DKTK joint funding project 'Next
   generation molecular diagnostics of malignant gliomas' and the German
   Glioma Network. The authors have no other relevant affiliations or
   financial involvement with any organization or entity with a financial
   interest in or financial conflict with the subject matter or materials
   discussed in the manuscript apart from those disclosed.
CR Ang PW, 2010, BMC CANCER, V10, DOI 10.1186/1471-2407-10-227
   [Anonymous], 2013, SYST BIOMED, DOI [10.4161/sysb.25897, DOI 10.4161/SYSB.25897]
   [Anonymous], 2015, J CANC RES UPDATES, DOI DOI 10.6000/1929-2279.2015.04.04.1
   Bell JT, 2011, GENOME BIOL, V12, DOI 10.1186/gb-2011-12-1-r10
   Ben-Porath I, 2008, NAT GENET, V40, P499, DOI 10.1038/ng.127
   Binder H., 2015, Big Data Analytics in Bioinformatics and Healthcare, P359, DOI 10.4018/978-1-4666-6611-5.ch015
   Brennan Cameron W, CELL, V155, P462
   Cheng P, 2015, STEM CELL REP, V4, P899, DOI 10.1016/j.stemcr.2015.03.005
   Christensen BC, 2011, JNCI-J NATL CANCER I, V103, DOI 10.1093/jnci/djq497
   Deaton AM, 2011, GENE DEV, V25, P1010, DOI 10.1101/gad.2037511
   Dunn GP, 2012, GENE DEV, V26, P756, DOI 10.1101/gad.187922.112
   Eichler GS, 2003, BIOINFORMATICS, V19, P2321, DOI 10.1093/bioinformatics/btg307
   Fan SC, 2009, BIOCHEM BIOPH RES CO, V383, P421, DOI 10.1016/j.bbrc.2009.04.023
   Funk JO, 2001, ELS
   Gerber T, 2017, ONCOTARGET, V8, P846, DOI 10.18632/oncotarget.13666
   Gorovets D, 2012, CLIN CANCER RES, V18, P2490, DOI 10.1158/1078-0432.CCR-11-2977
   Hattori N, 2014, BIOCHEM BIOPH RES CO, V455, P3, DOI 10.1016/j.bbrc.2014.08.140
   Hebenstreit D, 2011, MOL SYST BIOL, V7, DOI 10.1038/msb.2011.28
   Hopp L, 2015, GENES-BASEL, V6, P1076, DOI 10.3390/genes6041076
   Hopp L, 2015, GENES-BASEL, V6, P812, DOI 10.3390/genes6030812
   Hopp Lydia, 2013, Biology (Basel), V2, P1411, DOI 10.3390/biology2041411
   Jeong J, 2010, BMC MED GENOMICS, V3, DOI 10.1186/1755-8794-3-55
   Jones PA, 2012, NAT REV GENET, V13, P484, DOI 10.1038/nrg3230
   KOHONEN T, 1982, BIOL CYBERN, V43, P59, DOI 10.1007/BF00337288
   Kondo Y, 2009, YONSEI MED J, V50, P455, DOI 10.3349/ymj.2009.50.4.455
   Kundaje A, 2015, NATURE, V518, P317, DOI 10.1038/nature14248
   Laffaire J, 2011, NEURO-ONCOLOGY, V13, P84, DOI 10.1093/neuonc/noq110
   Lai RK, 2014, PLOS ONE, V9, DOI 10.1371/journal.pone.0089376
   Lenz G, 2008, NEW ENGL J MED, V359, P2313, DOI 10.1056/NEJMoa0802885
   Libbrecht MW, 2015, NAT REV GENET, V16, P321, DOI 10.1038/nrg3920
   Liberzon A, 2015, CELL SYST, V1, P417, DOI 10.1016/j.cels.2015.12.004
   Liu WD, 2011, J EXP CLIN CANC RES, V30, DOI 10.1186/1756-9966-30-76
   Löffler-Wirth H, 2015, BIOINFORMATICS, V31, P3225, DOI 10.1093/bioinformatics/btv342
   Losman JA, 2013, GENE DEV, V27, P836, DOI 10.1101/gad.217406.113
   Louhimo R, 2011, BIOINFORMATICS, V27, P887, DOI 10.1093/bioinformatics/btr019
   Mo QX, 2013, P NATL ACAD SCI USA, V110, P4245, DOI 10.1073/pnas.1208949110
   Moarii M, 2015, BMC GENOMICS, V16, DOI 10.1186/s12864-015-1994-2
   Nersisyan Lilit, 2014, International Journal of Knowledge Discovery in Bioinformatics, V4, P46, DOI 10.4018/IJKDB.2014070104
   Noushmehr H, 2010, CANCER CELL, V17, P510, DOI 10.1016/j.ccr.2010.03.017
   Reifenberger G, 2014, INT J CANCER, V135, P1822, DOI 10.1002/ijc.28836
   Ritchie MD, 2015, NAT REV GENET, V16, P85, DOI 10.1038/nrg3868
   Rose NR, 2014, BBA-GENE REGUL MECH, V1839, P1362, DOI 10.1016/j.bbagrm.2014.02.007
   Steiner L, 2012, PLOS ONE, V7, DOI 10.1371/journal.pone.0046811
   Sturm D, 2014, NAT REV CANCER, V14, P92, DOI 10.1038/nrc3655
   Sturm D, 2012, CANCER CELL, V22, P425, DOI 10.1016/j.ccr.2012.08.024
   Teschendorff AE, 2014, PLOS COMPUT BIOL, V10, DOI 10.1371/journal.pcbi.1003709
   TORONEN P, 2009, BMC BIOINFORMATICS, V10
   Turcan S, 2012, NATURE, V483, P479, DOI 10.1038/nature10866
   Verhaak RGW, 2010, CANCER CELL, V17, P98, DOI 10.1016/j.ccr.2009.12.020
   Ward PS, 2012, ONCOGENE, V31, P2491, DOI 10.1038/onc.2011.416
   Weisenberger DJ, 2014, J CLIN INVEST, V124, P17, DOI 10.1172/JCI69740
   Weller M, 2015, ACTA NEUROPATHOL, V129, P1
   Wirth H, 2012, BIODATA MIN, V5, DOI 10.1186/1756-0381-5-18
   Wirth H, 2011, BMC BIOINFORMATICS, V12, DOI 10.1186/1471-2105-12-306
   Witte T, 2014, GENOME MED, V6, DOI 10.1186/s13073-014-0066-6
   Xie LL, 2011, BMC SYST BIOL, V5, DOI 10.1186/1752-0509-5-S3-S4
   Yin LJ, 2012, BMC MED, V10, DOI 10.1186/1741-7015-10-26
NR 57
TC 18
Z9 18
U1 1
U2 4
PU FUTURE MEDICINE LTD
PI LONDON
PA UNITEC HOUSE, 3RD FLOOR, 2 ALBERT PLACE, FINCHLEY CENTRAL, LONDON, N3
   1QB, ENGLAND
SN 1750-1911
EI 1750-192X
J9 EPIGENOMICS-UK
JI Epigenomics
PD JUN
PY 2018
VL 10
IS 6
BP 745
EP 764
DI 10.2217/epi-2017-0140
PG 20
WC Genetics & Heredity
WE Science Citation Index Expanded (SCI-EXPANDED)
SC Genetics & Heredity
GA GN1MV
UT WOS:000438756600006
PM 29888966
DA 2024-03-10
ER

PT J
AU Scaglione, A
   Patzig, J
   Liang, JL
   Frawley, R
   Bok, J
   Mela, A
   Yattah, C
   Zhang, JX
   Teo, SX
   Zhou, T
   Chen, SB
   Bernstein, E
   Canoll, P
   Guccione, E
   Casaccia, P
AF Scaglione, Antonella
   Patzig, Julia
   Liang, Jialiang
   Frawley, Rebecca
   Bok, Jabez
   Mela, Angeliki
   Yattah, Camila
   Zhang, Jingxian
   Teo, Shun Xie
   Zhou, Ting
   Chen, Shuibing
   Bernstein, Emily
   Canoll, Peter
   Guccione, Ernesto
   Casaccia, Patrizia
TI PRMT5-mediated regulation of developmental myelination
SO NATURE COMMUNICATIONS
LA English
DT Article
ID ARGININE METHYLTRANSFERASE 5; HISTONE DEACETYLASE ACTIVITY;
   OLIGODENDROCYTE DIFFERENTIATION; EPIGENETIC CONTROL; PRONEURAL GLIOMA;
   IN-VITRO; PRMT5; METHYLATION; INHIBITORS; EXPRESSION
AB Oligodendrocytes (OLs) are the myelin-forming cells of the central nervous system. They are derived from differentiation of oligodendrocyte progenitors through a process requiring cell cycle exit and histone modifications. Here we identify the histone arginine methyl-transferase PRMT5, a molecule catalyzing symmetric methylation of histone H4R3, as critical for developmental myelination. PRMT5 pharmacological inhibition, CRISPR/cas9 targeting, or genetic ablation decrease p53-dependent survival and impair differentiation without affecting proliferation. Conditional ablation of Prmt5 in progenitors results in hypomyelination, reduced survival and differentiation. Decreased histone H4R3 symmetric methylation is followed by increased nuclear acetylation of H4K5, and is rescued by pharmacological inhibition of histone acetyltransferases. Data obtained using purified histones further validate the results obtained in mice and in cultured oligodendrocyte progenitors. Together, these results identify PRMT5 as critical for oligodendrocyte differentiation and developmental myelination by modulating the cross-talk between histone arginine methylation and lysine acetylation.
C1 [Scaglione, Antonella; Patzig, Julia; Yattah, Camila; Casaccia, Patrizia] CUNY, Grad Ctr, Neurosci Initiat Adv Sci Res Ctr, 85 St Nicholas, New York, NY 10031 USA.
   [Scaglione, Antonella; Patzig, Julia; Liang, Jialiang; Frawley, Rebecca; Casaccia, Patrizia] Icahn Sch Med Mt Sinai, Dept Neurosci, 1 Gustave L Levy Pl, New York, NY 10029 USA.
   [Liang, Jialiang; Bernstein, Emily; Guccione, Ernesto; Casaccia, Patrizia] Icahn Sch Med Mt Sinai, Grad Sch Biomed Sci, 1 Gustave L Levy Pl, New York, NY 10029 USA.
   [Bok, Jabez; Zhang, Jingxian; Teo, Shun Xie; Guccione, Ernesto] ASTAR, IMCB, 61 Biopolis Dr,Proteos Bldg 3-06, Singapore 138673, Singapore.
   [Mela, Angeliki; Canoll, Peter] Columbia Univ, Med Ctr, Dept Pathol & Cell Biol, 630 West 168th St, New York, NY 10032 USA.
   [Yattah, Camila; Casaccia, Patrizia] CUNY, Grad Ctr, Grad Program Biochem, 365 5th Ave, New York, NY 10016 USA.
   [Zhou, Ting; Chen, Shuibing] Weill Cornell Med Coll, Room A-829,1300 York Ave, New York, NY 10065 USA.
   [Bernstein, Emily; Guccione, Ernesto] Icahn Sch Med Mt Sinai, Dept Oncol Sci, 1425 Madison Ave, New York, NY 10029 USA.
C3 City University of New York (CUNY) System; Icahn School of Medicine at
   Mount Sinai; Icahn School of Medicine at Mount Sinai; Agency for Science
   Technology & Research (A*STAR); A*STAR - Institute of Molecular & Cell
   Biology (IMCB); Columbia University; City University of New York (CUNY)
   System; Cornell University; Weill Cornell Medicine; Icahn School of
   Medicine at Mount Sinai
RP Casaccia, P (通讯作者)，CUNY, Grad Ctr, Neurosci Initiat Adv Sci Res Ctr, 85 St Nicholas, New York, NY 10031 USA.; Casaccia, P (通讯作者)，Icahn Sch Med Mt Sinai, Dept Neurosci, 1 Gustave L Levy Pl, New York, NY 10029 USA.; Casaccia, P (通讯作者)，Icahn Sch Med Mt Sinai, Grad Sch Biomed Sci, 1 Gustave L Levy Pl, New York, NY 10029 USA.; Casaccia, P (通讯作者)，CUNY, Grad Ctr, Grad Program Biochem, 365 5th Ave, New York, NY 10016 USA.
EM patrizia.casaccia@asrc.cuny.edu
RI LIU, YU/HTR-1607-2023; Zhang, Jing/GWZ-7332-2022; zhang,
   luyu/JJC-4227-2023; Shi, Z/ISB-4324-2023; Scaglione,
   Antonella/W-4691-2019
OI Mela, Angeliki/0000-0003-0099-9267
FU NINDS [R37-NS042925-18, R01-NS052738-10]; NIH [NCI/NIH R01CA154683];
   NMSS Fellowship [FG-1507-05262]; A*STAR Fellowship; A*STAR core funding
FX Support for this project: NINDS grants R37-NS042925-18 to P. Casaccia
   and R01-NS052738-10 to P. Casaccia and P. Canoll; NCI/NIH R01CA154683 to
   E.B., NIH; NMSS Fellowship FG-1507-05262 to J.P.; A*STAR Fellowship to
   J.B. and A*STAR core funding to IMCB.
CR Alinari L, 2015, BLOOD, V125, P2530, DOI 10.1182/blood-2014-12-619783
   An B, 2017, ELIFE, V6, DOI 10.7554/eLife.25224
   Antonysamy S, 2012, P NATL ACAD SCI USA, V109, P17960, DOI 10.1073/pnas.1209814109
   Banasavadi-Siddegowda YK, 2017, ONCOGENE, V36, P263, DOI 10.1038/onc.2016.199
   Baumann N, 2001, PHYSIOL REV, V81, P871, DOI 10.1152/physrev.2001.81.2.871
   Bezzi M, 2013, GENE DEV, V27, P1903, DOI 10.1101/gad.219899.113
   Blanc RS, 2017, MOL CELL, V65, P8, DOI 10.1016/j.molcel.2016.11.003
   Branscombe TL, 2001, J BIOL CHEM, V276, P32971, DOI 10.1074/jbc.M105412200
   Brooks CL, 2006, MOL CELL, V21, P307, DOI 10.1016/j.molcel.2006.01.020
   Campos EI, 2010, NAT STRUCT MOL BIOL, V17, P1343, DOI 10.1038/nsmb.1911
   Chan-Penebre E, 2015, NAT CHEM BIOL, V11, P432, DOI [10.1038/NCHEMBIO.1810, 10.1038/nchembio.1810]
   Chen H, 2017, ONCOGENE, V36, P373, DOI 10.1038/onc.2016.205
   Coffey K, 2012, PLOS ONE, V7, DOI 10.1371/journal.pone.0045539
   Conway GD, 2012, GLIA, V60, P1944, DOI 10.1002/glia.22410
   Di Lorenzo A, 2011, FEBS LETT, V585, P2024, DOI 10.1016/j.febslet.2010.11.010
   Duncan KW, 2016, ACS MED CHEM LETT, V7, P162, DOI 10.1021/acsmedchemlett.5b00380
   Friesen WJ, 2001, MOL CELL BIOL, V21, P8289, DOI 10.1128/MCB.21.24.8289-8300.2001
   Fuchs SM, 2011, CURR BIOL, V21, P53, DOI 10.1016/j.cub.2010.11.058
   Ghiani CA, 1999, DEVELOPMENT, V126, P1077
   Ghiani CA, 1999, J NEUROSCI, V19, P5380
   Gibson EM, 2014, SCIENCE, V344, P487, DOI 10.1126/science.1252304
   Girardot M, 2014, NUCLEIC ACIDS RES, V42, P235, DOI 10.1093/nar/gkt884
   Gu ZP, 2012, BIOCHEM J, V446, P235, DOI 10.1042/BJ20120768
   Hadjikyriacou A, 2015, J BIOL CHEM, V290, P16723, DOI 10.1074/jbc.M115.659433
   Han XS, 2014, J NEURO-ONCOL, V118, P61, DOI 10.1007/s11060-014-1419-0
   He Y, 2007, NEURON, V55, P217, DOI 10.1016/j.neuron.2007.06.029
   Huang JH, 2011, J BIOL CHEM, V286, P44424, DOI 10.1074/jbc.M111.277046
   Jagielska A, 2017, FRONT CELL NEUROSCI, V11, DOI 10.3389/fncel.2017.00093
   Jansson M, 2008, NAT CELL BIOL, V10, P1431, DOI 10.1038/ncb1802
   JUNG M, 1995, EUR J NEUROSCI, V7, P1245, DOI 10.1111/j.1460-9568.1995.tb01115.x
   Keck KM, 2012, BBA-GENE REGUL MECH, V1819, P277, DOI 10.1016/j.bbagrm.2011.09.007
   Kim D, 2013, GENOME BIOL, V14, DOI 10.1186/gb-2013-14-4-r36
   Kuhn AN, 2009, RNA, V15, P153, DOI 10.1261/rna.1332609
   Langmead B, 2009, GENOME BIOL, V10, DOI 10.1186/gb-2009-10-3-r25
   Lei L, 2011, PLOS ONE, V6, DOI 10.1371/journal.pone.0020041
   Liu J, 2018, DEV NEUROBIOL, V78, P152, DOI 10.1002/dneu.22533
   Liu J, 2016, CURR OPIN NEUROBIOL, V39, P133, DOI 10.1016/j.conb.2016.06.002
   Liu J, 2015, J NEUROSCI, V35, P352, DOI 10.1523/JNEUROSCI.2606-14.2015
   Luger K, 1997, J MOL BIOL, V272, P301, DOI 10.1006/jmbi.1997.1235
   Magri L, 2014, J NEUROSCI, V34, P1481, DOI 10.1523/JNEUROSCI.2840-13.2014
   Marin-Husstege M, 2002, J NEUROSCI, V22, P10333
   Moyon S, 2016, CELL REP, V15, P748, DOI 10.1016/j.celrep.2016.03.060
   Ruan K, 2015, SCI REP-UK, V5, DOI 10.1038/srep12720
   Saha K, 2017, CARCINOGENESIS, V38, P827, DOI 10.1093/carcin/bgx044
   Shalem O, 2014, SCIENCE, V343, P84, DOI 10.1126/science.1247005
   Shechter D, 2007, NAT PROTOC, V2, P1445, DOI 10.1038/nprot.2007.202
   Shen HY, 2008, NEUROSCIENCE, V157, P644, DOI 10.1016/j.neuroscience.2008.09.019
   Shen L, 2014, BMC GENOMICS, V15, DOI 10.1186/1471-2164-15-284
   Shen SH, 2012, NUCLEIC ACIDS RES, V40, DOI 10.1093/nar/gkr1291
   Shen SM, 2008, NAT NEUROSCI, V11, P1024, DOI 10.1038/nn.2172
   Shen SM, 2005, J CELL BIOL, V169, P577, DOI 10.1083/jcb.200412101
   Sonabend AM, 2014, CANCER RES, V74, P1440, DOI 10.1158/0008-5472.CAN-13-2150
   Sonabend AM, 2013, J NEURO-ONCOL, V112, P375, DOI 10.1007/s11060-013-1082-x
   Stopa N, 2015, CELL MOL LIFE SCI, V72, P2041, DOI 10.1007/s00018-015-1847-9
   Subramanian A, 2005, P NATL ACAD SCI USA, V102, P15545, DOI 10.1073/pnas.0506580102
   Swiss VA, 2011, PLOS ONE, V6, DOI 10.1371/journal.pone.0018088
   Tae S, 2011, NUCLEIC ACIDS RES, V39, P5424, DOI 10.1093/nar/gkr170
   Tasic B, 2016, NAT NEUROSCI, V19, P335, DOI 10.1038/nn.4216
   Tee WW, 2010, GENE DEV, V24, P2772, DOI 10.1101/gad.606110
   Tokumoto YM, 2001, EMBO J, V20, P5261, DOI 10.1093/emboj/20.18.5261
   Verreault A, 2000, GENE DEV, V14, P1430
   Wu MZ, 2012, J NEUROSCI, V32, P6651, DOI 10.1523/JNEUROSCI.4876-11.2012
   Wysocka J, 2006, FRONT BIOSCI-LANDMRK, V11, P344, DOI 10.2741/1802
   Yan FT, 2014, CANCER RES, V74, P1752, DOI 10.1158/0008-5472.CAN-13-0884
   Yang YZ, 2015, NAT COMMUN, V6, DOI 10.1038/ncomms7428
   Ye F, 2009, NAT NEUROSCI, V12, P829, DOI 10.1038/nn.2333
   Zhang BL, 2015, J TRANSL MED, V13, DOI 10.1186/s12967-015-0721-8
   Zhang BL, 2015, ONCOTARGET, V6, P22799, DOI 10.18632/oncotarget.4332
   Zhang Y, 2014, J NEUROSCI, V34, P11929, DOI [10.1523/JNEUROSCI.1860-14.2014, 10.11772/j.issn.1001-9081.2014.07.1929]
NR 69
TC 63
Z9 74
U1 0
U2 12
PU NATURE PUBLISHING GROUP
PI LONDON
PA MACMILLAN BUILDING, 4 CRINAN ST, LONDON N1 9XW, ENGLAND
SN 2041-1723
J9 NAT COMMUN
JI Nat. Commun.
PD JUL 19
PY 2018
VL 9
AR 2840
DI 10.1038/s41467-018-04863-9
PG 14
WC Multidisciplinary Sciences
WE Science Citation Index Expanded (SCI-EXPANDED)
SC Science & Technology - Other Topics
GA GN5OT
UT WOS:000439111800020
PM 30026560
OA Green Published, gold
DA 2024-03-10
ER

PT J
AU Bhargava, S
   Visvanathan, A
   Patil, V
   Kumar, A
   Kesari, S
   Das, S
   Hegde, AS
   Arivazhagan, A
   Santosh, V
   Somasundaram, K
AF Bhargava, Shruti
   Visvanathan, Abhirami
   Patil, Vikas
   Kumar, Anuj
   Kesari, Santosh
   Das, Saumitra
   Hegde, Alangar S.
   Arivazhagan, Arimappamagan
   Santosh, Vani
   Somasundaram, Kumaravel
TI IGF2 mRNA binding protein 3 (IMP3) promotes glioma cell migration by
   enhancing the translation of RELA/p65
SO ONCOTARGET
LA English
DT Article
DE IMP3; RNA binding protein; NF-kappa B signalling; RELA/p65; translation
   control
ID NF-KAPPA-B; CANCER STEM-CELLS; BREAST-CANCER; DNA METHYLATION;
   GENE-EXPRESSION; OVARIAN-CANCER; GLIOBLASTOMA; GROWTH; IDENTIFICATION;
   PROGRESSION
[truncated: 3,743,164 more chars]
