# Supplementary material for: Two decades of progress in glioma methylation research: the rise of temozolomide resistance and immunotherapy insights
Source: Front Neurosci. 2024 Sep 2;18:1440756. doi: 10.3389/fnins.2024.1440756 (PMC11402815; doi:10.3389/fnins.2024.1440756)
Supplement: Supplementary file 1 [file Data_Sheet_1.ZIP › download_3001-3500.txt]

FN Clarivate Analytics Web of Science
VR 1.0
PT J
AU Pasquini, L
   Yildirim, O
   Silveira, P
   Tamer, C
   Napolitano, A
   Lucignani, M
   Jenabi, M
   Peck, KK
   Holodny, A
AF Pasquini, Luca
   Yildirim, Onur
   Silveira, Patrick
   Tamer, Christel
   Napolitano, Antonio
   Lucignani, Martina
   Jenabi, Mehrnaz
   Peck, Kyung K.
   Holodny, Andrei
TI Effect of tumor genetics, pathology, and location on fMRI of language
   reorganization in brain tumor patients
SO EUROPEAN RADIOLOGY
LA English
DT Article; Early Access
DE Language; fMRI; Neural plasticity; Brain tumors
ID FUNCTIONAL CONNECTIVITY; LATERALITY INDEX; PLASTICITY; HANDEDNESS;
   GLIOMAS; AREAS; MRI; TRANSLOCATION; HEMISPHERE; DOMINANCE
AB ObjectivesLanguage reorganization may follow tumor invasion of the dominant hemisphere. Tumor location, grade, and genetics influence the communication between eloquent areas and tumor growth dynamics, which are drivers of language plasticity. We evaluated tumor-induced language reorganization studying the relationship of fMRI language laterality to tumor-related variables (grade, genetics, location), and patient-related variables (age, sex, handedness).MethodsThe study was retrospective cross-sectional. We included patients with left-hemispheric tumors (study group) and right-hemispheric tumors (controls). We calculated five fMRI laterality indexes (LI): hemispheric, temporal lobe, frontal lobe, Broca's area (BA), Wernicke's area (WA). We defined LI >= 0.2 as left-lateralized (LL) and LI < 0.2 as atypical lateralized (AL). Chi-square test (p < 0.05) was employed to identify the relationship between LI and tumor/patient variables in the study group. For those variables having significant results, confounding factors were evaluated in a multinomial logistic regression model.ResultsWe included 405 patients (235 M, mean age: 51 years old) and 49 controls (36 M, mean age: 51 years old). Contralateral language reorganization was more common in patients than controls. The statistical analysis demonstrated significant association between BA LI and patient sex (p = 0.005); frontal LI, BA LI, and tumor location in BA (p < 0.001); hemispheric LI and fibroblast growth factor receptor (FGFR) mutation (p = 0.019); WA LI and O6-methylguanine-DNA methyltransferase promoter (MGMT) methylation in high-grade gliomas (p = 0.016).ConclusionsTumor genetics, pathology, and location influence language laterality, possibly due to cortical plasticity. Increased fMRI activation in the right hemisphere was seen in patients with tumors in the frontal lobe, BA and WA, FGFR mutation, and MGMT promoter methylation.
C1 [Pasquini, Luca; Yildirim, Onur; Jenabi, Mehrnaz; Holodny, Andrei] Mem Sloan Kettering Canc Ctr, Dept Radiol, Neuroradiol Serv, New York, NY 10065 USA.
   [Pasquini, Luca] Univ Roma La Sapienza, St Andrea Hosp, NESMOS Dept, Neuroradiol Unit, I-00189 Rome, Italy.
   [Silveira, Patrick] Mem Sloan Kettering Canc Ctr, Dept Radiol, Mol Imaging & Therapy Serv, New York, NY 10065 USA.
   [Tamer, Christel] Amer Univ Beirut, Diagnost Radiol Dept, Med Ctr, Beirut 11072020, Lebanon.
   [Napolitano, Antonio; Lucignani, Martina] Bambino Gesu Pediat Hosp, Med Phys Dept, I-00165 Rome, Italy.
   [Peck, Kyung K.] Mem Sloan Kettering Canc Ctr, Dept Med Phys, New York, NY 10065 USA.
   [Holodny, Andrei] Mem Sloan Kettering Canc Ctr, Brain Tumor Ctr, New York, NY 10065 USA.
   [Peck, Kyung K.; Holodny, Andrei] Weill Med Coll Cornell Univ, Dept Radiol, New York, NY 10065 USA.
   [Holodny, Andrei] Weill Cornell Grad Sch Med Sci, Dept Neurosci, New York, NY 10065 USA.
C3 Memorial Sloan Kettering Cancer Center; Sapienza University Rome;
   Azienda Ospedaliera Sant'Andrea; Memorial Sloan Kettering Cancer Center;
   American University of Beirut; IRCCS Bambino Gesu; Memorial Sloan
   Kettering Cancer Center; Memorial Sloan Kettering Cancer Center; Cornell
   University; Cornell University
RP Pasquini, L (通讯作者)，Mem Sloan Kettering Canc Ctr, Dept Radiol, Neuroradiol Serv, New York, NY 10065 USA.; Pasquini, L (通讯作者)，Univ Roma La Sapienza, St Andrea Hosp, NESMOS Dept, Neuroradiol Unit, I-00189 Rome, Italy.
EM pasquinl@mskcc.org
RI YILDIRIM, ONUR/JQX-3302-2023; Napolitano, Antonio/AAA-7596-2020
OI Silveira, Patrick/0000-0002-9008-3115; YILDIRIM,
   ONUR/0000-0002-1586-1933; Napolitano, Antonio/0000-0003-3258-6846;
   pasquini, luca/0000-0003-1679-6958
FU Universita degli Studi di Roma La Sapienza within the CRUI-CARE
   Agreement; National Institutes of Health (NIH) [NIH-NIBIB R01 EB022720,
   NIH-NCI R21 CA220144, NIH-NCI P30 CA008748]; RSNA Foundation [RF2109]
FX Open access funding provided by Universita degli Studi di Roma La
   Sapienza within the CRUI-CARE Agreement. The present study received
   funding from the National Institutes of Health (NIH): grants NIH-NIBIB
   R01 EB022720 (Holodny, PI), NIH-NCI R21 CA220144 (Holodny and Peck,
   PIs), NIH-NCI P30 CA008748; and RSNA Foundation: 2021 Fellow Grant
   RF2109 (Pasquini, PI).
CR Andreae LC, 2014, CURR OPIN NEUROBIOL, V27, P47, DOI 10.1016/j.conb.2014.02.008
   Ardizzone A, 2020, CANCERS, V12, DOI 10.3390/cancers12123825
   Bauer PR, 2014, J NEUROL NEUROSUR PS, V85, P581, DOI 10.1136/jnnp-2013-305659
   Black DF, 2017, AM J NEURORADIOL, V38, pE65, DOI 10.3174/ajnr.A5345
   Brennan Nicole Petrovich, 2016, Top Magn Reson Imaging, V25, P1, DOI 10.1097/RMR.0000000000000074
   Briganti C, 2012, AM J NEURORADIOL, V33, P1983, DOI 10.3174/ajnr.A3064
   Burke SN, 2006, NAT REV NEUROSCI, V7, P30, DOI 10.1038/nrn1809
   Cheng DT, 2015, J MOL DIAGN, V17, P251, DOI 10.1016/j.jmoldx.2014.12.006
   Chlebus P, 2007, EXP BRAIN RES, V179, P365, DOI 10.1007/s00221-006-0794-y
   Cox RW, 1996, COMPUT BIOMED RES, V29, P162, DOI 10.1006/cbmr.1996.0014
   Desmurget M, 2007, BRAIN, V130, P898, DOI 10.1093/brain/awl300
   Draganski B, 2004, NATURE, V427, P311, DOI 10.1038/427311a
   Duffau H, 2003, J NEUROL NEUROSUR PS, V74, P901, DOI 10.1136/jnnp.74.7.901
   El Salek K, 2017, SCI REP-UK, V7, DOI 10.1038/s41598-017-11192-2
   Fernández G, 2001, NEUROIMAGE, V14, P585, DOI 10.1006/nimg.2001.0854
   Fernández G, 2003, NEUROLOGY, V60, P969, DOI 10.1212/01.WNL.0000049934.34209.2E
   Friederici AD, 2013, CURR OPIN NEUROBIOL, V23, P250, DOI 10.1016/j.conb.2012.10.002
   Gebska-Kosla K, 2017, NEUROL NEUROCHIR POL, V51, P403, DOI 10.1016/j.pjnns.2017.07.010
   Gratton C, 2012, J COGNITIVE NEUROSCI, V24, P1275, DOI 10.1162/jocn_a_00222
   Hart MG, 2019, NEUROSURGERY, V84, P1201, DOI 10.1093/neuros/nyy378
   Hegi ME, 2005, NEW ENGL J MED, V352, P997, DOI 10.1056/NEJMoa043331
   Holodny AI, 2002, J COMPUT ASSIST TOMO, V26, P941, DOI 10.1097/00004728-200211000-00014
   Ille S, 2019, FRONT ONCOL, V9, DOI 10.3389/fonc.2019.00446
   Isaacs KL, 2006, NEUROLOGY, V66, P1855, DOI 10.1212/01.wnl.0000219623.28769.74
   Knecht S, 2000, BRAIN, V123, P2512, DOI 10.1093/brain/123.12.2512
   Krieg SM, 2013, PLOS ONE, V8, DOI 10.1371/journal.pone.0075403
   Kristo G, 2015, CORTEX, V64, P235, DOI 10.1016/j.cortex.2014.11.002
   Li QG, 2020, NETW NEUROSCI, V4, P134, DOI 10.1162/netn_a_00112
   Li QG, 2019, FRONT NEUROL, V10, DOI 10.3389/fneur.2019.00702
   Luna LP, 2021, RADIOLOGY, V300, P338, DOI 10.1148/radiol.2021204723
   Maguire EA, 2000, P NATL ACAD SCI USA, V97, P4398, DOI 10.1073/pnas.070039597
   Mårtensson J, 2012, NEUROIMAGE, V63, P240, DOI 10.1016/j.neuroimage.2012.06.043
   OLDFIELD RC, 1971, NEUROPSYCHOLOGIA, V9, P97, DOI 10.1016/0028-3932(71)90067-4
   Pak RW, 2017, J CEREBR BLOOD F MET, V37, P3475, DOI 10.1177/0271678X17707398
   Pasquini L, 2022, CORTEX, V157, P245, DOI 10.1016/j.cortex.2022.09.014
   Pasquini L, 2022, FRONT HUM NEUROSCI, V16, DOI 10.3389/fnhum.2022.747215
   Pasquini L, 2021, FRONT ONCOL, V11, DOI 10.3389/fonc.2021.601425
   Petrovich NM, 2004, AM J NEURORADIOL, V25, P130
   Picart T, 2019, NEUROSURGERY, V85, P105, DOI 10.1093/neuros/nyy218
   Rivera-Rivera PA, 2017, J NEUROSURG, V126, P1323, DOI 10.3171/2016.2.JNS152485
   Rosenberg K, 2008, NEUROCASE, V14, P465, DOI 10.1080/13554790802459486
   Saadeh FS, 2018, INT J BIOL MARKER, V33, P22, DOI 10.5301/ijbm.5000301
   Seghier ML, 2008, MAGN RESON IMAGING, V26, P594, DOI 10.1016/j.mri.2007.10.010
   Sorrells SF, 2018, NATURE, V555, P377, DOI 10.1038/nature25975
   Teghipco A, 2016, NEUROIMAGE-CLIN, V12, P910, DOI 10.1016/j.nicl.2016.10.015
   Thiel A, 2001, ANN NEUROL, V50, P620, DOI 10.1002/ana.1253
   Traut T, 2019, HUM BRAIN MAPP, V40, P1082, DOI 10.1002/hbm.24430
   Unadkat P, 2019, J NEUROIMAGING, V29, P348, DOI 10.1111/jon.12597
   van den Bent MJ, 2011, LANCET ONCOL, V12, P583, DOI 10.1016/S1470-2045(11)70057-2
   Wang LY, 2013, PLOS ONE, V8, DOI 10.1371/journal.pone.0059657
   Wigmore Peter, 2013, Curr Top Behav Neurosci, V15, P211, DOI 10.1007/7854_2012_235
   Yang DW, 2016, NEURO-ONCOL PRACT, V3, P59, DOI 10.1093/nop/npv023
NR 52
TC 1
Z9 1
U1 2
U2 2
PU SPRINGER
PI NEW YORK
PA ONE NEW YORK PLAZA, SUITE 4600, NEW YORK, NY, UNITED STATES
SN 0938-7994
EI 1432-1084
J9 EUR RADIOL
JI Eur. Radiol.
PD 2023 SEP
PY 2023
VL 33
IS 9
BP 6069
EP 6078
DI 10.1007/s00330-023-09610-3
EA APR 2023
PG 10
WC Radiology, Nuclear Medicine & Medical Imaging
WE Science Citation Index Expanded (SCI-EXPANDED)
SC Radiology, Nuclear Medicine & Medical Imaging
GA O9JV4
UT WOS:000972351200002
PM 37074422
OA hybrid
DA 2024-03-10
ER

PT J
AU Myrianthopoulos, V
   Cartron, PF
   Liutkeviciute, Z
   Klimasauskas, S
   Matulis, D
   Bronner, C
   Martinet, N
   Mikros, E
AF Myrianthopoulos, Vassilios
   Cartron, Pierre Francois
   Liutkeviciute, Zita
   Klimasauskas, Saulius
   Matulis, Daumantas
   Bronner, Christian
   Martinet, Nadine
   Mikros, Emmanuel
TI Tandem virtual screening targeting the SRA domain of UHRF1 identifies a
   novel chemical tool modulating DNA methylation
SO EUROPEAN JOURNAL OF MEDICINAL CHEMISTRY
LA English
DT Article
DE Epigenetics; Structure-based screening; Ligand-based screening; DNA
   demethylation; Compound NSC232003; QM-docking
ID HISTONE MODIFICATIONS; ACCURATE DOCKING; PROTEIN; RECOGNITION; GLIDE;
   INHERITANCE; COMPLEXES; MECHANISM; CELLS; LINKS
AB Ubiquitin-like protein UHRF1 that contains PHD and RING finger domain 1 is a key epigenetic protein enabling maintenance of the DNA methylation status through replication. A tandem virtual screening approach was implemented for identifying small molecules able to bind the 5-methylcytosine pocket of UHRF1 and inhibit its functionality. The NCI/DTP small molecules Repository was screened in silica by a combined protocol implementing structure-based and ligand-based methodologies. Consensus ranking was utilized to select a set of 27 top-ranked compounds that were subsequently evaluated experimentally in a stepwise manner for their ability to demethylate DNA in cellulo using PCR-MS and HPLC-MS/MS. The most active molecules were further assessed in a cell-based setting by the Proximity Ligation In Situ Assay and the ApoTome technology. Both evaluations confirmed that the DNMT1/UHRF1 interactions were significantly reduced after 4 h of incubation of U251 glioma cells with the most potent compound NSC232003, showing a 50% interaction inhibition at 15 mu M as well as induction of global DNA cytosine demethylation as measured by ELISA. This is the first report of a chemical tool that targets UHRF1 and modulates DNA methylation in a cell context by potentially disrupting DNMT1/UHRF1 interactions. Compound NSC232003, a uracil derivative freely available by the NCI/DTP Repository, provides a versatile lead for developing highly potent and cell-permeable UHRF1 inhibitors that will enable dissection of DNA methylation inheritance. (C) 2016 Elsevier Masson SAS. All rights reserved.
C1 [Myrianthopoulos, Vassilios; Mikros, Emmanuel] Univ Athens, Sch Pharm, Dept Pharmaceut Chem, Panepistimiopolis, Greece.
   [Myrianthopoulos, Vassilios] PharmaGnose SA, Papathanassiou 24, Chalcis 34100, Greece.
   [Cartron, Pierre Francois] INSERM, Ctr Rech Cancerol Nantes Angers, Nantes, France.
   [Cartron, Pierre Francois] Inst Cancerol Ouest, LaBCT, Nantes, France.
   [Liutkeviciute, Zita; Klimasauskas, Saulius] Vilnius State Univ, Dept Biol DNA Modificat, Inst Biotechnol, Vilnius, Lithuania.
   [Matulis, Daumantas] Vilnius State Univ, Dept Biothermodynam & Drug Design, Inst Biotechnol, Vilnius, Lithuania.
   [Martinet, Nadine] Univ Nice Sophia Antipolis, Inst Chim, CNRS, UMR 7272, F-06189 Nice, France.
   [Bronner, Christian] Univ Strasbourg, Inst Genet & Biol Mol & Cellulaire, CNRS, INSERM, Strasbourg, France.
C3 National & Kapodistrian University of Athens; Institut National de la
   Sante et de la Recherche Medicale (Inserm); UNICANCER; Institut de
   Cancerologie de l'Ouest (ICO); Vilnius University; Vilnius University;
   Centre National de la Recherche Scientifique (CNRS); CNRS - Institute of
   Chemistry (INC); Universite Cote d'Azur; Universites de Strasbourg
   Etablissements Associes; Universite de Strasbourg; Institut National de
   la Sante et de la Recherche Medicale (Inserm); Universite de Lorraine;
   Centre National de la Recherche Scientifique (CNRS)
RP Myrianthopoulos, V; Mikros, E (通讯作者)，Univ Athens, Sch Pharm, Dept Pharmaceut Chem, Panepistimiopolis, Greece.
EM mikros@pharm.uoa.gr
RI Cartron, Pierre Francois/K-9802-2015; Matulis, Daumantas/F-9367-2010;
   Myrianthopoulos, Vassilios/AGN-8510-2022; Mikros, Emmanuel/E-4223-2017;
   Klimasauskas, Saulius/M-3053-2016; BRONNER, Christian/R-8488-2016
OI Myrianthopoulos, Vassilios/0000-0001-8359-9634; Mikros,
   Emmanuel/0000-0002-5984-5169; Klimasauskas, Saulius/0000-0002-1395-2030;
   BRONNER, Christian/0000-0002-3101-9279; Cartron,
   Pierre-Francois/0000-0002-3393-784X
FU EU-COST actions [TD0905, CM1106]
FX This study was supported by EU-COST actions TD0905 "Epigenetics: bench
   to bedside" and CM1106 "Chemical approaches to targeting drug resistance
   in cancer stem cells". The screened compounds were provided free of
   charge from NCI/DTP repository (https://dtp.cancer.gov).
CR [Anonymous], 2015, SITEMAP VERSION 3 4
   [Anonymous], 2015, GLIDE VERSION 6 6
   [Anonymous], ROCS 3 2 0 4 OPENEYE
   [Anonymous], 2013, MARVIN 5 12 2
   [Anonymous], 2015, QM POLARIZED LIGAND
   Arita K, 2008, NATURE, V455, P818, DOI 10.1038/nature07249
   Avvakumov GV, 2008, NATURE, V455, P822, DOI 10.1038/nature07273
   Bianchi C, 2013, BIOPHYS CHEM, V171, P38, DOI 10.1016/j.bpc.2012.10.002
   Bronner C, 2013, BIOCHEM PHARMACOL, V86, P1643, DOI 10.1016/j.bcp.2013.10.002
   Cho AE, 2005, J COMPUT CHEM, V26, P915, DOI 10.1002/jcc.20222
   Frauer C, 2011, PLOS ONE, V6, DOI 10.1371/journal.pone.0021306
   Friesner RA, 2004, J MED CHEM, V47, P1739, DOI 10.1021/jm0306430
   Friesner RA, 2006, J MED CHEM, V49, P6177, DOI 10.1021/jm051256o
   Halgren TA, 2004, J MED CHEM, V47, P1750, DOI 10.1021/jm030644s
   Hashimoto H, 2008, NATURE, V455, P826, DOI 10.1038/nature07280
   Hashimoto H, 2009, EPIGENETICS-US, V4, P8, DOI 10.4161/epi.4.1.7370
   Hervouet E, 2012, CELL DIV, V7, DOI 10.1186/1747-1028-7-5
   Hervouet E, 2011, BMC BIOTECHNOL, V11, DOI 10.1186/1472-6750-11-31
   Hervouet E, 2010, PLOS ONE, V5, DOI 10.1371/journal.pone.0011333
   Liang CC, 2015, CELL REP, V10, P1947, DOI 10.1016/j.celrep.2015.02.053
   Niesen FH, 2007, NAT PROTOC, V2, P2212, DOI 10.1038/nprot.2007.321
   Qin WH, 2015, CELL RES, V25, P911, DOI 10.1038/cr.2015.72
   Shen L., 2002, METHOD ENZYMOL, V512, P93
   Söderberg O, 2008, METHODS, V45, P227, DOI 10.1016/j.ymeth.2008.06.014
   Thuc L, 2011, ANAL BIOCHEM, V412, P203, DOI 10.1016/j.ab.2011.01.026
   Tian YY, 2015, CELL REP, V10, P1957, DOI 10.1016/j.celrep.2015.03.038
   Unoki M, 2009, BIOCHEM PHARMACOL, V78, P1279, DOI 10.1016/j.bcp.2009.05.035
   Zangi R, 2010, J MOL BIOL, V400, P632, DOI 10.1016/j.jmb.2010.05.021
   Zhuo H, 2015, MOL CARCINOG
NR 29
TC 31
Z9 32
U1 0
U2 38
PU ELSEVIER FRANCE-EDITIONS SCIENTIFIQUES MEDICALES ELSEVIER
PI ISSY-LES-MOULINEAUX
PA 65 RUE CAMILLE DESMOULINS, CS50083, 92442 ISSY-LES-MOULINEAUX, FRANCE
SN 0223-5234
EI 1768-3254
J9 EUR J MED CHEM
JI Eur. J. Med. Chem.
PD MAY 23
PY 2016
VL 114
BP 390
EP 396
DI 10.1016/j.ejmech.2016.02.043
PG 7
WC Chemistry, Medicinal
WE Science Citation Index Expanded (SCI-EXPANDED)
SC Pharmacology & Pharmacy
GA DK3ES
UT WOS:000374800400033
PM 27049577
DA 2024-03-10
ER

PT J
AU Hoffman, LM
   Salloum, R
   Fouladi, M
AF Hoffman, Lindsey M.
   Salloum, Ralph
   Fouladi, Maryam
TI Molecular Biology of Pediatric Brain Tumors and Impact on Novel
   Therapies
SO CURRENT NEUROLOGY AND NEUROSCIENCE REPORTS
LA English
DT Review
DE Pediatric; Molecular; Genomic; Brain tumor
ID CENTRAL-NERVOUS-SYSTEM; ATYPICAL TERATOID/RHABDOID TUMORS; LOW-GRADE
   GLIOMAS; PHASE-II TRIAL; BEVACIZUMAB PLUS IRINOTECAN; WNT SIGNALING
   PATHWAYS; INTRACRANIAL EPENDYMOMAS; RADIATION SENSITIVITY; DISTINCT
   SUBGROUPS; THERAPEUTIC TARGET
AB Brain tumors are the leading cause of cancer-related death in children. For the past several decades, therapeutic strategies have centered on cytotoxic chemotherapy and radiation therapy due, in part, to limited understanding of genetic events that underlie tumor initiation and maintenance. Significant improvement in high-throughput genomic methods, such as next-generation sequencing, methylation array, and copy number array, in recent years has propelled the knowledge base from which novel therapies are derived. Translation of recent genomic findings into more effective therapies remains the most formidable challenge in improving the outcome for children with brain tumors.
C1 [Hoffman, Lindsey M.; Salloum, Ralph; Fouladi, Maryam] Cincinnati Childrens Hosp Med Ctr, Canc & Blood Dis Inst, Cincinnati, OH 45229 USA.
C3 Cincinnati Children's Hospital Medical Center
RP Hoffman, LM (通讯作者)，Cincinnati Childrens Hosp Med Ctr, Canc & Blood Dis Inst, 3333 Burnet Ave, Cincinnati, OH 45229 USA.
EM lindsey.hoffman@cchmc.org
RI Salloum, Ralph/HGF-1272-2022
CR Alimova I, 2013, NEURO-ONCOLOGY, V15, P149, DOI 10.1093/neuonc/nos285
   Bandopadhayay P, 2014, PEDIATR BLOOD CANCER, V61, P1173, DOI 10.1002/pbc.24958
   Banerjee A, 2014, J CLIN ONCOL S, V32, p5s
   Bender S, 2013, CANCER CELL, V24, P660, DOI 10.1016/j.ccr.2013.10.006
   Bergthold G, 2014, BBA-REV CANCER, V1845, P294, DOI 10.1016/j.bbcan.2014.02.004
   Betz BL, 2002, ONCOGENE, V21, P5193, DOI 10.1038/sj.onc.1205706
   Biegel Jaclyn A, 2006, Neurosurg Focus, V20, pE11
   Bikowska B, 2011, EUR J NEUROL, V18, P813, DOI 10.1111/j.1468-1331.2010.03277.x
   Birks DK, 2011, NEURO-ONCOLOGY, V13, P1296, DOI 10.1093/neuonc/nor140
   Broniscer A, 2007, J CLIN ONCOL, V25, P682, DOI 10.1200/JCO.2006.06.8213
   Buczkowicz P, 2014, NAT GENET, V46, P451, DOI 10.1038/ng.2936
   Chen YH, 2014, ONCOGENE, V33, P2019, DOI 10.1038/onc.2013.148
   Chi SN, 2009, J CLIN ONCOL, V27, P385, DOI 10.1200/JCO.2008.18.7724
   Chinot OL, 2014, NEW ENGL J MED, V370, P709, DOI 10.1056/NEJMoa1308345
   Choudhari N, 2013, RADIOTHER ONCOL, V110, P5957
   Cohen KJ, 2011, NEURO-ONCOLOGY, V13, P317, DOI 10.1093/neuonc/noq191
   D'cunja J, 2007, EUR J CANCER, V43, P1581, DOI 10.1016/j.ejca.2007.03.003
   Dahiya S, 2013, ACTA NEUROPATHOL, V125, P901, DOI 10.1007/s00401-013-1120-y
   Darr J, 2014, ONCOGENE, V33, P3024, DOI 10.1038/onc.2013.261
   DeSouza RM, 2014, FRONT ONCOL, V4, DOI 10.3389/fonc.2014.00176
   Donaldson SS, 2006, J CLIN ONCOL, V24, P1266, DOI 10.1200/JCO.2005.04.6599
   Khuong-Quang DA, 2012, ACTA NEUROPATHOL, V124, P439, DOI 10.1007/s00401-012-0998-0
   Dougherty MJ, 2010, NEURO-ONCOLOGY, V12, P621, DOI 10.1093/neuonc/noq007
   Eberhart CG, 2002, CANCER-AM CANCER SOC, V94, P552, DOI 10.1002/cncr.10189
   Ellison DW, 2011, ACTA NEUROPATHOL, V121, P381, DOI 10.1007/s00401-011-0800-8
   Ellison DW, 2011, J CLIN ONCOL, V29, P1400, DOI 10.1200/JCO.2010.30.2810
   Evans AE, 1996, MED PEDIATR ONCOL, V27, P8, DOI 10.1002/(SICI)1096-911X(199607)27:1<8::AID-MPO3>3.0.CO;2-K
   FINLAY JL, 1995, J CLIN ONCOL, V13, P112, DOI 10.1200/JCO.1995.13.1.112
   Fontebasso AM, 2014, NAT GENET, V46, P462, DOI 10.1038/ng.2950
   Foreman NK, 1996, PEDIATR NEUROSURG, V24, P119, DOI 10.1159/000121027
   Forshew T, 2009, J PATHOL, V218, P172, DOI 10.1002/path.2558
   Fouladi M, 2007, J CLIN ONCOL, V25, P4806, DOI 10.1200/JCO.2007.11.4017
   Fouladi M, 2014, PEDIATR BLOOD CANCER, V61, P1246, DOI 10.1002/pbc.25023
   Fouladi M, 2013, J NEURO-ONCOL, V114, P173, DOI 10.1007/s11060-013-1166-7
   Gajjar A, 2013, CLIN CANCER RES, V19, P6305, DOI 10.1158/1078-0432.CCR-13-1425
   Gajjar A, 2013, PEDIATR BLOOD CANCER, V60, P1022, DOI 10.1002/pbc.24427
   Gajjar AJ, 2014, NAT REV CLIN ONCOL, V11, P714, DOI 10.1038/nrclinonc.2014.181
   Geoerger B., 2012, J CLIN ONCOL S, V30
   Gilbert MR, 2014, NEW ENGL J MED, V370, P699, DOI 10.1056/NEJMoa1308573
   Gilbertson RJ, 2002, CLIN CANCER RES, V8, P3054
   Ginn KF, 2012, FRONT ONCOL, V2, DOI 10.3389/fonc.2012.00114
   Gottardo NG, 2014, ACTA NEUROPATHOL, V127, P189, DOI 10.1007/s00401-013-1213-7
   Gururangan S, 2014, NEURO-ONCOLOGY, V16, P310, DOI 10.1093/neuonc/not154
   Hargrove D, 2006, LANCET ONCOL, V7, P241, DOI 10.1016/S1470-2045(06)70615-5
   Hasselblatt M, 2014, ACTA NEUROPATHOL, V128, P453, DOI 10.1007/s00401-014-1323-x
   Hawkins C, 2011, CLIN CANCER RES, V17, P4790, DOI 10.1158/1078-0432.CCR-11-0034
   Hilden JM, 2004, J CLIN ONCOL, V22, P2877, DOI 10.1200/jco.2004.07.073
   Hoffman LM, 2014, ACTA NEUROPATHOL, V127, P731, DOI 10.1007/s00401-013-1212-8
   Horn B, 1999, J PEDIAT HEMATOL ONC, V21, P203, DOI 10.1097/00043426-199905000-00008
   Jagani Z, 2010, NAT MED, V16, P1429, DOI 10.1038/nm.2251
   Johnson RA, 2010, NATURE, V466, P632, DOI 10.1038/nature09173
   Jones DTW, 2013, NAT GENET, V45, P927, DOI 10.1038/ng.2682
   Judkins AR, 2004, AM J SURG PATHOL, V28, P644, DOI 10.1097/00000478-200405000-00013
   Katoh Y, 2009, CURR MOL MED, V9, P873, DOI 10.2174/156652409789105570
   Kieran MW, 2007, J CLIN ONCOL, V25, P3137, DOI 10.1200/JCO.2006.09.4243
   Kieran MW, 2009, PEDIATR BLOOD CANCER, V52, P169, DOI 10.1002/pbc.21873
   Kilday JP, 2012, CLIN CANCER RES, V18, P2001, DOI 10.1158/1078-0432.CCR-11-2489
   Kishigami S, 2004, DEV BIOL, V276, P185, DOI 10.1016/j.ydbio.2004.08.042
   Knipstein JA, 2012, NEURO-ONCOLOGY, V14, P175, DOI 10.1093/neuonc/nor208
   Knutson SK, 2013, P NATL ACAD SCI USA, V110, P7922, DOI 10.1073/pnas.1303800110
   Kool M, 2014, CANCER CELL, V25, P393, DOI 10.1016/j.ccr.2014.02.004
   Kool M, 2012, ACTA NEUROPATHOL, V123, P473, DOI 10.1007/s00401-012-0958-8
   Kreisl TN, 2009, J CLIN ONCOL, V27, P740, DOI 10.1200/JCO.2008.16.3055
   Lee RS, 2012, J CLIN INVEST, V122, P2983, DOI 10.1172/JCI64400
   Lee S, 2011, CANCER RES, V71, P3225, DOI 10.1158/0008-5472.CAN-10-2167
   Lin A, 2012, J NEUROPATH EXP NEUR, V71, P66, DOI 10.1097/NEN.0b013e31823f2cb0
   MacDonald TJ, 2008, J CLIN ONCOL, V26, P919, DOI 10.1200/JCO.2007.14.1812
   Mack SC, 2014, NATURE, V506, P445, DOI 10.1038/nature13108
   McGuire CS, 2009, PEDIATR BLOOD CANCER, V52, P65, DOI 10.1002/pbc.21806
   Mishina Y, 1999, DEV BIOL, V213, P314, DOI 10.1006/dbio.1999.9378
   Mora-Blanco EL, 2014, ONCOGENE, V33, P933, DOI 10.1038/onc.2013.37
   Mossé YP, 2012, CLIN CANCER RES, V18, P6058, DOI 10.1158/1078-0432.CCR-11-3251
   Northcott PA, 2012, NAT REV CANCER, V12, P818, DOI 10.1038/nrc3410
   Northcott PA, 2012, NATURE, V488, P49, DOI 10.1038/nature11327
   Northcott PA, 2011, J CLIN ONCOL, V29, P1408, DOI 10.1200/JCO.2009.27.4324
   Ostrom QT, 2014, NEURO-ONCOLOGY, V16, P896, DOI 10.1093/neuonc/nou087
   Packer RJ, 1997, J NEUROSURG, V86, P747, DOI 10.3171/jns.1997.86.5.0747
   Parker M, 2014, NATURE, V506, P451, DOI 10.1038/nature13109
   Paugh BS, 2010, J CLIN ONCOL, V28, P3061, DOI 10.1200/JCO.2009.26.7252
   Pietsch T, 2014, ACTA NEUROPATHOL, V127, P609, DOI 10.1007/s00401-014-1264-4
   Polakis P, 2012, EMBO J, V31, P2737, DOI 10.1038/emboj.2012.126
   Pollack IF, 2006, J NEUROSURG, V105, P418, DOI 10.3171/ped.2006.105.5.418
   POLLACK IF, 1994, NEW ENGL J MED, V331, P1500, DOI 10.1056/NEJM199412013312207
   Pollack IF, 2007, CLIN CANCER RES, V9, P145
   Ramkissoon LA, 2013, P NATL ACAD SCI USA, V110, P8188, DOI 10.1073/pnas.1300252110
   Rao TP, 2010, CIRC RES, V106, P1798, DOI 10.1161/CIRCRESAHA.110.219840
   Remke M, 2011, J CLIN ONCOL, V29, P3852, DOI 10.1200/JCO.2011.36.2798
   Robison NJ, 2014, PEDIATR BLOOD CANCER, V61, P636, DOI 10.1002/pbc.24794
   Rogers HA, 2013, CLIN CANCER RES, V19, P6450, DOI 10.1158/1078-0432.CCR-13-0222
   Rutkowski S, 2005, NEW ENGL J MED, V352, P978, DOI 10.1056/NEJMoa042176
   Schwartzentruber J, 2012, NATURE, V482, P226, DOI [10.1038/nature10833, 10.1007/s13311-012-0137-6]
   Sievert AJ, 2013, P NATL ACAD SCI USA, V110, P5957, DOI 10.1073/pnas.1219232110
   Sievert AJ, 2009, BRAIN PATHOL, V19, P449, DOI 10.1111/j.1750-3639.2008.00225.x
   Smith MA, 1998, J NATL CANCER I, V90, P1269, DOI 10.1093/jnci/90.17.1269
   Song GA, 2010, J BIOL CHEM, V285, P22542, DOI 10.1074/jbc.M109.094557
   Strother DR, 2014, NEURO-ONCOLOGY, V16, P457, DOI 10.1093/neuonc/not163
   Sturm D, 2012, CANCER CELL, V22, P425, DOI 10.1016/j.ccr.2012.08.024
   Tabori U, 2006, J CLIN ONCOL, V24, P1522, DOI 10.1200/JCO.2005.04.2127
   Taipale J, 2001, NATURE, V411, P349, DOI 10.1038/35077219
   Tamura K, 2009, EUR J PHARMACOL, V610, P61, DOI 10.1016/j.ejphar.2009.01.045
   Tang YJ, 2014, NAT MED, V20, P732, DOI 10.1038/nm.3613
   Tatevossian RG, 2010, ACTA NEUROPATHOL, V120, P731, DOI 10.1007/s00401-010-0763-1
   Taylor KR, 2014, NAT GENET, V46, P457, DOI 10.1038/ng.2925
   Taylor MD, 2005, CANCER CELL, V8, P323, DOI 10.1016/j.ccr.2005.09.001
   Taylor MD, 2012, ACTA NEUROPATHOL, V123, P465, DOI 10.1007/s00401-011-0922-z
   Tekautz TM, 2005, J CLIN ONCOL, V23, P1491, DOI 10.1200/JCO.2005.05.187
   Torchia J, 2014, NEURO-ONCOLOGY, V16, P8
   Tsikitis M, 2005, P NATL ACAD SCI USA, V102, P12129, DOI 10.1073/pnas.0505300102
   Venkataraman S, 2012, J NEURO-ONCOL, V107, P517, DOI 10.1007/s11060-011-0795-y
   Venneti S, 2011, J NEUROPATH EXP NEUR, V70, P596, DOI 10.1097/NEN.0b013e31822146ca
   Versteege I, 2002, ONCOGENE, V21, P6403, DOI 10.1038/sj.onc.1205841
   Wani K, 2012, ACTA NEUROPATHOL, V123, P727, DOI 10.1007/s00401-012-0941-4
   Wilson BG, 2010, CANCER CELL, V18, P316, DOI 10.1016/j.ccr.2010.09.006
   Witt H, 2011, CANCER CELL, V20, P143, DOI 10.1016/j.ccr.2011.07.007
   Wu G, 2014, NAT GENET, V46, P444, DOI 10.1038/ng.2938
   Wu G, 2012, NAT GENET, V44, P251, DOI 10.1038/ng.1102
   Yalon M, 2013, PEDIATR BLOOD CANCER, V60, P71, DOI 10.1002/pbc.24142
   Zacharoulis S, 2009, J CHILD NEUROL, V24, P1431, DOI 10.1177/0883073809339212
   Zhang JH, 2013, NAT GENET, V45, P602, DOI 10.1038/ng.2611
   Zhang ZK, 2002, MOL CELL BIOL, V22, P5975, DOI 10.1128/MCB.22.16.5975-5988.2002
NR 120
TC 5
Z9 5
U1 0
U2 7
PU SPRINGER
PI NEW YORK
PA 233 SPRING ST, NEW YORK, NY 10013 USA
SN 1528-4042
EI 1534-6293
J9 CURR NEUROL NEUROSCI
JI Curr. Neurol. Neurosci. Rep.
PD APR
PY 2015
VL 15
IS 4
AR 10
DI 10.1007/s11910-015-0532-6
PG 10
WC Clinical Neurology; Neurosciences
WE Science Citation Index Expanded (SCI-EXPANDED)
SC Neurosciences & Neurology
GA CD7UF
UT WOS:000351298600002
PM 25690927
DA 2024-03-10
ER

PT J
AU Johnson, KC
   Houseman, EA
   King, JE
   von Herrmann, KM
   Fadul, CE
   Christensen, BC
AF Johnson, Kevin C.
   Houseman, E. Andres
   King, Jessica E.
   von Herrmann, Katharine M.
   Fadul, Camilo E.
   Christensen, Brock C.
TI 5-Hydroxymethylcytosine localizes to enhancer elements and is associated
   with survival in glioblastoma patients
SO NATURE COMMUNICATIONS
LA English
DT Article
ID DNA METHYLATION; PROFILING REVEALS; HYDROXYMETHYLATION;
   5-METHYLCYTOSINE; HYPERMETHYLATION; GLIOMA; TET1; IDH1; MUTATIONS;
   BISULFITE
AB Glioblastomas exhibit widespread molecular alterations including a highly distorted epigenome. Here, we resolve genome-wide 5-methylcytosine and 5-hydroxymethylcytosine in glioblastoma through parallel processing of DNA with bisulfite and oxidative bisulfite treatments. We apply a statistical algorithm to estimate 5-methylcytosine, 5-hydroxymethylcytosine and unmethylated proportions from methylation array data. We show that 5-hydroxymethylcytosine is depleted in glioblastoma compared with prefrontal cortex tissue. In addition, the genomic localization of 5-hydroxymethylcytosine in glioblastoma is associated with features of dynamic cell-identity regulation such as tissue-specific transcription and super-enhancers. Annotation of 5-hydroxymethylcytosine genomic distribution reveal significant associations with RNA regulatory processes, immune function, stem cell maintenance and binding sites of transcription factors that drive cellular proliferation. In addition, model-based clustering results indicate that patients with low-5-hydroxymethylcytosine patterns have significantly poorer overall survival. Our results demonstrate that 5-hydroxymethylcytosine patterns are strongly related with transcription, localizes to disease-critical genes and are associated with patient prognosis.
C1 [Johnson, Kevin C.; King, Jessica E.; von Herrmann, Katharine M.; Christensen, Brock C.] Geisel Sch Med Dartmouth, Dept Pharmacol & Toxicol, Lebanon, NH 03756 USA.
   [Johnson, Kevin C.; King, Jessica E.; von Herrmann, Katharine M.; Christensen, Brock C.] Geisel Sch Med Dartmouth, Dept Epidemiol, Lebanon, NH 03756 USA.
   [Houseman, E. Andres] Oregon State Univ, Coll Publ Hlth & Human Sci, Dept Biostat, Corvallis, OR 97331 USA.
   [Fadul, Camilo E.] Univ Virginia, Dept Neurol, Charlottesville, VA 22908 USA.
C3 Dartmouth College; Dartmouth College; Oregon State University;
   University of Virginia
RP Christensen, BC (通讯作者)，Geisel Sch Med Dartmouth, Dept Pharmacol & Toxicol, Lebanon, NH 03756 USA.; Christensen, BC (通讯作者)，Geisel Sch Med Dartmouth, Dept Epidemiol, Lebanon, NH 03756 USA.
EM Brock.Christensen@dartmouth.edu
RI Christensen, Brock C/B-8460-2009
OI Way, Jessica/0000-0002-9993-9506
FU National Institutes of Health [R01 DE022772, R01 MH094609]; Center for
   Molecular Epidemiology COBRE program; National Institute of General
   Medical Sciences (NIGMS) of the National Institutes of Health (NIH) [P20
   GM104416]
FX We kindly acknowledge our colleague Owen M. Wilkins for suggestions and
   discussions that improved the manuscript. This work was supported by the
   National Institutes of Health; grant numbers R01 DE022772 to B.C.C., R01
   MH094609 to E.A.H. The research reported in this publication was also
   supported by the Center for Molecular Epidemiology COBRE program with
   grant funds from the National Institute of General Medical Sciences
   (NIGMS) of the National Institutes of Health (NIH) under award number
   P20 GM104416.
CR Ahsan S, 2014, ACTA NEUROPATHOL COM, V2, DOI 10.1186/2051-5960-2-59
   Akalin A, 2015, BIOINFORMATICS, V31, P1127, DOI 10.1093/bioinformatics/btu775
   Aryee MJ, 2014, BIOINFORMATICS, V30, P1363, DOI 10.1093/bioinformatics/btu049
   Bachman M, 2014, NAT CHEM, V6, P1049, DOI [10.1038/nchem.2064, 10.1038/NCHEM.2064]
   Booth MJ, 2012, SCIENCE, V336, P934, DOI 10.1126/science.1220671
   Brat DJ, 2015, NEW ENGL J MED, V372, P2481, DOI 10.1056/NEJMoa1402121
   Brennan CW, 2013, CELL, V155, P462, DOI 10.1016/j.cell.2013.09.034
   Ceccarelli M, 2016, CELL, V164, P550, DOI 10.1016/j.cell.2015.12.028
   Chen YA, 2013, EPIGENETICS-US, V8, P203, DOI 10.4161/epi.23470
   Chin L, 2008, NATURE, V455, P1061, DOI 10.1038/nature07385
   Christensen BC, 2011, JNCI-J NATL CANCER I, V103, DOI 10.1093/jnci/djq497
   Dedeurwaerder S, 2011, EPIGENOMICS-UK, V3, P771, DOI [10.2217/EPI.11.105, 10.2217/epi.11.105]
   Eckel-Passow JE, 2015, NEW ENGL J MED, V372, P2499, DOI 10.1056/NEJMoa1407279
   Field SF, 2015, PLOS ONE, V10, DOI 10.1371/journal.pone.0118202
   Friedmann-Morvinski D, 2012, SCIENCE, V338, P1080, DOI 10.1126/science.1226929
   Gustems M, 2014, NUCLEIC ACIDS RES, V42, P3059, DOI 10.1093/nar/gkt1323
   Hegi ME, 2005, NEW ENGL J MED, V352, P997, DOI 10.1056/NEJMoa043331
   Hnisz D, 2013, CELL, V155, P934, DOI 10.1016/j.cell.2013.09.053
   Hon GC, 2014, MOL CELL, V56, P286, DOI 10.1016/j.molcel.2014.08.026
   Houseman EA, 2016, BIOINFORMATICS, V32, P2505, DOI 10.1093/bioinformatics/btw158
   Houseman EA, 2016, BMC BIOINFORMATICS, V17, DOI 10.1186/s12859-016-1140-4
   Houseman EA, 2014, BIOINFORMATICS, V30, P1431, DOI 10.1093/bioinformatics/btu029
   Ivanov M, 2013, GENOME BIOL, V14, DOI 10.1186/gb-2013-14-8-r83
   Jackson M, 2015, CARCINOGENESIS, V36, P177, DOI 10.1093/carcin/bgu243
   Jin SG, 2011, CANCER RES, V71, P7360, DOI 10.1158/0008-5472.CAN-11-2023
   Jin SG, 2011, NUCLEIC ACIDS RES, V39, P5015, DOI 10.1093/nar/gkr120
   Jones PA, 2012, NAT REV GENET, V13, P484, DOI 10.1038/nrg3230
   Kafer GR, 2016, CELL REP, V14, P1283, DOI 10.1016/j.celrep.2016.01.035
   Koestler DC, 2012, CANCER EPIDEM BIOMAR, V21, P1293, DOI 10.1158/1055-9965.EPI-12-0361
   Kraus TFJ, 2015, TUMOR BIOL, V36, P8439, DOI 10.1007/s13277-015-3606-9
   Kraus TFJ, 2012, INT J CANCER, V131, P1577, DOI 10.1002/ijc.27429
   Kreth S, 2014, CANCER LETT, V342, P185, DOI 10.1016/j.canlet.2012.04.008
   Langevin SM, 2012, EPIGENETICS-US, V7, P291, DOI 10.4161/epi.7.3.19134
   Lunnon K, 2016, GENOME BIOL, V17, DOI 10.1186/s13059-016-0871-x
   Marsit CJ, 2011, J CLIN ONCOL, V29, P1133, DOI 10.1200/JCO.2010.31.3577
   Matsubara K, 2015, CLIN EPIGENETICS, V7, DOI 10.1186/s13148-015-0124-y
   McLean CY, 2010, NAT BIOTECHNOL, V28, P495, DOI 10.1038/nbt.1630
   Moen EL, 2014, MOL CANCER THER, V13, P1334, DOI 10.1158/1535-7163.MCT-13-0924
   Müller T, 2012, AM J PATHOL, V181, P675, DOI 10.1016/j.ajpath.2012.04.017
   Neri F, 2013, GENOME BIOL, V14, DOI 10.1186/gb-2013-14-8-r91
   Noushmehr H, 2010, CANCER CELL, V17, P510, DOI 10.1016/j.ccr.2010.03.017
   Orr BA, 2012, PLOS ONE, V7, DOI 10.1371/journal.pone.0041036
   Ostrom QT, 2014, NEURO-ONCOLOGY, V16, P896, DOI 10.1093/neuonc/nou087
   Ostrom QT, 2013, NEURO-ONCOLOGY, V15, P1, DOI 10.1093/neuonc/not151
   Rampal R, 2014, CELL REP, V9, P1841, DOI 10.1016/j.celrep.2014.11.004
   Ryan M, 2016, NUCLEIC ACIDS RES, V44, pD1018, DOI 10.1093/nar/gkv1288
   Schnetz MP, 2010, PLOS GENET, V6, DOI 10.1371/journal.pgen.1001023
   Sheffield NC, 2016, BIOINFORMATICS, V32, P587, DOI 10.1093/bioinformatics/btv612
   Song CX, 2012, GENOME BIOL, V13, DOI 10.1186/gb-2012-13-10-2012
   Stewart SK, 2015, METHODS, V72, P9, DOI 10.1016/j.ymeth.2014.08.009
   Stroud H, 2011, GENOME BIOL, V12, DOI 10.1186/gb-2011-12-6-r54
   Suvà ML, 2014, CELL, V157, P580, DOI 10.1016/j.cell.2014.02.030
   Tahiliani M, 2009, SCIENCE, V324, P930, DOI 10.1126/science.1170116
   Takai H, 2014, CELL REP, V9, P48, DOI 10.1016/j.celrep.2014.08.071
   Taylor SEB, 2016, J BONE MINER RES, V31, P524, DOI 10.1002/jbmr.2711
   Uribe-Lewis S, 2015, GENOME BIOL, V16, DOI 10.1186/s13059-015-0605-5
   Vasanthakumar A, 2015, CANCER GENET-NY, V208, P167, DOI 10.1016/j.cancergen.2015.02.009
   Verhaak RGW, 2010, CANCER CELL, V17, P98, DOI 10.1016/j.ccr.2009.12.020
   Wen L, 2014, GENOMICS, V104, P341, DOI 10.1016/j.ygeno.2014.08.020
   Williams K, 2011, NATURE, V473, P343, DOI 10.1038/nature10066
   Yu M, 2012, CELL, V149, P1368, DOI 10.1016/j.cell.2012.04.027
   Zheng SC, 2011, NEURO-ONCOLOGY, V13, P280, DOI 10.1093/neuonc/noq190
   Ziller MJ, 2015, NAT METHODS, V12, P230, DOI [10.1038/NMETH.3152, 10.1038/nmeth.3152]
NR 63
TC 83
Z9 100
U1 0
U2 18
PU NATURE PUBLISHING GROUP
PI LONDON
PA MACMILLAN BUILDING, 4 CRINAN ST, LONDON N1 9XW, ENGLAND
SN 2041-1723
J9 NAT COMMUN
JI Nat. Commun.
PD NOV 25
PY 2016
VL 7
AR 13177
DI 10.1038/ncomms13177
PG 11
WC Multidisciplinary Sciences
WE Science Citation Index Expanded (SCI-EXPANDED)
SC Science & Technology - Other Topics
GA ED0TP
UT WOS:000388555300001
PM 27886174
OA Green Published, gold
DA 2024-03-10
ER

PT J
AU Yang, GQ
   Sha, YJ
   Wang, XC
   Tan, Y
   Zhang, H
AF Yang, Guoqiang
   Sha, Yongjian
   Wang, Xiaochun
   Tan, Yan
   Zhang, Hui
TI Radiomics Profiling Identifies the Incremental Value of MRI Features
   beyond Key Molecular Biomarkers for the Risk Stratification of
   High-Grade Gliomas
SO CONTRAST MEDIA & MOLECULAR IMAGING
LA English
DT Article
ID MGMT PROMOTER METHYLATION; IMAGING PREDICTOR; GLIOBLASTOMA; IDH1;
   CLASSIFICATION; TEMOZOLOMIDE; MUTATIONS; SURVIVAL; TUMORS
AB Objective. To identify the incremental value of magnetic resonance imaging (MRI) features beyond key molecular biomarkers for the risk stratification of high-grade gliomas (HGGs). Methods. A total of 241 patients with preoperative magnetic resonance (MR) images and clinical and genetic data were retrospectively collected from our institution and The Cancer Genome Atlas/The Cancer Imaging Archive (TCGA/TCIA) dataset. Radiomic features (n = 1702) were extracted from both postcontrast T1-weighted (CE-T1) and T2-weighted fluid attenuation inversion recovery (T2FLAIR) MR images. The least absolute shrinkage and selection operator (LASSO) method was used to select effective features. A multivariate Cox proportional risk regression model was established to explore the prognostic value of clinical features, molecular biomarkers, and radiomic features. Kaplan-Meier survival analysis and the log-rank test were used to evaluate the prognostic model, and a stratified analysis was conducted to demonstrate the incremental value of the radiomics signature. A nomogram was developed to predict the 1-year, 2-year, and 3-year overall survival (OS) probabilities of the patients with HGGs. Results. The radiomics signature provided significant prognostic value for the risk stratification of patients with HGGs. The combined model integrating the radiomics signature with clinical data (age) and O-6-methylguanine-DNA methyltransferase (MGMT) promoter methylation status had the best prognostic value, with C-index values of 0.752 and 0.792 in the training set and external validation set, respectively. Stratified Kaplan-Meier survival analysis showed that the radiomics signature could identify the risk subgroups in different clinical and molecular subgroups. Conclusion. This radiomics signature can be used for the risk stratification of patients with HGGs and has incremental value beyond key molecular biomarkers, providing a preoperative basis for individualized diagnosis and treatment decision-making.
C1 [Yang, Guoqiang; Wang, Xiaochun; Tan, Yan; Zhang, Hui] Shanxi Med Univ, Clin Med Coll 1, Dept Radiol, Taiyuan 030001, Shanxi, Peoples R China.
   [Sha, Yongjian] Shanxi Med Univ, Coll Med Imaging, Taiyuan 030001, Shanxi, Peoples R China.
C3 Shanxi Medical University; Shanxi Medical University
RP Zhang, H (通讯作者)，Shanxi Med Univ, Clin Med Coll 1, Dept Radiol, Taiyuan 030001, Shanxi, Peoples R China.
EM doctor_ygq@163.com; eternalsword519@163.com; 13466815941@163.com;
   tanyan123456@sina.com; zhanghui_mr@163.com
RI Sha, Yongjian/AHA-5734-2022; wang, KiKi/JFZ-3334-2023
OI Sha, Yongjian/0000-0003-0748-6595; Yang, Guoqiang/0000-0001-8824-244X
FU National Natural Science Foundation [81771824, 81971593, 81971592,
   82071893, 11705112]; China Postdoctoral Science Foundation
   [2017M621108]; Youth Project of Applied Basic Research Project of Shanxi
   Province [201801D221403]; Science and Technology Innovation Project of
   University in Shanxi Province [2019L0440]; Social Development Projects
   of the Key R&D Program in Shanxi Province [201903D321189]
FX THis research was supported by the National Natural Science Foundation
   (81771824, 81971593, 81971592, 82071893, and 11705112); the China
   Postdoctoral Science Foundation (2017M621108); the Youth Project of
   Applied Basic Research Project of Shanxi Province (201801D221403); the
   Science and Technology Innovation Project of University in Shanxi
   Province (2019L0440); and the Social Development Projects of the Key R&D
   Program in Shanxi Province (201903D321189).
CR Bo LL, 2021, FRONT MED-LAUSANNE, V8, DOI 10.3389/fmed.2021.748144
   Chang K, 2018, CLIN CANCER RES, V24, P1073, DOI 10.1158/1078-0432.CCR-17-2236
   Dunn J, 2009, BRIT J CANCER, V101, P124, DOI 10.1038/sj.bjc.6605127
   Hartmann C, 2010, ACTA NEUROPATHOL, V120, P707, DOI 10.1007/s00401-010-0781-z
   Hegi ME, 2005, NEW ENGL J MED, V352, P997, DOI 10.1056/NEJMoa043331
   Itakura H, 2015, SCI TRANSL MED, V7, DOI 10.1126/scitranslmed.aaa7582
   Kickingereder P, 2018, NEURO-ONCOLOGY, V20, P848, DOI 10.1093/neuonc/nox188
   Kickingereder P, 2016, CLIN CANCER RES, V22, P5765, DOI 10.1158/1078-0432.CCR-16-0702
   Kickingereder P, 2016, RADIOLOGY, V280, P880, DOI 10.1148/radiol.2016160845
   Kumar V, 2012, MAGN RESON IMAGING, V30, P1234, DOI 10.1016/j.mri.2012.06.010
   Lambin P, 2012, EUR J CANCER, V48, P441, DOI 10.1016/j.ejca.2011.11.036
   Louis DN, 2007, ACTA NEUROPATHOL, V114, P97, DOI 10.1007/s00401-007-0243-4
   Louis DN, 2016, ACTA NEUROPATHOL, V131, P803, DOI 10.1007/s00401-016-1545-1
   Molenaar RJ, 2014, NEURO-ONCOLOGY, V16, P1263, DOI 10.1093/neuonc/nou005
   Omuro A, 2013, JAMA-J AM MED ASSOC, V310, P1842, DOI 10.1001/jama.2013.280319
   Ostrom QT, 2016, NEURO-ONCOLOGY, V18, pv1, DOI [10.1093/neuonc/now207, 10.1093/neuonc/nov189]
   Parsons DW, 2008, SCIENCE, V321, P1807, DOI 10.1126/science.1164382
   Reifenberger G, 2012, INT J CANCER, V131, P1342, DOI 10.1002/ijc.27385
   Wei JW, 2019, EUR RADIOL, V29, P877, DOI 10.1007/s00330-018-5575-z
   Wick W, 2014, NAT REV NEUROL, V10, P372, DOI 10.1038/nrneurol.2014.100
   Wick WG, 2013, NEUROLOGY, V81, P1515, DOI 10.1212/WNL.0b013e3182a95680
   Xi YB, 2018, J MAGN RESON IMAGING, V47, P1380, DOI 10.1002/jmri.25860
   Yan H, 2009, NEW ENGL J MED, V360, P765, DOI 10.1056/NEJMoa0808710
   Zhang BQ, 2017, NEURO-ONCOLOGY, V19, P109, DOI 10.1093/neuonc/now121
NR 24
TC 3
Z9 3
U1 1
U2 2
PU WILEY-HINDAWI
PI LONDON
PA ADAM HOUSE, 3RD FL, 1 FITZROY SQ, LONDON, WIT 5HE, ENGLAND
SN 1555-4309
EI 1555-4317
J9 CONTRAST MEDIA MOL I
JI Contrast Media Mol. Imaging
PD MAR 23
PY 2022
VL 2022
AR 8952357
DI 10.1155/2022/8952357
PG 12
WC Radiology, Nuclear Medicine & Medical Imaging
WE Science Citation Index Expanded (SCI-EXPANDED)
SC Radiology, Nuclear Medicine & Medical Imaging
GA 1D3EU
UT WOS:000793687500001
PM 35386727
OA Green Published, gold
DA 2024-03-10
ER

PT J
AU Flower, H
   Gallo, P
AF Flower, Hannah
   Gallo, Pasquele
TI Cerebellar glioblastoma in an NF1 patient. Is it surgical debulking
   really necessary?
SO BRITISH JOURNAL OF NEUROSURGERY
LA English
DT Article; Early Access
DE Cerebellar glioblastoma; NF1; MGMT methylation; Temozolomide
ID NEUROFIBROMATOSIS TYPE-1; MOYAMOYA SYNDROME; MULTIFORME; ADULT; CHILD
AB Introduction: Neurofibromatosis type 1 is an autosomal dominant tumour syndrome with an increased risk of developing central nervous system neoplasms, mostly benign low-grade gliomas involving the optic pathway and the brainstem. High-grade astrocytomas or glioblastoma multiforme (GBM) are rare. Cerebellar GBMs are rarer still, only seven cases NF1 patients have been reported Case description: We report a case of a cerebellar GBM in a 25-year-old male with NF1 who survived 18 months from the initial diagnosis without surgical debulking but only chemo and radiotherapy. Conclusion: A literature review found that the best outcomes were achieved in NF1 patients who didn't undergo gross surgical resection. Possible reasons and future directions are discussed.
C1 [Flower, Hannah; Gallo, Pasquele] Univ Edinburgh, Med Sch, Edinburgh, Midlothian, Scotland.
   [Gallo, Pasquele] Western Gen Hosp, Edinburgh, Midlothian, Scotland.
   [Gallo, Pasquele] Royal Hosp Sick Children, Edinburgh, Midlothian, Scotland.
C3 University of Edinburgh; University of Edinburgh
RP Flower, H (通讯作者)，Univ Edinburgh, Med Sch, Edinburgh, Midlothian, Scotland.
EM Hannah_flower@live.co.uk
OI Gallo, Pasquale/0000-0002-1204-5172
CR Ahmadloo N, 2013, J EGYPT NATL CANCER, V25, P21, DOI 10.1016/j.jnci.2012.11.001
   Ameratunga M, 2016, J CLIN PHARM THER, V41, P357, DOI 10.1111/jcpt.12378
   Arita H, 2013, CHILD NERV SYST, V29, P341, DOI 10.1007/s00381-012-1948-9
   Borofsky S, 2013, AM J NEURORADIOL, V34, P2250, DOI 10.3174/ajnr.A3534
   Broekman ML, 2009, CASE REPORT MED, V2009, P1
   Brokinkel B, 2013, J NEUROL SURG PART A, V74, pE203, DOI 10.1055/s-0033-1342938
   Distelmaier F, 2007, CHILD NERV SYST, V23, P343, DOI 10.1007/s00381-006-0222-4
   GUTHRIE GP, 1982, HYPERTENSION, V4, P894, DOI 10.1161/01.HYP.4.6.894
   Hakan T, 2008, NEUROL NEUROCHIR POL, V42, P362
   Huttner AJ, 2010, PEDIATR BLOOD CANCER, V54, P890, DOI 10.1002/pbc.22462
   Incecik F, 2015, INDIAN J CANCER, V52, P298, DOI 10.4103/0019-509X.176704
   Jeong Tae-Seok, 2014, Brain Tumor Res Treat, V2, P36, DOI 10.14791/btrt.2014.2.1.36
   Miyata S, 2005, PATHOL INT, V55, P348, DOI 10.1111/j.1440-1827.2005.01835.x
   Pant Ishita, 2017, Asian J Neurosurg, V12, P779, DOI 10.4103/1793-5482.181119
   Picart T, 2018, J NEURO-ONCOL, V136, P555, DOI 10.1007/s11060-017-2682-7
   Plesa C., 2008, COMMUNITY ONCOL, V5, P544
   Rodriguez FJ, 2008, J NEUROPATH EXP NEUR, V67, P240, DOI 10.1097/NEN.0b013e318165eb75
   Shibahara I, 2018, BRAIN TUMOR PATHOL, V35, P10, DOI 10.1007/s10014-017-0302-z
   Stark AM, 2010, J CLIN NEUROSCI, V17, P1248, DOI 10.1016/j.jocn.2010.02.015
   Takahashi Y, 2014, MOL MED REP, V10, P2383, DOI 10.3892/mmr.2014.2549
   Taraszewska A, 2013, CLIN NEUROPATHOL, V32, P58, DOI 10.5414/NP300510
   Thon N, 2013, ONCOTARGETS THER, V6, P1363, DOI 10.2147/OTT.S50208
   Ullrich NJ, 2011, J CHILD NEUROL, V26, P228, DOI 10.1177/0883073810379639
   Varghese Prithvi, 2015, Asian J Neurosurg, V10, P344, DOI 10.4103/1793-5482.162728
NR 24
TC 3
Z9 3
U1 0
U2 1
PU TAYLOR & FRANCIS LTD
PI ABINGDON
PA 2-4 PARK SQUARE, MILTON PARK, ABINGDON OR14 4RN, OXON, ENGLAND
SN 0268-8697
EI 1360-046X
J9 BRIT J NEUROSURG
JI Br. J. Neurosurg.
PD 2020 NOV 1
PY 2020
VL 34
IS 6
BP 669
EP 671
DI 10.1080/02688697.2019.1690127
EA NOV 2019
PG 3
WC Clinical Neurology; Surgery
WE Science Citation Index Expanded (SCI-EXPANDED)
SC Neurosciences & Neurology; Surgery
GA PD0GH
UT WOS:000498355400001
PM 31746226
DA 2024-03-10
ER

PT J
AU Boukerroucha, M
   Josse, C
   Segers, K
   El-Guendi, S
   Frères, P
   Jerusalem, G
   Bours, V
AF Boukerroucha, Meriem
   Josse, Claire
   Segers, Karin
   El-Guendi, Sonia
   Freres, Pierre
   Jerusalem, Guy
   Bours, Vincent
TI <i>BRCA1</i> germline mutation and glioblastoma development: report of
   cases
SO BMC CANCER
LA English
DT Article
DE BRCA1; Glioblastoma; Breast cancer
ID SUSCEPTIBILITY GENE BRCA1; SPORADIC BREAST-CANCER; PROMOTER
   HYPERMETHYLATION; BRCA1-MUTATION CARRIERS; OVARIAN-TUMORS; METHYLATION;
   GLIOMA; CELLS; INACTIVATION; MULTIFORME
AB Background: Germline mutations in breast cancer susceptibility gene 1 (BRCA1) increase the risk of breast and ovarian cancers. However, no association between BRCA1 germline mutation and glioblastoma malignancy has ever been highlighted. Here we report two cases of BRCA1 mutated patients who developed a glioblastoma multiform (GBM).
   Cases presentation: Two patients diagnosed with triple negative breast cancer (TNBC) were screened for BRCA1 germline mutation. They both carried a pathogenic mutation introducing a premature STOP codon in the exon 11 of the BRCA1 gene. Few years later, both patients developed a glioblastoma and a second breast cancer. In an attempt to clarify the role played by a mutated BRCA1 allele in the GBM development, we investigated the BRCA1 mRNA and protein expression in breast and glioblastoma tumours for both patients. The promoter methylation status of this gene was also tested by methylation specific PCR as BRCA1 expression is also known to be lost by this mechanism in some sporadic breast cancers.
   Conclusion: Our data show that BRCA1 expression is maintained in glioblastoma at the protein and the mRNA levels, suggesting that loss of heterozygosity (LOH) did not occur in these cases. The protein expression is tenfold higher in the glioblastoma of patient 1 than in her first breast carcinoma, and twice higher in patient 2. In agreement with the high protein expression level in the GBM, BRCA1 promoter methylation was not observed in these tumours. In these two cases, despite of a BRCA1 pathogenic germline mutation, the tumour-suppressor protein expression is maintained in GBM, suggesting that the BRCA1 mutation is not instrumental for the GBM development.
C1 [Boukerroucha, Meriem; Josse, Claire; El-Guendi, Sonia; Bours, Vincent] Univ Liege, GIGA Canc Res, Human Genet Unit, Liege, Belgium.
   [Josse, Claire; Freres, Pierre; Jerusalem, Guy] Univ Liege, Div Med Oncol, Liege, Belgium.
   [Josse, Claire; Freres, Pierre; Jerusalem, Guy] CHU Sart Tilman Liege, Liege, Belgium.
   [Segers, Karin; Bours, Vincent] Univ Liege Hosp, Dept Human Genet, Liege, Belgium.
C3 University of Liege; University of Liege; University of Liege;
   University of Liege
RP Josse, C (通讯作者)，Univ Liege, GIGA Canc Res, Human Genet Unit, Liege, Belgium.
EM c.josse@ulg.ac.be
RI Josse, Claire/AAQ-9398-2020
OI Josse, Claire/0000-0003-0315-3718
CR Alvarez S, 2005, CLIN CANCER RES, V11, P1146
   Catteau A, 2002, SEMIN CANCER BIOL, V12, P359, DOI 10.1016/S1044-579X(02)00056-1
   CORNELIS RS, 1995, GENE CHROMOSOME CANC, V13, P203, DOI 10.1002/gcc.2870130310
   Elmariah SB, 2006, BREAST J, V12, P470, DOI 10.1111/j.1075-122X.2006.00307.x
   Esteller M, 2000, JNCI-J NATL CANCER I, V92, P564, DOI 10.1093/jnci/92.7.564
   Esteller M, 1999, CANCER RES, V59, P793
   Fackenthal JD, 2007, NAT REV CANCER, V7, P937, DOI 10.1038/nrc2054
   FORD D, 1994, LANCET, V343, P692, DOI 10.1016/S0140-6736(94)91578-4
   HALL JM, 1990, SCIENCE, V250, P1684, DOI 10.1126/science.2270482
   Konishi H, 2011, P NATL ACAD SCI USA, V108, P17773, DOI 10.1073/pnas.1110969108
   Lips EH, 2013, BRIT J CANCER, V108, P2172, DOI 10.1038/bjc.2013.144
   MIKI Y, 1994, SCIENCE, V266, P66, DOI 10.1126/science.7545954
   Osorio A, 2002, INT J CANCER, V99, P305, DOI 10.1002/ijc.10337
   Piccirilli M, 2005, TUMORI J, V91, P256, DOI 10.1177/030089160509100309
   Rice JC, 1998, ONCOGENE, V17, P1807, DOI 10.1038/sj.onc.1202086
   Sanson M, 2011, HUM MOL GENET, V20, P2897, DOI 10.1093/hmg/ddr192
   Satagopan JM, 2001, CANCER EPIDEM BIOMAR, V10, P467
   Shete S, 2009, NAT GENET, V41, P899, DOI 10.1038/ng.407
   Stupp R, 2009, ANN ONCOL, V20, P126, DOI 10.1093/annonc/mdp151
   Tassone P, 2003, BRIT J CANCER, V88, P1285, DOI 10.1038/sj.bjc.6600859
   Thompson D, 2002, JNCI-J NATL CANCER I, V94, P1358, DOI 10.1093/jnci/94.18.1358
   Wang F, 2012, J MOL DIAGN, V14, P22, DOI 10.1016/j.jmoldx.2011.08.002
   Wei MJ, 2005, CANCER RES, V65, P10692, DOI 10.1158/0008-5472.CAN-05-1277
   Wrensch M, 2009, NAT GENET, V41, P905, DOI 10.1038/ng.408
   Xu JH, 2010, BREAST CANCER RES TR, V120, P593, DOI 10.1007/s10549-009-0422-1
NR 25
TC 20
Z9 22
U1 1
U2 7
PU BIOMED CENTRAL LTD
PI LONDON
PA 236 GRAYS INN RD, FLOOR 6, LONDON WC1X 8HL, ENGLAND
SN 1471-2407
J9 BMC CANCER
JI BMC Cancer
PD MAR 26
PY 2015
VL 15
AR 181
DI 10.1186/s12885-015-1205-1
PG 7
WC Oncology
WE Science Citation Index Expanded (SCI-EXPANDED)
SC Oncology
GA CE7ZN
UT WOS:000352060600001
PM 25880076
OA gold, Green Published
DA 2024-03-10
ER

PT J
AU Guo, HS
   Lin, YF
   Zhang, HW
   Liu, J
   Zhang, N
   Li, YM
   Kong, DS
   Tang, QQ
   Ma, D
AF Guo, Hongshen
   Lin, Yifeng
   Zhang, Hongwei
   Liu, Juan
   Zhang, Nong
   Li, Yiming
   Kong, Desheng
   Tang, Qiqun
   Ma, Duan
TI Tissue factor pathway inhibitor-2 was repressed by CpG hypermethylation
   through inhibition of KLF6 binding in highly invasive breast cancer
   cells
SO BMC MOLECULAR BIOLOGY
LA English
DT Article
ID HUMAN GLIOMA-CELLS; DNA METHYLATION; TRANSCRIPTIONAL ACTIVATION;
   EPIGENETIC ALTERATIONS; PROTEASE INHIBITOR; MAMMALIAN-CELLS; PROMOTER
   REGION; GROWTH-FACTOR; TFPI-2 GENE; EXPRESSION
AB Background: Tissue factor pathway inhibitor-2 (TFPI-2) is a matrix-associated Kunitz inhibitor that inhibits plasmin and trypsin-mediated activation of zymogen matrix metalloproteinases involved in tumor progression, invasion and metastasis. Here, we have investigated the mechanism of DNA methylation on the repression of TFPI-2 in breast cancer cell lines.
   Results: We found that both protein and mRNA of TFPI-2 could not be detected in highly invasive breast cancer cell line MDA-MB-435. To further investigate the mechanism of TFPI-2 repression in breast cancer cells, 1.5 Kb TFPI-2 promoter was cloned, and several genetic variations were detected, but the promoter luciferase activities were not affected by the point mutation in the promoter region and the phenomena was further supported by deleted mutation. Scan mutation and informatics analysis identified a potential KLF6 binding site in TFPI-2 promoter. It was revealed, by bisulfite modified sequence, that the CpG island in TFPI-2 promoter region was hypermethylated in MDA-MB-435. Finally, using EMSA and ChIP assay, we demonstrated that the CpG methylation in the binding site of KLF-6 diminished the binding of KLF6 to TFPI-2 promoter.
   Conclusion: In this study, we found that the CpG islands in TFPI-2 promoter was hypermethylated in highly invasive breast cancer cell line, and DNA methylation in the entire promoter region caused TFPI-2 repression by inducing inactive chromatin structure and decreasing KLF6 binding to its DNA binding sequence.
C1 [Guo, Hongshen; Kong, Desheng; Tang, Qiqun; Ma, Duan] Fudan Univ, Shanghai Med Coll, Minist Educ, Key Lab Mol Med, Shanghai 200032, Peoples R China.
   [Lin, Yifeng; Zhang, Nong] Shanghai Med Coll, Dept Pathol, Minist Educ, Key Lab Mol Med, Shanghai 200032, Peoples R China.
   [Zhang, Hongwei; Liu, Juan] Fudan Univ, Zhongshan Hosp, Dept Surg, Shanghai 200032, Peoples R China.
   [Li, Yiming] Fudan Univ, Huashan Hosp, Dept Endocrinol, Shanghai 200032, Peoples R China.
C3 Fudan University; Fudan University; Fudan University
RP Ma, D (通讯作者)，Fudan Univ, Shanghai Med Coll, Minist Educ, Key Lab Mol Med, Yixueyuan Rd 138, Shanghai 200032, Peoples R China.
EM eagooselj@yahoo.com.cn; linyifeng0510@yahoo.com.cn;
   hwzhang@zshospital.net; vickyliu@hotmail.com; nzhang@fudan.edu.cn;
   yimingli@fudan.edu.cn; dshkong@126.com; qqtang@shmu.edu.cn;
   duanma@shmu.edu.cn
RI Wang, Xuezhen/IUN-6267-2023; Ma, Duan/I-8330-2014
CR Baylin SB, 2000, TRENDS GENET, V16, P168, DOI 10.1016/S0168-9525(99)01971-X
   Blanchon L, 2006, BIOCHEM BIOPH RES CO, V343, P745, DOI 10.1016/j.bbrc.2006.03.032
   Blindt R, 2002, J VASC RES, V39, P340, DOI 10.1159/000065546
   Botella LM, 2002, BLOOD, V100, P4001, DOI 10.1182/blood.V100.12.4001
   BRANDEIS M, 1994, NATURE, V371, P435, DOI 10.1038/371435a0
   Chand HS, 2004, BLOOD, V103, P1069, DOI 10.1182/blood-2003-06-1930
   Clark SJ, 2002, ONCOGENE, V21, P5380, DOI 10.1038/sj.onc.1205598
   Dykxhoorn DM, 1997, NUCLEIC ACIDS RES, V25, P4209, DOI 10.1093/nar/25.21.4209
   Esteller M, 2002, ONCOGENE, V21, P5427, DOI 10.1038/sj.onc.1205600
   FROMMER M, 1992, P NATL ACAD SCI USA, V89, P1827, DOI 10.1073/pnas.89.5.1827
   Hubé F, 2003, THROMB RES, V109, P207, DOI 10.1016/S0049-3848(03)00147-6
   Kamei S, 2001, BBA-GENE STRUCT EXPR, V1517, P430, DOI 10.1016/S0167-4781(00)00298-0
   Kast C, 2003, J BIOL CHEM, V278, P6787, DOI 10.1074/jbc.M210935200
   Konduri SD, 2003, ONCOGENE, V22, P4509, DOI 10.1038/sj.onc.1206695
   Konduri SD, 2003, INT J ONCOL, V22, P1277
   Konduri SD, 2002, ONCOGENE, V21, P921, DOI 10.1038/sj.onc.1204983
   Konduri SD, 2001, ONCOGENE, V20, P6938, DOI 10.1038/sj.onc.1204847
   Kong DS, 2004, BIOCHEM BIOPH RES CO, V324, P1179, DOI 10.1016/j.bbrc.2004.09.179
   Koritschoner NP, 1997, J BIOL CHEM, V272, P9573
   Liu YY, 1999, ARCH BIOCHEM BIOPHYS, V370, P112, DOI 10.1006/abbi.1999.1371
   Liu ZD, 1997, BIOCHEM BIOPH RES CO, V231, P283, DOI 10.1006/bbrc.1997.6083
   Macaluso M, 2003, ONCOGENE, V22, P6472, DOI 10.1038/sj.onc.1206955
   Mancini DN, 1999, ONCOGENE, V18, P4108, DOI 10.1038/sj.onc.1202764
   Narla G, 2001, SCIENCE, V294, P2563, DOI 10.1126/science.1066326
   NIIMI T, 2006, BIOCH BIOPHYS ACTA
   NOBEYAMA Y, 2007, INT J CANC
   Petersen LC, 1996, BIOCHEMISTRY-US, V35, P266, DOI 10.1021/bi951501d
   Rao CN, 1996, ARCH BIOCHEM BIOPHYS, V335, P82, DOI 10.1006/abbi.1996.0484
   Rollin J, 2005, BRIT J CANCER, V92, P775, DOI 10.1038/sj.bjc.6602298
   Ruf W, 2003, CANCER RES, V63, P5381
   Santoro R, 2001, MOL CELL, V8, P719, DOI 10.1016/S1097-2765(01)00317-3
   Sato N, 2005, ONCOGENE, V24, P850, DOI 10.1038/sj.onc.1208050
   Siegling S, 2006, ANN HEMATOL, V85, P32, DOI 10.1007/s00277-005-0023-y
   Siegling S, 2004, THROMB RES, V113, P341, DOI 10.1016/j.thromres.2004.03.019
   SPRECHER CA, 1994, P NATL ACAD SCI USA, V91, P3353, DOI 10.1073/pnas.91.8.3353
   Turker MS, 2002, ONCOGENE, V21, P5388, DOI 10.1038/sj.onc.1205599
   Warke VG, 2003, J BIOL CHEM, V278, P14812, DOI 10.1074/jbc.M300787200
   Widschwendter M, 2002, ONCOGENE, V21, P5462, DOI 10.1038/sj.onc.1205606
   Xin HW, 2004, J BIOL CHEM, V279, P9539, DOI 10.1074/jbc.M311587200
   Xu ZH, 2006, ARTERIOSCL THROM VAS, V26, P2819, DOI 10.1161/01.ATV.0000248731.55781.87
   Yan PS, 2001, CANCER RES, V61, P8375
   Yanamandra N, 2005, INT J CANCER, V115, P998, DOI 10.1002/ijc.20965
   Yang X, 2001, ENDOCR-RELAT CANCER, V8, P115, DOI 10.1677/erc.0.0080115
   ZARET KS, 1990, P NATL ACAD SCI USA, V87, P5469, DOI 10.1073/pnas.87.14.5469
NR 44
TC 47
Z9 55
U1 0
U2 4
PU BMC
PI LONDON
PA CAMPUS, 4 CRINAN ST, LONDON N1 9XW, ENGLAND
SN 1471-2199
J9 BMC MOL BIOL
JI BMC Mol. Biol.
PD DEC 3
PY 2007
VL 8
AR 110
DI 10.1186/1471-2199-8-110
PG 11
WC Biochemistry & Molecular Biology
WE Science Citation Index Expanded (SCI-EXPANDED)
SC Biochemistry & Molecular Biology
GA 261WI
UT WOS:000253110300001
PM 18053161
OA hybrid, Green Published
DA 2024-03-10
ER

PT J
AU Le Fevre, C
   Constans, JM
   Chambrelant, I
   Antoni, D
   Bund, C
   Leroy-Freschini, B
   Schott, R
   Cebula, H
   Noël, G
AF Le Fevre, Clara
   Constans, Jean-Marc
   Chambrelant, Isabelle
   Antoni, Delphine
   Bund, Caroline
   Leroy-Freschini, Benjamin
   Schott, Roland
   Cebula, Helene
   Noel, Georges
TI Pseudoprogression versus true progression in glioblastoma patients: A
   multiapproach literature review. Part 2-Radiological features and metric
   markers
SO CRITICAL REVIEWS IN ONCOLOGY HEMATOLOGY
LA English
DT Review; Early Access
DE Diffusion MRI; Glioblastoma; MRS; Perfusion MRI; PET tracers;
   Pseudoprogression; Progression
ID HIGH-GRADE GLIOMAS; POSITRON-EMISSION-TOMOGRAPHY;
   MAGNETIC-RESONANCE-SPECTROSCOPY; CEREBRAL BLOOD-VOLUME; RECURRENT
   BRAIN-TUMOR; APPARENT DIFFUSION-COEFFICIENT; DIFFERENTIATING RADIATION
   NECROSIS; NEPHROGENIC SYSTEMIC FIBROSIS; NEWLY-DIAGNOSED GLIOBLASTOMA;
   MGMT PROMOTER METHYLATION
AB After chemoradiotherapy for glioblastoma, pseudoprogression can occur and must be distinguished from true progression to correctly manage glioblastoma treatment and follow-up. Conventional treatment response assessment is evaluated via conventional MRI (contrast-enhanced T1-weighted and T2/FLAIR), which is unreliable. The emergence of advanced MRI techniques, MR spectroscopy, and PET tracers has improved pseudo progression diagnostic accuracy. This review presents a literature review of the different imaging techniques and potential imaging biomarkers to differentiate pseudoprogression from true progression.
C1 [Le Fevre, Clara; Chambrelant, Isabelle; Antoni, Delphine; Noel, Georges] ICANS, Dept Radiotherapy, Inst Cancerol Strasbourg Europe, 17 Rue Albert Calmette, F-67200 Strasbourg, France.
   [Constans, Jean-Marc] Amiens Picardie Univ Hosp, Dept Radiol, 1 Rond Point Prof Christian Cabrol, F-80054 Amiens 1, France.
   [Bund, Caroline; Leroy-Freschini, Benjamin] ICANS, Dept Nucl Med, Inst Cancerol Strasbourg Europe, 17 Rue Albert Calmette, F-67200 Strasbourg, France.
   [Schott, Roland] ICANS, Dept Med Oncol, Inst Cancerol Strasbourg Europe, 17 Rue Albert Calmette, F-67200 Strasbourg, France.
   [Cebula, Helene] Hautepierre Univ Hosp, Dept Neurosurg, 1 Ave Moliere, F-67200 Strasbourg, France.
C3 Universite de Picardie Jules Verne (UPJV); CHU Amiens; CHU Strasbourg
RP Noël, G (通讯作者)，ICANS, Dept Radiotherapy, Inst Cancerol Strasbourg Europe, 17 Rue Albert Calmette, F-67200 Strasbourg, France.
EM c.lefevre@icans.eu; constans.jean-marc@chu-amiens.fr;
   i.chambrelant@icans.eu; d.antoni@icans.eu; c.bund@icans.eu;
   b.leroy-freschini@icans.eu; r.schott@icans.eu;
   helene.cebula@chru-strasbourg.fr; g.noel@icans.eu
OI Chambrelant, Isabelle/0000-0002-8102-771X; Schott,
   Roland/0000-0002-7735-5366
CR Abbasi AW, 2018, CLIN NEURORADIOL, V28, P401, DOI 10.1007/s00062-017-0584-x
   Abdulla S, 2015, CLIN RADIOL, V70, P1299, DOI 10.1016/j.crad.2015.06.096
   Abel R, 2012, INT J RADIAT ONCOL, V84, pS275, DOI 10.1016/j.ijrobp.2012.07.716
   Agarwal A, 2013, J NEURO-ONCOL, V112, P413, DOI 10.1007/s11060-013-1070-1
   Ahmed R, 2014, CANCER MANAG RES, V6, P149, DOI 10.2147/CMAR.S54726
   Al Sayyari A, 2010, AM J NEURORADIOL, V31, P1049, DOI 10.3174/ajnr.A2011
   Albert NL, 2016, NEURO-ONCOLOGY, V18, P1199, DOI 10.1093/neuonc/now058
   Alexiou GA, 2007, ANN NUCL MED, V21, P293, DOI 10.1007/s12149-007-0027-x
   Alexiou GA, 2014, MAGN RESON IMAGING, V32, P854, DOI 10.1016/j.mri.2014.04.013
   Alkonyi B, 2012, J NUCL MED, V53, P1058, DOI 10.2967/jnumed.111.097881
   Amin A, 2012, J NEURO-ONCOL, V106, P579, DOI 10.1007/s11060-011-0694-2
   Anbarloui MR, 2015, IRAN J NEUROL, V14, P29
   Arora G., 2018, CLIN NUCL MED, V43
   Artzi M, 2016, J NEURO-ONCOL, V127, P515, DOI 10.1007/s11060-016-2055-7
   Asao C, 2005, AM J NEURORADIOL, V26, P1455
   Bacchi S, 2019, J CLIN NEUROSCI, V70, P11, DOI 10.1016/j.jocn.2019.10.003
   Baek HJ, 2012, RADIOLOGY, V264, P834, DOI 10.1148/radiol.12112120
   Bagley SJ, 2020, CLIN CANCER RES, V26, P397, DOI 10.1158/1078-0432.CCR-19-2533
   Balaña C, 2017, CANCER MED-US, V6, P2858, DOI 10.1002/cam4.1242
   Bani-Sadr A, 2019, NEURO-ONCOL ADV, V1, DOI 10.1093/noajnl/vdz019
   Barajas RF, 2019, NEURO-ONCOLOGY, V21, P517, DOI 10.1093/neuonc/noy160
   Barajas RF, 2016, BIOMEDICINES, V4, DOI 10.3390/biomedicines4040024
   Barajas RF, 2009, RADIOLOGY, V253, P486, DOI 10.1148/radiol.2532090007
   Bark JM, 2020, BRIT J CANCER, V122, P295, DOI 10.1038/s41416-019-0603-6
   Baron RB, 2020, J NEURO-ONCOL, V148, P519, DOI 10.1007/s11060-020-03543-3
   Bekelis K, 2012, J NEUROSURG, V116, P1002, DOI 10.3171/2012.1.JNS111746
   Beshr R, 2018, ANN NUCL MED, V32, P702, DOI 10.1007/s12149-018-1296-2
   Bisdas S, 2011, ACAD RADIOL, V18, P575, DOI 10.1016/j.acra.2011.01.018
   Bleeker FE, 2012, J NEURO-ONCOL, V108, P11, DOI 10.1007/s11060-011-0793-0
   Bobek-Billewicz B, 2010, FOLIA NEUROPATHOL, V48, P81
   Bolcaen J, 2015, NUCL MED BIOL, V42, P38, DOI 10.1016/j.nucmedbio.2014.07.006
   Boxerman JL, 2017, AM J CLIN ONCOL-CANC, V40, P228, DOI 10.1097/COC.0000000000000156
   Brahm C.G., 2018, EUR J NUCL MED MOL I
   Brandes AA, 2008, J CLIN ONCOL, V26, P2192, DOI 10.1200/JCO.2007.14.8163
   Brandsma D, 2008, LANCET ONCOL, V9, P453, DOI 10.1016/S1470-2045(08)70125-6
   Bulik M, 2015, BIOMED RES INT, V2015, DOI 10.1155/2015/641023
   Bush NAO, 2016, HANDBOOK OF NEURO-ONCOLOGY NEUROIMAGING, 2ND EDITION, P681, DOI 10.1016/B978-0-12-800945-1.00055-0
   Caresia Ana Paula, 2006, Clin Transl Oncol, V8, P750, DOI 10.1007/s12094-006-0122-9
   Cebula H, 2020, CANCER RADIOTHER, V24, P470, DOI 10.1016/j.canrad.2020.05.008
   Cha J, 2014, AM J NEURORADIOL, V35, P1309, DOI 10.3174/ajnr.A3876
   Cha S, 2002, RADIOLOGY, V223, P11, DOI 10.1148/radiol.2231010594
   Chamberlain MC, 2007, J NEURO-ONCOL, V82, P81, DOI 10.1007/s11060-006-9241-y
   Chang JH, 2014, J KOREAN NEUROSURG S, V55, P5, DOI 10.3340/jkns.2014.55.1.5
   Chaskis C, 2009, SURG NEUROL, V72, P423, DOI 10.1016/j.surneu.2008.09.023
   Chen CC, 2009, CLIN NEUROL NEUROSUR, V111, P835, DOI 10.1016/j.clineuro.2009.08.013
   Chen W, 2005, J NUCL MED, V46, P945
   Chen W, 2007, J NUCL MED, V48, P1468, DOI 10.2967/jnumed.106.037689
   Chen W, 2006, J NUCL MED, V47, P904
   Chen X, 2015, CLIN IMAG, V39, P775, DOI 10.1016/j.clinimag.2015.04.003
   Chenevert TL, 2000, JNCI-J NATL CANCER I, V92, P2029, DOI 10.1093/jnci/92.24.2029
   Chistiakov DA, 2018, EXP MOL PATHOL, V105, P166, DOI 10.1016/j.yexmp.2018.07.007
   Choi SJ, 2005, EUR J NUCL MED MOL I, V32, P653, DOI 10.1007/s00259-004-1742-3
   Choi YJ, 2013, ACTA RADIOL, V54, P448, DOI 10.1177/0284185112474916
   Choppavarapu L., 2020, ENDOCR METAB IMMUNE
   Chu HH, 2013, RADIOLOGY, V269, P831, DOI 10.1148/radiol.13122024
   Clark K, 2013, J DIGIT IMAGING, V26, P1045, DOI 10.1007/s10278-013-9622-7
   Collet S, 2015, NEUROIMAGE-CLIN, V8, P448, DOI 10.1016/j.nicl.2015.05.012
   CORDOVA C, 2019, J CLIN ONCOL S, V37
   D'Souza MM, 2014, CLIN NUCL MED, V39, P791, DOI 10.1097/RLU.0000000000000532
   Dammers R, 2008, ACTA NEUROCHIR, V150, P23, DOI 10.1007/s00701-007-1473-x
   Dandois V, 2010, J NEURORADIOLOGY, V37, P89, DOI 10.1016/j.neurad.2009.04.005
   de Groot JF, 2010, NEURO-ONCOLOGY, V12, P233, DOI 10.1093/neuonc/nop027
   de Wit MCY, 2004, NEUROLOGY, V63, P535, DOI 10.1212/01.WNL.0000133398.11870.9A
   De Witte O, 2001, J NEUROSURG, V95, P746, DOI 10.3171/jns.2001.95.5.0746
   de Zwart PL, 2020, J NUCL MED, V61, P498, DOI 10.2967/jnumed.119.233809
   den Hollander MW, 2014, J CLIN ONCOL, V32, DOI 10.1200/jco.2014.32.15_suppl.2009
   Deuschl C, 2018, EUR J NUCL MED MOL I, V45, P593, DOI 10.1007/s00259-017-3916-9
   Dhermain FG, 2010, LANCET NEUROL, V9, P906, DOI 10.1016/S1474-4422(10)70181-2
   Di Costanzo A, 2014, RADIOL MED, V119, P616, DOI 10.1007/s11547-013-0371-y
   Dimou J, 2020, J CLIN NEUROSCI, V72, P328, DOI 10.1016/j.jocn.2019.12.021
   Dolecek TA, 2012, NEURO-ONCOLOGY, V14, pv1, DOI 10.1093/neuonc/nos218
   Dong L, 2014, INT J ONCOL, V45, P746, DOI 10.3892/ijo.2014.2459
   Elias AE, 2011, ACAD RADIOL, V18, P1101, DOI 10.1016/j.acra.2011.05.006
   Ellingson BM, 2017, J NEURO-ONCOL, V134, P495, DOI 10.1007/s11060-017-2375-2
   Ellingson BM, 2017, NEUROTHERAPEUTICS, V14, P307, DOI 10.1007/s13311-016-0507-6
   Ellingson BM, 2015, NEURO-ONCOLOGY, V17, P1188, DOI 10.1093/neuonc/nov095
   Elshafeey N, 2019, NAT COMMUN, V10, DOI 10.1038/s41467-019-11007-0
   Enslow MS, 2012, CLIN NUCL MED, V37, P854, DOI 10.1097/RLU.0b013e318262c76a
   Errante Y, 2014, INVEST RADIOL, V49, P685, DOI 10.1097/RLI.0000000000000072
   Fatterpekar GM, 2012, AM J ROENTGENOL, V198, P19, DOI 10.2214/AJR.11.7417
   Figueroa JM, 2018, J NEUROSURG, V129, P334, DOI 10.3171/2017.3.JNS162280
   Fink JR, 2012, J MAGN RESON IMAGING, V35, P56, DOI 10.1002/jmri.22801
   Fueger BJ, 2010, J NUCL MED, V51, P1532, DOI 10.2967/jnumed.110.078592
   Gahramanov S, 2013, RADIOLOGY, V266, P842, DOI 10.1148/radiol.12111472
   Gahramanov S, 2011, INT J RADIAT ONCOL, V79, P514, DOI 10.1016/j.ijrobp.2009.10.072
   Galldiks N, 2019, NEURO-ONCOL ADV, V1, DOI 10.1093/noajnl/vdz010
   Galldiks N, 2017, EXPERT REV NEUROTHER, V17, P1109, DOI 10.1080/14737175.2017.1375405
   Galldiks N, 2017, NEUROIMAGE-CLIN, V13, P386, DOI 10.1016/j.nicl.2016.12.020
   Galldiks N, 2015, NEURO-ONCOLOGY, V17, P1293, DOI 10.1093/neuonc/nov088
   Galldiks N, 2015, EUR J NUCL MED MOL I, V42, P685, DOI 10.1007/s00259-014-2959-4
   Gao FL, 2016, ONCOTARGET, V7, P71330, DOI 10.18632/oncotarget.11114
   Gao Y, 2020, JMIR MED INF, V8, DOI 10.2196/19805
   Garcia JR, 2017, REV ESP MED NUCL IMA, V36, P85, DOI 10.1016/j.remn.2016.06.002
   Gasparetto EL, 2009, RADIOLOGY, V250, P887, DOI 10.1148/radiol.2502071444
   Georgiopoulos M, 2018, J NEUROL SURG PART A, V79, P31, DOI 10.1055/s-0037-1602697
   Gerlinger M, 2012, NEW ENGL J MED, V366, P883, DOI 10.1056/NEJMoa1113205
   Gerstner ER, 2009, J NEURO-ONCOL, V94, P97, DOI 10.1007/s11060-009-9809-4
   Girardi M, 2011, J AM ACAD DERMATOL, V65, P1095, DOI 10.1016/j.jaad.2010.08.041
   Gladwish A, 2011, RADIAT ONCOL, V6, DOI 10.1186/1748-717X-6-121
   Gómez-Río M, 2008, EUR J NUCL MED MOL I, V35, P966, DOI 10.1007/s00259-007-0661-5
   Grossman R, 2005, ACTA NEUROCHIR, V147, P627, DOI 10.1007/s00701-005-0495-5
   Grosu AL, 2011, INT J RADIAT ONCOL, V81, P1049, DOI 10.1016/j.ijrobp.2010.07.002
   Gulati S, 2011, WORLD NEUROSURG, V76, P572, DOI 10.1016/j.wneu.2011.06.014
   Gulyás B, 2012, Q J NUCL MED MOL IM, V56, P173
   Haber DA, 2014, CANCER DISCOV, V4, P650, DOI 10.1158/2159-8290.CD-13-1014
   Hafeez U, 2019, NEURO-ONCOL ADV, V1, DOI 10.1093/noajnl/vdz013
   Hallal S, 2020, INT J MOL SCI, V21
   Hallal S, 2019, BRAIN TUMOR PATHOL, V36, P29, DOI 10.1007/s10014-019-00335-0
   Hanif Farina, 2017, Asian Pac J Cancer Prev, V18, P3
   Hansen M.R., 2018, J NEUROONCOL
   Harat M, 2016, RADIOTHER ONCOL, V120, P241, DOI 10.1016/j.radonc.2016.06.004
   Heidemans-Hazelaar C, 2010, J CLIN ONCOL, V28, DOI 10.1200/jco.2010.28.15_suppl.2026
   Hein PA, 2004, AM J NEURORADIOL, V25, P201
   Heper AO, 2005, SURG NEUROL, V64, P82, DOI 10.1016/j.surneu.2005.07.055
   Herrmann K, 2014, NEURO-ONCOLOGY, V16, P603, DOI 10.1093/neuonc/not166
   Horky LL, 2011, J NEURO-ONCOL, V103, P137, DOI 10.1007/s11060-010-0365-8
   Hu LS, 2009, AM J NEURORADIOL, V30, P552, DOI 10.3174/ajnr.A1377
   Hu LS, 2012, NEURO-ONCOLOGY, V14, P919, DOI 10.1093/neuonc/nos112
   Hu XT, 2011, J MAGN RESON IMAGING, V33, P296, DOI 10.1002/jmri.22432
   Huang RY, 2015, FRONT NEUROL, V6, DOI 10.3389/fneur.2015.00033
   Huang SW, 2018, ACTA PHARMACOL SIN, V39, P1405, DOI 10.1038/aps.2017.173
   Hyare H, 2017, CURR TREAT OPTION NE, V19, DOI 10.1007/s11940-017-0445-6
   da Cruz LCH, 2011, AM J NEURORADIOL, V32, P1978, DOI 10.3174/ajnr.A2397
   Ismail M, 2018, AM J NEURORADIOL, V39, P2187, DOI 10.3174/ajnr.A5858
   Ito-Yamashita T, 2013, NEUROL MED-CHIR, V53, P496
   Jacobs AH, 2005, J NUCL MED, V46, P1948
   Jahangiri A, 2012, NEUROSURG CLIN N AM, V23, P277, DOI 10.1016/j.nec.2012.01.002
   Jain R, 2007, NEUROSURGERY, V61, P778, DOI 10.1227/01.NEU.0000298906.48388.26
   Jang BS, 2018, SCI REP-UK, V8, DOI 10.1038/s41598-018-31007-2
   Jefferies S, 2007, CLIN ONCOL-UK, V19, pS33, DOI 10.1016/j.clon.2007.01.374
   Jena A, 2017, AM J NEURORADIOL, V38, P899, DOI 10.3174/ajnr.A5124
   Jovanovic M, 2017, J BUON, V22, P1061
   Kamada Kyousuke, 1997, Neurologia Medico-Chirurgica, V37, P250, DOI 10.2176/nmc.37.250
   Karsy M, 2018, J NEURO-ONCOL, V138, P123, DOI 10.1007/s11060-018-2777-9
   Karunanithi S, 2013, EUR J NUCL MED MOL I, V40, P1025, DOI 10.1007/s00259-013-2384-0
   Kazda T, 2016, NEUROIMAGE-CLIN, V11, P316, DOI 10.1016/j.nicl.2016.02.016
   Kebir S, 2020, CANCERS, V12, DOI 10.3390/cancers12113080
   Kebir S, 2017, ONCOTARGET, V8, P8294, DOI 10.18632/oncotarget.14166
   Kebir S, 2016, CLIN CANCER RES, V22, P2190, DOI 10.1158/1078-0432.CCR-15-1334
   Kertels O, 2019, CLIN NUCL MED, V44, P695, DOI 10.1097/RLU.0000000000002652
   Kim HS, 2014, RADIOLOGY, V273, P831, DOI 10.1148/radiol.14132868
   Kim YH, 2010, CLIN NEUROL NEUROSUR, V112, P758, DOI 10.1016/j.clineuro.2010.06.005
   Klekner A, 2019, J BIOTECHNOL, V298, P82, DOI 10.1016/j.jbiotec.2019.04.011
   Koch CJ, 2014, TRANSL ONCOL, V7, P752, DOI 10.1016/j.tranon.2014.10.004
   Kong DS, 2011, AM J NEURORADIOL, V32, P382, DOI 10.3174/ajnr.A2286
   Kongkham PN, 2008, CAN J NEUROL SCI, V35, P79, DOI 10.1017/S0317167100007605
   Krol I, 2018, BRIT J CANCER, V119, P487, DOI 10.1038/s41416-018-0186-7
   Kruser TJ, 2013, EXPERT REV NEUROTHER, V13, P389, DOI [10.1586/ern.13.7, 10.1586/ERN.13.7]
   KUBOTA R, 1992, J NUCL MED, V33, P1972
   Langleben DD, 2000, J NUCL MED, V41, P1861
   Larsen VA, 2013, NEURORADIOLOGY, V55, P361, DOI 10.1007/s00234-012-1127-4
   Laurent D, 2020, NEUROSURGERY, V86, P625, DOI 10.1093/neuros/nyz313
   Law I, 2019, EUR J NUCL MED MOL I, V46, P540, DOI 10.1007/s00259-018-4207-9
   Le Goff S, 2019, SCI REP-UK, V9, DOI 10.1038/s41598-019-44539-y
   Ledezma CJ, 2009, EUR J RADIOL, V71, P242, DOI 10.1016/j.ejrad.2008.04.018
   Lee WJ, 2012, ACAD RADIOL, V19, P1353, DOI 10.1016/j.acra.2012.06.011
   Lefranc M, 2014, STEREOT FUNCT NEUROS, V92, P242, DOI 10.1159/000362936
   Lersy F, 2020, J NEURORADIOLOGY, V47, P441, DOI 10.1016/j.neurad.2020.05.008
   Lewis R, 2016, EUR J SURG ONCOL, V42, pS248
   Li DL, 2012, CHINESE MED J-PEKING, V125, P91, DOI 10.3760/cma.j.issn.0366-6999.2012.01.017
   Li HY, 2016, EUR REV MED PHARMACO, V20, P3599
   Li HL, 2016, CLIN NEUROL NEUROSUR, V151, P31, DOI 10.1016/j.clineuro.2016.10.004
   Li MY, 2020, MED PHYS, V47, P1139, DOI 10.1002/mp.14003
   Lieberman F., 2017, F1000RESEARCH, P6
   Liu TR, 2018, CANCER RES, V78, P6632, DOI 10.1158/0008-5472.CAN-18-0650
   Loo HK, 2019, BIOMARK MED, V13, P161, DOI 10.2217/bmm-2018-0463
   Lu Y, 2015, WORLD NEUROSURG, V83, P261, DOI 10.1016/j.wneu.2014.07.043
   Ma B, 2016, J MAGN RESON IMAGING, V44, P456, DOI 10.1002/jmri.25159
   MacArthur KM, 2014, CANCER RES, V74, P2152, DOI 10.1158/0008-5472.CAN-13-0813
   MACDONALD DR, 1990, J CLIN ONCOL, V8, P1277, DOI 10.1200/JCO.1990.8.7.1277
   Mangla R, 2010, RADIOLOGY, V256, P575, DOI 10.1148/radiol.10091440
   Masch WR, 2016, ACAD RADIOL, V23, P569, DOI 10.1016/j.acra.2015.11.015
   Mathur M, 2020, RADIOGRAPHICS, V40, P153, DOI 10.1148/rg.2020190110
   Matsuo M, 2016, INT J RADIAT ONCOL, V96, pE102, DOI 10.1016/j.ijrobp.2016.06.849
   MATSUO M, 2011, INT J RADIAT ONCOL, V81, pS18
   Matsusue E, 2010, NEURORADIOLOGY, V52, P297, DOI 10.1007/s00234-009-0613-9
   Matuszak J, 2016, MED NUCL, V40, P129, DOI 10.1016/j.mednuc.2016.02.001
   Mehrkens JH, 2008, J NEURO-ONCOL, V88, P27, DOI 10.1007/s11060-008-9526-4
   Mercatelli N, 2017, INT REV CEL MOL BIO, V333, P269, DOI 10.1016/bs.ircmb.2017.03.002
   Mihovilovic MI, 2019, J NEUROL NEUROSUR PS, V90, P238, DOI 10.1136/jnnp-2017-317155
   Minamimoto R, 2015, PLOS ONE, V10, DOI 10.1371/journal.pone.0132515
   Miyashita M, 2008, J NEURO-ONCOL, V89, P239, DOI 10.1007/s11060-008-9621-6
   Mizobuchi Y, 2019, J MED INVESTIG, V66, P314, DOI 10.2152/jmi.66.314
   Morokoff A, 2020, J NEURO-ONCOL, V149, P391, DOI 10.1007/s11060-020-03566-w
   Müller C, 2014, SCI TRANSL MED, V6, DOI 10.1126/scitranslmed.3009095
   Mullins ME, 2005, AM J NEURORADIOL, V26, P1967
   Muzi M, 2006, J NUCL MED, V47, P1612
   Nakajima T, 2009, NEUROL MED-CHIR, V49, P394, DOI 10.2176/nmc.49.394
   Nandu H., 2018, THER ADV NEUROL DISO, P11
   Naryzhny S, 2020, BIOMEDICINES, V8, DOI 10.3390/biomedicines8070216
   Nasseri M, 2014, NEURO-ONCOLOGY, V16, P1146, DOI 10.1093/neuonc/not328
   Neal ML, 2013, CANCER RES, V73, P2976, DOI 10.1158/0008-5472.CAN-12-3588
   Nishihara Masamitsu, 2014, Surg Neurol Int, V5, pS421, DOI 10.4103/2152-7806.140211
   Oborski MJ, 2013, CLIN NUCL MED, V38, P381, DOI 10.1097/RLU.0b013e318286c148
   Osti D, 2019, CLIN CANCER RES, V25, P266, DOI 10.1158/1078-0432.CCR-18-1941
   Ostrom Quinn T, 2013, Neuro Oncol, V15 Suppl 2, pii1, DOI 10.1093/neuonc/not151
   Ostrom QT, 2015, CANCER TREAT RES, V163, P1, DOI 10.1007/978-3-319-12048-5_1
   Owen CM, 2009, J NEURO-ONCOL, V93, P139, DOI 10.1007/s11060-009-9871-y
   Ozsunar Y, 2010, ACAD RADIOL, V17, P282, DOI 10.1016/j.acra.2009.10.024
   Padma MV, 2003, J NEURO-ONCOL, V64, P227, DOI 10.1023/A:1025665820001
   Palumbo B, 2006, Q J NUCL MED MOL IM, V50, P88
   Park JE, 2015, RADIOLOGY, V275, P792, DOI 10.1148/radiol.14141414
   ParvizHamidi M, 2019, BIOTECHNOL APPL BIOC, V66, P261, DOI 10.1002/bab.1707
   Patel P, 2017, NEURO-ONCOLOGY, V19, P118, DOI 10.1093/neuonc/now148
   Pauleit D, 2005, BRAIN, V128, P678, DOI 10.1093/brain/awh399
   Piccioni David E, 2019, CNS Oncol, V8, pCNS34, DOI 10.2217/cns-2018-0015
   Plotkin M, 2004, J NEURO-ONCOL, V70, P49, DOI 10.1023/B:NEON.0000040810.77270.68
   Pöpperl G, 2004, EUR J NUCL MED MOL I, V31, P1464, DOI 10.1007/s00259-004-1590-1
   Prager AJ, 2015, AM J NEURORADIOL, V36, P877, DOI 10.3174/ajnr.A4218
   Prat R, 2010, J CLIN NEUROSCI, V17, P50, DOI 10.1016/j.jocn.2009.02.035
   Prigent-Le Jeune F, 2006, J NEURO-ONCOL, V77, P177, DOI 10.1007/s11060-005-9018-8
   Qian XH, 2016, ONCOTARGET, V7, P55377, DOI 10.18632/oncotarget.10553
   Rabinov JD, 2002, RADIOLOGY, V225, P871, DOI [10.1148/radiol.2253010997, 10.1148/radio1.225301-997]
   Rachinger W, 2005, NEUROSURGERY, V57, P505, DOI 10.1227/01.NEU.0000171642.49553.B0
   Radbruch A, 2015, NEURO-ONCOLOGY, V17, P151, DOI 10.1093/neuonc/nou129
   Rahmani R, 2020, J GERIATR ONCOL, V11, P694, DOI 10.1016/j.jgo.2019.10.019
   Rani N, 2018, CLIN NUCL MED, V43, pe74, DOI 10.1097/RLU.0000000000001943
   Raza IJ, 2020, FRONT ONCOL, V10, DOI 10.3389/fonc.2020.01191
   Reddy K, 2013, J MED IMAG RADIAT ON, V57, P349, DOI 10.1111/j.1754-9485.2012.02472.x
   Reimer C, 2017, PLOS ONE, V12, DOI 10.1371/journal.pone.0174620
   Ricci PE, 1998, AM J NEURORADIOL, V19, P407
   Ricklefs FL, 2018, SCI ADV, V4, DOI 10.1126/sciadv.aar2766
   Rowe L.S., 2018, J NEUROONCOL
   Rudie JD, 2019, RADIOLOGY, V290, P607, DOI 10.1148/radiol.2018181928
   Santra A, 2015, INDIAN J NUCL MED, V30, P1, DOI 10.4103/0972-3919.147525
   Santra A, 2012, EUR J RADIOL, V81, P508, DOI 10.1016/j.ejrad.2011.01.080
   Sareen H, 2020, CANCERS, V12, DOI 10.3390/cancers12071831
   Schiepers C, 2010, J NUCL MED, V51, P720, DOI 10.2967/jnumed.109.068361
   Schmidt K, 2019, SCI TOTAL ENVIRON, V687, P1401, DOI 10.1016/j.scitotenv.2019.07.075
   Schwartz C, 2020, WORLD NEUROSURG, V133, pE583, DOI 10.1016/j.wneu.2019.09.097
   Seeger A, 2013, ACAD RADIOL, V20, P1557, DOI 10.1016/j.acra.2013.09.003
   Seystahl K, 2016, CRIT REV ONCOL HEMAT, V99, P389, DOI 10.1016/j.critrevonc.2016.01.018
   Shankar GM, 2017, EXPERT REV MOL DIAGN, V17, P943, DOI 10.1080/14737159.2017.1374854
   Shao HL, 2012, NAT MED, V18, P1835, DOI 10.1038/nm.2994
   Shin KE, 2014, CLIN RADIOL, V69, pE264, DOI 10.1016/j.crad.2014.01.016
   Shukla G, 2017, CHIN CLIN ONCOL, V6, DOI 10.21037/cco.2017.06.28
   Siegel RL, 2021, CA-CANCER J CLIN, V71, P7, DOI [10.3322/caac.20073, 10.3322/caac.21654, 10.3322/caac.21332, 10.3322/caac.21387, 10.3322/caac.20006, 10.3322/caac.21601, 10.3322/caac.21254, 10.3322/caac.21551]
   Silantyev A.S., 2019, CELLS, V9, P8
   Simonelli M, 2020, CRIT REV ONCOL HEMAT, V146, DOI 10.1016/j.critrevonc.2020.102879
   Smith ER, 2008, CLIN CANCER RES, V14, P2378, DOI 10.1158/1078-0432.CCR-07-1253
   Smith EA, 2009, AM J ROENTGENOL, V192, pW45, DOI 10.2214/AJR.07.3934
   Smith JS, 2005, J NEURO-ONCOL, V73, P173, DOI 10.1007/s11060-004-4208-3
   Soike MH, 2018, NEURORADIOLOGY, V60, P1043, DOI 10.1007/s00234-018-2060-y
   Song YS, 2013, KOREAN J RADIOL, V14, P662
   Spence AM, 2009, MOL IMAGING BIOL, V11, P343, DOI 10.1007/s11307-009-0215-2
   Stupp R, 2005, NEW ENGL J MED, V352, P987, DOI 10.1056/NEJMoa043330
   Stupp R, 2009, LANCET ONCOL, V10, P459, DOI 10.1016/S1470-2045(09)70025-7
   Sugahara T, 1999, JMRI-J MAGN RESON IM, V9, P53, DOI 10.1002/(SICI)1522-2586(199901)9:1<53::AID-JMRI7>3.0.CO;2-2
   Suh CH, 2013, AM J NEURORADIOL, V34, P2278, DOI 10.3174/ajnr.A3634
   Sullivan JP, 2014, CANCER DISCOV, V4, P1299, DOI 10.1158/2159-8290.CD-14-0471
   Sundgren PC, 2006, MAGN RESON IMAGING, V24, P1131, DOI 10.1016/j.mri.2006.07.008
   Swellam M, 2019, J NEURO-ONCOL, V144, P545, DOI 10.1007/s11060-019-03256-2
   Taal W, 2008, CANCER, V113, P405, DOI 10.1002/cncr.23562
   Tabibkhooei A, 2020, CLIN NEUROL NEUROSUR, V190, DOI 10.1016/j.clineuro.2019.105652
   Tamimi AF, 2017, GLIOBLASTOMA, P143, DOI 10.15586/codon.glioblastoma.2017.ch8
   Terakawa Y, 2008, J NUCL MED, V49, P694, DOI 10.2967/jnumed.107.048082
   Thomas AA, 2015, J NEURO-ONCOL, V125, P183, DOI 10.1007/s11060-015-1893-z
   Thust SC, 2018, EUR RADIOL, V28, P3306, DOI 10.1007/s00330-018-5314-5
   Thust S.C., 2018, J MAGN RESON IMAGING
   Tie J, 2008, J CLIN NEUROSCI, V15, P1327, DOI 10.1016/j.jocn.2007.12.008
   Tran Diem Kieu Thi, 2013, Surg Neurol Int, V4, pS129, DOI 10.4103/2152-7806.110661
   Tripathi M, 2012, CLIN NUCL MED, V37, P158, DOI 10.1097/RLU.0b013e318238f51a
   Tsien C, 2010, J CLIN ONCOL, V28, P2293, DOI 10.1200/JCO.2009.25.3971
   Tsuyuguchi N, 2004, ANN NUCL MED, V18, P291, DOI 10.1007/BF02984466
   Tykocki T, 2018, J CLIN NEUROSCI, V54, P7, DOI 10.1016/j.jocn.2018.05.002
   Ullrich R, 2008, CLIN CANCER RES, V14, P2049, DOI 10.1158/1078-0432.CCR-07-1553
   van Dijken BRJ, 2017, EUR RADIOL, V27, P4129, DOI 10.1007/s00330-017-4789-9
   Van Laere K, 2005, EUR J NUCL MED MOL I, V32, P39, DOI 10.1007/s00259-004-1564-3
   Van Mieghem E, 2013, EUR J NEUROL, V20, P1335, DOI 10.1111/ene.12192
   van Schaijik B, 2019, J CLIN NEUROSCI, V61, P5, DOI 10.1016/j.jocn.2018.12.019
   Varallyay CG, 2009, J CEREBR BLOOD F MET, V29, P853, DOI 10.1038/jcbfm.2008.162
   Verma G, 2019, NMR BIOMED, V32, DOI 10.1002/nbm.4042
   Verma R, 2008, ACAD RADIOL, V15, P966, DOI 10.1016/j.acra.2008.01.029
   Vos MJ, 2007, NUCL MED COMMUN, V28, P431, DOI 10.1097/MNM.0b013e328155d131
   Walker DT, 2020, RADIOLOGY, V296, P312, DOI 10.1148/radiol.2020192855
   Wang S, 2016, AM J NEURORADIOL, V37, P28, DOI 10.3174/ajnr.A4474
   Wardak M, 2011, CLIN CANCER RES, V17, P6553, DOI 10.1158/1078-0432.CCR-10-3290
   Wen PY, 2017, J CLIN ONCOL, V35, P2439, DOI 10.1200/JCO.2017.72.7511
   Wen PY, 2010, J CLIN ONCOL, V28, P1963, DOI 10.1200/JCO.2009.26.3541
   Werner JM, 2019, EUR J NUCL MED MOL I, V46, P1889, DOI 10.1007/s00259-019-04384-7
   Weybright P, 2005, AM J ROENTGENOL, V185, P1471, DOI 10.2214/AJR.04.0933
   Whitehead CA, 2020, CRIT REV CL LAB SCI, V57, P227, DOI 10.1080/10408363.2019.1700208
   Wick W, 2016, NEURO-ONCOLOGY, V18, P1434, DOI 10.1093/neuonc/now091
   Witthayanuwat Supapan, 2018, Asian Pac J Cancer Prev, V19, P2613
   Woodworth GF, 2006, J NEUROSURG, V104, P233, DOI 10.3171/jns.2006.104.2.233
   Xu JL, 2010, NEURORADIOLOGY, V52, P1193, DOI 10.1007/s00234-010-0731-4
   Yamasaki F, 2005, RADIOLOGY, V235, P985, DOI 10.1148/radiol.2353031338
   Yasid H, 2019, WORLD NEUROSURG, V123, pE450, DOI 10.1016/j.wneu.2018.11.187
   Yekula A, 2020, ADV BIOSYST, V4, DOI 10.1002/adbi.202000029
   Yekula A, 2020, J EXTRACELL VESICLES, V9, DOI 10.1080/20013078.2019.1689784
   Yin JX, 2019, EBIOMEDICINE, V42, P238, DOI 10.1016/j.ebiom.2019.03.016
   Yoo RE, 2016, MAGN RESON MED SCI, V15, P165, DOI 10.2463/mrms.rev.2015-0053
   Yoon RG, 2017, EUR RADIOL, V27, P255, DOI 10.1007/s00330-016-4346-y
   Young RJ, 2011, NEUROLOGY, V76, P1918, DOI 10.1212/WNL.0b013e31821d74e7
   Young RJ, 2013, CLIN IMAG, V37, P41, DOI 10.1016/j.clinimag.2012.02.016
   Yu J, 2018, WORLD NEUROSURG, V114, pE1211, DOI 10.1016/j.wneu.2018.03.179
   Yun TJ, 2015, RADIOLOGY, V274, P830, DOI 10.1148/radiol.14132632
   Zachariah MA, 2018, NEURO-ONCOLOGY, V20, P1155, DOI 10.1093/neuonc/noy074
   Zaki HS, 2004, ACTA NEUROCHIR, V146, P841, DOI 10.1007/s00701-004-0282-8
   Zeng QS, 2007, INT J RADIAT ONCOL, V68, P151, DOI 10.1016/j.ijrobp.2006.12.001
   Zhang H, 2015, J CLIN NEUROSCI, V22, P229, DOI 10.1016/j.jocn.2014.06.102
   Zhang H, 2014, EUR J RADIOL, V83, P2181, DOI 10.1016/j.ejrad.2014.09.018
   Zhang J, 2016, COMPUT BIOL MED, V73, P94, DOI 10.1016/j.compbiomed.2016.03.027
   Zhao ZY, 2020, JPN J CLIN ONCOL, V50, P325, DOI 10.1093/jjco/hyz156
   Zikou A, 2018, CONTRAST MEDIA MOL I, DOI 10.1155/2018/6828396
NR 305
TC 24
Z9 24
U1 1
U2 8
PU ELSEVIER SCIENCE INC
PI NEW YORK
PA STE 800, 230 PARK AVE, NEW YORK, NY 10169 USA
SN 1040-8428
EI 1879-0461
J9 CRIT REV ONCOL HEMAT
JI Crit. Rev. Oncol./Hematol.
PD 2021 MAR
PY 2021
VL 159
AR 103230
DI 10.1016/j.critrevonc.2021.103230
EA FEB 2021
PG 20
WC Oncology; Hematology
WE Science Citation Index Expanded (SCI-EXPANDED)
SC Oncology; Hematology
GA QR7CJ
UT WOS:000625372500011
PM 33515701
OA hybrid, Green Published
DA 2024-03-10
ER

PT J
AU Venkatesh, T
   Shetty, A
   Chakraborti, S
   Suresh, PS
AF Venkatesh, Thejaswini
   Shetty, Abhishek
   Chakraborti, Shrijeet
   Suresh, Padmanaban S.
TI PTPH1 immunohistochemical expression and promoter methylation in breast
   cancer patients from India: A retrospective study
SO JOURNAL OF CELLULAR PHYSIOLOGY
LA English
DT Article
DE breast cancer; epigenetics; PTPH1
ID PROTEIN-TYROSINE PHOSPHATASES; CELL-PROLIFERATION; ESTROGEN-RECEPTOR;
   PTPN3; GROWTH; METASTASIS; MIGRATION; EGFR
AB Protein Tyrosine Phosphatase H1/Protein Tyrosine Phosphatase Non receptor Type 3 (PTPH1/PTPN3) is upregulated and/or mutated in glioma, ovarian, gastric, and colorectal cancers. Previous studies have documented that PTPH1-associated breast cancers exhibit enhanced sensitivity to tamoxifen and tyrosine kinase inhibitors through dephosphorylation of ER and epidermal growth factor receptor, respectively. Owing to the key role that PTPH1 plays as a biomarker in predicting the response of chemotherapeutic drugs and lack of studies on Indian breast cancer patients, the present study investigated PTPH1 protein expression and its relationship to clinical features, ER/PR/HER2/neu statuses, and methylation of promoter in breast cancer tissues (n = 67) among Indian population by immunohistochemistry and methylation specific polymerase chain reaction. PTPH1 expression was upregulated in 58.21% (39/67) and downregulated in the rest of tumor specimens, and it correlated with ER, PR, and HER2/neu statuses with p values of <0.0001, 0.0113, and 0.0448, respectively. Additionally, we found that the 2 kb region upstream of PTPH1 gene harbored CpG sites within, and was ubiquitously methylated in breast cancer (n = 13), colon cancer tissue (n = 1), uterine cancer tissue (n = 1), normal breast tissue (n = 1) in addition to Hela and MCF7 cell lines. In conclusion, our data showed a strong correlation of the PTPH1 status with the ER and ubiquitous nature of PTPH1 promoter methylation at specific CpG sites irrespective of cancer types and protein expression. Our findings underscore the clinical relevance of PTPH1 expression in Indian patients and warrant additional studies to explore the importance of ubiquitously methylated promoter at specific CpG sites in upstream of the PTPH1 gene.
C1 [Venkatesh, Thejaswini] Cent Univ Kerala, Dept Biochem & Mol Biol, Paddanakkad Campus, Kasargod, Kerala, India.
   [Shetty, Abhishek] Mangalore Univ, Dept Biosci, Mangalore, Karnataka, India.
   [Chakraborti, Shrijeet] Kasturba Med Coll & Hosp, Dept Pathol, Mangalore, Karnataka, India.
   [Suresh, Padmanaban S.] Natl Inst Technol, Sch Biotechnol, Calicut 673601, Kerala, India.
C3 Central University of Kerala; Mangalore University; Manipal Academy of
   Higher Education (MAHE); Kasturba Medical College, Mangalore; National
   Institute of Technology (NIT System); National Institute of Technology
   Calicut
RP Suresh, PS (通讯作者)，Natl Inst Technol, Sch Biotechnol, Calicut 673601, Kerala, India.
EM surepadman@gmail.com
RI Venkatesh, Thejaswini/ABC-4002-2021; P.S, Suresh/AAX-9666-2020
OI Venkatesh, Thejaswini/0000-0002-5831-9255; , suresh/0000-0002-6126-2974
FU University Grants Commission, New Delhi Start up grant
FX University Grants Commission, New Delhi Start up grant
CR Allred DC, 1998, MODERN PATHOL, V11, P155
   Alonso A, 2016, FEBS J, V283, P1404, DOI 10.1111/febs.13600
   Boidot R, 2010, ONCOGENE, V29, P2577, DOI 10.1038/onc.2009.525
   Du Y, 2015, CHIN J CANCER, V34, P61, DOI 10.5732/cjc.014.10146
   Dziadziuszko R, 2012, J THORAC ONCOL, V7, P340, DOI 10.1097/JTO.0b013e318240ca0d
   Gao Q, 2014, GASTROENTEROLOGY, V146, P1397, DOI 10.1053/j.gastro.2014.01.062
   Hou SW, 2010, CANCER RES, V70, P2901, DOI 10.1158/0008-5472.CAN-09-3229
   Jiao F, 2014, PLOS ONE, V9, DOI 10.1371/journal.pone.0092190
   Jin K, 2010, BREAST CANCER RES, V12, DOI 10.1186/bcr2600
   Jing M, 2007, J VIROL, V81, P2231, DOI 10.1128/JVI.01979-06
   Li MY, 2015, ONCOGENE, V34, P3791, DOI 10.1038/onc.2014.312
   Li SQ, 2016, SCI REP-UK, V6, DOI 10.1038/srep36873
   Ma S, 2015, ONCOTARGET, V6, P13320, DOI 10.18632/oncotarget.3645
   Malhotra GK, 2010, CANCER BIOL THER, V10, P955, DOI 10.4161/cbt.10.10.13879
   Mancini D, 1997, AM J HUM GENET, V61, P80, DOI 10.1086/513898
   Mehrotra J, 2004, CLIN CANCER RES, V10, P3104, DOI 10.1158/1078-0432.CCR-03-0118
   Muchardt C, 2001, ONCOGENE, V20, P3067, DOI 10.1038/sj.onc.1204331
   Nunes-Xavier CE, 2013, BBA-REV CANCER, V1836, P211, DOI 10.1016/j.bbcan.2013.06.001
   OTTENHOFFKALFF AE, 1995, BREAST CANCER RES TR, V33, P245, DOI 10.1007/BF00665949
   Robertson KD, 2000, CARCINOGENESIS, V21, P461, DOI 10.1093/carcin/21.3.461
   Shavers VL, 2003, CANCER-AM CANCER SOC, V97, P134, DOI 10.1002/cncr.11051
   Shi ZH, 2016, EUR REV MED PHARMACO, V20, P3777
   Suresh PS, 2014, MOL CANCER THER, V13, P230, DOI 10.1158/1535-7163.MCT-13-0610
   Tabernero L, 2008, FEBS J, V275, P867, DOI 10.1111/j.1742-4658.2008.06251.x
   Tonks NK, 2013, FEBS J, V280, P346, DOI 10.1111/febs.12077
   Venkatesh T, 2013, PLOS ONE, V8, DOI 10.1371/journal.pone.0054643
   Walker RA, 2008, J CLIN PATHOL, V61, P689, DOI 10.1136/jcp.2006.041830
   Wolff AC, 2014, ARCH PATHOL LAB MED, V138, P241, DOI 10.5858/arpa.2013-0953-SA
   Wu CW, 2006, ANTICANCER RES, V26, P1643
   YANG Q, 1991, P NATL ACAD SCI USA, V88, P5949, DOI 10.1073/pnas.88.14.5949
   Zhi HY, 2011, ONCOGENE, V30, P1706, DOI 10.1038/onc.2010.543
NR 31
TC 2
Z9 2
U1 0
U2 22
PU WILEY
PI HOBOKEN
PA 111 RIVER ST, HOBOKEN 07030-5774, NJ USA
SN 0021-9541
EI 1097-4652
J9 J CELL PHYSIOL
JI J. Cell. Physiol.
PD FEB
PY 2019
VL 234
IS 2
BP 1071
EP 1079
DI 10.1002/jcp.27211
PG 9
WC Cell Biology; Physiology
WE Science Citation Index Expanded (SCI-EXPANDED)
SC Cell Biology; Physiology
GA HA9HQ
UT WOS:000450611300009
PM 30189107
DA 2024-03-10
ER

PT J
AU Wang, J
   Ren, J
   Liu, JF
   Zhang, LY
   Yuan, QH
   Dong, B
AF Wang, Jie
   Ren, Jie
   Liu, Jifeng
   Zhang, Linyun
   Yuan, Qihang
   Dong, Bin
TI Identification and verification of the ferroptosis- and
   pyroptosis-associated prognostic signature for low-grade glioma
SO BOSNIAN JOURNAL OF BASIC MEDICAL SCIENCES
LA English
DT Article
DE Ferroptosis; pyroptosis; prognostic signature; immunotherapy; low-grade
   glioma
ID EXPRESSION; SP1; CANCER; DIFFERENTIATION; ACTIVATION; CASPASE-6; SUBSET;
   INNATE; TUMORS; CELLS
AB Accumulating evidence reveals that ferroptosis and pyroptosis play pivotal roles in tumorigenesis of low-grade glioma (LGG). In this research, we aimed to classify molecular subtypes and further identify and verify a novel multigene signature in LGG on the basis of ferroptosis-and pyroptosis-related genes (FPRGs). Raw sequencing data and corresponding clinical data of LGG samples retrieved from The Cancer Genome Atlas and Chinese Glioma Genome Atlas databases were obtained for the training and validation datasets. Non-negative matrix factorization (NMF) clustering defined by FPRGs associated with prognosis was performed to classify molecular subtypes of LGG patients. Least absolute shrinkage and selection operator-support vector machine-random forest analysis was carried out to develop a FPRG signature to predict the survival and benefit of immunotherapy of LGG patients. NMF clustering defined by FPRGs with prognostic values acted to categorize LGG patients into two molecular subtypes with different prognosis, clinical traits, and immune microenvironments. A six-FPRG prognostic signa-ture was constructed, accompanied by the optimal p-value. The AUC values of our signature exhibited great prognostic performances. Our signature was superior to other four well-recognized signatures in predicting the survival probability of LGG patients. Immune characteristics, tumor mutation profile, tumor stemness indices, MGMT methylation, and immunotherapy response biomarkers showed significant differ-ences between high-and low-risk populations. Finally, a nomogram was created for quantitative prediction of the survival probability of LGG patients, with the AUC values of the nomogram being 0.916, 0.888, and 0.836 for 1-, 3-, and 5-year survival, sequentially. Overall, the FPRG signature may function as an effective indicator for the prognosis prediction and immunotherapy response of LGG patients.
C1 [Wang, Jie; Zhang, Linyun; Dong, Bin] Dalian Med Univ, Dept Neurosurg, Affiliated Hosp 1, Dalian, Liaoning, Peoples R China.
   [Ren, Jie] Dalian Med Univ, Dept Oncol, Affiliated Hosp 1, Dalian, Liaoning, Peoples R China.
   [Liu, Jifeng; Yuan, Qihang] Dalian Med Univ, Dept Gen Surg, Affiliated Hosp 1, Dalian, Liaoning, Peoples R China.
   [Dong, Bin] Dalian Med Univ, Dept Neurosurg, Affiliated Hosp 1, 222 Zhongshan Rd, Dalian 116014, Liaoning, Peoples R China.
   [Yuan, Qihang] Dalian Med Univ, Dept Gen Surg, Affiliated Hosp 1, 222 Zhongshan Rd, Dalian 116014, Liaoning, Peoples R China.
C3 Dalian Medical University; Dalian Medical University; Dalian Medical
   University; Dalian Medical University; Dalian Medical University
RP Dong, B (通讯作者)，Dalian Med Univ, Dept Neurosurg, Affiliated Hosp 1, 222 Zhongshan Rd, Dalian 116014, Liaoning, Peoples R China.; Yuan, QH (通讯作者)，Dalian Med Univ, Dept Gen Surg, Affiliated Hosp 1, 222 Zhongshan Rd, Dalian 116014, Liaoning, Peoples R China.
EM qihangdy@163.com; stocktondb@163.com
RI Yuan, Qihang/HPC-4833-2023; LIU, JIFENG/GVT-1807-2022
OI LIU, JIFENG/0000-0001-9843-1201; Yuan, Qihang/0000-0001-7516-7620; Dong,
   Bin/0000-0002-0349-446X; Zhang, Linyun/0000-0002-6665-0634
FU National Natural Science Foundation of China [81672968]
FX Funding: The research was conducted with support from the National
   Natural Science Foundation of China (No. 81672968) .
CR Angelova M, 2018, CELL, V175, P751, DOI 10.1016/j.cell.2018.09.018
   Banchereau J, 2009, ANN NY ACAD SCI, V1174, P24, DOI 10.1111/j.1749-6632.2009.04999.x
   Belli C, 2018, CANCER TREAT REV, V65, P22, DOI 10.1016/j.ctrv.2018.02.004
   Brady JJ, 2016, CANCER CELL, V29, P697, DOI 10.1016/j.ccell.2016.03.003
   Brat DJ, 2015, NEW ENGL J MED, V372, P2481, DOI 10.1056/NEJMoa1402121
   Chan TA, 2019, ANN ONCOL, V30, P44, DOI 10.1093/annonc/mdy495
   Chang SH, 2014, CURR OPIN HEMATOL, V21, P235, DOI 10.1097/MOH.0000000000000040
   Chen X, 2019, NAT CELL BIOL, V21, P978, DOI 10.1038/s41556-019-0361-y
   Cheng J, 2020, ONCOL REP, V43, P147, DOI 10.3892/or.2019.7419
   Crotty S, 2014, IMMUNITY, V41, P529, DOI 10.1016/j.immuni.2014.10.004
   D'Arcy MS, 2019, CELL BIOL INT, V43, P582, DOI 10.1002/cbin.11137
   Darvin P, 2018, EXP MOL MED, V50, DOI 10.1038/s12276-018-0191-1
   Dixon SJ, 2012, CELL, V149, P1060, DOI 10.1016/j.cell.2012.03.042
   Esteller M, 1999, CANCER RES, V59, P793
   Fu JX, 2020, GENOME MED, V12, DOI 10.1186/s13073-020-0721-z
   Gajewski TF, 2013, NAT IMMUNOL, V14, P1014, DOI 10.1038/ni.2703
   Gu-Trantien C, 2013, J CLIN INVEST, V123, P2873, DOI 10.1172/JCI67428
   Guan HY, 2012, INT J CANCER, V130, P593, DOI 10.1002/ijc.26049
   Hsu TI, 2012, ONCOGENE, V31, P3973, DOI 10.1038/onc.2011.568
   Jiang NY, 2008, CANCER EPIDEM BIOMAR, V17, P1648, DOI 10.1158/1055-9965.EPI-07-2791
   Jiang T, 2016, CANCER LETT, V375, P263, DOI 10.1016/j.canlet.2016.01.024
   Lebre MC, 2009, HUM IMMUNOL, V70, P321, DOI 10.1016/j.humimm.2009.02.006
   Lei X, 2020, CANCER LETT, V470, P126, DOI 10.1016/j.canlet.2019.11.009
   Li KX, 2020, AM J CANCER RES, V10, P2480
   Li R, 2020, ONCOL REP, V44, P2325, DOI 10.3892/or.2020.7803
   Lim AR, 2020, ELIFE, V9, DOI 10.7554/eLife.55185
   Liu B, 2021, FRONT ONCOL, V11, DOI 10.3389/fonc.2021.629333
   Liu XY, 2012, ACTA NEUROPATHOL, V124, P615, DOI 10.1007/s00401-012-1031-3
   Louis DN, 2016, ACTA NEUROPATHOL, V131, P803, DOI 10.1007/s00401-016-1545-1
   Malta TM, 2018, CELL, V173, P338, DOI 10.1016/j.cell.2018.03.034
   Mantovani A, 2002, TRENDS IMMUNOL, V23, P549, DOI 10.1016/S1471-4906(02)02302-5
   Mao M, 2021, CANCER MED-US, V10, P728, DOI 10.1002/cam4.3640
   Mazzoccoli G, 2012, J CANCER RES CLIN, V138, P501, DOI 10.1007/s00432-011-1126-6
   Mitchell D, 2018, J NEUROIMMUNOL, V322, P63, DOI 10.1016/j.jneuroim.2018.06.012
   Mlecnik B, 2016, SCI TRANSL MED, V8, DOI 10.1126/scitranslmed.aad6352
   Najafi M, 2019, J CELL BIOCHEM, V120, P2756, DOI 10.1002/jcb.27646
   Obst R, 2005, J EXP MED, V201, P1555, DOI 10.1084/jem.20042521
   Rahma OE, 2019, CLIN CANCER RES, V25, P5449, DOI 10.1158/1078-0432.CCR-18-1543
   SALVATI M, 1991, CANCER, V67, P392, DOI 10.1002/1097-0142(19910115)67:2<392::AID-CNCR2820670213>3.0.CO;2-V
   Sarvaria A, 2017, CELL MOL IMMUNOL, V14, P662, DOI 10.1038/cmi.2017.35
   Shi JJ, 2017, TRENDS BIOCHEM SCI, V42, P245, DOI 10.1016/j.tibs.2016.10.004
   Song MM, 2020, CANCER MED-US, V9, P2030, DOI 10.1002/cam4.2890
   Strasser A, 2020, MOL CELL, V78, P1045, DOI 10.1016/j.molcel.2020.05.014
   Tanaka A, 2019, EUR J IMMUNOL, V49, P1140, DOI 10.1002/eji.201847659
   Tanaka S, 2001, Brain Tumor Pathol, V18, P131, DOI 10.1007/BF02479426
   Tanaka S, 2003, INT J CANCER, V103, P67, DOI 10.1002/ijc.10757
   Thorsson V., 2018, IMMUNITY, V48, P14, DOI [10.1016/j.immuni.2018.03.023, 10.1016/j.immuni.2021.01, DOI 10.1016/j.immuni.2018.03.023]
   Ulanovskaya OA, 2013, NAT CHEM BIOL, V9, P300, DOI [10.1038/NCHEMBIO.1204, 10.1038/nchembio.1204]
   Wan RJ, 2021, CNS NEUROSCI THER, V27, P973, DOI 10.1111/cns.13654
   Wang M, 2019, CELL DEATH DIFFER, V26, P2329, DOI 10.1038/s41418-019-0304-y
   Watanabe C, 2008, J IMMUNOL, V181, P6810, DOI 10.4049/jimmunol.181.10.6810
   Watt WC, 2017, SEMIN IMMUNOPATHOL, V39, P245, DOI 10.1007/s00281-016-0596-7
   Wu MW, 2019, FRONT ONCOL, V9, DOI 10.3389/fonc.2019.00996
   Xue B, 2017, CAN J GASTROENTEROL, V2017, DOI 10.1155/2017/3057268
   Yao JC, 2004, CLIN CANCER RES, V10, P4109, DOI 10.1158/1078-0432.CCR-03-0628
   Youssef G, 2020, CURR NEUROL NEUROSCI, V20, DOI 10.1007/s11910-020-01040-8
   Yu W, 2020, FRONT ONCOL, V9, DOI 10.3389/fonc.2019.01547
   Zheng M, 2020, CELL, V181, P674, DOI 10.1016/j.cell.2020.03.040
   Zheng Y, 2021, J CELL MOL MED, V25, P3080, DOI 10.1111/jcmm.16368
NR 59
TC 19
Z9 19
U1 2
U2 11
PU ASSOC BASIC MEDICAL SCI FEDERATION BOSNIA & HERZEGOVINA SARAJEVO
PI CEKALUSA
PA UNIV SARAJEVO, MEDICAL FAC, CEKALUSA, SARAJEVO 90, BOSNIA & HERCEG
SN 1512-8601
EI 1840-4812
J9 BOSNIAN J BASIC MED
JI Bosnian J. Basic Med. Sci.
PY 2022
VL 22
IS 5
BP 728
EP 750
DI 10.17305/bjbms.2021.6888
PG 23
WC Medicine, Research & Experimental
WE Science Citation Index Expanded (SCI-EXPANDED)
SC Research & Experimental Medicine
GA 5E9YZ
UT WOS:000865980200008
PM 35276059
OA gold, Green Published
DA 2024-03-10
ER

PT J
AU Asuthkar, S
   Velpula, KK
   Chetty, C
   Gorantla, B
   Rao, JS
AF Asuthkar, Swapna
   Velpula, Kiran Kumar
   Chetty, Chandramu
   Gorantla, Bharathi
   Rao, Jasti S.
TI Epigenetic Regulation of miRNA-211 by MMP-9 Governs Glioma Cell
   Apoptosis, Chemosensitivity and Radiosensitivity
SO ONCOTARGET
LA English
DT Article
DE Matrix metalloproteinase-9 (MMP-9); microRNA-211 (miR-211); Cancer Stem
   Cells (CSC); Ionizing radiation (IR); Temozolomide (Tem)
ID PLASMINOGEN-ACTIVATOR RECEPTOR; CANCER STEM-CELLS; TUMOR-GROWTH;
   GENE-EXPRESSION; DOWN-REGULATION; TGF-BETA; MATRIX METALLOPROTEINASES;
   MULTIDRUG-RESISTANCE; P-GLYCOPROTEIN; MATRIX-METALLOPROTEINASE-9
AB Glioblastoma multiforme (GBM) is the most aggressive brain cancer, and to date, no curative treatment has been developed. In this study, we report that miR-211, a microRNA predicted to target MMP-9, is suppressed in grade IV GBM specimens. Furthermore, we found that miR-211 suppression in GBM involves aberrant methylation-mediated epigenetic silencing of the miR-211 promoter. Indeed, we observed a highly significant inverse correlation between miR-211 expression and MMP-9 protein levels, which is indicative of post-transcriptional control of gene expression. Additionally, shRNA specific for MMP-9 (pM) promoted miR-211 expression via demethylation of miR-211 promoter-associated CpG islands (-140 to +56). In independent experiments, we confirmed that miR-211 overexpression and pM treatments led to the activation of the intrinsic mitochondrial/Caspase-9/3-mediated apoptotic pathway in both glioma cells and cancer stem cells (CSC). We also investigated whether miR-211 is involved in the regulation of MMP-9 and thus plays a functional role in GBM. We found an acute inhibitory effect of miR-211 on glioma cell invasion and migration via suppression of MMP-9. Given the insensitivity of some GBMs to radiation and chemotherapy (temozolomide) along with the hypothesis that glioma CSC cause resistance to therapy, our study indicates that miR-211 or pM in combination with ionizing radiation (IR) and temozolomide significantly induces apoptosis and DNA fragmentation. Of note, miR-211- and pM-treated CSC demonstrated increased drug retention capacity, as observed by MDR1/P-gp mediated-Rhodamine 123 drug efflux activity assay. These results suggest that either rescuing miR-211 expression or downregulation of MMP-9 may have a new therapeutic application for GBM patients in the future.
C1 [Asuthkar, Swapna; Velpula, Kiran Kumar; Chetty, Chandramu; Gorantla, Bharathi; Rao, Jasti S.] Univ Illinois, Dept Canc Biol, Coll Med Peoria, Peoria, IL USA.
   [Asuthkar, Swapna; Velpula, Kiran Kumar; Chetty, Chandramu; Gorantla, Bharathi; Rao, Jasti S.] Univ Illinois, Dept Pharmacol, Coll Med Peoria, Peoria, IL USA.
   [Rao, Jasti S.] Univ Illinois, Dept Neurosurg, Coll Med Peoria, Peoria, IL USA.
C3 University of Illinois System; University of Illinois Peoria; University
   of Illinois System; University of Illinois Peoria; University of
   Illinois System; University of Illinois Peoria
RP Rao, JS (通讯作者)，Univ Illinois, Dept Canc Biol, Coll Med Peoria, Peoria, IL USA.
EM jsrao@uic.edu
RI Velpula, Kiran/AID-6496-2022
OI Velpula, Kiran/0000-0001-8947-5958
FU National Institutes of Neurological Disorders and Stroke [NS047699]
FX We thank Debbie McCollum for manuscript preparation, Diana Meister and
   Sushma Jasti for manuscript review. This research was funded by National
   Institutes of Neurological Disorders and Stroke, NS047699 to Jasti S.
   Rao.
CR Abe T, 1998, J NEURO-ONCOL, V40, P11, DOI 10.1023/A:1005954406809
   Ambros V, 2004, NATURE, V431, P350, DOI 10.1038/nature02871
   Angelastro JM, 2010, MOL CANCER RES, V8, P1105, DOI 10.1158/1541-7786.MCR-09-0383
   Asuthkar S, 2012, J BIOL CHEM, V287, P20576, DOI 10.1074/jbc.M112.348888
   Asuthkar S, 2011, NEURO-ONCOLOGY, V13, P1059, DOI 10.1093/neuonc/nor109
   Bagci EZ, 2006, BIOPHYS J, V90, P1546, DOI 10.1529/biophysj.105.068122
   Bao SD, 2006, NATURE, V444, P756, DOI 10.1038/nature05236
   Barker HE, 2011, CANCER RES, V71, P1561, DOI 10.1158/0008-5472.CAN-10-2868
   Bartel DP, 2004, CELL, V116, P281, DOI 10.1016/S0092-8674(04)00045-5
   Baylin SB, 2006, NAT REV CANCER, V6, P107, DOI 10.1038/nrc1799
   Baylin Stephen B, 2005, Nat Clin Pract Oncol, V2 Suppl 1, pS4, DOI 10.1038/ncponc0354
   BRADLEY G, 1994, CANCER METAST REV, V13, P223, DOI 10.1007/BF00689638
   Calin GA, 2004, P NATL ACAD SCI USA, V101, P2999, DOI 10.1073/pnas.0307323101
   Calin GA, 2004, P NATL ACAD SCI USA, V101, P11755, DOI 10.1073/pnas.0404432101
   Cheng JCH, 2006, ONCOGENE, V25, P7009, DOI 10.1038/sj.onc.1209706
   Chetty C, 2010, MOL CANCER THER, V9, P2605, DOI 10.1158/1535-7163.MCT-10-0245
   Chim CS, 2004, BLOOD, V103, P4630, DOI 10.1182/blood-2003-06-2007
   Egeblad M, 2002, NAT REV CANCER, V2, P161, DOI 10.1038/nrc745
   Elmore S, 2007, TOXICOL PATHOL, V35, P495, DOI 10.1080/01926230701320337
   Esquela-Kerscher A, 2006, NAT REV CANCER, V6, P259, DOI 10.1038/nrc1840
   Eyler CE, 2008, J CLIN ONCOL, V26, P2839, DOI 10.1200/JCO.2007.15.1829
   Feinberg AP, 2007, NATURE, V447, P433, DOI 10.1038/nature05919
   Folgueras AR, 2004, INT J DEV BIOL, V48, P411, DOI 10.1387/ijdb.041811af
   Ganji PCN, 2011, MOL CANCER RES, V9, P51, DOI 10.1158/1541-7786.MCR-10-0399
   Gogineni VR, 2009, INT J ONCOL, V34, P209, DOI 10.3892/ijo_00000143
   Goll MG, 2005, ANNU REV BIOCHEM, V74, P481, DOI 10.1146/annurev.biochem.74.010904.153721
   Gondi CS, 2008, INT J ONCOL, V33, P783, DOI 10.3892/ijo_00000065
   Griffiths-Jones S, 2004, NUCLEIC ACIDS RES, V32, pD109, DOI 10.1093/nar/gkh023
   Hu HL, 2011, J MOL CELL BIOL, V3, P151, DOI 10.1093/jmcb/mjq042
   Hummel R, 2010, EUR J CANCER, V46, P298, DOI 10.1016/j.ejca.2009.10.027
   Hwang HW, 2006, BRIT J CANCER, V94, P776, DOI 10.1038/sj.bjc.6603023
   Jimenez RE, 2000, ANN SURG, V231, P644, DOI 10.1097/00000658-200005000-00004
   John B, 2004, PLOS BIOL, V2, P1862, DOI 10.1371/journal.pbio.0020363
   Jordan MA, 1998, CURR OPIN CELL BIOL, V10, P123, DOI 10.1016/S0955-0674(98)80095-1
   Jovanovic M, 2006, ONCOGENE, V25, P6176, DOI 10.1038/sj.onc.1209912
   Kao SJ, 2012, TOXICOL APPL PHARM, V261, P105, DOI 10.1016/j.taap.2012.03.020
   Kargiotis O, 2008, INT J ONCOL, V33, P937, DOI 10.3892/ijo_00000081
   Kent OA, 2006, ONCOGENE, V25, P6188, DOI 10.1038/sj.onc.1209913
   Kloosterman WP, 2006, NAT METHODS, V3, P27, DOI 10.1038/NMETH843
   Lakka SS, 2005, J BIOL CHEM, V280, P21882, DOI 10.1074/jbc.M408520200
   Lakka SS, 2004, ONCOGENE, V23, P4681, DOI 10.1038/sj.onc.1207616
   Lakka SS, 2002, ONCOGENE, V21, P8011, DOI 10.1038/sj.onc.1205894
   Lakomy R, 2011, CANCER SCI, V102, P2186, DOI 10.1111/j.1349-7006.2011.02092.x
   Levy C, 2010, MOL CELL, V40, P841, DOI 10.1016/j.molcel.2010.11.020
   Lewis BP, 2005, CELL, V120, P15, DOI 10.1016/j.cell.2004.12.035
   Liu GT, 2006, MOL CANCER, V5, DOI 10.1186/1476-4598-5-67
   Liu Z, 2010, BMC CANCER, V10, DOI 10.1186/1471-2407-10-270
   Lu J, 2005, NATURE, V435, P834, DOI 10.1038/nature03702
   Mazar J, 2010, PLOS ONE, V5, DOI 10.1371/journal.pone.0013779
   McManus MT, 2003, SEMIN CANCER BIOL, V13, P253, DOI 10.1016/S1044-579X(03)00038-5
   Mehlen P, 2006, NAT REV CANCER, V6, P449, DOI 10.1038/nrc1886
   Meyer E, 2005, CANCER RES, V65, P4261, DOI 10.1158/0008-5472.CAN-04-2908
   MIETTINEN PJ, 1994, J CELL BIOL, V127, P2021, DOI 10.1083/jcb.127.6.2021
   Mook ORF, 2004, BBA-REV CANCER, V1705, P69, DOI 10.1016/j.bbcan.2004.09.006
   Nakajima Go, 2006, Cancer Genomics & Proteomics, V3, P317
   Nikkola J, 2005, CLIN CANCER RES, V11, P5158, DOI 10.1158/1078-0432.CCR-04-2478
   Padua D, 2009, CELL RES, V19, P89, DOI 10.1038/cr.2008.316
   Piek E, 1999, J CELL SCI, V112, P4557
   Qin Q, 2012, CELL RES, V22, P90, DOI 10.1038/cr.2011.144
   Rao JS, 2007, CANCER RES, V67, P4956, DOI 10.1158/0008-5472.CAN-07-0380
   Reed John C., 1995, Current Opinion in Oncology, V7, P541, DOI 10.1097/00001622-199511000-00012
   Sakariassen PO, 2007, NEOPLASIA, V9, P882, DOI 10.1593/neo.07658
   Sawaya R, 1998, BIOCHEM BIOPH RES CO, V251, P632, DOI 10.1006/bbrc.1998.9466
   Smith LT, 2007, TRENDS GENET, V23, P449, DOI 10.1016/j.tig.2007.07.005
   Sorrentino A, 2008, GYNECOL ONCOL, V111, P478, DOI 10.1016/j.ygyno.2008.08.017
   Srinivasula SM, 1999, CANCER RES, V59, P999
   Stupp R, 2009, LANCET ONCOL, V10, P459, DOI 10.1016/S1470-2045(09)70025-7
   Susskind H, 2003, INT J RADIAT ONCOL, V56, P1161, DOI 10.1016/S0360-3016(03)00161-5
   Valcourt U, 2005, MOL BIOL CELL, V16, P1987, DOI 10.1091/mbc.E04-08-0658
   Velpula KK, 2011, ONCOTARGET, V2, P1028
   Volinia S, 2006, P NATL ACAD SCI USA, V103, P2257, DOI 10.1073/pnas.0510565103
   VOLM M, 1993, CANCER, V71, P3981, DOI 10.1002/1097-0142(19930615)71:12<3981::AID-CNCR2820711231>3.0.CO;2-A
   Xia WL, 2000, P NATL ACAD SCI USA, V97, P7494, DOI 10.1073/pnas.97.13.7494
   Yan W, 2011, BRAIN RES, V1411, P108, DOI 10.1016/j.brainres.2011.07.002
   Zhang CZ, 2011, INT J RADIAT ONCOL, V80, P240, DOI 10.1016/j.ijrobp.2010.12.049
   Zhang W, 2010, CHILD NERV SYST, V26, P137, DOI 10.1007/s00381-009-0995-3
   Zhou HY, 2006, ENDOCRINOLOGY, V147, P2557, DOI 10.1210/en.2005-1404
NR 77
TC 123
Z9 136
U1 0
U2 18
PU IMPACT JOURNALS LLC
PI ORCHARD PARK
PA 6666 E QUAKER ST, STE 1, ORCHARD PARK, NY 14127 USA
EI 1949-2553
J9 ONCOTARGET
JI Oncotarget
PD NOV
PY 2012
VL 3
IS 11
BP 1439
EP 1454
PG 16
WC Oncology; Cell Biology
WE Science Citation Index Expanded (SCI-EXPANDED)
SC Oncology; Cell Biology
GA 056JE
UT WOS:000312483600022
PM 23183822
DA 2024-03-10
ER

PT J
AU Paldor, I
   Pearce, FC
   Drummond, KJ
   Kaye, AH
AF Paldor, Iddo
   Pearce, Fiona C.
   Drummond, Katharine J.
   Kaye, Andrew H.
TI Frontal glioblastoma multiforme may be biologically distinct from
   non-frontal and multilobar tumors
SO JOURNAL OF CLINICAL NEUROSCIENCE
LA English
DT Article
DE Glioblastoma; IDH-1 mutation; Ki-67 proliferation index; MGMT
   methylation; Tumor location
ID ISOCITRATE DEHYDROGENASE 1; MGMT PROMOTER METHYLATION; 5-AMINOLEVULINIC
   ACID; RESECTION; SURVIVAL; EXTENT; GLIOMA; MUTATION; ASTROCYTOMAS;
   TEMOZOLOMIDE
AB Glioblastoma multiforme (GBM) is the most common primary brain tumor in adults and carries a grim prognosis. Lobar GBM, notably those localized to the frontal lobe, are generally more amenable to complete surgical resection, and may carry a better prognosis. The biology of differently localized GBM has been reported scarcely in terms of prognostic markers, including isocitrate dehydrogenase 1 (IDH1) mutation and 0(6)-methylguanine-methyltransferase (MGMT) methylation. To our knowledge, there has been no evaluation in the literature of different proliferation indexes in different GBM locations in the brain. We performed a retrospective evaluation of our prospectively collected database to assess the rate of IDH1 positivity, MGMT methylation and Ki67 index for GBM located in the frontal lobes alone, lobar GBM in other supra-tentorial lobes and multilobar GBM. IDH1 mutated tumors were localized in the frontal lobes in 50.0%, whereas only 20.3% of IDH1 wild-type tumors were localized in the frontal lobe (p = 0.006); MGMT methylated tumors were localized in the frontal lobe in 32.0% of the cases. Only 13.75% of the MGMT unmethylated tumors were localized to the frontal lobe (p = 0.005); Tumors with higher Ki67 proliferation index were more likely to be localized in the frontal lobe (40.6% vs. 19.5%, p = 0.019). This is the largest cohort of GBM assessed for these purposes in the literature. Frontal lobe GBMs may be intrinsically biologically distinct from GBM in other lobes and from multilobar tumors. (C) 2016 Elsevier Ltd. All rights reserved.
C1 [Paldor, Iddo; Drummond, Katharine J.; Kaye, Andrew H.] Royal Melbourne Hosp, Dept Neurosurg, 300 Grattan St, Parkville, Vic 3052, Australia.
   [Pearce, Fiona C.] Royal Victorian Eye & Ear Hosp, East Melbourne, Vic, Australia.
   [Drummond, Katharine J.; Kaye, Andrew H.] Univ Melbourne, Dept Surg, Parkville, Vic, Australia.
C3 Royal Melbourne Hospital; Royal Victorian Eye & Ear Hospital; University
   of Melbourne
RP Paldor, I (通讯作者)，Royal Melbourne Hosp, Dept Neurosurg, 300 Grattan St, Parkville, Vic 3052, Australia.
EM iddo.paldor@mh.org.au
OI Kaye, Andrew Henry/0000-0001-5049-8861
CR Amelot A, 2015, PLOS ONE, V10, DOI 10.1371/journal.pone.0130596
   Beiko J, 2014, NEURO-ONCOLOGY, V16, P81, DOI 10.1093/neuonc/not159
   Brandner S, 2015, NEUROPATH APPL NEURO, V41, P694, DOI 10.1111/nan.12246
   BREM H, 1995, LANCET, V345, P1008, DOI 10.1016/S0140-6736(95)90755-6
   Capper D, 2008, ACTA NEUROPATHOL, V115, P249, DOI 10.1007/s00401-007-0310-x
   Carrillo JA, 2012, AM J NEURORADIOL, V33, P1349, DOI 10.3174/ajnr.A2950
   Chaichana KL, 2014, NEURO-ONCOLOGY, V16, P113, DOI 10.1093/neuonc/not137
   Combs SE, 2011, RADIAT ONCOL, V6, DOI 10.1186/1748-717X-6-115
   CURRAN WJ, 1992, J NEURO-ONCOL, V12, P219
   Denicolaï E, 2016, ONCOTARGET, V7, P902, DOI 10.18632/oncotarget.6433
   Dziurzynski K, 2012, J NEURO-ONCOL, V109, P555, DOI 10.1007/s11060-012-0926-0
   Eckel-Passow JE, 2015, NEW ENGL J MED, V372, P2499, DOI 10.1056/NEJMoa1407279
   Ellingson BM, 2013, AM J NEURORADIOL, V34, P533, DOI 10.3174/ajnr.A3253
   Faramarz-Allandini, 2010, WORLD NEUROSURG, V73, P128, DOI 10.1016/j.wneu.2009.06.001
   Field KM, 2014, ASIA-PAC J CLIN ONCO, V10, P153, DOI 10.1111/ajco.12076
   Hartmann C, 2013, CLIN CANCER RES, V19, P5146, DOI 10.1158/1078-0432.CCR-13-0017
   Hegi ME, 2005, NEW ENGL J MED, V352, P997, DOI 10.1056/NEJMoa043331
   Hodges TR, 2013, J NEUROSURG, V118, P1176, DOI 10.3171/2013.3.JNS122282
   Jansen M, 2010, LANCET NEUROL, V9, P717, DOI 10.1016/S1474-4422(10)70105-8
   Lacroix M, 2001, J NEUROSURG, V95, P190, DOI 10.3171/jns.2001.95.2.0190
   Lai A, 2011, J CLIN ONCOL, V29, P4482, DOI 10.1200/JCO.2010.33.8715
   Lau D, 2016, J NEUROSURG, V124, P1300, DOI 10.3171/2015.5.JNS1577
   Li SW, 2009, CHINESE MED J-PEKING, V122, P1245, DOI 10.3760/cma.j.issn.0366-6999.2009.11.002
   Orringer D, 2012, J NEUROSURG, V117, P851, DOI 10.3171/2012.8.JNS12234
   Parsons DW, 2008, SCIENCE, V321, P1807, DOI 10.1126/science.1164382
   Polivka J, 2014, BIOMED RES INT, V2014, DOI 10.1155/2014/735659
   Qi ST, 2014, ONCOL LETT, V7, P1895, DOI 10.3892/ol.2014.2013
   Roberts DW, 2011, J NEUROSURG, V114, P595, DOI 10.3171/2010.2.JNS091322
   Sanai N, 2011, REV NEUROL-FRANCE, V167, P648, DOI 10.1016/j.neurol.2011.07.004
   Sanai N, 2008, NEUROSURGERY, V62, P753, DOI 10.1227/01.neu.0000318159.21731.cf
   Sanai N, 2011, J NEUROSURG, V115, P3, DOI 10.3171/2011.2.JNS10998
   Shah N, 2011, PLOS ONE, V6, DOI 10.1371/journal.pone.0016146
   Sonoda Y, 2015, BRAIN TUMOR PATHOL, V32, P99, DOI 10.1007/s10014-014-0211-3
   Stummer W, 2006, LANCET ONCOL, V7, P392, DOI 10.1016/S1470-2045(06)70665-9
   Stupp R, 2005, NEW ENGL J MED, V352, P987, DOI 10.1056/NEJMoa043330
   Thotakura M, 2014, J CANCER RES THER, V10, P641, DOI 10.4103/0973-1482.139154
   Wang Y, 2015, EUR J NEUROL, V22, P348, DOI 10.1111/ene.12578
   Wang YK, 2014, IEEE PHOTONICS J, V6, DOI 10.1109/JPHOT.2014.2343153
   Wick W, 2014, NAT REV NEUROL, V10, P372, DOI 10.1038/nrneurol.2014.100
   Yang P, 2015, ONCOTARGET, V6, P40896, DOI 10.18632/oncotarget.5683
   Zhang CB, 2014, J CANCER RES CLIN, V140, P45, DOI 10.1007/s00432-013-1519-9
   Zhao SG, 2013, PLOS ONE, V8, DOI 10.1371/journal.pone.0063682
NR 42
TC 28
Z9 31
U1 0
U2 2
PU ELSEVIER SCI LTD
PI OXFORD
PA THE BOULEVARD, LANGFORD LANE, KIDLINGTON, OXFORD OX5 1GB, OXON, ENGLAND
SN 0967-5868
EI 1532-2653
J9 J CLIN NEUROSCI
JI J. Clin. Neurosci.
PD DEC
PY 2016
VL 34
BP 128
EP 132
DI 10.1016/j.jocn.2016.05.017
PG 5
WC Clinical Neurology; Neurosciences
WE Science Citation Index Expanded (SCI-EXPANDED)
SC Neurosciences & Neurology
GA ED8AE
UT WOS:000389093300026
PM 27593971
DA 2024-03-10
ER

PT J
AU Rajappa, P
   Eng, KW
   Bareja, R
   Bander, ED
   Yuan, M
   Dua, A
   Maachani, UB
   Snuderl, M
   Pan, H
   Zhang, T
   Tosi, U
   Ivasyk, I
   Souweidane, MM
   Elemento, O
   Sboner, A
   Greenfield, JP
   Pisapia, DJ
AF Rajappa, Prajwal
   Eng, Kenneth W.
   Bareja, Rohan
   Bander, Evan D.
   Yuan, Melissa
   Dua, Alisha
   Maachani, Uday Bhanu
   Snuderl, Matija
   Pan, Heng
   Zhang, Tuo
   Tosi, Umberto
   Ivasyk, Iryna
   Souweidane, Mark M.
   Elemento, Olivier
   Sboner, Andreas
   Greenfield, Jeffrey P.
   Pisapia, David J.
TI Utility of multimodality molecular profiling for pediatric patients with
   central nervous system tumors
SO NEURO-ONCOLOGY ADVANCES
LA English
DT Article
DE brain tumor; next-generation sequencing; pediatric
ID CLONAL EVOLUTION; BRAIN-TUMORS; CANCER; CLASSIFICATION; PROGRESSION;
   CHEMOTHERAPY; RECRUITMENT; GLIOMA; GENE
AB Background As our molecular understanding of pediatric central nervous system (CNS) tumors evolves, so too do diagnostic criteria, prognostic biomarkers, and clinical management decision making algorithms. Here, we explore the clinical utility of wide-breadth assays, including whole-exome sequencing (WES), RNA sequencing (RNA-seq), and methylation array profiling as an addition to more conventional diagnostic tools for pediatric CNS tumors.
   Methods This study comprises an observational, prospective cohort followed at a single academic medical center over 3 years. Paired tumor and normal control specimens from 53 enrolled pediatric patients with CNS tumors underwent WES. A subset of cases also underwent RNA-seq (n = 28) and/or methylation array analysis (n = 27).
   Results RNA-seq identified the driver and/or targetable fusions in 7/28 cases, including potentially targetable NTRK fusions, and uncovered possible rationalized treatment options based on outlier gene expression in 23/28 cases. Methylation profiling added diagnostic confidence (8/27 cases) or diagnostic subclassification endorsed by the WHO (10/27 cases). WES detected clinically pertinent tier 1 or tier 2 variants in 36/53 patients. Of these, 16/17 SNVs/INDELs and 10/19 copy number alterations would have been detected by current in-house conventional tests including targeted sequencing panels.
   Conclusions Over a heterogeneous set of pediatric tumors, RNA-seq and methylation profiling frequently yielded clinically relevant information orthogonal to conventional methods while WES demonstrated clinically relevant added value primarily via copy number assessment. Longitudinal cohorts comparing targeted molecular pathology workup vs broader genomic approaches including therapeutic selection based on RNA expression data will be necessary to further evaluate the clinical benefits of these modalities in practice.
C1 [Rajappa, Prajwal; Bander, Evan D.; Yuan, Melissa; Dua, Alisha; Maachani, Uday Bhanu; Tosi, Umberto; Ivasyk, Iryna; Souweidane, Mark M.; Greenfield, Jeffrey P.] Weill Cornell Med, Dept Neurol Surg, New York, NY 10065 USA.
   [Rajappa, Prajwal; Eng, Kenneth W.; Bareja, Rohan; Pan, Heng; Zhang, Tuo; Elemento, Olivier; Sboner, Andreas; Greenfield, Jeffrey P.; Pisapia, David J.] Weill Cornell Med, Englander Inst Precis Med, New York, NY 10065 USA.
   [Snuderl, Matija] NYU, Dept Pathol, Grossman Sch Med, New York, NY USA.
   [Pisapia, David J.] Weill Cornell Med, Dept Pathol & Lab Med, 1300 York Ave, New York, NY 10065 USA.
   [Rajappa, Prajwal] Nationwide Childrens Hosp, Inst Genom Med, 575 Childrens Dr, Columbus, OH 43205 USA.
   [Rajappa, Prajwal] Ohio State Univ, Dept Pediat, Wexner Med Ctr, Columbus, OH 43210 USA.
C3 Cornell University; Weill Cornell Medicine; Cornell University; Weill
   Cornell Medicine; New York University; Cornell University; Weill Cornell
   Medicine; University System of Ohio; Ohio State University; Nationwide
   Childrens Hospital; University System of Ohio; Ohio State University
RP Pisapia, DJ (通讯作者)，Weill Cornell Med, Dept Pathol & Lab Med, 1300 York Ave, New York, NY 10065 USA.; Rajappa, P (通讯作者)，Nationwide Childrens Hosp, Inst Genom Med, 575 Childrens Dr, Columbus, OH 43205 USA.; Rajappa, P; Greenfield, JP (通讯作者)，Weill Cornell Med, Dept Neurol Surg, New York Presbyterian Hosp, Box 99, New York, NY 10065 USA.
EM prajwal.rajappa@nationwidechildrens.org; jpgreenf@med.cornell.edu;
   djp2002@med.cornell.edu
RI Pan, Heng/IUN-2949-2023; Tosi, Umberto/AAL-9793-2020
OI Pan, Heng/0000-0002-5407-5687; Tosi, Umberto/0000-0003-0847-2400;
   Maachani, Uday Bhanu/0000-0003-4089-0979
FU Patrick Bayly Marsano Foundation and Elizabeth's Hope; Englander
   Institute for Precision Medicine; Children's Brain Tumor Project at
   Weill Cornell Medicine; Leon Levy Research Fellowship; Feil Family Brain
   and Mind Research Institute; National Institute of General Medical
   Sciences of the National Institutes of Health [T32GM007739]
FX This research was funded in part by the Patrick Bayly Marsano Foundation
   and Elizabeth's Hope. Additional support was provided by the Englander
   Institute for Precision Medicine and the Children's Brain Tumor Project
   at Weill Cornell Medicine. This work was supported by a Leon Levy
   Research Fellowship, Feil Family Brain and Mind Research Institute [to
   E.D.B.] and Medical Scientist Training Program grant from the National
   Institute of General Medical Sciences of the National Institutes of
   Health under award number T32GM007739 to the Weill
   Cornell/Rockefeller/Sloan Kettering Tri-Institutional MD-PhD Program [to
   A.D.].
CR Aran D, 2017, GENOME BIOL, V18, DOI 10.1186/s13059-017-1349-1
   Baca SC, 2013, CELL, V153, P666, DOI 10.1016/j.cell.2013.03.021
   Beltran H, 2016, NAT MED, V22, P298, DOI 10.1038/nm.4045
   Beltran H, 2015, JAMA ONCOL, V1, P466, DOI 10.1001/jamaoncol.2015.1313
   Broniscer A, 2007, J CLIN ONCOL, V25, P682, DOI 10.1200/JCO.2006.06.8213
   Burris Howard A, 2018, Am Soc Clin Oncol Educ Book, V38, P139, DOI 10.1200/EDBK_200825
   Capper D, 2018, NATURE, V555, P469, DOI 10.1038/nature26000
   Cavalli FMG, 2017, CANCER CELL, V31, P737, DOI 10.1016/j.ccell.2017.05.005
   Ellison DW., WHO CLASSIFICATION T
   Faltas BM, 2016, NAT GENET, V48, P1490, DOI 10.1038/ng.3692
   Fangusaro J, 2012, FRONT ONCOL, V2, DOI 10.3389/fonc.2012.00105
   Farnaes L, 2018, NPJ GENOM MED, V3, DOI 10.1038/s41525-018-0049-4
   Gajjar A, 2014, CLIN CANCER RES, V20, P5630, DOI 10.1158/1078-0432.CCR-14-0833
   Ghazani AA, 2017, GENET MED, V19, P787, DOI 10.1038/gim.2016.191
   Gottardo NG, 2008, J CHILD NEUROL, V23, P1149, DOI 10.1177/0883073808321765
   Huang YJ, 2017, J CLIN INVEST, V127, P1826, DOI 10.1172/JCI86443
   Huang YJ, 2014, CANCER RES, V74, P1011, DOI 10.1158/0008-5472.CAN-13-1072
   Jones DTW, 2008, CANCER RES, V68, P8673, DOI 10.1158/0008-5472.CAN-08-2097
   Joyce JA, 2009, NAT REV CANCER, V9, P239, DOI 10.1038/nrc2618
   Louis DN, 2021, NEURO-ONCOLOGY, V23, P1231, DOI 10.1093/neuonc/noab106
   Louis DN, 2007, ACTA NEUROPATHOL, V114, P97, DOI [DOI 10.1007/s00401-007-0243-4, 10.1007/s00401-007-0243-4]
   Lyden D, 2001, NAT MED, V7, P1194, DOI 10.1038/nm1101-1194
   Mody RJ, 2015, JAMA-J AM MED ASSOC, V314, P913, DOI 10.1001/jama.2015.10080
   Newman AM, 2019, NAT BIOTECHNOL, V37, P773, DOI 10.1038/s41587-019-0114-2
   Northcott PA, 2017, NATURE, V547, P311, DOI 10.1038/nature22973
   Parker M, 2014, NATURE, V506, P451, DOI 10.1038/nature13109
   Parsons DW, 2016, JAMA ONCOL, V2, P616, DOI 10.1001/jamaoncol.2015.5699
   Parsons DW, 2019, J CLIN ONCOL, V37, DOI 10.1200/JCO.2019.37.15_suppl.10011
   Paugh BS, 2010, J CLIN ONCOL, V28, P3061, DOI 10.1200/JCO.2009.26.7252
   Pauli C, 2017, CANCER DISCOV, V7, P462, DOI 10.1158/2159-8290.CD-16-1154
   Peinado H, 2008, CANCER CELL, V14, P347, DOI 10.1016/j.ccr.2008.10.012
   Pollard JW, 2004, NAT REV CANCER, V4, P71, DOI 10.1038/nrc1256
   Rajappa P, 2017, CLIN CANCER RES, V23, P3109, DOI 10.1158/1078-0432.CCR-16-1508
   Ramkissoon LA, 2013, P NATL ACAD SCI USA, V110, P8188, DOI 10.1073/pnas.1300252110
   Ramkissoon SH, 2017, NEURO-ONCOLOGY, V19, P986, DOI 10.1093/neuonc/now294
   Robinson JT, 2017, CANCER RES, V77, pE31, DOI 10.1158/0008-5472.CAN-17-0337
   Sboner A, 2016, BRIEF BIOINFORM, V17, P145, DOI 10.1093/bib/bbv032
   Thorsson V., 2018, IMMUNITY, V48, P14, DOI [10.1016/j.immuni.2018.03.023, 10.1016/j.immuni.2021.01, DOI 10.1016/j.immuni.2018.03.023]
   Trapnell C, 2012, NAT PROTOC, V7, P562, DOI 10.1038/nprot.2012.016
   Vu TN, 2018, BMC GENOMICS, V19, DOI 10.1186/s12864-018-5156-1
   Wells Elizabeth M, 2015, Continuum (Minneap Minn), V21, P373, DOI 10.1212/01.CON.0000464176.96311.d1
   Wong M, 2020, NAT MED, V26, P1742, DOI 10.1038/s41591-020-1072-4
NR 42
TC 1
Z9 1
U1 0
U2 0
PU OXFORD UNIV PRESS
PI OXFORD
PA GREAT CLARENDON ST, OXFORD OX2 6DP, ENGLAND
EI 2632-2498
J9 NEURO-ONCOL ADV
JI Neuro-Oncol. Adv.
PD JAN 1
PY 2022
VL 4
IS 1
AR vdac031
DI 10.1093/noajnl/vdac031
PG 13
WC Oncology; Clinical Neurology
WE Emerging Sources Citation Index (ESCI)
SC Oncology; Neurosciences & Neurology
GA 4L7DS
UT WOS:000852789900046
PM 35475276
OA Green Published, gold
DA 2024-03-10
ER

PT J
AU Jiang, XB
   Hu, B
   He, DS
   Mao, ZG
   Wang, X
   Song, BB
   Zhu, YH
   Wang, HJ
AF Jiang, Xiao-Bing
   Hu, Bin
   He, Dong-Sheng
   Mao, Zhi-Gang
   Wang, Xin
   Song, Bing-Bing
   Zhu, Yong-Hong
   Wang, Hai-Jun
TI Expression profiling of O<SUP>6</SUP> methylguanine-DNA-methyl
   transferase in prolactinomas: a correlative study of promoter
   methylation and pathological features in 136 cases
SO BMC CANCER
LA English
DT Article
ID AGGRESSIVE PITUITARY-TUMORS; O-6-METHYLGUANINE-DNA METHYLTRANSFERASE
   MGMT; REPAIR GENE MGMT; TEMOZOLOMIDE TREATMENT; GLIOMA-CELLS; ADENOMAS;
   P53; IMMUNOEXPRESSION; GLIOBLASTOMA; INACTIVATION
AB Background: Low-level expression of O-6 methylguanine-DNA-methyl transferase (MGMT) prolactinomas has been noted previously in case reports, although what modulates MGMT expression remains unclear. This study therefore aimed to delineate the factors regulating MGMT expression in prolactinomas.
   Methods: We retrospectively reviewed 136 prolactinoma patients who were treated in our center between January 2000 and September 2013. Expression of MGMT, Ki-67, and p53 protein were examined by immunohistochemical staining, and MGMT promoter methylation evaluated with methylation-specific PCR.
   Results: MGMT immunopositivity was < 25 % in 106/136 tumor specimens (77.94 %). MGMT immunoexpression was positively correlated with age (r = 0.251, p = 0.003), but inversely correlated with p53 staining (r = -0.153, p = 0.021). Moreover, reduced MGMT expression was more frequent in atypical prolactinomas (p = 0.044). Methylated MGMT promoter was confirmed in 10/46 specimens (21.7 %), all of which had low level or absent MGMT staining. Both p53 protein (r = -0.33, p = 0.025) and promoter methylation (r = -0.331, p = 0.025) were negatively associated with MGMT expression. Multivariate logistic analysis indicated that age (odds ratio [OR] = 1.127. 95 % confidence interval [CI] 1.027-1.236, p = 0.012) and p53 (OR = 0.116. 95 % CI 0.018-0.761, p = 0.025) staining were independent determents of MGMT expression.
   Conclusions: The majority of prolactinomas, especially atypical prolactinomas, showed low-level or no MGMT immunoexpression, providing a rationale for the utility of temozolomide as an alternative to managing prolactinomas. In summary, epigenetic and transcriptional regulation are involved in silencing MGMT expression.
C1 [Jiang, Xiao-Bing; Hu, Bin; He, Dong-Sheng; Mao, Zhi-Gang; Wang, Hai-Jun] Sun Yat Sen Univ, Affiliated Hosp 1, Dept Neurosurg, Guangzhou 510275, Guangdong, Peoples R China.
   [Jiang, Xiao-Bing; Hu, Bin; He, Dong-Sheng; Mao, Zhi-Gang; Wang, Xin; Song, Bing-Bing; Zhu, Yong-Hong; Wang, Hai-Jun] Key Lab Pituitary Adenoma Guangdong Prov, Guangzhou 510080, Guangdong, Peoples R China.
   [Wang, Xin; Song, Bing-Bing; Zhu, Yong-Hong] Sun Yat Sen Univ, Zhongshan Sch Med, Dept Histol & Embryol, Guangzhou 510080, Guangdong, Peoples R China.
   [Jiang, Xiao-Bing] Sun Yat Sen Univ, Ctr Canc, Dept Neurosurg, State Key Lab Oncol South China, Guangzhou 510060, Guangdong, Peoples R China.
   [Jiang, Xiao-Bing] Collaborat Innovat Ctr Canc Med, Guangzhou 510060, Guangdong, Peoples R China.
C3 Sun Yat Sen University; Sun Yat Sen University; State Key Lab Oncology
   South China; Sun Yat Sen University
RP Zhu, YH (通讯作者)，Key Lab Pituitary Adenoma Guangdong Prov, Guangzhou 510080, Guangdong, Peoples R China.
EM zhuyongh@mail.sysu.edu.cn; wzwxr_1995@yahoo.com
RI Wang, Haijun/AAD-1302-2021; zhang, chen/JES-0371-2023; zhao,
   weiwei/JUU-6585-2023
OI Wang, Haijun/0000-0003-0849-2903; 
FU National Natural Science Foundation of China [41076092, 30971538];
   Natural Science Foundation of Guangdong Province [s20120100009194];
   Guangzhou Science and Technology Foundation [2013 J4100055]
FX This work is supported by the National Natural Science Foundation of
   China (41076092, 30971538), the Natural Science Foundation of Guangdong
   Province (s20120100009194), and the Guangzhou Science and Technology
   Foundation (2013 J4100055).
CR ALEXANDER JM, 1990, J CLIN INVEST, V86, P336, DOI 10.1172/JCI114705
   Blough MD, 2007, CANCER RES, V67, P580, DOI 10.1158/0008-5472.CAN-06-2782
   Bobustuc GC, 2010, NEURO-ONCOLOGY, V12, P917, DOI 10.1093/neuonc/noq044
   Bocangel D, 2009, ANTICANCER RES, V29, P3741
   Bush ZM, 2010, J CLIN ENDOCR METAB, V95, pE280, DOI 10.1210/jc.2010-0441
   Chinot OL, 2007, J CLIN ONCOL, V25, P1470, DOI 10.1200/JCO.2006.07.4807
   Colao A, 1997, J CLIN ENDOCR METAB, V82, P876, DOI 10.1210/jc.82.3.876
   Esteller M, 1999, CANCER RES, V59, P793
   Esteller M, 2000, NEW ENGL J MED, V343, P1350, DOI 10.1056/NEJM200011093431901
   Fealey ME, 2010, ENDOCR PATHOL, V21, P161, DOI 10.1007/s12022-010-9120-0
   Grombacher T, 1998, ONCOGENE, V17, P845, DOI 10.1038/sj.onc.1202000
   Harris LC, 1996, CANCER RES, V56, P2029
   Hegi ME, 2005, NEW ENGL J MED, V352, P997, DOI 10.1056/NEJMoa043331
   KNOSP E, 1993, NEUROSURGERY, V33, P610, DOI 10.1227/00006123-199310000-00008
   Konduri SD, 2009, CLIN CANCER RES, V15, P6087, DOI 10.1158/1078-0432.CCR-09-0887
   Lai JC, 2008, DNA REPAIR, V7, P1352, DOI 10.1016/j.dnarep.2008.04.016
   Lau Q, 2010, PITUITARY, V13, P367, DOI 10.1007/s11102-010-0249-0
   McCormack AI, 2011, EUR J CLIN INVEST, V41, P1133, DOI 10.1111/j.1365-2362.2011.02520.x
   McCormack AI, 2009, CLIN ENDOCRINOL, V71, P226, DOI 10.1111/j.1365-2265.2008.03487.x
   Melmed S, 2011, J CLIN ENDOCR METAB, V96, P273, DOI 10.1210/jc.2010-1692
   Mete O, 2012, J MOL ENDOCRINOL, V49, pR69, DOI 10.1530/JME-12-0113
   Myong NH, 2010, CANCER RES TREAT, V42, P95, DOI 10.4143/crt.2010.42.2.95
   Natsume A, 2005, CANCER RES, V65, P7573, DOI 10.1158/0008-5472.CAN-05-0036
   Raverot G, 2012, CLIN ENDOCRINOL, V76, P769, DOI 10.1111/j.1365-2265.2012.04381.x
   Raverot G, 2010, J CLIN ENDOCR METAB, V95, P4592, DOI 10.1210/jc.2010-0644
   Saeger W, 2007, EUR J ENDOCRINOL, V156, P203, DOI 10.1530/eje.1.02326
   Salehi F, 2012, NEUROSURGERY, V70, P491, DOI 10.1227/NEU.0b013e318230ac63
   Salehi F, 2011, J NEURO-ONCOL, V104, P647, DOI 10.1007/s11060-011-0532-6
   Silber JR, 1998, CANCER RES, V58, P1068
   Takeshita A, 2009, EUR J ENDOCRINOL, V161, P553, DOI 10.1530/EJE-09-0414
   Wang YW, 2014, J EXP CLIN CANC RES, V33, DOI 10.1186/s13046-014-0056-y
   Weller M, 2010, NAT REV NEUROL, V6, P39, DOI 10.1038/nrneurol.2009.197
   Whitelaw BC, 2012, CLIN ENDOCRINOL, V76, P877, DOI 10.1111/j.1365-2265.2012.04373.x
   Widhalm G, 2009, CANCER-AM CANCER SOC, V115, P1070, DOI 10.1002/cncr.24053
   Xu GW, 2005, J NEURO-ONCOL, V74, P141, DOI 10.1007/s11060-004-6601-3
   Zhou YL, 2014, MOL CELL ENDOCRINOL, V386, P16, DOI 10.1016/j.mce.2013.09.006
   Zuhur SS, 2011, ENDOCRINE, V40, P222, DOI 10.1007/s12020-011-9485-y
NR 37
TC 9
Z9 9
U1 1
U2 10
PU BIOMED CENTRAL LTD
PI LONDON
PA 236 GRAYS INN RD, FLOOR 6, LONDON WC1X 8HL, ENGLAND
SN 1471-2407
J9 BMC CANCER
JI BMC Cancer
PD SEP 23
PY 2015
VL 15
AR 644
DI 10.1186/s12885-015-1595-0
PG 8
WC Oncology
WE Science Citation Index Expanded (SCI-EXPANDED)
SC Oncology
GA CS0XG
UT WOS:000361784900001
PM 26400193
OA Green Published, gold
DA 2024-03-10
ER

PT J
AU Minh, TNT
   Le, VH
   Le, NQK
AF Minh, Tran Nguyen Tuan
   Le, Viet Huan
   Le, Nguyen Quoc Khanh
TI Diffusion-tensor imaging and dynamic susceptibility contrast MRIs
   improve radiomics-based machine learning model of MGMT promoter
   methylation status in glioblastomas
SO BIOMEDICAL SIGNAL PROCESSING AND CONTROL
LA English
DT Article; Early Access
DE O6-methylguanine-DNA methyltransferase; Glioblastoma; Radiomics
   features; Machine learning model; Diffusion-tensor imaging; Dynamic
   susceptibility contrast
ID RANDOMIZED PHASE-III; ADJUVANT TEMOZOLOMIDE; RADIOTHERAPY;
   CLASSIFICATION; CONCOMITANT; SURVIVAL; FEATURES; GLIOMAS
AB Background: Determining the O6-methylguanine-DNA methyltransferase (MGMT) promoter methylation status, which is a predictor of response to standard radiotherapy treatment in patients with glioblastoma (GBM), remains an invasive and time-consuming process. Magnetic resonance imaging (MRI)-based radiomics studies have used machine learning models as a non-invasive and time-saving approach to predict MGMT methylation status. However, more studies need to use radiomics features extracted from Diffusion-Tensor Imaging (DTI) and Dynamic Susceptibility Contrast (DSC) scans that have shown benefits in GBM patients. Therefore, we aimed to use the radiomics features from conventional and advanced MRI scans, including DSC and DTI, to build an effective model for predicting MGMT methylation status.Materials and Methods: We enrolled 182 GBM patients whose data were obtained from The Cancer Imaging Archive (TCIA). From the initial 4514 radiomics features (1,644 conventional MRI-based and 2,870 advanced MRI-based), we used a two-stage feature selection method to select the top conventional and advanced features to build Conventional and Advanced predictive models, respectively. Besides, our Full model was developed from combining all these features. We evaluated the performances of our models and compared them with that of a "state-of-the-art" model reconstructed by re-running a flowchart from a previous study, which demonstrated the highest performance in predicting MGMT methylation status, using our dataset for the rebuilding process.Results: The Conventional model yielded 0.71 sensitivity, 0.78 specificity, and 0.75 accuracy, while the Advanced model scored 0.67, 0.74, and 0.71, respectively. The prior state-of-the-art model achieved 0.65, 0.57, and 0.62. Our Full model outperformed them with 0.78, 0.84, and 0.80 and had the highest AUC value (0.81) compared to Conventional (0.78) and previous (0.68) models.Conclusion: Our predictive model, which incorporates radiomics features from conventional MRI scans and advanced DSC and DTI imaging, offers an improved approach to predicting the MGMT methylation status in GBM patients.
C1 [Minh, Tran Nguyen Tuan; Le, Viet Huan] Taipei Med Univ, Coll Med, Int PhD Program Med, Taipei 110, peoples r china.
   [Minh, Tran Nguyen Tuan; Le, Viet Huan; Le, Nguyen Quoc Khanh] Taipei Med Univ, AIBioMed Res Grp, Taipei 110, peoples r china.
   [Le, Viet Huan] Khanh Hoa Gen Hosp, Dept Thorac Surg, Nha Trang City 65000, Vietnam.
   [Le, Nguyen Quoc Khanh] Taipei Med Univ, Coll Med, Profess Master Program Artificial Intelligence Med, Taipei 110, peoples r china.
   [Le, Nguyen Quoc Khanh] Taipei Med Univ, Res Ctr Artificial Intelligence Med, Taipei 110, peoples r china.
   [Le, Nguyen Quoc Khanh] Taipei Med Univ Hosp, Translat Imaging Res Ctr, Taipei 110, peoples r china.
C3 Taipei Medical University; Taipei Medical University; Taipei Medical
   University; Taipei Medical University; Taipei Medical University
   Hospital; Taipei Medical University
RP Le, NQK (通讯作者)，Taipei Med Univ, Coll Med, Profess Master Program Artificial Intelligence Med, Taipei 110, peoples r china.
EM khanhlee@tmu.edu.tw
RI Le, Nguyen Quoc Khanh/H-2057-2017
OI Le, Nguyen Quoc Khanh/0000-0003-4896-7926
FU National Science and Technology Council, peoples r china
   [MOST110-2221-E-038-001-MY2, MOST111-2628-E-038-002-MY3]; peoples r china Higher
   Education Sprout Project by the Ministry of Education
   [DP2-111-21121-01-A-12]
FX Funding This work was supported by the National Science and Technology
   Council, peoples r china [grant numbers MOST110-2221-E-038-001-MY2 and
   MOST111-2628-E-038-002-MY3] and the peoples r china Higher Education Sprout
   Project by the Ministry of Education [grant number
   DP2-111-21121-01-A-12] .
CR Al-Fahoum A., 2013, Open Med. Imaging J, V1, P9, DOI DOI 10.2174/1874347101307010009
   Al-Fahoum AS, 2004, IEEE T INF TECHNOL B, V8, P313, DOI 10.1109/TITB.2004.832545
   Al-Fahoum AS, 2001, IEEE T IMAGE PROCESS, V10, P1288, DOI 10.1109/83.941853
   Anzalone N, 2018, RADIOLOGY, V287, P933, DOI 10.1148/radiol.2017170362
   Bakas S, 2022, SCI DATA, V9, DOI 10.1038/s41597-022-01560-7
   Bakas S, 2017, SCI DATA, V4, DOI 10.1038/sdata.2017.117
   Bangalore Yogananda C.G., 2020, NEURO-ONCOLOGY, V22, P402
   Bebas E, 2021, BIOMED SIGNAL PROCES, V66, DOI 10.1016/j.bspc.2021.102446
   Brooks LJ, 2021, NAT COMMUN, V12, DOI 10.1038/s41467-021-22225-w
   Chang P, 2018, AM J NEURORADIOL, V39, P1201, DOI 10.3174/ajnr.A5667
   Choi HJ, 2021, AM J NEURORADIOL, V42, P853, DOI 10.3174/ajnr.A7004
   Crisi G, 2020, J NEUROIMAGING, V30, P458, DOI 10.1111/jon.12724
   Do D.T., 2022, SCI REP-UK, V1, P1
   Ghosh M, 2017, INDIAN J CANCER, V54, P362, DOI 10.4103/ijc.IJC_157_17
   Golland P, 2005, LECT NOTES COMPUT SC, V3559, P501, DOI 10.1007/11503415_34
   Gonzalez S.R., 2019, 10 INT C PATT REC SY, DOI [10.1049/cp.2019.0240, DOI 10.1049/CP.2019.0240]
   Han L., PAC S BIOCOMPUT
   Hanif Farina, 2017, Asian Pac J Cancer Prev, V18, P3
   Havik AB, 2012, J TRANSL MED, V10, DOI 10.1186/1479-5876-10-36
   Hegi ME, 2005, NEW ENGL J MED, V352, P997, DOI 10.1056/NEJMoa043331
   Jeong J, 2019, QUANT IMAG MED SURG, V9, P1201, DOI 10.21037/qims.2019.07.01
   Komori T, 2017, NEUROL MED-CHIR, V57, P301, DOI 10.2176/nmc.ra.2017-0010
   Le NQK, 2021, COMPUT BIOL MED, V132, DOI 10.1016/j.compbiomed.2021.104320
   Le NQK, 2020, J PERS MED, V10, DOI 10.3390/jpm10030128
   Marquet Gwenaelle, 2007, AMIA Annu Symp Proc, P508
   Moon WJ, 2012, NEURORADIOLOGY, V54, P555, DOI 10.1007/s00234-011-0947-y
   Nguyen Ngan, 2021, CNS Oncol, V10, pCNS74, DOI 10.2217/cns-2021-0002
   Öksüz C, 2022, BIOMED SIGNAL PROCES, V72, DOI 10.1016/j.bspc.2021.103356
   Ostrom QT, 2014, NEURO-ONCOLOGY, V16, P896, DOI 10.1093/neuonc/nou087
   Ozturk K, 2021, NEURORADIOLOGY, V63, P1801, DOI 10.1007/s00234-021-02674-2
   Pacheco BM, 2023, BIOMED SIGNAL PROCES, V82, DOI 10.1016/j.bspc.2022.104514
   Park CJ, 2020, NEURORADIOLOGY, V62, P319, DOI 10.1007/s00234-019-02312-y
   Park JE, 2020, SCI REP-UK, V10, DOI 10.1038/s41598-020-61178-w
   Quillien V, 2012, CANCER-AM CANCER SOC, V118, P4201, DOI 10.1002/cncr.27392
   Rathore S, 2018, SCI REP-UK, V8, DOI 10.1038/s41598-018-22739-2
   Rivera AL, 2010, NEURO-ONCOLOGY, V12, P116, DOI 10.1093/neuonc/nop020
   Rock K, 2012, BRIT J RADIOL, V85, pE729, DOI 10.1259/bjr/83796755
   Ryoo I, 2013, PLOS ONE, V8, DOI 10.1371/journal.pone.0071704
   Sasaki T, 2019, SCI REP-UK, V9, DOI 10.1038/s41598-019-50849-y
   Shur JD, 2021, RADIOGRAPHICS, V41, P1717, DOI 10.1148/rg.2021210037
   Sonoda Y, 2010, INT J CLIN ONCOL, V15, P352, DOI 10.1007/s10147-010-0065-6
   Stupp R, 2014, ANN ONCOL, V25, P93, DOI 10.1093/annonc/mdu050
   Stupp R, 2005, NEW ENGL J MED, V352, P987, DOI 10.1056/NEJMoa043330
   Stupp R, 2009, LANCET ONCOL, V10, P459, DOI 10.1016/S1470-2045(09)70025-7
   Sudre CH, 2020, BMC MED INFORM DECIS, V20, DOI 10.1186/s12911-020-01163-5
   Suh CH, 2018, AM J NEURORADIOL, V39, P1439, DOI 10.3174/ajnr.A5711
   Szopa W, 2017, BIOMED RES INT-UK, V2017, DOI 10.1155/2017/8013575
   Thakkar JP, 2014, CANCER EPIDEM BIOMAR, V23, P1985, DOI 10.1158/1055-9965.EPI-14-0275
   van Timmeren JE, 2020, INSIGHTS IMAGING, V11, DOI 10.1186/s13244-020-00887-2
   Wu YG, 2023, J BIOPHARM STAT, V33, P31, DOI 10.1080/10543406.2022.2065500
   Yogananda C.G.B., AM J NEURORADIOL, V42
NR 51
TC 1
Z9 1
U1 2
U2 3
PU ELSEVIER SCI LTD
PI OXFORD
PA THE BOULEVARD, LANGFORD LANE, KIDLINGTON, OXFORD OX5 1GB, OXON, ENGLAND
SN 1746-8094
EI 1746-8108
J9 BIOMED SIGNAL PROCES
JI Biomed. Signal Process. Control
PD 2023 SEP
PY 2023
VL 86
AR 105122
DI 10.1016/j.bspc.2023.105122
EA JUN 2023
PN A
PG 10
WC Engineering, Biomedical
WE Science Citation Index Expanded (SCI-EXPANDED)
SC Engineering
GA L5OH5
UT WOS:001023753000001
DA 2024-03-10
ER

PT J
AU Cheng, D
   Zhuo, ZZ
   Zhang, P
   Qu, LY
   Duan, YY
   Xu, XL
   Xie, C
   Liu, X
   Haller, S
   Barkhof, F
   Zhang, LW
   Liu, YU
AF Cheng, Dan
   Zhuo, Zhizheng
   Zhang, Peng
   Qu, Liying
   Duan, Yunyun
   Xu, Xiaolu
   Xie, Cong
   Liu, Xing
   Haller, Sven
   Barkhof, Frederik
   Zhang, Liwei
   Liu, Yaou
TI Amide proton transfer-weighted imaging of pediatric brainstem glioma and
   its predicted value for H3 K27 alteration
SO ACTA RADIOLOGICA
LA English
DT Article; Early Access
DE Pediatric brainstem glioma; H3 K27 alteration; amide proton
   transfer-weighted imaging; histogram analysis
ID INTRINSIC PONTINE GLIOMA; CENTRAL-NERVOUS-SYSTEM; MR SPECTROSCOPY;
   MUTATION; CONTRAST; TUMOR; CLASSIFICATION; METHYLATION; H3K27M
AB Background: Non-invasive determination of H3 K27 alteration of pediatric brainstem glioma (pedBSG) remains a clinical challenge.
   Purpose: To predict H3 K27-altered pedBSG using amide proton transfer-weighted (APTw) imaging.
   Material and Methods: This retrospective study included patients with pedBSG who underwent APTw imaging and had the H3 K27 alteration status determined by immunohistochemical staining. The presence or absence of foci of markedly increased APTw signal in the lesion was visually assessed. Quantitative APTw histogram parameters within the entire solid portion of tumors were extracted and compared between H3 K27-altered and wild-type groups using Student's t-test. The ability of APTw for differential diagnosis was evaluated using logistic regression.
   Results: Sixty pedBSG patients included 48 patients with H3 K27-altered tumor (aged 2-48 years) and 12 patients with wild-type tumor (aged 3-53 years). Visual assessment showed that the foci of markedly increased APTw signal intensity were more common in the H3 K27-altered group than in wild-type group (60% vs. 16%, P = 0.007). Histogram parameters of APTw signal intensity in the H3 K27-altered group were significantly higher than those in the wild-type group (median, 2.74% vs. 2.22%, P = 0.02). The maximum (area under the receiver operating characteristic curve [AUC]= 0.72, P = 0.01) showed the highest diagnostic performance among histogram analysis. A combination of age, median and maximum APTw signal intensity could predict H3 K27 alteration with a sensitivity of 81%, specificity of 75% and AUC of 0.80.
   Conclusion: APTw imaging may serve as an imaging biomarker for H3 K27 alteration of pedBSGs.
C1 [Cheng, Dan; Zhuo, Zhizheng; Qu, Liying; Duan, Yunyun; Xu, Xiaolu; Xie, Cong; Liu, Yaou] Capital Med Univ, Beijing Tiantan Hosp, Dept Radiol, Beijing, Peoples R China.
   [Zhang, Peng; Zhang, Liwei] Capital Med Univ, Beijing Tiantan Hosp, Dept Neurosurg, Beijing, Peoples R China.
   [Liu, Xing] Beijing Neurosurg Inst, Beijing, Peoples R China.
   [Haller, Sven] Univ Geneva, Fac Med, Univ Hosp Geneva, Dept Imaging & Med Informat, Geneva, Switzerland.
   [Barkhof, Frederik] UCL Inst Neurol & Healthcare Engn, London, England.
   [Barkhof, Frederik] Amsterdam Univ Med Ctr, Dept Radiol & Nucl Med, Amsterdam, Netherlands.
   [Liu, Yaou] Capital Med Univ, Beijing Tiantan Hosp, Dept Radiol, 119,West Southern 4th Ring Rd, Beijing 100070, Peoples R China.
C3 Capital Medical University; Capital Medical University; Beijing
   Neurosurgical Institute; University of Geneva; University of London;
   University College London; Capital Medical University
RP Liu, YU (通讯作者)，Capital Med Univ, Beijing Tiantan Hosp, Dept Radiol, Beijing, Peoples R China.; Liu, YU (通讯作者)，Capital Med Univ, Beijing Tiantan Hosp, Dept Radiol, 119,West Southern 4th Ring Rd, Beijing 100070, Peoples R China.
EM liuyaou@bjtth.org
OI Barkhof, Frederik/0000-0003-3543-3706; Haller, Sven/0000-0001-7433-0203
FU National Science Foundation of China [81870958, 81571631]; Beijing
   Municipal Natural Science Foundation [JQ20035]; Special Fund of the
   Pediatric Medical Coordinated Development Center of Beijing Hospitals
   Authority [XTYB201831]; NIHR biomedical research center at UCLH
FX Funding was provided by the National Science Foundation of China (Nos.
   81870958 and 81571631), the Beijing Municipal Natural Science Foundation
   for Distinguished Young Scholars(No. JQ20035) and the Special Fund of
   the Pediatric Medical Coordinated Development Center of Beijing
   Hospitals Authority(No. XTYB201831). FB is supported by the NIHR
   biomedical research center at UCLH.
CR Aboian MS, 2017, AM J NEURORADIOL, V38, P795, DOI 10.3174/ajnr.A5076
   Bechet D, 2014, ACTA NEUROPATHOL, V128, P733, DOI 10.1007/s00401-014-1337-4
   Chan KM, 2013, GENE DEV, V27, P985, DOI 10.1101/gad.217778.113
   Chiang J, 2020, ACTA NEUROPATHOL COM, V8, DOI 10.1186/s40478-020-00930-9
   Chung C, 2020, CANCER CELL, V38, P334, DOI 10.1016/j.ccell.2020.07.008
   Khuong-Quang DA, 2012, ACTA NEUROPATHOL, V124, P439, DOI 10.1007/s00401-012-0998-0
   Fedorov A, 2012, MAGN RESON IMAGING, V30, P1323, DOI 10.1016/j.mri.2012.05.001
   Funato K, 2014, SCIENCE, V346, P1529, DOI 10.1126/science.1253799
   Hoffman LM, 2018, J CLIN ONCOL, V36, P1963, DOI 10.1200/JCO.2017.75.9308
   Jiang SS, 2019, CLIN CANCER RES, V25, P552, DOI 10.1158/1078-0432.CCR-18-1233
   Larson JD, 2019, CANCER CELL, V35, P140, DOI 10.1016/j.ccell.2018.11.015
   Leach JL, 2020, NEURO-ONCOLOGY, V22, P1647, DOI 10.1093/neuonc/noaa140
   Lewis PW, 2013, SCIENCE, V340, P857, DOI 10.1126/science.1232245
   Louis DN, 2021, NEURO-ONCOLOGY, V23, P1231, DOI 10.1093/neuonc/noab106
   Louis DN, 2016, ACTA NEUROPATHOL, V131, P803, DOI 10.1007/s00401-016-1545-1
   Nagaraja S, 2017, CANCER CELL, V31, P635, DOI 10.1016/j.ccell.2017.03.011
   Nikbakht H, 2016, NAT COMMUN, V7, DOI 10.1038/ncomms11185
   Paech D, 2018, NEURO-ONCOLOGY, V20, P1661, DOI 10.1093/neuonc/noy073
   Park JE, 2020, RADIOLOGY, V295, P397, DOI 10.1148/radiol.2020191376
   Park JE, 2016, RADIOLOGY, V278, P514, DOI 10.1148/radiol.2015142979
   Park JE, 2015, RADIOLOGY, V277, P151, DOI 10.1148/radiol.2015142347
   Saratsis AM, 2014, ACTA NEUROPATHOL, V127, P881, DOI 10.1007/s00401-013-1218-2
   Sotirios B, 2020, EUR J RADIOL, V133, DOI 10.1016/j.ejrad.2020.109353
   Su C, 2017, AM J NEURORADIOL, V38, P1702, DOI 10.3174/ajnr.A5301
   Su XR, 2020, NEURO-ONCOLOGY, V22, P393, DOI 10.1093/neuonc/noz184
   Suh CH, 2019, NEURORADIOLOGY, V61, P525, DOI 10.1007/s00234-018-02152-2
   Tejada S, 2020, CHILD NERV SYST, V36, P705, DOI 10.1007/s00381-020-04523-8
   Thust S, 2021, QUANT IMAG MED SURG, V11, P43, DOI 10.21037/qims-19-954
   Togao O, 2014, NEURO-ONCOLOGY, V16, P441, DOI 10.1093/neuonc/not158
   Williams JR, 2020, NEUROSURG FOCUS, V48, DOI 10.3171/2019.9.FOCUS19745
   Wu G, 2012, NAT GENET, V44, P251, DOI 10.1038/ng.1102
   Wu Y, 2018, MAGN RESON MED, V79, P1602, DOI 10.1002/mrm.26829
   Zhao XN, 2011, MAGN RESON MED, V66, P1033, DOI 10.1002/mrm.22891
   Zhou JY, 2003, MAGNET RESON MED, V50, P1120, DOI 10.1002/mrm.10651
NR 34
TC 0
Z9 0
U1 2
U2 2
PU SAGE PUBLICATIONS LTD
PI LONDON
PA 1 OLIVERS YARD, 55 CITY ROAD, LONDON EC1Y 1SP, ENGLAND
SN 0284-1851
EI 1600-0455
J9 ACTA RADIOL
JI Acta Radiol.
PD 2023 NOV
PY 2023
VL 64
IS 11
BP 2922
EP 2930
AR 02841851231197503
DI 10.1177/02841851231197503
EA SEP 2023
PG 9
WC Radiology, Nuclear Medicine & Medical Imaging
WE Science Citation Index Expanded (SCI-EXPANDED)
SC Radiology, Nuclear Medicine & Medical Imaging
GA Z9VZ3
UT WOS:001067617300001
PM 37722801
DA 2024-03-10
ER

PT J
AU Nakajo, K
   Uda, T
   Kawashima, T
   Terakawa, Y
   Ishibashi, K
   Tsuyuguchi, N
   Tanoue, Y
   Nagahama, A
   Uda, H
   Koh, S
   Sasaki, T
   Ohata, K
   Kanemura, Y
   Goto, T
AF Nakajo, Kosuke
   Uda, Takehiro
   Kawashima, Toshiyuki
   Terakawa, Yuzo
   Ishibashi, Kenichi
   Tsuyuguchi, Naohiro
   Tanoue, Yuta
   Nagahama, Atsufumi
   Uda, Hiroshi
   Koh, Saya
   Sasaki, Tsuyoshi
   Ohata, Kenji
   Kanemura, Yonehiro
   Goto, Takeo
TI Maximum 11C-methionine PET uptake as a prognostic imaging biomarker for
   newly diagnosed and untreated astrocytic glioma
SO SCIENTIFIC REPORTS
LA English
DT Article
ID POSITRON-EMISSION-TOMOGRAPHY; CENTRAL-NERVOUS-SYSTEM; C-11-METHIONINE
   UPTAKE; RESPONSE ASSESSMENT; RADIATION NECROSIS; TUMORS; BRAIN;
   NEUROONCOLOGY; ASSOCIATION; METHYLATION
AB This study aimed whether the uptake of amino tracer positron emission tomography (PET) can be used as an additional imaging biomarker to estimate the prognosis of glioma. Participants comprised 56 adult patients with newly diagnosed and untreated World Health Organization (WHO) grade II-IV astrocytic glioma who underwent surgical excision and were evaluated by 11C-methionine PET prior to the surgical excision at Osaka City University Hospital from July 2011 to March 2018. Clinical and imaging studies were retrospectively reviewed based on medical records at our institution. Preoperative Karnofsky Performance Status (KPS) only influenced progression-free survival (hazard ratio [HR] 0.20; 95% confidence interval [CI] 0.10-0.41, p < 0.0001), whereas histology (anaplastic astrocytoma: HR 5.30, 95% CI 1.23-22.8, p = 0.025; glioblastoma: HR 11.52, 95% CI 2.27-58.47, p = 0.0032), preoperative KPS >= 80 (HR 0.23, 95% CI 0.09-0.62, p = 0.004), maximum lesion-to-contralateral normal brain tissue (LN max) >= 4.03 (HR 0.24, 95% CI 0.08-0.71, p = 0.01), and isocitrate dehydrogenase (IDH) status (HR 14.06, 95% CI 1.81-109.2, p = 0.011) were factors influencing overall survival (OS) in multivariate Cox regression. OS was shorter in patients with LN max >= 4.03 (29.3 months) than in patients with LN max < 4.03 (not reached; p = 0.03). OS differed significantly between patients with IDH mutant/LN max < 4.03 and patients with IDH mutant/LN max >= 4.03. LN max using 11C-methionine PET may be used in prognostic markers for newly identified and untreated WHO grade II-IV astrocytic glioma.
C1 [Nakajo, Kosuke; Uda, Takehiro; Kawashima, Toshiyuki; Ishibashi, Kenichi; Tsuyuguchi, Naohiro; Tanoue, Yuta; Nagahama, Atsufumi; Uda, Hiroshi; Koh, Saya; Sasaki, Tsuyoshi; Ohata, Kenji; Goto, Takeo] Osaka City Univ, Dept Neurosurg, Grad Sch Med, Abeno Ku, 1-4-3 Asahi Machi, Osaka 5458585, Japan.
   [Terakawa, Yuzo] Hokkaido Ohno Mem Hosp, Dept Neurosurg, Sapporo, Hokkaido, Japan.
   [Ishibashi, Kenichi] Osaka City Gen Hosp, Dept Neurosurg, Osaka, Japan.
   [Tsuyuguchi, Naohiro] Kinki Univ, Dept Neurosurg, Grad Sch Med, Osaka, Japan.
   [Kanemura, Yonehiro] Natl Hosp Org Osaka Natl Hosp, Inst Clin Res, Dept Biomed Res, Osaka, Japan.
   [Kanemura, Yonehiro] Natl Hosp Org Osaka Natl Hosp, Inst Clin Res, Dept Innovat, Osaka, Japan.
   [Kanemura, Yonehiro] Natl Hosp Org Osaka Natl Hosp, Dept Neurosurg, Osaka, Japan.
C3 Osaka Metropolitan University; Osaka City General Hospital; Kindai
   University (Kinki University); Osaka National Hospital; Osaka National
   Hospital; Osaka National Hospital
RP Nakajo, K (通讯作者)，Osaka City Univ, Dept Neurosurg, Grad Sch Med, Abeno Ku, 1-4-3 Asahi Machi, Osaka 5458585, Japan.
EM kousuke19841984@yahoo.co.jp
RI Uda, Takehiro/ABD-7340-2021; Uda, Hiroshi/HJI-8274-2023
OI Uda, Takehiro/0000-0001-6422-4140
CR Albert NL, 2016, NEURO-ONCOLOGY, V18, P1199, DOI 10.1093/neuonc/now058
   Arita H, 2016, ACTA NEUROPATHOL COM, V4, DOI 10.1186/s40478-016-0351-2
   Arita H, 2013, ACTA NEUROPATHOL, V126, P267, DOI 10.1007/s00401-013-1141-6
   Bauer EK, 2020, EUR J NUCL MED MOL I, V47, P1486, DOI 10.1007/s00259-020-04695-0
   Delgado AF, 2018, BRIT J RADIOL, V91, DOI 10.1259/bjr.20170426
   Galldiks N, 2019, NEURO-ONCOLOGY, V21, P1331, DOI 10.1093/neuonc/noz083
   Iwadate Y, 2016, J NEUROL NEUROSUR PS, V87, P1016, DOI 10.1136/jnnp-2015-311516
   Kanazawa T, 2019, NEUROSURG REV, V42, P433, DOI 10.1007/s10143-018-0981-x
   Kanda Y, 2013, BONE MARROW TRANSPL, V48, P452, DOI 10.1038/bmt.2012.244
   Kebir S, 2019, CLIN NUCL MED, V44, pE375, DOI 10.1097/RLU.0000000000002577
   Killela PJ, 2013, P NATL ACAD SCI USA, V110, P6021, DOI 10.1073/pnas.1303607110
   Kunz M, 2019, NEURO-ONCOLOGY, V21, P274, DOI 10.1093/neuonc/noy098
   Law I, 2019, EUR J NUCL MED MOL I, V46, P540, DOI 10.1007/s00259-018-4207-9
   Louis DN, 2016, ACTA NEUROPATHOL, V131, P803, DOI 10.1007/s00401-016-1545-1
   Minniti G, 2014, J NEURO-ONCOL, V118, P377, DOI 10.1007/s11060-014-1443-0
   Nakajo K, 2021, WORLD NEUROSURG, V148, pE471, DOI 10.1016/j.wneu.2021.01.012
   Nariai T, 2005, J NEUROSURG, V103, P498, DOI 10.3171/jns.2005.103.3.0498
   Okita Y, 2020, CLIN RADIOL, V75, P622, DOI 10.1016/j.crad.2020.03.033
   Ostrom QT, 2019, NEURO-ONCOLOGY, V21, pV1, DOI 10.1093/neuonc/noz150
   Oughourlian TC, 2020, J NEURO-ONCOL, V147, P135, DOI 10.1007/s11060-020-03407-w
   Patel CB, 2018, J NEURO-ONCOL, V139, P399, DOI 10.1007/s11060-018-2877-6
   Reuss DE, 2015, ACTA NEUROPATHOL, V129, P133, DOI 10.1007/s00401-014-1370-3
   Saito T, 2013, AM J NEURORADIOL, V34, P85, DOI 10.3174/ajnr.A3173
   Shinozaki N, 2011, J NEUROSURG, V114, P1640, DOI 10.3171/2010.11.JNS10553
   Suchorska B, 2018, NEURO-ONCOLOGY, V20, P279, DOI 10.1093/neuonc/nox153
   Takano K, 2016, AM J NEURORADIOL, V37, P44, DOI 10.3174/ajnr.A4460
   Takei H, 2020, J NEUROSURG, V133, P1010, DOI 10.3171/2019.5.JNS19780
   Tatekawa H, 2020, CLIN NUCL MED, V45, pE505, DOI 10.1097/RLU.0000000000003318
   Terakawa Y, 2008, J NUCL MED, V49, P694, DOI 10.2967/jnumed.107.048082
   Tsuyuguchi N, 2003, J NEUROSURG, V98, P1056, DOI 10.3171/jns.2003.98.5.1056
   Tsuyuguchi Naohiro, 2017, Asia Ocean J Nucl Med Biol, V5, P85, DOI 10.22038/aojnmb.2017.8843
   van den Bent MJ, 2011, LANCET ONCOL, V12, P583, DOI 10.1016/S1470-2045(11)70057-2
   Van Laere K, 2005, EUR J NUCL MED MOL I, V32, P39, DOI 10.1007/s00259-004-1564-3
   Wakabayashi T, 2018, J NEURO-ONCOL, V138, P627, DOI 10.1007/s11060-018-2831-7
NR 34
TC 6
Z9 6
U1 0
U2 2
PU NATURE PORTFOLIO
PI BERLIN
PA HEIDELBERGER PLATZ 3, BERLIN, 14197, GERMANY
SN 2045-2322
J9 SCI REP-UK
JI Sci Rep
PD JAN 11
PY 2022
VL 12
IS 1
AR 546
DI 10.1038/s41598-021-04216-5
PG 10
WC Multidisciplinary Sciences
WE Science Citation Index Expanded (SCI-EXPANDED)
SC Science & Technology - Other Topics
GA 0O8IN
UT WOS:000783767400025
PM 35017570
OA gold, Green Published
DA 2024-03-10
ER

PT J
AU Vaubel, RA
   Tian, S
   Remonde, D
   Schroeder, MA
   Mladek, AC
   Kitange, GJ
   Caron, A
   Kollmeyer, TM
   Grove, R
   Peng, S
   Carlson, BL
   Ma, DJ
   Sarkar, G
   Evers, L
   Decker, PA
   Yan, HH
   Dhruv, HD
   Berens, ME
   Wang, QH
   Marin, BM
   Klee, EW
   Califano, A
   LaChance, DH
   Eckel-Passow, JE
   Verhaak, RG
   Sulman, EP
   Burns, TC
   Meyer, FB
   O'Neill, BP
   Tran, NL
   Giannini, C
   Jenkins, RB
   Parney, IF
   Sarkaria, JN
AF Vaubel, Rachael A.
   Tian, Shulan
   Remonde, Dioval
   Schroeder, Mark A.
   Mladek, Ann C.
   Kitange, Gaspar J.
   Caron, Alissa
   Kollmeyer, Thomas M.
   Grove, Rebecca
   Peng, Sen
   Carlson, Brett L.
   Ma, Daniel J.
   Sarkar, Gobinda
   Evers, Lisa
   Decker, Paul A.
   Yan, Huihuang
   Dhruv, Harshil D.
   Berens, Michael E.
   Wang, Qianghu
   Marin, Bianca M.
   Klee, Eric W.
   Califano, Andrea
   LaChance, Daniel H.
   Eckel-Passow, Jeanette E.
   Verhaak, Roel G.
   Sulman, Erik P.
   Burns, Terry C.
   Meyer, Fredrick B.
   O'Neill, Brian P.
   Tran, Nhan L.
   Giannini, Caterina
   Jenkins, Robert B.
   Parney, Ian F.
   Sarkaria, Jann N.
TI Genomic and Phenotypic Characterization of a Broad Panel of
   Patient-Derived Xenografts Reflects the Diversity of Glioblastoma
SO CLINICAL CANCER RESEARCH
LA English
DT Article
ID PROMOTER METHYLATION; COPY NUMBER; IN-VIVO; HETEROGENEITY;
   AMPLIFICATION; TEMOZOLOMIDE; MULTIFORME; MODELS; CELLS; EGFR
AB Purpose: Glioblastoma is the most frequent and lethal primary brain tumor. Development of novel therapies relies on the availability of relevant preclinical models. We have established a panel of 96 glioblastoma patient-derived xenografts (PDX) and undertaken its genomic and phenotypic characterization.
   Experimental Design: PDXs were established from glioblastoma, IDH-wildtype (n = 93), glioblastoma, IDH-mutant (n = 2), diffuse midline glioma, H3 K27M-mutant (n = 1), and both primary (n = 60) and recurrent (n = 34) tumors. Tumor growth rates, histopathology, and treatment response were characterized. Integrated molecular profiling was performed by whole-exome sequencing (WES, n = 83), RNA-sequencing (n = 68), and genome-wide methylation profiling (n = 76). WES data from 24 patient tumors was compared with derivative models.
   Results: PDXs recapitulate many key phenotypic and molecular features of patient tumors. Orthotopic PDXs show characteristic tumor morphology and invasion patterns, but largely lack microvascular proliferation and necrosis. PDXs capture common and rare molecular drivers, including alterations of TERT, EGFR, PTEN, TP53, BRAF, and IDH1, most at frequencies comparable with human glioblastoma. However, PDGFRA amplification was absent. RNA-sequencing and genome-wide methylation profiling demonstrated broad representation of glioblastoma molecular subtypes. MGMT promoter methylation correlated with increased survival in response to temozolomide. WES of 24 matched patient tumors showed preservation of most genetic driver alterations, including EGFR amplification. However, in four patient-PDX pairs, driver alterations were gained or lost on engraftment, consistent with clonal selection.
   Conclusions: Our PDX panel captures the molecular heterogeneity of glioblastoma and recapitulates many salient genetic and phenotypic features. All models and genomic data are openly available to investigators.
C1 [Vaubel, Rachael A.; Tian, Shulan; Schroeder, Mark A.; Mladek, Ann C.; Kitange, Gaspar J.; Caron, Alissa; Kollmeyer, Thomas M.; Grove, Rebecca; Carlson, Brett L.; Ma, Daniel J.; Sarkar, Gobinda; Decker, Paul A.; Yan, Huihuang; Marin, Bianca M.; Klee, Eric W.; LaChance, Daniel H.; Eckel-Passow, Jeanette E.; Burns, Terry C.; Meyer, Fredrick B.; O'Neill, Brian P.; Giannini, Caterina; Jenkins, Robert B.; Parney, Ian F.; Sarkaria, Jann N.] Mayo Clin, 200 1st St SW, Rochester, MN 55905 USA.
   [Remonde, Dioval] East Carolina Univ, Brody Sch Med, Greenville, NC 27858 USA.
   [Peng, Sen; Evers, Lisa; Dhruv, Harshil D.; Berens, Michael E.] Translat Genom Res Inst, Phoenix, AZ USA.
   [Wang, Qianghu] Nanjing Med Univ, Nanjing, Peoples R China.
   [Califano, Andrea] Columbia Univ, New York, NY USA.
   [Verhaak, Roel G.] Jackson Lab Genom Med, Farmington, CT USA.
   [Sulman, Erik P.] New York Univ Langone Hlth, New York, NY USA.
   [Tran, Nhan L.] Mayo Clin Arizona, Scottsdale, AZ USA.
C3 Mayo Clinic; University of North Carolina; East Carolina University;
   Translational Genomics Research Institute; Nanjing Medical University;
   Columbia University; Jackson Laboratory; New York University; Mayo
   Clinic; Mayo Clinic Phoenix
RP Sarkaria, JN (通讯作者)，Mayo Clin, 200 1st St SW, Rochester, MN 55905 USA.
EM sarkaria.jann@mayo.edu
RI Wang, Qianghu/HJI-9741-2023; Giannini, Caterina/AAB-7551-2022; Terry,
   Burns/JNE-2551-2023; Verhaak, Roel/ABE-7058-2020; Califano,
   Andrea/F-7239-2012; Ma, Daniel/AAG-1890-2021
OI Terry, Burns/0000-0001-7633-3045; Ma, Daniel/0000-0002-2957-4687;
   Vaubel, Rachael/0000-0001-8842-5975; Remonde,
   Dioval/0000-0001-7173-3904; Sulman, Erik/0000-0003-4933-9120; Berens,
   Michael/0000-0002-3382-6787; Marin, Bianca-Maria/0000-0001-8534-0378
FU Mayo Clinic Comprehensive Cancer Center Grant - NCI [P30CA15083]; Mayo
   SPORE in Brain Tumors [CA108961, RO1 CA184320, U01 CA227954, R24
   NS092940]; Accelerate Brain Cancer Cure; Mayo Clinic; Alpha Omega Alpha
   Carolyn L. Kuckein Student Research Fellowship;  [R25 HL92621];  [R35
   CA197745];  [U01 CA217858]
FX We are grateful for the services of the Mayo Clinic Cytogenetics Core
   Laboratory, which contributed to this manuscript. The Core is supported,
   in part, by the Mayo Clinic Comprehensive Cancer Center Grant, funded by
   NCI (P30CA15083). We are also grateful for the Mayo Clinic Medical
   Genome Facility Genome Analysis Core for contribution to this
   manuscript. This work was supported by the Mayo SPORE in Brain Tumors
   (CA108961), RO1 CA184320, U01 CA227954, R24 NS092940, Accelerate Brain
   Cancer Cure, and the Mayo Clinic. D.A. Remonde was supported by R25
   HL92621 and Alpha Omega Alpha Carolyn L. Kuckein Student Research
   Fellowship. A. Califano was supported by R35 CA197745 and U01 CA217858.
CR Allen M, 2016, SCI TRANSL MED, V8, DOI 10.1126/scitranslmed.aaf6853
   Antunes L, 2000, J HISTOCHEM CYTOCHEM, V48, P847, DOI 10.1177/002215540004800613
   Baldock AL, 2014, PLOS ONE, V9, DOI 10.1371/journal.pone.0099057
   Baskaran S, 2018, NEURO-ONCOLOGY, V20, P1080, DOI 10.1093/neuonc/noy024
   Ben-David U, 2017, NAT GENET, V49, P1567, DOI 10.1038/ng.3967
   Brabetz S, 2018, NAT MED, V24, P1752, DOI 10.1038/s41591-018-0207-3
   Brennan CW, 2013, CELL, V155, P462, DOI 10.1016/j.cell.2013.09.034
   Bruna A, 2016, CELL, V167, P260, DOI 10.1016/j.cell.2016.08.041
   Carlson Brett L, 2011, Curr Protoc Pharmacol, VChapter 14, DOI 10.1002/0471141755.ph1416s52
   Carlson BL, 2009, INT J RADIAT ONCOL, V75, P212, DOI 10.1016/j.ijrobp.2009.04.026
   Ceccarelli M, 2016, CELL, V164, P550, DOI 10.1016/j.cell.2015.12.028
   Cerami E, 2012, CANCER DISCOV, V2, P401, DOI 10.1158/2159-8290.CD-12-0095
   Cocco E, 2018, NAT REV CLIN ONCOL, V15, P731, DOI 10.1038/s41571-018-0113-0
   Conway T, 2012, BIOINFORMATICS, V28, pI172, DOI 10.1093/bioinformatics/bts236
   Davis B, 2016, NEURO-ONCOLOGY, V18, P350, DOI 10.1093/neuonc/nov143
   deCarvalho AC, 2018, NAT GENET, V50, P708, DOI 10.1038/s41588-018-0105-0
   Francis JM, 2014, CANCER DISCOV, V4, P956, DOI 10.1158/2159-8290.CD-13-0879
   Gao H, 2015, NAT MED, V21, P1318, DOI 10.1038/nm.3954
   Giannini C, 2005, NEURO-ONCOLOGY, V7, P164, DOI 10.1215/S1152851704000821
   Gupta S, 2015, JNCI-J NATL CANCER I, V107, DOI 10.1093/jnci/djv221
   Hodgson JG, 2009, NEURO-ONCOLOGY, V11, P477, DOI 10.1215/15228517-2008-113
   Hu HM, 2018, CELL, V175, P1665, DOI 10.1016/j.cell.2018.09.038
   Hunter C, 2006, CANCER RES, V66, P3987, DOI 10.1158/0008-5472.CAN-06-0127
   Izumchenko E, 2017, ANN ONCOL, V28, P2595, DOI 10.1093/annonc/mdx416
   Joo KM, 2013, CELL REP, V3, P260, DOI 10.1016/j.celrep.2012.12.013
   Kim KM, 2016, CANCER CELL INT, V16, DOI 10.1186/s12935-016-0319-0
   Kitange GJ, 2009, J NEURO-ONCOL, V92, P23, DOI 10.1007/s11060-008-9737-8
   Krepler C, 2017, CELL REP, V21, P1953, DOI 10.1016/j.celrep.2017.10.021
   Lee J, 2006, CANCER CELL, V9, P391, DOI 10.1016/j.ccr.2006.03.030
   Lenting K, 2017, ACTA NEUROPATHOL, V133, P263, DOI 10.1007/s00401-017-1671-4
   Louis D.N., 2016, WHO CLASSIFICATION T, V4th, P408
   Mazor T, 2017, P NATL ACAD SCI USA, V114, P10743, DOI 10.1073/pnas.1708914114
   Migliardi G, 2012, CLIN CANCER RES, V18, P2515, DOI 10.1158/1078-0432.CCR-11-2683
   Rosenberg S, 2017, NEURO-ONCOLOGY, V19, P219, DOI 10.1093/neuonc/now160
   Schulte A, 2012, CLIN CANCER RES, V18, P1901, DOI 10.1158/1078-0432.CCR-11-3084
   Shirahata M, 2018, ACTA NEUROPATHOL, V136, P153, DOI 10.1007/s00401-018-1849-4
   Snuderl M, 2011, CANCER CELL, V20, P810, DOI 10.1016/j.ccr.2011.11.005
   Stewart E, 2017, NATURE, V549, P96, DOI 10.1038/nature23647
   Stringer BW, 2019, SCI REP-UK, V9, DOI 10.1038/s41598-019-41277-z
   Stupp R, 2005, NEW ENGL J MED, V352, P987, DOI 10.1056/NEJMoa043330
   Torsvik A, 2014, CANCER MED-US, V3, P812, DOI 10.1002/cam4.219
   Townsend EC, 2016, CANCER CELL, V30, P183, DOI 10.1016/j.ccell.2016.06.008
   Verreault M, 2016, CLIN CANCER RES, V22, P1185, DOI 10.1158/1078-0432.CCR-15-1015
   Vlassenbroeck I, 2008, J MOL DIAGN, V10, P332, DOI 10.2353/jmoldx.2008.070169
   Wang C, 2014, BIOINFORMATICS, V30, P2678, DOI 10.1093/bioinformatics/btu363
   Wang JG, 2016, NAT GENET, V48, P768, DOI 10.1038/ng.3590
   Wang QH, 2017, CANCER CELL, V32, P42, DOI 10.1016/j.ccell.2017.06.003
   Weroha SJ, 2014, CLIN CANCER RES, V20, P1288, DOI 10.1158/1078-0432.CCR-13-2611
NR 48
TC 87
Z9 93
U1 2
U2 18
PU AMER ASSOC CANCER RESEARCH
PI PHILADELPHIA
PA 615 CHESTNUT ST, 17TH FLOOR, PHILADELPHIA, PA 19106-4404 USA
SN 1078-0432
EI 1557-3265
J9 CLIN CANCER RES
JI Clin. Cancer Res.
PD MAR 1
PY 2020
VL 26
IS 5
BP 1094
EP 1104
DI 10.1158/1078-0432.CCR-19-0909
PG 11
WC Oncology
WE Science Citation Index Expanded (SCI-EXPANDED)
SC Oncology
GA KS3CT
UT WOS:000518188000014
PM 31852831
OA Bronze, Green Accepted
DA 2024-03-10
ER

PT J
AU Lambert, SR
   Witt, H
   Hovestadt, V
   Zucknick, M
   Kool, M
   Pearson, DM
   Korshunov, A
   Ryzhova, M
   Ichimura, K
   Jabado, N
   Fontebasso, AM
   Lichter, P
   Pfister, SM
   Collins, VP
   Jones, DTW
AF Lambert, Sally R.
   Witt, Hendrik
   Hovestadt, Volker
   Zucknick, Manuela
   Kool, Marcel
   Pearson, Danita M.
   Korshunov, Andrey
   Ryzhova, Marina
   Ichimura, Koichi
   Jabado, Nada
   Fontebasso, Adam M.
   Lichter, Peter
   Pfister, Stefan M.
   Collins, V. Peter
   Jones, David T. W.
TI Differential expression and methylation of brain developmental genes
   define location-specific subsets of pilocytic astrocytoma
SO ACTA NEUROPATHOLOGICA
LA English
DT Article
DE Pilocytic astrocytoma; DNA methylation; Development; SUZ12
ID MAPK PATHWAY ACTIVATION; DUPLICATION; MUTATIONS; SENESCENCE; MAJORITY;
   GENOME; GLIOMA; CELLS
AB Pilocytic astrocytomas (PAs) are the most common brain tumors in pediatric patients and can cause significant morbidity, including chronic neurological deficiencies. They are characterized by activating alterations in the mitogen-activated protein kinase pathway, but little else is known about their development. To map the global DNA methylation profiles of these tumors, we analyzed 62 PAs and 7 normal cerebellum samples using Illumina 450K microarrays. These data revealed two subgroups of PA that separate according to tumor location (infratentorial versus supratentorial), and identified key neural developmental genes that are differentially methylated between the two groups, including NR2E1 and EN2. Integration with transcriptome microarray data highlighted significant expression differences, which were unexpectedly associated with a strong positive correlation between methylation and expression. Differentially methylated probes were often identified within the gene body and/or regions up- or downstream of the gene, rather than at the transcription start site. We also identified a large number of differentially methylated genes between cerebellar PAs and normal cerebellum, which were again enriched for developmental genes. In addition, we found a significant association between differentially methylated genes and SUZ12 binding sites, indicating potential disruption of the polycomb repressor complex 2 (PRC2). Taken together, these data suggest that PA from different locations in the brain may arise from region-specific cells of origin, and highlight the potential disruption of key developmental regulators during tumorigenesis. These findings have implications for future basic research and clinical trials, as therapeutic targets and drug sensitivity may differ according to tumor location.
C1 [Lambert, Sally R.; Pearson, Danita M.; Collins, V. Peter] Univ Cambridge, Dept Pathol, Div Mol Histopathol, Addenbrookes Hosp, Cambridge CB2 1QP, England.
   [Witt, Hendrik; Kool, Marcel; Pfister, Stefan M.; Jones, David T. W.] German Canc Res Ctr, Div Pediat Neurooncol, D-69120 Heidelberg, Germany.
   [Witt, Hendrik; Pfister, Stefan M.] Univ Heidelberg Hosp, Dept Pediat Oncol Hematol & Immunol, D-69120 Heidelberg, Germany.
   [Hovestadt, Volker; Lichter, Peter] German Canc Res Ctr, Div Mol Genet, D-69120 Heidelberg, Germany.
   [Zucknick, Manuela] German Canc Res Ctr, Div Biostat, D-69120 Heidelberg, Germany.
   [Korshunov, Andrey] Heidelberg Univ, Dept Neuropathol, D-69120 Heidelberg, Germany.
   [Korshunov, Andrey] German Canc Res Ctr, Clin Cooperat Unit Neuropathol, D-69120 Heidelberg, Germany.
   [Ryzhova, Marina] Burdenko Neurosurg Inst, Dept Neuropathol, Moscow 125047, Russia.
   [Ichimura, Koichi] Natl Canc Ctr, Res Inst, Div Brain Tumor Translat Res, Chuo Ku, Tokyo 1040045, Japan.
   [Jabado, Nada; Fontebasso, Adam M.] McGill Univ, Dept Pediat, Montreal, PQ H3Z 2Z3, Canada.
   [Jabado, Nada; Fontebasso, Adam M.] McGill Univ, Dept Human Genet, Montreal, PQ H3Z 2Z3, Canada.
   [Jabado, Nada; Fontebasso, Adam M.] McGill Univ, Ctr Hlth, Res Inst, Montreal, PQ H3Z 2Z3, Canada.
C3 University of Cambridge; Cambridge University Hospitals NHS Foundation
   Trust; Addenbrooke's Hospital; Helmholtz Association; German Cancer
   Research Center (DKFZ); Ruprecht Karls University Heidelberg; Helmholtz
   Association; German Cancer Research Center (DKFZ); Helmholtz
   Association; German Cancer Research Center (DKFZ); Ruprecht Karls
   University Heidelberg; Helmholtz Association; German Cancer Research
   Center (DKFZ); Burnazyan Federal Medical Biophysical Center; National
   Cancer Center - Japan; McGill University; McGill University; McGill
   University
RP Lambert, SR (通讯作者)，Univ Cambridge, Dept Pathol, Div Mol Histopathol, Addenbrookes Hosp, Tennis Court Rd, Cambridge CB2 1QP, England.
EM sl575@cam.ac.uk; david.jones@Dkfz-Heidelberg.de
RI Witt, Hendrik/L-7810-2015; Ryzhova, Marina/G-4178-2014; Hovestadt,
   Volker/ABG-2076-2021; Kool, Marcel/H-2541-2013; Jabado,
   Nada/AAN-4026-2020; Jones, David T. W./Z-1963-2019; Pfister,
   Stefan/F-6860-2013
OI Ryzhova, Marina/0000-0001-7206-6365; Hovestadt,
   Volker/0000-0002-3480-6649; Jones, David T. W./0000-0002-2036-5141;
   Korshunov, Andrey/0000-0002-5257-3623; Pfister,
   Stefan/0000-0002-5447-5322; Zucknick, Manuela/0000-0003-1317-7422
FU Brain Tumour Charity, UK; PedBrain Tumor Project; German Cancer Aid
   [109252]; German Federal Ministry of Education and Research (BMBF)
   [01KU1201A, 0315416C, 01GS0883]; Dutch Cancer Foundations KWF
   [2010-4713]; KIKA; The Brain Tumour Charity [10/106] Funding Source:
   researchfish
FX This project was supported by grants from The Brain Tumour Charity, UK.
   Additional support was provided by the PedBrain Tumor Project
   contributing to the International Cancer Genome Consortium, funded by
   German Cancer Aid (109252) and by the German Federal Ministry of
   Education and Research (BMBF, grants #01KU1201A, MedSys #0315416C and
   NGFN<SUP>plus</SUP> #01GS0883), and the Dutch Cancer Foundations KWF
   (2010-4713) and KIKA to M. Kool. We thank Matthias Schick, Roger Fischer
   and Melanie Bewerunge-Hudler of the German Cancer Research Center (DKFZ)
   Genomics and Proteomics Core Facility for excellent technical support.
CR Armstrong GT, 2011, NEURO-ONCOLOGY, V13, P223, DOI 10.1093/neuonc/noq178
   Bert SA, 2013, CANCER CELL, V23, P9, DOI 10.1016/j.ccr.2012.11.006
   Bertuzzi S, 1999, GENE DEV, V13, P3092, DOI 10.1101/gad.13.23.3092
   Cheng YL, 2010, DEVELOPMENT, V137, P519, DOI 10.1242/dev.027045
   Dirven CMF, 1997, CHILD NERV SYST, V13, P17, DOI 10.1007/s003810050033
   Esteller M, 1999, CANCER RES, V59, P793
   Gnekow AK, 2012, NEURO-ONCOLOGY, V14, P1265, DOI 10.1093/neuonc/nos202
   Gronych J, 2011, J CLIN INVEST, V121, P1344, DOI 10.1172/JCI44656
   Hellman A, 2007, SCIENCE, V315, P1141, DOI 10.1126/science.1136352
   Ichimura K, 2009, NEURO-ONCOLOGY, V11, P341, DOI 10.1215/15228517-2009-025
   Jacob K, 2011, CLIN CANCER RES, V17, P4650, DOI 10.1158/1078-0432.CCR-11-0127
   Jones DTW, 2008, CANCER RES, V68, P8673, DOI 10.1158/0008-5472.CAN-08-2097
   Jones DTW, 2006, J NEUROPATH EXP NEUR, V65, P1049, DOI 10.1097/01.jnen.0000240465.33628.87
   Jones DTW, 2012, CELL MOL LIFE SCI, V69, P1799, DOI 10.1007/s00018-011-0898-9
   Kelly TK, 2010, NAT BIOTECHNOL, V28, P1069, DOI 10.1038/nbt.1678
   Lee DY, 2012, CANCER CELL, V22, P131, DOI 10.1016/j.ccr.2012.05.036
   Lindroth AM, 2008, PLOS GENET, V4, DOI 10.1371/journal.pgen.1000145
   Liu HK, 2010, GENE DEV, V24, P683, DOI 10.1101/gad.560310
   Margueron R, 2011, NATURE, V469, P343, DOI 10.1038/nature09784
   OHGAKI H, 1993, MOL CARCINOGEN, V8, P74, DOI 10.1002/mc.2940080203
   Pfister S, 2008, J CLIN INVEST, V118, P1739, DOI 10.1172/JCI33656
   Raabe EH, 2011, CLIN CANCER RES, V17, P3590, DOI 10.1158/1078-0432.CCR-10-3349
   RASHEED BKA, 1994, CANCER RES, V54, P1324
   Rauch TA, 2009, P NATL ACAD SCI USA, V106, P671, DOI 10.1073/pnas.0812399106
   Rogers HA, 2012, ACTA NEUROPATHOL, V123, P711, DOI 10.1007/s00401-011-0904-1
   Sharma MK, 2007, CANCER RES, V67, P890, DOI 10.1158/0008-5472.CAN-06-0973
   Sievert AJ, 2009, BRAIN PATHOL, V19, P449, DOI 10.1111/j.1750-3639.2008.00225.x
   Squazzo SL, 2006, GENOME RES, V16, P890, DOI 10.1101/gr.5306606
   Stokland T, 2010, NEURO-ONCOLOGY, V12, P1257, DOI 10.1093/neuonc/noq092
   Sturm D, 2012, CANCER CELL, V22, P425, DOI 10.1016/j.ccr.2012.08.024
   Szulwach KE, 2011, NAT NEUROSCI, V14, P1607, DOI 10.1038/nn.2959
   Tchoghandjian A, 2009, BRAIN, V132, P1523, DOI 10.1093/brain/awp048
   Yu RT, 2000, P NATL ACAD SCI USA, V97, P2621, DOI 10.1073/pnas.050566897
   Zhu CQC, 2002, DEVELOPMENT, V129, P2835
NR 34
TC 75
Z9 80
U1 0
U2 12
PU SPRINGER
PI NEW YORK
PA 233 SPRING ST, NEW YORK, NY 10013 USA
SN 0001-6322
EI 1432-0533
J9 ACTA NEUROPATHOL
JI Acta Neuropathol.
PD AUG
PY 2013
VL 126
IS 2
BP 291
EP 301
DI 10.1007/s00401-013-1124-7
PG 11
WC Clinical Neurology; Neurosciences; Pathology
WE Science Citation Index Expanded (SCI-EXPANDED)
SC Neurosciences & Neurology; Pathology
GA 189MC
UT WOS:000322270200010
PM 23660940
DA 2024-03-10
ER

PT J
AU Mock, A
   Geisenberger, C
   Orlik, C
   Warta, R
   Schwager, C
   Jungk, C
   Dutruel, C
   Geiselhart, L
   Weichenhan, D
   Zucknick, M
   Nied, AK
   Friauf, S
   Exner, J
   Capper, D
   Hartmann, C
   Lahrmann, B
   Grabe, N
   Debus, J
   von Deimling, A
   Popanda, O
   Plass, C
   Unterberg, A
   Abdollahi, A
   Schmezer, P
   Herold-Mende, C
AF Mock, Andreas
   Geisenberger, Christoph
   Orlik, Christian
   Warta, Rolf
   Schwager, Christian
   Jungk, Christine
   Dutruel, Celine
   Geiselhart, Lea
   Weichenhan, Dieter
   Zucknick, Manuela
   Nied, Ann-Katrin
   Friauf, Sara
   Exner, Janina
   Capper, David
   Hartmann, Christian
   Lahrmann, Bernd
   Grabe, Niels
   Debus, Juergen
   von Deimling, Andreas
   Popanda, Odilia
   Plass, Christoph
   Unterberg, Andreas
   Abdollahi, Amir
   Schmezer, Peter
   Herold-Mende, Christel
TI <i>LOC283731</i> promoter hypermethylation prognosticates survival after
   radiochemotherapy in IDH1 wild-type glioblastoma patients
SO INTERNATIONAL JOURNAL OF CANCER
LA English
DT Article
DE brain tumor; methylation; G-CIMP; biomarker
ID LONG-TERM SURVIVAL; ADJUVANT TEMOZOLOMIDE; CPG METHYLATION;
   DOWN-REGULATION; MULTIFORME; GLIOMAS; RADIOTHERAPY; CONCOMITANT;
   MUTATIONS; KINASE
AB MGMT promoter methylation status is currently the only established molecular prognosticator in IDH wild-type glioblastoma multiforme (GBM). Therefore, we aimed to discover novel therapy-associated epigenetic biomarkers. After enrichment for hypermethylated fractions using methyl-CpG-immunoprecipitation (MCIp), we performed global DNA methylation profiling for 14 long-term (LTS; >36 months) and 15 short-term (STS; 6-10 months) surviving GBM patients. Even after exclusion of the G-CIMP phenotype, we observed marked differences between the LTS and STS methylome. A total of 1,247 probes in 706 genes were hypermethylated in LTS and 463 probes in 305 genes were found to be hypermethylated in STS patients (p values <0.05, log2 fold change +/- 0.5). We identified 13 differentially methylated regions (DMRs) with a minimum of four differentially methylated probes per gene. Indeed, we were able to validate a subset of these DMRs through a second, independent method (MassARRAY) in our LTS/STS training set (ADCY1, GPC3, LOC283731/151.82). These DMRs were further assessed for their prognostic capability in an independent validation cohort (n = 62) of non-G-CIMP GBMs from the TCGA. Hypermethylation of multiple CpGs mapping to the promoter region of LOC283731 correlated with improved patient outcome (p = 0.03). The prognostic performance of LOC283731 promoter hypermethylation was confirmed in a third independent study cohort (n = 89), and was independent of gender, performance (KPS) and MGMT status (p = 0.0485, HR = 0.63). Intriguingly, the prediction was most pronounced in younger GBM patients (<60 years). In conclusion, we provide compelling evidence that promoter methylation status of this novel gene is a prognostic biomarker in IDH1 wild-type/non-G-CIMP GBMs.
   What's new?
   The mechanisms underlying long-term patient survival in primary IDH1 wild-typeinon-G-CIMP glioblastoma need to be further elucidated. Currently, MGMT promoter methylation is the only established molecular prognosticator in IDH1 wild-type gliciblastoma multiforme (GBM). Here, the authors identified promoter hypermethylation of the so far undescribed gene locus LOC283731 to be associated with improved survival. LOC283731 promoter methylation is the first epigenetic biomarkerafter MGMT to be thoroughly tested in multiple independent study sets consisting of IDH1 wild-type patients uniformly treated with radiochemotherapy post maximal safe surgery. LOC283731 promoter hypermethylation has the established as a novel MGMT-independent GBM prognosticator.
C1 [Mock, Andreas; Geisenberger, Christoph; Orlik, Christian; Warta, Rolf; Jungk, Christine; Nied, Ann-Katrin; Friauf, Sara; Exner, Janina; Unterberg, Andreas; Herold-Mende, Christel] Univ Heidelberg Hosp, Dept Neurosurg, Div Expt Neurosurg, Neuenheimer Feld 400, D-69120 Heidelberg, Germany.
   [Mock, Andreas; Dutruel, Celine; Geiselhart, Lea; Weichenhan, Dieter; Popanda, Odilia; Plass, Christoph; Schmezer, Peter] German Canc Res Ctr DFKZ, Div Epigen & Canc Risk Factors, Heidelberg, Germany.
   [Mock, Andreas; Schwager, Christian; Abdollahi, Amir] German Canc Res Ctr, Mol & Translat Radiat Oncol, Natl Ctr Tumor Dis NCT, I Ieidelberg, Germany.
   [Mock, Andreas; Schwager, Christian; Debus, Juergen; Abdollahi, Amir] Univ Heidelberg Hosp, Dept Radiat Oncol, Heidelperg Ion Herapy Ctr HIT, Heidelberg Inst Radiat Oncol, Heidelberg, Germany.
   [Zucknick, Manuela] German Canc Res Ctr, Div Biostat, Heidelberg, Germany.
   [Zucknick, Manuela] Univ Oslo, Inst Basic Med Sci, Dept Biostat, Oslo Ctr Biostat & Epidemiol, Oslo, Norway.
   [Capper, David; Hartmann, Christian; von Deimling, Andreas] Univ Heidelberg Hosp, Dept Neuropathol, Heidelberg, Germany.
   [Capper, David; von Deimling, Andreas] German Canc Res Ctr DFKZ, German Canc Consortium DKTK, Clin Cooperat Unit Neuropathol, Heidelberg, Germany.
   [Hartmann, Christian] Hannover Med Sch, Inst Pathol, Dept Neuropathol, Hannover, Germany.
   [Lahrmann, Bernd; Grabe, Niels] Heidelberg Univ, BIOQUANT, Hamamatso Tissue Imaging & Anal Ctr TIGA, Heidelberg, Germany.
   [Lahrmann, Bernd; Grabe, Niels] Univ Heidelberg Hosp, Med Oncol, Natl Ctr Tumor Dis NCT, Heidelberg, Germany.
   [Lahrmann, Bernd] Univ Heidelberg Hosp, Inst Pathol, Heidelberg, Germany.
C3 Ruprecht Karls University Heidelberg; Helmholtz Association; German
   Cancer Research Center (DKFZ); Helmholtz Association; German Cancer
   Research Center (DKFZ); Ruprecht Karls University Heidelberg; Ruprecht
   Karls University Heidelberg; Helmholtz Association; German Cancer
   Research Center (DKFZ); University of Oslo; Ruprecht Karls University
   Heidelberg; Helmholtz Association; German Cancer Research Center (DKFZ);
   Hannover Medical School; Ruprecht Karls University Heidelberg; Helmholtz
   Association; German Cancer Research Center (DKFZ); Ruprecht Karls
   University Heidelberg; Ruprecht Karls University Heidelberg
RP Herold-Mende, C (通讯作者)，Univ Heidelberg Hosp, Dept Neurosurg, Div Expt Neurosurg, Neuenheimer Feld 400, D-69120 Heidelberg, Germany.
EM christel.herold-mende@med.uni-heidelberg.de
RI Mock, Andreas/HKV-3382-2023; Popanda, Odilia/P-6917-2019; Hartmann,
   Christian/D-1882-2010; Grabe, Niels/AAP-6493-2020; von Deimling,
   Andreas/F-7774-2013; Grabe, Niels/I-6214-2016; Capper, David/I-8500-2014
OI Mock, Andreas/0000-0002-3332-9166; von Deimling,
   Andreas/0000-0002-5863-540X; Capper, David/0000-0003-1945-497X;
   Zucknick, Manuela/0000-0003-1317-7422; Hartmann,
   Christian/0009-0004-3700-3536; Orlik, Christian/0000-0001-5877-0313;
   Geisenberger, Christoph/0000-0002-5846-7127; Grabe,
   Niels/0000-0003-1732-3706
CR Brennan C, 2009, PLOS ONE, V4, DOI 10.1371/journal.pone.0007752
   Brennan CW, 2013, CELL, V155, P462, DOI 10.1016/j.cell.2013.09.034
   Dutruel C, 2014, ONCOGENE, V33, P3401, DOI 10.1038/onc.2013.312
   Ehrich M, 2005, P NATL ACAD SCI USA, V102, P15785, DOI 10.1073/pnas.0507816102
   Esteller M, 2008, NEW ENGL J MED, V358, P1148, DOI 10.1056/NEJMra072067
   Gaspar-Maia A, 2011, NAT REV MOL CELL BIO, V12, P36, DOI 10.1038/nrm3036
   Gebhard C, 2006, CANCER RES, V66, P6118, DOI 10.1158/0008-5472.CAN-06-0376
   Goeppert B, 2010, HEPATOLOGY, V52, P2023, DOI 10.1002/hep.23939
   Hartmann C, 2013, CLIN CANCER RES, V19, P5146, DOI 10.1158/1078-0432.CCR-13-0017
   Hegi ME, 2005, NEW ENGL J MED, V352, P997, DOI 10.1056/NEJMoa043331
   Ichimura K, 2009, NEURO-ONCOLOGY, V11, P341, DOI 10.1215/15228517-2009-025
   Krex D, 2007, BRAIN, V130, P2596, DOI 10.1093/brain/awm204
   NETSKY MG, 1950, J NEUROSURG, V7, P261, DOI 10.3171/jns.1950.7.3.0261
   Ohgaki H, 2005, J NEUROPATH EXP NEUR, V64, P479, DOI 10.1093/jnen/64.6.479
   Ohgaki H, 2013, CLIN CANCER RES, V19, P764, DOI 10.1158/1078-0432.CCR-12-3002
   Rakyan VK, 2011, NAT REV GENET, V12, P529, DOI 10.1038/nrg3000
   Reifenberger G, 2014, INT J CANCER, V135, P1822, DOI 10.1002/ijc.28836
   Ritchie ME, 2007, BIOINFORMATICS, V23, P2700, DOI 10.1093/bioinformatics/btm412
   Schilling E, 2007, GENOMICS, V90, P314, DOI 10.1016/j.ygeno.2007.04.011
   Scott JN, 1999, ANN NEUROL, V46, P183, DOI 10.1002/1531-8249(199908)46:2<183::AID-ANA7>3.3.CO;2-Z
   Shinawi T, 2013, EPIGENETICS-US, V8, P149, DOI 10.4161/epi.23398
   Storey JD, 2003, P NATL ACAD SCI USA, V100, P9440, DOI 10.1073/pnas.1530509100
   Stupp R, 2005, NEW ENGL J MED, V352, P987, DOI 10.1056/NEJMoa043330
   Stupp R, 2009, LANCET ONCOL, V10, P459, DOI 10.1016/S1470-2045(09)70025-7
   Tseng GC, 2001, NUCLEIC ACIDS RES, V29, P2549, DOI 10.1093/nar/29.12.2549
   Turcan S, 2012, NATURE, V483, P479, DOI 10.1038/nature10866
   Verhaak RGW, 2010, CANCER CELL, V17, P98, DOI 10.1016/j.ccr.2009.12.020
   Yamanaka R, 2006, ONCOGENE, V25, P5994, DOI 10.1038/sj.onc.1209585
   Yan H, 2009, NEW ENGL J MED, V360, P765, DOI 10.1056/NEJMoa0808710
   Yang P, 2015, ONCOTARGET, V6, P40896, DOI 10.18632/oncotarget.5683
   Zhang W, 2013, CANCER LETT, V328, P120, DOI 10.1016/j.canlet.2012.08.033
NR 31
TC 17
Z9 17
U1 0
U2 3
PU WILEY
PI HOBOKEN
PA 111 RIVER ST, HOBOKEN 07030-5774, NJ USA
SN 0020-7136
EI 1097-0215
J9 INT J CANCER
JI Int. J. Cancer
PD JUL 15
PY 2016
VL 139
IS 2
BP 424
EP 432
DI 10.1002/ijc.30069
PG 9
WC Oncology
WE Science Citation Index Expanded (SCI-EXPANDED)
SC Oncology
GA DP3TE
UT WOS:000378417500018
PM 26934681
OA Bronze
DA 2024-03-10
ER

PT J
AU Che, JR
   DePalma, TJ
   Sivakumar, H
   Mezache, LS
   Tallman, MM
   Venere, M
   Swindle-Reilly, K
   Veeraraghavan, R
   Skardal, A
AF Che, Jingru
   DePalma, Thomas J.
   Sivakumar, Hemamylammal
   Mezache, Louisa S.
   Tallman, Miranda M.
   Venere, Monica
   Swindle-Reilly, Katelyn
   Veeraraghavan, Rengasayee
   Skardal, Aleksander
TI αCT1 peptide sensitizes glioma cells to temozolomide in a glioblastoma
   organoid platform
SO BIOTECHNOLOGY AND BIOENGINEERING
LA English
DT Article; Early Access
DE Connexin 43; glioblastoma; organoids; temozolomide
ID MGMT PROMOTER METHYLATION; STEM-CELLS; RESISTANCE; HETEROGENEITY;
   APOPTOSIS; TRIAL
AB Glioblastoma (GBM) is the most common form of brain cancer. Even with aggressive treatment, tumor recurrence is almost universal and patient prognosis is poor because many GBM cell subpopulations, especially the mesenchymal and glioma stem cell populations, are resistant to temozolomide (TMZ), the most commonly used chemotherapeutic in GBM. For this reason, there is an urgent need for the development of new therapies that can more effectively treat GBM. Several recent studies have indicated that high expression of connexin 43 (Cx43) in GBM is associated with poor patient outcomes. It has been hypothesized that inhibition of the Cx43 hemichannels could prevent TMZ efflux and sensitize otherwise resistance cells to the treatment. In this study, we use a three-dimensional organoid model of GBM to demonstrate that combinatorial treatment with TMZ and alpha CT1, a Cx43 mimetic peptide, significantly improves treatment efficacy in certain populations of GBM. Confocal imaging was used to visualize changes in Cx43 expression in response to combinatorial treatment. These results indicate that Cx43 inhibition should be pursued further as an improved treatment for GBM.
C1 [Che, Jingru; DePalma, Thomas J.; Sivakumar, Hemamylammal; Mezache, Louisa S.; Swindle-Reilly, Katelyn; Veeraraghavan, Rengasayee; Skardal, Aleksander] Ohio State Univ, Dept Biomed Engn, Columbus, OH USA.
   [DePalma, Thomas J.; Venere, Monica; Skardal, Aleksander] Ohio State Univ, Columbus, OH USA.
   [DePalma, Thomas J.; Venere, Monica; Skardal, Aleksander] Ohio State Univ, Arthur G James Comprehens Canc Ctr, Columbus, OH USA.
   [Tallman, Miranda M.] Ohio State Univ, Dorothy M Davis Hearth & Lung Res Inst, Columbus, OH USA.
   [Mezache, Louisa S.; Veeraraghavan, Rengasayee] Ohio State Univ, Wexner Med Ctr, Biomed Sci Grad Program, Columbus, OH USA.
   [Tallman, Miranda M.; Venere, Monica] Ohio State Univ, James Canc Hosp, Coll Med, Dept Radiat Oncol, Columbus, OH USA.
   [Tallman, Miranda M.; Venere, Monica] Ohio State Univ, Coll Med, Comprehens Canc Ctr, Columbus, OH USA.
   [Swindle-Reilly, Katelyn] Ohio State Univ, Dept Chem & Biomol Engn, Columbus, OH USA.
   [Swindle-Reilly, Katelyn] Ohio State Univ, Dept Ophthalmol & Visual Sci, Columbus, OH USA.
   [Skardal, Aleksander] Ohio State Univ, Ctr Canc Engn, Columbus, OH USA.
   [Skardal, Aleksander] Ohio State Univ, Dept Biomed Engn, Fontana Labs 3022, 140W 19th Ave, Columbus, OH 43210 USA.
C3 University System of Ohio; Ohio State University; University System of
   Ohio; Ohio State University; James Cancer Hospital & Solove Research
   Institute; University System of Ohio; Ohio State University; University
   System of Ohio; Ohio State University; University System of Ohio; Ohio
   State University; University System of Ohio; Ohio State University;
   James Cancer Hospital & Solove Research Institute; University System of
   Ohio; Ohio State University; James Cancer Hospital & Solove Research
   Institute; University System of Ohio; Ohio State University; University
   System of Ohio; Ohio State University; University System of Ohio; Ohio
   State University; University System of Ohio; Ohio State University
RP Skardal, A (通讯作者)，Ohio State Univ, Dept Biomed Engn, Fontana Labs 3022, 140W 19th Ave, Columbus, OH 43210 USA.
EM skardal.1@osu.edu
FU Pelotonia; National Institutes of Health; American Cancer Society;
   College of Engineering; Ohio State University; Ohio StateUniversity
   Comprehensive Cancer Center-Arthur G. James Cancer Hospital; Richard
   J.Solove Research Institute
FX Pelotonia; National Institutes of Health;American Cancer Society;
   College of Engineering, Ohio State University; Ohio StateUniversity
   Comprehensive Cancer Center-Arthur G. James Cancer Hospital and Richard
   J.Solove Research Institute
CR Ahmed AU, 2013, EXPERT REV NEUROTHER, V13, P545, DOI [10.1586/ern.13.42, 10.1586/ERN.13.42]
   Allen M, 2016, SCI TRANSL MED, V8, DOI 10.1126/scitranslmed.aaf6853
   Auffinger B, 2015, EXPERT REV NEUROTHER, V15, P741, DOI 10.1586/14737175.2015.1051968
   Binabaj MM, 2018, J CELL PHYSIOL, V233, P378, DOI 10.1002/jcp.25896
   Costa EC, 2016, BIOTECHNOL ADV, V34, P1427, DOI 10.1016/j.biotechadv.2016.11.002
   Devarasetty M, 2020, SCI REP-UK, V10, DOI 10.1038/s41598-020-66785-1
   Di Cristofano A, 1999, SCIENCE, V285, P2122, DOI 10.1126/science.285.5436.2122
   Dominijanni AJ, 2021, TISSUE ENG PART C-ME, V27, P401, DOI [10.1089/ten.tec.2021.0060, 10.1089/ten.TEC.2021.0060]
   Donson AM, 2007, PEDIATR BLOOD CANCER, V48, P403, DOI 10.1002/pbc.20803
   Fedele M, 2019, INT J MOL SCI, V20, DOI 10.3390/ijms20112746
   Forsythe S, 2020, ANN BIOMED ENG, V48, P940, DOI 10.1007/s10439-019-02269-2
   Frantz C, 2010, J CELL SCI, V123, P4195, DOI 10.1242/jcs.023820
   Fusenig NE, 2017, PLOS BIOL, V15, DOI 10.1371/journal.pbio.2001438
   Gielen PR, 2013, NEUROPHARMACOLOGY, V75, P539, DOI 10.1016/j.neuropharm.2013.05.002
   Grek CL, 2018, CURR OPIN PHARMACOL, V41, P79, DOI 10.1016/j.coph.2018.05.002
   Heimberger AB, 2003, CLIN CANCER RES, V9, P4247
   Hirose Y, 2001, CANCER RES, V61, P5843
   Hirose Y, 2001, CANCER RES, V61, P1957
   Hoarau-Véchot J, 2018, INT J MOL SCI, V19, DOI 10.3390/ijms19010181
   Jiang JB, 2019, J AM HEART ASSOC, V8, DOI 10.1161/JAHA.119.012385
   Johannessen TCA, 2013, NEURO-ONCOLOGY, V15, P269, DOI 10.1093/neuonc/nos301
   Lee SY, 2016, GENES DIS, V3, P198, DOI 10.1016/j.gendis.2016.04.007
   Malkki H, 2016, NAT REV NEUROL, V12, DOI [10.1038/nrneurol.2016.175, 10.1038/nrneurol.2016.78, 10.1038/nrneurol.2016.58, 10.1038/nrneurol.2016.117, 10.1038/nrneurol.2016.52, 10.1038/nrneurol.2016.151, 10.1038/nrneurol.2016.79, 10.1038/nrneurol.2016.22, 10.1038/nrneurol.2016.139, 10.1038/nrneurol.2016.30]
   Maloney E, 2020, MICROMACHINES-BASEL, V11, DOI 10.3390/mi11020208
   Mazzocchi A, 2019, ACS BIOMATER SCI ENG, V5, P1937, DOI 10.1021/acsbiomaterials.8b01356
   Mazzocchi AR, 2018, SCI REP-UK, V8, DOI 10.1038/s41598-018-21200-8
   Montgomery J, 2021, FASEB J, V35, DOI 10.1096/fj.202001881R
   Munoz JL, 2014, CELL DEATH DIS, V5, DOI 10.1038/cddis.2014.111
   Murphy SF, 2016, CANCER RES, V76, P139, DOI 10.1158/0008-5472.CAN-15-1286
   Ostermann S, 2004, CLIN CANCER RES, V10, P3728, DOI 10.1158/1078-0432.CCR-03-0807
   Pridham KJ, 2022, ONCOGENESIS, V11, DOI 10.1038/s41389-022-00378-7
   Roberts R, 2020, MAT SCI ENG C-MATER, V108, DOI 10.1016/j.msec.2019.110191
   Roos WP, 2007, ONCOGENE, V26, P186, DOI 10.1038/sj.onc.1209785
   Rubenstein JL, 2013, BLOOD, V121, P745, DOI 10.1182/blood-2012-07-440974
   Rybinski B, 2016, ONCOTARGET, V7, P72322, DOI 10.18632/oncotarget.11875
   Segerman A, 2016, CELL REP, V17, P2994, DOI 10.1016/j.celrep.2016.11.056
   Shen XP, 2020, MOL MED REP, V22, P1949, DOI 10.3892/mmr.2020.11250
   Simsa R, 2021, PLOS ONE, V16, DOI 10.1371/journal.pone.0245685
   Sivakumar H, 2020, FRONT BIOENG BIOTECH, V8, DOI 10.3389/fbioe.2020.538663
   Sivakumar H, 2017, GELS-BASEL, V3, DOI 10.3390/gels3030028
   Sottoriva A, 2013, P NATL ACAD SCI USA, V110, P4009, DOI 10.1073/pnas.1219747110
   Stupp R, 2005, NEW ENGL J MED, V352, P987, DOI 10.1056/NEJMoa043330
   Swartz AM, 2014, IMMUNOTHERAPY-UK, V6, P679, DOI [10.2217/IMT.14.21, 10.2217/imt.14.21]
   Taal W, 2014, LANCET ONCOL, V15, P943, DOI 10.1016/S1470-2045(14)70314-6
   Tang C, 2015, INT J CLIN EXP PATHO, V8, P5327
   Verhaak RGW, 2010, CANCER CELL, V17, P98, DOI 10.1016/j.ccr.2009.12.020
   Votanopoulos KI, 2020, ANN SURG ONCOL, V27, P1968, DOI 10.1245/s10434-020-08351-7
   Votanopoulos KI, 2020, ANN SURG ONCOL, V27, P1956, DOI 10.1245/s10434-019-08143-8
   Votanopoulos KI, 2019, ANN SURG ONCOL, V26, P139, DOI 10.1245/s10434-018-7008-2
   Zhang J., 2012, CURR MOL PHARMACOL, V5, P102, DOI [10.2174/1874467211205010102, DOI 10.2174/1874467211205010102]
NR 50
TC 5
Z9 6
U1 2
U2 6
PU WILEY
PI HOBOKEN
PA 111 RIVER ST, HOBOKEN 07030-5774, NJ USA
SN 0006-3592
EI 1097-0290
J9 BIOTECHNOL BIOENG
JI Biotechnol. Bioeng.
PD 2023 APR
PY 2023
VL 120
IS 4
BP 1108
EP 1119
DI 10.1002/bit.28313
EA JAN 2023
PG 12
WC Biotechnology & Applied Microbiology
WE Science Citation Index Expanded (SCI-EXPANDED)
SC Biotechnology & Applied Microbiology
GA D4AF7
UT WOS:000906493300001
PM 36544242
OA hybrid, Green Submitted
DA 2024-03-10
ER

PT J
AU Cetica, V
   Genitori, L
   Giunti, L
   Sanzo, M
   Bernini, G
   Massimino, M
   Sardi, I
AF Cetica, Valentina
   Genitori, Lorenzo
   Giunti, Laura
   Sanzo, Massimiliano
   Bernini, Gabriella
   Massimino, Maura
   Sardi, Iacopo
TI Pediatric brain tumors: mutations of two dioxygenases (hABH2 and hABH3)
   that directly repair alkylation damage
SO JOURNAL OF NEURO-ONCOLOGY
LA English
DT Article
DE Brain/central nervous system cancers; DNA damage; Drug resistance;
   Pediatric cancers; Repair mechanisms
ID ESCHERICHIA-COLI; OXIDATIVE DEMETHYLATION; METHYLATION DAMAGE; DNA
   DIOXYGENASES; ALKB PROTEINS; GRADE GLIOMA; SOLID TUMORS; RNA; BACTERIAL;
   CHEMOTHERAPY
AB Alkylating agents, commonly used for brain tumor therapy, induce DNA and RNA lesions that, if not repaired, drive cells to apoptosis. Thus, cellular mechanisms that are responsible for nucleic acid repair are possibly involved in drug resistance. This work analyzes hABH2 and hABH3, two human Fe(II)-dependent dioxygenases in pediatric brain tumors that are treated with alkylating agents. We analyzed 25 brain tumor samples for hABH2 and hABH3 mutations; a subset of samples was tested for quantitative expression with Real-Time PCR. Sequencing analysis showed two new mutations in two glioma patients, one of hABH2 coding sequence (I141 V) and the other of hABH3 (D189 N). The mutation at codon 189 falls in a crucial region of the protein. All subjects analyzed by Real-Time PCR showed an enhanced expression of the two genes, particularly of hABH2. This is the first study of hABH2 and hABH3 in pediatric brain tumors; further molecular investigations of their mutations and expression may help determine their role in response to chemotherapy.
C1 [Cetica, Valentina; Bernini, Gabriella; Sardi, Iacopo] A Meyer Childrens Hosp, Dept Pediat, Oncohematol Unit, Florence Med Sch, I-50139 Florence, Italy.
   [Genitori, Lorenzo; Sanzo, Massimiliano] Univ Florence, Sch Med, Dept Pediat, Neurosurg Unit,A Meyer Childrens Hosp, I-50139 Florence, Italy.
   [Giunti, Laura] Univ Florence, Sch Med, Dept Pediat, Med Genet Unit,A Meyer Childrens Hosp, I-50139 Florence, Italy.
   [Massimino, Maura] Ist Nazl Tumori, Pediat Oncol Unit, I-20133 Milan, Italy.
C3 University of Florence; Azienda Ospedaliera Universitaria (AOU) MEYER;
   University of Florence; Azienda Ospedaliera Universitaria (AOU) MEYER;
   University of Florence; Azienda Ospedaliera Universitaria (AOU) MEYER;
   Fondazione IRCCS Istituto Nazionale Tumori Milan
RP Cetica, V (通讯作者)，A Meyer Childrens Hosp, Dept Pediat, Oncohematol Unit, Florence Med Sch, Viale Pieraccini 24, I-50139 Florence, Italy.
EM v.cetica@meyer.it
RI massimino, maura/K-7310-2016; Genitori, Lorenzo/K-9682-2016; sardi,
   silvia I/P-9349-2016; Sardi, Iacopo/K-3283-2018; Cetica,
   Valentina/J-2885-2018
OI massimino, maura/0000-0002-5506-2001; Genitori,
   Lorenzo/0000-0002-4359-0798; Sardi, Iacopo/0000-0002-8763-6524; Sanzo,
   Massimiliano/0000-0003-4640-2040; Cetica, Valentina/0000-0001-8549-4158
FU Associazione Italiana per la Ricerca sul Cancro; Associazione Genitori
   contro le Leucemie e Tumori Infantili; "A. Meyer" Children's Hospital,
   Florence, Italy
FX We are grateful to Mr. Pasquale Tulimiero for his skilful technical
   assistance and to Dr. Elisabeth Wheeler (MA) for her language revision.
   This work was supported by a grant from Associazione Italiana per la
   Ricerca sul Cancro and Associazione Genitori contro le Leucemie e Tumori
   Infantili "NOI PER VOI'', "A. Meyer" Children's Hospital, Florence,
   Italy.
CR Aas PA, 2003, NATURE, V421, P859, DOI 10.1038/nature01363
   Agris PF, 1996, PROG NUCLEIC ACID RE, V53, P79, DOI 10.1016/S0079-6603(08)60143-9
   Aravind L., 2001, GENOME BIOL, V2, p7.1
   ASHWORTH DJ, 1985, BIOMED MASS SPECTROM, V12, P309, DOI 10.1002/bms.1200120703
   BERANEK DT, 1990, MUTAT RES, V231, P11, DOI 10.1016/0027-5107(90)90173-2
   BODELL WJ, 1979, BIOCHEMISTRY-US, V18, P2860, DOI 10.1021/bi00580a029
   CHEN BRJ, 1994, J BACTERIOL, V176, P6255, DOI 10.1128/jb.176.20.6255-6261.1994
   Chi SN, 2004, J CLIN ONCOL, V22, P4881, DOI 10.1200/JCO.2004.12.126
   Colvin ME, 1999, CURR PHARM DESIGN, V5, P645
   De Sio L, 2006, PEDIATR BLOOD CANCER, V47, P30, DOI 10.1002/pbc.20516
   Drablos F, 2004, DNA REPAIR, V3, P1389, DOI 10.1016/j.dnarep.2004.05.004
   Falnes PO, 2002, NATURE, V419, P178, DOI 10.1038/nature01048
   Falnes PO, 2004, NUCLEIC ACIDS RES, V32, P3456, DOI 10.1093/nar/gkh655
   Gururangan S, 2007, NEURO-ONCOLOGY, V9, P161, DOI 10.1215/15228517-2006-030
   Hongeng S, 1997, CLIN CANCER RES, V3, P2459
   KANG JO, 1994, BIOCHEM MED METAB B, V53, P52, DOI 10.1006/bmmb.1994.1057
   KATAOKA H, 1983, J BACTERIOL, V153, P1301, DOI 10.1128/JB.153.3.1301-1307.1983
   Koivisto P, 2004, J BIOL CHEM, V279, P40470, DOI 10.1074/jbc.M407960200
   Lee DH, 2005, J BIOL CHEM, V280, P39448, DOI 10.1074/jbc.M509881200
   Massimino M, 2005, NEURO-ONCOLOGY, V7, P41, DOI 10.1215/S1152851704000304
   Massimino M, 2004, INT J RADIAT ONCOL, V58, P1336, DOI 10.1016/j.ijrobp.2003.08.030
   Mishina Y, 2004, NUCLEIC ACIDS RES, V32, P1548, DOI 10.1093/nar/gkh319
   Ougland R, 2004, MOL CELL, V16, P107, DOI 10.1016/j.molcel.2004.09.002
   PACKER RJ, 1993, J CLIN ONCOL, V11, P850, DOI 10.1200/JCO.1993.11.5.850
   Padhani AR, 2001, BRIT J RADIOL, V74, P983, DOI 10.1259/bjr.74.887.740983
   SAMSON L, 1986, P NATL ACAD SCI USA, V83, P5607, DOI 10.1073/pnas.83.15.5607
   Sedgwick B, 2004, NAT REV MOL CELL BIO, V5, P148, DOI 10.1038/nrm1312
   Sedgwick B, 2002, ONCOGENE, V21, P8886, DOI 10.1038/sj.onc.1205998
   Sedgwick B, 2006, METHOD ENZYMOL, V408, P108, DOI 10.1016/S0076-6879(06)08008-6
   Silber JR, 1998, CANCER RES, V58, P1068
   Sundheim O, 2006, EMBO J, V25, P3389, DOI 10.1038/sj.emboj.7601219
   Therasse P, 2000, J NATL CANCER I, V92, P205, DOI 10.1093/jnci/92.3.205
   Wood RD, 2005, MUTAT RES-FUND MOL M, V577, P275, DOI 10.1016/j.mrfmmm.2005.03.007
   Yoshizawa S, 1999, SCIENCE, V285, P1722, DOI 10.1126/science.285.5434.1722
   Yu B, 2006, NATURE, V439, P879, DOI 10.1038/nature04561
NR 35
TC 26
Z9 31
U1 0
U2 4
PU SPRINGER
PI NEW YORK
PA 233 SPRING ST, NEW YORK, NY 10013 USA
SN 0167-594X
J9 J NEURO-ONCOL
JI J. Neuro-Oncol.
PD SEP
PY 2009
VL 94
IS 2
BP 195
EP 201
DI 10.1007/s11060-009-9837-0
PG 7
WC Oncology; Clinical Neurology
WE Science Citation Index Expanded (SCI-EXPANDED)
SC Oncology; Neurosciences & Neurology
GA 482IU
UT WOS:000268880200006
PM 19290481
DA 2024-03-10
ER

PT J
AU Xia, KL
   Liu, Y
   Tang, H
   Han, J
   Guan, YH
   Zheng, G
   Chen, SJ
AF Xia, Kailai
   Liu, Yan
   Tang, Hua
   Han, Jing
   Guan, Yuhua
   Zheng, Gang
   Chen, Shaojun
TI The NEK1 gene regulates the JAK-STAT signaling pathway and promotes the
   proliferation of glioma cells
SO INTERNATIONAL JOURNAL OF CLINICAL AND EXPERIMENTAL MEDICINE
LA English
DT Article
DE NIMA-related kinase 1; JAK-STAT signaling pathway; glioma cells;
   proliferation; differentiation; apoptosis
ID ANTIGEN PCNA EXPRESSION; PROSTATE-CANCER; DOWN-REGULATION; CARCINOMA;
   APOPTOSIS; METHYLATION; INVASION; NERVE
AB Objective: To investigate the regulatory mechanisms of the NIMA-related kinase 1 (NEK1) gene on the JAK-STAT signaling pathway in glioma cells. Methods: Human glioma cell U251 was cultured and cell passage was carried out. Glioma cell line U251 was divided into five groups and transfected. The groups included the blank group, the NC group, the si-NEK1 group, the AG490 group (a JAK-STAT signaling pathway inhibitor), and the si-NEK1 + AG490 group. Quantitative real-time PCR (qRT PCR) and Western blot (WB) were used to determine the mRNA and protein expression levels of NEK1, the JAK-STAT signaling pathway, the proliferating cell nuclear antigen (PCNA), the N-myc downstream regulated gene 1 (NDRG1), and the apoptosis factors Bcl-2 and Bax. Cell proliferation, cell apoptosis, and cell invasion were evaluated using MTT assays, flow cytometry, and Transwell assays, respectively. A BALB/c nude mice tumorigenesis assay was conducted to evaluate the tumor volume growth curve and the survival rate of the mice with the transfected U251 cell line. Results: Compared with the blank group, in the si-NEK1, AG490, and si-NEK1 + AG490 groups we found significantly lower mRNA and protein expression levels of NEK1, JAK, STAT, PCNA, NDRG1, and Bcl-2, higher Bax mRNA and protein expression levels, decreased cell proliferation and invasion abilities, increased apoptosis abilities, a slower tumor growth rate, and an increased survival rate in the mice (all P<0.05). There were no significant differences between the blank and NC groups (all P>0.05). Compared with the si-NEK1 group, the NEK1 mRNA and protein expression levels were significantly higher in the AG490 group (both P<0.05), with no differences in the other indicators (all P>0.05). Similarly, in the si-NEK1 + AG490 group, we found lower mRNA and protein expression levels of JAK, STAT, PCNA, NDRG1, and Bcl-2, and higher mRNA and protein expressions of Bax, decreased cell proliferation and invasion abilities, an increased cell apoptosis ability, a slower tumor growth rate, and an increased survival rate (all P<0.05). Conclusion: Interfering with the NEK1 gene can inhibit the JAK-STAT signaling pathway, thereby inhibiting the proliferation of glioma cells and promoting apoptosis.
C1 [Xia, Kailai; Tang, Hua; Han, Jing; Guan, Yuhua; Zheng, Gang; Chen, Shaojun] China Three Gorges Univ, Peoples Hosp Yichang 1, Peoples Hosp, Dept Neurosurg, 4 Hudi St, Yichang 443000, Hubei, Peoples R China.
   [Liu, Yan] China Three Gorges Univ, Peoples Hosp Yichang 1, Peoples Hosp, Dept Rehabil Med, Yichang, Hubei, Peoples R China.
C3 China Three Gorges University; China Three Gorges University
RP Chen, SJ (通讯作者)，China Three Gorges Univ, Peoples Hosp Yichang 1, Peoples Hosp, Dept Neurosurg, 4 Hudi St, Yichang 443000, Hubei, Peoples R China.
EM chen-shaojur1ysx@163.com
CR Aronica E, 2003, EUR J NEUROSCI, V17, P2106, DOI 10.1046/j.1460-9568.2003.02657.x
   Ceccarelli M, 2016, CELL, V164, P550, DOI 10.1016/j.cell.2015.12.028
   Chen CT, 2013, J CELL SCI, V126, P3344, DOI 10.1242/jcs.123364
   Choudhury AD, 2017, CANCER RES, V77, P753, DOI 10.1158/0008-5472.CAN-16-0455
   Cui R, 2016, CANCER LETT, V374, P1, DOI 10.1016/j.canlet.2016.01.051
   Fan B, 2015, INT J ONCOL, V47, P1025, DOI 10.3892/ijo.2015.3080
   Isozaki H, 1996, J SURG ONCOL, V61, P106, DOI 10.1002/(SICI)1096-9098(199602)61:2<106::AID-JSO4>3.3.CO;2-C
   Kokawa K, 1999, CANCER, V85, P1799, DOI 10.1002/(SICI)1097-0142(19990415)85:8<1799::AID-CNCR21>3.0.CO;2-M
   KORKOLOPOULOU P, 1994, HISTOPATHOLOGY, V25, P349, DOI 10.1111/j.1365-2559.1994.tb01353.x
   Li QY, 2015, INT J CLIN EXP MED, V8, P5601
   Li YL, 2015, INT J ONCOL, V47, P1001, DOI 10.3892/ijo.2015.3086
   Liu MG, 2006, CANCER RES, V66, P3593, DOI 10.1158/0008-5472.CAN-05-2912
   Marras LC, 2000, CANCER, V89, P640, DOI 10.1002/1097-0142(20000801)89:3<640::AID-CNCR20>3.0.CO;2-E
   Ottani A, 2015, EUR J PHARMACOL, V769, P22, DOI 10.1016/j.ejphar.2015.10.022
   PIERCE SM, 1990, CANCER, V65, P45, DOI 10.1002/1097-0142(19900101)65:1<45::AID-CNCR2820650111>3.0.CO;2-Z
   Rahrmann EP, 2013, NAT GENET, V45, P756, DOI 10.1038/ng.2641
   Saloura V, 2015, MOL CANCER RES, V13, P293, DOI 10.1158/1541-7786.MCR-14-0292-T
   Singh R, 2010, CELL DIV, V5, DOI 10.1186/1747-1028-5-4
   Smith AJ, 2012, INT J PARASITOL, V42, P411, DOI 10.1016/j.ijpara.2012.03.001
   Spies J, 2016, MOL CELL, V62, P903, DOI 10.1016/j.molcel.2016.04.032
   Stagg RB, 1997, BIOELECTROMAGNETICS, V18, P230, DOI 10.1002/(SICI)1521-186X(1997)18:3<230::AID-BEM5>3.0.CO;2-3
   Tu YY, 2011, MED ONCOL, V28, P15, DOI 10.1007/s12032-010-9435-1
   von Deimling A, 2011, BRAIN PATHOL, V21, P74, DOI 10.1111/j.1750-3639.2010.00454.x
   Wangpu XZ, 2016, MOL PHARMACOL, V89, P521, DOI 10.1124/mol.115.103044
   Wu SM, 2017, INT J CANCER, V140, P1581, DOI 10.1002/ijc.30559
   Zhao B, 2015, ONCOL REP, V33, P304, DOI 10.3892/or.2014.3595
   Zhou L, 2016, ONCOTARGET, V7, P18620, DOI 10.18632/oncotarget.7620
   Zhu J, 2016, BIOCHEM BIOPH RES CO, V476, P522, DOI 10.1016/j.bbrc.2016.05.156
NR 28
TC 0
Z9 0
U1 0
U2 2
PU E-CENTURY PUBLISHING CORP
PI MADISON
PA 40 WHITE OAKS LN, MADISON, WI 53711 USA
SN 1940-5901
J9 INT J CLIN EXP MED
JI Int. J. Clin. Exp. Med.
PY 2020
VL 13
IS 12
BP 9353
EP 9362
PG 10
WC Medicine, Research & Experimental
WE Science Citation Index Expanded (SCI-EXPANDED)
SC Research & Experimental Medicine
GA PO2SX
UT WOS:000605020700027
DA 2024-03-10
ER

PT J
AU Lu, VM
   Power, EA
   Kerezoudis, P
   Daniels, DJ
AF Lu, Victor M.
   Power, Erica A.
   Kerezoudis, Panogiotis
   Daniels, David J.
TI The 100 most-cited articles about diffuse intrinsic pontine glioma: a
   bibliometric analysis
SO CHILDS NERVOUS SYSTEM
LA English
DT Article
DE Diffuse intrinsic pontine glioma; H3 K27M; Bibliometric analysis;
   Brainstem; Pediatric; Glioma
ID PEDIATRIC HIGH-GRADE; MUTATIONS; TUMORS; SUBGROUPS; CHILDREN; DNA;
   METHYLATION; H3K27ME3; SPECTRUM; BIOPSY
AB Purpose Although the dismal clinical prognosis of diffuse intrinsic pontine glioma (DIPG) has not changed, there has been significant progress in the academic literature made in the biological understanding of this brainstem tumor. The aim of this analysis was to evaluate citation and other bibliometric characteristics of the 100 most-cited DIPG articles in the current literature in order to better understand the current state of our academic efforts in this area. Methods Elsevier's Scopus database was searched for the 100 most-cited articles that focussed on DIPG. Articles were dichotomized as either primarily basic science (BSc) or clinical (CL) articles. Various bibliometric parameters were summarized and comparison between BSc and CL articles was performed using Pearson's chi-square and Mann-Whitney U tests. Results Of the 100 most-cited articles, 36 (36%) were BSc and 64 (64%) were CL articles. Overall median values were as follows: citation count, 52 (range, 27-261); citation rate per year, 8.6 (range, 1.7-104); number of authors, 9 (range, 1-63); and publication year, 2011 (range, 1997-2017). Articles were published in a total of 43 different journals and predominately originated in the USA (n = 67, 67%). When compared with CL articles, BSc articles reported significantly greater citation count (P = 0.03), citations rate per year (P < 0.01), number of authors (P < 0.01), and more recent years of publication (P < 0.01). Conclusions The 100 most-cited articles about DIPG were characterized in this analysis. Although smaller in overall proportion, BSc articles demonstrated significantly increased bibliometric parameters, supporting the recent dominance of BSc in this field, primarily involving histone biology of the H3K27M mutation. Moving forward, it will be of great interest to see how the findings of these high-impact BSc articles will translate into future high-impact CL articles.
C1 [Lu, Victor M.; Power, Erica A.; Kerezoudis, Panogiotis; Daniels, David J.] Mayo Clin, Dept Neurol Surg, 200 First St SW, Rochester, MN 55905 USA.
C3 Mayo Clinic
RP Lu, VM; Daniels, DJ (通讯作者)，Mayo Clin, Dept Neurol Surg, 200 First St SW, Rochester, MN 55905 USA.
EM lu.victor@mayo.edu; daniels.david@mayo.edu
OI Power, Erica/0000-0001-6535-4510
FU NCATS NIH HHS [UL1 TR002377] Funding Source: Medline
CR Bender S, 2013, CANCER CELL, V24, P660, DOI 10.1016/j.ccr.2013.10.006
   Buczkowicz P, 2015, FRONT ONCOL, V5, DOI 10.3389/fonc.2015.00147
   Buczkowicz P, 2014, ACTA NEUROPATHOL, V128, P573, DOI 10.1007/s00401-014-1319-6
   Buczkowicz P, 2014, NAT GENET, V46, P451, DOI 10.1038/ng.2936
   Castel D, 2015, ACTA NEUROPATHOL, V130, P815, DOI 10.1007/s00401-015-1478-0
   Chan KM, 2013, GENE DEV, V27, P985, DOI 10.1101/gad.217778.113
   Khuong-Quang DA, 2012, ACTA NEUROPATHOL, V124, P439, DOI 10.1007/s00401-012-0998-0
   Falagas ME, 2008, FASEB J, V22, P338, DOI 10.1096/fj.07-9492LSF
   Grasso CS, 2015, NAT MED, V21, P555, DOI 10.1038/nm.3855
   Grill J, 2012, PEDIATR BLOOD CANCER, V58, P489, DOI 10.1002/pbc.24060
   Gupta N, 2018, NEURO-ONCOLOGY, V20, P1547, DOI 10.1093/neuonc/noy070
   Hargrove D, 2006, LANCET ONCOL, V7, P241, DOI 10.1016/S1470-2045(06)70615-5
   Himes BT, 2019, FRONT ONCOL, V9, DOI 10.3389/fonc.2019.00031
   Hoeman CM, 2019, NAT COMMUN, V10, DOI 10.1038/s41467-019-08823-9
   Huang TY, 2017, ACTA NEUROPATHOL COM, V5, DOI 10.1186/s40478-017-0436-6
   Jalali R, 2010, INT J RADIAT ONCOL, V77, P113, DOI 10.1016/j.ijrobp.2009.04.031
   Jansen MH, 2015, NEURO-ONCOLOGY, V17, P160, DOI 10.1093/neuonc/nou104
   Jones C, 2014, NAT REV CANCER, V14, P651, DOI 10.1038/nrc3811
   Lewis PW, 2013, SCIENCE, V340, P857, DOI 10.1126/science.1232245
   Lim KJ, 2012, RADIOLOGY, V264, P796, DOI 10.1148/radiol.12111976
   Louis D.N., 2016, WHO Classification of Tumours of the Central Nervous System, Revised, V1
   Louis DN, 2016, ACTA NEUROPATHOL, V131, P803, DOI 10.1007/s00401-016-1545-1
   Mackay A, 2017, CANCER CELL, V32, P520, DOI 10.1016/j.ccell.2017.08.017
   Mandell LR, 1999, INT J RADIAT ONCOL, V43, P959, DOI 10.1016/S0360-3016(98)00501-X
   Meissner A, 2008, NATURE, V454, P766, DOI 10.1038/nature07107
   Merchant TE, 2010, SEMIN RADIAT ONCOL, V20, P58, DOI 10.1016/j.semradonc.2009.09.005
   Nikbakht H, 2016, NAT COMMUN, V7, DOI 10.1038/ncomms11185
   Ostrom QT, 2018, NEURO-ONCOLOGY, V20, P1, DOI 10.1093/neuonc/noy131
   Pan CC, 2019, ACTA NEUROPATHOL, V137, P297, DOI 10.1007/s00401-018-1936-6
   Paugh BS, 2013, CANCER RES, V73, P6219, DOI 10.1158/0008-5472.CAN-13-1491
   Paugh BS, 2011, J CLIN ONCOL, V29, P3999, DOI 10.1200/JCO.2011.35.5677
   Paugh BS, 2010, J CLIN ONCOL, V28, P3061, DOI 10.1200/JCO.2009.26.7252
   Puget S, 2015, CHILD NERV SYST, V31, P1773, DOI 10.1007/s00381-015-2832-1
   Reynolds N, 2012, EMBO J, V31, P593, DOI 10.1038/emboj.2011.431
   Singleton WGB, 2018, J NEUROSURG-PEDIATR, V22, P288, DOI 10.3171/2018.2.PEDS17663
   van Zanten SEMV, 2017, J NEURO-ONCOL, V132, P255, DOI 10.1007/s11060-016-2363-y
   Vanan MI, 2015, FRONT ONCOL, V5, DOI 10.3389/fonc.2015.00237
   Venneti S, 2013, BRAIN PATHOL, V23, P558, DOI 10.1111/bpa.12042
   Wu G, 2014, NAT GENET, V46, P444, DOI 10.1038/ng.2938
   Wu G, 2012, NAT GENET, V44, P251, DOI 10.1038/ng.1102
NR 40
TC 11
Z9 11
U1 0
U2 11
PU SPRINGER
PI NEW YORK
PA 233 SPRING ST, NEW YORK, NY 10013 USA
SN 0256-7040
EI 1433-0350
J9 CHILD NERV SYST
JI Childs Nerv. Syst.
PD DEC
PY 2019
VL 35
IS 12
BP 2339
EP 2346
DI 10.1007/s00381-019-04254-5
PG 8
WC Clinical Neurology; Pediatrics; Surgery
WE Science Citation Index Expanded (SCI-EXPANDED)
SC Neurosciences & Neurology; Pediatrics; Surgery
GA JN5JX
UT WOS:000496935700017
PM 31203394
DA 2024-03-10
ER

PT J
AU Pathak, P
   Jha, P
   Purkait, S
   Sharma, V
   Suri, V
   Sharma, MC
   Faruq, M
   Suri, A
   Sarkar, C
AF Pathak, Pankaj
   Jha, Prerana
   Purkait, Suvendu
   Sharma, Vikas
   Suri, Vaishali
   Sharma, Mehar C.
   Faruq, Mohammed
   Suri, Ashish
   Sarkar, Chitra
TI Altered global histone-trimethylation code and H3F3A-ATRX mutation in
   pediatric GBM
SO JOURNAL OF NEURO-ONCOLOGY
LA English
DT Article
DE H3F3A; H3K4me3/H3K27me3; H3K9me3; ATRX; EZH2; Pediatric glioblastoma
ID SQUAMOUS-CELL CARCINOMA; HIGH-GRADE GLIOMAS; MOLECULAR-GENETICS; LYSINE
   METHYLATION; COLORECTAL-CANCER; H3K27 METHYLATION; 2 EZH2; H3;
   GLIOBLASTOMAS; ASTROCYTOMAS
AB Mutations in H3.3-ATRX-DAXX chromatin remodeling pathway have been reported in pediatric GBMs. H3.3 (H3F3A) mutations may affect transcriptional regulation by altered global histone-methylation. Therefore, we analyzed yet partly understood global histone code (H3K-4/9/27/36) trimethylation pattern in H3F3A-ATRX mutants and wild-type. H3F3A, HIST1H3B, IDH1, ATRX, DAXX and Tp53 mutations were identified by sequencing/immunohistochemistry in 27 pediatric GBMs. Global histone-methylation H3K-4/9/27/36me3 and Polycomb-protein EZH2 expression were evaluated by immunohistochemistry. H3F3A-ATRX mutation was observed in 66.7 % (18/27) of pediatric GBMs. K27M and G34R-H3F3A mutations were found in 37 % (10/27) and 14.8 % (4/27) patients respectively. G34V-H3F3A, HIST1H3B and IDH1 mutations were absent. Notably, commonest global histone-methylation mark lost was H3K27me3 (17/25, 68 %) followed by H3K4me3 (45.5 %, 10/22) and H3K9me3 (18.2 %, 4/22). Global H3K36me3 showed no loss. Most significant observation was loss of one or more histone-trimethylation mark in 80 % (20/25) pediatric GBMs. Notably, simultaneous loss of H3K27me3 and H3K4me3 were present in 7/22 (31.8 %) of pediatric GBMs. Low expression of EZH2 was found in 12/24 (50 %) of cases. However no significant correlation of loss of histone-marks or EZH2 expression with H3F3A-ATRX mutants (loss of at least one histone-marks in 87.5 % (14/16) cases) versus wild-types (loss of at least one histone-marks in 75 % (6/8) cases) was seen. The present study highlights for the first time combinatorial loss of one or more histone-trimethylation marks associated with majority of pediatric GBMs and the finding suggests significant role of histone-code in the molecular biology that underlies pediatric GBMs. Hence therapies for patients with particular combinations of histone modifications present opportunity to design innovative patient-tailored treatment protocols.
C1 [Pathak, Pankaj; Jha, Prerana; Purkait, Suvendu; Sharma, Vikas; Suri, Vaishali; Sharma, Mehar C.; Sarkar, Chitra] All India Inst Med Sci, Dept Pathol, New Delhi 110029, India.
   [Faruq, Mohammed] CSIR IGIB, New Delhi, India.
   [Suri, Ashish] All India Inst Med Sci, Dept Neurosurg, New Delhi, India.
C3 All India Institute of Medical Sciences (AIIMS) New Delhi; Council of
   Scientific & Industrial Research (CSIR) - India; CSIR - Institute of
   Genomics & Integrative Biology (IGIB); All India Institute of Medical
   Sciences (AIIMS) New Delhi
RP Sarkar, C (通讯作者)，All India Inst Med Sci, Dept Pathol, New Delhi 110029, India.
EM sarkar.chitra@gmail.com
RI Sharma, Vikas/JFK-9021-2023; Pathak, Pankaj/AAO-6243-2020
OI Pathak, Pankaj/0000-0001-8753-7385; Sharma, Vikas/0000-0002-5870-5295
FU Indian Council of Medical Research (ICMR); Neuro Sciences Centre, All
   India Institute of Medical Sciences, New Delhi, India; Department of
   Pathology, All India Institute of Medical Sciences, New Delhi, India
FX The authors are thankful to Indian Council of Medical Research (ICMR),
   Neuro Sciences Centre and Department of Pathology, All India Institute
   of Medical Sciences, New Delhi, India for funding. The authors are also
   thankful to Dr. Supriya mallick, Department of Radiation Oncology, All
   India Institute of Medical Sciences, New Delhi, for assistance in
   patient follow up and Dr. Mitali Mukerji, Genomics and Molecular
   Medicine, (CSIR-IGIB), New Delhi for providing genomics facility for
   this work.
CR Appin CL, 2014, CANCER J, V20, P66, DOI 10.1097/PPO.0000000000000020
   Bender S, 2013, CANCER CELL, V24, P660, DOI 10.1016/j.ccr.2013.10.006
   Broniscer A, 2004, ONCOLOGIST, V9, P197, DOI 10.1634/theoncologist.9-2-197
   Buczkowicz P, 2014, ACTA NEUROPATHOL, V128, P573, DOI 10.1007/s00401-014-1319-6
   Chan KM, 2013, GENE DEV, V27, P985, DOI 10.1101/gad.217778.113
   Chapman-Rothe N, 2013, ONCOGENE, V32, P4586, DOI 10.1038/onc.2012.477
   Chen YW, 2013, CANCER-AM CANCER SOC, V119, P4259, DOI 10.1002/cncr.28356
   Khuong-Quang DA, 2012, ACTA NEUROPATHOL, V124, P439, DOI 10.1007/s00401-012-0998-0
   Dubuc AM, 2013, ACTA NEUROPATHOL, V125, P373, DOI 10.1007/s00401-012-1070-9
   Fontebasso AM, 2013, ACTA NEUROPATHOL, V125, P659, DOI 10.1007/s00401-013-1095-8
   Gilheeney SW, 2012, FUTURE ONCOL, V8, P549, DOI [10.2217/FON.12.51, 10.2217/fon.12.51]
   Greer EL, 2012, NAT REV GENET, V13, P343, DOI 10.1038/nrg3173
   Holm K, 2012, MOL ONCOL, V6, P494, DOI 10.1016/j.molonc.2012.06.002
   Jha P, 2011, EXP MOL PATHOL, V91, P385, DOI 10.1016/j.yexmp.2011.04.017
   Klose RJ, 2007, NAT REV MOL CELL BIO, V8, P307, DOI 10.1038/nrm2143
   Lewis PW, 2013, SCIENCE, V340, P857, DOI 10.1126/science.1232245
   Lewis PW, 2010, P NATL ACAD SCI USA, V107, P14075, DOI 10.1073/pnas.1008850107
   Liu L, 2013, PLOS ONE, V8, DOI 10.1371/journal.pone.0081484
   Margueron R, 2011, NATURE, V469, P343, DOI 10.1038/nature09784
   Martin C, 2005, NAT REV MOL CELL BIO, V6, P838, DOI 10.1038/nrm1761
   Nakazawa T, 2012, HUM PATHOL, V43, P834, DOI 10.1016/j.humpath.2011.07.009
   Orzan F, 2011, NEUROPATH APPL NEURO, V37, P381, DOI 10.1111/j.1365-2990.2010.01132.x
   Rogenhofer S, 2013, J UROLOGY, V189, P1117, DOI 10.1016/j.juro.2012.08.221
   Rogenhofer S, 2012, BJU INT, V109, P459, DOI 10.1111/j.1464-410X.2011.10278.x
   Saratsis AM, 2014, ACTA NEUROPATHOL, V127, P881, DOI 10.1007/s00401-013-1218-2
   Schwartzentruber J, 2012, NATURE, V482, P226, DOI [10.1038/nature10833, 10.1007/s13311-012-0137-6]
   Shen L, 2013, ONCOTARGETS THER, V6, P321, DOI 10.2147/OTT.S42453
   Suri V, 2009, NEURO-ONCOLOGY, V11, P274, DOI 10.1215/15228517-2008-092
   Tamagawa H, 2013, EJSO-EUR J SURG ONC, V39, P655, DOI 10.1016/j.ejso.2013.02.023
   Tamber Mandeep S, 2003, Neurosurg Focus, V14, pe1
   Venneti S, 2014, ACTA NEUROPATHOL, V128, P743, DOI 10.1007/s00401-014-1338-3
   Venneti S, 2013, BRAIN PATHOL, V23, P558, DOI 10.1111/bpa.12042
   Venneti S, 2013, J NEUROPATH EXP NEUR, V72, P298, DOI 10.1097/NEN.0b013e3182898113
   Watanabe T, 2012, EJSO-EUR J SURG ONC, V38, P1051, DOI 10.1016/j.ejso.2012.08.008
   Wu G, 2012, NAT GENET, V44, P251, DOI 10.1038/ng.1102
   Zhang AJ, 2012, FERTIL STERIL, V98, P1009, DOI 10.1016/j.fertnstert.2012.06.034
   Zhang Y, 2001, GENE DEV, V15, P2343, DOI 10.1101/gad.927301
NR 37
TC 39
Z9 45
U1 1
U2 8
PU SPRINGER
PI NEW YORK
PA 233 SPRING ST, NEW YORK, NY 10013 USA
SN 0167-594X
EI 1573-7373
J9 J NEURO-ONCOL
JI J. Neuro-Oncol.
PD FEB
PY 2015
VL 121
IS 3
BP 489
EP 497
DI 10.1007/s11060-014-1675-z
PG 9
WC Oncology; Clinical Neurology
WE Science Citation Index Expanded (SCI-EXPANDED)
SC Oncology; Neurosciences & Neurology
GA CB3KU
UT WOS:000349527500008
PM 25479829
DA 2024-03-10
ER

PT J
AU Yu, WL
   Wu, PF
   Wang, F
   Miao, L
   Han, B
   Jiang, ZQ
AF Yu, Wanli
   Wu, Pengfei
   Wang, Fang
   Miao, Li
   Han, Bo
   Jiang, Zhiqun
TI Construction of Novel Methylation-Driven Gene Model and Investigation of
   PARVB Function in Glioblastoma
SO FRONTIERS IN ONCOLOGY
LA English
DT Article
DE glioblastoma; methylation-driven genes; biomarker; prognostic
   indicators; PARVB; EMT
ID INTEGRATED GENOMIC ANALYSIS; CENTRAL-NERVOUS-SYSTEM; MESENCHYMAL
   TRANSITION; PRIMARY BRAIN; PODOPLANIN; TUMORS; EXPRESSION; MIDKINE;
   CANCER; IDH1
AB Background Glioblastoma multiforme (GBM) is characterized by widespread genetic and transcriptional heterogeneity. Aberrant DNA methylation plays a vital role in GBM progression by regulating gene expression. However, little is known about the role of methylation and its association with prognosis in GBM. Our aim was to explore DNA methylation-driven genes (DMDGs) and provide evidence for survival prediction and individualized treatment of GBM patients.
   Methods Use of the MethylMix R package identified DMDGs in GBM. The prognostic signature of DMDGs based on the risk score was constructed by multivariate Cox regression analysis. Receiver operating characteristics (ROC) curve and C-index were applied to assess the predictive performance of the DMDG prognostic signature. The predictive ability of the multigene signature model was validated in TCGA and CGGA cohorts. Finally, the role of DMDG beta-Parvin (PARVB) was explored in vitro.
   Results The prognostic signature of DMDGs was constructed based on six genes (MDK, NMNAT3, PDPN, PARVB, SERPINB1, and UPP1). The low-risk cohort had significantly better survival than the high-risk cohort (p < 0.001). The area under the curve of the ROC of the six-gene signature was 0.832, 0.927, and 0.980 within 1, 2, and 3 years, respectively. The C-index of 0.704 indicated superior specificity and sensitivity. The six-gene model has been demonstrated to be an independent prognostic factor for GBM. In addition, joint survival analysis indicated that the MDK, NMNAT3, PARVB, SERPINB1, and UPP1 genes were significantly associated with prognosis and therapeutic targets for GBM. Importantly, our DMDG prognostic model was more suitable and accurate for low-grade gliomas. Finally, we verified that PARVB induced epithelial-mesenchymal transition partially through the JAK2/STAT3 pathway, which in turn promoted GBM cell proliferation, migration, and invasion.
   Conclusion This study demonstrated the potential value of the prognostic signature of DMDGs and provided important bioinformatic and potential therapeutic target data to facilitate individualized treatment for GBM, and to elucidate the specific mechanism by which PARVB promotes GBM progression.
C1 [Yu, Wanli; Jiang, Zhiqun] Nanchang Univ, Dept Neurosurg, Gaoxin Hosp, Affiliated Hosp 1, Nanchang, Jiangxi, Peoples R China.
   [Yu, Wanli; Jiang, Zhiqun] Nanchang Univ, Dept Neurosurg, Affiliated Hosp 1, Nanchang, Jiangxi, Peoples R China.
   [Wu, Pengfei] Univ Sci & Technol China USTC, Div Life Sci & Med, Dept Neurosurg, Affiliated Hosp 1, Hefei, Peoples R China.
   [Wu, Pengfei] Anhui Key Lab Brain Funct & Dis, Hefei, Peoples R China.
   [Wang, Fang] Harbin Med Univ, Dept Neurosurg, Affiliated Hosp 2, Harbin, Peoples R China.
   [Miao, Li] Nanchang Univ, Cent Lab, Gaoxin Hosp, Affiliated Hosp 1, Nanchang, Jiangxi, Peoples R China.
   [Han, Bo] Capital Med Univ, Beijing Tiantan Hosp, Dept Neurosurg, Beijing, Peoples R China.
C3 Nanchang University; Nanchang University; Chinese Academy of Sciences;
   University of Science & Technology of China, CAS; Harbin Medical
   University; Nanchang University; Capital Medical University
RP Jiang, ZQ (通讯作者)，Nanchang Univ, Dept Neurosurg, Gaoxin Hosp, Affiliated Hosp 1, Nanchang, Jiangxi, Peoples R China.; Jiang, ZQ (通讯作者)，Nanchang Univ, Dept Neurosurg, Affiliated Hosp 1, Nanchang, Jiangxi, Peoples R China.; Han, B (通讯作者)，Capital Med Univ, Beijing Tiantan Hosp, Dept Neurosurg, Beijing, Peoples R China.
EM cable_han@163.com; jzq315@gmail.com
OI Wu, Pengfei/0000-0001-7621-5970
FU Project of Nanchang Science and Technology Support Plan of Jiangxi
   Province, China
FX Funding This work was supported by the Project of Nanchang Science and
   Technology Support Plan of Jiangxi Province, China (HONGKOZi[2021]129)
   from Wanli Yu, China Postdoctoral Science Foundation
   (2020M6703812020T130435) from by BH.
CR Baylin SB, 2011, NAT REV CANCER, V11, P726, DOI 10.1038/nrc3130
   Beiko J, 2014, NEURO-ONCOLOGY, V16, P81, DOI 10.1093/neuonc/not159
   Bravou V, 2015, CANCER INVEST, V33, P387, DOI 10.3109/07357907.2015.1047508
   Cedoz PL, 2018, BIOINFORMATICS, V34, P3044, DOI 10.1093/bioinformatics/bty156
   Colin C, 2009, ACTA NEUROPATHOL, V118, P745, DOI 10.1007/s00401-009-0592-2
   de Souza CF, 2018, CELL REP, V23, P637, DOI 10.1016/j.celrep.2018.03.107
   Deaton AM, 2011, GENE DEV, V25, P1010, DOI 10.1101/gad.2037511
   Eslami A, 2015, BRIT J CANCER, V112, P338, DOI 10.1038/bjc.2014.590
   Etcheverry A, 2010, BMC GENOMICS, V11, DOI 10.1186/1471-2164-11-701
   Han B, 2020, THERANOSTICS, V10, P3351, DOI 10.7150/thno.41219
   Han B, 2018, CANCER LETT, V419, P280, DOI 10.1016/j.canlet.2018.01.056
   Han S, 2019, EXP MOL MED, V51, DOI 10.1038/s12276-019-0351-y
   Hegi ME, 2005, NEW ENGL J MED, V352, P997, DOI 10.1056/NEJMoa043331
   Iser IC, 2017, MED RES REV, V37, P271, DOI 10.1002/med.21408
   Iwadate Y, 2008, ANTICANCER RES, V28, P415
   Jin W, 2020, CELLS-BASEL, V9, DOI 10.3390/cells9010217
   Jones PA, 2012, NAT REV GENET, V13, P484, DOI 10.1038/nrg3230
   Kishida S, 2014, BRIT J PHARMACOL, V171, P896, DOI 10.1111/bph.12442
   Klughammer J, 2018, NAT MED, V24, P1611, DOI 10.1038/s41591-018-0156-x
   Krishnan H, 2015, EXP CELL RES, V335, P115, DOI 10.1016/j.yexcr.2015.04.019
   Lee E, 2018, SEMIN CANCER BIOL, V53, P201, DOI 10.1016/j.semcancer.2018.07.006
   Lee JM, 2006, J CELL BIOL, V172, P973, DOI 10.1083/jcb.200601018
   Lindsey S, 2014, FRONT ONCOL, V4, DOI 10.3389/fonc.2014.00358
   López-Valero I, 2020, THERANOSTICS, V10, P5120, DOI 10.7150/thno.41450
   Lorente M, 2011, CELL DEATH DIFFER, V18, P959, DOI 10.1038/cdd.2010.170
   Louis DN, 2016, ACTA NEUROPATHOL, V131, P803, DOI 10.1007/s00401-016-1545-1
   Ma JY, 2014, J CLIN NEUROSCI, V21, P1885, DOI 10.1016/j.jocn.2014.02.020
   Meng XQ, 2019, EBIOMEDICINE, V41, P185, DOI 10.1016/j.ebiom.2019.01.067
   Ostrom QT, 2018, NEURO-ONCOLOGY, V20, P1, DOI 10.1093/neuonc/noy131
   Ostrom QT, 2017, NEURO-ONCOLOGY, V19, pV1, DOI 10.1093/neuonc/nox158
   Pangeni RP, 2018, EPIGENETICS-US, V13, P432, DOI 10.1080/15592294.2018.1469892
   Parsons DW, 2008, SCIENCE, V321, P1807, DOI 10.1126/science.1164382
   Peterziel H, 2012, NEURO-ONCOLOGY, V14, P426, DOI 10.1093/neuonc/nos055
   Phillips HS, 2006, CANCER CELL, V9, P157, DOI 10.1016/j.ccr.2006.02.019
   Riedl J, 2017, BLOOD, V129, P1831, DOI 10.1182/blood-2016-06-720714
   Sepulveda JL, 2006, CELL MOL LIFE SCI, V63, P25, DOI 10.1007/s00018-005-5355-1
   Shiina S, 2016, CANCER IMMUNOL RES, V4, P259, DOI 10.1158/2326-6066.CIR-15-0060
   Shukla S, 2013, CANCER RES, V73, P6563, DOI 10.1158/0008-5472.CAN-13-0298
   Stefansson OA, 2015, MOL ONCOL, V9, P555, DOI 10.1016/j.molonc.2014.10.012
   Thiery JP, 2002, NAT REV CANCER, V2, P442, DOI 10.1038/nrc822
   Touat M, 2017, ANN ONCOL, V28, P1457, DOI 10.1093/annonc/mdx106
   Tsuji T, 2009, CANCER RES, V69, P7135, DOI 10.1158/0008-5472.CAN-09-1618
   Tu YZ, 2001, J CELL BIOL, V153, P585, DOI 10.1083/jcb.153.3.585
   Verhaak RGW, 2010, CANCER CELL, V17, P98, DOI 10.1016/j.ccr.2009.12.020
   Wang J, 2020, CANCER MED-US, V9, P5940, DOI 10.1002/cam4.3251
   Wang W, 2018, J NEURO-ONCOL, V136, P495, DOI 10.1007/s11060-017-2688-1
   Wick W, 2014, NAT REV NEUROL, V10, P372, DOI 10.1038/nrneurol.2014.100
   Wilting RH, 2012, DRUG RESIST UPDATE, V15, P21, DOI 10.1016/j.drup.2012.01.008
   Wu PF, 2019, NAT COMMUN, V10, DOI 10.1038/s41467-019-10025-2
   Yan H, 2009, NEW ENGL J MED, V360, P765, DOI 10.1056/NEJMoa0808710
NR 50
TC 6
Z9 6
U1 0
U2 2
PU FRONTIERS MEDIA SA
PI LAUSANNE
PA AVENUE DU TRIBUNAL FEDERAL 34, LAUSANNE, CH-1015, SWITZERLAND
SN 2234-943X
J9 FRONT ONCOL
JI Front. Oncol.
PD SEP 10
PY 2021
VL 11
AR 705547
DI 10.3389/fonc.2021.705547
PG 15
WC Oncology
WE Science Citation Index Expanded (SCI-EXPANDED)
SC Oncology
GA WV6XD
UT WOS:000717376500001
PM 34568031
OA Green Published, gold
DA 2024-03-10
ER

PT J
AU Cheray, M
   Pacaud, R
   Nadaradjane, A
   Vallette, FM
   Cartron, PF
AF Cheray, Mathilde
   Pacaud, Romain
   Nadaradjane, Arulraj
   Vallette, Francois M.
   Cartron, Pierre-Francois
TI Specific inhibition of one DNMT1-including complex influences tumor
   initiation and progression
SO CLINICAL EPIGENETICS
LA English
DT Article
DE DNMT1; Epigenetic; DNA methylation; Glioma; GBM; Cell death
ID DNA METHYLTRANSFERASE INHIBITORS; PROTEIN; DNMT1; DISCOVERY
AB Background: Reactivation of silenced tumor suppressor genes by DNMT inhibitors has provided an alternative approach to cancer therapy. However, DNMT inhibitors have also been shown to induce or enhance tumorigenesis via DNA hypomethylation-induced oncogene activation and chromosomal instability. To develop more specific DNMT inhibitors for efficient cancer therapy, we compared the effects of peptides designed to specifically disrupt the interaction of DNMT1 with different proteins.
   Findings: Our data indicated that the use of an unspecific DNMT inhibitor (5aza-2deoxycytidine), a DNMT1 inhibitor (procainamide) or peptides disrupting the DNMT1/PCNA, DNMT1/EZH2, DNMT1/HDAC1, DNMT1/DNMT3b and DNMT1/HP1 interactions promoted or enhanced in vivo tumorigenesis in a mouse glioma model. In contrast, a peptide disrupting the DNMT1/DMAP1 interaction, which per se did not affect tumor growth, sensitized cancer cells to chemotherapy/irradiation-induced cell death. Finally, our data indicated that the peptide disrupting the DNMT1/DMAP1 interaction increased the efficiency of temozolomide treatment.
   Conclusion: Our data suggest that the DNMT1/DMAP1 interaction could be an effective anti-cancer target and opens a new avenue for the development of new strategies to design DNMT inhibitors.
C1 [Cheray, Mathilde; Pacaud, Romain; Nadaradjane, Arulraj; Vallette, Francois M.; Cartron, Pierre-Francois] Equipe Labellisee Ligue Natl Canc, Equipe Apoptose & Progress Tumorale, Ctr Rech Cancerol Nantes Angers, INSERM,U892, F-44007 Nantes, France.
   [Cheray, Mathilde; Pacaud, Romain; Nadaradjane, Arulraj; Vallette, Francois M.; Cartron, Pierre-Francois] Univ Nantes, Fac Med, Dept Rech Cancerol, IFR26, F-4400 Nantes, France.
   [Vallette, Francois M.] Inst Cancerol Ouest, LaBCT, F-44805 Nantes, Saint Herblain, France.
   [Cartron, Pierre-Francois] Equipe 9 Apoptose & Progress Tumorale, Inst Rech Therapeut INSERM CRCNA U892, F-44007 Nantes 1, France.
C3 Institut National de la Sante et de la Recherche Medicale (Inserm);
   Nantes Universite; UNICANCER; Institut de Cancerologie de l'Ouest (ICO)
RP Cartron, PF (通讯作者)，Equipe Labellisee Ligue Natl Canc, Equipe Apoptose & Progress Tumorale, Ctr Rech Cancerol Nantes Angers, INSERM,U892, 8 Quai Moncousu,BP7021, F-44007 Nantes, France.
EM pierre-francois.cartron@univ-nantes.fr
RI Vallette, Francois/N-2361-2018; Pacaud, Romain/AAD-8647-2020;
   Nadaradjane, Arulraj/L-6214-2015; Cartron, Pierre Francois/K-9802-2015;
   Vallette, Francois/K-9047-2015
OI Pacaud, Romain/0000-0002-4352-0976; Cheray,
   Mathilde/0000-0002-7551-6357; Vallette, Francois/0000-0002-3296-8572;
   Cartron, Pierre-Francois/0000-0002-3393-784X
FU Ligue contre le cancer Grand-Ouest des comites departementaux de
   Loire-Atlantique, de Vendee, Ile et Vilaine et du Maine et Loire;
   Canceropole Grand Ouest
FX This work was supported by grants from the Ligue contre le cancer
   Grand-Ouest des comites departementaux de Loire-Atlantique, de Vendee,
   Ile et Vilaine et du Maine et Loire (Subvention 2011 et Subvention 2013)
   and from the Canceropole Grand Ouest.
CR Bostick M, 2007, SCIENCE, V27, P2187
   Chik F, 2011, CARCINOGENESIS, V32, P224, DOI 10.1093/carcin/bgq221
   Eden A, 2003, SCIENCE, V300, P455, DOI 10.1126/science.1083557
   Estève PO, 2007, J BIOL CHEM, V282, P2615, DOI 10.1074/jbc.M606203200
   Estève PO, 2005, P NATL ACAD SCI USA, V102, P1000, DOI 10.1073/pnas.0407729102
   Fuks F, 2000, NAT GENET, V24, P88, DOI 10.1038/71750
   Fuks F, 2003, NUCLEIC ACIDS RES, V31, P2305, DOI 10.1093/nar/gkg332
   Gaudet F, 2003, SCIENCE, V300, P489, DOI 10.1126/science.1083558
   Hervouet E, NATURE P
   Hervouet Eric, 2010, Genes Cancer, V1, P434, DOI 10.1177/1947601910373794
   Hervouet E, 2010, PLOS ONE, V5, DOI 10.1371/journal.pone.0011333
   Issa Jean-Pierre, 2005, Nat Clin Pract Oncol, V2 Suppl 1, pS24, DOI 10.1038/ncponc0355
   Kuck D, 2010, BIOORGAN MED CHEM, V18, P822, DOI 10.1016/j.bmc.2009.11.050
   Liu LH, 2012, TOXICOL LETT, V209, P239, DOI 10.1016/j.toxlet.2011.12.020
   Margot JB, 2003, BMC MOL BIOL, V4, DOI 10.1186/1471-2199-4-7
   Medina-Franco JL, 2011, MOL DIVERS, V15, P293, DOI 10.1007/s11030-010-9262-5
   Momparler R, 2007, LEUKEMIA S, V1, pS1
   Muromoto R, 2004, J IMMUNOL, V172, P2985, DOI 10.4049/jimmunol.172.5.2985
   Schaefer LH, 2004, J MICROSC-OXFORD, V216, P165, DOI 10.1111/j.0022-2720.2004.01411.x
   Sharif J, 2007, NATURE, V450, P908, DOI 10.1038/nature06397
   Suzuki T, 2010, BIOORG MED CHEM LETT, V20, P1124, DOI 10.1016/j.bmcl.2009.12.016
   Viré E, 2006, NATURE, V439, P871, DOI 10.1038/nature04431
   Yoo J, 2012, CURR MED CHEM, V19, P3475, DOI 10.2174/092986712801323289
   Yoo J, 2012, ADV PROTEIN CHEM STR, V87, P219, DOI 10.1016/B978-0-12-398312-1.00008-1
NR 24
TC 26
Z9 28
U1 1
U2 32
PU BMC
PI LONDON
PA CAMPUS, 4 CRINAN ST, LONDON N1 9XW, ENGLAND
SN 1868-7075
EI 1868-7083
J9 CLIN EPIGENETICS
JI Clin. Epigenetics
PD JUN 28
PY 2013
VL 5
AR 9
DI 10.1186/1868-7083-5-9
PG 7
WC Oncology; Genetics & Heredity
WE Science Citation Index Expanded (SCI-EXPANDED)
SC Oncology; Genetics & Heredity
GA 286GH
UT WOS:000329454000001
PM 23809695
OA Green Published, gold
DA 2024-03-10
ER

PT J
AU Thompson, TC
AF Thompson, Timothy C.
TI Glioma Pathogenesis-Related Protein 1: Tumor-Suppressor Activities and
   Therapeutic Potential
SO YONSEI MEDICAL JOURNAL
LA English
DT Review
DE Glioma pathogenesis-related protein 1; tumor suppressor; prostate cancer
ID RICH SECRETORY PROTEINS; P53 TARGET GENE; PROSTATE-CANCER; SEQUENCE
   SIMILARITY; CELL; EXPRESSION; DEFENSE; RTVP-1; MRTVP-1
AB After glioma pathogenesis-related protein 1 (GLIPR1/Glipr1) was identified, the expression of GLIPR1 was shown to be down-regulated in human prostate cancer, owing in part to methylation in the regulatory region of this gene in prostate cancer cells. Additional studies showed that GLIPR1/Glipr1 expression is induced by DNA-damaging agents independent of p53. Functional analysis of GLIPR1 using in vitro and in vivo gene-transfer approaches revealed both growth suppression and proapoptotic activities for mouse Glipr1 and human GLIPR1 in multiple cancer cell lines. The proapoptotic activities were dependent on production of reactive oxygen species and sustained c-Jun-NH2 kinase signaling. It was interesting that adenoviral vector-mediated Glipr1 (AdGlipr1) transduction into prostate cancer tissues using an immunocompetent orthotopic mouse model revealed additional biologic activities consistent with tumor-suppressor functions. Significantly reduced tumor-associated angiogenesis and direct suppression of endothelial-cell sprouting activities were documented. In addition, AdGlipr1 strongly stimulated antitumor immune responses that resulted in specific cytotoxic T-lymphocyte activities in this model. Glipr1-related antitumor immunostimulatory activities were confirmed and extended in subsequent studies. Administration of a novel Glipr1 gene-modified tumor cell vaccine had significant antitumor activity in a mouse model of recurrent prostate cancer. In conclusion, restoration of GLIPR1 function in prostate cancer cells through GLIPR1 gene-based or GLIPR protein-based delivery methods may provide a safe and effective approach for targeted therapy for a range of malignancies.
C1 Univ Texas MD Anderson Canc Ctr, Dept Genitourinary Med Oncol Res, Houston, TX 77030 USA.
C3 University of Texas System; UTMD Anderson Cancer Center
RP Thompson, TC (通讯作者)，Univ Texas MD Anderson Canc Ctr, Dept Genitourinary Med Oncol Res, Unit 18-3,1515 Holcombe Blvd, Houston, TX 77030 USA.
EM timthomp@mdanderson.org
FU National Institutes of Health [CA50588]; M. D. Anderson's Cancer Center
   [CA016672]
FX This research is supported in part by the National Institutes of Health
   through R01 grant CA50588 and M. D. Anderson's Cancer Center Support
   Grant CA016672.
CR Fratelli M, 2005, P NATL ACAD SCI USA, V102, P13998, DOI 10.1073/pnas.0504398102
   Gibbs Gerard M., 2007, P261
   Gibbs GM, 2008, ENDOCR REV, V29, P865, DOI 10.1210/er.2008-0032
   Gingras MC, 2000, EXP HEMATOL, V28, P65, DOI 10.1016/S0301-472X(99)00126-5
   Joyce JA, 2009, NAT REV CANCER, V9, P239, DOI 10.1038/nrc2618
   King TP, 2000, INT ARCH ALLERGY IMM, V123, P99, DOI 10.1159/000024440
   Li L, 2008, CANCER RES, V68, P434, DOI 10.1158/0008-5472.CAN-07-2931
   MIZUKI N, 1992, MAMM GENOME, V3, P274, DOI 10.1007/BF00292155
   MURPHY EV, 1995, GENE, V159, P131, DOI 10.1016/0378-1119(95)00061-A
   Naruishi K, 2006, CANCER GENE THER, V13, P658, DOI 10.1038/sj.cgt.7700919
   Ren CH, 2002, MOL CELL BIOL, V22, P3345, DOI 10.1128/MCB.22.10.3345-3357.2002
   Ren CZ, 2006, GENOMICS, V88, P163, DOI 10.1016/j.ygeno.2006.03.021
   Ren CZ, 2004, CANCER RES, V64, P969, DOI 10.1158/0008-5472.CAN-03-2592
   Rich T, 1996, GENE, V180, P125, DOI 10.1016/S0378-1119(96)00431-3
   Satoh T, 2003, HUM GENE THER, V14, P91, DOI 10.1089/104303403321070793
   Shelton MD, 2005, ANTIOXID REDOX SIGN, V7, P348, DOI 10.1089/ars.2005.7.348
   SONPAVDE G, 2010, ASCO GENT CANC S SAN
   Szyperski T, 1998, P NATL ACAD SCI USA, V95, P2262, DOI 10.1073/pnas.95.5.2262
   van Loon LC, 2006, ANNU REV PHYTOPATHOL, V44, P135, DOI 10.1146/annurev.phyto.44.070505.143425
   Yamazaki Y, 2004, TOXICON, V44, P227, DOI 10.1016/j.toxicon.2004.05.023
NR 20
TC 15
Z9 15
U1 0
U2 3
PU YONSEI UNIV COLL MEDICINE
PI SEOUL
PA 50-1 YONSEI-RO, SEODAEMUN-GU, SEOUL 120-752, SOUTH KOREA
SN 0513-5796
EI 1976-2437
J9 YONSEI MED J
JI Yonsei Med. J.
PD JUL 1
PY 2010
VL 51
IS 4
BP 479
EP 483
DI 10.3349/ymj.2010.51.4.479
PG 5
WC Medicine, General & Internal
WE Science Citation Index Expanded (SCI-EXPANDED)
SC General & Internal Medicine
GA 603XJ
UT WOS:000278241100001
PM 20499410
OA gold, Green Published
DA 2024-03-10
ER

PT J
AU Mair, MJ
   Leibetseder, A
   Heller, G
   Puhr, R
   Tomasich, E
   Goldberger, S
   Hatziioannou, T
   Wöhrer, A
   Widhalm, G
   Dieckmann, K
   Aichholzer, M
   Weis, S
   von Oertzen, T
   Furtner, J
   Pichler, J
   Preusser, M
   Berghoff, AS
AF Mair, Maximilian J.
   Leibetseder, Annette
   Heller, Gerwin
   Puhr, Rainer
   Tomasich, Erwin
   Goldberger, Sebastian
   Hatziioannou, Teresa
   Wohrer, Adelheid
   Widhalm, Georg
   Dieckmann, Karin
   Aichholzer, Martin
   Weis, Serge
   von Oertzen, Tim
   Furtner, Julia
   Pichler, Josef
   Preusser, Matthias
   Berghoff, Anna S.
TI Early Postoperative Treatment versus Initial Observation in CNS WHO
   Grade 2 and 3 Oligodendroglioma: Clinical Outcomes and DNA Methylation
   Patterns
SO CLINICAL CANCER RESEARCH
LA English
DT Article
ID CENTRAL-NERVOUS-SYSTEM; PHASE-III TRIAL; ADJUVANT PROCARBAZINE;
   FOLLOW-UP; CLASSIFICATION; VINCRISTINE; GLIOMAS; LOMUSTINE;
   RADIOTHERAPY; TEMOZOLOMIDE
AB Purpose: The treatment of oligodendroglioma consists of tumor resection and radiochemotherapy. The timing of radiochemother-apy remains unclear, and predictive biomarkers are limited. Experimental Design: Adult patients diagnosed with isocitrate dehydrogenase (IDH)-mutated, 1p/19q-codeleted CNS WHO grade 2 and 3 oligodendroglioma at the Medical University of Vienna and the Kepler University Hospital Linz (Austria) in 1992 to 2019 were included. Progression-free (PFS) and overall sur-vival (OS) between early postoperative treatment and initial observation were compared using propensity score-weighted Cox regression models. DNA methylation analysis of tumor tissue was performed using Illumina MethylationEPIC 850k microarrays.Results: One hundred thirty-one out of 201 (65.2%) patients with CNS WHO grade 2 and 70 of 201 (34.8%) with grade 3 oligoden-droglioma were identifled. Eighty-three of 201 (41.3%) patients underwent early postoperative treatment, of whom 56 of 83 (67.5%) received radiochemotherapy, 15 of 84 (18.1%) radiotherapy (RT) only and 12 of 83 (14.5%) chemotherapy only. Temozolomide-based treatment was administered to 64 of 68 (94.1%) patients, whereas RT thorn procarbazine, lomustine (CCNU), and vincristine (PCV) were applied in 2 of 69 (3.5%) patients. Early treatment was not associated with PFS [adjusted hazard ratio (HR) 0.74; 95% CI, 0.33-1.65, P = 0.459] or OS (adjusted HR: 2.07; 95% CI, 0.52-8.21, P = 0.302) improvement. Unsupervised clustering analysis of DNA methylation proflles from patients receiving early treatment revealed two methylation clusters correlating with PFS, whereas no association of clustering with O6-methylguanine methyltrans-ferase (MGMT) promoter methylation, CNS WHO grade, extent of resection, and treating center could be observed.Conclusions: In this retrospective study, early postoperative treatment was not associated with improved PFS/OS in oligoden-droglioma. The potentially predictive value of whole-genome meth-ylation proflling should be validated in prospective trials.
C1 [Mair, Maximilian J.; Heller, Gerwin; Puhr, Rainer; Tomasich, Erwin; Goldberger, Sebastian; Hatziioannou, Teresa; Preusser, Matthias; Berghoff, Anna S.] Med Univ Vienna, Dept Med 1, Div Oncol, Waehringer Guertel 18-20, A-1090 Vienna, Austria.
   [Leibetseder, Annette; von Oertzen, Tim] Johannes Kepler Univ Linz, Kepler Univ Hosp, Dept Neurol 1, Neuromed Campus, Linz, Austria.
   [Wohrer, Adelheid] Med Univ Vienna, Dept Neurol, Div Neuropathol & Neurochem, Vienna, Austria.
   [Widhalm, Georg] Med Univ Vienna, Dept Neurosurg, Vienna, Austria.
   [Dieckmann, Karin] Med Univ Vienna, Dept Radiat Oncol, Vienna, Austria.
   [Aichholzer, Martin] Johannes Kepler Univ Linz, Kepler Univ Hosp, Dept Neurosurg, Neuromed Campus, Linz, Austria.
   [Weis, Serge] Johannes Kepler Univ Linz, Kepler Univ Hosp, Dept Pathol & Mol Pathol, Div Neuropathol, Neuromed Campus, Linz, Austria.
   [Furtner, Julia] Med Univ Vienna, Dept Biomed Imaging & Image Guided Therapy, Div Neuroradiol & Musculoskeletal Radiol, Vienna, Austria.
   [Pichler, Josef] Johannes Kepler Univ Linz, Kepler Univ Hosp, Dept Internal Med & Neurooncol, Neuromed Campus, Linz, Austria.
C3 Medical University of Vienna; Johannes Kepler University Linz; Kepler
   University Hospital; Medical University of Vienna; Medical University of
   Vienna; Medical University of Vienna; Johannes Kepler University Linz;
   Kepler University Hospital; Johannes Kepler University Linz; Kepler
   University Hospital; Medical University of Vienna; Johannes Kepler
   University Linz; Kepler University Hospital
RP Berghoff, AS (通讯作者)，Med Univ Vienna, Dept Med 1, Div Oncol, Waehringer Guertel 18-20, A-1090 Vienna, Austria.
EM anna.berghoff@meduniwien.ac.at
RI heller, gerwin/E-6521-2011; Mair, Maximilian/AAD-7485-2020; von Oertzen,
   Tim J/B-6295-2013; Preusser, Matthias/C-8530-2011; Widhalm,
   Georg/AFK-1669-2022
OI heller, gerwin/0000-0001-8742-5631; Mair,
   Maximilian/0000-0002-6537-3874; von Oertzen, Tim J/0000-0003-2164-7842;
   Preusser, Matthias/0000-0003-3541-2315; Widhalm,
   Georg/0000-0001-6014-0273; Tomasich, Erwin/0000-0002-7069-2247; Woehrer,
   Adelheid/0000-0001-8435-8189; Berghoff, Anna Sophie/0000-0001-9379-6797;
   Hatziioannou, Teresa/0000-0001-8413-3983
FU Medical University of Vienna; Kepler University Hospital/Kepler
   University Linz
FX This study was funded by the research budgets of the Medical University
   of Vienna and the Kepler University Hospital/Kepler University Linz. We
   thank Irene Erber forexcellent technical assistance. This study was
   conducted as a part of the PhD thesisproject"Clinical and immunological
   characteristics associated with lower-gradeglioma prognosis"of
   Maximilian Mair within the Clinical Neurosciences (CLINS)program at the
   Medical University of Vienna. Parts of this manuscript were presentedas
   an oral presentation at the European Association of Neuro-Oncology
   (EANO)Meeting 2021.
CR Ahrendsen JT, 2021, MODERN PATHOL, V34, P1236, DOI 10.1038/s41379-021-00795-w
   Aoki K, 2018, NEURO-ONCOLOGY, V20, P66, DOI 10.1093/neuonc/nox132
   Appay R, 2019, NEURO-ONCOLOGY, V21, P1519, DOI 10.1093/neuonc/noz124
   Bady P, 2016, J MOL DIAGN, V18, P350, DOI 10.1016/j.jmoldx.2015.11.009
   Bell EH, 2020, J CLIN ONCOL, V38, DOI 10.1200/JCO.19.02983
   Bender R, 2001, J CLIN EPIDEMIOL, V54, P343, DOI 10.1016/S0895-4356(00)00314-0
   Buckner JC, 2016, NEW ENGL J MED, V374, P1344, DOI 10.1056/NEJMoa1500925
   Cairncross G, 2013, J CLIN ONCOL, V31, P337, DOI 10.1200/JCO.2012.43.2674
   Cairncross JG, 2014, J CLIN ONCOL, V32, P783, DOI 10.1200/JCO.2013.49.3726
   Capper D, 2018, NATURE, V555, P469, DOI 10.1038/nature26000
   Chen HL, 2013, CANCER LETT, V335, P361, DOI 10.1016/j.canlet.2013.02.058
   Correa DD, 2008, J NEURO-ONCOL, V86, P321, DOI 10.1007/s11060-007-9474-4
   Douw L, 2009, LANCET NEUROL, V8, P810, DOI 10.1016/S1474-4422(09)70204-2
   Dubbink HJ, 2016, NEURO-ONCOLOGY, V18, P388, DOI 10.1093/neuonc/nov182
   Fisher BJ, 2020, INT J RADIAT ONCOL, V107, P720, DOI 10.1016/j.ijrobp.2020.03.027
   Hegi ME, 2005, NEW ENGL J MED, V352, P997, DOI 10.1056/NEJMoa043331
   Jaeckle KA, 2021, NEURO-ONCOLOGY, V23, P457, DOI 10.1093/neuonc/noaa168
   Klughammer J, 2018, NAT MED, V24, P1611, DOI 10.1038/s41591-018-0156-x
   Lamba N, 2022, NEURO-ONCOL PRACT, V9, P201, DOI 10.1093/nop/npac004
   Louis DN, 2021, NEURO-ONCOLOGY, V23, P1231, DOI 10.1093/neuonc/noab106
   Mair MJ, 2021, CANCER TREAT REV, V92, DOI 10.1016/j.ctrv.2020.102124
   Müller F, 2019, GENOME BIOL, V20, DOI 10.1186/s13059-019-1664-9
   Preusser M, 2022, NEURO-ONCOLOGY, V24, P755, DOI 10.1093/neuonc/noab243
   ROSENBAUM PR, 1987, J AM STAT ASSOC, V82, P387, DOI 10.2307/2289440
   ROSENBAUM PR, 1983, BIOMETRIKA, V70, P41, DOI 10.1093/biomet/70.1.41
   Sahm F, 2017, LANCET ONCOL, V18, P682, DOI 10.1016/S1470-2045(17)30155-9
   Soffietti R, 2010, EUR J NEUROL, V17, P1124, DOI 10.1111/j.1468-1331.2010.03151.x
   Suchorska B, 2019, EUR J CANCER, V107, P15, DOI 10.1016/j.ejca.2018.10.019
   Tan MSY, 2019, NAT COMMUN, V10, DOI 10.1038/s41467-019-11614-x
   Tesileanu CMS, 2022, NEURO-ONCOLOGY, V24, P665, DOI 10.1093/neuonc/noac014
   Tesileanu CMS, 2021, NEURO-ONCOLOGY, V23, P1547, DOI 10.1093/neuonc/noab088
   van den Bent MJ, 2006, J CLIN ONCOL, V24, P2715, DOI 10.1200/JCO.2005.04.6078
   van den Bent MJ, 2013, J CLIN ONCOL, V31, P344, DOI 10.1200/JCO.2012.43.2229
   van den Bent MJ, 2010, ACTA NEUROPATHOL, V120, P297, DOI 10.1007/s00401-010-0725-7
   van den Bent MJ, 2005, LANCET, V366, P985, DOI 10.1016/S0140-6736(05)67070-5
   Weller M, 2021, NAT REV CLIN ONCOL, V18, P170, DOI 10.1038/s41571-020-00447-z
   Weller M, 2017, LANCET ONCOL, V18, pE315, DOI 10.1016/S1470-2045(17)30194-8
   Wick W, 2016, NEURO-ONCOLOGY, V18, P1529, DOI 10.1093/neuonc/now133
   Wick WG, 2013, NEUROLOGY, V81, P1515, DOI 10.1212/WNL.0b013e3182a95680
   Yamanaka R, 2006, ONCOGENE, V25, P5994, DOI 10.1038/sj.onc.1209585
   Zhou YY, 2019, NAT COMMUN, V10, DOI 10.1038/s41467-019-09234-6
NR 41
TC 2
Z9 1
U1 2
U2 3
PU AMER ASSOC CANCER RESEARCH
PI PHILADELPHIA
PA 615 CHESTNUT ST, 17TH FLOOR, PHILADELPHIA, PA 19106-4404 USA
SN 1078-0432
EI 1557-3265
J9 CLIN CANCER RES
JI Clin. Cancer Res.
PD OCT 15
PY 2022
VL 28
IS 20
BP 4565
EP 4573
DI 10.1158/1078-0432.CCR-22-1133
PG 9
WC Oncology
WE Science Citation Index Expanded (SCI-EXPANDED)
SC Oncology
GA 5Q9CT
UT WOS:000874121400001
PM 35998208
OA Bronze, Green Submitted
DA 2024-03-10
ER

PT J
AU Bayin, NS
   Ma, L
   Thomas, C
   Baitalmal, R
   Sure, A
   Fansiwala, K
   Bustoros, M
   Golfinos, JG
   Pacione, D
   Snuderl, M
   Zagzag, D
   Barcellos-Hoff, MH
   Placantonakis, D
AF Bayin, N. Sumru
   Ma, Lin
   Thomas, Cheddhi
   Baitalmal, Rabaa
   Sure, Akhila
   Fansiwala, Kush
   Bustoros, Mark
   Golfinos, John G.
   Pacione, Donato
   Snuderl, Matija
   Zagzag, David
   Barcellos-Hoff, Mary Helen
   Placantonakis, Dimitris
TI Patient-Specific Screening Using High-Grade Glioma Explants to Determine
   Potential Radiosensitization by a TGF- β Small Molecule Inhibitor1,2
SO NEOPLASIA
LA English
DT Article
ID GROWTH-FACTOR-BETA; DOUBLE-STRAND BREAKS; DNA METHYLATION DATA;
   STEM-LIKE CELLS; HUMAN GLIOBLASTOMA; INITIATING CELLS; GAMMA-H2AX FOCI;
   TENASCIN-C; RECEPTOR; EXPRESSION
AB High-grade glioma (HGG), a deadly primary brainmalignancy, manifests radioresistance mediated by cell-intrinsic and microenvironmental mechanisms. High levels of the cytokine transforming growth factor- beta(TGF-beta) in HGG promote radioresistance by enforcing an effective DNA damage response and supporting glioma stem cell self-renewal. Our analysis of HGG TCGA data and immunohistochemical staining of phosphorylated Smad2, which is the main transducer of canonical TGF beta signaling, indicated variable levels of TGF-beta pathway activation across HGG tumors. These data suggest that evaluating the putative benefit of inhibiting TGF-beta during radiotherapy requires personalized screening. Thus, we used explant cultures of seven HGG specimens as a rapid, patient-specific ex vivo platform to test the hypothesis that LY364947, a small molecule inhibitor of the TGF- beta type I receptor, acts as a radiosensitizer in HGG. Immunofluorescence detection and image analysis of y - H2AX foci, amarker of cellular recognition of radiation-induced DNA damage, and Sox2, a stem cell marker that increases post-radiation, indicated that LY364947 blocked these radiation responses in five of seven specimens. Collectively, our findings suggest that TGF-beta signaling increases radioresistance inmost, but not all, HGGs. We propose that short-term culture of HGG explants provides a flexible and rapid platform for screening context-dependent efficacy of radiosensitizing agents in patient-specific fashion. This time-and cost-effective approach could be used to personalize treatment plans in HGG patients.
C1 [Bayin, N. Sumru; Ma, Lin; Fansiwala, Kush; Placantonakis, Dimitris] NYU, Sch Med, Dept Neurosurg, 530 First Ave,Skirball 8R, New York, NY 10016 USA.
   [Thomas, Cheddhi; Golfinos, John G.; Snuderl, Matija] NYU, Sch Med, Kimmel Ctr Stem Cell Biol, New York, NY USA.
   [Sure, Akhila; Barcellos-Hoff, Mary Helen] Univ Calif San Francisco, Dept Radiat Oncol, 2340 Sutter St, San Francisco, CA 94115 USA.
   [Baitalmal, Rabaa; Golfinos, John G.; Barcellos-Hoff, Mary Helen] NYU, Sch Med, Dept Pathol, New York, NY 10003 USA.
   [Bayin, N. Sumru; Sure, Akhila; Golfinos, John G.; Pacione, Donato] NYU, Sch Med, Perlmutter Canc Ctr, New York, NY 10003 USA.
   [Ma, Lin; Golfinos, John G.] NYU, Sch Med, Brain Tumor Ctr, New York, NY 10003 USA.
C3 New York University; New York University; University of California
   System; University of California San Francisco; New York University; New
   York University; New York University
RP Placantonakis, D (通讯作者)，NYU, Sch Med, Dept Neurosurg, 530 First Ave,Skirball 8R, New York, NY 10016 USA.; Barcellos-Hoff, MH (通讯作者)，Univ Calif San Francisco, Dept Radiat Oncol, 2340 Sutter St, San Francisco, CA 94115 USA.
EM mary.barcellos-hoff@ucsf.edu; Dimitris.Placantonakis@nyumc.org
RI Bustoros, Mark/JXM-4786-2024
OI Placantonakis, Dimitris/0000-0003-1950-2978; Snuderl,
   Matija/0000-0003-0752-0917; Fansiwala, Kush/0000-0003-2019-8002; Bayin,
   Nermin Sumru/0000-0003-4371-855X
FU National Institutes of Health [1R21NS088775-01]; NYSTEM [CO26880]
FX The authors thank Mr. William Chou for technical assistance. The results
   shown in Figure 1 are based upon data generated by the TCGA Research
   Network (http://cancergenome.nih.gov/). This research was supported by
   the National Institutes of Health (1R21NS088775-01 to D.G.P. and
   M.H.B.-H). N.S.B. received support from NYSTEM Institutional training
   grant #CO26880.
CR Anido J, 2010, CANCER CELL, V18, P655, DOI 10.1016/j.ccr.2010.10.023
   Assenov Y, 2014, NAT METHODS, V11, P1138, DOI [10.1038/NMETH.3115, 10.1038/nmeth.3115]
   Bao SD, 2006, NATURE, V444, P756, DOI 10.1038/nature05236
   BARCELLOSHOFF MH, 1994, J CLIN INVEST, V93, P892, DOI 10.1172/JCI117045
   Ben-Porath I, 2008, NAT GENET, V40, P499, DOI 10.1038/ng.127
   Bogdahn U, 2011, NEURO-ONCOLOGY, V13, P132, DOI 10.1093/neuonc/noq142
   Bouquet F, 2011, CLIN CANCER RES, V17, P6754, DOI 10.1158/1078-0432.CCR-11-0544
   Brandes AA, 2016, NEURO-ONCOLOGY, V18, P1146, DOI 10.1093/neuonc/now009
   Bruna A, 2007, CANCER CELL, V11, P147, DOI 10.1016/j.ccr.2006.11.023
   Caja L, 2015, FEBS LETT, V589, P1588, DOI 10.1016/j.febslet.2015.04.058
   Chen J, 2012, NATURE, V488, P522, DOI 10.1038/nature11287
   Costes SV, 2006, RADIAT RES, V165, P505, DOI 10.1667/RR3538.1
   Cucinotta FA, 2008, RADIAT RES, V169, P214, DOI 10.1667/RR1035.1
   Dancea Horatiu C, 2009, Mol Cell Pharmacol, V1, P44
   Dhasarathy A, 2011, PLOS ONE, V6, DOI 10.1371/journal.pone.0026514
   Du R, 2008, CANCER CELL, V13, P206, DOI 10.1016/j.ccr.2008.01.034
   Du S, 2014, INT J RADIAT ONCOL, V91, P91
   Eckel-Passow JE, 2015, NEW ENGL J MED, V372, P2499, DOI 10.1056/NEJMoa1407279
   Farmer H, 2005, NATURE, V434, P917, DOI 10.1038/nature03445
   Gilbert MR, 2014, NEW ENGL J MED, V370, P699, DOI 10.1056/NEJMoa1308573
   Groesser T, 2011, INT J RADIAT BIOL, V87, P696, DOI 10.3109/09553002.2010.549535
   Hardee ME, 2012, CANCER RES, V72, P4119, DOI 10.1158/0008-5472.CAN-12-0546
   Hau P, 2006, J NEURO-ONCOL, V77, P1, DOI 10.1007/s11060-005-9000-5
   Hovinga KE, 2010, STEM CELLS, V28, P1019, DOI 10.1002/stem.429
   Hussain SF, 2006, NEURO-ONCOLOGY, V8, P261, DOI 10.1215/15228517-2006-008
   Ikushima H, 2009, CELL STEM CELL, V5, P504, DOI 10.1016/j.stem.2009.08.018
   Jamal M, 2012, NEOPLASIA, V14, P150, DOI 10.1593/neo.111794
   Jaskova K, 2014, NEUROREPORT, V25, P340, DOI 10.1097/WNR.0000000000000106
   Joseph JV, 2013, BIOCHEM PHARMACOL, V85, P478, DOI 10.1016/j.bcp.2012.11.005
   Kinner A, 2008, NUCLEIC ACIDS RES, V36, P5678, DOI 10.1093/nar/gkn550
   Kuo LJ, 2008, IN VIVO, V22, P305
   Massagué J, 2012, NAT REV MOL CELL BIO, V13, P616, DOI 10.1038/nrm3434
   Menegakis A, 2015, RADIOTHER ONCOL, V116, P480, DOI 10.1016/j.radonc.2015.08.006
   Merz F, 2013, NEURO-ONCOLOGY, V15, P670, DOI 10.1093/neuonc/not003
   Peng SB, 2005, BIOCHEMISTRY-US, V44, P2293, DOI 10.1021/bi048851x
   Peñuelas S, 2009, CANCER CELL, V15, P315, DOI 10.1016/j.ccr.2009.02.011
   Phillips GR, 1998, J CELL SCI, V111, P1095
   Platten M, 2001, MICROSC RES TECHNIQ, V52, P401, DOI 10.1002/1097-0029(20010215)52:4<401::AID-JEMT1025>3.0.CO;2-C
   Rath BH, 2015, CANCER MED-US, V4, P1705, DOI 10.1002/cam4.510
   Rodon J, 2015, CLIN CANCER RES, V21, P553, DOI 10.1158/1078-0432.CCR-14-1380
   Roy LO, 2015, TARGET ONCOL, V10, P1, DOI 10.1007/s11523-014-0308-y
   Shimizu F., 2011, CURR PROTOC STEM CEL
   Singh SK, 2004, NATURE, V432, P396, DOI 10.1038/nature03128
   Sivasankaran B, 2009, CANCER RES, V69, P458, DOI 10.1158/0008-5472.CAN-08-2610
   Strik HM, 2004, ANTICANCER RES, V24, P37
   Stupp R, 2005, NEW ENGL J MED, V352, P987, DOI 10.1056/NEJMoa043330
   Sturm D, 2012, CANCER CELL, V22, P425, DOI 10.1016/j.ccr.2012.08.024
   Teschendorff AE, 2013, BIOINFORMATICS, V29, P189, DOI 10.1093/bioinformatics/bts680
   Triche TJ, 2013, NUCLEIC ACIDS RES, V41, DOI 10.1093/nar/gkt090
   Verhaak RGW, 2010, CANCER CELL, V17, P98, DOI 10.1016/j.ccr.2009.12.020
   Vogt J, 2011, CELL SIGNAL, V23, P1831, DOI 10.1016/j.cellsig.2011.06.019
   Wang JL, 2010, STEM CELLS, V28, P17, DOI 10.1002/stem.261
   Wick W, 2001, J NEURO-ONCOL, V53, P177, DOI 10.1023/A:1012209518843
   Xie W, 2013, HEAD NECK-J SCI SPEC, V35, P76, DOI 10.1002/hed.22924
   Zagzag D, 2005, CANCER RES, V65, P6178, DOI 10.1158/0008-5472.CAN-04-4406
   Zhang MX, 2012, ONCOIMMUNOLOGY, V1, P943, DOI 10.4161/onci.19789
   Zhang M, 2011, CANCER RES, V71, P7155, DOI 10.1158/0008-5472.CAN-11-1212
   Zhang MX, 2011, NEOPLASIA, V13, P537, DOI 10.1593/neo.11258
NR 58
TC 32
Z9 32
U1 0
U2 12
PU ELSEVIER SCIENCE INC
PI NEW YORK
PA 360 PARK AVE SOUTH, NEW YORK, NY 10010-1710 USA
SN 1476-5586
J9 NEOPLASIA
JI Neoplasia
PD DEC
PY 2016
VL 18
IS 12
BP 795
EP 805
DI 10.1016/j.neo.2016.08.008
PG 11
WC Oncology
WE Science Citation Index Expanded (SCI-EXPANDED)
SC Oncology
GA EJ2RF
UT WOS:000393057700009
PM 27978994
OA gold, Green Published
DA 2024-03-10
ER

PT J
AU Natsume, A
   Ito, M
   Katsushima, K
   Ohka, F
   Hatanaka, A
   Shinjo, K
   Sato, S
   Takahashi, S
   Ishikawa, Y
   Takeuchi, I
   Shimogawa, H
   Uesugi, M
   Okano, H
   Kim, SU
   Wakabayashi, T
   Issa, JPJ
   Sekido, Y
   Kondo, Y
AF Natsume, Atsushi
   Ito, Motokazu
   Katsushima, Keisuke
   Ohka, Fumiharu
   Hatanaka, Akira
   Shinjo, Keiko
   Sato, Shinya
   Takahashi, Satoru
   Ishikawa, Yuta
   Takeuchi, Ichiro
   Shimogawa, Hiroki
   Uesugi, Motonari
   Okano, Hideyuki
   Kim, Seung U.
   Wakabayashi, Toshihiko
   Issa, Jean-Pierre J.
   Sekido, Yoshitaka
   Kondo, Yutaka
TI Chromatin Regulator PRC2 Is a Key Regulator of Epigenetic Plasticity in
   Glioblastoma
SO CANCER RESEARCH
LA English
DT Article
ID CANCER STEM-CELLS; GROUP PROTEIN EZH2; SELF-RENEWAL; INITIATING CELLS;
   DNA METHYLATION; HISTONE METHYLTRANSFERASE; DEVELOPMENTAL REGULATORS;
   BREAST-CANCER; POLYCOMB; DIFFERENTIATION
AB Tumor cell plasticity contributes to functional and morphologic heterogeneity. To uncover the underlying mechanisms of this plasticity, we examined glioma stem-like cells (GSC) where we found that the biologic interconversion between GSCs and differentiated non-GSCs is functionally plastic and accompanied by gain or loss of polycomb repressive complex 2 (PRC2), a complex that modifies chromatin structure. PRC2 mediates lysine 27 trimethylation on histone H3 and in GSC it affected pluripotency or development-associated genes (e. g., Nanog, Wnt1, and BMP5) together with alterations in the subcellular localization of EZH2, a catalytic component of PRC2. Intriguingly, exogenous expression of EZH2-dNLS, which lacks nuclear localization sequence, impaired the repression of Nanog expression under differentiation conditions. RNA interference (RNAi)-mediated attenuation or pharmacologic inhibition of EZH2 had little to no effect on apoptosis or bromodeoxyuridine incorporation in GSCs, but it disrupted morphologic interconversion and impaired GSC integration into the brain tissue, thereby improving survival of GSC-bearing mice. Pathologic analysis of human glioma specimens revealed that the number of tumor cells with nuclear EZH2 is larger around tumor vessels and the invasive front, suggesting that nuclear EZH2 may help reprogram tumor cells in close proximity to this microenvironment. Our results indicate that epigenetic regulation by PRC2 is a key mediator of tumor cell plasticity, which is required for the adaptation of glioblastoma cells to their microenvironment. Thus, PRC2-targeted therapy may reduce tumor cell plasticity and tumor heterogeneity, offering a new paradigm for glioma treatment.
C1 [Natsume, Atsushi; Ito, Motokazu; Wakabayashi, Toshihiko] Nagoya Univ, Sch Med, Dept Neurosurg, Nagoya, Aichi 4648601, Japan.
   [Ito, Motokazu; Katsushima, Keisuke; Ohka, Fumiharu; Hatanaka, Akira; Shinjo, Keiko; Kondo, Yutaka] Nagoya City Univ, Grad Sch Med Sci, Div Epigenom, Nagoya, Aichi, Japan.
   [Sekido, Yoshitaka; Kondo, Yutaka] Nagoya City Univ, Grad Sch Med Sci, Dept Mol Oncol, Aichi Canc Ctr,Res Inst, Nagoya, Aichi, Japan.
   [Sato, Shinya; Takahashi, Satoru] Nagoya City Univ, Grad Sch Med Sci, Dept Expt Pathol & Tumor Biol, Nagoya, Aichi, Japan.
   [Ishikawa, Yuta; Takeuchi, Ichiro] Nagoya City Univ, Grad Sch Med Sci, Dept Sci & Engn Simulat, Grad Sch Engn,Nagoya Inst Technol, Nagoya, Aichi, Japan.
   [Sekido, Yoshitaka] Nagoya City Univ, Grad Sch Med Sci, Dept Canc Genet, Nagoya, Aichi, Japan.
   [Shimogawa, Hiroki; Uesugi, Motonari] Kyoto Univ, Inst Chem Res, Inst Integrated Cell Mat Sci, Kyoto, Japan.
   [Okano, Hideyuki] Keio Univ, Sch Med, Dept Physiol, Keio, Japan.
   [Kondo, Yutaka] Japan Sci & Technol Agcy, Precursory Res Embryon Sci & Technol PRESTO, Tokyo, Japan.
   [Kim, Seung U.] Univ British Columbia, Dept Med, Div Neurol, Vancouver, BC V6T 1W5, Canada.
   [Kim, Seung U.] Chung Ang Univ, Coll Med, Med Res Inst, Seoul, South Korea.
   [Issa, Jean-Pierre J.] Temple Univ, Fels Inst Canc Res & Mol Biol, Philadelphia, PA 19122 USA.
C3 Nagoya University; Nagoya City University; Nagoya City University; Aichi
   Cancer Center; Nagoya City University; Nagoya Institute of Technology;
   Nagoya City University; Nagoya City University; Kyoto University; Keio
   University; Japan Science & Technology Agency (JST); University of
   British Columbia; Chung Ang University; Chung Ang University Hospital;
   Pennsylvania Commonwealth System of Higher Education (PCSHE); Temple
   University
RP Kondo, Y (通讯作者)，Aichi Canc Ctr, Res Inst, Div Epigenom, Chikusa Ku, 1-1 Kanokoden, Nagoya, Aichi 4648681, Japan.
EM ykondo@aichi-cc.jp
RI Sekido, Yoshitaka/P-9756-2015; Kim, Kyung Sik/I-5501-2015; Kim,
   Sun/GSN-4867-2022; katsushima, keisuke/AAV-5204-2020; katsushima,
   keisuke/AAD-5945-2019; Wakabayashi, Toshihiko/I-3526-2012; Ohka,
   Fumiharu/A-3420-2016; Okano, Hideyuki/I-7584-2019; Uesugi,
   Motonari/AAM-9777-2020; Natsume, Atsushi/I-7364-2014
OI katsushima, keisuke/0000-0001-7770-432X; Okano,
   Hideyuki/0000-0001-7482-5935; Sato, Shinya/0000-0002-2155-2379; Ohka,
   Fumiharu/0000-0002-5569-5626; Natsume, Atsushi/0000-0002-9113-0470;
   Issa, Jean-Pierre/0000-0003-2258-5030; Sekido,
   Yoshitaka/0000-0002-2428-3848
FU PRESTO of JST [4219]; Japan Society for the Promotion of Science
   [23300344, 24390341]; Uehara Memorial Foundation; Takeda Science
   Foundation; Grants-in-Aid for Scientific Research [24390341, 23300344]
   Funding Source: KAKEN
FX This work was supported by grant from PRESTO of JST (Y. Kondo; 4219),
   Grant-in-Aid for Scientific Research from the Japan Society for the
   Promotion of Science (Y. Kondo, 23300344; A. Natsume, 24390341), the
   Uehara Memorial Foundation (Y. Kondo), and Takeda Science Foundation (Y.
   Kondo).
CR Azuara V, 2006, NAT CELL BIOL, V8, P532, DOI 10.1038/ncb1403
   Boyer LA, 2006, NATURE, V441, P349, DOI 10.1038/nature04733
   Bracken AP, 2009, NAT REV CANCER, V9, P773, DOI 10.1038/nrc2736
   Cadieux B, 2006, CANCER RES, V66, P8469, DOI 10.1158/0008-5472.CAN-06-1547
   Cedar H, 2009, NAT REV GENET, V10, P295, DOI 10.1038/nrg2540
   Chen J, 2012, NATURE, V488, P522, DOI 10.1038/nature11287
   Chung S, 2009, CELL STEM CELL, V5, P646, DOI 10.1016/j.stem.2009.09.015
   Clarke Michael F, 2006, Cancer Res, V66, P9339, DOI 10.1158/0008-5472.CAN-06-3126
   Estécio MRH, 2007, GENOME RES, V17, P1529, DOI 10.1101/gr.6417007
   Friedmann-Morvinski D, 2012, SCIENCE, V338, P1080, DOI 10.1126/science.1226929
   Gao W, 2008, CARCINOGENESIS, V29, P1901, DOI 10.1093/carcin/bgn170
   Gupta PB, 2011, CELL, V146, P633, DOI 10.1016/j.cell.2011.07.026
   Gupta PB, 2009, NAT MED, V15, P1010, DOI 10.1038/nm0909-1010
   Hirabayashi Y, 2010, NAT REV NEUROSCI, V11, P377, DOI 10.1038/nrn2810
   Jaenisch R, 2008, CELL, V132, P567, DOI 10.1016/j.cell.2008.01.015
   Jones PA, 2002, NAT REV GENET, V3, P415, DOI 10.1038/nrg816
   Katsushima K, 2012, J BIOL CHEM, V287, P27396, DOI 10.1074/jbc.M112.359109
   Kawaguchi A, 2001, MOL CELL NEUROSCI, V17, P259, DOI 10.1006/mcne.2000.0925
   Kim SU, 2004, NEUROPATHOLOGY, V24, P159, DOI 10.1111/j.1440-1789.2004.00552.x
   Kleer CG, 2003, P NATL ACAD SCI USA, V100, P11606, DOI 10.1073/pnas.1933744100
   Kondo Y, 2004, P NATL ACAD SCI USA, V101, P7398, DOI 10.1073/pnas.0306641101
   Kondo Y, 2008, NAT GENET, V40, P741, DOI 10.1038/ng.159
   Lee J, 2008, CANCER CELL, V13, P69, DOI 10.1016/j.ccr.2007.12.005
   Lee J, 2006, CANCER CELL, V9, P391, DOI 10.1016/j.ccr.2006.03.030
   Lee TI, 2006, CELL, V125, P301, DOI 10.1016/j.cell.2006.02.043
   Lessard J, 2003, NATURE, V423, P255, DOI 10.1038/nature01572
   Margueron R, 2011, NATURE, V469, P343, DOI 10.1038/nature09784
   Molofsky AV, 2003, NATURE, V425, P962, DOI 10.1038/nature02060
   Ohnishi T, 1998, CANCER RES, V58, P2935
   Ougolkov AV, 2008, CLIN CANCER RES, V14, P6790, DOI 10.1158/1078-0432.CCR-08-1013
   Palacios D, 2010, CELL STEM CELL, V7, P455, DOI 10.1016/j.stem.2010.08.013
   Park IK, 2003, NATURE, V423, P302, DOI 10.1038/nature01587
   Peñuelas S, 2009, CANCER CELL, V15, P315, DOI 10.1016/j.ccr.2009.02.011
   Pereira JD, 2010, P NATL ACAD SCI USA, V107, P15957, DOI 10.1073/pnas.1002530107
   Polyak K, 2009, NAT REV CANCER, V9, P265, DOI 10.1038/nrc2620
   Raaphorst FM, 2003, NEOPLASIA, V5, P481, DOI 10.1016/S1476-5586(03)80032-5
   Reya T, 2001, NATURE, V414, P105, DOI 10.1038/35102167
   Roesch A, 2010, CELL, V141, P583, DOI 10.1016/j.cell.2010.04.020
   Santisteban M, 2009, CANCER RES, V69, P2887, DOI 10.1158/0008-5472.CAN-08-3343
   Shen L, 2007, PLOS GENET, V3, P2023, DOI 10.1371/journal.pgen.0030181
   Singh SK, 2004, NATURE, V432, P396, DOI 10.1038/nature03128
   Sparmann A, 2006, NAT REV CANCER, V6, P846, DOI 10.1038/nrc1991
   Su I, 2005, CELL, V121, P425, DOI 10.1016/j.cell.2005.02.029
   Suvà ML, 2009, CANCER RES, V69, P9211, DOI 10.1158/0008-5472.CAN-09-1622
   Tan J, 2007, GENE DEV, V21, P1050, DOI 10.1101/gad.1524107
   TSENG CKH, 1989, J MED CHEM, V32, P1442, DOI 10.1021/jm00127a007
   Varambally S, 2002, NATURE, V419, P624, DOI 10.1038/nature01075
   Yuki K, 2009, CANCER LETT, V284, P71, DOI 10.1016/j.canlet.2009.04.020
NR 48
TC 76
Z9 91
U1 0
U2 29
PU AMER ASSOC CANCER RESEARCH
PI PHILADELPHIA
PA 615 CHESTNUT ST, 17TH FLOOR, PHILADELPHIA, PA 19106-4404 USA
SN 0008-5472
J9 CANCER RES
JI Cancer Res.
PD JUL 15
PY 2013
VL 73
IS 14
BP 4559
EP 4570
DI 10.1158/0008-5472.CAN-13-0109
PG 12
WC Oncology
WE Science Citation Index Expanded (SCI-EXPANDED)
SC Oncology
GA 183NR
UT WOS:000321823600036
PM 23720055
OA Green Submitted
DA 2024-03-10
ER

PT J
AU Baysan, M
   Woolard, K
   Cam, MC
   Zhang, W
   Song, H
   Kotliarova, S
   Balamatsias, D
   Linkous, A
   Ahn, S
   Walling, J
   Belova, GI
   Fine, HA
AF Baysan, Mehmet
   Woolard, Kevin
   Cam, Margaret C.
   Zhang, Wei
   Song, Hua
   Kotliarova, Svetlana
   Balamatsias, Demosthenes
   Linkous, Amanda
   Ahn, Susie
   Walling, Jennifer
   Belova, Galina I.
   Fine, Howard A.
TI Detailed longitudinal sampling of glioma stem cells <i>in situ</i>
   reveals Chr7 gain and Chr10 loss as repeated events in primary tumor
   formation and recurrence
SO INTERNATIONAL JOURNAL OF CANCER
LA English
DT Article
DE glioblastoma; glioma stem cells; intratumor heterogeneity; clonal
   development
ID INTRATUMORAL HETEROGENEITY; GLIOBLASTOMA SURVIVAL; CLONAL DIVERSITY; DNA
   METHYLATION; UNITED-STATES; EVOLUTION; CANCER; PROGRESSION;
   AMPLIFICATION; RESISTANCE
AB Intratumoral heterogeneity at the genetic, epigenetic, transcriptomic, and morphologic levels is a commonly observed phenomenon in many aggressive cancer types. Clonal evolution during tumor formation and in response to therapeutic intervention can be predicted utilizing reverse engineering approaches on detailed genomic snapshots of heterogeneous patient tumor samples. In this study, we developed an extensive dataset for a GBM case via the generation of polyclonal and monoclonal glioma stem cell lines from initial diagnosis, and from multiple sections of distant tumor locations of the deceased patient's brain following tumor recurrence. Our analyses revealed the tissue-wide expansion of a new clone in the recurrent tumor and chromosome 7 gain and chromosome 10 loss as repeated genomic events in primary and recurrent disease. Moreover, chromosome 7 gain and chromosome 10 loss produced similar alterations in mRNA expression profiles in primary and recurrent tumors despite possessing other highly heterogeneous and divergent genomic alterations between the tumors. We identified ETV1 and CDK6 as putative candidate genes, and NFKB (complex), IL1B, IL6, Akt and VEGF as potential signaling regulators, as potentially central downstream effectors of chr7 gain and chr10 loss. Finally, the differences caused by the transcriptomic shift following gain of chromosome 7 and loss of chromosome 10 were consistent with those generally seen in GBM samples compared to normal brain in large-scale patient-tumor data sets.
C1 [Baysan, Mehmet] Istanbul Sehir Univ, Dept Comp Sci Engn, TR-34662 Istanbul, Turkey.
   [Woolard, Kevin] Univ Calif Davis, Dept Pathol Microbiol & Immunol, Davis, CA 95616 USA.
   [Cam, Margaret C.] NCI, Off Sci & Technol Resources, NIH, Bethesda, MD 20892 USA.
   [Zhang, Wei; Song, Hua; Ahn, Susie] NCI, Neurooncol Branch, NIH, Bethesda, MD 20892 USA.
   [Kotliarova, Svetlana] NIH, Ctr Sci Review, Bldg 10, Bethesda, MD 20892 USA.
   [Balamatsias, Demosthenes; Linkous, Amanda; Fine, Howard A.] Weill Cornell Med Coll, Sandra & Edward Meyer Canc Ctr, New York, NY 10021 USA.
   [Walling, Jennifer] NCI, Canc Genet Branch, NIH, Bethesda, MD 20892 USA.
   [Belova, Galina I.] NCI, Off Clin Director, NIH, Bethesda, MD 20892 USA.
C3 Istanbul Sehir University; University of California System; University
   of California Davis; National Institutes of Health (NIH) - USA; NIH
   National Cancer Institute (NCI); National Institutes of Health (NIH) -
   USA; NIH National Cancer Institute (NCI); National Institutes of Health
   (NIH) - USA; Cornell University; Weill Cornell Medicine; National
   Institutes of Health (NIH) - USA; NIH National Cancer Institute (NCI);
   National Institutes of Health (NIH) - USA; NIH National Cancer Institute
   (NCI)
RP Fine, HA (通讯作者)，Weill Cornell Med Coll, Weill Cornell Brain Tumor Ctr, Meyer Canc Ctr, 413 East 69th St,Rm 1328, New York, NY 10021 USA.
EM haf9016@med.cornell.edu
RI baysan, mehmet/O-1710-2018; Woolard, Kevin/IUP-8875-2023
OI baysan, mehmet/0000-0001-7359-2965; 
FU NCI NIH HHS [DP1 CA228040] Funding Source: Medline
CR Baena E, 2013, GENE DEV, V27, P683, DOI 10.1101/gad.211011.112
   Baysan M, 2014, PLOS ONE, V9, DOI 10.1371/journal.pone.0094045
   Baysan M, 2012, PLOS ONE, V7, DOI 10.1371/journal.pone.0047839
   Bellail AC, 2014, NAT COMMUN, V5, DOI 10.1038/ncomms5234
   Bhat KPL, 2013, CANCER CELL, V24, P331, DOI 10.1016/j.ccr.2013.08.001
   Bonavia R, 2011, CANCER RES, V71, P4055, DOI 10.1158/0008-5472.CAN-11-0153
   Brennan CW, 2013, CELL, V155, P462, DOI 10.1016/j.cell.2013.09.034
   Brocks D, 2014, CELL REP, V8, P798, DOI 10.1016/j.celrep.2014.06.053
   Brown TM, 2006, AM J PUBLIC HEALTH, V96, P2104, DOI 10.2105/AJPH.2005.078436
   Desper R, 2002, J COMPUT BIOL, V9, P687, DOI 10.1089/106652702761034136
   Eirew P., 2014, Nature
   Favero F, 2015, ANN ONCOL, V26, P880, DOI 10.1093/annonc/mdv127
   FIDLER IJ, 1978, CANCER RES, V38, P2651
   FIDLER IJ, 1977, SCIENCE, V197, P893, DOI 10.1126/science.887927
   Frattini V, 2013, NAT GENET, V45, P1141, DOI 10.1038/ng.2734
   HEPPNER GH, 1983, CANCER METAST REV, V2, P5, DOI 10.1007/BF00046903
   Jiang RC, 2006, PROTEOMICS, V6, P2964, DOI 10.1002/pmic.200500555
   Johnson BE, 2014, SCIENCE, V343, P189, DOI 10.1126/science.1239947
   Johnson DR, 2013, CANCER-AM CANCER SOC, V119, P3489, DOI 10.1002/cncr.28259
   Johnson DR, 2012, J NEURO-ONCOL, V107, P359, DOI 10.1007/s11060-011-0749-4
   Kim J, 2015, CANCER CELL, V28, P318, DOI 10.1016/j.ccell.2015.07.013
   Kleihues P, 2002, J NEUROPATH EXP NEUR, V61, P215, DOI 10.1093/jnen/61.3.215
   Li B, 2012, ONCOL REP, V28, P909, DOI 10.3892/or.2012.1884
   Liu QL, 2010, J NEURO-ONCOL, V100, P165, DOI 10.1007/s11060-010-0158-0
   Lyons JG, 2008, CLIN EXP METASTAS, V25, P665, DOI 10.1007/s10585-007-9134-2
   MAKINO S, 1956, ANN NY ACAD SCI, V63, P818, DOI 10.1111/j.1749-6632.1956.tb50894.x
   Maley CC, 2006, NAT GENET, V38, P468, DOI 10.1038/ng1768
   Mazor T, 2015, CANCER CELL, V28, P307, DOI 10.1016/j.ccell.2015.07.012
   McFarland BC, 2013, PLOS ONE, V8, DOI 10.1371/journal.pone.0078728
   McGranahan N, 2015, CANCER CELL, V27, P15, DOI 10.1016/j.ccell.2014.12.001
   Mengelbier LH, 2015, NAT COMMUN, V6, DOI 10.1038/ncomms7125
   Metcalfe C, 2011, CANCER RES, V71, P5057, DOI 10.1158/0008-5472.CAN-11-0923
   Nickel GC, 2012, PLOS ONE, V7, DOI 10.1371/journal.pone.0035262
   Noushmehr H, 2010, CANCER CELL, V17, P510, DOI 10.1016/j.ccr.2010.03.017
   Ozawa T, 2014, CANCER CELL, V26, P288, DOI 10.1016/j.ccr.2014.06.005
   Patel AP, 2014, SCIENCE, V344, P1396, DOI 10.1126/science.1254257
   Ramaswamy B, 2012, CANCER RES, V72, P5048, DOI 10.1158/0008-5472.CAN-12-1248
   Silber J, 2008, BMC MED, V6, DOI 10.1186/1741-7015-6-14
   Snuderl M, 2011, CANCER CELL, V20, P810, DOI 10.1016/j.ccr.2011.11.005
   Sottoriva A, 2013, P NATL ACAD SCI USA, V110, P4009, DOI 10.1073/pnas.1219747110
   States CBTRotU, 2010, CBTRUS STAT REP PRIM
   Suvà ML, 2014, CELL, V157, P580, DOI 10.1016/j.cell.2014.02.030
   Szerlip NJ, 2012, P NATL ACAD SCI USA, V109, P3041, DOI 10.1073/pnas.1114033109
   Vehlow C, 2013, BMC BIOINFORMATICS, V14, DOI 10.1186/1471-2105-14-S19-S2
   Weissenberger J, 2004, ONCOGENE, V23, P3308, DOI 10.1038/sj.onc.1207455
   Wen PY, 2008, NEW ENGL J MED, V359, P492, DOI 10.1056/NEJMra0708126
   Xia HP, 2012, J BIOL CHEM, V287, P9962, DOI 10.1074/jbc.M111.332627
   Xie TX, 2010, ONCOL REP, V23, P725, DOI 10.3892/or_00000690
   Yachida S, 2010, NATURE, V467, P1114, DOI 10.1038/nature09515
NR 49
TC 20
Z9 20
U1 0
U2 17
PU WILEY
PI HOBOKEN
PA 111 RIVER ST, HOBOKEN 07030-5774, NJ USA
SN 0020-7136
EI 1097-0215
J9 INT J CANCER
JI Int. J. Cancer
PD NOV 15
PY 2017
VL 141
IS 10
BP 2002
EP 2013
DI 10.1002/ijc.30887
PG 12
WC Oncology
WE Science Citation Index Expanded (SCI-EXPANDED)
SC Oncology
GA FH3OE
UT WOS:000411057400008
PM 28710771
OA Bronze
DA 2024-03-10
ER

PT J
AU Huang, YK
   Su, YF
   Lieu, AS
   Loh, JK
   Li, CY
   Wu, CH
   Kuo, KL
   Lin, CL
AF Huang, Yu-Kai
   Su, Yu-Feng
   Lieu, Ann-Shung
   Loh, Joon-Khim
   Li, Chia-Yang
   Wu, Chieh-Hsin
   Kuo, Keng-Liang
   Lin, Chih-Lung
TI MiR-1271 regulates glioblastoma cell proliferation and invasion by
   directly targeting the <i>CAMKK2</i> gene
SO NEUROSCIENCE LETTERS
LA English
DT Article
DE microRNA-1271; Glioblastoma; Cell proliferation; Invasion; CAMKK2
ID AKT PATHWAY; CANCER; MECHANISMS; MIGRATION; GROWTH; METHYLATION;
   ACTIVATION; MICRORNA; PI3K/AKT
AB This study explored the regulatory role of microRNA-1271 (miR-1271) in glioblastoma multiforme (GBM) proliferation and invasion via calcium/calmodulin-dependent protein kinase 2 (CaMKK2). MiR-1271 and CaMKK2 expression were quantified in normal human astrocyte cells, GBM cell lines, and lowand high-grade glioma tissues. MKI67 expression in GBM cells was measured using quantitative real-time polymerase chain reaction. The target relationship between miR-1271 and the CAMKK2 gene was confirmed using the luciferase reporter assay. MTT and Transwell assays were used to analyze the role of miR-1271 and CAMKK2 in cell proliferation and invasion. Finally, CaMKK2 expression and AKT phosphorylation were detected by western blotting. MiR-1271 was significantly downregulated in high-grade glioma tissues and GBM cell lines. Conversely, CAMKK2 mRNA expression was upregulated in high-grade glioma tissues and GBM cell lines. We observed that miR-1271 directly targeted the 3 '-untranslated region of CAMKK2, indicating an inverse relationship with miR-1271. Overexpressing miR-1271 inhibited GBM cell proliferation and invasion, whereas inhibiting miR-1271 increased cell proliferation and invasion. Silencing CAMKK2 expression also inhibited GBM cell proliferation and invasion. Furthermore, overexpressing miR-1271 inhibited AKT phosphorylation and MKI67 mRNA expression by targeting CAMKK2. These results indicate that miR-1271 regulates GBM cell proliferation and invasion, and that these effects involve directly targeting the CAMKK2 gene. Therefore, miR-1271 may serve as a new therapeutic target for developing GBM treatments.
C1 [Huang, Yu-Kai; Su, Yu-Feng; Lieu, Ann-Shung; Loh, Joon-Khim; Li, Chia-Yang; Wu, Chieh-Hsin; Kuo, Keng-Liang; Lin, Chih-Lung] Kaohsiung Med Univ, Grad Inst Med, Coll Med, Kaohsiung 80708, peoples r china.
   [Huang, Yu-Kai; Su, Yu-Feng; Lieu, Ann-Shung; Loh, Joon-Khim; Wu, Chieh-Hsin; Kuo, Keng-Liang; Lin, Chih-Lung] Kaohsiung Med Univ Hosp, Dept Neurosurg, Kaohsiung 80708, peoples r china.
   [Huang, Yu-Kai; Su, Yu-Feng] Kaohsiung Med Univ, Kaohsiung Municipal Ta Tung Hosp, Dept Surg, Div Neurosurg, Kaohsiung 80145, peoples r china.
C3 Kaohsiung Medical University; Kaohsiung Medical University; Kaohsiung
   Medical University Hospital; Kaohsiung Medical University; Kaohsiung
   Municipal Ta-Tung Hospital
RP Huang, YK (通讯作者)，Kaohsiung Med Univ, Grad Inst Med, Coll Med, Kaohsiung 80708, peoples r china.
EM yukaih@gmail.com; chihlung1@yahoo.com
RI Lieu, Ann-Shung/D-4718-2009; Loh, Joon-Khim/D-2341-2009
OI Huang, Yu-Kai/0000-0002-4606-075X; Su, Yu-feng/0000-0003-0355-3981; Kuo,
   Keng-Liang/0000-0001-7353-0967; LI, CHIA-YANG/0000-0001-5689-9850
FU Kaohsiung Medical University Hospital [KMUH105-5M69, kmtth-106-020];
   Kaohsiung Municipal Ta Tung Hospital [KMUH105-5M69, kmtth-106-020]
FX This work was supported by the following funding: Kaohsiung Medical
   University Hospital and Kaohsiung Municipal Ta Tung Hospital.
   (KMUH105-5M69 and kmtth-106-020). In this manuscript, Yu-Kai Huang and
   Yu-Feng Sua designed the research study, conducted experiments and
   prepared manuscript. Ann-Shung Lieua and JoonKhim Loh helped
   experiments. Chieh-Hsin Wu designed study and interpreted the data.
   Keng-Liang Kuo interpreted the data interpretation and prepared
   manuscript. Tai-Hsin Tsai prepared the manuscript. ChiaYang Li corrected
   manuscript. Chih-Lung Lin supervised the progress, designed the study,
   coordinated the experiments and finalized manuscript.
CR Acunzo M, 2015, J INFECT DIS, V212, pS74, DOI 10.1093/infdis/jiv197
   [Anonymous], 2018, CANC CELL INT, DOI DOI 10.1186/S12935-018-0559-2
   Chen QF, 2016, NEUROSCI LETT, V628, P161, DOI 10.1016/j.neulet.2016.06.031
   Cheng HY, 2014, LUNG CANCER MANAG, V3, P67, DOI 10.2217/LMT.13.72
   Dasari VR, 2010, PLOS ONE, V5, DOI 10.1371/journal.pone.0010350
   Delgado-López PD, 2016, CLIN TRANSL ONCOL, V18, P1062, DOI 10.1007/s12094-016-1497-x
   Du HY, 2018, EUR REV MED PHARMACO, V22, P2697, DOI 10.26355/eurrev_201805_14966
   Gabriely G, 2008, MOL CELL BIOL, V28, P5369, DOI 10.1128/MCB.00479-08
   Gocher AM, 2017, J BIOL CHEM, V292, P14188, DOI 10.1074/jbc.M117.778464
   Gong J, 2017, MOL MED REP, V16, P143, DOI 10.3892/mmr.2017.6610
   Hammarsten P, 2012, PLOS ONE, V7, DOI 10.1371/journal.pone.0047994
   Huang SB, 2018, INT J ONCOL, V53, P672, DOI 10.3892/ijo.2018.4421
   Kausch I, 2003, INT J CANCER, V105, P710, DOI 10.1002/ijc.11111
   Komotar RJ, 2008, CLIN MED INSIGHTS-ON, V2, P421
   Koul D, 2006, MOL CANCER THER, V5, P637, DOI 10.1158/1535-7163.MCT-05-0453
   Li LT, 2015, MOL MED REP, V11, P1566, DOI 10.3892/mmr.2014.2914
   Li LT, 2019, CANCER MANAG RES, V11, P9749, DOI 10.2147/CMAR.S213769
   Lin FM, 2015, HEPATOLOGY, V62, P505, DOI 10.1002/hep.27832
   Lin J, 2020, CELL DEATH DIS, V11, DOI 10.1038/s41419-020-2474-4
   Liu DM, 2016, CNS NEUROSCI THER, V22, P518, DOI 10.1111/cns.12531
   Liu HL, 2015, J NEURO-ONCOL, V122, P431, DOI 10.1007/s11060-015-1736-y
   Liu HZ, 2016, BIOCHEM BIOPH RES CO, V472, P346, DOI 10.1016/j.bbrc.2016.02.096
   Liu JJ, 2012, CANCER SCI, V103, P1880, DOI 10.1111/j.1349-7006.2012.02380.x
   Liu XG, 2015, MED SCI MONITOR, V21, P3152, DOI 10.12659/MSM.895562
   Liu Y, 2017, BIOSCIENCE REP, V37, DOI 10.1042/BSR20160483
   Martini M, 2014, ANN MED, V46, P372, DOI 10.3109/07853890.2014.912836
   McDowell KA, 2011, CURR PHARM DESIGN, V17, P2411
   Panteva MT, 2011, BIOPHYS J, V100, pL50, DOI 10.1016/j.bpj.2011.03.035
   Paw I, 2015, CANCER LETT, V362, P1, DOI 10.1016/j.canlet.2015.03.015
   Quan JJ, 2017, BIOMED PHARMACOTHER, V93, P746, DOI 10.1016/j.biopha.2017.06.097
   Racioppi L, 2012, J BIOL CHEM, V287, P31658, DOI 10.1074/jbc.R112.356485
   Rao Arvind, 2016, Cancer Inform, V15, P29, DOI 10.4137/CIN.S33014
   Reni M, 2017, CRIT REV ONCOL HEMAT, V113, P213, DOI 10.1016/j.critrevonc.2017.03.021
   Schwartzbaum JA, 2006, NAT CLIN PRACT NEURO, V2, P494, DOI 10.1038/ncpneuro0289
   Sonoda Y, 2001, CANCER RES, V61, P6674
   Sun XM, 2018, CHROMOSOMA, V127, P175, DOI 10.1007/s00412-018-0659-8
   Sun XM, 2017, MOL CELL BIOL, V37, DOI 10.1128/MCB.00569-16
   White MA, 2018, ENDOCR-RELAT CANCER, V25, P453, DOI 10.1530/ERC-17-0051
   Wu CY, 2008, J NEUROCHEM, V105, P1499, DOI 10.1111/j.1471-4159.2008.05318.x
   Xiang XJ, 2015, CELL PHYSIOL BIOCHEM, V36, P1382, DOI 10.1159/000430304
   Xu HS, 2017, BIOMED PHARMACOTHER, V87, P405, DOI 10.1016/j.biopha.2016.12.100
   Yu AM, 2016, DRUG METAB DISPOS, V44, P308, DOI 10.1124/dmd.115.067470
   Zadran S, 2014, PLOS ONE, V9, DOI 10.1371/journal.pone.0108171
   Zhang GB, 2012, J CLIN NEUROSCI, V19, P1636, DOI 10.1016/j.jocn.2011.12.028
   Zhang JJ, 2018, BIOSCIENCE REP, V38, DOI 10.1042/BSR20180741
   Zhao YB, 2014, J CELL PHYSIOL, V229, P1855, DOI 10.1002/jcp.24639
   Zheng ZD, 2018, ONCOL LETT, V15, P5952, DOI 10.3892/ol.2018.7999
NR 47
TC 4
Z9 4
U1 0
U2 5
PU ELSEVIER IRELAND LTD
PI CLARE
PA ELSEVIER HOUSE, BROOKVALE PLAZA, EAST PARK SHANNON, CO, CLARE, 00000,
   IRELAND
SN 0304-3940
EI 1872-7972
J9 NEUROSCI LETT
JI Neurosci. Lett.
PD OCT 15
PY 2020
VL 737
AR 135289
DI 10.1016/j.neulet.2020.135289
PG 8
WC Neurosciences
WE Science Citation Index Expanded (SCI-EXPANDED)
SC Neurosciences & Neurology
GA OC3UZ
UT WOS:000579085200005
PM 32791096
DA 2024-03-10
ER

PT J
AU Motomura, K
   Natsume, A
   Kishida, Y
   Higashi, H
   Kondo, Y
   Nakasu, Y
   Abe, T
   Namba, H
   Wakai, K
   Wakabayashi, T
AF Motomura, Kazuya
   Natsume, Atsushi
   Kishida, Yugo
   Higashi, Hiroyuki
   Kondo, Yutaka
   Nakasu, Yoko
   Abe, Tatsuya
   Namba, Hiroki
   Wakai, Kenji
   Wakabayashi, Toshihiko
TI Benefits of Interferon-β and Temozolomide Combination Therapy for Newly
   Diagnosed Primary Glioblastoma With the Unmethylated MGMT Promoter A
   Multicenter Study
SO CANCER
LA English
DT Article
DE IDH1; MGMT methylation; glioblastoma; interferon-beta; temozolomide
ID DEPENDENT PROBE AMPLIFICATION; REPAIR GENE MGMT; IDH2 MUTATIONS;
   IFN-BETA; METHYLTRANSFERASE; HETEROZYGOSITY; RADIOTHERAPY; METHYLATION;
   EXPRESSION; GLIOMAS
AB BACKGROUND: The aim of the current study was to catalog genomic and epigenomic abnormalities in newly diagnosed glioblastoma patients and determine the correlation among clinical, genetic, and epigenetic profiles and clinical outcome. METHODS: This study retrospectively included 68 consecutive patients who underwent surgical treatment and received standard radiotherapy with temozolomide (TMZ)-based chemotherapy. Of a total of 68 patients, 39 patients (57.4%) received interferon (IFN)-beta in combination of TMZ. RESULTS: The genetic and epigenetic alterations frequently observed were EGFR amplification (51.5%), TP53 mutation (33.8%), CDKN2A loss (32.4%), TP53 loss (16.2%), methylation of the MGMT promoter (33.8%) and IDH1 mutation (5.9%). Multivariate analysis revealed that methylated MGMT promoter and the combination of TMZ and IFN-beta were independent prognostic factors associated with survival. The median survival time (MST) of the patients who received the combination of IFN-beta and TMZ was significantly greater with 19.9 months as compared to the TMZ alone group (12.7 months). Notably, in even patients whose tumors had unmethylated MGMT promoter, the MST prolonged to 17.2 months when receiving TMZ with IFN-beta, compared to 12.5 months in those receiving TMZ without IFN-beta. CONCLUSIONS: Taken together, addition of IFN-beta for newly diagnosed primary GBM achieved a favorable outcome, particularly in patients with unmethylated MGMT promoter. Cancer 2011;117:1721-30. (C) 2010 American Cancer Society.
C1 [Natsume, Atsushi] Nagoya Univ, Sch Med, Dept Neurosurg, Ctr Genet & Regenerat Med,Showa Ku, Nagoya, Aichi 4668550, Japan.
   [Higashi, Hiroyuki] FALCO Biosyst, Kyoto, Japan.
   [Kondo, Yutaka] Aichi Canc Ctr, Res Inst, Div Mol Oncol, Nagoya, Aichi 464, Japan.
   [Nakasu, Yoko] Shizuoka Canc Ctr, Dept Neurosurg, Shizuoka, Japan.
   [Abe, Tatsuya] Oita Univ, Sch Med, Dept Neurosurg, Oita 87011, Japan.
   [Namba, Hiroki] Hamamatsu Univ Sch Med, Dept Neurosurg, Hamamatsu, Shizuoka 4313192, Japan.
   [Wakai, Kenji] Nagoya Univ, Sch Med, Dept Prevent Med Biostat & Med Decis Making, Nagoya, Aichi 4668550, Japan.
C3 Nagoya University; Aichi Cancer Center; Shizuoka Cancer Center; Oita
   University; Hamamatsu University School of Medicine; Nagoya University
RP Natsume, A (通讯作者)，Nagoya Univ, Sch Med, Dept Neurosurg, Ctr Genet & Regenerat Med,Showa Ku, 65 Tsurumai Cho, Nagoya, Aichi 4668550, Japan.
EM anatsume@med.nagoya-u.ac.jp
RI Motomura, Kazuya/AAF-8776-2021; Wakai, Kenji/I-7248-2014; Wakabayashi,
   Toshihiko/I-3526-2012; Natsume, Atsushi/I-7364-2014
OI Motomura, Kazuya/0000-0002-4376-1104; Natsume,
   Atsushi/0000-0002-9113-0470
FU Ministry of Health, Labor, and Welfare, Japan; Grants-in-Aid for
   Scientific Research [22300344] Funding Source: KAKEN
FX This work was supported by grants from a Grant-in-Aid (C) for Scientific
   Research from the Ministry of Health, Labor, and Welfare, Japan (A.N.).
CR [Anonymous], NATURE
   Borden EC, 2007, NAT REV DRUG DISCOV, V6, P975, DOI 10.1038/nrd2422
   Chinot OL, 2007, J CLIN ONCOL, V25, P1470, DOI 10.1200/JCO.2006.07.4807
   Eoli M, 2007, CLIN CANCER RES, V13, P2606, DOI 10.1158/1078-0432.CCR-06-2184
   Esteller M, 2000, NEW ENGL J MED, V343, P1350, DOI 10.1056/NEJM200011093431901
   Franco-Hernandez C, 2007, INT J ONCOL, V30, P209
   FULTS D, 1992, CANCER RES, V52, P674
   Hartmann C, 2009, ACTA NEUROPATHOL, V118, P469, DOI 10.1007/s00401-009-0561-9
   Hegi ME, 2005, NEW ENGL J MED, V352, P997, DOI 10.1056/NEJMoa043331
   Hegi ME, 2008, J CLIN ONCOL, V26, P4189, DOI 10.1200/JCO.2007.11.5964
   Jeuken J, 2006, J MOL DIAGN, V8, P433, DOI 10.2353/jmoldx.2006.060012
   Kleihues P., 2000, PATHOLOGY GENETICS T
   Louis DN, 2007, ACTA NEUROPATHOL, V114, P97, DOI [DOI 10.1007/s00401-007-0243-4, 10.1007/s00401-007-0243-4]
   Martinez-Glez V, 2007, CANCER GENET CYTOGEN, V173, P170, DOI 10.1016/j.cancergencyto.2006.09.011
   Natsume A, 2005, CANCER RES, V65, P7573, DOI 10.1158/0008-5472.CAN-05-0036
   Natsume A, 2008, INT J CANCER, V122, P2542, DOI 10.1002/ijc.23407
   Natsume A, 2008, CANCER CHEMOTH PHARM, V61, P653, DOI 10.1007/s00280-007-0520-x
   Nobusawa S, 2009, CLIN CANCER RES, V15, P6002, DOI 10.1158/1078-0432.CCR-09-0715
   Ohgaki H, 2004, CANCER RES, V64, P6892, DOI 10.1158/0008-5472.CAN-04-1337
   Oi S, 2009, J NEURO-ONCOL, V92, P15, DOI 10.1007/s11060-008-9732-0
   Parsons DW, 2008, SCIENCE, V321, P1807, DOI 10.1126/science.1164382
   Ruano Y, 2009, AM J CLIN PATHOL, V131, P257, DOI 10.1309/AJCP64YBDVCTIRWV
   Schouten JP, 2002, NUCLEIC ACIDS RES, V30, DOI 10.1093/nar/gnf056
   Stupp R, 2005, NEW ENGL J MED, V352, P987, DOI 10.1056/NEJMoa043330
   Wakabayashi T, 2000, J NEURO-ONCOL, V49, P57, DOI 10.1023/A:1006405512579
   Wakabayashi T, 2008, JPN J CLIN ONCOL, V38, P715, DOI 10.1093/jjco/hyn095
   Waldman YY, 2009, CANCER RES, V69, P8807, DOI 10.1158/0008-5472.CAN-09-1653
   Weller M, 2009, J CLIN ONCOL, V27, P5743, DOI 10.1200/JCO.2009.23.0805
   Yan H, 2009, CANCER RES, V69, P9157, DOI 10.1158/0008-5472.CAN-09-2650
   Yan H, 2009, NEW ENGL J MED, V360, P765, DOI 10.1056/NEJMoa0808710
NR 30
TC 75
Z9 80
U1 0
U2 7
PU WILEY
PI HOBOKEN
PA 111 RIVER ST, HOBOKEN 07030-5774, NJ USA
SN 0008-543X
EI 1097-0142
J9 CANCER-AM CANCER SOC
JI Cancer
PD APR 15
PY 2011
VL 117
IS 8
BP 1721
EP 1730
DI 10.1002/cncr.25637
PG 10
WC Oncology
WE Science Citation Index Expanded (SCI-EXPANDED)
SC Oncology
GA 746AM
UT WOS:000289213300021
PM 21472719
DA 2024-03-10
ER

PT J
AU Minasi, S
   Baldi, C
   Pietsch, T
   Donofrio, V
   Pollo, B
   Antonelli, M
   Massimino, M
   Giangaspero, F
   Buttarelli, FR
AF Minasi, Simone
   Baldi, Caterina
   Pietsch, Torsten
   Donofrio, Vittoria
   Pollo, Bianca
   Antonelli, Manila
   Massimino, Maura
   Giangaspero, Felice
   Buttarelli, Francesca Romana
TI Telomere elongation via alternative lengthening of telomeres (ALT) and
   telomerase activation in primary metastatic medulloblastoma of childhood
SO JOURNAL OF NEURO-ONCOLOGY
LA English
DT Article
DE Alternative lengthening of telomeres; Telomerase; TERT mutations; ATRX;
   H3F3A; Metastatic medulloblastomas
ID TERT PROMOTER MUTATIONS; MAINTENANCE MECHANISM; MOLECULAR SUBGROUPS;
   RISK STRATIFICATION; TUMORS; CLASSIFICATION; RECOMBINATION;
   HETEROGENEITY; EXPRESSION; RECURRENT
AB PurposeElongation of telomeres is necessary for tumor cell immortalization and senescence escape; neoplastic cells use to alternative pathways to elongate telomeres: telomerase reactivation or a telomerase-independent mechanism termed alternative lengthening of telomeres (ALT). Telomerase and ALT pathway has been explored in adult and pediatric gliomas and medulloblastomas (MDBs); however, these mechanisms were not previously investigated in MDBs metastatic at the onset. Therefore, we analyzed the activation of telomerase and ALT pathway in a homogenous cohort of 43 pediatric metastatic medulloblastomas, to investigate whether telomere elongation could play a role in the biology of metastatic MDB.MethodsWe evaluated telomeres length via telomere-specific fluorescence in situ hybridization (Telo-FISH); we assessed nuclear expression of ATRX by immunohistochemistry (IHC). H3F3A and TERT promoter mutations were analyzed by pyrosequencing, while UTSS methylation status was analyzed via methylation-specific-PCR (MS-PCR).ResultsH3F3A mutations were absent in all MDBs, 30% of samples showed ATRX nuclear loss, 18.2% of cases were characterized by TERT promoter mutations, while 60.9% harboured TERT promoter hyper-methylation in the UTSS region. Elongation of telomeres was found in 42.8% of cases. Metastatic MDBs control telomere elongation via telomerase activation (10.7%), induced by TERT promoter mutations in association with UTSS hyper-methylation, and ALT mechanism (32.1%), triggered by ATRX inactivation. Among non-metastatic MDBs, only 5.9% (1/17) showed ATRX nuclear loss with activation of ALT.ConclusionsOur metastatic cases frequently activate ALT pathway, suggesting that it is a common process for senescence escape in primary metastatic medulloblastomas. Furthermore, the activation of mechanisms for telomere elongation is not restricted to certain molecular subgroups in this high-risk group of MDBs.
C1 [Minasi, Simone; Antonelli, Manila; Giangaspero, Felice] Sapienza Univ Rome, Dept Radiol Oncol & Anatomopathol Sci, Rome, Italy.
   [Minasi, Simone; Baldi, Caterina; Buttarelli, Francesca Romana] Sapienza Univ Rome, Dept Human Neurosci, Rome, Italy.
   [Massimino, Maura] Fdn IRCCS Ist Nazl Tumori, Pediat Unit, Milan, Italy.
   [Baldi, Caterina] Sapienza Univ Rome, Dept Mol Med, Rome, Italy.
   [Giangaspero, Felice] IRCCS Neuromed, Pozzilli, Italy.
   [Donofrio, Vittoria] Osped Santobono Pausilipon, Pathol Unit, Naples, Italy.
   [Pollo, Bianca] IRCCS Ist Neurol Carlo Besta, Neuropathol Unit, Milan, Italy.
   [Pietsch, Torsten] Univ Bonn, Inst Neuropathol, DGNN Brain Tumor Reference Ctr, Med Ctr, Bonn, Germany.
C3 Sapienza University Rome; Sapienza University Rome; Fondazione IRCCS
   Istituto Nazionale Tumori Milan; Sapienza University Rome; IRCCS
   Neuromed; Fondazione IRCCS Istituto Neurologico Carlo Besta; University
   of Bonn
RP Buttarelli, FR (通讯作者)，Sapienza Univ Rome, Dept Human Neurosci, Rome, Italy.
EM francesca.buttarelli@uniroma1.it
RI Pollo, Bianca/K-5347-2018; Giangaspero, Felice/Z-4961-2019; Giangaspero,
   Felice/AAH-9253-2020; massimino, maura/K-7310-2016; Minasi,
   Simone/E-9949-2015
OI Pollo, Bianca/0000-0002-5523-4256; Giangaspero,
   Felice/0000-0001-5382-2380; Giangaspero, Felice/0000-0001-5382-2380;
   massimino, maura/0000-0002-5506-2001; Minasi,
   Simone/0000-0002-8872-6409; Buttarelli, Francesca
   Romana/0000-0001-5892-1281
FU Associazione Fabrizio Procaccini Onlus [121]; Associazione con Lorenzo
   per mano [212]
FX Simone Minasi was supported by "Associazione Fabrizio Procaccini Onlus"
   (Grant No. 121). The study was also supported by "Associazione con
   Lorenzo per mano" (Grant No. 212).
CR Bechter OE, 2003, EMBO REP, V4, P1138, DOI 10.1038/sj.embor.7400027
   Castelo-Branco P, 2013, LANCET ONCOL, V14, P534, DOI 10.1016/S1470-2045(13)70110-4
   Cavalli FMG, 2017, CANCER CELL, V31, P737, DOI 10.1016/j.ccell.2017.05.005
   Ceccarelli M, 2016, CELL, V164, P550, DOI 10.1016/j.cell.2015.12.028
   Cesare AJ, 2010, NAT REV GENET, V11, P319, DOI 10.1038/nrg2763
   Cifuentes-Rojas C, 2012, MUTAT RES-FUND MOL M, V730, P20, DOI 10.1016/j.mrfmmm.2011.10.003
   De Braganca KC, 2013, CURR TREAT OPTION NE, V15, P593, DOI 10.1007/s11940-013-0255-4
   Dorris K, 2014, J NEURO-ONCOL, V117, P67, DOI 10.1007/s11060-014-1374-9
   Ebrahimi A, 2016, ACTA NEUROPATHOL COM, V4, DOI 10.1186/s40478-016-0331-6
   Episkopou H, 2014, NUCLEIC ACIDS RES, V42, P4391, DOI 10.1093/nar/gku114
   Gandola L, 2009, J CLIN ONCOL, V27, P566, DOI 10.1200/JCO.2008.18.4176
   Gerrit H, 2013, AM J CLIN PATHOL, V139, P345, DOI DOI 10.1309/AJCPABOHBC33FVMO
   Gessi M, 2014, NEUROPATH APPL NEURO, V40, P794, DOI 10.1111/nan.12138
   Heaphy CM, 2011, AM J PATHOL, V179, P1608, DOI 10.1016/j.ajpath.2011.06.018
   Heaphy CM, 2011, SCIENCE, V333, P425, DOI 10.1126/science.1207313
   Horn S, 2013, SCIENCE, V339, P959, DOI 10.1126/science.1230062
   Huang DS, 2015, EUR J CANCER, V51, P969, DOI 10.1016/j.ejca.2015.03.010
   Killela PJ, 2013, P NATL ACAD SCI USA, V110, P6021, DOI 10.1073/pnas.1303607110
   Kim JH, 2013, LANCET ONCOL, V14, pE19, DOI 10.1016/S1470-2045(12)70577-6
   Koelsche C, 2013, ACTA NEUROPATHOL, V126, P907, DOI 10.1007/s00401-013-1195-5
   Kool M, 2008, PLOS ONE, V3, DOI 10.1371/journal.pone.0003088
   Lannering B, 2012, J CLIN ONCOL, V30, P3187, DOI 10.1200/JCO.2011.39.8719
   Lee J, 2017, J NEURO-ONCOL, V132, P1, DOI 10.1007/s11060-016-2349-9
   Louis DN, 2007, ACTA NEUROPATHOL, V114, P547, DOI 10.1007/s00401-007-0278-6
   Louis DN, 2016, WHO classification of tumors of the central nervous system
   Lovejoy CA, 2012, PLOS GENET, V8, DOI 10.1371/journal.pgen.1002772
   Mangerel J, 2014, ACTA NEUROPATHOL, V128, P853, DOI 10.1007/s00401-014-1348-1
   Montanaro L, 2008, CELL ONCOL, V30, P483, DOI 10.3233/CLO-2008-0436
   Morrissy AS, 2017, NAT GENET, V49, P780, DOI 10.1038/ng.3838
   Nabetani A, 2011, J BIOCHEM, V149, P5, DOI 10.1093/jb/mvq119
   Nandakumar J, 2013, NAT REV MOL CELL BIO, V14, P71, DOI 10.1038/nrm3505
   Nonoguchi N, 2013, ACTA NEUROPATHOL, V126, P931, DOI 10.1007/s00401-013-1163-0
   Northcott PA, 2011, J CLIN ONCOL, V29, P1408, DOI 10.1200/JCO.2009.27.4324
   Noushmehr Houtan, 2010, Cancer Cell, V17, P510, DOI 10.1016/j.ccr.2010.03.017
   Oganesian L, 2009, J CELL SCI, V122, P4013, DOI 10.1242/jcs.050567
   Poon Steven S S, 2001, Curr Protoc Cell Biol, VChapter 18, DOI 10.1002/0471143030.cb1804s12
   Ramaswamy V, 2016, ACTA NEUROPATHOL, V131, P821, DOI 10.1007/s00401-016-1569-6
   Reifenberger G, 2014, INT J CANCER, V135, P1822, DOI 10.1002/ijc.28836
   Remke M, 2013, ACTA NEUROPATHOL, V126, P917, DOI 10.1007/s00401-013-1198-2
   Rodriguez FJ, 2019, BRAIN PATHOL, V29, P126, DOI 10.1111/bpa.12646
   Rubtsova MP, 2012, ACTA NATURAE, V4, P44, DOI 10.32607/20758251-2012-4-2-44-61
   Schwalbe EC, 2017, LANCET ONCOL, V18, P958, DOI 10.1016/S1470-2045(17)30243-7
   Schwartzentruber J, 2012, NATURE, V482, P226, DOI [10.1038/nature10833, 10.1007/s13311-012-0137-6]
   Shih DJH, 2014, J CLIN ONCOL, V32, P886, DOI 10.1200/JCO.2013.50.9539
   Sturm D, 2012, CANCER CELL, V22, P425, DOI 10.1016/j.ccr.2012.08.024
   Taylor MD, 2012, ACTA NEUROPATHOL, V123, P465, DOI 10.1007/s00401-011-0922-z
   von Bueren AO, 2016, J CLIN ONCOL, V34, P4151, DOI 10.1200/JCO.2016.67.2428
   Wu X, 2012, NATURE, V482, P529, DOI 10.1038/nature10825
NR 48
TC 13
Z9 13
U1 0
U2 8
PU SPRINGER
PI NEW YORK
PA ONE NEW YORK PLAZA, SUITE 4600, NEW YORK, NY, UNITED STATES
SN 0167-594X
EI 1573-7373
J9 J NEURO-ONCOL
JI J. Neuro-Oncol.
PD MAY
PY 2019
VL 142
IS 3
BP 435
EP 444
DI 10.1007/s11060-019-03127-w
PG 10
WC Oncology; Clinical Neurology
WE Science Citation Index Expanded (SCI-EXPANDED)
SC Oncology; Neurosciences & Neurology
GA HU7XV
UT WOS:000465497800005
PM 30830680
DA 2024-03-10
ER

PT J
AU Raschke, S
   Balz, V
   Efferth, T
   Schulz, WA
   Florl, AR
AF Raschke, S
   Balz, V
   Efferth, T
   Schulz, WA
   Florl, AR
TI Homozygous deletions of <i>CDKN2A</i> caused by alternative mechanisms
   in various human cancer cell lines
SO GENES CHROMOSOMES & CANCER
LA English
DT Article
ID CHROMOSOME 9P21 DELETIONS; DOUBLE-STRAND BREAKS; METHYLATION; GENE;
   INACTIVATION; HEAD; INSTABILITY; DNA; EXPRESSION; CARCINOMA
AB The CDKN2A tumor-suppressor locus on chromosome band 9p21, which encodes p/6(INK4A), a negative regulator of cyclin-dependent kinases, and p =14(ARFI), an activator of TP53, is inactivated in many human cancers by point mutation, promoter hypermethylation, and, often, deletion. Homozygous deletions are unusually prevalent at this locus in very different human cancers. In the present study, we compared deletions in squamous cell carcinoma of the head and neck (SCCHN) cell lines to those in T-cell acute lymphatic leukemia (T-ALL), glioma, and bladder carcinoma (TCC) cell lines. Of 14 SCCHN lines, 10 showed homozygous deletions of CDKN2A, one displayed promoter hypermethylation with gene silencing, and one had a frameshift deletion in exon 2. Many deletion ends were in or proximal to the repetitive sequence clusters flanking the locus. Breakpoint junctions displayed variable microhomologies or insertions characteristic of DNA repair by nonhomologous end-joining. In general, deletions were much smaller in SCCHN than in TCC and glioma. In T-ALL, breakpoints were near consensus sites for recombination mediated by RAG (recombination activating genes) enzymes, and the structure of the junctions was consistent with this mechanism. We suggest that different mechanisms of CDKN2A deletion prevail in different human cancers. Aberrant RAG-mediated recombination may be responsible in T-ALL, and exuberant DNA repair by nonhomologous end-joining is the likely prevailing mechanism in SCCHN, but a distinct mechanism in TCC and glioma remains to be elucidated. (C) 2004 Wiley-Liss, Inc.
C1 Univ Dusseldorf, Urol Klin, D-40225 Dusseldorf, Germany.
   Univ Dusseldorf, Hals Nasen Ohren Klin, D-4000 Dusseldorf, Germany.
   Heidelberg Univ, Ctr Mol Biol, D-6900 Heidelberg, Germany.
   Univ Dusseldorf, Biol Med Forschzentrum, Dusseldorf, Germany.
C3 Heinrich Heine University Dusseldorf; Heinrich Heine University
   Dusseldorf; Ruprecht Karls University Heidelberg; Heinrich Heine
   University Dusseldorf
RP Schulz, WA (通讯作者)，Univ Dusseldorf, Urol Klin, Moorenstr 5, D-40225 Dusseldorf, Germany.
EM wolfgang.schulz@uni-duesseldorf.de
RI Schulz, Wolfgang A./A-6523-2008; Schulz, Wolfgang/N-3402-2019
OI Schulz, Wolfgang/0000-0002-2196-463X; Efferth,
   Thomas/0000-0002-3096-3292; Efferth, Thomas/0000-0002-2637-1681
CR Arlt MF, 2002, GENE CHROMOSOME CANC, V33, P82, DOI 10.1002/gcc.10000
   Cayuela JM, 1997, BLOOD, V90, P3720, DOI 10.1182/blood.V90.9.3720
   Costello JF, 1996, CANCER RES, V56, P2405
   Danahey DG, 1999, ACTA OTO-LARYNGOL, V119, P285
   ElNaggar AK, 1997, AM J PATHOL, V151, P1767
   Escarceller M, 1997, SOMAT CELL MOLEC GEN, V23, P401, DOI 10.1007/BF02673750
   Florl AR, 2000, LAB INVEST, V80, P1513, DOI 10.1038/labinvest.3780161
   Florl AR, 2003, GENE CHROMOSOME CANC, V37, P141, DOI 10.1002/gcc.10192
   Forastiere A, 2001, NEW ENGL J MED, V345, P1890, DOI 10.1056/NEJMra001375
   Gebhart E, 2002, INT J ONCOL, V21, P887
   Gisselsson D, 2003, ADV CANCER RES, V87, P1
   GRIMM MO, 1995, UROL RES, V23, P293, DOI 10.1007/BF00300017
   Hauser U, 2002, HEAD NECK-J SCI SPEC, V24, P868, DOI 10.1002/hed.10128
   Kitagawa Y, 2002, J BIOL CHEM, V277, P46289, DOI 10.1074/jbc.M208353200
   Knobbe CB, 2004, J NATL CANCER I, V96, P483, DOI 10.1093/jnci/djh064
   Knowles MA, 1999, BJU INT, V84, P412
   Mimori K, 1999, P NATL ACAD SCI USA, V96, P7456, DOI 10.1073/pnas.96.13.7456
   Nguyen CT, 2002, CANCER RES, V62, P6456
   Oshima J, 2002, CANCER RES, V62, P547
   Oya M, 1998, JPN J CANCER RES, V89, P719, DOI 10.1111/j.1349-7006.1998.tb03276.x
   Pfeiffer P, 2000, MUTAGENESIS, V15, P289, DOI 10.1093/mutage/15.4.289
   Pierce AJ, 2001, TRENDS CELL BIOL, V11, pS52, DOI 10.1016/S0962-8924(01)82296-0
   POMYKALA HM, 1994, MOL CELL BIOL, V14, P7604, DOI 10.1128/MCB.14.11.7604
   Ruas M, 1998, BBA-REV CANCER, V1378, pF115, DOI 10.1016/S0304-419X(98)00017-1
   Sasaki S, 2003, ONCOGENE, V22, P3792, DOI 10.1038/sj.onc.1206589
   Wu CL, 1999, GENE CHROMOSOME CANC, V25, P16, DOI 10.1002/(SICI)1098-2264(199905)25:1<16::AID-GCC3>3.3.CO;2-U
   Yoder JA, 1997, TRENDS GENET, V13, P335, DOI 10.1016/S0168-9525(97)01181-5
NR 27
TC 41
Z9 43
U1 1
U2 6
PU WILEY
PI HOBOKEN
PA 111 RIVER ST, HOBOKEN 07030-5774, NJ USA
SN 1045-2257
EI 1098-2264
J9 GENE CHROMOSOME CANC
JI Gene Chromosomes Cancer
PD JAN
PY 2005
VL 42
IS 1
BP 58
EP 67
DI 10.1002/gcc.20119
PG 10
WC Oncology; Genetics & Heredity
WE Science Citation Index Expanded (SCI-EXPANDED)
SC Oncology; Genetics & Heredity
GA 874RQ
UT WOS:000225367900006
PM 15495191
DA 2024-03-10
ER

PT J
AU Qin, SY
   Zhang, Q
   Xu, YH
   Ma, S
   Wang, TY
   Huang, YJ
   Ju, SQ
AF Qin, Shiyi
   Zhang, Qi
   Xu, Yanhua
   Ma, Shuo
   Wang, Tianyi
   Huang, Yuejiao
   Ju, Shaoqing
TI m<SUP>6</SUP>A-modified circRNAs: detections, mechanisms, and prospects
   in cancers
SO MOLECULAR MEDICINE
LA English
DT Review
DE CircRNA; Non-coding RNAs; N6-methyladenosine; Metabolism; Cancers
ID MESSENGER-RNA METHYLATION; CIRCULAR RNAS; NUCLEAR-RNA;
   N-6-METHYLADENOSINE; TRANSLATION; DATABASE; N6-METHYLADENOSINE;
   DISTINCT; ABUNDANT; GLIOMA
AB Circular RNAs (circRNAs) have become a research hotspot in recent years with their universality, diversity, stability, conservativeness, and spatiotemporal specificity. N-6-methyladenosine (m(6)A), the most abundant modification in the eukaryotic cells, is engaged in the pathophysiological processes of various diseases. An increasing amount of evidence has suggested that m(6)A modification is common in circRNAs and is associated with their biological functions. This review summarizes the effects of m(6)A modification on circRNAs and their regulation mechanisms in cancers, providing some suggestions of m(6)A-modified circRNAs in cancer therapy.
C1 [Qin, Shiyi; Zhang, Qi; Xu, Yanhua; Ma, Shuo; Wang, Tianyi; Huang, Yuejiao] Nantong Univ, Med Sch, 19 Qixiu Rd, Nantong 226001, Jiangsu, Peoples R China.
   [Qin, Shiyi; Zhang, Qi; Xu, Yanhua; Ma, Shuo; Wang, Tianyi; Ju, Shaoqing] Nantong Univ, Affiliated Hosp, Dept Lab Med, 20 Xisi Rd, Nantong 226001, Jiangsu, Peoples R China.
   [Huang, Yuejiao] Nantong Univ, Affiliated Tumor Hosp, Dept Med Oncol, Nantong 226001, Jiangsu, Peoples R China.
   [Qin, Shiyi; Zhang, Qi; Xu, Yanhua; Ma, Shuo; Wang, Tianyi; Huang, Yuejiao] Nantong Univ, Affiliated Hosp, Res Ctr Clin Med, Nantong 226001, Jiangsu, Peoples R China.
C3 Nantong University; Nantong University; Nantong University; Nantong
   University
RP Huang, YJ (通讯作者)，Nantong Univ, Med Sch, 19 Qixiu Rd, Nantong 226001, Jiangsu, Peoples R China.; Ju, SQ (通讯作者)，Nantong Univ, Affiliated Hosp, Dept Lab Med, 20 Xisi Rd, Nantong 226001, Jiangsu, Peoples R China.
EM huangyuejiao20@126.com; jsq814@hotmail.com
RI Wang, Tianyi/C-4492-2015
FU National Natural Science Foundation of China [81871720]; Postgraduate
   Research & Practice Innovation Program of Jiangsu Province [KYCX21_3116]
FX This project was supported by grants from the National Natural Science
   Foundation of China [Grant Number: 81871720], Postgraduate Research &
   Practice Innovation Program of Jiangsu Province [Grant Number:
   KYCX21_3116].
CR Abakir A, 2020, NAT GENET, V52, P48, DOI 10.1038/s41588-019-0549-x
   Alarcón CR, 2015, CELL, V162, P1299, DOI 10.1016/j.cell.2015.08.011
   Antanaviciute A, 2017, RNA, V23, P1493, DOI 10.1261/rna.058206.116
   Ashwal-Fluss R, 2014, MOL CELL, V56, P55, DOI 10.1016/j.molcel.2014.08.019
   Aufiero S, 2018, RNA, V24, P815, DOI 10.1261/rna.064394.117
   Bawankar P, 2021, NAT COMMUN, V12, DOI 10.1038/s41467-021-23892-5
   Boccaletto P, 2022, NUCLEIC ACIDS RES, V50, pD231, DOI 10.1093/nar/gkab1083
   Broadbent KM, 2015, BMC GENOMICS, V16, DOI 10.1186/s12864-015-1603-4
   Chen C, 2021, THERANOSTICS, V11, P4298, DOI 10.7150/thno.51342
   Chen RX, 2019, NAT COMMUN, V10, DOI 10.1038/s41467-019-12651-2
   Chen X, 2019, THERANOSTICS, V9, P588, DOI 10.7150/thno.29678
   Chi FW, 2021, FRONT ONCOL, V11, DOI 10.3389/fonc.2021.560506
   Danan M, 2012, NUCLEIC ACIDS RES, V40, P3131, DOI 10.1093/nar/gkr1009
   Deng S, 2021, BRIEF BIOINFORM, V22, DOI 10.1093/bib/bbaa055
   Di Timoteo G, 2020, CELL REP, V31, DOI 10.1016/j.celrep.2020.107641
   Dominissini D, 2012, NATURE, V485, P201, DOI 10.1038/nature11112
   Du H, 2016, NAT COMMUN, V7, DOI 10.1038/ncomms12626
   Duan JL, 2022, MOL CANCER, V21, DOI 10.1186/s12943-022-01537-5
   Enuka Y, 2016, NUCLEIC ACIDS RES, V44, P1370, DOI 10.1093/nar/gkv1367
   Esfahani K, 2020, CURR ONCOL, V27, pS87, DOI 10.3747/co.27.5223
   Fan HN, 2022, MOL CANCER, V21, DOI 10.1186/s12943-022-01521-z
   Ge LC, 2020, CLIN CHEM, V66, P342, DOI 10.1093/clinchem/hvz004
   Ge LL, 2022, J OVARIAN RES, V15, DOI 10.1186/s13048-022-00988-0
   Gomes CPD, 2020, CIRCULATION, V141, P313, DOI 10.1161/CIRCULATIONAHA.119.042474
   Guo JU, 2014, GENOME BIOL, V15, DOI 10.1186/s13059-014-0409-z
   Guo YX, 2021, MOL CANCER, V20, DOI 10.1186/s12943-021-01372-0
   Hansen TB, 2013, NATURE, V495, P384, DOI 10.1038/nature11993
   Hansen TB, 2011, EMBO J, V30, P4414, DOI 10.1038/emboj.2011.359
   Hirsch FR, 2017, LANCET, V389, P299, DOI 10.1016/S0140-6736(16)30958-8
   Hofheinz RD, 2019, LANCET ONCOL, V20, P1036, DOI 10.1016/S1470-2045(19)30390-0
   Howe KL, 2021, NUCLEIC ACIDS RES, V49, pD884, DOI 10.1093/nar/gkaa942
   Hsu PJ, 2019, J BIOL CHEM, V294, P19889, DOI 10.1074/jbc.AC119.010078
   Huang C, 2018, GENE DEV, V32, P639, DOI 10.1101/gad.314856.118
   Huang Q, 2020, CELL DEATH DIS, V11, DOI 10.1038/s41419-020-03237-8
   Huang WD, 2021, NUCLEIC ACIDS RES, V49, pD236, DOI 10.1093/nar/gkaa823
   Imanishi M, 2017, CHEM COMMUN, V53, P12930, DOI 10.1039/c7cc07699a
   Jeck WR, 2013, RNA, V19, P141, DOI 10.1261/rna.035667.112
   Ji F, 2021, CELL DEATH DISCOV, V7, DOI 10.1038/s41420-021-00595-w
   Ji PF, 2019, CELL REP, V26, P3444, DOI 10.1016/j.celrep.2019.02.078
   Jia GF, 2011, NAT CHEM BIOL, V7, P885, DOI [10.1038/NCHEMBIO.687, 10.1038/nchembio.687]
   Jia RR, 2019, CELL DISCOV, V5, DOI 10.1038/s41421-019-0113-y
   Jiang TL, 2021, MOL CANCER, V20, DOI 10.1186/s12943-021-01358-y
   Kim GW, 2021, J VIROL, V95, DOI 10.1128/JVI.00097-21
   Knuckles P, 2018, GENE DEV, V32, P415, DOI 10.1101/gad.309146.117
   Kristensen LS, 2019, NAT REV GENET, V20, P675, DOI 10.1038/s41576-019-0158-7
   Legnini I, 2017, MOL CELL, V66, P22, DOI 10.1016/j.molcel.2017.02.017
   Li BT, 2021, NAT COMMUN, V12, DOI 10.1038/s41467-020-20527-z
   Li N, 2020, P NATL ACAD SCI USA, V117, P20159, DOI 10.1073/pnas.1918986117
   Li ZY, 2015, NAT STRUCT MOL BIOL, V22, P256, DOI 10.1038/nsmb.2959
   Li Z, 2021, INT J BIOL SCI, V17, P1178, DOI 10.7150/ijbs.57783
   Liu HL, 2021, THERANOSTICS, V11, P1396, DOI 10.7150/thno.53227
   Liu M, 2019, RNA BIOL, V16, P899, DOI 10.1080/15476286.2019.1600395
   Liu NA, 2017, NUCLEIC ACIDS RES, V45, P6051, DOI 10.1093/nar/gkx141
   Liu N, 2015, NATURE, V518, P560, DOI 10.1038/nature14234
   Liu WL, 2018, CHEM SCI, V9, P3354, DOI 10.1039/c7sc05233b
   Lu ZP, 2015, RNA, V21, P1554, DOI 10.1261/rna.052944.115
   Luo XT, 2021, NUCLEIC ACIDS RES, V49, pD1405, DOI 10.1093/nar/gkaa811
   Ma HH, 2019, NAT CHEM BIOL, V15, P88, DOI 10.1038/s41589-018-0184-3
   Maji S, 2018, ADV CANCER RES, V137, P37, DOI 10.1016/bs.acr.2017.11.001
   Mao YH, 2019, NAT COMMUN, V10, DOI 10.1038/s41467-019-13317-9
   Memczak S, 2013, NATURE, V495, P333, DOI 10.1038/nature11928
   Meyer KD, 2015, CELL, V163, P999, DOI 10.1016/j.cell.2015.10.012
   Meyer KD, 2012, CELL, V149, P1635, DOI 10.1016/j.cell.2012.05.003
   Nahand JS, 2020, FRONT MICROBIOL, V11, DOI 10.3389/fmicb.2020.01853
   Tran NV, 2019, NUCLEIC ACIDS RES, V47, P7719, DOI 10.1093/nar/gkz619
   Nombela P, 2021, MOL CANCER, V20, DOI 10.1186/s12943-020-01263-w
   Ostrom QT, 2014, NEURO-ONCOLOGY, V16, P896, DOI 10.1093/neuonc/nou087
   Park OH, 2019, MOL CELL, V74, P494, DOI 10.1016/j.molcel.2019.02.034
   Patil DP, 2016, NATURE, V537, P369, DOI 10.1038/nature19342
   Pendleton KE, 2017, CELL, V169, P824, DOI 10.1016/j.cell.2017.05.003
   Ping XL, 2014, CELL RES, V24, P177, DOI 10.1038/cr.2014.3
   Pinto R, 2020, NUCLEIC ACIDS RES, V48, P830, DOI 10.1093/nar/gkz1147
   Rong DW, 2021, MOL THER-NUCL ACIDS, V26, P637, DOI 10.1016/j.omtn.2021.09.001
   Rybak-Wolf A, 2015, MOL CELL, V58, P870, DOI 10.1016/j.molcel.2015.03.027
   Salzman J, 2012, PLOS ONE, V7, DOI 10.1371/journal.pone.0030733
   SANGER HL, 1976, P NATL ACAD SCI USA, V73, P3852, DOI 10.1073/pnas.73.11.3852
   Schmidt CA, 2019, NUCLEIC ACIDS RES, V47, P6452, DOI 10.1093/nar/gkz311
   Schwartz S, 2014, CELL REP, V8, P284, DOI 10.1016/j.celrep.2014.05.048
   Shang QF, 2019, MOL CANCER, V18, DOI 10.1186/s12943-018-0934-6
   Shi HL, 2017, CELL RES, V27, P315, DOI 10.1038/cr.2017.15
   Sung H, 2021, CA-CANCER J CLIN, V71, P209, DOI 10.3322/caac.21660
   Suzuki H, 2006, NUCLEIC ACIDS RES, V34, DOI 10.1093/nar/gkl151
   van Zonneveld AJ, 2021, NAT REV NEPHROL, V17, P814, DOI 10.1038/s41581-021-00465-9
   Veno MT, 2015, GENOME BIOL, V16, DOI 10.1186/s13059-015-0801-3
   Wang PL, 2014, PLOS ONE, V9, DOI 10.1371/journal.pone.0090859
   Wang P, 2016, MOL CELL, V63, P306, DOI 10.1016/j.molcel.2016.05.041
   Wang X, 2015, CELL, V161, P1388, DOI 10.1016/j.cell.2015.05.014
   Wang YS, 2020, J INTEGR PLANT BIOL, V62, P1823, DOI 10.1111/jipb.13002
   Widagdo J, 2022, TRENDS GENET, V38, P325, DOI 10.1016/j.tig.2021.11.005
   Wojtas MN, 2017, MOL CELL, V68, P374, DOI 10.1016/j.molcel.2017.09.021
   Wu N, 2019, CELL DEATH DIFFER, V26, P2758, DOI 10.1038/s41418-019-0337-2
   Wu P, 2021, CELL DEATH DIS, V12, DOI 10.1038/s41419-021-03558-2
   Wu QS, 2022, CELL DEATH DISCOV, V8, DOI 10.1038/s41420-022-00979-6
   Wu R, 2019, CELL RES, V29, P23, DOI 10.1038/s41422-018-0113-8
   Xia X, 2019, MOL CANCER, V18, DOI 10.1186/s12943-019-1056-5
   Xu JJ, 2020, MOL CANCER, V19, DOI 10.1186/s12943-020-01281-8
   Xuan JJ, 2018, NUCLEIC ACIDS RES, V46, pD327, DOI 10.1093/nar/gkx934
   Yang Y, 2017, CELL RES, V27, P626, DOI 10.1038/cr.2017.31
   Ye Y, 2021, GENOME MED, V13, DOI 10.1186/s13073-021-01002-w
   You XT, 2015, NAT NEUROSCI, V18, P603, DOI 10.1038/nn.3975
   Zhang CJ, 2020, EPIGENOMICS-UK, V12, P1027, DOI 10.2217/epi-2019-0153
   Zhang FR, 2018, HUM MOL GENET, V27, P3936, DOI 10.1093/hmg/ddy292
   Zhang Y, 2013, MOL CELL, V51, P792, DOI 10.1016/j.molcel.2013.08.017
   Zhang YQ, 2018, BMC BIOINFORMATICS, V19, DOI 10.1186/s12859-018-2516-4
   Zhao JW, 2019, NAT COMMUN, V10, DOI 10.1038/s41467-019-10246-5
   Zheng GQ, 2013, MOL CELL, V49, P18, DOI 10.1016/j.molcel.2012.10.015
   Zhou C, 2017, CELL REP, V20, P2262, DOI 10.1016/j.celrep.2017.08.027
   Zhou Y, 2016, NUCLEIC ACIDS RES, V44, DOI 10.1093/nar/gkw104
NR 108
TC 10
Z9 10
U1 3
U2 26
PU SPRINGER
PI NEW YORK
PA ONE NEW YORK PLAZA, SUITE 4600, NEW YORK, NY, UNITED STATES
SN 1076-1551
EI 1528-3658
J9 MOL MED
JI Mol. Med.
PD DEC
PY 2022
VL 28
IS 1
AR 79
DI 10.1186/s10020-022-00505-5
PG 17
WC Biochemistry & Molecular Biology; Cell Biology; Medicine, Research &
   Experimental
WE Science Citation Index Expanded (SCI-EXPANDED)
SC Biochemistry & Molecular Biology; Cell Biology; Research & Experimental
   Medicine
GA 2X7SY
UT WOS:000825400700002
PM 35836125
OA gold, Green Published
DA 2024-03-10
ER

PT J
AU Liu, YF
   Ye, GC
   Dong, B
   Huang, L
   Zhang, CY
   Sheng, YL
   Wu, B
   Han, L
   Wu, CL
   Qi, Y
AF Liu, Yafei
   Ye, Guanchao
   Dong, Bo
   Huang, Lan
   Zhang, Chunyang
   Sheng, Yinliang
   Wu, Bin
   Han, Lu
   Wu, Chunli
   Qi, Yu
TI A pan-cancer analysis of the oncogenic role of secreted phosphoprotein 1
   (SPP1) in human cancers
SO ANNALS OF TRANSLATIONAL MEDICINE
LA English
DT Article; Early Access
DE Secreted phosphoprotein 1 (SPP1); pan-cancer; prognosis; immune
   infiltration
ID DNA METHYLATION; GENE-EXPRESSION; OSTEOPONTIN; PHOSPHORYLATION;
   METASTASIS; RECURRENCE; PROTEIN
AB Background: Emerging evidence suggests that secreted phosphoprotein 1 (SPP1) is involved in tumor cell progression in multiple cancer types. However, the role of SPP1 in different cancers is still not clear. Methods: We used data from The Cancer Genome Atlas (TCGA) to analyze the multiomic roles of SPP1, including RNA expression, DNA methylation, protein phosphorylation, immune infiltration, and overall survival (OS) in 33 tumor types. Results: SPP1 is highly expressed in most cancer types, and its methylation variability and mRNA expression level are both correlated with prognosis in multiple cancer types. A higher S234 phosphorylation level was observed in 4 types of tumors, including colon adenocarcinoma (COAD) and lung adenocarcinoma (LUAD). SPP1 expression level was positively associated with the infiltration level of dendritic cells, neutrophils, and macrophages in multiple cancer types. It was also significantly positively correlated with hepatitis A virus cellular receptor 2 (HAVCR2), which was observed in most tumor types, including brain lower grade glioma (LGG) and ovarian serous cystadenocarcinoma (OV). Moreover, myeloid cell differentiation and leukocyte migration were observed in the enrichment analysis, suggesting that SPP1 might induce immune escape. Conclusions: Pan-cancer analysis using a multiomic approach offered a comprehensive overview of SPP1. This protein plays an important role in most of the analyzed tumor types and could be a valuable prognostic marker across different types of cancer.
C1 [Liu, Yafei; Ye, Guanchao; Dong, Bo; Zhang, Chunyang; Sheng, Yinliang; Wu, Bin; Han, Lu; Wu, Chunli; Qi, Yu] Zhengzhou Univ, Dept Thorac Surg, Affiliated Hosp 1, Zhengzhou 450052, Peoples R China.
   [Huang, Lan] Zhengzhou Univ, Biotherapy Ctr, Affiliated Hosp 1, Zhengzhou, Henan, Peoples R China.
C3 Zhengzhou University; Zhengzhou University
RP Qi, Y (通讯作者)，Zhengzhou Univ, Dept Thorac Surg, Affiliated Hosp 1, Zhengzhou 450052, Peoples R China.
EM qiyu@zzu.edu.cn
RI xiao, wei/KCK-6954-2024; ZHANG, hui jie/HTN-1690-2023; Zhang,
   Cheng/JAD-2236-2023; Wang, Guang/JFS-8374-2023; liu, yafei/B-1916-2016;
   zhang, wen/JXN-0191-2024; qi, Yu/HZL-4774-2023
FU National Natural Science Foundation of China [81773045]; Medical Science
   and Technology Key Project of Henan Province, China [SBGJ202002084];
   Joint Construction Project of Henan Medical Science and Technology
   Project of China [LHGJ20190301]
FX This study was supported by the National Natural Science Foundation of
   China (No. 81773045), Medical Science and Technology Key Project of
   Henan Province, China (No. SBGJ202002084), and the Joint Construction
   Project of Henan Medical Science and Technology Project of China (No.
   LHGJ20190301).
CR Alobuia W, 2020, CURR TREAT OPTION ON, V21, DOI 10.1007/s11864-020-00776-2
   Borella F, 2020, CANCERS, V12, DOI 10.3390/cancers12082156
   Cao Z, 2016, SCI REP-UK, V6, DOI 10.1038/srep33398
   Carbone F, 2019, CLIN EXP METASTAS, V36, P449, DOI 10.1007/s10585-019-09984-z
   Castello LM, 2017, MEDIAT INFLAMM, V2017, DOI 10.1155/2017/4049098
   Chandrashekar DS, 2017, NEOPLASIA, V19, P649, DOI 10.1016/j.neo.2017.05.002
   Chen R, 2020, J CELL MOL MED, V24, P2123, DOI 10.1111/jcmm.14763
   Chen X, 2019, CANCER CHEMOTH PHARM, V83, P603, DOI 10.1007/s00280-018-3759-5
   Chen YZ, 2013, J EXP CLIN CANC RES, V32, DOI 10.1186/1756-9966-32-45
   Cheng YG, 2019, MED SCI MONITOR, V25, P3014, DOI 10.12659/MSM.913185
   Chung LY, 2020, J CELL MOL MED, V24, P1993, DOI 10.1111/jcmm.14898
   DENHARDT DT, 1993, FASEB J, V7, P1475, DOI 10.1096/fasebj.7.15.8262332
   Eremo AG, 2020, SCI REP-UK, V10, DOI 10.1038/s41598-020-58323-w
   Guo ZX, 2020, FRONT GENET, V11, DOI 10.3389/fgene.2020.00547
   Haller F, 2015, INT J CANCER, V136, P1013, DOI 10.1002/ijc.29088
   Iranzo J, 2018, P NATL ACAD SCI USA, V115, pE6010, DOI 10.1073/pnas.1803155115
   Katholnig K, 2019, JCI INSIGHT, V4, DOI 10.1172/jci.insight.124164
   Kazanecki CC, 2007, J CELL BIOCHEM, V102, P912, DOI 10.1002/jcb.21558
   Klement JD, 2018, J CLIN INVEST, V128, P5549, DOI 10.1172/JCI123360
   Koch A, 2019, NUCLEIC ACIDS RES, V47, pW561, DOI 10.1093/nar/gkz445
   Lamort AS, 2019, CELLS-BASEL, V8, DOI 10.3390/cells8080815
   Lenton S, 2017, BIOPHYS J, V112, P1586, DOI 10.1016/j.bpj.2017.03.005
   Li LH, 2018, EUR ARCH OTO-RHINO-L, V275, P2773, DOI 10.1007/s00405-018-5134-x
   Li TW, 2020, NUCLEIC ACIDS RES, V48, pW509, DOI 10.1093/nar/gkaa407
   Li Y, 2019, EPIGENET CHROMATIN, V12, DOI 10.1186/s13072-019-0316-3
   LIAW L, 1995, J CLIN INVEST, V95, P713, DOI 10.1172/JCI117718
   Liu GK, 2016, CANCER LETT, V383, P171, DOI 10.1016/j.canlet.2016.09.033
   Liu ZQ, 2015, BMC GENOMICS, V16, DOI 10.1186/s12864-015-1687-x
   Liu ZQ, 2014, FRONT GENET, V5, DOI 10.3389/fgene.2014.00194
   Long JY, 2019, THERANOSTICS, V9, P7251, DOI 10.7150/thno.31155
   Mahmood N, 2020, J CELL MOL MED, V24, P10322, DOI 10.1111/jcmm.15642
   Modhukur V, 2018, EPIGENOMICS-UK, V10, P277, DOI 10.2217/epi-2017-0118
   Oyama M, 2018, BIOCHEM J, V475, P1583, DOI 10.1042/BCJ20170205
   Pan HW, 2003, CANCER-AM CANCER SOC, V98, P119, DOI 10.1002/cncr.11487
   Pang XC, 2019, FRONT ONCOL, V9, DOI 10.3389/fonc.2019.00924
   Pang XC, 2019, PHARMACOL RES, V144, P235, DOI 10.1016/j.phrs.2019.04.030
   Periyasamy A, 2020, J PROTEOMICS, V226, DOI 10.1016/j.jprot.2020.103893
   Ru BB, 2019, BIOINFORMATICS, V35, P4200, DOI 10.1093/bioinformatics/btz210
   Solinas C, 2019, SEMIN ONCOL, V46, P372, DOI 10.1053/j.seminoncol.2019.08.005
   Song SZ, 2019, J CELL PHYSIOL, V234, P18587, DOI 10.1002/jcp.28497
   Srirussamee K, 2019, BIOTECHNOL BIOENG, V116, P3421, DOI 10.1002/bit.27142
   Tang ZF, 2019, NUCLEIC ACIDS RES, V47, pW556, DOI 10.1093/nar/gkz430
   Tu YQ, 2019, BMC CANCER, V19, DOI 10.1186/s12885-019-6441-3
   Uhlen M, 2015, SCIENCE, V347, DOI 10.1126/science.1260419
   Wang JQ, 2019, AM J TRANSL RES, V11, P6924
   Wang XW, 2019, ONCOL RES, V27, P871, DOI 10.3727/096504018X15426271404407
   Wei J, 2019, J CLIN INVEST, V129, P137, DOI 10.1172/JCI121266
   Wei R, 2018, J CELL MOL MED, V22, P4097, DOI 10.1111/jcmm.13686
   Weinstein JN, 2013, NAT GENET, V45, P1113, DOI 10.1038/ng.2764
   Zeng B, 2018, ONCOTARGETS THER, V11, P1333, DOI 10.2147/OTT.S154215
   Zhang J, 2015, J CELL MOL MED, V19, P2075, DOI 10.1111/jcmm.12618
   Zhang Y, 2017, EXP CELL RES, V359, P449, DOI 10.1016/j.yexcr.2017.08.028
   Zhao KD, 2022, FRONT GENET, V12, DOI 10.3389/fgene.2021.732822
   Zhu AP, 2021, CARCINOGENESIS, V42, P220, DOI 10.1093/carcin/bgaa088
   Zhu M, 2020, J MATER CHEM B, V8, P5849, DOI 10.1039/d0tb00527d
   Zhu Y, 2019, GUT, V68, P1653, DOI 10.1136/gutjnl-2019-318419
NR 56
TC 14
Z9 14
U1 2
U2 7
PU AME PUBL CO
PI SHATIN
PA FLAT-RM C 16F, KINGS WING PLAZA 1, NO 3 KWAN ST, SHATIN, HONG KONG
   00000, PEOPLES R CHINA
SN 2305-5839
EI 2305-5847
J9 ANN TRANSL MED
JI ANN. TRANSL. MED.
PD 2022 MAR
PY 2022
VL 10
IS 6
DI 10.21037/atm-22-829
EA MAR 2022
PG 16
WC Oncology; Medicine, Research & Experimental
WE Science Citation Index Expanded (SCI-EXPANDED)
SC Oncology; Research & Experimental Medicine
GA 0R8BY
UT WOS:000771748800001
PM 35433956
OA gold, Green Published
DA 2024-03-10
ER

PT J
AU Riemenschneider, MJ
   Fischer, J
   Grassow-Narlik, M
   Mawrin, C
   von Deimling, A
   Pietsch, T
   Reifenberger, G
   Mueller, WC
   Sommer, CJ
   Dietel, M
   Zoubaa, S
   Lorenz, J
   Rothhammer-Hampl, T
AF Riemenschneider, Markus J.
   Fischer, Josephine
   Grassow-Narlik, Maja
   Mawrin, Christian
   von Deimling, Andreas
   Pietsch, Torsten
   Reifenberger, Guido
   Mueller, Wolf C.
   Sommer, Clemens J.
   Dietel, Manfred
   Zoubaa, Saida
   Lorenz, Julia
   Rothhammer-Hampl, Tanja
TI Quality assurance in neuropathology: Experiences from the round robin
   trials on <i>IDH</i> mutation and <i>MGMT</i> promoter methylation
   testing launched by the Quality Assurance Initiative Pathology (QuIP) in
   2018 and 2019
SO CLINICAL NEUROPATHOLOGY
LA English
DT Article
DE glioblastoma; anaplastic glioma; molecular diagnostics; sanger
   sequencing; bisulfite treatment; mutation-specific antibodies
AB We here report on the first neuropathological round robin trials initiated the Quality Assurance Initiative Pathology (QuIP) in Germany in the years 2018 and 2019. Testing services as external laboratory controls were offered for IDH1-R132H immunohistochemistry in 2018 followed by a molecular trial for IDH1 and IDH2 mutations in 2019 including the rare mutational variants. Also in 2019, a trial on MGMT promoter methylation testing was offered. On a national scale, trial offers were well received with around 40 participating institutions. The international announcement of the molecular IDH1/IDH2 mutational trial achieved only moderate European outspread. Success rates in all three trials were excellent (IDH1-R132H immunohistochemistry 2018: 94%, 18 out of 20 possible points required; IDH1/ IDH2 mutational status 2019: 100%, 19 out of 20 possible points required, MGMT promoter methylation 2019: 94%, 19 out of 20 possible points required) indicating that quality standards are high in the broad majority of the institutions. Trial participation also involved filling in a questionnaire asking for background information on local testing procedures. We here present a first assessment of the information collected providing unique insights in the landscape of molecular testing in neuropathology. Derived from this information we identify future challenges and pro- vide an outlook on the development of quality assurance in the field of neuropathology.
C1 [Riemenschneider, Markus J.; Zoubaa, Saida; Lorenz, Julia; Rothhammer-Hampl, Tanja] Regensburg Univ Hosp, Dept Neuropathol, Franz Josef Strauss Allee 11, D-93053 Regensburg, Germany.
   [Fischer, Josephine; Grassow-Narlik, Maja; Dietel, Manfred] Qual Assurance Initiat Pathol QuIP GmbH, Berlin, Germany.
   [Mawrin, Christian] Otto von Guericke Univ, Inst Neuropathol, Magdeburg, Germany.
   [von Deimling, Andreas] Heidelberg Univ Hosp, Dept Neuropathol, Heidelberg, Germany.
   [von Deimling, Andreas] DKFZ, CCU Neuropathol, Heidelberg, Germany.
   [Pietsch, Torsten] Univ Bonn, Dept Neuropathol, Med Ctr, German Ctr Neurodegenerat Dis,Helmholtz Assoc, Bonn, Germany.
   [Pietsch, Torsten] Univ Bonn, DGNN Brain Tumor Reference Ctr, Med Ctr, German Ctr Neurodegenerat Dis,Helmholtz Assoc, Bonn, Germany.
   [Reifenberger, Guido] Heinrich Heine Univ, Med Fac, Inst Neuropathol, Dusseldorf, Germany.
   [Mueller, Wolf C.] Univ Hosp Leipzig, Dept Neuropathol, Leipzig, Germany.
   [Sommer, Clemens J.] Johannes Gutenberg Univ Mainz, Univ Med Ctr, Inst Neuropathol, Mainz, Germany.
C3 University of Regensburg; Otto von Guericke University; Ruprecht Karls
   University Heidelberg; Helmholtz Association; German Cancer Research
   Center (DKFZ); Helmholtz Association; German Center for
   Neurodegenerative Diseases (DZNE); University of Bonn; Helmholtz
   Association; German Center for Neurodegenerative Diseases (DZNE);
   University of Bonn; Heinrich Heine University Dusseldorf; Leipzig
   University; Johannes Gutenberg University of Mainz
RP Riemenschneider, MJ (通讯作者)，Regensburg Univ Hosp, Dept Neuropathol, Franz Josef Strauss Allee 11, D-93053 Regensburg, Germany.
EM markus.riemenschneider@ukr.de
RI von Deimling, Andreas/F-7774-2013
OI von Deimling, Andreas/0000-0002-5863-540X
CR Cairncross G, 2013, J CLIN ONCOL, V31, P337, DOI 10.1200/JCO.2012.43.2674
   Capper D, 2010, BRAIN PATHOL, V20, P245, DOI 10.1111/j.1750-3639.2009.00352.x
   Hegi ME, 2005, NEW ENGL J MED, V352, P997, DOI 10.1056/NEJMoa043331
   Louis D.N., 2016, WHO Classification of Tumours of the Central Nervous System, Revised, V1
   Reifenberger G, 2014, NEUROONCOL S3, V16, piii49
   Riemenschneider MJ, 2010, TARGET ONCOL, V5, P161, DOI 10.1007/s11523-010-0153-6
   van den Bent MJ, 2013, J CLIN ONCOL, V31, P344, DOI 10.1200/JCO.2012.43.2229
NR 7
TC 2
Z9 2
U1 0
U2 4
PU DUSTRI-VERLAG DR KARL FEISTLE
PI DEISENHOFEN-MUENCHEN
PA BAHNHOFSTRASSE 9 POSTFACH 49, D-82032 DEISENHOFEN-MUENCHEN, GERMANY
SN 0722-5091
J9 CLIN NEUROPATHOL
JI Clin. Neuropathol.
PD SEP-OCT
PY 2020
VL 39
IS 5
BP 203
EP 211
DI 10.5414/NP301278
PG 9
WC Clinical Neurology; Pathology
WE Science Citation Index Expanded (SCI-EXPANDED)
SC Neurosciences & Neurology; Pathology
GA NF0GY
UT WOS:000562983200002
PM 32352373
DA 2024-03-10
ER

PT J
AU Brat, DJ
   Aldape, K
   Bridge, JA
   Canoll, P
   Colman, H
   Hameed, MR
   Harris, BT
   Hattab, EM
   Huse, JT
   Jenkins, RB
   Lopez-Terrada, DH
   McDonald, WC
   Rodriguez, FJ
   Souter, LH
   Colasacco, C
   Thomas, NE
   Yount, MH
   van den Bent, MJ
   Perry, A
AF Brat, Daniel J.
   Aldape, Kenneth
   Bridge, Julia A.
   Canoll, Peter
   Colman, Howard
   Hameed, Meera R.
   Harris, Brent T.
   Hattab, Eyas M.
   Huse, Jason T.
   Jenkins, Robert B.
   Lopez-Terrada, Dolores H.
   McDonald, William C.
   Rodriguez, Fausto J.
   Souter, Lesley H.
   Colasacco, Carol
   Thomas, Nicole E.
   Yount, Michelle Hawks
   van den Bent, Martin J.
   Perry, Arie
TI Molecular Biomarker Testing for the Diagnosis of Diffuse Gliomas
SO ARCHIVES OF PATHOLOGY & LABORATORY MEDICINE
LA English
DT Article
ID MGMT PROMOTER METHYLATION; POLYMERASE-CHAIN-REACTION; 1P/19Q
   CO-DELETION; CODON 132 MUTATION; GRADE II; IDH1 MUTATION; GENOMIC
   CHARACTERIZATION; GLIOBLASTOMA-MULTIFORME; OLIGODENDROGLIAL TUMORS;
   NEUROEPITHELIAL TUMORS
AB Context.-The diagnosis and clinical management of patients with diffuse gliomas (DGs) have evolved rapidly over the past decade with the emergence of molecular biomarkers that are used to classify, stratify risk, and predict treatment response for optimal clinical care.
   Objective.-To develop evidence-based recommendations for informing molecular biomarker testing for pediatric and adult patients with DGs and provide guidance for appropriate laboratory test and biomarker selection for optimal diagnosis, risk stratification, and prediction.
   Design. The College of American Pathologists convened an expert panel to perform a systematic review of the literature and develop recommendations. A systematic review of literature was conducted to address the overarching question, "What ancillary tests are needed to classify DGs and sufficiently inform the clinical management of patients?" Recommendations were derived from quality of evidence, open comment feedback, and expert panel consensus.
   Results.-Thirteen recommendations and 3 good practice statements were established to guide pathologists and treating physicians on the most appropriate methods and molecular biomarkers to include in laboratory testing to inform clinical management of patients with DGs.
   Conclusions.-Evidence-based incorporation of laboratory results from molecular biomarker testing into integrated diagnoses of DGs provides reproducible and clinically meaningful information for patient management.
C1 [Brat, Daniel J.] Northwestern Univ, Dept Pathol, Feinberg Sch Med, Ward Bldg Room 3-140,303 E Chicago Ave, Chicago, IL 60611 USA.
   [Aldape, Kenneth] NCI, Lab Pathol, Bethesda, MD 20892 USA.
   [Bridge, Julia A.] Univ Nebraska Med Ctr, Dept Pathol & Microbiol, Omaha, NE USA.
   [Bridge, Julia A.] ProPath, Cytogenet, Dallas, TX USA.
   [Canoll, Peter] Columbia Univ, Dept Pathol & Cell Biol, Med Ctr, New York, NY USA.
   [Colman, Howard] Univ Utah, Dept Neurosurg, Salt Lake City, UT USA.
   [Colman, Howard] Univ Utah, Huntsman Canc Inst, Salt Lake City, UT USA.
   [Hameed, Meera R.] Mem Sloan Kettering Canc Ctr, Dept Pathol, 1275 York Ave, New York, NY 10021 USA.
   [Harris, Brent T.] MedStar Georgetown Univ Hosp, Dept Neurol & Pathol, Washington, DC USA.
   [Hattab, Eyas M.] Univ Louisville, Dept Pathol & Lab Med, Louisville, KY 40292 USA.
   [Huse, Jason T.] Univ Texas MD Anderson Canc Ctr, Dept Pathol, Houston, TX 77030 USA.
   [Huse, Jason T.] Univ Texas MD Anderson Canc Ctr, Dept Translat Mol Pathol, Houston, TX 77030 USA.
   [Jenkins, Robert B.] Mayo Clin, Dept Lab Med & Pathol, Rochester, MN USA.
   [Lopez-Terrada, Dolores H.] Baylor Coll Med, Dept Pathol, Houston, TX 77030 USA.
   [Lopez-Terrada, Dolores H.] Baylor Coll Med, Dept Pediat, Houston, TX 77030 USA.
   [Lopez-Terrada, Dolores H.] Texas Childrens Hosp, Houston, TX 77030 USA.
   [McDonald, William C.] Abbott NW Hosp, Dept Pathol, Minneapolis, MN USA.
   [Rodriguez, Fausto J.] Johns Hopkins Univ Hosp, Dept Pathol, Baltimore, MD 21287 USA.
   [Colasacco, Carol; Thomas, Nicole E.] Coll Amer Pathologists, Surveys, Northfield, MN USA.
   [van den Bent, Martin J.] Univ Med Ctr Rotterdam, Brain Tumor Ctr, Erasmus MC Canc Inst, Rotterdam, Netherlands.
   [Perry, Arie] Univ Calif San Francisco, Sch Med, Dept Pathol, San Francisco, CA 94143 USA.
   [Perry, Arie] Univ Calif San Francisco, Sch Med, Dept Neurol Surg, San Francisco, CA USA.
C3 Northwestern University; Feinberg School of Medicine; National
   Institutes of Health (NIH) - USA; NIH National Cancer Institute (NCI);
   University of Nebraska System; University of Nebraska Medical Center;
   Columbia University; Utah System of Higher Education; University of
   Utah; Utah System of Higher Education; University of Utah; Huntsman
   Cancer Institute; Memorial Sloan Kettering Cancer Center; Georgetown
   University; University of Louisville; University of Texas System; UTMD
   Anderson Cancer Center; University of Texas System; UTMD Anderson Cancer
   Center; Mayo Clinic; Baylor College of Medicine; Baylor College of
   Medicine; Baylor College of Medicine; Johns Hopkins University; Johns
   Hopkins Medicine; College of American Pathologists; Erasmus University
   Rotterdam; Erasmus MC; Erasmus MC Cancer Institute; University of
   California System; University of California San Francisco; University of
   California System; University of California San Francisco
RP Brat, DJ (通讯作者)，Northwestern Univ, Dept Pathol, Feinberg Sch Med, Ward Bldg Room 3-140,303 E Chicago Ave, Chicago, IL 60611 USA.
EM daniel.brat@northwestern.edu
RI van den Bent, Martin J/JPK-6126-2023; Colasacco, Carol/AAA-2736-2022
OI van den Bent, Martin J/0000-0001-5710-5127; Colasacco,
   Carol/0000-0001-7856-7531
CR Ahmadi R, 2012, J NEURO-ONCOL, V109, P15, DOI 10.1007/s11060-012-0863-y
   Aibaidula A, 2017, NEURO-ONCOLOGY, V19, P1327, DOI 10.1093/neuonc/nox078
   Alentorn A, 2014, NEURO-ONCOLOGY, V16, P400, DOI 10.1093/neuonc/not227
   Alonso-Coello P, 2016, BMJ-BRIT MED J, V353, DOI 10.1136/bmj.i2016
   Appay R, 2019, NEURO-ONCOLOGY, V21, P1519, DOI 10.1093/neuonc/noz124
   Bady P, 2012, ACTA NEUROPATHOL, V124, P547, DOI 10.1007/s00401-012-1016-2
   Bai H, 2016, NAT GENET, V48, P59, DOI 10.1038/ng.3457
   Balss J, 2008, ACTA NEUROPATHOL, V116, P597, DOI 10.1007/s00401-008-0455-2
   Banan R, 2020, ACTA NEUROPATHOL, V140, P569, DOI 10.1007/s00401-020-02194-y
   Bandopadhayay P, 2016, NAT GENET, V48, P273, DOI 10.1038/ng.3500
   Barthel FP, 2019, NATURE, V576, P112, DOI 10.1038/s41586-019-1775-1
   Bechet D, 2014, ACTA NEUROPATHOL, V128, P733, DOI 10.1007/s00401-014-1337-4
   Berzero G, 2021, NEURO-ONCOLOGY, V23, DOI [10.1093/neuonc/noaa258, DOI 10.1093/neuonc/noaa258]
   Bienkowski M, 2018, CLIN NEUROPATHOL, V37, P166, DOI [10.5414/NP301110, 10.5414/MP301110]
   Boots-Sprenger SHE, 2013, MODERN PATHOL, V26, P922, DOI 10.1038/modpathol.2012.166
   Brandes AA, 2017, ONCOLOGIST, V22, P432, DOI 10.1634/theoncologist.2016-0254
   Brat DJ, 2020, ACTA NEUROPATHOL, V139, P603, DOI 10.1007/s00401-020-02127-9
   Brat DJ, 2018, ACTA NEUROPATHOL, V136, P805, DOI 10.1007/s00401-018-1913-0
   Brat DJ, 2015, NEW ENGL J MED, V372, P2481, DOI 10.1056/NEJMoa1402121
   Brennan CW, 2013, CELL, V155, P462, DOI 10.1016/j.cell.2013.09.034
   Brito C, 2019, BMC CANCER, V19, DOI 10.1186/s12885-019-6177-0
   Broniscer A, 2018, BRAIN PATHOL, V28, P112, DOI 10.1111/bpa.12484
   Cai JQ, 2014, ONCOTARGET, V5, P2551, DOI 10.18632/oncotarget.1838
   Capper D, 2018, NATURE, V555, P469, DOI 10.1038/nature26000
   Capper D, 2011, ACTA NEUROPATHOL, V121, P241, DOI 10.1007/s00401-010-0770-2
   Carter JH, 2017, J MOL DIAGN, V19, P328, DOI 10.1016/j.jmoldx.2016.10.010
   Castel D, 2020, ACTA NEUROPATHOL, V139, P1109, DOI 10.1007/s00401-020-02142-w
   Castel D, 2015, ACTA NEUROPATHOL, V130, P815, DOI 10.1007/s00401-015-1478-0
   Catteau A, 2014, ACTA NEUROPATHOL COM, V2, DOI 10.1186/2051-5960-2-58
   Ceccarelli M, 2016, CELL, V164, P550, DOI 10.1016/j.cell.2015.12.028
   Chan AKY, 2015, ONCOTARGET, V6, P20885, DOI 10.18632/oncotarget.4928
   Chan AKY, 2015, MODERN PATHOL, V28, P177, DOI 10.1038/modpathol.2014.94
   Chaurasia A, 2016, J KOREAN MED SCI, V31, P1208, DOI 10.3346/jkms.2016.31.8.1208
   Chen Y, 2013, ARCH MED RES, V44, P281, DOI 10.1016/j.arcmed.2013.04.004
   Chin L, 2008, NATURE, V455, P1061, DOI 10.1038/nature07385
   Christensen BC, 2011, JNCI-J NATL CANCER I, V103, DOI 10.1093/jnci/djq497
   Christians A, 2012, PLOS ONE, V7, DOI 10.1371/journal.pone.0033449
   Clark KH, 2013, NEUROPATH APPL NEURO, V39, P706, DOI 10.1111/nan.12031
   Clark K, 2013, AM J CLIN PATHOL, V139, P275, DOI 10.1309/AJCPFO8IIDNBIJ8Y
   Clarke M, 2020, CANCER DISCOV, V10, P942, DOI 10.1158/2159-8290.CD-19-1030
   Collins VP, 2014, ACTA NEUROPATHOL COM, V2, DOI 10.1186/2051-5960-2-68
   Cristescu R, 2018, SCIENCE, V362, P197, DOI 10.1126/science.aar3593
   Cryan JB, 2014, ONCOTARGET, V5, P8083, DOI 10.18632/oncotarget.2342
   DeWitt JC, 2017, NEURO-ONCOLOGY, V19, P1640, DOI 10.1093/neuonc/nox120
   Khuong-Quang DA, 2012, ACTA NEUROPATHOL, V124, P439, DOI 10.1007/s00401-012-0998-0
   Draaisma K, 2020, J CLIN ONCOL, V38, P81, DOI 10.1200/JCO.19.00367
   Dubbink HJ, 2016, J MOL DIAGN, V18, P775, DOI 10.1016/j.jmoldx.2016.06.002
   Dubbink HJ, 2016, NEURO-ONCOLOGY, V18, P388, DOI 10.1093/neuonc/nov182
   Ebrahimi A, 2016, ACTA NEUROPATHOL COM, V4, DOI 10.1186/s40478-016-0331-6
   Eckel-Passow JE, 2015, NEW ENGL J MED, V372, P2499, DOI 10.1056/NEJMoa1407279
   Ellison DW, 2019, ACTA NEUROPATHOL, V137, P683, DOI 10.1007/s00401-019-01987-0
   Felsberg J, 2010, ACTA NEUROPATHOL, V119, P501, DOI 10.1007/s00401-010-0647-4
   Figarella-Branger D, 2012, J NEURO-ONCOL, V110, P205, DOI 10.1007/s11060-012-0953-x
   Fontana L, 2016, J NEUROPATH EXP NEUR, V75, P791, DOI 10.1093/jnen/nlw052
   Gao K, 2016, ONCOTARGET, V7, P8712, DOI 10.18632/oncotarget.6007
   Gessi M, 2013, J NEURO-ONCOL, V112, P67, DOI 10.1007/s11060-012-1040-z
   Gilbert MR, 2013, J CLIN ONCOL, V31, P4085, DOI 10.1200/JCO.2013.49.6968
   Gillet E, 2014, J NEURO-ONCOL, V118, P131, DOI 10.1007/s11060-014-1407-4
   Gorovets D, 2012, CLIN CANCER RES, V18, P2490, DOI 10.1158/1078-0432.CCR-11-2977
   Graham R, 2011, CLINICAL PRACTICE GUIDELINES WE CAN TRUST, P1
   Gravendeel LAM, 2010, HUM MUTAT, V31, pE1186, DOI 10.1002/humu.21201
   Guillaudeau A, 2009, APPL IMMUNOHISTO M M, V17, P220, DOI 10.1097/PAI.0b013e31818db320
   Guyatt G, 2011, J CLIN EPIDEMIOL, V64, P383, DOI 10.1016/j.jclinepi.2010.04.026
   Hartmann C, 2013, CLIN CANCER RES, V19, P5146, DOI 10.1158/1078-0432.CCR-13-0017
   Hattori N, 2016, CANCER SCI, V107, P1159, DOI 10.1111/cas.12969
   Heaphy CM, 2011, SCIENCE, V333, P425, DOI 10.1126/science.1207313
   Hegi ME, 2005, NEW ENGL J MED, V352, P997, DOI 10.1056/NEJMoa043331
   Hegi ME, 2019, CLIN CANCER RES, V25, P1809, DOI 10.1158/1078-0432.CCR-18-3181
   Hewer E, 2016, HISTOPATHOLOGY, V68, P272, DOI 10.1111/his.12743
   Higa N, 2020, CANCER SCI, V111, P3902, DOI 10.1111/cas.14597
   Houdova Megova M., 2017, KLIN ONKOL, V30, P361, DOI [10.14735/amko2017361, DOI 10.14735/AMKO2017361]
   Huang Tina, 2018, Oncotarget, V9, P37112, DOI 10.18632/oncotarget.26430
   Huse JT, 2015, ACTA NEUROPATHOL, V129, P151, DOI 10.1007/s00401-014-1359-y
   Ikemura M, 2016, HISTOPATHOLOGY, V69, P260, DOI 10.1111/his.12927
   Jha P, 2011, EXP MOL PATHOL, V91, P385, DOI 10.1016/j.yexmp.2011.04.017
   Jonsson P, 2019, CLIN CANCER RES, V25, P5537, DOI 10.1158/1078-0432.CCR-19-0032
   Juratli TA, 2012, J NEURO-ONCOL, V108, P403, DOI 10.1007/s11060-012-0844-1
   Killela PJ, 2014, ONCOTARGET, V5, P1515, DOI 10.18632/oncotarget.1765
   Killela PJ, 2013, P NATL ACAD SCI USA, V110, P6021, DOI 10.1073/pnas.1303607110
   Kim B, 2010, J NEUROL SCI, V294, P112, DOI 10.1016/j.jns.2010.03.019
   Kim HS, 2018, PATHOL RES PRACT, V214, P881, DOI 10.1016/j.prp.2018.04.002
   Kleinschmidt-DeMasters BK, 2013, AM J SURG PATHOL, V37, P685, DOI 10.1097/PAS.0b013e31827f9c5e
   Koelsche C, 2013, ACTA NEUROPATHOL, V126, P907, DOI 10.1007/s00401-013-1195-5
   Korshunov A, 2019, NEUROPATH APPL NEURO, V45, P108, DOI 10.1111/nan.12523
   Korshunov A, 2018, BRAIN PATHOL, V28, P656, DOI 10.1111/bpa.12566
   Korshunov A, 2017, ACTA NEUROPATHOL, V134, P507, DOI 10.1007/s00401-017-1710-1
   Korshunov A, 2016, ACTA NEUROPATHOL, V131, P137, DOI 10.1007/s00401-015-1493-1
   Korshunov A, 2015, ACTA NEUROPATHOL, V129, P669, DOI 10.1007/s00401-015-1405-4
   Labussière M, 2014, BRIT J CANCER, V111, P2024, DOI 10.1038/bjc.2014.538
   Labussière M, 2010, NEUROLOGY, V74, P1886, DOI 10.1212/WNL.0b013e3181e1cf3a
   Labussière M, 2014, NEUROLOGY, V83, P1200, DOI 10.1212/WNL.0000000000000814
   Lalezari S, 2013, NEURO-ONCOLOGY, V15, P370, DOI 10.1093/neuonc/nos308
   Lass U, 2012, PLOS ONE, V7, DOI 10.1371/journal.pone.0041298
   Lattanzio L, 2015, INT J BIOL MARKER, V30, pE208, DOI 10.5301/jbm.5000126
   Le DT, 2017, SCIENCE, V357, P409, DOI 10.1126/science.aan6733
   Lechapt-Zalcman E, 2012, CANCER-AM CANCER SOC, V118, P4545, DOI 10.1002/cncr.27441
   Lee M, 2019, APPL IMMUNOHISTO M M, V27, P589, DOI 10.1097/PAI.0000000000000669
   Lee Y, 2017, ACTA NEUROPATHOL COM, V5, DOI 10.1186/s40478-017-0465-1
   Lewandowska M, 2014, MOL DIAGN THER, V18, P45, DOI 10.1007/s40291-013-0050-7
   Li MY, 2015, PLOS ONE, V10, DOI 10.1371/journal.pone.0130872
   Lin AL, 2020, BRAIN PATHOL, V30, P653, DOI 10.1111/bpa.12826
   Little SE, 2012, CANCER RES, V72, P1614, DOI 10.1158/0008-5472.CAN-11-4069
   Louis DN, 2019, BRAIN PATHOL, V29, P469, DOI 10.1111/bpa.12732
   Louis DN, 2018, ACTA NEUROPATHOL, V135, P639, DOI 10.1007/s00401-018-1826-y
   Macdonald G, 2012, COCHRANE DB SYST REV, DOI 10.1002/14651858.CD001930.pub3
   Mackay A, 2017, CANCER CELL, V32, P520, DOI 10.1016/j.ccell.2017.08.017
   Malley DS, 2011, ACTA NEUROPATHOL, V121, P651, DOI 10.1007/s00401-011-0803-5
   Malmström A, 2012, LANCET ONCOL, V13, P916, DOI 10.1016/S1470-2045(12)70265-6
   Mandal R, 2019, SCIENCE, V364, P485, DOI 10.1126/science.aau0447
   Mazor T, 2017, P NATL ACAD SCI USA, V114, P10743, DOI 10.1073/pnas.1708914114
   Mellai M, 2017, J NEURO-ONCOL, V131, P213, DOI 10.1007/s11060-016-2296-5
   Mellai M, 2012, J NEURO-ONCOL, V107, P617, DOI 10.1007/s11060-011-0787-y
   Mellai M, 2011, J NEURO-ONCOL, V105, P345, DOI 10.1007/s11060-011-0596-3
   Minniti G, 2014, J NEURO-ONCOL, V118, P377, DOI 10.1007/s11060-014-1443-0
   Mirchia K, 2019, ACTA NEUROPATHOL COM, V7, DOI 10.1186/s40478-019-0746-y
   Molenaar RJ, 2014, NEURO-ONCOLOGY, V16, P1263, DOI 10.1093/neuonc/nou005
   Monday G, 2020, ACTA NEUROPATHOL, V139, P1071, DOI 10.1007/s00401-020-02155-5
   Mukasa A, 2012, CANCER SCI, V103, P587, DOI 10.1111/j.1349-7006.2011.02175.x
   Mulholland S, 2012, INT J CANCER, V131, P1104, DOI 10.1002/ijc.26499
   Nakajima N, 2018, BRAIN PATHOL, V28, P663, DOI 10.1111/bpa.12572
   Nobusawa S, 2009, CLIN CANCER RES, V15, P6002, DOI 10.1158/1078-0432.CCR-09-0715
   Nonoguchi N, 2013, ACTA NEUROPATHOL, V126, P931, DOI 10.1007/s00401-013-1163-0
   Noushmehr H, 2010, CANCER CELL, V17, P510, DOI 10.1016/j.ccr.2010.03.017
   Olar A, 2019, CLIN NEUROPATHOL, V38, P59, DOI 10.5414/NP301105
   Olar A, 2015, ACTA NEUROPATHOL, V129, P585, DOI 10.1007/s00401-015-1398-z
   Omuro A, 2018, NEURO-ONCOLOGY, V20, P674, DOI 10.1093/neuonc/nox208
   Pathak P, 2015, J NEURO-ONCOL, V121, P489, DOI 10.1007/s11060-014-1675-z
   Perry JR, 2017, NEW ENGL J MED, V376, P1027, DOI 10.1056/NEJMoa1611977
   Pessôa IA, 2019, INT J MOL SCI, V20, DOI 10.3390/ijms20112658
   Polivka J, 2014, BIOMED RES INT, V2014, DOI 10.1155/2014/735659
   Pollack IF, 2011, CHILD NERV SYST, V27, P87, DOI 10.1007/s00381-010-1264-1
   Preusser M, 2008, BRAIN PATHOL, V18, P520, DOI 10.1111/j.1750-3639.2008.00153.x
   Preusser M, 2011, J NEUROPATH EXP NEUR, V70, P715, DOI 10.1097/NEN.0b013e31822713f0
   Purkait S, 2013, NEUROPATHOLOGY, V33, P405, DOI 10.1111/neup.12014
   Pyo JS, 2016, BRAIN TUMOR PATHOL, V33, P248, DOI 10.1007/s10014-016-0272-6
   Qaddoumi I, 2016, ACTA NEUROPATHOL, V131, P833, DOI 10.1007/s00401-016-1539-z
   Qi ST, 2011, ONCOL REP, V26, P1479, DOI 10.3892/or.2011.1428
   Qu MQ, 2007, ACTA NEUROPATHOL, V113, P129, DOI 10.1007/s00401-006-0142-0
   Quillien V, 2017, CANCER BIOMARK, V20, P435, DOI 10.3233/CBM-170191
   Quillien V, 2014, J NEURO-ONCOL, V116, P487, DOI 10.1007/s11060-013-1332-y
   Quillien V, 2012, CANCER-AM CANCER SOC, V118, P4201, DOI 10.1002/cncr.27392
   Rajeswarie RT, 2018, J CLIN PATHOL, V71, P323, DOI 10.1136/jclinpath-2017-204638
   Rajmohan KS, 2016, J CLIN PATHOL, V69, P686, DOI 10.1136/jclinpath-2015-203456
   Ramkissoon LA, 2013, P NATL ACAD SCI USA, V110, P8188, DOI 10.1073/pnas.1300252110
   Reifenberger G, 2012, INT J CANCER, V131, P1342, DOI 10.1002/ijc.27385
   Reis GF, 2015, J NEUROPATH EXP NEUR, V74, P442, DOI 10.1097/NEN.0000000000000188
   Reuss DE, 2015, ACTA NEUROPATHOL, V129, P133, DOI 10.1007/s00401-014-1370-3
   Rodriguez FJ, 2019, BRAIN PATHOL, V29, P126, DOI 10.1111/bpa.12646
   Ruano Y, 2009, AM J CLIN PATHOL, V131, P257, DOI 10.1309/AJCP64YBDVCTIRWV
   Ryall S, 2020, CANCER CELL, V37, P569, DOI 10.1016/j.ccell.2020.03.011
   Sahm F, 2014, ACTA NEUROPATHOL, V128, P551, DOI 10.1007/s00401-014-1326-7
   Sanson M, 2009, J CLIN ONCOL, V27, P4150, DOI 10.1200/JCO.2009.21.9832
   Schindler G, 2011, ACTA NEUROPATHOL, V121, P397, DOI 10.1007/s00401-011-0802-6
   Schreck KC, 2019, J NEURO-ONCOL, V143, P87, DOI 10.1007/s11060-019-03134-x
   Schuenemann H, GRADE HDB GRADING QU
   Schwartzentruber J, 2012, NATURE, V482, P226, DOI [10.1038/nature10833, 10.1007/s13311-012-0137-6]
   Shao LW, 2016, HISTOL HISTOPATHOL, V31, P103, DOI 10.14670/HH-11-664
   Shibahara I, 2012, INT J CLIN ONCOL, V17, P551, DOI 10.1007/s10147-011-0323-2
   Shirahata M, 2018, ACTA NEUROPATHOL, V136, P153, DOI 10.1007/s00401-018-1849-4
   Solomon DA, 2016, BRAIN PATHOL, V26, P569, DOI 10.1111/bpa.12336
   Stichel D, 2018, ACTA NEUROPATHOL, V136, P793, DOI 10.1007/s00401-018-1905-0
   Stucklin ASG, 2019, NAT COMMUN, V10, DOI 10.1038/s41467-019-12187-5
   Sturm D, 2012, CANCER CELL, V22, P425, DOI 10.1016/j.ccr.2012.08.024
   Suzuki H, 2015, NAT GENET, V47, P458, DOI 10.1038/ng.3273
   Taal W, 2014, LANCET ONCOL, V15, P943, DOI 10.1016/S1470-2045(14)70314-6
   Tabatabai G, 2010, ACTA NEUROPATHOL, V120, P585, DOI 10.1007/s00401-010-0750-6
   Takami H, 2015, BRAIN PATHOL, V25, P256, DOI 10.1111/bpa.12173
   Tatevossian RG, 2010, ACTA NEUROPATHOL, V120, P731, DOI 10.1007/s00401-010-0763-1
   Trabelsi S, 2016, CLIN TRANSL ONCOL, V18, P391, DOI 10.1007/s12094-015-1381-0
   Turcan S, 2012, NATURE, V483, P479, DOI 10.1038/nature10866
   van den Bent MJ, 2010, CLIN CANCER RES, V16, P1597, DOI 10.1158/1078-0432.CCR-09-2902
   Venneti S, 2014, ACTA NEUROPATHOL, V128, P743, DOI 10.1007/s00401-014-1338-3
   Vinagre J, 2013, NAT COMMUN, V4, DOI 10.1038/ncomms3185
   Vlassenbroeck I, 2008, J MOL DIAGN, V10, P332, DOI 10.2353/jmoldx.2008.070169
   Wang J, 2015, ONCOTARGET, V6, P39651, DOI 10.18632/oncotarget.5630
   Wang LM, 2017, PATHOL RES PRACT, V213, P1489, DOI 10.1016/j.prp.2017.10.007
   Wang PF, 2016, ONCOTARGET, V7, P31393, DOI 10.18632/oncotarget.8918
   Weller M, 2015, CLIN CANCER RES, V21, P2057, DOI 10.1158/1078-0432.CCR-14-2737
   WHO Classification of Tumours Editorial Board, 2021, WHO CLASSIFICATION T, V1
   Wick W, 2017, NEW ENGL J MED, V377, P1954, DOI 10.1056/NEJMoa1707358
   Wick W, 2012, LANCET ONCOL, V13, P707, DOI 10.1016/S1470-2045(12)70164-X
   Wiestler B, 2014, NEURO-ONCOLOGY, V16, P1630, DOI 10.1093/neuonc/nou138
   Wiestler B, 2013, ACTA NEUROPATHOL, V126, P443, DOI 10.1007/s00401-013-1156-z
   Wiestler OD., 2016, WHO CLASSIFICATION T, V1
   Wijnenga MMJ, 2017, ACTA NEUROPATHOL, V134, P957, DOI 10.1007/s00401-017-1781-z
   Wong QHW, 2021, MODERN PATHOL, V34, P1245, DOI 10.1038/s41379-021-00778-x
   Wu G, 2014, NAT GENET, V46, P444, DOI 10.1038/ng.2938
   Wu G, 2012, NAT GENET, V44, P251, DOI 10.1038/ng.1102
   Yamashita S, 2019, J NEUROSURG, V130, P780, DOI 10.3171/2017.11.JNS171710
   Yan H, 2009, NEW ENGL J MED, V360, P765, DOI 10.1056/NEJMoa0808710
   Yang RR, 2020, BRAIN PATHOL, V30, P541, DOI 10.1111/bpa.12801
   Yin AA, 2014, PLOS ONE, V9, DOI 10.1371/journal.pone.0085102
   Yuan GQ, 2017, J NEURO-ONCOL, V133, P193, DOI 10.1007/s11060-017-2433-9
   Zacher A, 2017, BRAIN PATHOL, V27, P146, DOI 10.1111/bpa.12367
   Zepeda-Mendoza CJ, 2020, ACTA NEUROPATHOL, V139, P1105, DOI 10.1007/s00401-020-02141-x
   Zhou YX, 2012, J MOL NEUROSCI, V47, P442, DOI 10.1007/s12031-011-9681-5
NR 196
TC 25
Z9 25
U1 1
U2 6
PU COLL AMER PATHOLOGISTS
PI NORTHFIELD
PA C/O KIMBERLY GACKI, 325 WAUKEGAN RD, NORTHFIELD, IL 60093-2750 USA
SN 0003-9985
EI 1543-2165
J9 ARCH PATHOL LAB MED
JI Arch. Pathol. Lab. Med.
PD MAY
PY 2022
VL 146
IS 5
BP 547
EP 574
DI 10.5858/arpa.2021-0295-CP
PG 28
WC Medical Laboratory Technology; Medicine, Research & Experimental;
   Pathology
WE Science Citation Index Expanded (SCI-EXPANDED)
SC Medical Laboratory Technology; Research & Experimental Medicine;
   Pathology
GA 1G3ZE
UT WOS:000795788200003
PM 35175291
OA Green Submitted, gold, Green Accepted
DA 2024-03-10
ER

PT J
AU Brandner, S
   von Deimling, A
AF Brandner, S.
   von Deimling, A.
TI Diagnostic, prognostic and predictive relevance of molecular markers in
   gliomas
SO NEUROPATHOLOGY AND APPLIED NEUROBIOLOGY
LA English
DT Review
DE 1p/19q codeletion; ATRX; biomarker; glioblastoma; IDH mutation;
   oligodendroglioma
ID BRAF V600E MUTATION; ANAPLASTIC OLIGODENDROGLIAL TUMORS; MGMT PROMOTER
   METHYLATION; ISOCITRATE DEHYDROGENASE 1; LOW-GRADE GLIOMAS;
   DYSEMBRYOPLASTIC NEUROEPITHELIAL TUMORS; FAR UPSTREAM ELEMENT; CODON 132
   MUTATION; PHASE-III TRIAL; IDH1 MUTATIONS
AB The advances of genome-wide 'discovery platforms' and the increasing affordability of the analysis of significant sample sizes have led to the identification of novel mutations in brain tumours that became diagnostically and prognostically relevant. The development of mutation-specific antibodies has facilitated the introduction of these convenient biomarkers into most neuropathology laboratories and has changed our approach to brain tumour diagnostics. However, tissue diagnosis will remain an essential first step for the correct stratification for subsequent molecular tests, and the combined interpretation of the molecular and tissue diagnosis ideally remains with the neuropathologist. This overview will help our understanding of the pathobiology of common intrinsic brain tumours in adults and help guiding which molecular tests can supplement and refine the tissue diagnosis of the most common adult intrinsic brain tumours. This article will discuss the relevance of 1p/19q codeletions, IDH1/2 mutations, BRAF V600E and BRAF fusion mutations, more recently discovered mutations in ATRX, H3F3A, TERT, CIC and FUBP1, for diagnosis, prognostication and predictive testing. In a tumour-specific topic, the role of mitogen-activated protein kinase pathway mutations in the pathogenesis of pilocytic astrocytomas will be covered.
C1 [Brandner, S.] Univ Coll London NHS Fdn Trust, Natl Hosp Neurol & Neurosurg, Div Neuropathol, London, England.
   [Brandner, S.] UCL Inst Neurol, Dept Neurodegenerat, London, England.
   [von Deimling, A.] Heidelberg Univ, Dept Neuropathol, Heidelberg, Germany.
   [von Deimling, A.] German Canc Res Ctr, Clin Cooperat Unit Neuropathol, Heidelberg, Germany.
   [von Deimling, A.] DKFZ, Heidelberg, Germany.
   [von Deimling, A.] DKTK, Heidelberg, Germany.
C3 University of London; University College London; UCL Medical School;
   University College London Hospitals NHS Foundation Trust; University of
   London; University College London; Ruprecht Karls University Heidelberg;
   Helmholtz Association; German Cancer Research Center (DKFZ); Helmholtz
   Association; German Cancer Research Center (DKFZ)
RP Brandner, S (通讯作者)，UCL, Inst Neurol, Queen Sq, London WC1N 3BG, England.
EM s.brandner@ucl.ac.uk
RI Brandner, Sebastian/J-4562-2014; von Deimling, Andreas/F-7774-2013
OI Brandner, Sebastian/0000-0002-9821-0342; von Deimling,
   Andreas/0000-0002-5863-540X
FU Department of Health's NIHR Biomedical Research Centre; Brain Tumour
   Charity (UK); UCL PhD Impact scheme
FX This work was undertaken at UCLH/UCL who received a proportion of
   funding from the Department of Health's NIHR Biomedical Research
   Centre's funding scheme. Research on brain tumours in S.B.'s laboratory
   is funded by the Brain Tumour Charity (UK) and by the UCL PhD Impact
   scheme.
CR Abrey LE, 2007, NEURO-ONCOLOGY, V9, P314, DOI 10.1215/15228517-2007-002
   Ahmadi R, 2012, J NEURO-ONCOL, V109, P15, DOI 10.1007/s11060-012-0863-y
   Aisner DL, 2014, CLIN NEUROPATHOL, V33, P112, DOI 10.5414/NP300679
   Aldape K, 2007, ARCH PATHOL LAB MED, V131, P242
   Armstrong TS, 2013, J CLIN ONCOL, V31, P4076, DOI 10.1200/JCO.2013.49.6067
   Bady P, 2012, ACTA NEUROPATHOL, V124, P547, DOI 10.1007/s00401-012-1016-2
   Balss J, 2008, ACTA NEUROPATHOL, V116, P597, DOI 10.1007/s00401-008-0455-2
   Baumgarten P, 2014, NEUROPATH APPL NEURO, V40, P205, DOI 10.1111/nan.12088
   BELLO MJ, 1994, INT J CANCER, V57, P172, DOI 10.1002/ijc.2910570207
   Bettegowda C, 2011, SCIENCE, V333, P1453, DOI 10.1126/science.1210557
   Blough MD, 2012, ANN NEUROL, V71, P845, DOI 10.1002/ana.23610
   Brastianos PK, 2014, NAT GENET, V46, P161, DOI 10.1038/ng.2868
   Cairncross G, 2013, J CLIN ONCOL, V31, P337, DOI 10.1200/JCO.2012.43.2674
   Cairncross JG, 1998, J NATL CANCER I, V90, P1473, DOI 10.1093/jnci/90.19.1473
   Cairns RA, 2011, NAT REV CANCER, V11, P85, DOI 10.1038/nrc2981
   Capper D, 2012, ACTA NEUROPATHOL, V123, P223, DOI 10.1007/s00401-011-0887-y
   Capper D, 2011, ACTA NEUROPATHOL, V122, P11, DOI 10.1007/s00401-011-0841-z
   Capper D, 2011, ACTA NEUROPATHOL, V121, P241, DOI 10.1007/s00401-010-0770-2
   Capper D, 2010, AM J SURG PATHOL, V34, P1199, DOI 10.1097/PAS.0b013e3181e7740d
   Capper D, 2010, BRAIN PATHOL, V20, P245, DOI 10.1111/j.1750-3639.2009.00352.x
   Capper D, 2009, ACTA NEUROPATHOL, V118, P599, DOI 10.1007/s00401-009-0595-z
   Chappé C, 2013, BRAIN PATHOL, V23, P574, DOI 10.1111/bpa.12048
   Chen J, 2012, NATURE, V488, P522, DOI 10.1038/nature11287
   Cheung NKV, 2012, JAMA-J AM MED ASSOC, V307, P1062, DOI 10.1001/jama.2012.228
   Chi AS, 2013, J CLIN ONCOL, V31, pE233, DOI 10.1200/JCO.2012.46.0220
   Chinot OL, 2014, LANCET ONCOL, V15, P1044, DOI 10.1016/S1470-2045(14)70403-6
   Clark KH, 2013, NEUROPATH APPL NEURO, V39, P706, DOI 10.1111/nan.12031
   Dahiya S, 2014, NEURO-ONCOLOGY, V16, P318, DOI 10.1093/neuonc/not146
   Dahiya S, 2013, ACTA NEUROPATHOL, V125, P901, DOI 10.1007/s00401-013-1120-y
   Dahlrot RH, 2013, J NEURO-ONCOL, V114, P309, DOI 10.1007/s11060-013-1186-3
   Dahlrot RH, 2013, INT J CLIN EXP PATHO, V6, P31
   Davies H, 2002, NATURE, V417, P949, DOI 10.1038/nature00766
   Dias-Santagata D, 2011, PLOS ONE, V6, DOI 10.1371/journal.pone.0017948
   Dias-Santagata D, 2010, EMBO MOL MED, V2, P146, DOI 10.1002/emmm.201000070
   DUNCAN R, 1994, GENE DEV, V8, P465, DOI 10.1101/gad.8.4.465
   Forshew T, 2009, J PATHOL, V218, P172, DOI 10.1002/path.2558
   Frenel JS, 2013, J NEURO-ONCOL, V114, P85, DOI 10.1007/s11060-013-1152-0
   Giannini C, 2008, BRAIN PATHOL, V18, P360, DOI 10.1111/j.1750-3639.2008.00129.x
   GIBBONS RJ, 1995, CELL, V80, P837, DOI 10.1016/0092-8674(95)90287-2
   Gilbert MR, 2013, J CLIN ONCOL, V31, P4085, DOI 10.1200/JCO.2013.49.6968
   Griffin CA, 2006, J NEUROPATH EXP NEUR, V65, P988, DOI 10.1097/01.jnen.0000235122.98052.8f
   Hainfellner J, 2014, BRAIN PATHOL, V24, P671, DOI 10.1111/bpa.12187
   Hartmann C, 2009, ACTA NEUROPATHOL, V118, P469, DOI 10.1007/s00401-009-0561-9
   Heaphy CM, 2011, SCIENCE, V333, P425, DOI 10.1126/science.1207313
   Hegi ME, 2005, NEW ENGL J MED, V352, P997, DOI 10.1056/NEJMoa043331
   Hegi ME, 2008, J CLIN ONCOL, V26, P4189, DOI 10.1200/JCO.2007.11.5964
   Henriquez NV, 2013, CANCER RES, V73, P5834, DOI 10.1158/0008-5472.CAN-13-1299
   Horbinski C, 2010, ACTA NEUROPATHOL, V119, P641, DOI 10.1007/s00401-009-0634-9
   Houillier C, 2010, NEUROLOGY, V75, P1560, DOI 10.1212/WNL.0b013e3181f96282
   Hsiao HH, 2010, BIOCHEMISTRY-US, V49, P4620, DOI 10.1021/bi9021445
   Ichimura K, 2008, ONCOGENE, V27, P2097, DOI 10.1038/sj.onc.1210848
   Ichimura K, 2012, BRAIN TUMOR PATHOL, V29, P131, DOI 10.1007/s10014-012-0090-4
   Ichimura K, 2009, NEURO-ONCOLOGY, V11, P341, DOI 10.1215/15228517-2009-025
   Ino Y, 2000, J NEUROSURG, V92, P983, DOI 10.3171/jns.2000.92.6.0983
   Iwamoto FM, 2008, J NEURO-ONCOL, V88, P293, DOI 10.1007/s11060-008-9563-z
   Jacob K, 2009, BRIT J CANCER, V101, P722, DOI 10.1038/sj.bjc.6605179
   Jacques TS, 2010, EMBO J, V29, P222, DOI 10.1038/emboj.2009.327
   Jenkins RB, 2001, AM J CLIN ONCOL-CANC, V24, P506
   Jenkins RB, 2006, CANCER RES, V66, P9852, DOI 10.1158/0008-5472.CAN-06-1796
   Jeuken JW, 2007, LAB INVEST, V87, P1055, DOI 10.1038/labinvest.3700664
   Jiang HH, 2013, NEURO-ONCOLOGY, V15, P775, DOI 10.1093/neuonc/not027
   Jiao YC, 2012, ONCOTARGET, V3, P709, DOI 10.18632/oncotarget.588
   Jiao YC, 2011, SCIENCE, V331, P1199, DOI 10.1126/science.1200609
   Jones DTW, 2009, ONCOGENE, V28, P2119, DOI 10.1038/onc.2009.73
   Jones DTW, 2008, CANCER RES, V68, P8673, DOI 10.1158/0008-5472.CAN-08-2097
   Jones DTW, 2013, NAT GENET, V45, P927, DOI 10.1038/ng.2682
   Jones PA, 2007, CELL, V128, P683, DOI 10.1016/j.cell.2007.01.029
   Kannan K, 2012, ONCOTARGET, V3, P1194
   Karabagli P, 2014, BRAIN TUMOR PATHOL, V31, P282, DOI 10.1007/s10014-014-0179-z
   Kato Y, 2009, BIOCHEM BIOPH RES CO, V390, P547, DOI 10.1016/j.bbrc.2009.10.001
   Killela PJ, 2014, ONCOTARGET, V5, P1515, DOI 10.18632/oncotarget.1765
   Killela PJ, 2013, P NATL ACAD SCI USA, V110, P6021, DOI 10.1073/pnas.1303607110
   Kim YH, 2010, AM J PATHOL, V177, P2708, DOI 10.2353/ajpath.2010.100680
   Kim YH, 2012, BRAIN PATHOL, V22, P834, DOI 10.1111/j.1750-3639.2012.00601.x
   Kleinschmidt-DeMasters BK, 2013, AM J SURG PATHOL, V37, P685, DOI 10.1097/PAS.0b013e31827f9c5e
   Koelsche C, 2014, NEUROPATH APPL NEURO, V40, P337, DOI 10.1111/nan.12072
   Koelsche C, 2013, ACTA NEUROPATHOL, V126, P907, DOI 10.1007/s00401-013-1195-5
   Koelsche C, 2013, ACTA NEUROPATHOL, V125, P891, DOI 10.1007/s00401-013-1100-2
   Korshunov A, 2009, ACTA NEUROPATHOL, V118, P401, DOI 10.1007/s00401-009-0550-z
   Kouwenhoven MCM, 2006, EUR J CANCER, V42, P2499, DOI 10.1016/j.ejca.2006.05.021
   KRAUS JA, 1995, J NEUROPATH EXP NEUR, V54, P91, DOI 10.1097/00005072-199501000-00011
   Kujas M, 2005, ANN NEUROL, V58, P322, DOI 10.1002/ana.20543
   Lassman AB, 2011, NEURO-ONCOLOGY, V13, P649, DOI 10.1093/neuonc/nor040
   Lawson ARJ, 2010, ACTA NEUROPATHOL, V120, P271, DOI 10.1007/s00401-010-0693-y
   Lee D, 2015, J SURG ONCOL, V111, P359, DOI 10.1002/jso.23822
   Leu S, 2013, NEURO-ONCOLOGY, V15, P469, DOI 10.1093/neuonc/nos317
   Lewis PW, 2010, P NATL ACAD SCI USA, V107, P14075, DOI 10.1073/pnas.1008850107
   Liu XY, 2012, ACTA NEUROPATHOL, V124, P615, DOI 10.1007/s00401-012-1031-3
   Llaguno SRA, 2011, CURR TOP DEV BIOL, V94, P15, DOI 10.1016/B978-0-12-380916-2.00002-4
   Losman JA, 2013, GENE DEV, V27, P836, DOI 10.1101/gad.217406.113
   Louis D. N., 2007, WHO CLASSIFICATION T, P10
   Louis DN, 2014, BRAIN PATHOL, V24, P429, DOI 10.1111/bpa.12171
   Malmström A, 2012, LANCET ONCOL, V13, P916, DOI 10.1016/S1470-2045(12)70265-6
   McDonald JM, 2005, CANCER-AM CANCER SOC, V104, P1468, DOI 10.1002/cncr.21338
   Villaamil VM, 2011, J CLIN ONCOL, V29
   Meyer Claus, 2009, V538, P71, DOI 10.1007/978-1-59745-418-6_5
   Myung JK, 2012, TRANSL ONCOL, V5, P430, DOI 10.1593/tlo.12328
   Nagaishi M, 2014, BRAIN TUMOR PATHOL, V31, P257, DOI 10.1007/s10014-013-0168-7
   Nobusawa S, 2014, BRAIN PATHOL, V24, P239, DOI 10.1111/bpa.12114
   Nobusawa S, 2009, CLIN CANCER RES, V15, P6002, DOI 10.1158/1078-0432.CCR-09-0715
   Nonoguchi N, 2013, ACTA NEUROPATHOL, V126, P931, DOI 10.1007/s00401-013-1163-0
   Noushmehr H, 2010, CANCER CELL, V17, P510, DOI 10.1016/j.ccr.2010.03.017
   Ohgaki H, 2005, J NEUROPATH EXP NEUR, V64, P479, DOI 10.1093/jnen/64.6.479
   Ohgaki H, 2005, ACTA NEUROPATHOL, V109, P93, DOI 10.1007/s00401-005-0991-y
   Ohgaki H, 2009, CANCER SCI, V100, P2235, DOI 10.1111/j.1349-7006.2009.01308.x
   Okamoto Y, 2004, ACTA NEUROPATHOL, V108, P49, DOI 10.1007/s00401-004-0861-z
   Panageas KS, 2012, NEURO-ONCOLOGY, V14, P761, DOI 10.1093/neuonc/nos065
   Parsons DW, 2008, SCIENCE, V321, P1807, DOI 10.1126/science.1164382
   Peyssonnaux C, 2001, BIOL CELL, V93, P53, DOI 10.1016/S0248-4900(01)01125-X
   Preusser M, 2011, CLIN NEUROPATHOL, V30, P217, DOI 10.5414/NP300422
   Preusser M, 2008, BRAIN PATHOL, V18, P520, DOI 10.1111/j.1750-3639.2008.00153.x
   Qi ST, 2012, CANCER SCI, V103, P269, DOI 10.1111/j.1349-7006.2011.02134.x
   Rabenhorst U, 2009, HEPATOLOGY, V50, P1121, DOI 10.1002/hep.23098
   Reifenberger G, 2012, INT J CANCER, V131, P1342, DOI 10.1002/ijc.27385
   REIFENBERGER J, 1994, AM J PATHOL, V145, P1175
   Reuss DE, 2015, ACTA NEUROPATHOL, V129, P133, DOI 10.1007/s00401-014-1370-3
   Robinson MJ, 1997, CURR OPIN CELL BIOL, V9, P180, DOI 10.1016/S0955-0674(97)80061-0
   Roch F, 2002, DEVELOPMENT, V129, P993
   Roth JJ, 2014, CANCER GENET-NY, V207, P111, DOI 10.1016/j.cancergen.2014.03.002
   Sahm F, 2015, ACTA NEUROPATHOL, V129, P155, DOI 10.1007/s00401-014-1366-z
   Sahm F, 2014, ACTA NEUROPATHOL, V128, P551, DOI 10.1007/s00401-014-1326-7
   Sahm F, 2012, ACTA NEUROPATHOL, V123, P853, DOI 10.1007/s00401-012-0993-5
   Sanson M, 2009, J CLIN ONCOL, V27, P4150, DOI 10.1200/JCO.2009.21.9832
   Schindler G, 2011, ACTA NEUROPATHOL, V121, P397, DOI 10.1007/s00401-011-0802-6
   Schwartzentruber J, 2012, NATURE, V482, P226, DOI [10.1038/nature10833, 10.1007/s13311-012-0137-6]
   Schweizer L, 2015, NEUROPATH APPL NEURO, V41, P733, DOI 10.1111/nan.12201
   Smith JS, 2000, J CLIN ONCOL, V18, P636, DOI 10.1200/JCO.2000.18.3.636
   Strout MP, 1998, P NATL ACAD SCI USA, V95, P2390, DOI 10.1073/pnas.95.5.2390
   Stupp R, 2005, NEW ENGL J MED, V352, P987, DOI 10.1056/NEJMoa043330
   Stupp R, 2014, LANCET ONCOL, V15, P1100, DOI 10.1016/S1470-2045(14)70379-1
   Stupp R, 2010, J CLIN ONCOL, V28, P2712, DOI 10.1200/JCO.2009.26.6650
   Sturm D, 2012, CANCER CELL, V22, P425, DOI 10.1016/j.ccr.2012.08.024
   Tatevossian RG, 2010, J CELL PHYSIOL, V222, P509, DOI 10.1002/jcp.21978
   Thon N, 2012, CANCER-AM CANCER SOC, V118, P452, DOI 10.1002/cncr.26298
   Turcan S, 2012, NATURE, V483, P479, DOI 10.1038/nature10866
   van den Bent MJ, 2013, J NEURO-ONCOL, V112, P173, DOI 10.1007/s11060-013-1056-z
   van den Bent MJ, 2013, J CLIN ONCOL, V31, P344, DOI 10.1200/JCO.2012.43.2229
   Venneti S, 2013, J NEUROPATH EXP NEUR, V72, P298, DOI 10.1097/NEN.0b013e3182898113
   Vinagre J, 2013, NAT COMMUN, V4, DOI 10.1038/ncomms3185
   von Deimling A, 2011, BRAIN PATHOL, V21, P74, DOI 10.1111/j.1750-3639.2010.00454.x
   Watanabe T, 2002, ACTA NEUROPATHOL, V103, P267, DOI 10.1007/s004010100464
   Watanabe T, 2009, ACTA NEUROPATHOL, V117, P653, DOI 10.1007/s00401-009-0528-x
   Watanabe T, 2009, AM J PATHOL, V174, P1149, DOI 10.2353/ajpath.2009.080958
   Weller M, 2013, LANCET ONCOL, V14, pE370, DOI 10.1016/S1470-2045(13)70168-2
   Weller M, 2010, NAT REV NEUROL, V6, P39, DOI 10.1038/nrneurol.2009.197
   Wick WG, 2013, NEUROLOGY, V81, P1515, DOI 10.1212/WNL.0b013e3182a95680
   Wick W, 2009, J CLIN ONCOL, V27, P5874, DOI 10.1200/JCO.2009.23.6497
   Wiestler B, 2014, NEURO-ONCOLOGY, V16, P1630, DOI 10.1093/neuonc/nou138
   Wiestler B, 2013, ACTA NEUROPATHOL, V126, P443, DOI 10.1007/s00401-013-1156-z
   Wojdacz TK, 2007, NUCLEIC ACIDS RES, V35, DOI 10.1093/nar/gkm013
   Yan H, 2009, NEW ENGL J MED, V360, P765, DOI 10.1056/NEJMoa0808710
   Ye D, 2013, CANCER CELL, V23, P274, DOI 10.1016/j.ccr.2013.03.005
   Yip S, 2012, J PATHOL, V226, P7, DOI 10.1002/path.2995
   Zada G, 2012, WORLD NEUROSURG, V77, P518, DOI 10.1016/j.wneu.2011.05.051
NR 154
TC 67
Z9 68
U1 0
U2 29
PU WILEY
PI HOBOKEN
PA 111 RIVER ST, HOBOKEN 07030-5774, NJ USA
SN 0305-1846
EI 1365-2990
J9 NEUROPATH APPL NEURO
JI Neuropathol. Appl. Neurobiol.
PD OCT
PY 2015
VL 41
IS 6
BP 694
EP 720
DI 10.1111/nan.12246
PG 27
WC Clinical Neurology; Neurosciences; Pathology
WE Science Citation Index Expanded (SCI-EXPANDED)
SC Neurosciences & Neurology; Pathology
GA CV9XC
UT WOS:000364640500001
PM 25944653
OA Green Submitted, Bronze
DA 2024-03-10
ER

PT J
AU Venneti, S
   Santi, M
   Felicella, MM
   Yarilin, D
   Phillips, JJ
   Sullivan, LM
   Martinez, D
   Perry, A
   Lewis, PW
   Thompson, CB
   Judkins, AR
AF Venneti, Sriram
   Santi, Mariarita
   Felicella, Michelle Madden
   Yarilin, Dmitry
   Phillips, Joanna J.
   Sullivan, Lisa M.
   Martinez, Daniel
   Perry, Arie
   Lewis, Peter W.
   Thompson, Craig B.
   Judkins, Alexander R.
TI A sensitive and specific histopathologic prognostic marker for
   <i>H3F3A</i> K27M mutant pediatric glioblastomas
SO ACTA NEUROPATHOLOGICA
LA English
DT Article
DE Pediatric glioblastoma; H3F3A mutation; K27M mutation; H3K27me3;
   Diagnostic biomarker; Prognosis; Methylation; Epigenetics
ID ACTIVATING ACVR1 MUTATIONS; INTRINSIC PONTINE GLIOMAS; HIGH-GRADE
   ASTROCYTOMAS; GENE-EXPRESSION; HISTONE H3.3; TUMORS; SUBGROUPS;
   TRIMETHYLATION; H3K27ME3; EZH2
AB Pediatric glioblastomas (GBM) are highly aggressive and lethal tumors. Recent sequencing studies have shown that similar to 30 % of pediatric GBM and similar to 80 % of diffuse intrinsic pontine gliomas show K27M mutations in the H3F3A gene, a variant encoding histone H3.3. H3F3A K27M mutations lead to global reduction in H3K27me3. Our goal was to develop biomarkers for the histopathologic detection of these tumors. Therefore, we evaluated the utility of measuring H3K27me3 global reduction as a histopathologic and prognostic biomarker and tested an antibody directed specifically against the H3.3 K27M mutation in 290 samples. The study cohort included 203 pediatric (including 38 pediatric high-grade astrocytomas) and 38 adult brain tumors of various subtypes and grades and 49 non-neoplastic reactive brain tissues. Detection of H3.3 K27M by immunohistochemistry showed 100 % sensitivity and specificity and was superior to global reduction in H3K27me3 as a biomarker in diagnosing H3F3A K27M mutations. Moreover, cases that stained positive for H3.3 K27M showed a significantly poor prognosis compared to corresponding negative tumors. These results suggest that immunohistochemical detection of H3.3 K27M is a sensitive and specific surrogate for the H3F3A K27M mutation and defines a prognostically poor subset of pediatric GBM.
C1 [Venneti, Sriram; Thompson, Craig B.] Mem Sloan Kettering Canc Ctr, Canc Biol & Genet Program, New York, NY 10065 USA.
   [Santi, Mariarita; Sullivan, Lisa M.; Martinez, Daniel] Univ Penn, Childrens Hosp Philadelphia, Perelman Sch Med, Dept Pathol & Lab Med, Philadelphia, PA 19104 USA.
   [Felicella, Michelle Madden] Henry Ford Hlth Syst, Dept Pathol, Detroit, MI USA.
   [Yarilin, Dmitry] Mem Sloan Kettering Canc Ctr, Mol Cytol Core Facil, New York, NY 10065 USA.
   [Phillips, Joanna J.; Perry, Arie] Univ Calif San Francisco, Dept Pathol, San Francisco, CA 94140 USA.
   [Lewis, Peter W.] Univ Wisconsin, Dept Biomol Chem, Madison, WI 53706 USA.
   [Judkins, Alexander R.] Univ So Calif, Keck Sch Med, Childrens Hosp Los Angeles, Dept Pathol & Lab Med, Los Angeles, CA 90027 USA.
C3 Memorial Sloan Kettering Cancer Center; University of Pennsylvania;
   Pennsylvania Medicine; Childrens Hospital of Philadelphia; Henry Ford
   Health System; Henry Ford Hospital; Memorial Sloan Kettering Cancer
   Center; University of California System; University of California San
   Francisco; University of Wisconsin System; University of Wisconsin
   Madison; Children's Hospital Los Angeles; University of Southern
   California
RP Venneti, S (通讯作者)，Mem Sloan Kettering Canc Ctr, Canc Biol & Genet Program, New York, NY 10065 USA.
EM vennetis@mskcc.org; ajudkins@chla.usc.edu
RI Lewis, Peter W/C-4348-2008
OI Lewis, Peter/0000-0002-9816-7823; Sullivan, Lisa/0000-0003-0726-7149
FU NIH [P30 CA008748]; MSKCC brain tumor center; NCI [K08 CA181475,
   R01CA168802]
FX We thank the MSKCC cytology core (supported by NIH P30 CA008748)
   facility and the Geoffrey Bene Translational core for expert technical
   assistance. We thank C. David Allis and Jason T. Huse for helpful
   comments. This work was supported in part by grants from the MSKCC brain
   tumor center and the NCI to S. V. (K08 CA181475) and the NCI
   (R01CA168802) to C. B. T. We thank Dr. Tullia Lindsten for critical
   reading of the manuscript. C. B. T is co-founder of Agios
   Pharmaceuticals and has financial interest in Agios. The authors of this
   study declare no other potential conflicts of interest.
CR Aihara K, 2014, NEURO-ONCOLOGY, V16, P140, DOI 10.1093/neuonc/not144
   Bender S, 2013, CANCER CELL, V24, P660, DOI 10.1016/j.ccr.2013.10.006
   Buczkowicz P, 2014, ACTA NEUROPATHOL, V128, P573, DOI 10.1007/s00401-014-1319-6
   Buczkowicz P, 2014, NAT GENET, V46, P451, DOI 10.1038/ng.2936
   Chan ES, 2013, PEDIATR DEVEL PATHOL, V16, P272, DOI 10.2350/12-06-1216-OA.1
   Chan KM, 2013, GENE DEV, V27, P985, DOI 10.1101/gad.217778.113
   Khuong-Quang DA, 2012, ACTA NEUROPATHOL, V124, P439, DOI 10.1007/s00401-012-0998-0
   Fontebasso AM, 2014, NAT GENET, V46, P462, DOI 10.1038/ng.2950
   Fontebasso AM, 2013, BRAIN PATHOL, V23, P210, DOI 10.1111/bpa.12023
   Gessi M, 2013, J NEURO-ONCOL, V112, P67, DOI 10.1007/s11060-012-1040-z
   Gielen GH, 2013, AM J CLIN PATHOL, V139, P345, DOI 10.1309/AJCPABOHBC33FVMO
   Hojfeldt JW, 2013, NAT REV DRUG DISCOV, V12, P917, DOI 10.1038/nrd4154
   Jha P, 2014, NEURO-ONCOLOGY, V16, P1607, DOI 10.1093/neuonc/nou113
   Lee RS, 2012, J CLIN INVEST, V122, P2983, DOI 10.1172/JCI64400
   Lewis PW, 2013, SCIENCE, V340, P857, DOI 10.1126/science.1232245
   Pepe M. S., 2004, STAT EVALUATION MED
   Schwartzentruber J, 2012, NATURE, V482, P226, DOI [10.1038/nature10833, 10.1007/s13311-012-0137-6]
   Sturm D, 2012, CANCER CELL, V22, P425, DOI 10.1016/j.ccr.2012.08.024
   Sullivan LM, 2012, AM J SURG PATHOL, V36, P73, DOI 10.1097/PAS.0b013e31822cfa7e
   Taylor KR, 2014, NAT GENET, V46, P457, DOI 10.1038/ng.2925
   Venneti S, 2013, BRAIN PATHOL, V23, P558, DOI 10.1111/bpa.12042
   Venneti S, 2013, J NEUROPATH EXP NEUR, V72, P298, DOI 10.1097/NEN.0b013e3182898113
   Venneti S, 2011, AM J SURG PATHOL, V35, P1463, DOI 10.1097/PAS.0b013e318224d2cd
   Wu G, 2014, NAT GENET, V46, P444, DOI 10.1038/ng.2938
   Wu G, 2012, NAT GENET, V44, P251, DOI 10.1038/ng.1102
NR 25
TC 94
Z9 105
U1 0
U2 11
PU SPRINGER
PI NEW YORK
PA 233 SPRING ST, NEW YORK, NY 10013 USA
SN 0001-6322
EI 1432-0533
J9 ACTA NEUROPATHOL
JI Acta Neuropathol.
PD NOV
PY 2014
VL 128
IS 5
BP 743
EP 753
DI 10.1007/s00401-014-1338-3
PG 11
WC Clinical Neurology; Neurosciences; Pathology
WE Science Citation Index Expanded (SCI-EXPANDED)
SC Neurosciences & Neurology; Pathology
GA AS1RL
UT WOS:000344058200011
PM 25200322
OA hybrid, Green Published
DA 2024-03-10
ER

PT J
AU Thon, N
   Eigenbrod, S
   Grasbon-Frodl, EM
   Lutz, J
   Kreth, S
   Popperl, G
   Belka, C
   Kretzschmar, HA
   Tonn, JC
   Kreth, FW
AF Thon, Niklas
   Eigenbrod, Sabina
   Grasbon-Frodl, Eva M.
   Lutz, Juergen
   Kreth, Simone
   Popperl, Gabriele
   Belka, Claus
   Kretzschmar, Hans A.
   Tonn, Joerg-Christian
   Kreth, Friedrich W.
TI Predominant influence of <i>MGMT</i> methylation in non-resectable
   glioblastoma after radiotherapy plus temozolomide
SO JOURNAL OF NEUROLOGY NEUROSURGERY AND PSYCHIATRY
LA English
DT Article
ID NEWLY-DIAGNOSED GLIOBLASTOMA; PROMOTER HYPERMETHYLATION; INTRATUMORAL
   HOMOGENEITY; ADJUVANT TEMOZOLOMIDE; STEREOTACTIC BIOPSY;
   GENE-EXPRESSION; CONCOMITANT; SURVIVAL; GLIOMAS; IDENTIFICATION
AB Background Patients with non-resectable glioblastoma generally exhibit a poor prognosis, even after radiotherapy plus concomitant and adjuvant temozolomide (XRT/TMZ -> TMZ). Unfortunately, no data are available concerning the predictive value of O-6-methylguanine-DNA methyltransferase (MGMT) promoter methylation for this important subpopulation. For clarification, a prospective study was conducted.
   Methods Adult patients with a non-resectable glioblastoma were included. A molecular stereotactic biopsy technique was used for tumour characterisation combining histopathological diagnosis with small sample size adjusted methylation-specific PCR (MSP) and sodium bisulfite sequencing. Treatment included XRT (60 Gy in 30 fractions)/TMZ (daily dose of 75 mg/m(2))/TMZ (150-200 mg/m(2) per day for 5 days of every 28-day cycle). The primary end point was progression-free survival (PFS). Secondary endpoints were overall survival (OS) and treatment response (TR). Patients were categorised in the Radiation Therapy Oncology Group (RTOG)-recursive partitioning analysis (RPA) Classes III (N=4), IV (N=12), V (N=28) and VI (N=12).
   Results and discussion The success rates of MSP and sequence analyses were 100%. The MGMT promoter was methylated in 30/56 tumours, which was associated with an increased PFS (median 56 versus 20 weeks; hazard ratio 0.15; range 0.07 to 0.33; p<0.0001), higher frequency of TR (93.3% vs 46.2%; p=0.0008) and increased OS (median 104 vs 28 weeks; hazard ratio 0.18; range 0.08 to 0.38; p<0.0001). The transient perioperative morbidity was 1.8%.
   Conclusion MGMT promoter methylation has a predominant favourable influence even for the important subpopulation with non-resectable glioblastoma. The molecular stereotactic biopsy technique is safe and effective for predictive evaluation and helps to avoid both over-and undertreatment.
C1 [Thon, Niklas; Tonn, Joerg-Christian; Kreth, Friedrich W.] Univ Munich, Dept Neurosurg, Univ Hosp Grosshadern, D-81377 Munich, Germany.
   [Eigenbrod, Sabina; Grasbon-Frodl, Eva M.; Kretzschmar, Hans A.] Univ Munich, Ctr Neuropathol & Prion Res, Univ Hosp Grosshadern, D-81377 Munich, Germany.
   [Lutz, Juergen] Univ Munich, Dept Clin Radiol, Univ Hosp Grosshadern, D-81377 Munich, Germany.
   [Kreth, Simone] Univ Munich, Dept Anaesthesiol, Univ Hosp Grosshadern, D-81377 Munich, Germany.
   [Popperl, Gabriele] Univ Munich, Dept Nucl Med, Univ Hosp Grosshadern, D-81377 Munich, Germany.
   [Belka, Claus] Univ Munich, Dept Radiat Oncol, Univ Hosp Grosshadern, D-81377 Munich, Germany.
C3 University of Munich; University of Munich; University of Munich;
   University of Munich; University of Munich; University of Munich
RP Kreth, FW (通讯作者)，Univ Munich, Dept Neurosurg, Marchioninistr 15, D-81377 Munich, Germany.
EM fkreth@med.uni-muenchen.de
RI Thon, Niklas/AAI-9069-2021; Tonn, Joerg/AAK-8509-2021
OI Thon, Niklas/0000-0003-0011-5281; Kreth, Simone/0000-0002-0073-2098
CR Brandes AA, 2008, J CLIN ONCOL, V26, P2192, DOI 10.1200/JCO.2007.14.8163
   Chinot OL, 2007, J CLIN ONCOL, V25, P1470, DOI 10.1200/JCO.2006.07.4807
   Clark SJ, 2006, NAT PROTOC, V1, P2353, DOI 10.1038/nprot.2006.324
   COX DR, 1972, J R STAT SOC B, V34, P187
   CURRAN WJ, 1993, J NATL CANCER I, V85, P704, DOI 10.1093/jnci/85.9.704
   Esteller M, 2000, NEW ENGL J MED, V343, P1350, DOI 10.1056/NEJM200011093431901
   Everhard S, 2009, NEURO-ONCOLOGY, V11, P348, DOI 10.1215/15228517-2009-001
   FROMMER M, 1992, P NATL ACAD SCI USA, V89, P1827, DOI 10.1073/pnas.89.5.1827
   Gorlia T, 2008, LANCET ONCOL, V9, P29, DOI 10.1016/S1470-2045(07)70384-4
   Grasbon-Frodl EM, 2007, INT J CANCER, V121, P2458, DOI 10.1002/ijc.23020
   Hegi ME, 2005, NEW ENGL J MED, V352, P997, DOI 10.1056/NEJMoa043331
   KAPLAN EL, 1958, J AM STAT ASSOC, V53, P457, DOI 10.2307/2281868
   KARNOFSKY DA, 1948, CANCER-AM CANCER SOC, V1, P634, DOI 10.1002/1097-0142(194811)1:4<634::AID-CNCR2820010410>3.0.CO;2-L
   Kreth FW, 2001, ACTA NEUROCHIR, V143, P539, DOI 10.1007/s007010170058
   Kreth S, 2010, NEURO-ONCOLOGY, V12, P570, DOI 10.1093/neuonc/nop072
   Louis DN, 2007, ACTA NEUROPATHOL, V114, P547, DOI 10.1007/s00401-007-0278-6
   MACDONALD DR, 1990, J CLIN ONCOL, V8, P1277, DOI 10.1200/JCO.1990.8.7.1277
   Möllemann M, 2005, INT J CANCER, V113, P379, DOI 10.1002/ijc.20575
   Pöpperl G, 2006, J NUCL MED, V47, P393
   Stupp R, 2005, NEW ENGL J MED, V352, P987, DOI 10.1056/NEJMoa043330
   Stupp R, 2009, LANCET ONCOL, V10, P459, DOI 10.1016/S1470-2045(09)70025-7
   Thon N, 2009, J NEUROPATH EXP NEUR, V68, P1219, DOI 10.1097/NEN.0b013e3181bee1f1
   Wen PY, 2008, NEW ENGL J MED, V359, P492, DOI 10.1056/NEJMra0708126
NR 23
TC 44
Z9 44
U1 0
U2 6
PU BMJ PUBLISHING GROUP
PI LONDON
PA BRITISH MED ASSOC HOUSE, TAVISTOCK SQUARE, LONDON WC1H 9JR, ENGLAND
SN 0022-3050
EI 1468-330X
J9 J NEUROL NEUROSUR PS
JI J. Neurol. Neurosurg. Psychiatry
PD APR
PY 2011
VL 82
IS 4
BP 441
EP 446
DI 10.1136/jnnp.2010.214593
PG 6
WC Clinical Neurology; Psychiatry; Surgery
WE Science Citation Index Expanded (SCI-EXPANDED)
SC Neurosciences & Neurology; Psychiatry; Surgery
GA 734ZY
UT WOS:000288384100021
PM 20861061
OA Green Submitted
DA 2024-03-10
ER

PT J
AU Zhou, W
   Jiang, Z
   Song, X
   Liu, YL
   Wen, P
   Guo, Y
   Xu, FH
   Kong, L
   Zhang, PL
   Han, AQ
   Yu, JM
AF Zhou, Wei
   Jiang, Zheng
   Song, Xianrang
   Liu, Yonglei
   Wen, Peie
   Guo, Yuan
   Xu, Fenghua
   Kong, Li
   Zhang, Pinliang
   Han, Anqin
   Yu, Jinming
TI Promoter hypermethylation-mediated down-regulation of CXCL12 in human
   astrocytoma
SO JOURNAL OF NEUROSCIENCE RESEARCH
LA English
DT Article
DE gene regulation; neuropathology; methyl-CpG-binding protein; epigenetic
ID CHEMOKINE RECEPTOR CXCR4; DNA METHYLTRANSFERASES; CELL-CARCINOMA;
   BREAST-CANCER; EXPRESSION; GLIOMA; METHYLATION; INVASION; DNMT1;
   PROLIFERATION
AB It has recently been demonstrated that CXCL12 is absent in colonic carcinoma, and hypermethylation of CXCL12 contributes to CXCL12/CXCR4 signaling in carcinoma metastasis. However, the role of CXCL12/CXCR4 axis, especially CXCL12, in the regulation of tumor invasiveness is largely still unknown. Using real-time quantitative RT-PCR assays, we observed that CXCR4 expression increased with increasing WHO grade in astrocytoma, suggesting that CXCR4 may be a marker of aggressive biological behavior of astrocytoma. Methylation of CXCL12 was detected in 34.2% (26/76) of astrocytomas by methylation-specific PCR. Epigenetic inactivation of CXCL12 was implicated mainly in low-grade astrocytomas, via DNA hypermethylation by DNMT1, -3A, and -3B; 21.1% (16/76) of the astrocytomas showed reduced or lack of CXCL12 expression, in line with epigenetic silencing of gene transcripts. However, it is interesting to note that 61.8% (47/76) of tumors, mainly high-grade astrocytomas, displayed elevated transcription of CXCL12. The expression levels of CXCL12 mRNA in glioblastomas (WHO grade IV) were significantly higher than in normal brain tissues. In summary, our data show that CXCL12 promoter hypermethylation is an early event in astrocytoma development. However, the high expressions of CXCR4 and CXCL12 in glioblastomas, the more invasive astrocytomas, suggest a different role of CXCL12/CXCR4 signaling axis in astrocytoma progression. (C) 2008 Wiley-Liss, Inc.
C1 [Yu, Jinming] Shandong Canc Hosp & Inst, Radiat Dept, Jinan 250117, Shandong Prov, Peoples R China.
   [Zhou, Wei] Shandong Univ, Shandong Tumor Hosp, Jinan 250100, Shandong, Peoples R China.
   [Jiang, Zheng; Guo, Yuan] Shandong Univ, Qilu Hosp, Jinan 250100, Shandong, Peoples R China.
   [Wen, Peie] Shandong Acad Med Sci, Inst Basic Med, Jinan, Shandong, Peoples R China.
C3 Shandong First Medical University & Shandong Academy of Medical
   Sciences; Shandong University; Shandong First Medical University &
   Shandong Academy of Medical Sciences; Shandong University; University of
   Jinan; Shandong First Medical University & Shandong Academy of Medical
   Sciences
RP Yu, JM (通讯作者)，Shandong Canc Hosp & Inst, Radiat Dept, Jiyan Rd 440, Jinan 250117, Shandong Prov, Peoples R China.
EM dryujinming@hotmail.com
RI Zhou, Wei/AHB-6135-2022
OI Zhou, Wei/0000-0002-6429-4154
FU Natural Science Foundation of Shandong [2006ZRC03115, Y2005C39];
   National High Technology, Research and Development Program of China
   [2007AA02Z437]
FX Contract grant sponsor Natural Science Foundation of Shandong Contract
   grant number 2006ZRC03115: Contract grant number: Y2005C39: Contract
   grant sponsor National High Technology, Research and Development Program
   of China (863 Program); Contract grant number: 2007AA02Z437
CR Bajetto A, 2006, NEUROCHEM INT, V49, P423, DOI 10.1016/j.neuint.2006.03.003
   Balkwill F, 2004, NAT REV CANCER, V4, P540, DOI 10.1038/nrc1388
   Bestor TH, 2000, HUM MOL GENET, V9, P2395, DOI 10.1093/hmg/9.16.2395
   Bleul CC, 1996, J EXP MED, V184, P1101, DOI 10.1084/jem.184.3.1101
   Chu CY, 2007, ONCOGENE, V26, P2491, DOI 10.1038/sj.onc.1210040
   Costello JF, 2003, FRONT BIOSCI, V8, pS175, DOI 10.2741/1027
   Ehtesham M, 2006, ONCOGENE, V25, P2801, DOI 10.1038/sj.onc.1209302
   Esteller M, 2001, CANCER RES, V61, P3225
   Girault I, 2003, CLIN CANCER RES, V9, P4415
   GOELZ SE, 1985, BIOCHEM BIOPH RES CO, V130, P118, DOI 10.1016/0006-291X(85)90390-0
   Grunau C, 2001, Nucleic Acids Res, V29, pE65, DOI 10.1093/nar/29.13.e65
   Herman JG, 1996, P NATL ACAD SCI USA, V93, P9821, DOI 10.1073/pnas.93.18.9821
   Hong X, 2006, CANCER LETT, V236, P39, DOI 10.1016/j.canlet.2005.05.011
   Jiang Z, 2006, NEUROSCI RES, V56, P450, DOI 10.1016/j.neures.2006.09.006
   Kim J, 2006, ANN SURG, V244, P113, DOI 10.1097/01.sla.0000217690.65909.9c
   Kleihues P, 2000, PATHOLOGY GENETICS T, P9
   Kwon YM, 2007, J CANCER RES CLIN, V133, P219, DOI 10.1007/s00432-006-0160-2
   Livak KJ, 2001, METHODS, V25, P402, DOI 10.1006/meth.2001.1262
   Maroni P, 2007, CARCINOGENESIS, V28, P267, DOI 10.1093/carcin/bgl129
   Müller A, 2001, NATURE, V410, P50, DOI 10.1038/35065016
   Ottaiano A, 2005, CANCER IMMUNOL IMMUN, V54, P781, DOI 10.1007/s00262-004-0636-3
   Rempel SA, 2000, CLIN CANCER RES, V6, P102
   Rhee I, 2002, NATURE, V416, P552, DOI 10.1038/416552a
   Robertson KD, 2001, ONCOGENE, V20, P3139, DOI 10.1038/sj.onc.1204341
   Salmaggi A, 2005, J NEURO-ONCOL, V74, P287, DOI 10.1007/s11060-004-7327-y
   Salmaggi A, 2004, J NEURO-ONCOL, V67, P305, DOI 10.1023/B:NEON.0000024241.05346.24
   Scala S, 2006, CLIN CANCER RES, V12, P2427, DOI 10.1158/1078-0432.CCR-05-1940
   Schimanski CC, 2006, BRIT J CANCER, V95, P210, DOI 10.1038/sj.bjc.6603251
   Sehgal A, 1998, J SURG ONCOL, V69, P99, DOI 10.1002/(SICI)1096-9098(199810)69:2<99::AID-JSO10>3.0.CO;2-M
   Siedlecki P, 2006, ACTA BIOCHIM POL, V53, P245
   Sowinska A, 2007, CANCER LETT, V255, P153, DOI 10.1016/j.canlet.2007.04.004
   Tabatabai G, 2006, BRAIN, V129, P2426, DOI 10.1093/brain/awl173
   Waha A, 2005, NEOPLASIA, V7, P193, DOI 10.1593/neo.04490
   WANG J, 2007, ROLE CXCR7 RDC1 CHEM
   Wendt MK, 2006, ONCOGENE, V25, P4986, DOI 10.1038/sj.onc.1209505
   Zagzag D, 2005, CANCER RES, V65, P6178, DOI 10.1158/0008-5472.CAN-04-4406
NR 36
TC 17
Z9 19
U1 0
U2 1
PU WILEY-BLACKWELL
PI MALDEN
PA COMMERCE PLACE, 350 MAIN ST, MALDEN 02148, MA USA
SN 0360-4012
J9 J NEUROSCI RES
JI J. Neurosci. Res.
PD OCT
PY 2008
VL 86
IS 13
BP 3002
EP 3010
DI 10.1002/jnr.21746
PG 9
WC Neurosciences
WE Science Citation Index Expanded (SCI-EXPANDED)
SC Neurosciences & Neurology
GA 356PU
UT WOS:000259790900021
PM 18512766
DA 2024-03-10
ER

PT J
AU Dullea, A
   Marignol, L
AF Dullea, A.
   Marignol, L.
TI MGMT testing allows for personalised therapy in the temozolomide era
SO TUMOR BIOLOGY
LA English
DT Review
DE Glioma; Temozolomide; MGMT
ID PROMOTER METHYLATION STATUS; O-6-METHYLGUANINE DNA-METHYLTRANSFERASE;
   NEWLY-DIAGNOSED GLIOBLASTOMA; POLYMERASE-CHAIN-REACTION; PROGNOSTIC
   VALUE; GENE PROMOTER; PROTEIN EXPRESSION; IMMUNOHISTOCHEMICAL
   EXPRESSION; NONRESECTABLE GLIOBLASTOMA; STANDARD TREATMENT
AB Adjuvant temozolomide (TMZ)-based chemoradiation is the standard of care for most glioblastoma patients (GBMs); however, a large proportion of these patients do not respond to TMZ. Silencing of the O-6-methylguanine-DNA methyltransferase (MGMT) promoter is thought to induce chemosensitivity, and testing for methylation may allow for patient stratification; however, this has yet to become routine clinical practice despite an abundance of literature on the subject. The databases PubMed, Embase, The Cochrane Library, Science Direct and Medline were searched for relevant articles published between 1999 and 2015. Articles utilising MGMT testing in glioblastomas, and treatment of glioblastomas with temozolomide were assessed. Immunohistochemistry, methylation-specific PCR (MSP), reverse transcriptase PCR, pyrosequencing and bisulphite sequencing were the main testing methods identified. Nested-MSP techniques produced poor correlation with survival, whilst bisulphite sequencing showed no evident benefit over MSP. Testing is limited by sample quality and contamination; however, efforts are made to minimise this. Strong evidence for MGMT-based personalised therapy was presented in the elderly but remains controversial in the entire GBM population. MGMT testing presents many obstacles yet to be overcome, and these warrant attention prior to the routine implementation of MGMT testing to aid decision making in GBMs. However, there is evidence to support its use, particularly in the elderly.
C1 [Dullea, A.; Marignol, L.] Univ Dublin Trinity Coll, Appl Radiat Therapy Trinity, Dublin 2, Ireland.
   [Dullea, A.; Marignol, L.] Trinity Ctr Hlth Sci, Discipline Radiat Therapy, Jamess St, Dublin 8, Ireland.
C3 Trinity College Dublin
RP Marignol, L (通讯作者)，Univ Dublin Trinity Coll, Appl Radiat Therapy Trinity, Dublin 2, Ireland.; Marignol, L (通讯作者)，Trinity Ctr Hlth Sci, Discipline Radiat Therapy, Jamess St, Dublin 8, Ireland.
EM dulleaa@tcd.ie; marignl@tcd.ie
RI Marignol, Laure/AAE-1407-2020
OI Marignol, Laure/0000-0002-2680-6200; Dullea, Andrew/0000-0003-0089-983X
CR Araki Y, 2011, BRAIN TUMOR PATHOL, V28, P25, DOI 10.1007/s10014-010-0004-2
   Bady P, 2012, ACTA NEUROPATHOL, V124, P547, DOI 10.1007/s00401-012-1016-2
   Balañá C, 2011, CLIN TRANSL ONCOL, V13, P677, DOI 10.1007/s12094-011-0714-x
   Barault L, 2015, ANN ONCOL, V26, P1994, DOI 10.1093/annonc/mdv272
   Batchelor T, 2014, MANAGEMENT GLIOBLAST
   Bettegowda C, 2014, SCI TRANSL MED, V6, DOI 10.1126/scitranslmed.3007094
   Brandes AA, 2010, NEURO-ONCOLOGY, V12, P283, DOI 10.1093/neuonc/nop050
   Buttarelli FR, 2010, CHILD NERV SYST, V26, P1051, DOI 10.1007/s00381-010-1191-1
   Cankovic M, 2007, LAB INVEST, V87, P392, DOI 10.1038/labinvest.3700520
   Cankovic M, 2013, J MOL DIAGN, V15, P539, DOI 10.1016/j.jmoldx.2013.05.011
   Christians A, 2012, PLOS ONE, V7, DOI 10.1371/journal.pone.0033449
   Christmann M, 2010, INT J CANCER, V127, P2106, DOI 10.1002/ijc.25229
   Clarke JL, 2009, J CLIN ONCOL, V27, P3861, DOI 10.1200/JCO.2008.20.7944
   Cohen KJ, 2011, NEURO-ONCOLOGY, V13, P317, DOI 10.1093/neuonc/noq191
   Colman H, 2010, NEURO-ONCOLOGY, V12, P49, DOI 10.1093/neuonc/nop007
   Costa BM, 2010, ONCOL REP, V23, P1655, DOI 10.3892/or_00000808
   Darst Russell P, 2010, Curr Protoc Mol Biol, VChapter 7, DOI 10.1002/0471142727.mb0709s91
   Della Puppa A, 2012, J NEURO-ONCOL, V106, P33, DOI 10.1007/s11060-011-0639-9
   Donson AM, 2007, PEDIATR BLOOD CANCER, V48, P403, DOI 10.1002/pbc.20803
   Dunn J, 2009, BRIT J CANCER, V101, P124, DOI 10.1038/sj.bjc.6605127
   Eigenbrod S, 2014, ACTA NEUROCHIR, V156, P1427, DOI 10.1007/s00701-014-2073-1
   Ening G, 2015, CLIN NEUROL NEUROSUR, V134, P55, DOI 10.1016/j.clineuro.2015.01.006
   Eoli M, 2007, CLIN CANCER RES, V13, P2606, DOI 10.1158/1078-0432.CCR-06-2184
   Esteller M, 1999, CANCER RES, V59, P793
   Everhard S, 2009, NEURO-ONCOLOGY, V11, P348, DOI 10.1215/15228517-2009-001
   Felsberg J, 2011, INT J CANCER, V129, P659, DOI 10.1002/ijc.26083
   Felsberg J, 2009, CLIN CANCER RES, V15, P6683, DOI 10.1158/1078-0432.CCR-08-2801
   Fiano V, 2014, J NEURO-ONCOL, V117, P347, DOI 10.1007/s11060-014-1395-4
   Gilbert MR, 2011, J CLIN ONCOL, V29, DOI 10.1200/jco.2011.29.15_suppl.2006
   Grasbon-Frodl EM, 2007, INT J CANCER, V121, P2458, DOI 10.1002/ijc.23020
   Hamilton MG, 2011, J NEURO-ONCOL, V102, P255, DOI 10.1007/s11060-010-0307-5
   Hart MG, 2013, COCHRANE DB SYST REV, DOI 10.1002/14651858.CD007415.pub2
   Hattermann K, 2008, ANAL BIOCHEM, V377, P62, DOI 10.1016/j.ab.2008.03.014
   Havik AB, 2012, J TRANSL MED, V10, DOI 10.1186/1479-5876-10-36
   Hegi ME, 2004, CLIN CANCER RES, V10, P1871, DOI 10.1158/1078-0432.CCR-03-0384
   Hegi ME, 2005, NEW ENGL J MED, V352, P997, DOI 10.1056/NEJMoa043331
   Hsu CY, 2015, J NEURO-ONCOL, V122, P179, DOI 10.1007/s11060-014-1701-1
   Iaccarino C, 2015, CLIN NEUROL NEUROSUR, V132, P1, DOI 10.1016/j.clineuro.2015.01.029
   Juratli TA, 2012, J NEURO-ONCOL, V110, P325, DOI 10.1007/s11060-012-0977-2
   Karayan-Tapon L, 2010, J NEURO-ONCOL, V97, P311, DOI 10.1007/s11060-009-0031-1
   Karim Khaled Abdel, 2012, CHINESEGERMAN J CLIN, V11, P168, DOI DOI 10.1007/S10330-011-0928-Y
   Korshunov A, 2015, ACTA NEUROPATHOL, V129, P669, DOI 10.1007/s00401-015-1405-4
   Kreth S, 2011, PLOS ONE, V6, DOI 10.1371/journal.pone.0017156
   Laigle-Donadey F, 2010, J NEURO-ONCOL, V99, P89, DOI 10.1007/s11060-009-0110-3
   Lalezari S, 2013, NEURO-ONCOLOGY, V15, P370, DOI 10.1093/neuonc/nos308
   Lattanzio L, 2015, INT J BIOL MARKER, V30, pE208, DOI 10.5301/jbm.5000126
   Lavon I, 2010, NEURO-ONCOLOGY, V12, P173, DOI 10.1093/neuonc/nop041
   Malley DS, 2011, ACTA NEUROPATHOL, V121, P651, DOI 10.1007/s00401-011-0803-5
   Malmström A, 2012, LANCET ONCOL, V13, P916, DOI 10.1016/S1470-2045(12)70265-6
   Maxwell JA, 2006, MOL CANCER THER, V5, P2531, DOI 10.1158/1535-7163.MCT-06-0106
   Melguizo C, 2012, J TRANSL MED, V10, DOI 10.1186/1479-5876-10-250
   Mellai M, 2012, J NEURO-ONCOL, V107, P617, DOI 10.1007/s11060-011-0787-y
   Mellai Marta, 2009, Cancer Genomics & Proteomics, V6, P219
   Mikeska T, 2007, J MOL DIAGN, V9, P368, DOI 10.2353/jmoldx.2007.060167
   Minniti G, 2011, J NEURO-ONCOL, V102, P311, DOI 10.1007/s11060-010-0324-4
   Miyazaki M, 2014, NEUROPATHOLOGY, V34, P268, DOI 10.1111/neup.12091
   Molenaar RJ, 2014, NEURO-ONCOLOGY, V16, P1263, DOI 10.1093/neuonc/nou005
   Morandi L, 2010, BMC CANCER, V10, DOI 10.1186/1471-2407-10-48
   Nabors LB, 2015, NEURO-ONCOLOGY, V17, P708, DOI 10.1093/neuonc/nou356
   Nakagawa T, 2009, NEUROPATHOLOGY, V29, P379, DOI 10.1111/j.1440-1789.2008.00983.x
   Nakasu S, 2004, J NEURO-ONCOL, V70, P333, DOI 10.1007/s11060-004-9170-6
   Nehru GA, 2012, NEUROL INDIA, V60, P481, DOI 10.4103/0028-3886.103190
   Niewald M, 2011, RADIAT ONCOL, V6, DOI 10.1186/1748-717X-6-141
   Norden AD, 2013, NEURO-ONCOLOGY, V15, P930, DOI 10.1093/neuonc/not040
   Okita Y, 2012, BRAIN TUMOR PATHOL, V29, P192, DOI 10.1007/s10014-012-0084-2
   Parkinson JF, 2008, J NEURO-ONCOL, V87, P71, DOI 10.1007/s11060-007-9486-0
   Parrella P, 2009, J BIOMED BIOTECHNOL, DOI 10.1155/2009/531692
   Pérez-Larraya JG, 2011, J CLIN ONCOL, V29, P3050, DOI 10.1200/JCO.2011.34.8086
   Piccirilli M, 2006, TUMORI J, V92, P98, DOI 10.1177/030089160609200203
   Preusser M, 2008, BRAIN PATHOL, V18, P520, DOI 10.1111/j.1750-3639.2008.00153.x
   Preusser M, 2014, CLIN NEUROPATHOL, V33, P6, DOI 10.5414/NP300730
   Preusser M, 2009, HISTOL HISTOPATHOL, V24, P511, DOI 10.14670/HH-24.511
   Quillien V, 2014, J NEURO-ONCOL, V116, P487, DOI 10.1007/s11060-013-1332-y
   Quillien V, 2012, CANCER-AM CANCER SOC, V118, P4201, DOI 10.1002/cncr.27392
   Reifenberger G, 2011, CLIN NEUROPATHOL, V30, P260
   Reifenberger G, 2012, INT J CANCER, V131, P1342, DOI 10.1002/ijc.27385
   Salvati M, 2012, J NEUROSURG, V117, P204, DOI 10.3171/2012.4.JNS101702
   Sasai K, 2008, AM J SURG PATHOL, V32, P1220, DOI 10.1097/PAS.0b013e318164c3f0
   Schlosser S, 2010, PEDIATR BLOOD CANCER, V54, P228, DOI 10.1002/pbc.22323
   Sengupta S, 2012, CLIN DEV IMMUNOL, DOI 10.1155/2012/831090
   Shamsara J, 2009, CANCER INVEST, V27, P825, DOI 10.1080/07357900902783211
   Shaw RJ, 2006, NUCLEIC ACIDS RES, V34, DOI 10.1093/nar/gkl424
   Shen D, 2014, PLOS ONE, V9, DOI 10.1371/journal.pone.0107558
   Sijben AE, 2008, J NEURO-ONCOL, V89, P97, DOI 10.1007/s11060-008-9593-6
   Singh G, 2012, NEUROPATHOLOGY, V32, P534, DOI 10.1111/j.1440-1789.2012.01297.x
   Sonoda Y, 2010, INT J CLIN ONCOL, V15, P352, DOI 10.1007/s10147-010-0065-6
   Stupp R, 2005, NEW ENGL J MED, V352, P987, DOI 10.1056/NEJMoa043330
   Stupp R, 2014, LANCET ONCOL, V15, P1100, DOI 10.1016/S1470-2045(14)70379-1
   Takahashi Y, 2013, WORLD J SURG ONCOL, V11, DOI 10.1186/1477-7819-11-284
   Tang K, 2012, MED ONCOL, V29, P1292, DOI 10.1007/s12032-011-9901-4
   Thon N, 2011, J NEUROL NEUROSUR PS, V82, P441, DOI 10.1136/jnnp.2010.214593
   Tuononen K, 2012, GENE CHROMOSOME CANC, V51, P20, DOI 10.1002/gcc.20927
   Uno M, 2011, CLINICS, V66, P1747, DOI 10.1590/S1807-59322011001000013
   Vassella E, 2011, J NEURO-ONCOL, V104, P293, DOI 10.1007/s11060-010-0490-4
   Vlassenbroeck I, 2008, J MOL DIAGN, V10, P332, DOI 10.2353/jmoldx.2008.070169
   Watanabe R, 2011, BRAIN TUMOR PATHOL, V28, P127, DOI 10.1007/s10014-011-0022-8
   Weller M, 2015, CLIN CANCER RES, V21, P2057, DOI 10.1158/1078-0432.CCR-14-2737
   Wick W, 2012, LANCET ONCOL, V13, P707, DOI 10.1016/S1470-2045(12)70164-X
   Yachi K, 2008, INT J ONCOL, V33, P469, DOI 10.3892/ijo_00000029
   Zhang M, 2006, SEMIN RADIAT ONCOL, V16, P29, DOI 10.1016/j.semradonc.2005.08.004
NR 100
TC 24
Z9 26
U1 0
U2 10
PU SAGE PUBLICATIONS LTD
PI LONDON
PA 1 OLIVERS YARD, 55 CITY ROAD, LONDON EC1Y 1SP, ENGLAND
SN 1010-4283
EI 1423-0380
J9 TUMOR BIOL
JI Tumor Biol.
PD JAN
PY 2016
VL 37
IS 1
BP 87
EP 96
DI 10.1007/s13277-015-4240-2
PG 10
WC Oncology
WE Science Citation Index Expanded (SCI-EXPANDED)
SC Oncology
GA DK0BA
UT WOS:000374576200011
PM 26518768
DA 2024-03-10
ER

PT J
AU Killian, JK
   Kim, SY
   Miettinen, M
   Smith, C
   Merino, M
   Tsokos, M
   Quezado, M
   Smith, WI
   Jahromi, MS
   Xekouki, P
   Szarek, E
   Walker, RL
   Lasota, J
   Raffeld, M
   Klotzle, B
   Wang, ZF
   Jones, L
   Zhu, YL
   Wang, YH
   Waterfall, JJ
   O'Sullivan, MJ
   Bibikova, M
   Pacak, K
   Stratakis, C
   Janeway, KA
   Schiffman, JD
   Fan, JB
   Helman, L
   Meltzer, PS
AF Killian, J. Keith
   Kim, Su Young
   Miettinen, Markku
   Smith, Carly
   Merino, Maria
   Tsokos, Maria
   Quezado, Martha
   Smith, William I., Jr.
   Jahromi, Mona S.
   Xekouki, Paraskevi
   Szarek, Eva
   Walker, Robert L.
   Lasota, Jerzy
   Raffeld, Mark
   Klotzle, Brandy
   Wang, Zengfeng
   Jones, Laura
   Zhu, Yuelin
   Wang, Yonghong
   Waterfall, Joshua J.
   O'Sullivan, Maureen J.
   Bibikova, Marina
   Pacak, Karel
   Stratakis, Constantine
   Janeway, Katherine A.
   Schiffman, Joshua D.
   Fan, Jian-Bing
   Helman, Lee
   Meltzer, Paul S.
TI Succinate Dehydrogenase Mutation Underlies Global Epigenomic Divergence
   in Gastrointestinal Stromal Tumor
SO CANCER DISCOVERY
LA English
DT Article
ID OF-FUNCTION MUTATIONS; IDH2 MUTATIONS; KIT; INHIBITION; HISTONE; SDHA
AB Gastrointestinal stromal tumors (GIST) harbor driver mutations of signal transduction kinases such as KIT, or, alternatively, manifest loss-of-function defects in the mitochondrial succinate dehydrogenase (SDH) complex, a component of the Krebs cycle and electron transport chain. We have uncovered a striking divergence between the DNA methylation profiles of SDH-deficient GIST (n = 24) versus KIT tyrosine kinase pathway-mutated GIST (n = 39). Infinium 450K methylation array analysis of formalin-fixed paraffin-embedded tissues disclosed an order of magnitude greater genomic hypermethylation relative to SDH-deficient GIST versus the KIT-mutant group (84.9 K vs. 8.4 K targets). Epigenomic divergence was further found among SDH-mutant paraganglioma/pheochromocytoma (n = 29), a developmentally distinct SDH-deficient tumor system. Comparison of SDH-mutant GIST with isocitrate dehydrogenase-mutant glioma, another Krebs cycle-defective tumor type, revealed comparable measures of global hypo- and hypermethylation. These data expose a vital connection between succinate metabolism and genomic DNA methylation during tumorigenesis, and generally implicate the mitochondrial Krebs cycle in nuclear epigenomic maintenance.
   SIGNIFICANCE: This study shows that SDH deficiency underlies pervasive DNA hypermethylation in multiple tumor lineages, generally defining the Krebs cycle as mitochondrial custodian of the methylome. We propose that this phenomenon may result from a failure of maintenance CpG demethylation, secondary to inhibition of the TET 5-methylcytosine dioxgenase demethylation pathway, by inhibitory metabolites that accumulate in tumors with Krebs cycle dysfunction. (c) 2013 AACR.
C1 [Killian, J. Keith; Kim, Su Young; Miettinen, Markku; Smith, Carly; Merino, Maria; Tsokos, Maria; Quezado, Martha; Walker, Robert L.; Lasota, Jerzy; Raffeld, Mark; Wang, Zengfeng; Jones, Laura; Zhu, Yuelin; Wang, Yonghong; Waterfall, Joshua J.; Helman, Lee; Meltzer, Paul S.] NCI, Ctr Canc Res, Bethesda, MD 20892 USA.
   [Smith, William I., Jr.] Suburban Hosp, Bethesda, MD USA.
   [Xekouki, Paraskevi; Szarek, Eva; Pacak, Karel; Stratakis, Constantine] Eunice Kennedy Shriver NICHD, Bethesda, MD USA.
   [Jahromi, Mona S.; Schiffman, Joshua D.] Univ Utah, Salt Lake City, UT USA.
   [Klotzle, Brandy; Bibikova, Marina; Fan, Jian-Bing] Illumina Inc, San Diego, CA USA.
   [Janeway, Katherine A.] Dana Farber Canc Inst, Boston, MA 02115 USA.
   [O'Sullivan, Maureen J.] Our Ladys Childrens Hosp, Dublin, Ireland.
C3 National Institutes of Health (NIH) - USA; NIH National Cancer Institute
   (NCI); National Institutes of Health (NIH) - USA; NIH Eunice Kennedy
   Shriver National Institute of Child Health & Human Development (NICHD);
   Utah System of Higher Education; University of Utah; Illumina; Harvard
   University; Dana-Farber Cancer Institute; National Children's Research
   Centre (NCRC); Our Ladys Children Hospital Crumlin
RP Meltzer, PS (通讯作者)，NCI, Genet Branch, 37 Convent Dr MSC 4265, Bethesda, MD 20892 USA.
EM pmeltzer@mail.nih.gov
RI Stratakis, Constantine/AAP-4745-2020; Xekouki, Paraskevi/AAM-2485-2021
OI Stratakis, Constantine/0000-0002-4058-5520; Walker,
   Robert/0000-0001-8235-4686; Xekouki, Paraskevi/0000-0001-5205-747X;
   Waterfall, Joshua/0000-0002-3762-5050; Jones, Laura
   E./0000-0002-9304-2511; O'Sullivan, Maureen/0000-0001-5838-1609
FU Intramural Research Program of NIH; National Cancer Institute; Center
   for Cancer Research
FX This work was supported by grants from the Intramural Research Program
   of NIH, the National Cancer Institute, and the Center for Cancer
   Research.
CR Astolfi A, 2010, LAB INVEST, V90, P1285, DOI 10.1038/labinvest.2010.110
   Belinsky MG, 2009, GENE CHROMOSOME CANC, V48, P886, DOI 10.1002/gcc.20689
   Beroukhim R, 2010, NATURE, V463, P899, DOI 10.1038/nature08822
   Bibikova M, 2009, EPIGENOMICS-UK, V1, P177, DOI 10.2217/EPI.09.14
   Bibikova Marina, 2009, V507, P149, DOI 10.1007/978-1-59745-522-0_12
   Cervera AM, 2009, MOL CANCER, V8, DOI 10.1186/1476-4598-8-89
   Demetri George D, 2007, J Natl Compr Canc Netw, V5 Suppl 2, pS1
   Denko NC, 2008, NAT REV CANCER, V8, P705, DOI 10.1038/nrc2468
   Figueroa ME, 2010, CANCER CELL, V18, P553, DOI 10.1016/j.ccr.2010.11.015
   Frezza C, 2011, J MOL MED, V89, P213, DOI 10.1007/s00109-011-0728-4
   Gottlieb E, 2005, NAT REV CANCER, V5, P857, DOI 10.1038/nrc1737
   Hirota S, 1998, SCIENCE, V279, P577, DOI 10.1126/science.279.5350.577
   Janeway KA, 2011, P NATL ACAD SCI USA, V108, P314, DOI 10.1073/pnas.1009199108
   Killian JK, 2011, AM J PATHOL, V179, P55, DOI 10.1016/j.ajpath.2011.03.022
   Killian JK, 2009, CANCER RES, V69, P758, DOI 10.1158/0008-5472.CAN-08-2984
   Lian CG, 2012, CELL, V150, P1135, DOI 10.1016/j.cell.2012.07.033
   Miettinen M, 2006, ARCH PATHOL LAB MED, V130, P1466
   Miettinen M, 2013, AM J SURG PATHOL, V37, P234, DOI 10.1097/PAS.0b013e3182671178
   Min KW, 2010, ULTRASTRUCT PATHOL, V34, P174, DOI 10.3109/01913121003689075
   Noushmehr H, 2010, CANCER CELL, V17, P510, DOI 10.1016/j.ccr.2010.03.017
   Pansuriya TC, 2011, NAT GENET, V43, P1256, DOI 10.1038/ng.1004
   Pantaleo MA, 2011, J NATL CANCER I, V103, P983, DOI 10.1093/jnci/djr130
   Rosai J, 2003, INT J SURG PATHOL, V11, P177, DOI 10.1177/106689690301100304
   Rosai J, 2010, INT J SURG PATHOL, V18, p79S, DOI 10.1177/1066896910369928
   Selak MA, 2005, CANCER CELL, V7, P77, DOI 10.1016/j.ccr.2004.11.022
   Xiao MT, 2012, GENE DEV, V26, P1326, DOI 10.1101/gad.191056.112
NR 26
TC 249
Z9 274
U1 2
U2 51
PU AMER ASSOC CANCER RESEARCH
PI PHILADELPHIA
PA 615 CHESTNUT ST, 17TH FLOOR, PHILADELPHIA, PA 19106-4404 USA
SN 2159-8274
EI 2159-8290
J9 CANCER DISCOV
JI Cancer Discov.
PD JUN
PY 2013
VL 3
IS 6
BP 648
EP 657
DI 10.1158/2159-8290.CD-13-0092
PG 10
WC Oncology
WE Science Citation Index Expanded (SCI-EXPANDED)
SC Oncology
GA 180RV
UT WOS:000321614100022
PM 23550148
OA Green Accepted, Green Submitted
HC Y
HP N
DA 2024-03-10
ER

PT J
AU Kolla, V
   Zhuang, TG
   Higashi, M
   Naraparaju, K
   Brodeur, GM
AF Kolla, Venkatadri
   Zhuang, Tiangang
   Higashi, Mayumi
   Naraparaju, Koumudi
   Brodeur, Garrett M.
TI Role of <i>CHD5</i> in Human Cancers: 10 Years Later
SO CANCER RESEARCH
LA English
DT Review
ID REMODELING FACTOR CHD5; TUMOR-SUPPRESSOR CHD5; HUMAN NEUROBLASTOMAS;
   CHROMOSOME 1P; DOWN-REGULATION; GENE-REGULATION; POOR-PROGNOSIS;
   GASTRIC-CANCER; OVARIAN-CANCER; CELL-LINES
AB CHD5 was first identified because of its location on 1p36 in a region of frequent deletion in neuroblastomas. CHD5 (chromodomain-helicase-DNA-binding-5) is the fifth member of a family of chromatin remodeling proteins, and it probably functions by forming a nucleosome remodeling and deacetylation (NuRD) complex that regulates transcription of particular genes. CHD5 is preferentially expressed in the nervous system and testis. On the basis of its position, pattern of expression, and function in neuroblastoma cells and xenografts, CHD5 was identified as a tumor suppressor gene (TSG). Evidence soon emerged that CHD5 also functioned as a TSG in gliomas and a variety of other tumor types, including breast, colon, lung, ovary, and prostate cancers. Although one copy of CHD5 is deleted frequently, inactivating mutations of the remaining allele are rare. However, DNA methylation of the CHD5 promoter is found frequently, and this epigenetic mechanism leads to biallelic inactivation. Furthermore, low CHD5 expression is strongly associated with unfavorable clinical and biologic features as well as outcome in neuroblastomas and many other tumor types. Thus, based on its likely involvement as a TSG in neuroblastomas, gliomas, and many common adult tumors, CHD5 may play an important developmental role in many other tissues besides the nervous system and testis.
C1 [Kolla, Venkatadri; Zhuang, Tiangang; Higashi, Mayumi; Naraparaju, Koumudi; Brodeur, Garrett M.] Childrens Hosp Philadelphia, Dept Pediat, Div Oncol, Philadelphia, PA 19104 USA.
   [Brodeur, Garrett M.] Univ Penn, Philadelphia, PA 19104 USA.
C3 University of Pennsylvania; Pennsylvania Medicine; Childrens Hospital of
   Philadelphia; University of Pennsylvania
RP Brodeur, GM (通讯作者)，Childrens Hosp Philadelphia, CTRB Rm 3018,3501 Civ Ctr Blvd, Philadelphia, PA 19104 USA.
EM Brodeur@email.chop.edu
FU NIH [CA039771]; Alex's Lemonade Stand Foundation; Audrey E. Evans
   Endowed Chair
FX This work was supported in part by NIH grant CA039771, by Alex's
   Lemonade Stand Foundation, and the Audrey E. Evans Endowed Chair.
CR Allen HF, 2013, CELL MOL LIFE SCI, V70, P3513, DOI 10.1007/s00018-012-1256-2
   Attiyeh EF, 2005, NEW ENGL J MED, V353, P2243, DOI 10.1056/NEJMoa052399
   Bagchi A, 2007, CELL, V128, P459, DOI 10.1016/j.cell.2006.11.052
   BRODEUR GM, 1981, CANCER RES, V41, P4678
   BRODEUR GM, 1977, CANCER-AM CANCER SOC, V40, P2256, DOI 10.1002/1097-0142(197711)40:5<2256::AID-CNCR2820400536>3.0.CO;2-1
   Brodeur GM, 2003, NAT REV CANCER, V3, P203, DOI 10.1038/nrc1014
   Brodeur GM., 2011, PRINCIPLES PRACTICE, P886
   Brodeur GM, 2014, EXPERT OPIN THER TAR
   Cai CX, 2012, PLOS ONE, V7, DOI 10.1371/journal.pone.0029750
   Chen K, 2007, NAT REV GENET, V8, P93, DOI 10.1038/nrg1990
   Denslow SA, 2007, ONCOGENE, V26, P5433, DOI 10.1038/sj.onc.1210611
   Du XL, 2013, CLIN TRANSL ONCOL, V15, P198, DOI 10.1007/s12094-012-0903-2
   Egan CM, 2013, DEV CELL, V26, P223, DOI 10.1016/j.devcel.2013.07.008
   Fatemi M., 2013, CANCER
   FONG CT, 1989, P NATL ACAD SCI USA, V86, P3753, DOI 10.1073/pnas.86.10.3753
   Fujita T, 2008, JNCI-J NATL CANCER I, V100, P940, DOI 10.1093/jnci/djn176
   Garcia I, 2012, CLIN CANCER RES, V18, P2012, DOI 10.1158/1078-0432.CCR-11-2483
   Garcia I, 2010, MOL CANCER, V9, DOI 10.1186/1476-4598-9-277
   Gorringe KL, 2008, NEOPLASIA, V10, P1253, DOI 10.1593/neo.08718
   Hall JA, 2007, BIOCHEM CELL BIOL, V85, P463, DOI 10.1139/O07-063
   Hall W.A., 2013, Oncogene
   Henrich KO, 2012, CANCER RES, V72, P6079, DOI 10.1158/0008-5472.CAN-12-2230
   Koyama H, 2012, CLIN CANCER RES, V18, P1588, DOI 10.1158/1078-0432.CCR-11-2644
   Lai AY, 2011, NAT REV CANCER, V11, P588, DOI 10.1038/nrc3091
   Law ME, 2005, CANCER GENET CYTOGEN, V160, P1, DOI 10.1016/j.cancergencyto.2004.11.012
   Mallette FA, 2012, CELL REP, V2, P1233, DOI 10.1016/j.celrep.2012.09.033
   Marfella CGA, 2007, MUTAT RES-FUND MOL M, V618, P30, DOI 10.1016/j.mrfmmm.2006.07.012
   MARIS JM, 1995, CANCER RES, V55, P4664
   Mokarram P, 2009, PLOS ONE, V4, DOI 10.1371/journal.pone.0007012
   Mulero-Navarro S, 2008, EPIGENETICS-US, V3, P210, DOI 10.4161/epi.3.4.6610
   Murawska M, 2011, TRANSCR-AUSTIN, V2, P244, DOI 10.4161/trns.2.6.17840
   Okawa ER, 2008, ONCOGENE, V27, P803, DOI 10.1038/sj.onc.1210675
   Oliver SS, 2012, BIOCHEMISTRY-US, V51, P6534, DOI 10.1021/bi3006972
   Paul S, 2013, CELL REP, V3, P92, DOI 10.1016/j.celrep.2012.12.009
   Potts RC, 2011, PLOS ONE, V6, DOI 10.1371/journal.pone.0024515
   Qu YP, 2013, CLIN CHIM ACTA, V424, P53, DOI 10.1016/j.cca.2013.05.002
[truncated: 3,802,353 more chars]
