# Supplementary material for: Two decades of progress in glioma methylation research: the rise of temozolomide resistance and immunotherapy insights
Source: Front Neurosci. 2024 Sep 2;18:1440756. doi: 10.3389/fnins.2024.1440756 (PMC11402815; doi:10.3389/fnins.2024.1440756)
Supplement: Supplementary file 1 [file Data_Sheet_1.ZIP › download_3501-3754.txt]

FN Clarivate Analytics Web of Science
VR 1.0
PT J
AU Ortiz, R
   Perazzoli, G
   Cabeza, L
   Jiménez-Luna, C
   Luque, R
   Prados, J
   Melguizo, C
AF Ortiz, Raul
   Perazzoli, Gloria
   Cabeza, Laura
   Jimenez-Luna, Cristina
   Luque, Raquel
   Prados, Jose
   Melguizo, Consolacion
TI Temozolomide: An Updated Overview of Resistance Mechanisms,
   Nanotechnology Advances and Clinical Applications
SO CURRENT NEUROPHARMACOLOGY
LA English
DT Review
DE Alkylating agents; drug resistance; chemotherapy; nanoparticles; cancer;
   clinical trials
ID CANCER STEM-CELLS; DNA MISMATCH REPAIR; PHASE-II TRIAL; MGMT PROMOTER
   METHYLATION; BLOOD-BRAIN-BARRIER; POLY(ADP-RIBOSE) POLYMERASE-1
   INHIBITOR; NANOSTRUCTURED LIPID CARRIERS; LOADED PLGA NANOPARTICLES;
   ACUTE MYELOID-LEUKEMIA; O-6-METHYLGUANINE-DNA METHYLTRANSFERASE
AB Temozolomide (TMZ), an oral alkylating prodrug which delivers a methyl group to purine bases of DNA (O6-guanine; N7-guanine and N3-adenine), is frequently used together with radiotherapy as part of the first-line treatment of high-grade gliomas. The main advantages are its high oral bioavailability (almost 100% although the concentration found in the cerebrospinal fluid was approximately 20% of the plasma concentration of TMZ), its lipophilic properties, and small size that confer the ability to cross the blood-brain barrier. Furthermore, this agent has demonstrated activity not only in brain tumors but also in a variety of solid tumors. However, conventional therapy using surgery, radiation, and TMZ in glioblastoma results in a median patient survival of 14.6 months. Treatment failure has been associated with tumor drug resistance. This phenomenon has been linked to the expression of O6-methylguanine-DNA methyltransferase, but the mismatch repair system and the presence of cancer stem-like cells in tumors have also been related to TMZ resistance. The understanding of these mechanisms is essential for the development of new therapeutic strategies in the clinical use of TMZ, including the use of nanomaterial delivery systems and the association with other chemotherapy agents. The aim of this review is to summarize the resistance mechanisms of TMZ and the current advances to improve its clinical use.
C1 [Ortiz, Raul; Cabeza, Laura; Prados, Jose; Melguizo, Consolacion] Univ Granada, Biomed Res Ctr CIBM, Inst Biopathol & Regenerat Med IBIMER, Granada, Spain.
   [Ortiz, Raul; Cabeza, Laura; Prados, Jose; Melguizo, Consolacion] Inst Biosanitario Granada Ibs GRANADA, Granada, Spain.
   [Ortiz, Raul; Prados, Jose; Melguizo, Consolacion] Univ Granada, Dept Human Anat & Embryol, Granada, Spain.
   [Perazzoli, Gloria] Univ Almeria, Dept Med, Almeria, Spain.
   [Jimenez-Luna, Cristina] Univ Lausanne, Ludwig Inst Canc Res, Dept Oncol, CH-1066 Epalinges, Switzerland.
   [Luque, Raquel] Virgen de las Nieves Hosp, Med Oncol Serv, Granada, Spain.
C3 University of Granada; Instituto de Investigacion Biosanitaria IBS
   Granada; University of Granada; Universidad de Almeria; University of
   Lausanne; Ludwig Institute for Cancer Research; Hospital Universitario
   Virgen de las Nieves
RP Prados, J (通讯作者)，Univ Granada, Biomed Res Ctr CIBM, Inst Biopathol & Regenerat Med IBIMER, Granada, Spain.
EM jcprados@ugr.es
RI Jimenez Luna, Cristina/AAV-1878-2021; Prados, Jose/J-7116-2017; ORTIZ,
   RAUL/GOH-0599-2022; Melguizo Alonso, Consolacion/E-9842-2016; Ortiz
   Quesada, Raul/J-7256-2017
OI Melguizo Alonso, Consolacion/0000-0003-3990-806X; Ortiz Quesada,
   Raul/0000-0001-8409-5235
FU Junta de Andalucia (PAIDI group CTS107)
FX This study was supported by Junta de Andalucia (PAIDI group CTS107).
CR Abbott NJ, 2013, J INHERIT METAB DIS, V36, P437, DOI 10.1007/s10545-013-9608-0
   Abou-Antoun TJ, 2017, NEUROTHERAPEUTICS, V14, P372, DOI 10.1007/s13311-017-0524-0
   Aguilar-Quesada R, 2007, CURR MED CHEM, V14, P1179, DOI 10.2174/092986707780597998
   Akasaki Y, 2016, CANCER IMMUNOL IMMUN, V65, P1499, DOI 10.1007/s00262-016-1905-7
   Alvino E, 2006, INT J ONCOL, V29, P785
   Amatu A, 2016, ANN ONCOL, V27, P1062, DOI 10.1093/annonc/mdw071
   Ananta JS, 2016, NEUROL RES, V38, P51, DOI 10.1080/01616412.2015.1133025
   Ananta JS, 2015, MOL PHARMACEUT, V12, P4509, DOI 10.1021/acs.molpharmaceut.5b00694
   Angers-Loustau A, 2004, MOL CANCER RES, V2, P595
   Arcella A, 2018, ACS CHEM NEUROSCI, V9, P3166, DOI 10.1021/acschemneuro.8b00339
   Auffinger B, 2015, EXPERT REV NEUROTHER, V15, P741, DOI 10.1586/14737175.2015.1051968
   Bao SD, 2006, NATURE, V444, P756, DOI 10.1038/nature05236
   Baxter PA, 2020, NEURO-ONCOLOGY, V22, P875, DOI 10.1093/neuonc/noaa016
   Beier CP, 2009, BMC CANCER, V9, DOI 10.1186/1471-2407-9-308
   Beier D, 2007, CANCER RES, V67, P4010, DOI 10.1158/0008-5472.CAN-06-4180
   Blough MD, 2007, CANCER RES, V67, P580, DOI 10.1158/0008-5472.CAN-06-2782
   Boggs DH, 2014, CLIN LUNG CANCER, V15, P433, DOI 10.1016/j.cllc.2014.06.008
   Bouzinab K, 2020, ACS APPL MATER INTER, V12, P12609, DOI 10.1021/acsami.0c01514
   Bradshaw TD, 2008, BREAST CANCER RES TR, V110, P57, DOI 10.1007/s10549-007-9690-9
   Brandes AA, 2008, CRIT REV ONCOL HEMAT, V67, P139, DOI 10.1016/j.critrevonc.2008.02.005
   Brandwein JM, 2007, LEUKEMIA, V21, P821, DOI 10.1038/sj.leu.2404545
   Brandwein JM, 2014, BRIT J HAEMATOL, V167, P664, DOI 10.1111/bjh.13094
   Bryukhovetskiy A, 2014, CELL TRANSPLANT, V23, pS151, DOI 10.3727/096368914X684907
   Cahill DP, 2007, CLIN CANCER RES, V13, P2038, DOI 10.1158/1078-0432.CCR-06-2149
   Calabrese CR, 2004, J NATL CANCER I, V96, P56, DOI 10.1093/jnci/djh005
   Calegari MA, 2017, BRIT J CANCER, V116, P1279, DOI 10.1038/bjc.2017.109
   Campian JL, 2015, J NEURO-ONCOL, V124, P307, DOI 10.1007/s11060-015-1841-y
   Chen J, 2012, NATURE, V488, P522, DOI 10.1038/nature11287
   Chen TC, 2015, J BIOMED SCI, V22, DOI 10.1186/s12929-015-0175-6
   Chen XY, 2018, NAT COMMUN, V9, DOI 10.1038/s41467-018-05373-4
   Cheng CL, 2005, MOL CANCER THER, V4, P1364, DOI 10.1158/1535-7163.MCT-05-0128
   Chin L, 2008, NATURE, V455, P1061, DOI 10.1038/nature07385
   Chinot OL, 2014, NEW ENGL J MED, V370, P709, DOI 10.1056/NEJMoa1308345
   Chu LX, 2018, DRUG DELIV, V25, P1634, DOI 10.1080/10717544.2018.1494226
   Claringbold PG, 2016, NEUROENDOCRINOLOGY, V103, P432, DOI 10.1159/000434723
   Claringbold PG, 2012, CANCER BIOTHER RADIO, V27, P561, DOI 10.1089/cbr.2012.1276
   Cousin D, 2016, MEDCHEMCOMM, V7, P2332, DOI 10.1039/c6md00384b
   Curtin NJ, 2004, CLIN CANCER RES, V10, P881, DOI 10.1158/1078-0432.CCR-1144-3
   Dagistan Y, 2012, ACTA CIR BRAS, V27, P383, DOI 10.1590/S0102-86502012000600005
   Dahlrot RH, 2018, NEUROPATH APPL NEURO, V44, P172, DOI 10.1111/nan.12415
   Dahlrot RH, 2019, J NEUROPATH EXP NEUR, V78, P633, DOI 10.1093/jnen/nlz032
   Dantzer F, 2006, METHOD ENZYMOL, V409, P493, DOI 10.1016/S0076-6879(05)09029-4
   DENNY BJ, 1994, BIOCHEMISTRY-US, V33, P9045, DOI 10.1021/bi00197a003
   Donawho CK, 2007, CLIN CANCER RES, V13, P2728, DOI 10.1158/1078-0432.CCR-06-3039
   Du JY, 2009, NAT BIOTECHNOL, V27, P77, DOI 10.1038/nbt.1513
   Durán N, 2015, J NANOBIOTECHNOL, V13, DOI 10.1186/s12951-015-0114-4
   Eom KY, 2016, CANCER RES TREAT, V48, P687, DOI 10.4143/crt.2014.320
   Esteller M, 1999, CANCER RES, V59, P793
   Esteller M, 2000, NEW ENGL J MED, V343, P1350, DOI 10.1056/NEJM200011093431901
   Fang C, 2015, ACS APPL MATER INTER, V7, P6674, DOI 10.1021/am5092165
   Felsberg J, 2011, INT J CANCER, V129, P659, DOI 10.1002/ijc.26083
   Fu D, 2012, NAT REV CANCER, V12, P104, DOI 10.1038/nrc3185
   Gabrielson A, 2015, CANCER CHEMOTH PHARM, V76, P1073, DOI 10.1007/s00280-015-2852-2
   Gainer JL, 2017, J NEUROSURG, V126, P460, DOI 10.3171/2016.3.JNS152693
   Galli R, 2004, CANCER RES, V64, P7011, DOI 10.1158/0008-5472.CAN-04-1364
   Geffen DB, 2002, ISR MED ASSOC J, V4, P1124
   Gilbert MR, 2014, NEW ENGL J MED, V370, P699, DOI 10.1056/NEJMoa1308573
   Gojo I, 2017, CLIN CANCER RES, V23, P697, DOI 10.1158/1078-0432.CCR-16-0984
   Graham K, 2018, INT J NANOMED, V13, P6049, DOI 10.2147/IJN.S140462
   Greenspoon JN, 2017, CURR ONCOL, V24, pE146, DOI 10.3747/co.24.3420
   Guida M, 2018, BMC CANCER, V18, DOI 10.1186/s12885-018-4479-2
   Gupta SK, 2016, JNCI-J NATL CANCER I, V108, DOI 10.1093/jnci/djv369
   Han HS, 2018, ANN ONCOL, V29, P154, DOI 10.1093/annonc/mdx505
   Happold C, 2012, J NEUROCHEM, V122, P444, DOI 10.1111/j.1471-4159.2012.07781.x
   Hartz AMS, 2011, CURR PHARM BIOTECHNO, V12, P656
   Hassel JC, 2010, BRIT J CANCER, V103, P820, DOI 10.1038/sj.bjc.6605796
   He QW, 2017, ANTICANCER RES, V37, P4711, DOI 10.21873/anticanres.11877
   Hegi ME, 2004, CLIN CANCER RES, V10, P1871, DOI 10.1158/1078-0432.CCR-03-0384
   Hegi ME, 2005, NEW ENGL J MED, V352, P997, DOI 10.1056/NEJMoa043331
   Hegi ME, 2008, J CLIN ONCOL, V26, P4189, DOI 10.1200/JCO.2007.11.5964
   Higuchi F, 2018, MOL CANCER THER, V17, P2551, DOI 10.1158/1535-7163.MCT-18-0177
   Hochhauser D, 2013, MOL CANCER THER, V12, P809, DOI 10.1158/1535-7163.MCT-12-0710
   Huse JT, 2010, NAT REV CANCER, V10, P319, DOI 10.1038/nrc2818
   Hussain M, 2014, INVEST NEW DRUG, V32, P904, DOI 10.1007/s10637-014-0099-0
   Huveldt D, 2013, PLOS ONE, V8, DOI 10.1371/journal.pone.0056505
   Illum L, 2004, J PHARM PHARMACOL, V56, P3, DOI 10.1211/0022357022539
   Iyama T, 2013, DNA REPAIR, V12, P620, DOI 10.1016/j.dnarep.2013.04.015
   Jackson M, 2015, CARCINOGENESIS, V36, P177, DOI 10.1093/carcin/bgu243
   Jacob S, 2002, BIOCHIMIE, V84, P27, DOI 10.1016/S0300-9084(01)01362-1
   Jain A, 2013, J NANOPART RES, V15, DOI 10.1007/s11051-013-1518-4
   Jain A, 2011, J MICROENCAPSUL, V28, P21, DOI 10.3109/02652048.2010.522257
   Jeong JH, 2016, INT J RADIAT ONCOL, V96, P289, DOI 10.1016/j.ijrobp.2016.05.009
   Jeppesen DK, 2011, PROG NEUROBIOL, V94, P166, DOI 10.1016/j.pneurobio.2011.04.013
   Johannessen TCA, 2008, CANCER TREAT REV, V34, P558, DOI 10.1016/j.ctrv.2008.03.125
   Kania G, 2005, STEM CELLS, V23, P791, DOI 10.1634/stemcells.2004-0232
   Karachi A, 2018, NEURO-ONCOLOGY, V20, P1566, DOI 10.1093/neuonc/noy072
   Karsy M, 2015, NEUROSURG FOCUS, V38, DOI 10.3171/2015.1.FOCUS14755
   Khan A, 2018, INT J BIOL MACROMOL, V116, P1260, DOI 10.1016/j.ijbiomac.2018.05.079
   Khan BA, 2017, RESPIR MED CASE REP, V22, P179, DOI 10.1016/j.rmcr.2017.08.012
   Kim SS, 2015, BIOCHEM BIOPH RES CO, V468, P485, DOI 10.1016/j.bbrc.2015.06.137
   Kim SS, 2015, CANCER LETT, V369, P250, DOI 10.1016/j.canlet.2015.08.022
   Kim SS, 2015, NANOMED-NANOTECHNOL, V11, P301, DOI 10.1016/j.nano.2014.09.005
   Kim SS, 2014, ACS NANO, V8, P5494, DOI 10.1021/nn5014484
   Kinsella TJ, 2009, CLIN CANCER RES, V15, P1853, DOI 10.1158/1078-0432.CCR-08-1307
   Kitange GJ, 2009, NEURO-ONCOLOGY, V11, P281, DOI 10.1215/15228517-2008-090
   Kong DS, 2010, NEURO-ONCOLOGY, V12, P289, DOI 10.1093/neuonc/nop030
   Kreso A, 2014, CELL STEM CELL, V14, P275, DOI 10.1016/j.stem.2014.02.006
   Kreth S, 2011, PLOS ONE, V6, DOI 10.1371/journal.pone.0017156
   Kushwaha D, 2014, ONCOTARGET, V5, P4026, DOI 10.18632/oncotarget.1974
   Lam FC, 2018, NAT COMMUN, V9, DOI 10.1038/s41467-018-04315-4
   Lenz G, 2004, ANN HEMATOL, V83, P628, DOI 10.1007/s00277-004-0925-0
   Li RH, 2015, JCPSP-J COLL PHYSICI, V25, P680, DOI 09.2015/JCPSP.680688
   Li YM, 2018, J NEURO-ONCOL, V138, P499, DOI 10.1007/s11060-018-2835-3
   Lin AJ, 2018, J NEURO-ONCOL, V136, P403, DOI 10.1007/s11060-017-2668-5
   Liu HL, 2014, PLOS ONE, V9, DOI 10.1371/journal.pone.0114311
   Liu LL, 2006, CLIN CANCER RES, V12, P328, DOI 10.1158/1078-0432.CCR-05-2543
   Llaguno SA, 2009, CANCER CELL, V15, P45, DOI 10.1016/j.ccr.2008.12.006
   Louis DN, 2016, ACTA NEUROPATHOL, V131, P803, DOI 10.1007/s00401-016-1545-1
   Lyons SA, 2002, GLIA, V39, P162, DOI 10.1002/glia.10083
   Malhotra Meenakshi, 2018, Oncotarget, V9, P21478, DOI 10.18632/oncotarget.25135
   Marchesia F, 2007, PHARMACOL RES, V56, P275, DOI 10.1016/j.phrs.2007.08.003
   Martínez-Garcia M, 2018, CLIN TRANSL ONCOL, V20, P22, DOI 10.1007/s12094-017-1763-6
   Marton E, 2020, J NEUROL SCI, V408, DOI 10.1016/j.jns.2019.116518
   Maxwell JA, 2008, CLIN CANCER RES, V14, P4859, DOI 10.1158/1078-0432.CCR-07-4807
   McFaline-Figueroa JL, 2015, CANCER RES, V75, P3127, DOI 10.1158/0008-5472.CAN-14-3616
   Medeiros BC, 2012, AM J HEMATOL, V87, P45, DOI 10.1002/ajh.22191
   Messaoudi K, 2015, DRUG DISCOV TODAY, V20, P899, DOI 10.1016/j.drudis.2015.02.011
   Middleton MR, 2015, ANN ONCOL, V26, P2173, DOI 10.1093/annonc/mdv308
   Mieskolainen M, 2017, MOL CHARACTERISTICS
   Miknyoczki SJ, 2003, MOL CANCER THER, V2, P371
   Miller DS, 2015, ADV CANCER RES, V125, P43, DOI 10.1016/bs.acr.2014.10.002
   Minaei SE, 2019, MAT SCI ENG C-MATER, V101, P575, DOI 10.1016/j.msec.2019.04.007
   Minaei SE, 2019, INT J BIOCHEM CELL B, V108, P72, DOI 10.1016/j.biocel.2019.01.010
   Mutter N, 2006, EXPERT REV ANTICANC, V6, P1187, DOI 10.1586/14737140.6.8.1187
   Ortiz R, 2019, FUTURE MED CHEM, V11, P2461, DOI 10.4155/fmc-2018-0521
   Ostermann S, 2004, CLIN CANCER RES, V10, P3728, DOI 10.1158/1078-0432.CCR-03-0807
   Owen S, 2014, FRONT ONCOL, V4, DOI 10.3389/fonc.2014.00248
   Pardal R, 2003, NAT REV CANCER, V3, P895, DOI 10.1038/nrc1232
   Parker NR, 2015, FRONT ONCOL, V5, DOI 10.3389/fonc.2015.00055
   Patel M, 2003, J NEURO-ONCOL, V61, P203, DOI 10.1023/A:1022592913323
   Patil R, 2010, PHARM RES-DORDR, V27, P2317, DOI 10.1007/s11095-010-0091-0
   Pawlowska E, 2018, INT J MOL SCI, V19, DOI 10.3390/ijms19030889
   Perazzoli G, 2015, PLOS ONE, V10, DOI 10.1371/journal.pone.0140131
   Pietanza MC, 2018, J CLIN ONCOL, V36, P2386, DOI 10.1200/JCO.2018.77.7672
   Pietanza MC, 2012, CLIN CANCER RES, V18, P1138, DOI 10.1158/1078-0432.CCR-11-2059
   Pietrantonio F, 2014, ANN ONCOL, V25, P404, DOI 10.1093/annonc/mdt547
   Pietrantonio F, 2016, TARGET ONCOL, V11, P337, DOI 10.1007/s11523-015-0397-2
   Pishvaian MJ, 2018, CANCER-AM CANCER SOC, V124, P2337, DOI 10.1002/cncr.31309
   Plaks V, 2015, CELL STEM CELL, V16, P225, DOI 10.1016/j.stem.2015.02.015
   Qin Y, 2010, J DRUG TARGET, V18, P536, DOI 10.3109/10611861003587235
   Radke J, 2019, ACTA NEUROPATHOL COM, V7, DOI 10.1186/s40478-019-0745-z
   Rai R, 2016, BIOORG MED CHEM LETT, V26, P5103, DOI 10.1016/j.bmcl.2016.08.064
   Ramalho MJ, 2018, INT J PHARMACEUT, V545, P84, DOI 10.1016/j.ijpharm.2018.04.062
   Ramalho MJ, 2019, EUR J PHARM BIOPHARM, V136, P156, DOI 10.1016/j.ejpb.2019.01.015
   Ranson M, 2007, J CLIN ONCOL, V25, P2540, DOI 10.1200/JCO.2007.10.8217
   Ratnam K, 2007, CLIN CANCER RES, V13, P1383, DOI 10.1158/1078-0432.CCR-06-2260
   Reuland SN, 2011, PLOS ONE, V6, DOI 10.1371/journal.pone.0024294
   Roos WP, 2009, DNA REPAIR, V8, P72, DOI 10.1016/j.dnarep.2008.09.003
   Roy SK, 1995, DRUG METAB DISPOS, V23, P1394
   Schaff LR, 2020, J NEURO-ONCOL, V146, P163, DOI 10.1007/s11060-019-03358-x
   Shackleton M, 2009, CELL, V138, P822, DOI 10.1016/j.cell.2009.08.017
   Shchors K, 2013, P NATL ACAD SCI USA, V110, pE1480, DOI 10.1073/pnas.1219142110
   Shi JJ, 2017, NAT REV CANCER, V17, P20, DOI 10.1038/nrc.2016.108
   Shinsato Y, 2013, ONCOTARGET, V4, P2261, DOI 10.18632/oncotarget.1302
   Singh SK, 2004, NATURE, V432, P396, DOI 10.1038/nature03128
   Slaby O, 2010, NEOPLASMA, V57, P264, DOI 10.4149/neo_2010_03_264
   Song SX, 2016, DRUG DELIV, V23, P1404, DOI 10.3109/10717544.2015.1064186
   Sperduto PW, 2013, INT J RADIAT ONCOL, V85, P1312, DOI 10.1016/j.ijrobp.2012.11.042
   Spiegl-Kreinecker S, 2010, NEURO-ONCOLOGY, V12, P28, DOI 10.1093/neuonc/nop003
   Srivenugopal KS, 2001, CLIN CANCER RES, V7, P1398
   Stark AM, 2010, NEUROL RES, V32, P816, DOI 10.1179/016164110X12645013515052
   Stéphanou A, 2019, PHARMACOL RES PERSPE, V7, DOI 10.1002/prp2.454
   Stephen ZR, 2014, ACS NANO, V8, P10383, DOI 10.1021/nn503735w
   Struve N, 2020, ONCOGENE, V39, P3041, DOI 10.1038/s41388-020-1208-5
   Stupp R, 2005, NEW ENGL J MED, V352, P987, DOI 10.1056/NEJMoa043330
   Stupp R, 2015, JAMA-J AM MED ASSOC, V314, P2535, DOI 10.1001/jama.2015.16669
   Stupp R, 2009, LANCET ONCOL, V10, P459, DOI 10.1016/S1470-2045(09)70025-7
   Su BX, 2018, SMALL, V14, DOI 10.1002/smll.201702331
   Su YB, 2004, J CLIN ONCOL, V22, P610, DOI 10.1200/JCO.2004.07.060
   Sun T, 2017, ONCOTARGET, V8, P74451, DOI 10.18632/oncotarget.20165
   Tang DG, 2012, CELL RES, V22, P457, DOI 10.1038/cr.2012.13
   Tatar Z, 2013, CANCER TREAT REV, V39, P125, DOI 10.1016/j.ctrv.2012.06.002
   Taylor JW, 2015, CURR NEUROL NEUROSCI, V15, DOI 10.1007/s11910-014-0507-z
   TENTORI L, 1995, LEUKEMIA, V9, P1888
   Tentori L, 2009, CURR MED CHEM, V16, P245, DOI 10.2174/092986709787002718
   Thomas A, 2017, CANCER RES, V77, P823, DOI 10.1158/0008-5472.CAN-16-2983
   Thon N, 2013, ONCOTARGETS THER, V6, P1363, DOI 10.2147/OTT.S50208
   Tian XH, 2011, INT J NANOMED, V6, P445, DOI 10.2147/IJN.S16570
   Tomaszowski KH, 2017, SCI REP-UK, V7, DOI 10.1038/s41598-017-14129-x
   Tong R, 2016, ANNU REV PHARMACOL, V56, P41, DOI 10.1146/annurev-pharmtox-010715-103456
   Twelves C, 2017, J CLIN ONCOL, V35, DOI 10.1200/JCO.2017.35.15_suppl.2046
   Ujifuku K, 2010, CANCER LETT, V296, P241, DOI 10.1016/j.canlet.2010.04.013
   van Tellingen O, 2015, DRUG RESIST UPDATE, V19, P1, DOI 10.1016/j.drup.2015.02.002
   Vescovi AL, 2006, NAT REV CANCER, V6, P425, DOI 10.1038/nrc1889
   Visvader JE, 2012, CELL STEM CELL, V10, P717, DOI 10.1016/j.stem.2012.05.007
   Vlachostergios PJ, 2013, NEUROL RES, V35, P879, DOI 10.1179/1743132813Y.0000000191
   Wagner S, 2012, PLOS ONE, V7, DOI 10.1371/journal.pone.0032568
   Weller M, 2014, LANCET ONCOL, V15, pE395, DOI 10.1016/S1470-2045(14)70011-7
   Weller M, 2010, NAT REV NEUROL, V6, P39, DOI 10.1038/nrneurol.2009.197
   Weller M, 2009, J CLIN ONCOL, V27, P5743, DOI 10.1200/JCO.2009.23.0805
   Wen PY, 2016, NAT REV NEUROL, V12, P69, DOI 10.1038/nrneurol.2015.242
   Westphal M, 2015, NAT REV NEUROL, V11, P556, DOI 10.1038/nrneurol.2015.171
   Wick W, 2004, NEUROLOGY, V62, P2113, DOI 10.1212/01.WNL.0000127617.89363.84
   Wick W, 2008, NEURO-ONCOLOGY, V10, P1019, DOI 10.1215/15228517-2008-058
   Wood RD, 2001, SCIENCE, V291, P1284, DOI 10.1126/science.1056154
   Xie YY, 2018, NANOMEDICINE-UK, V13, P887, DOI 10.2217/nnm-2017-0395
   Xu J, 2018, EXP THER MED, V15, P4798, DOI 10.3892/etm.2018.6007
   Yan YL, 2016, J EXP CLIN CANC RES, V35, DOI 10.1186/s13046-016-0303-5
   Yang ZK, 2019, FRONT ONCOL, V9, DOI 10.3389/fonc.2019.00485
   Yip S, 2009, CLIN CANCER RES, V15, P4622, DOI 10.1158/1078-0432.CCR-08-3012
   Yoo B, 2014, MOL IMAGING BIOL, V16, P680, DOI 10.1007/s11307-014-0734-3
   Yoshida GJ, 2016, CANCER SCI, V107, P5, DOI 10.1111/cas.12817
   Yoshimoto K, 2012, FRONT ONCOL, V2, DOI 10.3389/fonc.2012.00186
   Yung A., 1999, P AM SOC CLIN ONCOL, V18, P139
   Yung WKA, 1999, J CLIN ONCOL, V17, P2762, DOI 10.1200/JCO.1999.17.9.2762
   Zhang JC, 2018, INT J NANOMED, V13, P3039, DOI 10.2147/IJN.S161163
   Zhang JH, 2015, ONCOLOGY-BASEL, V88, P28, DOI 10.1159/000366131
   Zhang Jihong, 2012, Curr Mol Pharmacol, V5, P102
   Zhang P, 2019, BIOCHEM BIOPH RES CO, V509, P549, DOI 10.1016/j.bbrc.2018.12.158
   Zong ZK, 2019, DRUG DELIV, V26, P34, DOI 10.1080/10717544.2018.1534897
NR 210
TC 40
Z9 41
U1 4
U2 42
PU BENTHAM SCIENCE PUBL LTD
PI SHARJAH
PA EXECUTIVE STE Y-2, PO BOX 7917, SAIF ZONE, 1200 BR SHARJAH, U ARAB
   EMIRATES
SN 1570-159X
EI 1875-6190
J9 CURR NEUROPHARMACOL
JI Curr. Neuropharmacol.
PY 2021
VL 19
IS 4
BP 513
EP 537
DI 10.2174/1570159X18666200626204005
PG 25
WC Neurosciences; Pharmacology & Pharmacy
WE Science Citation Index Expanded (SCI-EXPANDED)
SC Neurosciences & Neurology; Pharmacology & Pharmacy
GA RQ1XV
UT WOS:000642214000006
PM 32589560
OA Green Published
DA 2024-03-10
ER

PT J
AU Rom, M
   Schott, R
   Pencreac'h, E
   Cébula, H
   Cox, D
   Bender, L
   Antoni, D
   Lhermitte, B
   Noel, G
AF Rom, M.
   Schott, R.
   Pencreac'h, E.
   Cebula, H.
   Cox, D.
   Bender, L.
   Antoni, D.
   Lhermitte, B.
   Noel, G.
TI Impact of NGS results on patient outcome with a multiform glioblastoma
SO CANCER RADIOTHERAPIE
LA English
DT Article; Early Access
DE NGS; MGMT; p53; glioblastoma; overall survival; progression-free
   survival
ID NEXT-GENERATION; TUMOR-CELLS; IDH1; MUTATIONS; HETEROGENEITY;
   TEMOZOLOMIDE; MAJORITY; GLIOMAS
AB Purpose. - Although some genetic alterations in glioblastoma (GBM) have been characterized, the pro-gnostic value of these gene mutations is not yet established in patients treated with standard therapy.Patients and method. - 40 patients with newly diagnosed GBM, treated between July 2017 and December 2019, and who had genomic analysis were analyzed. Next-generation sequencing techniques (NGS) were used with a panel of 26 genes. Patients were grouped according to MGMT status, the presence or absence of at least one mutated gene on the panel, and p53 expression by immunohistochemistry.Results. - the median follow-up was 11.5 months (1.0-37). For all patients, the median duration of progression-free survival was 8 months (95% CI, 5.3-10.7) and the median overall survival (OS) was 17 months (95% CI, 7.5-26.5). Progression-free and overall survival were significantly different according to MGMT status but not according to NGS and p53 status. Three groups of patients according to different combined status could be distinguished due to significant differences in overall survival.Conclusion. - we have shown that the presence of MGMT promoter methylation is a good prognostic factor. By grouping the patients according to their MGMT, NGS and p53 status, three groups of patients could be separated according to their overall survival. However, these results must be confirmed on a larger number of patients. (c) 2022 Societe franc , aise de radiotherapie oncologique (SFRO). Published by Elsevier Masson SAS. All rights reserved.
C1 [Rom, M.; Antoni, D.; Noel, G.] Inst Canc Strasbourg Europe, ICANS Serv Radiotherapie, 17 Rue Albert Calmette, F-67033 Strasbourg, France.
   [Rom, M.] Hop Calmette, Serv Radiotherapie, 3 Monivong Bvld, Khan Daun Penh, Phnom Penh, Cambodia.
   [Schott, R.; Bender, L.] Inst Canc Strasbourg Europe, ICANS Serv Oncol Med, 17 Rue Albert Calmette, F-67033 Strasbourg, France.
   [Pencreac'h, E.] CHU Hautepierre, Serv Biol, 1 Rue Moliere, F-67200 Strasbourg, France.
   [Cebula, H.] CHU Hautepierre, Serv Neurochirurg, 1 Rue Moliere, F-67200 Strasbourg, France.
   [Cox, D.] Inserm U1113, IRFAC, 3 Ave Moliere, F-67000 Strasbourg, France.
   [Cox, D.] Inst Cancerol Strasbourg Europe ICANS, Dev Precis Med, Res, 17 Rue Albert Calmette, F-67200 Strasbourg, France.
   [Lhermitte, B.] CHU Hautepierre, Serv Anatomopathol, 1 Rue Moliere, F-67200 Strasbourg, France.
C3 CHU Strasbourg; CHU Strasbourg; Institut National de la Sante et de la
   Recherche Medicale (Inserm); CHU Strasbourg
RP Noel, G (通讯作者)，Inst Canc Strasbourg Europe, ICANS Serv Radiotherapie, 17 Rue Albert Calmette, F-67033 Strasbourg, France.
EM gnoel@strasbourg.unicancer.fr
OI Cox, David/0000-0003-2047-4687
CR Aldape K, 2015, ACTA NEUROPATHOL, V129, P829, DOI 10.1007/s00401-015-1432-1
   Brat DJ, 2020, ACTA NEUROPATHOL, V139, P603, DOI 10.1007/s00401-020-02127-9
   Brennan CW, 2013, CELL, V155, P462, DOI 10.1016/j.cell.2013.09.034
   Chin L, 2008, NATURE, V455, P1061, DOI 10.1038/nature07385
   Cottrell CE, 2014, J MOL DIAGN, V16, P89, DOI 10.1016/j.jmoldx.2013.10.002
   Dewey FE, 2014, JAMA-J AM MED ASSOC, V311, P1035, DOI 10.1001/jama.2014.1717
   Friedmann-Morvinski Dinorah, 2014, Critical Reviews in Oncogenesis, V19, P327
   Gregori J, 2013, PLOS ONE, V8, DOI 10.1371/journal.pone.0083361
   Hegi ME, 2005, NEW ENGL J MED, V352, P997, DOI 10.1056/NEJMoa043331
   Higa N, 2020, CANCER SCI, V111, P3902, DOI 10.1111/cas.14597
   Ichimura K, 2009, NEURO-ONCOLOGY, V11, P341, DOI 10.1215/15228517-2009-025
   Jiang RZ, 2015, ONCOTARGET, V6, P44781, DOI 10.18632/oncotarget.6330
   Jovcevska I, 2020, FRONT ONCOL, V10, DOI 10.3389/fonc.2020.00798
   Jovcevska I, 2018, CRIT REV CL LAB SCI, V55, P264, DOI 10.1080/10408363.2018.1462759
   Khan I, 2017, J PAK MED ASSOC, V67, P816
   Killela PJ, 2014, ONCOTARGET, V5, P1515, DOI 10.18632/oncotarget.1765
   Le Fèvre C, 2021, CRIT REV ONCOL HEMAT, V157, DOI 10.1016/j.critrevonc.2020.103188
   Lee JK, 2017, NAT GENET, V49, P594, DOI 10.1038/ng.3806
   Ma S, 2020, NEURO-ONCOL ADV, V2, DOI [10.1093/noajnl/vdaa126, DOI 10.1093/noajnl/vdaa126]
   Myung JK, 2012, ONCOL REP, V28, P1639, DOI 10.3892/or.2012.1994
   NEWCOMB EW, 1993, BRAIN PATHOL, V3, P229, DOI 10.1111/j.1750-3639.1993.tb00749.x
   Nobusawa S, 2009, CLIN CANCER RES, V15, P6002, DOI 10.1158/1078-0432.CCR-09-0715
   Ostrom QT, 2016, NEURO-ONCOLOGY, V18, P1, DOI 10.1093/neuonc/nov297
   Parsons DW, 2008, SCIENCE, V321, P1807, DOI 10.1126/science.1164382
   Reifenberger G, 2017, NAT REV CLIN ONCOL, V14, P434, DOI 10.1038/nrclinonc.2016.204
   Roshandel Aarash K, 2019, Oncotarget, V10, P6204, DOI 10.18632/oncotarget.27252
   Shirahata M, 2018, ACTA NEUROPATHOL, V136, P153, DOI 10.1007/s00401-018-1849-4
   Sottoriva A, 2013, P NATL ACAD SCI USA, V110, P4009, DOI 10.1073/pnas.1219747110
   Stupp R, 2005, NEW ENGL J MED, V352, P987, DOI 10.1056/NEJMoa043330
   Sullivan JP, 2014, CANCER DISCOV, V4, P1299, DOI 10.1158/2159-8290.CD-14-0471
   Synhaeve NE, 2018, ACTA NEUROPATHOL COM, V6, DOI 10.1186/s40478-018-0633-y
   Takami H, 2015, BRAIN PATHOL, V25, P256, DOI 10.1111/bpa.12173
   Ueki K, 1996, CANCER RES, V56, P150
   Umehara T, 2019, ACTA NEUROPATHOL COM, V7, DOI 10.1186/s40478-019-0749-8
   van den Bent MJ, 2017, NEURO-ONCOLOGY, V19, P614, DOI 10.1093/neuonc/now277
   Wang K, 2014, ASIAN PAC J CANCER P, V15, P10893, DOI 10.7314/APJCP.2014.15.24.10893
   Yan H, 2009, NEW ENGL J MED, V360, P765, DOI 10.1056/NEJMoa0808710
   Yang RR, 2020, BRAIN PATHOL, V30, P541, DOI 10.1111/bpa.12801
   Zhang Y, 2018, CANCERS, V10, DOI 10.3390/cancers10090297
NR 39
TC 0
Z9 0
U1 0
U2 2
PU ELSEVIER
PI BRIDGEWATER
PA 685 ROUTE 202-206, BRIDGEWATER, NJ 08807 USA
SN 1278-3218
EI 1769-6658
J9 CANCER RADIOTHER
JI Cancer Radiother.
PD 2022 NOV
PY 2022
VL 26
IS 8
BP 987
EP 993
DI 10.1016/j.canrad.2022.01.002
EA NOV 2022
PG 7
WC Oncology; Radiology, Nuclear Medicine & Medical Imaging
WE Science Citation Index Expanded (SCI-EXPANDED)
SC Oncology; Radiology, Nuclear Medicine & Medical Imaging
GA 6I3VA
UT WOS:000886054700001
PM 35715358
OA hybrid
DA 2024-03-10
ER

PT J
AU Byeon, SJ
   Myung, JK
   Kim, SH
   Kim, SK
   Phi, JH
   Park, SH
AF Byeon, Sun-ju
   Myung, Jae Kyung
   Kim, Se Hoon
   Kim, Seung-Ki
   Phi, Ji Hoon
   Park, Sung-Hye
TI Distinct genetic alterations in pediatric glioblastomas
SO CHILDS NERVOUS SYSTEM
LA English
DT Article
DE Glioblastoma; Pediatrics; Molecular pathology; Gene expression profile
ID GLIOMAS; METHYLATION; CHILDREN; TUMORS; TEMOZOLOMIDE; SENSITIVITY;
   POLYMERASE; EXPRESSION; MULTIFORME
AB Pediatric high-grade tumors, especially glioblastomas (GBs), can be clinically devastating but are under-studied in comparison with adult GBs (aGBs). Molecular features of pediatric GBs (pGBs) are poorly understood and novel-targeted therapies have not been routinely used in pediatric patients with GBs.
   Twenty-four non-brainstem pGBs were studied. To compare pGBs with aGBs, immunohistochemical staining and fluorescent in situ hybridization were performed in paraffin-embedded tissues. Microarray gene expression analyses were performed in snap-frozen tissues of four primary pGBs, six primary aGBs, and one non-neoplastic brain.
   Immunohistochemial p16 loss was more frequent in pGBs, whereas p53, epidermal growth factor receptor, and phosphatase and tensin homolog loss were similar to that of aGBs. No case was isocitrate dehydrogenase (IDH)1 immunopositive or showed the IDH1 R132/IDH2 R172 mutation, suggesting primary GB. Microarray analysis revealed two pGB subtypes (A and B). Type B pGBs and aGBs had similar gene expression profiles; however, the profiles of type A pGBs differed from those of aGBs. In type A pGBs, we identified 90 up- and 63 down-regulated genes; platelet-derived growth factor receptor alpha polypeptide and CCND2 expression were significantly reduced, whereas they were up-regulated in aGBs.
   Our study found two distinct pGB gene expression profiles: one similar to that of aGBs and the other different. We identified significantly up- and down-regulated genes in pGBs that may provide better targets for diagnostic, prognostic, and therapeutic uses; however, more studies are required to determine the classification and optimal treatment of pediatric patients with GBs.
C1 [Myung, Jae Kyung; Park, Sung-Hye] Seoul Natl Univ, Coll Med, Dept Pathol, Seoul 110799, South Korea.
   [Park, Sung-Hye] Seoul Natl Univ, Coll Med, Neurosci Res Inst, Seoul 110799, South Korea.
   [Phi, Ji Hoon] Seoul Natl Univ, Coll Med, Dept Neurosurg, Seoul 110799, South Korea.
   [Kim, Seung-Ki] Seoul Natl Univ, Coll Med, Childrens Hosp, Div Pediat Neurosurg, Seoul 110799, South Korea.
   [Byeon, Sun-ju] Seoul Nation Univ Hosp, Dept Pathol, Seoul 110744, South Korea.
   [Kim, Se Hoon] Yonsei Univ, Coll Med, Dept Pathol, Seoul 120752, South Korea.
C3 Seoul National University (SNU); Seoul National University (SNU); Seoul
   National University (SNU); Seoul National University (SNU); Seoul
   National University Hospital; Seoul National University (SNU); Seoul
   National University Hospital; Yonsei University; Yonsei University
   Health System
RP Park, SH (通讯作者)，Seoul Natl Univ, Coll Med, Dept Pathol, 103 Daehak Ro, Seoul 110799, South Korea.
EM shparknp@snu.ac.kr
RI MYUNG, JAE KYUNG/AAL-5497-2020; Kim, Seung-Ki/J-2742-2012
OI Byeon, Sun-ju/0000-0002-9599-4970; Kim, Se Hoon/0000-0001-7516-7372
FU Basic Research Program through the National Research Foundation of Korea
   (NRF); Ministry of Education, Science and Technology [2011-0003666]
FX This research was supported by Basic Research Program through the
   National Research Foundation of Korea (NRF) funded by the Ministry of
   Education, Science and Technology (2011-0003666).
CR Arora RS, 2009, NEURO-ONCOLOGY, V11, P403, DOI 10.1215/15228517-2008-097
   Bax DA, 2009, CLIN CANCER RES, V15, P5753, DOI 10.1158/1078-0432.CCR-08-3210
   Bax DA, 2009, PLOS ONE, V4, DOI 10.1371/journal.pone.0005209
   Cappuzzo F, 2005, JNCI-J NATL CANCER I, V97, P643, DOI 10.1093/jnci/dji112
   Donson AM, 2007, PEDIATR BLOOD CANCER, V48, P403, DOI 10.1002/pbc.20803
   Faury D, 2007, J CLIN ONCOL, V25, P1196, DOI 10.1200/JCO.2006.07.8626
   Ganigi PM, 2005, PEDIATR NEUROSURG, V41, P292, DOI 10.1159/000088731
   Gaspar N, 2010, CANCER RES, V70, P9243, DOI 10.1158/0008-5472.CAN-10-1250
   Hales RK, 2010, J NEURO-ONCOL, V99, P65, DOI 10.1007/s11060-009-0102-3
   KARLBOM AE, 1993, HUM GENET, V92, P169
   Kim B, 2010, J NEUROL SCI, V294, P112, DOI 10.1016/j.jns.2010.03.019
   Lee JY, 2011, CHILD NERV SYST, V27, P1877, DOI 10.1007/s00381-011-1525-7
   Lee SH, 2011, KOREAN J PATHOL, V45, P21, DOI 10.4132/KoreanJPathol.2011.45.1.21
   Nobusawa S, 2011, NEUROPATHOLOGY, V31, P583, DOI 10.1111/j.1440-1789.2011.01204.x
   Noh S, 2011, BASIC APPL PATHOL, V4, P58
   Ohgaki H, 2009, CANCER SCI, V100, P2235, DOI 10.1111/j.1349-7006.2009.01308.x
   Packer, 1999, Curr Treat Options Neurol, V1, P395, DOI 10.1007/s11940-996-0003-0
   Packer RJ, 1999, ARCH NEUROL-CHICAGO, V56, P421, DOI 10.1001/archneur.56.4.421
   Paugh BS, 2010, J CLIN ONCOL, V28, P3061, DOI 10.1200/JCO.2009.26.7252
   Sharma S, 2010, EXP MOL PATHOL, V89, P169, DOI 10.1016/j.yexmp.2010.06.009
   Song KS, 2010, J NEUROSURG-PEDIATR, V6, P145, DOI 10.3171/2010.5.PEDS09558
   Suri V, 2009, NEURO-ONCOLOGY, V11, P274, DOI 10.1215/15228517-2008-092
   Yin D, 2009, MOL CANCER RES, V7, P665, DOI 10.1158/1541-7786.MCR-08-0270
   Zarghooni M, 2010, J CLIN ONCOL, V28, P1337, DOI 10.1200/JCO.2009.25.5463
NR 24
TC 9
Z9 12
U1 0
U2 3
PU SPRINGER
PI NEW YORK
PA 233 SPRING ST, NEW YORK, NY 10013 USA
SN 0256-7040
J9 CHILD NERV SYST
JI Childs Nerv. Syst.
PD JUL
PY 2012
VL 28
IS 7
BP 1025
EP 1032
DI 10.1007/s00381-012-1773-1
PG 8
WC Clinical Neurology; Pediatrics; Surgery
WE Science Citation Index Expanded (SCI-EXPANDED)
SC Neurosciences & Neurology; Pediatrics; Surgery
GA 961LM
UT WOS:000305465900010
PM 22570167
DA 2024-03-10
ER

PT J
AU Dai, YT
   Ning, XB
   Han, GQ
   Li, W
AF Dai, Yuting
   Ning, Xianbin
   Han, Guoqian
   Li, Wei
TI Assessment of the Association between Isocitrate Dehydrogenase 1
   Mutation and Mortality Risk of Glioblastoma Patients
SO MOLECULAR NEUROBIOLOGY
LA English
DT Article
DE Isocitrate dehydrogenase 1; Glioblastoma; Mortality
ID PROGNOSTIC BIOMARKER; IDH MUTATIONS; GRADE; ASTROCYTOMAS; METAANALYSIS;
   METHYLATION; EXPRESSION; SURVIVAL; GLIOMAS; TERT
AB Previous studies showed that isocitrate dehydrogenase 1 (IDH1) mutation might be a prognostic biomarker of prognosis in glioblastoma (GBM) patients, but the outcomes were various. A meta-analysis of published studies was carried out to reach a reliable assessment of the association between IDH1 mutation and mortality of GBM patients. Relative risks (RRs) with 95% confidence intervals (95%CIs) were pooled using meta-analysis to assess risk of mortality in patients with IDH1 mutation. A total of 20 studies (3 prospective cohort and 17 retrospective cohort studies) were finally included into the meta-analysis. Meta-analysis of total included studies suggested that GBM patients with IDH1 mutation had decreased risk of mortality compared those patients without IDH1 mutation (RR = 0.43, 95%CI 0.35-0.54, P < 0.001). GBM patients with IDH1 mutation from European countries had also decreased mortality risk compared with those patients without IDH1 mutation (RR = 0.35, 95%CI 0.25-0.49, P < 0.001), but GBM patients with IDH1 mutation from Asians only dad 32 % decrease of mortality risk compared with those patients without IDH1 mutation (RR = 0.68, 95%CI 0.49-0.94, P = 0.018). The findings from the meta-analysis provide strong evidence for the association between IDH1 mutation and decreased mortality risk of GBM patients. In addition, there is an obvious difference in the mortality risk of GBM patients with IDH1 mutation between western and eastern countries.
C1 [Dai, Yuting; Li, Wei] Jilin Univ, Affiliated Hosp 1, Dept Oncol, Changchun 130021, Peoples R China.
   [Ning, Xianbin] Beihua Univ, Affiliated Hosp, Dept Neurosurg, Jilin 132011, Jilin, Peoples R China.
   [Han, Guoqian] Guiyang Med Univ, Affiliated Hosp, Guiyang 550039, Peoples R China.
C3 Jilin University; Beihua University; Guizhou Medical University
RP Li, W (通讯作者)，Jilin Univ, Affiliated Hosp 1, Dept Oncol, Changchun 130021, Peoples R China.
EM sjwklw@sina.com
CR Bleeker FE, 2010, ACTA NEUROPATHOL, V119, P487, DOI 10.1007/s00401-010-0645-6
   Brennan CW, 2013, CELL, V155, P462, DOI 10.1016/j.cell.2013.09.034
   Carrillo JA, 2012, AM J NEURORADIOL, V33, P1349, DOI 10.3174/ajnr.A2950
   Castells X, 2012, BRIT J CANCER, V106, P1816, DOI 10.1038/bjc.2012.174
   DERSIMONIAN R, 1986, CONTROL CLIN TRIALS, V7, P177, DOI 10.1016/0197-2456(86)90046-2
   Egger M, 1997, BMJ-BRIT MED J, V315, P629, DOI 10.1136/bmj.315.7109.629
   Gilbert MR, 2014, NEW ENGL J MED, V370, P699, DOI 10.1056/NEJMoa1308573
   Hartmann C, 2010, ACTA NEUROPATHOL, V120, P707, DOI 10.1007/s00401-010-0781-z
   Higgins JP., 2003, Bmj, V327, P557, DOI [DOI 10.1136/BMJ.327.7414.557, 10.1136/BMJ.327.7414.557, 10.1136/bmj.327.7414.557]
   Juratli TA, 2012, J NEURO-ONCOL, V110, P325, DOI 10.1007/s11060-012-0977-2
   Killela PJ, 2014, ONCOTARGET, V5, P1515, DOI 10.18632/oncotarget.1765
   Kubben PL, 2011, LANCET ONCOL, V12, P1062, DOI 10.1016/S1470-2045(11)70130-9
   Labussière M, 2014, NEUROLOGY, V83, P1200, DOI 10.1212/WNL.0000000000000814
   Lu C, 2012, NATURE, V483, P474, DOI 10.1038/nature10860
   Molenaar RJ, 2014, NEURO-ONCOLOGY, V16, P1263, DOI 10.1093/neuonc/nou005
   Mukasa A, 2012, CANCER SCI, V103, P587, DOI 10.1111/j.1349-7006.2011.02175.x
   Omuro A, 2013, JAMA-J AM MED ASSOC, V310, P1842, DOI 10.1001/jama.2013.280319
   Parsons DW, 2008, SCIENCE, V321, P1807, DOI 10.1126/science.1164382
   Patel AP, 2014, SCIENCE, V344, P1396, DOI 10.1126/science.1254257
   Phillips JJ, 2013, BRAIN PATHOL, V23, P565, DOI 10.1111/bpa.12043
   Reitman ZJ, 2010, JNCI-J NATL CANCER I, V102, P932, DOI 10.1093/jnci/djq187
   Sanson M, 2009, J CLIN ONCOL, V27, P4150, DOI 10.1200/JCO.2009.21.9832
   Sasaki M, 2012, NATURE, V488, P656, DOI 10.1038/nature11323
   Shin JH, 2013, J NEURO-ONCOL, V115, P333, DOI 10.1007/s11060-013-1234-z
   Stancheva G, 2014, BIOMED RES INT-UK, V2014, DOI 10.1155/2014/654727
   Sturm D, 2014, NAT REV CANCER, V14, P92, DOI 10.1038/nrc3655
   Takahashi Y, 2013, WORLD J SURG ONCOL, V11, DOI 10.1186/1477-7819-11-284
   Turcan S, 2012, NATURE, V483, P479, DOI 10.1038/nature10866
   Wang XW, 2013, CANCER-AM CANCER SOC, V119, P806, DOI 10.1002/cncr.27798
   Wang Y, 2012, HEAD NECK ONCOL, V4, P80
   Weller M, 2014, LANCET ONCOL, V15, pE395, DOI 10.1016/S1470-2045(14)70011-7
   Weller M, 2009, J CLIN ONCOL, V27, P5743, DOI 10.1200/JCO.2009.23.0805
   Yan W, 2012, PLOS ONE, V7, DOI 10.1371/journal.pone.0030339
   Zhang W, 2013, CANCER-AM CANCER SOC, V119, P814, DOI 10.1002/cncr.27826
NR 34
TC 9
Z9 10
U1 1
U2 5
PU SPRINGER
PI NEW YORK
PA ONE NEW YORK PLAZA, SUITE 4600, NEW YORK, NY, UNITED STATES
SN 0893-7648
EI 1559-1182
J9 MOL NEUROBIOL
JI Mol. Neurobiol.
PD APR
PY 2016
VL 53
IS 3
BP 1501
EP 1508
DI 10.1007/s12035-015-9104-7
PG 8
WC Neurosciences
WE Science Citation Index Expanded (SCI-EXPANDED)
SC Neurosciences & Neurology
GA DG7KQ
UT WOS:000372263600008
PM 25650121
DA 2024-03-10
ER

PT J
AU Campderá, M
   Palacios, N
   Aller, J
   Magallón, R
   Martín, P
   Saucedo, G
   Lilienfeld, H
   Estrada, J
AF Campdera, Mariana
   Palacios, Nuria
   Aller, Javier
   Magallon, Rosa
   Martin, Paloma
   Saucedo, Gertrudis
   Lilienfeld, Howard
   Estrada, Javier
TI Temozolomide for aggressive ACTH pituitary tumors: failure of a second
   course of treatment
SO PITUITARY
LA English
DT Article
DE ACTH; Pituitary tumor; Temozolomide; Molecular markers
ID MGMT PROMOTER METHYLATION; CUSHINGS-DISEASE; ADENOMAS; THERAPY;
   EXPRESSION; CARCINOMA; KI-67
AB Temozolomide (TMZ) is an oral alkylating agent that has been used over the past 8 years to treat aggressive pituitary tumors resistant to conventional therapy. To date, only 25 patients treated with TMZ for ACTH producing pituitary tumors (14 adenomas and 11 carcinomas) have been reported.
   We present a retrospective review of the medical records of three patients with aggressive ACTH producing adenomas treated with TMZ. In the three cases there was evidence of progression to conventional therapy before starting TMZ. We used the conventional scheme for the treatment of gliomas until completing 7, 12 and 6 cycles respectively. Reduction in tumor size was evident after the 3rd, 5th and 4th cycle of TMZ and progression free survival was 25, 19 and more than 12 months in the three patients respectively. Improvement of the ocular and visual symptoms was evident after the 4th cycle of treatment in all cases. Normalization of urinary free cortisol levels was achieved after the 3rd and 9th cycle in the two cases with hypercortisolism. Two of the three patients received a second course of treatment when the disease progressed but it did not stop tumor progression. The principal side effects were G3 neutropenia, G1 and G2 thrombocytopenia, G1 lymphopenia, asthenia and nausea.
   The treatment with TMZ is effective and safe in patients with aggressive corticotrophin tumors resistant to conventional therapy. Nevertheless once the disease progresses, a second course of treatment does not seem to be effective.
C1 [Campdera, Mariana; Palacios, Nuria; Aller, Javier; Estrada, Javier] Hosp Univ Puerta de Hierro Majadahonda, Dept Endocrinol, Calle Manuel de Falla 1 Majadahonda, Madrid 28222, Spain.
   [Magallon, Rosa] Hosp Univ Puerta de Hierro Majadahonda, Dept Radiat Oncol, Calle Manuel de Falla 1 Majadahonda, Madrid 28222, Spain.
   [Martin, Paloma] Hosp Univ Puerta de Hierro Majadahonda, Dept Pathol, Lab Mol Pathol, Calle Manuel de Falla 1 Majadahonda, Madrid 28222, Spain.
   [Saucedo, Gertrudis] Hosp Univ Puerta de Hierro Majadahonda, Dept Neuroradiol, Calle Manuel de Falla 1 Majadahonda, Madrid 28222, Spain.
   [Lilienfeld, Howard] Univ S Florida, H Lee Moffitt Canc Ctr, Dept Endocrinol, Tampa, FL 33682 USA.
C3 Hospital Puerta de Hierro-Majadahonda; Hospital Puerta de
   Hierro-Majadahonda; Hospital Puerta de Hierro-Majadahonda; Hospital
   Puerta de Hierro-Majadahonda; H Lee Moffitt Cancer Center & Research
   Institute; State University System of Florida; University of South
   Florida
RP Campderá, M (通讯作者)，Hosp Univ Puerta de Hierro Majadahonda, Dept Endocrinol, Calle Manuel de Falla 1 Majadahonda, Madrid 28222, Spain.
EM mcampdera@gmail.com
RI Acosta, Paloma Martin/AAF-7998-2021; Palacios, Nuria/GWN-0960-2022
OI Acosta, Paloma Martin/0000-0002-3274-4595; Aller,
   Javier/0000-0001-6334-9072
CR Al-Shraim M, 2006, ACTA NEUROPATHOL, V111, P1, DOI 10.1007/s00401-005-1093-6
   Bode H, 2010, EXP CLIN ENDOCR DIAB, V118, P760, DOI 10.1055/s-0030-1253419
   Bower M, 1997, CANCER CHEMOTH PHARM, V40, P484, DOI 10.1007/s002800050691
   Bush ZM, 2010, J CLIN ENDOCR METAB, V95, pE280, DOI 10.1210/jc.2010-0441
   Campdera Michelena M, 2015, ACTUALIZACION NEUROE
   Cooper O, 2011, ENDOCR-RELAT CANCER, DOI [10.1530/ERC-11-0066.Expression, DOI 10.1530/ERC-11-0066.EXPRESSI0N]
   Dillard TH, 2011, PITUITARY, V14, P80, DOI 10.1007/s11102-010-0264-1
   Estrada J, 1997, NEW ENGL J MED, V336, P172, DOI 10.1056/NEJM199701163360303
   Fukuoka H, 2011, J CLIN INVEST, V121, P4712, DOI 10.1172/JCI60417
   Hegi ME, 2008, J CLIN ONCOL, V26, P4189, DOI 10.1200/JCO.2007.11.5964
   Hentschel SJ, 2003, CAN J NEUROL SCI, V30, P215, DOI 10.1017/S0317167100002614
   Hirohata T, 2013, J CLIN ENDOCR METAB, V98, P1130, DOI 10.1210/jc.2012-2924
   Kovacs K, 2008, ACTA NEUROPATHOL, V115, P261, DOI 10.1007/s00401-007-0279-5
   Losa M, 2010, EUR J ENDOCRINOL, V163, P843, DOI 10.1530/EJE-10-0629
   Marchesia F, 2007, PHARMACOL RES, V56, P275, DOI 10.1016/j.phrs.2007.08.003
   Matsuno A, 2014, MED MOL MORPHOL, V47, P1, DOI 10.1007/s00795-013-0050-z
   McCormack A, 2013, 13 INT PIT C SAN FRA
   McCormack AI, 2011, EUR J CLIN INVEST, V41, P1133, DOI 10.1111/j.1365-2362.2011.02520.x
   Mete O, 2012, J MOL ENDOCRINOL, V49, pR69, DOI 10.1530/JME-12-0113
   Newell-Price J, 2006, LANCET, V367, P1605, DOI 10.1016/S0140-6736(06)68699-6
   Ortiz LD, 2012, PITUITARY, V15, P445, DOI 10.1007/s11102-011-0346-8
   Pizarro CB, 2004, BRAZ J MED BIOL RES, V37, P235, DOI 10.1590/S0100-879X2004000200011
   Ramírez C, 2012, J CLIN ENDOCR METAB, V97, P1745, DOI 10.1210/jc.2011-3163
   Reincke M, 2015, NAT GENET, V47, P31, DOI 10.1038/ng.3166
   Syro LV, 2006, CLIN ENDOCRINOL, V65, P552, DOI 10.1111/j.1365-2265.2006.02653.x
   Takeshita A, 2009, EUR J ENDOCRINOL, V161, P553, DOI 10.1530/EJE-09-0414
   Thapar K, 1996, NEUROSURGERY, V38, P765, DOI 10.1227/00006123-199604000-00027
   Thearle MS, 2011, PITUITARY, V14, P418, DOI 10.1007/s11102-009-0211-1
   Trouillas J, 2013, ACTA NEUROPATHOL, V126, P123, DOI 10.1007/s00401-013-1084-y
   Zacharia BE, 2014, NEUROSURGERY, V74, pE447, DOI 10.1227/NEU.0000000000000251
NR 30
TC 24
Z9 24
U1 0
U2 4
PU SPRINGER
PI NEW YORK
PA 233 SPRING ST, NEW YORK, NY 10013 USA
SN 1386-341X
EI 1573-7403
J9 PITUITARY
JI Pituitary
PD APR
PY 2016
VL 19
IS 2
BP 158
EP 166
DI 10.1007/s11102-015-0694-x
PG 9
WC Endocrinology & Metabolism
WE Science Citation Index Expanded (SCI-EXPANDED)
SC Endocrinology & Metabolism
GA DH6WI
UT WOS:000372932400006
PM 26586560
DA 2024-03-10
ER

PT J
AU Henssen, D
   Meijer, F
   Verburg, FA
   Smits, M
AF Henssen, Dylan
   Meijer, Frederick
   Verburg, Frederik A.
   Smits, Marion
TI Challenges and opportunities for advanced neuroimaging of glioblastoma
SO BRITISH JOURNAL OF RADIOLOGY
LA English
DT Review
ID HIGH-GRADE GLIOMAS; MAGNETIC-RESONANCE-SPECTROSCOPY; APPARENT
   DIFFUSION-COEFFICIENT; POSITRON-EMISSION-TOMOGRAPHY; MGMT PROMOTER
   METHYLATION; CENTRAL-NERVOUS-SYSTEM; TREATMENT RESPONSE EVALUATION;
   TREATMENT-INDUCED NECROSIS; TARGET VOLUME DEFINITION; CEREBRAL
   BLOOD-VOLUME
AB Glioblastoma is the most aggressive of glial tumours in adults. On conventional magnetic resonance (MR) imaging, these tumours are observed as irregular enhancing lesions with areas of infiltrating tumour and cortical expansion. More advanced imaging techniques including diffusion- weighted MRI, perfusion- weighted MRI, MR spectroscopy and positron emission tomography (PET) imaging have found widespread application to diagnostic challenges in the setting of first diagnosis, treatment planning and follow- up. This review aims to educate readers with regard to the strengths and weaknesses of the clinical application of these imaging techniques. For example, this review shows that the (semi) quantitative analysis of the mentioned advanced imaging tools was found useful for assessing tumour aggressiveness and tumour extent, and aids in the differentiation of tumour progression from treatment- related effects. Although these techniques may aid in the diagnostic work- up and (post- )treatment phase of glioblastoma, so far no unequivocal imaging strategy is available. Furthermore, the use and further development of artificial intelligence (AI)- based tools could greatly enhance neuroradiological practice by automating labour- intensive tasks such as tumour measurements, and by providing additional diagnostic information such as prediction of tumour genotype. Nevertheless, due to the fact that advanced imaging and AI- diagnostics is not part of response assessment criteria, there is no harmonised guidance on their use, while at the same time the lack of standardisation severely hampers the definition of uniform guidelines.
C1 [Henssen, Dylan; Meijer, Frederick] Radboud Univ Nijmegen, Dept Med Imaging, Med Ctr, Nijmegen, Netherlands.
   [Verburg, Frederik A.; Smits, Marion] Erasmus MC, Univ Med Ctr Rotterdam, Dept Radiol & Nucl Med, Rotterdam, Netherlands.
   [Verburg, Frederik A.; Smits, Marion] Erasmus MC, Brain Tumour Ctr, Canc Inst, Rotterdam, Netherlands.
C3 Radboud University Nijmegen; Erasmus University Rotterdam; Erasmus MC;
   Erasmus University Rotterdam; Erasmus MC; Erasmus MC Cancer Institute
RP Henssen, D (通讯作者)，Radboud Univ Nijmegen, Dept Med Imaging, Med Ctr, Nijmegen, Netherlands.
EM dylan.henssen@radboudumc.nl
RI Smits, Marion/E-4795-2011; Meijer, Frederick J.A./L-4516-2015
OI Smits, Marion/0000-0001-5563-2871; Meijer, Frederick
   J.A./0000-0001-5921-639X
CR Razek AAKA, 2021, INSIGHTS IMAGING, V12, DOI 10.1186/s13244-021-01102-6
   af Rosenschold PM, 2015, NEURO-ONCOLOGY, V17, P757, DOI 10.1093/neuonc/nou316
   Albert NL, 2016, NEURO-ONCOLOGY, V18, P1199, DOI 10.1093/neuonc/now058
   Alsaedi Amirah, 2019, Oncotarget, V10, P1589, DOI 10.18632/oncotarget.26674
   Alsop DC, 2015, MAGN RESON MED, V73, P102, DOI 10.1002/mrm.25197
   Altieri R, 2018, NEUROSURG REV, V41, P599, DOI 10.1007/s10143-017-0899-8
   Amukotuwa SA, 2016, J MAGN RESON IMAGING, V43, P11, DOI 10.1002/jmri.24873
   Aquino D, 2017, J IMMUNOL RES, V2017, DOI 10.1155/2017/5813951
   Auer TA, 2019, J NEURORADIOLOGY, V46, P36, DOI 10.1016/j.neurad.2018.04.002
   Bammer R, 2003, EUR J RADIOL, V45, P169, DOI 10.1016/S0720-048X(02)00303-0
   Bhandari A, 2021, NEURORADIOLOGY, V63, P1823, DOI 10.1007/s00234-021-02702-1
   Boxerman JL, 2020, NEURO-ONCOLOGY, V22, P1262, DOI 10.1093/neuonc/noaa141
   Broen MPG, 2018, NEURO-ONCOLOGY, V20, P1393, DOI 10.1093/neuonc/noy048
   Buemi F, 2019, NEURORADIOL J, V32, P241, DOI 10.1177/1971400919847184
   Bulik M, 2013, CLIN NEUROL NEUROSUR, V115, P146, DOI 10.1016/j.clineuro.2012.11.002
   Carrillo JA, 2012, AM J NEURORADIOL, V33, P1349, DOI 10.3174/ajnr.A2950
   Castillo M, 1996, AM J NEURORADIOL, V17, P1
   Cha S, 2002, RADIOLOGY, V223, P11, DOI 10.1148/radiol.2231010594
   Chakhoyan A, 2019, SCI REP-UK, V9, DOI 10.1038/s41598-018-37564-w
   Chan RW, 2021, J NEURO-ONCOL, V151, P267, DOI 10.1007/s11060-020-03661-y
   Chang P, 2018, AM J NEURORADIOL, V39, P1201, DOI 10.3174/ajnr.A5667
   Chang PD, 2017, AM J ROENTGENOL, V208, P57, DOI 10.2214/AJR.16.16234
   Chawla S, 2007, AM J NEURORADIOL, V28, P1683, DOI 10.3174/ajnr.A0673
   Chawla S, 2010, J NEUROIMAGING, V20, P3, DOI 10.1111/j.1552-6569.2008.00307.x
   Choi CH, 2016, J CLIN ONCOL, V34, P4030, DOI 10.1200/JCO.2016.67.1222
   Chu HH, 2013, RADIOLOGY, V269, P831, DOI 10.1148/radiol.13122024
   Cicone F, 2015, EUR J NUCL MED MOL I, V42, P905, DOI 10.1007/s00259-015-3018-5
   Clement P, 2022, MAGN RESON MATER PHY, V35, P1, DOI 10.1007/s10334-021-00999-w
   Clement P, 2021, J MED BIOL ENG, V41, P115, DOI 10.1007/s40846-020-00582-z
   Çoban G, 2015, AM J NEURORADIOL, V36, P1247, DOI 10.3174/ajnr.A4284
   Lopez WOC, 2015, ONCOTARGETS THER, V8, P3803, DOI 10.2147/OTT.S87126
   Cui M, 2021, FRONT NEUROL, V12, DOI 10.3389/fneur.2021.671867
   Cui Y, 2020, FRONT NEUROL, V11, DOI 10.3389/fneur.2020.592155
   D'Souza MM, 2014, CLIN NUCL MED, V39, P791, DOI 10.1097/RLU.0000000000000532
   Dandois V, 2010, J NEURORADIOLOGY, V37, P89, DOI 10.1016/j.neurad.2009.04.005
   De Feyter HM, 2018, SCI ADV, V4, DOI 10.1126/sciadv.aat7314
   De Looze C, 2018, J NEURO-ONCOL, V139, P491, DOI 10.1007/s11060-018-2895-4
   Delgado A, 2017, RADIOL ONCOL, V51, P121, DOI 10.1515/raon-2017-0010
   Dennie J, 1998, MAGN RESON MED, V40, P793, DOI 10.1002/mrm.1910400602
   Deuschl C, 2018, EUR J NUCL MED MOL I, V45, P593, DOI 10.1007/s00259-017-3916-9
   Di Costanzo A, 2014, RADIOL MED, V119, P616, DOI 10.1007/s11547-013-0371-y
   Di Ieva A, 2020, WORLD NEUROSURG, V133, pE421, DOI 10.1016/j.wneu.2019.09.040
   Dolecek TA, 2012, NEURO-ONCOLOGY, V14, pv1, DOI 10.1093/neuonc/nos218
   Dunet V, 2014, NUKLEARMED-NUCL MED, V53, P155, DOI 10.3413/Nukmed-0650-14-03
   Ellingson BM, 2013, AM J NEURORADIOL, V34, P533, DOI 10.3174/ajnr.A3253
   Ellingson BM, 2015, NEURO-ONCOLOGY, V17, P1188, DOI 10.1093/neuonc/nov095
   Ellingson BM, 2010, J MAGN RESON IMAGING, V31, P538, DOI 10.1002/jmri.22068
   Emblem KE, 2013, NAT MED, V19, P1178, DOI 10.1038/nm.3289
   Esmaeili M, 2018, SCI REP-UK, V8, DOI 10.1038/s41598-018-19420-z
   Essig M, 2013, AM J ROENTGENOL, V200, P24, DOI 10.2214/AJR.12.9543
   Farace P, 2013, J NEURO-ONCOL, V111, P177, DOI 10.1007/s11060-012-0997-y
   Filss CP, 2014, J NUCL MED, V55, P540, DOI 10.2967/jnumed.113.129007
   Fraioli F, 2020, NUCL MED COMMUN, V41, P517, DOI 10.1097/MNM.0000000000001184
   Furtak J, 2021, FRONT NEUROL, V12, DOI 10.3389/fneur.2021.634609
   Furuse M, 2019, RADIAT ONCOL, V14, DOI 10.1186/s13014-019-1228-x
   Galldiks N, 2015, NEURO-ONCOLOGY, V17, P1293, DOI 10.1093/neuonc/nov088
   Galldiks N, 2010, EUR J NUCL MED MOL I, V37, P84, DOI 10.1007/s00259-009-1219-5
   Giesel FL, 2019, J NUCL MED, V60, P386, DOI 10.2967/jnumed.118.215913
   Grade M, 2015, NEURORADIOLOGY, V57, P1181, DOI 10.1007/s00234-015-1571-z
   Grosu AL, 2005, INT J RADIAT ONCOL, V63, P64, DOI 10.1016/j.ijrobp.2005.01.045
   Haller S, 2016, RADIOLOGY, V281, P337, DOI 10.1148/radiol.2016150789
   Harris RJ, 2012, NEURO-ONCOLOGY, V14, P1079, DOI 10.1093/neuonc/nos141
   Hatzoglou V, 2016, NEURO-ONCOLOGY, V18, P873, DOI 10.1093/neuonc/nov301
   Heinzel A, 2012, EUR J NUCL MED MOL I, V39, P1089, DOI 10.1007/s00259-012-2093-0
   Henderson F, 2020, NEUROSURG FOCUS, V48, DOI 10.3171/2019.11.FOCUS19785
   Herholz K, 2017, SEMIN NUCL MED, V47, P5, DOI 10.1053/j.semnuclmed.2016.09.004
   Hojjati M, 2018, J NEUROIMAGING, V28, P118, DOI 10.1111/jon.12460
   Holzgreve A, 2021, FRONT ONCOL, V11, DOI 10.3389/fonc.2021.646387
   Hong EK, 2018, EUR RADIOL, V28, P4350, DOI 10.1007/s00330-018-5400-8
   Hutterer M, 2013, NEURO-ONCOLOGY, V15, P341, DOI 10.1093/neuonc/nos300
   Iagaru A, 2015, RADIOLOGY, V277, P497, DOI 10.1148/radiol.2015141550
   Jansen NL, 2015, J NUCL MED, V56, P9, DOI 10.2967/jnumed.114.144675
   Jellison BJ, 2004, AM J NEURORADIOL, V25, P356
   Jena A, 2017, AM J NEURORADIOL, V38, P899, DOI 10.3174/ajnr.A5124
   Jena A, 2016, CLIN NUCL MED, V41, pE228, DOI 10.1097/RLU.0000000000001152
   Jenkinson MD, 2006, BRAIN, V129, P1884, DOI 10.1093/brain/awl108
   Jensen JH, 2005, MAGNET RESON MED, V53, P1432, DOI 10.1002/mrm.20508
   Jian AN, 2021, NEUROSURGERY, V89, P31, DOI 10.1093/neuros/nyab103
   Karunanithi S, 2013, EUR J NUCL MED MOL I, V40, P1025, DOI 10.1007/s00259-013-2384-0
   Kazda T, 2016, NEUROIMAGE-CLIN, V11, P316, DOI 10.1016/j.nicl.2016.02.016
   Kim BS, 2019, WORLD NEUROSURG, V122, pE812, DOI 10.1016/j.wneu.2018.10.151
   Kim HS, 2014, RADIOLOGY, V273, P831, DOI 10.1148/radiol.14132868
   Kim M, 2021, AM J NEURORADIOL, V42, P663, DOI 10.3174/ajnr.A6984
   Kim SH, 2019, AM J NEURORADIOL, V40, P2052, DOI 10.3174/ajnr.A6297
   Kim YH, 2010, CLIN NEUROL NEUROSUR, V112, P758, DOI 10.1016/j.clineuro.2010.06.005
   Kiselev VG, 2005, MAGNET RESON MED, V53, P553, DOI 10.1002/mrm.20383
   Kosaka N, 2008, AM J ROENTGENOL, V190, pW365, DOI 10.2214/AJR.07.2660
   Kosztyla R, 2013, INT J RADIAT ONCOL, V87, P1100, DOI 10.1016/j.ijrobp.2013.09.008
   Kratochwil C, 2014, NEURO-ONCOLOGY, V16, P434, DOI 10.1093/neuonc/not199
   Kumar A, 2022, NEURORADIOLOGY, V64, P969, DOI 10.1007/s00234-021-02828-2
   Kunikowska J, 2020, CLIN NUCL MED, V45, P11, DOI 10.1097/RLU.0000000000002806
   Lambin P, 2017, NAT REV CLIN ONCOL, V14, P749, DOI 10.1038/nrclinonc.2017.141
   Lapointe S, 2018, LANCET, V392, P432, DOI 10.1016/S0140-6736(18)30990-5
   Lee IH, 2009, INT J RADIAT ONCOL, V73, P479, DOI 10.1016/j.ijrobp.2008.04.050
   Lee WJ, 2012, ACAD RADIOL, V19, P1353, DOI 10.1016/j.acra.2012.06.011
   Lindberg OR, 2016, ONCOTARGET, V7, P79087, DOI 10.18632/oncotarget.12600
   Lohmann P, 2015, EUR RADIOL, V25, P3017, DOI 10.1007/s00330-015-3691-6
   Louis DN, 2021, NEURO-ONCOLOGY, V23, P1231, DOI 10.1093/neuonc/noab106
   Louis DN, 2016, ACTA NEUROPATHOL, V131, P803, DOI 10.1007/s00401-016-1545-1
   Lundemann M, 2019, EUR J NUCL MED MOL I, V46, P603, DOI 10.1007/s00259-018-4180-3
   Lundemann M, 2017, RADIOTHER ONCOL, V122, P380, DOI 10.1016/j.radonc.2017.01.002
   Mader I, 2008, EUR J RADIOL, V67, P250, DOI 10.1016/j.ejrad.2008.02.033
   Makino K, 2011, ANN NUCL MED, V25, P432, DOI 10.1007/s12149-011-0483-1
   Manabe O, 2015, EUR J NUCL MED MOL I, V42, P896, DOI 10.1007/s00259-015-2996-7
   Manfrini E, 2021, EUR RADIOL, V31, P6334, DOI 10.1007/s00330-020-07582-2
   Meissner JE, 2019, J MAGN RESON IMAGING, V50, P1268, DOI 10.1002/jmri.26702
   Menze BH, 2015, IEEE T MED IMAGING, V34, P1993, DOI 10.1109/TMI.2014.2377694
   Minamimoto R, 2015, PLOS ONE, V10, DOI 10.1371/journal.pone.0132515
   Mohan S, 2019, EUR J RADIOL, V112, P106, DOI 10.1016/j.ejrad.2019.01.015
   Mohan Suyash, 2016, CNS Oncol, V5, P137, DOI 10.2217/cns-2016-0003
   Moulin-Romsée G, 2007, EUR J NUCL MED MOL I, V34, P2082, DOI 10.1007/s00259-007-0557-4
   Mulholland S, 2012, INT J CANCER, V131, P1104, DOI 10.1002/ijc.26499
   Nael K, 2018, AM J ROENTGENOL, V210, P18, DOI 10.2214/AJR.17.18003
   Nakajima S, 2015, CLIN IMAG, V39, P390, DOI 10.1016/j.clinimag.2014.12.002
   Navarria P, 2014, RADIOTHER ONCOL, V112, P425, DOI 10.1016/j.radonc.2014.09.004
   Neyra MAT, 2018, NEURO-ONCOLOGY, V20, P1517, DOI 10.1093/neuonc/noy134
   O'Donnell LJ, 2011, NEUROSURG CLIN N AM, V22, P185, DOI 10.1016/j.nec.2010.12.004
   Oei MTH, 2018, EUR RADIOL, V28, P3902, DOI 10.1007/s00330-018-5353-y
   Okamoto S, 2011, ANN NUCL MED, V25, P213, DOI 10.1007/s12149-010-0450-2
   Ozsunar Y, 2010, ACAD RADIOL, V17, P282, DOI 10.1016/j.acra.2009.10.024
   Paech D, 2018, NEURO-ONCOLOGY, V20, P1661, DOI 10.1093/neuonc/noy073
   Pafundi DH, 2013, NEURO-ONCOLOGY, V15, P1058, DOI 10.1093/neuonc/not002
   Park JE, 2020, RADIOLOGY, V295, P397, DOI 10.1148/radiol.2020191376
   Park YW, 2021, NEURORADIOLOGY, V63, P363, DOI 10.1007/s00234-020-02542-5
   Patel KS, 2020, NEUROSURGERY, V87, P931, DOI 10.1093/neuros/nyaa135
   Patel P, 2017, NEURO-ONCOLOGY, V19, P118, DOI 10.1093/neuonc/now148
   Patel SH, 2017, CLIN CANCER RES, V23, P6078, DOI 10.1158/1078-0432.CCR-17-0560
   Pauleit D, 2005, BRAIN, V128, P678, DOI 10.1093/brain/awh399
   Peeken JC, 2019, RADIOTHER ONCOL, V138, P166, DOI 10.1016/j.radonc.2019.06.031
   Pellerin A, 2021, EUR RADIOL, V31, P7395, DOI 10.1007/s00330-021-07732-0
   Petrella JR, 2000, AM J ROENTGENOL, V175, P207, DOI 10.2214/ajr.175.1.1750207
   Piroth MD, 2016, RADIAT ONCOL, V11, DOI 10.1186/s13014-016-0665-z
   Pirotte B, 2004, J NUCL MED, V45, P1293
   PIROTTE B, 1994, STEREOT FUNCT NEUROS, V63, P144, DOI 10.1159/000100306
   Pöpperl G, 2007, EUR J NUCL MED MOL I, V34, P1933, DOI 10.1007/s00259-007-0534-y
   Pope WB, 2012, J NEURO-ONCOL, V107, P197, DOI 10.1007/s11060-011-0737-8
   Prager AJ, 2015, AM J NEURORADIOL, V36, P877, DOI 10.3174/ajnr.A4218
   Prat R, 2010, J CLIN NEUROSCI, V17, P50, DOI 10.1016/j.jocn.2009.02.035
   Pyka T, 2018, EUR J RADIOL, V103, P32, DOI 10.1016/j.ejrad.2018.04.003
   Qiao Z, 2019, AM J NEURORADIOL, V40, P253, DOI 10.3174/ajnr.A5952
   Qiu J, 2022, MAGN RESON IMAGING, V86, P10, DOI 10.1016/j.mri.2021.11.001
   Rapp M, 2013, J NUCL MED, V54, P229, DOI 10.2967/jnumed.112.109603
   Rau MK, 2014, J NEURO-ONCOL, V120, P557, DOI 10.1007/s11060-014-1586-z
   Razek AAKA, 2018, NEURORADIOLOGY, V60, P169, DOI 10.1007/s00234-017-1955-3
   Rieken S, 2013, RADIOTHER ONCOL, V109, P487, DOI 10.1016/j.radonc.2013.06.043
   Romano A, 2018, J NEURO-ONCOL, V139, P455, DOI 10.1007/s11060-018-2887-4
   Romano A, 2013, EUR RADIOL, V23, P513, DOI 10.1007/s00330-012-2601-4
   s-provencher, US
   Schiepers C, 2007, J NUCL MED, V48, P1651, DOI 10.2967/jnumed.106.039321
   Schwarzenberg J, 2014, CLIN CANCER RES, V20, P3550, DOI 10.1158/1078-0432.CCR-13-1440
   Seeger A, 2013, ACAD RADIOL, V20, P1557, DOI 10.1016/j.acra.2013.09.003
   Seligman L, 2019, AM J ROENTGENOL, V212, P883, DOI 10.2214/AJR.18.20531
   Smits M, 2019, EUR J CANCER, V114, P89, DOI 10.1016/j.ejca.2019.03.007
   Smits M, 2016, BRIT J RADIOL, V89, DOI 10.1259/bjr.20150857
   Sogani SK, 2017, NEUROL INDIA, V65, P293, DOI 10.4103/neuroindia.NI_101_16
   Song YS, 2013, KOREAN J RADIOL, V14, P662
   Steidl E, 2021, EUR J NUCL MED MOL I, V48, P1956, DOI 10.1007/s00259-020-05114-0
   Sugahara T, 1999, JMRI-J MAGN RESON IM, V9, P53, DOI 10.1002/(SICI)1522-2586(199901)9:1<53::AID-JMRI7>3.0.CO;2-2
   Takenaka S, 2014, NEUROL MED-CHIR, V54, P280, DOI 10.2176/nmc.oa2013-0117
   Terakawa Y, 2008, J NUCL MED, V49, P694, DOI 10.2967/jnumed.107.048082
   Thon N, 2013, ONCOTARGETS THER, V6, P1363, DOI 10.2147/OTT.S50208
   Tomura N, 2017, AM J NEURORADIOL, V38, P1520, DOI 10.3174/ajnr.A5252
   Traub-Weidinger T, 2021, J PERS MED, V11, DOI 10.3390/jpm11070624
   Valentini MC, 2017, ONCOTARGET, V8, P91636, DOI 10.18632/oncotarget.21482
   van den Bent MJ, 2017, J CLIN ONCOL, V35, P2394, DOI 10.1200/JCO.2017.72.6737
   van der Graaf M, 2010, EUR BIOPHYS J BIOPHY, V39, P527, DOI 10.1007/s00249-009-0517-y
   van der Voort SR, 2021, DATA BRIEF, V37, DOI 10.1016/j.dib.2021.107191
   van der Voort SR, 2021, NEUROINFORMATICS, V19, P159, DOI 10.1007/s12021-020-09475-7
   van der Voort SR, 2019, CLIN CANCER RES, V25, P7455, DOI 10.1158/1078-0432.CCR-19-1127
   van Dijken BRJ, 2017, EUR RADIOL, V27, P4129, DOI 10.1007/s00330-017-4789-9
   van Garderen KA, 2021, FRONT MED-LAUSANNE, V8, DOI 10.3389/fmed.2021.738425
   van Kempen EJ, 2021, CANCERS, V13, DOI 10.3390/cancers13112606
   van Kempen EJ, 2021, EUR RADIOL, V31, P9638, DOI 10.1007/s00330-021-08035-0
   van Leeuwen KG, 2021, EUR RADIOL, V31, P3797, DOI 10.1007/s00330-021-07892-z
   van Santwijk L, 2022, INSIGHTS IMAGING, V13, DOI 10.1186/s13244-022-01230-7
   Verger A, 2018, WORLD NEUROSURG, V113, pE727, DOI 10.1016/j.wneu.2018.02.139
   Verma G, 2019, NMR BIOMED, V32, DOI 10.1002/nbm.4042
   Wang N, 2017, NEUROTHERAPEUTICS, V14, P321, DOI 10.1007/s13311-016-0510-y
   Wang S, 2016, AM J NEURORADIOL, V37, P28, DOI 10.3174/ajnr.A4474
   Welker K, 2015, AM J NEURORADIOL, V36, pE41, DOI 10.3174/ajnr.A4341
   Xu JL, 2010, NEURORADIOLOGY, V52, P1193, DOI 10.1007/s00234-010-0731-4
   Yamashita K, 2016, J MAGN RESON IMAGING, V44, P1256, DOI 10.1002/jmri.25261
   Yang YL, 2020, J NEURO-ONCOL, V146, P363, DOI 10.1007/s11060-019-03387-6
   Yoon RG, 2017, EUR RADIOL, V27, P255, DOI 10.1007/s00330-016-4346-y
   Young RJ, 2011, NEUROLOGY, V76, P1918, DOI 10.1212/WNL.0b013e31821d74e7
   Young RJ, 2013, CLIN IMAG, V37, P41, DOI 10.1016/j.clinimag.2012.02.016
   Yu J, 2018, WORLD NEUROSURG, V114, pE1211, DOI 10.1016/j.wneu.2018.03.179
   Zakhari N, 2018, AM J NEURORADIOL, V39, P260, DOI 10.3174/ajnr.A5485
   Zeng QS, 2007, J NEURO-ONCOL, V84, P63, DOI 10.1007/s11060-007-9341-3
   Zeng QS, 2007, INT J RADIAT ONCOL, V68, P151, DOI 10.1016/j.ijrobp.2006.12.001
   Zikou A, 2018, CONTRAST MEDIA MOL I, DOI 10.1155/2018/6828396
   Zou YR, 2017, ONCOTARGET, V8, P41518, DOI 10.18632/oncotarget.17456
NR 192
TC 0
Z9 0
U1 1
U2 3
PU BRITISH INST RADIOLOGY
PI LONDON
PA 48-50 ST JOHN ST, LONDON, ENGLAND
SN 0007-1285
EI 1748-880X
J9 BRIT J RADIOL
JI Br. J. Radiol.
PD JAN 1
PY 2022
VL 96
IS 1141
AR 20211232
DI 10.1259/bjr.20211232
PG 19
WC Radiology, Nuclear Medicine & Medical Imaging
WE Science Citation Index Expanded (SCI-EXPANDED)
SC Radiology, Nuclear Medicine & Medical Imaging
GA O5BH6
UT WOS:001043958400019
PM 36062962
OA Green Published, hybrid
DA 2024-03-10
ER

PT J
AU Lu, J
   Zou, Y
   Xu, L
   Yang, RX
   Fan, Y
   Zhang, W
   Yu, DD
   Yao, YG
AF Lu, Jun
   Zou, Yang
   Xu, Ling
   Yang, Run-Xiang
   Fan, Yu
   Zhang, Wen
   Yu, Dandan
   Yao, Yong-Gang
TI IDH1 p.R132 mutations may not be actively involved in the carcinogenesis
   of hepatocellular carcinoma
SO MEDICAL SCIENCE MONITOR
LA English
DT Article
DE Carcinoma, Hepatocellular; Mutation - genetics; Carcinogenesis; Histones
ID ISOCITRATE DEHYDROGENASE 1; ONCOMETABOLITE 2-HYDROXYGLUTARATE; CODON
   132; LEUKEMIA; FREQUENT
AB Background: Recent studies have identified prevalent isocitrate dehydrogenase 1 (IDH1) codon 132 mutations (p.R132) in gliomas and acute myeloid leukemia (AML). The IDH1 mutations lead to a loss of its normal enzymatic activity and acquisition of neomorphic activity in production of alpha-ketoglutarate (alpha-KG) and 2-hydroxyglutarate (2-HG), which finally cause alterations of multiple gene expression of tumorigenesis-associated alpha-KG-dependent enzymes. The aim of this study was to determine whether IDH1 p.R132 mutations are involved in the carcinogenesis of hepatocellular carcinoma.
   Material/Methods: A total of 87 Han Chinese patients with primary hepatocellular carcinoma (HCC) were analyzed by direct DNA sequencing for IDH1 p.R132 mutations. The expression levels of multiple alpha-KG-dependent enzymes and associated genes were quantified in HepG2 cells overexpressing IDH1 p.R132 mutants by Western blotting and real-time PCR.
   Results: None of 87 Han Chinese patients with HCC harbored any IDH1 p.R132 mutations. The protein levels of HIF-1 alpha and histone methylation marker (H3K4me3 and H3K79me2) were determined in HepG2 cells overexpressing IDH1 p.R132 mutants, but we discerned no difference. Measurement of mRNA expression levels of VEGF, GLUT1, and HOXA genes also showed no significant difference between cells overexpressing IDH1 wild-type and p.R132 mutants.
   Conclusions: Our negative results, together with some previous reports of the absence of IDH1 p.R132 mutations in HCC tissues, suggests that IDH1 p.R132 mutations are not actively involved in the development of HCC.
C1 [Lu, Jun] Capital Med Univ, Beijing YouAn Hosp, Hepatol & Canc Biotherapy Ward, Beijing, Peoples R China.
   [Zou, Yang; Xu, Ling; Fan, Yu; Zhang, Wen; Yu, Dandan; Yao, Yong-Gang] Chinese Acad Sci, Key Lab Anim Models & Human Dis Mech, Kunming, Yunnan, Peoples R China.
   [Zou, Yang; Xu, Ling; Fan, Yu; Zhang, Wen; Yu, Dandan; Yao, Yong-Gang] Kunming Inst Zool, Kunming, Yunnan, Peoples R China.
   [Xu, Ling; Fan, Yu] Univ Chinese Acad Sci, Kunming Coll Life Sci, Kunming, Yunnan, Peoples R China.
   [Yang, Run-Xiang] Kunming Med Univ, Tumor Hosp Yunnan Prov, Affiliated Hosp 3, Kunming, Yunnan, Peoples R China.
C3 Capital Medical University; Chinese Academy of Sciences; Chinese Academy
   of Sciences; Kunming Institute of Zoology, CAS; Chinese Academy of
   Sciences; University of Chinese Academy of Sciences, CAS; Kunming
   Medical University
RP Yu, DD (通讯作者)，Chinese Acad Sci, Key Lab Anim Models & Human Dis Mech, Kunming, Yunnan, Peoples R China.
EM yudandan@mail.kiz.ac.cn
RI Yao, Yong-Gang/AAH-2303-2021
OI Yao, Yong-Gang/0000-0002-2955-0693; Fan, Yu/0000-0002-5978-5004
FU Yunnan Province [2009CI119]; National Natural Science Foundation of
   China [81060046]; Beijing Natural Science foundation [7092044]; "215"
   high-level health technology project
FX This study was supported by Yunnan Province (2009CI119), the National
   Natural Science Foundation of China (81060046), the Beijing Natural
   Science foundation (7092044) and "215" high-level health technology
   project (2011-J.L)
CR Aravalli RN, 2008, HEPATOLOGY, V48, P2047, DOI 10.1002/hep.22580
   Balss J, 2008, ACTA NEUROPATHOL, V116, P597, DOI 10.1007/s00401-008-0455-2
   Borger DR, 2012, ONCOLOGIST, V17, P72, DOI 10.1634/theoncologist.2011-0386
   Bruix J, 2009, LANCET, V373, P614, DOI 10.1016/S0140-6736(09)60381-0
   Chowdhury R, 2011, EMBO REP, V12, P463, DOI 10.1038/embor.2011.43
   Dang L, 2009, NATURE, V462, P739, DOI 10.1038/nature08617
   El-Serag HB, 2007, GASTROENTEROLOGY, V132, P2557, DOI 10.1053/j.gastro.2007.04.061
   Figueroa ME, 2010, CANCER CELL, V18, P553, DOI 10.1016/j.ccr.2010.11.015
   Gross S, 2010, J EXP MED, V207, P339, DOI 10.1084/jem.20092506
   Hewitt NJ, 2007, DRUG METAB REV, V39, P159, DOI 10.1080/03602530601093489
   Horbinski C, 2010, J MOL DIAGN, V12, P487, DOI 10.2353/jmoldx.2010.090228
   JEMAL A, 2011, CA-CANCER J CLIN, V61, P134, DOI [DOI 10.3322/CAAC.20107, DOI 10.3322/caac.20115]
   Jin GL, 2011, PLOS ONE, V6, DOI 10.1371/journal.pone.0016812
   Kang MR, 2009, INT J CANCER, V125, P353, DOI 10.1002/ijc.24379
   Llovet JM, 2003, LANCET, V362, P1907, DOI 10.1016/S0140-6736(03)14964-1
   Llovet JM, 2008, HEPATOLOGY, V48, P1312, DOI 10.1002/hep.22506
   Lu C, 2012, NATURE, V483, P474, DOI 10.1038/nature10860
   Maluccio M, 2012, CA-CANCER J CLIN, V62, P394, DOI 10.3322/caac.21161
   Pardanani A, 2010, LEUKEMIA, V24, P1146, DOI 10.1038/leu.2010.77
   Parsons DW, 2008, SCIENCE, V321, P1807, DOI 10.1126/science.1164382
   Sellner L, 2010, EUR J HAEMATOL, V85, P457, DOI 10.1111/j.1600-0609.2010.01505.x
   Shechter I, 2003, J LIPID RES, V44, P2169, DOI 10.1194/jlr.M300285-JLR200
   Taura N, 2011, MED SCI MONITOR, V17, pPH7, DOI 10.12659/MSM.881375
   Vinken M, 2012, TOXICOL IN VITRO, V26, P541, DOI 10.1016/j.tiv.2012.01.002
   Voss JS, 2013, HUM PATHOL, V44, P1216, DOI 10.1016/j.humpath.2012.11.006
   Wang P, 2013, ONCOGENE, V32, P3091, DOI 10.1038/onc.2012.315
   Ward PS, 2010, CANCER CELL, V17, P225, DOI 10.1016/j.ccr.2010.01.020
   Wiggermann P, 2011, MED SCI MONITOR, V17, pCR189, DOI 10.12659/MSM.881714
   Xu W, 2011, CANCER CELL, V19, P17, DOI 10.1016/j.ccr.2010.12.014
   Yan H, 2009, NEW ENGL J MED, V360, P765, DOI 10.1056/NEJMoa0808710
   Zhao SM, 2009, SCIENCE, V324, P261, DOI 10.1126/science.1170944
   Zhou SY, 2007, P NATL ACAD SCI USA, V104, P7540, DOI 10.1073/pnas.0610818104
   Zou Y, 2010, BIOCHEM BIOPH RES CO, V402, P378, DOI 10.1016/j.bbrc.2010.10.038
NR 33
TC 0
Z9 0
U1 0
U2 5
PU INT SCIENTIFIC INFORMATION, INC
PI MELVILLE
PA 150 BROADHOLLOW RD, STE 114, MELVILLE, NY 11747 USA
EI 1643-3750
J9 MED SCI MONITOR
JI Med. Sci. Monitor
PD FEB 14
PY 2014
VL 20
AR 889891
PG 8
WC Medicine, Research & Experimental
WE Science Citation Index Expanded (SCI-EXPANDED)
SC Research & Experimental Medicine
GA AB2YZ
UT WOS:000331659600001
PM 24531386
OA Green Submitted, Green Published
DA 2024-03-10
ER

PT J
AU Remke, M
   Ramaswamy, V
   Peacock, J
   Shih, DJH
   Koelsche, C
   Northcott, PA
   Hill, N
   Cavalli, FMG
   Kool, M
   Wang, X
   Mack, SC
   Barszczyk, M
   Morrissy, AS
   Wu, XC
   Agnihotri, S
   Luu, B
   Jones, DTW
   Garzia, L
   Dubuc, AM
   Zhukova, N
   Vanner, R
   Kros, JM
   French, PJ
   Van Meir, EG
   Vibhakar, R
   Zitterbart, K
   Chan, JA
   Bognár, L
   Klekner, A
   Lach, B
   Jung, S
   Saad, AG
   Liau, LM
   Albrecht, S
   Zollo, M
   Cooper, MK
   Thompson, RC
   Delattre, OO
   Bourdeaut, F
   Doz, FF
   Garami, M
   Hauser, P
   Carlotti, CG
   Van Meter, TE
   Massimi, L
   Fults, D
   Pomeroy, SL
   Kumabe, T
   Ra, YS
   Leonard, JR
   Elbabaa, SK
   Mora, J
   Rubin, JB
   Cho, YJ
   McLendon, RE
   Bigner, DD
   Eberhart, CG
   Fouladi, M
   Wechsler-Reya, RJ
   Faria, CC
   Croul, SE
   Huang, A
   Bouffet, E
   Hawkins, CE
   Dirks, PB
   Weiss, WA
   Schüller, U
   Pollack, IF
   Rutkowski, S
   Meyronet, D
   Jouvet, A
   Fèvre-Montange, M
   Jabado, N
   Perek-Polnik, M
   Grajkowska, WA
   Kim, SK
   Rutka, JT
   Malkin, D
   Tabori, U
   Pfister, SM
   Korshunov, A
   von Deimling, A
   Taylor, MD
AF Remke, Marc
   Ramaswamy, Vijay
   Peacock, John
   Shih, David J. H.
   Koelsche, Christian
   Northcott, Paul A.
   Hill, Nadia
   Cavalli, Florence M. G.
   Kool, Marcel
   Wang, Xin
   Mack, Stephen C.
   Barszczyk, Mark
   Morrissy, A. Sorana
   Wu, Xiaochong
   Agnihotri, Sameer
   Luu, Betty
   Jones, David T. W.
   Garzia, Livia
   Dubuc, Adrian M.
   Zhukova, Nataliya
   Vanner, Robert
   Kros, Johan M.
   French, Pim J.
   Van Meir, Erwin G.
   Vibhakar, Rajeev
   Zitterbart, Karel
   Chan, Jennifer A.
   Bognar, Laszlo
   Klekner, Almos
   Lach, Boleslaw
   Jung, Shin
   Saad, Ali G.
   Liau, Linda M.
   Albrecht, Steffen
   Zollo, Massimo
   Cooper, Michael K.
   Thompson, Reid C.
   Delattre, Oliver O.
   Bourdeaut, Franck
   Doz, Franois F.
   Garami, Miklos
   Hauser, Peter
   Carlotti, Carlos G.
   Van Meter, Timothy E.
   Massimi, Luca
   Fults, Daniel
   Pomeroy, Scott L.
   Kumabe, Toshiro
   Ra, Young Shin
   Leonard, Jeffrey R.
   Elbabaa, Samer K.
   Mora, Jaume
   Rubin, Joshua B.
   Cho, Yoon-Jae
   McLendon, Roger E.
   Bigner, Darell D.
   Eberhart, Charles G.
   Fouladi, Maryam
   Wechsler-Reya, Robert J.
   Faria, Claudia C.
   Croul, Sidney E.
   Huang, Annie
   Bouffet, Eric
   Hawkins, Cynthia E.
   Dirks, Peter B.
   Weiss, William A.
   Schueller, Ulrich
   Pollack, Ian F.
   Rutkowski, Stefan
   Meyronet, David
   Jouvet, Anne
   Fevre-Montange, Michelle
   Jabado, Nada
   Perek-Polnik, Marta
   Grajkowska, Wieslawa A.
   Kim, Seung-Ki
   Rutka, James T.
   Malkin, David
   Tabori, Uri
   Pfister, Stefan M.
   Korshunov, Andrey
   von Deimling, Andreas
   Taylor, Michael D.
TI <i>TERT</i> promoter mutations are highly recurrent in SHH subgroup
   medulloblastoma
SO ACTA NEUROPATHOLOGICA
LA English
DT Article
DE TERT promoter mutations; SHH pathway; Adult; Medulloblastoma
ID TELOMERASE ACTIVITY; ADULT; DISTINCT; TUMORS; CELLS; METHYLATION;
   GENOMICS; GLIOMAS; OCCUR
AB Telomerase reverse transcriptase (TERT) promoter mutations were recently shown to drive telomerase activity in various cancer types, including medulloblastoma. However, the clinical and biological implications of TERT mutations in medulloblastoma have not been described. Hence, we sought to describe these mutations and their impact in a subgroup-specific manner. We analyzed the TERT promoter by direct sequencing and genotyping in 466 medulloblastomas. The mutational distributions were determined according to subgroup affiliation, demographics, and clinical, prognostic, and molecular features. Integrated genomics approaches were used to identify specific somatic copy number alterations in TERT promoter-mutated and wild-type tumors. Overall, TERT promoter mutations were identified in 21 % of medulloblastomas. Strikingly, the highest frequencies of TERT mutations were observed in SHH (83 %; 55/66) and WNT (31 %; 4/13) medulloblastomas derived from adult patients. Group 3 and Group 4 harbored this alteration in < 5 % of cases and showed no association with increased patient age. The prognostic implications of these mutations were highly subgroup-specific. TERT mutations identified a subset with good and poor prognosis in SHH and Group 4 tumors, respectively. Monosomy 6 was mostly restricted to WNT tumors without TERT mutations. Hallmark SHH focal copy number aberrations and chromosome 10q deletion were mutually exclusive with TERT mutations within SHH tumors. TERT promoter mutations are the most common recurrent somatic point mutation in medulloblastoma, and are very highly enriched in adult SHH and WNT tumors. TERT mutations define a subset of SHH medulloblastoma with distinct demographics, cytogenetics, and outcomes.
C1 [Remke, Marc; Ramaswamy, Vijay; Peacock, John; Shih, David J. H.; Hill, Nadia; Cavalli, Florence M. G.; Wang, Xin; Mack, Stephen C.; Barszczyk, Mark; Morrissy, A. Sorana; Wu, Xiaochong; Agnihotri, Sameer; Luu, Betty; Garzia, Livia; Dubuc, Adrian M.; Zhukova, Nataliya; Vanner, Robert; Taylor, Michael D.] Hosp Sick Children, Arthur & Sonia Labatt Brain Tumour Res Ctr, Toronto, ON M5G 1X8, Canada.
   [Remke, Marc; Ramaswamy, Vijay; Peacock, John; Shih, David J. H.; Hill, Nadia; Cavalli, Florence M. G.; Wang, Xin; Mack, Stephen C.; Morrissy, A. Sorana; Wu, Xiaochong; Luu, Betty; Garzia, Livia; Dubuc, Adrian M.; Taylor, Michael D.] Hosp Sick Children, Dev & Stem Cell Biol Program, Toronto, ON M5G 1X8, Canada.
   [Remke, Marc; Ramaswamy, Vijay; Peacock, John; Shih, David J. H.; Wang, Xin; Mack, Stephen C.; Dubuc, Adrian M.; Croul, Sidney E.; Taylor, Michael D.] Univ Toronto, Dept Lab Med & Pathobiol, Toronto, ON, Canada.
   [Koelsche, Christian; Korshunov, Andrey; von Deimling, Andreas] Univ Heidelberg Hosp, Dept Neuropathol, Heidelberg, Germany.
   [Koelsche, Christian; Korshunov, Andrey; von Deimling, Andreas] German Canc Res Ctr, Clin Cooperat Unit Neuropathol, Heidelberg, Germany.
   [Northcott, Paul A.; Kool, Marcel; Jones, David T. W.; von Deimling, Andreas] German Canc Res Ctr, Div Pediat Neurooncol, Heidelberg, Germany.
   [Kros, Johan M.] Erasmus MC, Dept Pathol, Rotterdam, Netherlands.
   [French, Pim J.] Erasmus MC, Dept Neurol, Rotterdam, Netherlands.
   [Van Meir, Erwin G.] Emory Univ, Sch Med, Dept Neurosurg, Atlanta, GA USA.
   [Van Meir, Erwin G.] Emory Univ, Sch Med, Dept Hematol & Med Oncol, Atlanta, GA USA.
   [Van Meir, Erwin G.] Emory Univ, Winship Canc Inst, Atlanta, GA 30322 USA.
   [Vibhakar, Rajeev] Univ Colorado Denver, Dept Pediat, Aurora, CO USA.
   [Zitterbart, Karel] Masaryk Univ, Sch Med, Dept Pediat Oncol, Brno, Czech Republic.
   [Zitterbart, Karel] Univ Hosp Brno, Brno, Czech Republic.
   [Chan, Jennifer A.] Univ Calgary, Dept Pathol & Lab Med, Calgary, AB, Canada.
   [Bognar, Laszlo; Klekner, Almos] Univ Debrecen, Med & Hlth Sci Ctr, Dept Neurosurg, H-4012 Debrecen, Hungary.
   [Lach, Boleslaw] McMaster Univ, Div Anat Pathol, Dept Pathol & Mol Med, Hamilton, ON, Canada.
   [Jung, Shin] Chonnam Natl Univ, Hwasun Hosp & Med Sch, Res Inst Med Sci, Dept Neurosurg, Chungnam, South Korea.
   [Saad, Ali G.] Univ Arkansas Med Sci, Dept Pathol, Little Rock, AR 72205 USA.
   [Liau, Linda M.] Univ Calif Los Angeles, David Geffen Sch Med, Dept Neurosurg, Los Angeles, CA 90095 USA.
   [Albrecht, Steffen] McGill Univ, Dept Pathol, Montreal, PQ, Canada.
   [Zollo, Massimo] Univ Naples Federico II, Dipartimento Med Mol & Biotecnol Med, Naples, Italy.
   [Zollo, Massimo] CEINGE Biotecnol Avanzate, Naples, Italy.
   [Cooper, Michael K.] Vanderbilt Univ Sch Med, Dept Neurol, Nashville, TN USA.
   [Thompson, Reid C.] Vanderbilt Univ Sch Med, Dept Neurol Surg, Nashville, TN USA.
   [Delattre, Oliver O.; Bourdeaut, Franck] Inst Curie, Lab Genet & Biol Canc, Paris, France.
   [Doz, Franois F.] Inst Curie, Dept Pediat Oncol, Paris, France.
   [Doz, Franois F.] Univ Paris 05, Sorbonne Paris Cite, Paris, France.
   [Garami, Miklos; Hauser, Peter] Semmelweis Univ, Dept Pediat 2, H-1085 Budapest, Hungary.
   [Carlotti, Carlos G.] Univ Sao Paulo, Fac Med Ribeirao Preto, Dept Surg & Anat, Sao Paulo, Brazil.
   [Van Meter, Timothy E.] Virginia Commonwealth Univ, Sch Med, Richmond, VA USA.
   [Massimi, Luca] Catholic Univ, Sch Med, Rome, Italy.
   [Fults, Daniel] Univ Utah, Clin Neurosci Ctr, Dept Neurosurg, Salt Lake City, UT USA.
   [Pomeroy, Scott L.] Harvard Univ, Sch Med, Childrens Hosp Boston, Dept Neurol, Boston, ME USA.
   [Kumabe, Toshiro] Tohoku Univ, Grad Sch Med, Dept Neurosurg, Sendai, Miyagi 980, Japan.
   [Ra, Young Shin] Univ Ulsan, Asan Med Ctr, Dept Neurosurg, Seoul, South Korea.
   [Leonard, Jeffrey R.] Washington Univ, St Louis Childrens Hosp, Div Pediat Neurosurg, Dept Neurosurg,Sch Med, St Louis, MO 63110 USA.
   [Elbabaa, Samer K.] St Louis Univ, Sch Med, Div Pediat Neurosurg, Dept Neurol Surg, St Louis, MO USA.
   [Mora, Jaume] Hosp St Joan de Deu, Dev Tumor Biol Lab, Barcelona, Spain.
   [Rubin, Joshua B.] Washington Univ, St Louis Childrens Hosp, Dept Pediat, Sch Med, St Louis, MO 63110 USA.
   [Rubin, Joshua B.] Washington Univ, St Louis Childrens Hosp, Dept Anat, Sch Med, St Louis, MO 63110 USA.
   [Rubin, Joshua B.] Washington Univ, St Louis Childrens Hosp, Dept Neurobiol, Sch Med, St Louis, MO 63110 USA.
   [Cho, Yoon-Jae] Stanford Univ, Dept Neurol & Neurol Sci, Sch Med, Stanford, CA 94305 USA.
   [McLendon, Roger E.; Bigner, Darell D.] Duke Univ, Dept Pathol, Durham, NC 27706 USA.
   [Eberhart, Charles G.] Johns Hopkins Univ, Dept Pathol, Sch Med, Baltimore, MD USA.
   [Eberhart, Charles G.] Johns Hopkins Univ, Dept Ophthalmol, Sch Med, Baltimore, MD USA.
   [Eberhart, Charles G.] Johns Hopkins Univ, Dept Oncol, Sch Med, Baltimore, MD USA.
   [Fouladi, Maryam] Univ Cincinnati, Med Ctr, Div Oncol, Cincinnati Childrens Hosp, Cincinnati, OH 45267 USA.
   [Wechsler-Reya, Robert J.] Sanford Burnham Med Res Inst, La Jolla, CA USA.
   [Faria, Claudia C.; Dirks, Peter B.; Rutka, James T.; Taylor, Michael D.] Hosp Sick Children, Dept Surg, Div Neurosurg, Toronto, ON M5G 1X8, Canada.
   [Faria, Claudia C.; Dirks, Peter B.; Rutka, James T.; Taylor, Michael D.] Arthur & Sonia Labatt Brain Tumour Res Ctr, Toronto, ON, Canada.
   [Faria, Claudia C.] Ctr Hosp Lisboa Norte EPE, Hosp Santa Maria, Div Neurosurg, Lisbon, Portugal.
   [Huang, Annie; Bouffet, Eric; Malkin, David; Tabori, Uri] Univ Toronto, Hosp Sick Children, Dept Pediat, Div Haematol & Oncol, Toronto, ON M5G 1X8, Canada.
   [Hawkins, Cynthia E.] Hosp Sick Children, Dept Pathol, Toronto, ON M5G 1X8, Canada.
   [Weiss, William A.] Univ Calif San Francisco, Dept Neurol, San Francisco, CA USA.
   [Schueller, Ulrich] Univ Munich, Ctr Neuropathol & Pr Res, Munich, Germany.
   [Pollack, Ian F.] Univ Pittsburgh, Sch Med, Dept Neurol Surg, Pittsburgh, PA 15261 USA.
   [Rutkowski, Stefan] Univ Med Ctr Hamburg Eppendorf, Dept Pediat Hematol & Oncol, Hamburg, Germany.
   [Meyronet, David; Jouvet, Anne] Univ Lyon 1, Neurooncol & Neuroinflammat Team, INSERM, CNRS,UMR 5292,U1028, F-69000 Lyon, France.
   [Meyronet, David; Jouvet, Anne] Hosp Civils Lyon, Ctr Pathol & Neuropathol Est, F-69003 Lyon, France.
   [Fevre-Montange, Michelle] Univ Lyon, Ctr Rech Neurosci, INSERM, CNRS,UMR5292,U1028, Lyon, France.
   [Jabado, Nada] McGill Univ, Div Expt Med, Montreal, PQ, Canada.
   [Perek-Polnik, Marta] Childrens Mem Hlth Inst, Dept Oncol, Warsaw, Poland.
   [Grajkowska, Wieslawa A.] Childrens Mem Hlth Inst, Dept Pathol, Warsaw, Poland.
   [Kim, Seung-Ki] Seoul Natl Univ, Div Pediat Neurosurg, Dept Neurosurg, Childrens Hosp, Seoul, South Korea.
   [Pfister, Stefan M.] Univ Heidelberg Hosp, Dept Pediat Oncol Hematol Immunol & Pulmonol, Heidelberg, Germany.
C3 University of Toronto; Hospital for Sick Children (SickKids); University
   of Toronto; Hospital for Sick Children (SickKids); University of
   Toronto; Ruprecht Karls University Heidelberg; Helmholtz Association;
   German Cancer Research Center (DKFZ); Helmholtz Association; German
   Cancer Research Center (DKFZ); Erasmus University Rotterdam; Erasmus MC;
   Erasmus University Rotterdam; Erasmus MC; Emory University; Emory
   University; Emory University; University of Colorado System; University
   of Colorado Anschutz Medical Campus; Children's Hospital Colorado;
   Masaryk University Brno; University Hospital Brno; University of
   Calgary; University of Debrecen; McMaster University; Chonnam National
   University; University of Arkansas System; University of Arkansas
   Medical Sciences; University of California System; University of
   California Los Angeles; University of California Los Angeles Medical
   Center; David Geffen School of Medicine at UCLA; McGill University;
   University of Naples Federico II; CEINGE Biotecnologie Avanzate;
   Vanderbilt University; Vanderbilt University; Universite PSL; UNICANCER;
   Institut Curie; Institut National de la Sante et de la Recherche
   Medicale (Inserm); UNICANCER; Universite PSL; Institut Curie; Universite
   Paris Cite; Semmelweis University; Universidade de Sao Paulo; Virginia
   Commonwealth University; Catholic University of the Sacred Heart; IRCCS
   Policlinico Gemelli; Utah System of Higher Education; University of
   Utah; Harvard University; Boston Children's Hospital; Tohoku University;
   University of Ulsan; Asan Medical Center; St. Louis Children's Hospital;
   Washington University (WUSTL); Saint Louis University; University of
   Barcelona; St. Louis Children's Hospital; Washington University (WUSTL);
   St. Louis Children's Hospital; Washington University (WUSTL); Washington
   University (WUSTL); St. Louis Children's Hospital; Stanford University;
   Duke University; Johns Hopkins University; Johns Hopkins University;
   Johns Hopkins University; Cincinnati Children's Hospital Medical Center;
   University System of Ohio; University of Cincinnati; Sanford Burnham
   Prebys Medical Discovery Institute; University of Toronto; Hospital for
   Sick Children (SickKids); Centro Hospitalar de Lisboa Ocidental, EPE;
   Universidade de Lisboa; Hospital Santa Maria; University of Toronto;
   Hospital for Sick Children (SickKids); University of Toronto; Hospital
   for Sick Children (SickKids); University of California System;
   University of California San Francisco; University of Munich;
   Pennsylvania Commonwealth System of Higher Education (PCSHE); University
   of Pittsburgh; University of Hamburg; University Medical Center
   Hamburg-Eppendorf; Centre National de la Recherche Scientifique (CNRS);
   CNRS - National Institute for Biology (INSB); Institut National de la
   Sante et de la Recherche Medicale (Inserm); Universite Claude Bernard
   Lyon 1; Universite Jean Monnet; CHU Lyon; Centre National de la
   Recherche Scientifique (CNRS); CNRS - National Institute for Biology
   (INSB); Institut National de la Sante et de la Recherche Medicale
   (Inserm); Universite Claude Bernard Lyon 1; Universite Jean Monnet;
   McGill University; Children's Memorial Health Institute; Children's
   Memorial Health Institute; Seoul National University (SNU); Seoul
   National University Hospital; Ruprecht Karls University Heidelberg
RP Taylor, MD (通讯作者)，Univ Toronto, Dept Lab Med & Pathobiol, Toronto, ON, Canada.
EM andreas.vondeimling@med.uni-heidelberg.de; mdtaylor@sickkids.ca
RI Wang, Xin/U-7221-2017; von Deimling, Andreas/F-7774-2013; Doz, Francois
   P/K-8616-2012; Shih, David J H/H-3186-2011; Jabado, Nada/AAN-4026-2020;
   Elbabaa, Samer/X-4709-2019; Carlotti, Carlos Gilberto/C-1608-2012;
   Hawkins, Cynthia/M-2571-2019; Bourdeaut, Franck/AAG-8494-2019; Garami,
   Miklos/AAK-5680-2021; Kool, Marcel/H-2541-2013; Northcott, Paul
   A/N-4022-2018; Bouffet, Eric/AAB-8999-2020; Malkin, David/AAW-8715-2021;
   Jones, David T. W./Z-1963-2019; Kölsche, Christian/Q-8854-2019; Wang,
   Xin/O-8779-2019; Massimi, Luca/JRW-2578-2023; Shih, David J.
   H./AAE-8726-2019; Pfister, Stefan/F-6860-2013; Zollo,
   Massimo/K-5857-2016; Faria, Claudia/HOC-2135-2023
OI Wang, Xin/0000-0001-6292-3087; von Deimling,
   Andreas/0000-0002-5863-540X; Shih, David J H/0000-0002-9802-4937;
   Elbabaa, Samer/0000-0003-1733-1941; Carlotti, Carlos
   Gilberto/0000-0002-7055-0564; Garami, Miklos/0000-0003-4298-2746;
   Northcott, Paul A/0000-0002-1220-5252; Jones, David T.
   W./0000-0002-2036-5141; Kölsche, Christian/0000-0001-8763-8864; Wang,
   Xin/0000-0001-6292-3087; Shih, David J. H./0000-0002-9802-4937; Weiss,
   William/0000-0003-2230-9132; Perek-Polnik, Marta/0000-0001-9043-6956;
   Liau, Linda/0000-0002-4053-0052; French, Pim/0000-0002-0668-9529;
   Vanner, Robert/0000-0003-1169-1778; Korshunov,
   Andrey/0000-0002-5257-3623; Ramaswamy, Vijay/0000-0002-6557-895X;
   AGNIHOTRI, SAMEER/0000-0001-6584-3795; Van Meir, Erwin
   G./0000-0003-2444-7707; Wang, Xin/0000-0001-8783-4080; Doz,
   Francois/0000-0001-9286-4831; delattre, olivier/0000-0002-8730-2276;
   Cavalli, Florence M. G./0000-0002-4409-9642; Van Meter, Timothy
   E/0000-0002-5524-4251; Mack, Stephen C./0000-0001-9620-4742; Grajkowska,
   Wieslawa/0000-0001-8318-5781; Pfister, Stefan/0000-0002-5447-5322;
   Remke, Marc/0000-0002-9404-9993; Mora, Jaume/0000-0002-9386-5980;
   Taylor, Michael/0000-0001-7009-3466; Croul, Sidney/0000-0002-2224-5485;
   Zollo, Massimo/0000-0002-0970-7243; Tabori, Uri/0000-0002-5019-2683;
   Faria, Claudia/0000-0003-1259-9922; massimi, luca/0000-0003-3088-0822
FU CIHR Clinician Scientist Phase II award; Garron Family Chair in
   Childhood Cancer Research at The Hospital for Sick Children; University
   of Toronto; Canadian Institutes of Health Research; National Institutes
   of Health [R01CA159859, R01CA148699]; Pediatric Brain Tumor Foundation;
   Dr. Mildred Scheel Foundation for Cancer Research/German Cancer Aid and
   funds from the Baden-Wurttemberg Foundation; CIHR fellowship; Alberta
   Innovates-Health Solutions Clinical Fellowship; MH CZ-DRO FNBr
   [65269705]; Janos Bolyai Scholarship of the Hungarian Academy of
   Sciences;  [TAMOP-4.2.2A-11/1/KONV-2012-0025]
FX We thank Susan Archer for technical writing, and Nick Downey from
   Integrated DNA Technologies for support with probe/primer design. We
   acknowledge CRB HCL-Neurobiotec tumor bank (Hospices Civils de Lyon,
   Lyon, France). MDT is supported by a CIHR Clinician Scientist Phase II
   award, funds from the Garron Family Chair in Childhood Cancer Research
   at The Hospital for Sick Children and the University of Toronto, and
   operating funds from the Canadian Institutes of Health Research, the
   National Institutes of Health (R01CA159859 and R01CA148699) and the
   Pediatric Brain Tumor Foundation. MR is supported by a fellowship from
   the Dr. Mildred Scheel Foundation for Cancer Research/German Cancer Aid
   and funds from the Baden-Wurttemberg Foundation. VR is supported by a
   CIHR fellowship and an Alberta Innovates-Health Solutions Clinical
   Fellowship. KZ acknowledges research support from MH CZ-DRO FNBr
   65269705. AK was supported by the TAMOP-4.2.2A-11/1/KONV-2012-0025
   project and the Janos Bolyai Scholarship of the Hungarian Academy of
   Sciences.
CR AARON RH, 1994, CANCER CHEMOTH PHARM, V35, P127, DOI 10.1007/BF00686634
   Arita H, 2013, ACTA NEUROPATHOL, V126, P267, DOI 10.1007/s00401-013-1141-6
   Blasco MA, 2005, NAT REV GENET, V6, P611, DOI 10.1038/nrg1656
   Castelo-Branco P, 2013, LANCET ONCOL, V14, P534, DOI 10.1016/S1470-2045(13)70110-4
   Cho YJ, 2011, J CLIN ONCOL, V29, P1424, DOI 10.1200/JCO.2010.28.5148
   Dubuc AM, 2010, CURR NEUROL NEUROSCI, V10, P215, DOI 10.1007/s11910-010-0103-9
   Forsyth NR, 2002, DIFFERENTIATION, V69, P188, DOI 10.1046/j.1432-0436.2002.690412.x
   Heaphy CM, 2011, AM J PATHOL, V179, P1608, DOI 10.1016/j.ajpath.2011.06.018
   Hiyama E, 2007, BRIT J CANCER, V96, P1020, DOI 10.1038/sj.bjc.6603671
   Horn S, 2013, SCIENCE, V339, P959, DOI 10.1126/science.1230062
   Huang FW, 2013, SCIENCE, V339, P957, DOI 10.1126/science.1229259
   Jones DTW, 2012, NATURE, V488, P100, DOI 10.1038/nature11284
   Killela PJ, 2013, P NATL ACAD SCI USA, V110, P6021, DOI 10.1073/pnas.1303607110
   KIM NW, 1994, SCIENCE, V266, P2011, DOI 10.1126/science.7605428
   Kool M, 2012, ACTA NEUROPATHOL, V123, P473, DOI 10.1007/s00401-012-0958-8
   Kool M, 2008, PLOS ONE, V3, DOI 10.1371/journal.pone.0003088
   Korshunov A, 2012, ACTA NEUROPATHOL, V123, P515, DOI 10.1007/s00401-011-0918-8
   Korshunov A, 2010, J CLIN ONCOL, V28, P3054, DOI 10.1200/JCO.2009.25.7121
   Liu XL, 2013, ENDOCR-RELAT CANCER, V20, P603, DOI 10.1530/ERC-13-0210
   Louis DN, 2007, ACTA NEUROPATHOL, V114, P547, DOI 10.1007/s00401-007-0278-6
   Mermel CH, 2011, GENOME BIOL, V12, DOI 10.1186/gb-2011-12-4-r41
   Morrison SJ, 1996, IMMUNITY, V5, P207, DOI 10.1016/S1074-7613(00)80316-7
   Nonoguchi N, 2013, ACTA NEUROPATHOL, V126, P931, DOI 10.1007/s00401-013-1163-0
   Northcott PA, 2012, NAT REV CANCER, V12, P818, DOI 10.1038/nrc3410
   Northcott PA, 2012, NATURE, V488, P49, DOI 10.1038/nature11327
   Northcott PA, 2012, NAT REV NEUROL, V8, P340, DOI 10.1038/nrneurol.2012.78
   Northcott PA, 2012, ACTA NEUROPATHOL, V123, P615, DOI 10.1007/s00401-011-0899-7
   Northcott PA, 2011, ACTA NEUROPATHOL, V122, P231, DOI 10.1007/s00401-011-0846-7
   Northcott PA, 2011, J CLIN ONCOL, V29, P1408, DOI 10.1200/JCO.2009.27.4324
   Northcott PA, 2010, NEUROSURG FOCUS, V28, DOI 10.3171/2009.10.FOCUS09218
   Northcott PA, 2009, NAT GENET, V41, P465, DOI 10.1038/ng.336
   Parsons DW, 2011, SCIENCE, V331, P435, DOI 10.1126/science.1198056
   Pfister SM, 2010, ACTA NEUROPATHOL, V120, P553, DOI 10.1007/s00401-010-0751-5
   Pugh TJ, 2012, NATURE, V488, P106, DOI 10.1038/nature11329
   Ramaswamy V, 2013, LANCET ONCOL, V14, P1200, DOI 10.1016/S1470-2045(13)70449-2
   Ramaswamy V, 2011, CANCER GENET-NY, V204, P577, DOI 10.1016/j.cancergen.2011.11.001
   Remke M, 2011, J CLIN ONCOL, V29, P3852, DOI 10.1200/JCO.2011.36.2798
   Remke M, 2011, J CLIN ONCOL, V29, P2717, DOI 10.1200/JCO.2011.34.9373
   Robinson G, 2012, NATURE, V488, P43, DOI 10.1038/nature11213
   Rutkowski S, 2010, J CLIN ONCOL, V28, P4961, DOI 10.1200/JCO.2010.30.2299
   Taylor MD, 2012, ACTA NEUROPATHOL, V123, P465, DOI 10.1007/s00401-011-0922-z
   Thompson MC, 2006, J CLIN ONCOL, V24, P1924, DOI 10.1200/JCO.2005.04.4974
   Vinagre J, 2013, NAT COMMUN, V4, DOI 10.1038/ncomms3185
   Zhukova N, 2013, J CLIN ONCOL, V31, P2927, DOI 10.1200/JCO.2012.48.5052
NR 44
TC 117
Z9 141
U1 1
U2 37
PU SPRINGER
PI NEW YORK
PA ONE NEW YORK PLAZA, SUITE 4600, NEW YORK, NY, UNITED STATES
SN 0001-6322
EI 1432-0533
J9 ACTA NEUROPATHOL
JI Acta Neuropathol.
PD DEC
PY 2013
VL 126
IS 6
BP 917
EP 929
DI 10.1007/s00401-013-1198-2
PG 13
WC Clinical Neurology; Neurosciences; Pathology
WE Science Citation Index Expanded (SCI-EXPANDED)
SC Neurosciences & Neurology; Pathology
GA 253PC
UT WOS:000327100500011
PM 24174164
OA Green Published, hybrid
DA 2024-03-10
ER

PT J
AU Cacchione, S
   Biroccio, A
   Rizzo, A
AF Cacchione, Stefano
   Biroccio, Annamaria
   Rizzo, Angela
TI Emerging roles of telomeric chromatin alterations in cancer
SO JOURNAL OF EXPERIMENTAL & CLINICAL CANCER RESEARCH
LA English
DT Review
DE Telomere; Cancer; Chromatin; Epigenetics; Sirtuins; Heterochromatin; ALT
ID INTRINSIC PONTINE GLIOMAS; REPEAT BINDING-FACTORS; HISTONE VARIANT H3.3;
   PEDIATRIC HIGH-GRADE; GENE-EXPRESSION; GENOMIC STABILITY; H3K27
   METHYLATION; DRIVER MUTATIONS; MOLECULAR-BASIS; CONTAINING RNA
AB Telomeres, the nucleoprotein structures that cap the ends of eukaryotic chromosomes, play important and multiple roles in tumorigenesis. Functional telomeres need the establishment of a protective chromatin structure based on the interplay between the specific complex named shelterin and a tight nucleosomal organization. Telomere shortening in duplicating somatic cells leads eventually to the destabilization of the telomere capping structure and to the activation of a DNA damage response (DDR) signaling. The final outcome of this process is cell replicative senescence, which constitute a protective barrier against unlimited proliferation. Cells that can bypass senescence checkpoint continue to divide until a second replicative checkpoint, crisis, characterized by chromosome fusions and rearrangements leading to massive cell deathby apoptosis. During crisis telomere dysfunctions can either inhibit cell replication or favor tumorigenesis by the accumulation of chromosomal rearrangements and neoplastic mutations. The acquirement of a telomere maintenance mechanism allows fixing the aberrant phenotype, and gives the neoplastic cell unlimited replicative potential, one of the main hallmarks of cancer.Despite the crucial role that telomeres play in cancer development, little is known about the epigenetic alterations of telomeric chromatin that affect telomere protection and are associated with tumorigenesis. Here we discuss the current knowledge on the role of telomeric chromatin in neoplastic transformation, with a particular focus on H3.3 mutations in alternative lengthening of telomeres (ALT) cancers and sirtuin deacetylases dysfunctions.
C1 [Cacchione, Stefano] Sapienza Univ Roma, Dept Biol & Biotechnol Charles Darwin, Piazzale Aldo Moro 5, I-00185 Rome, Italy.
   [Biroccio, Annamaria; Rizzo, Angela] IRCCS Regina Elena Natl Canc Inst, Oncogen & Epigenet Unit, Via Elio Chianesi 53, I-00144 Rome, Italy.
C3 Sapienza University Rome
RP Cacchione, S (通讯作者)，Sapienza Univ Roma, Dept Biol & Biotechnol Charles Darwin, Piazzale Aldo Moro 5, I-00185 Rome, Italy.; Rizzo, A (通讯作者)，IRCCS Regina Elena Natl Canc Inst, Oncogen & Epigenet Unit, Via Elio Chianesi 53, I-00144 Rome, Italy.
EM stefano.cacchione@uniroma1.it; angela.rizzo@ifo.gov.it
RI Rizzo, Angela/ABH-6753-2020; Biroccio, Annamaria/B-2861-2018
OI Rizzo, Angela/0000-0001-5421-3085; Biroccio,
   Annamaria/0000-0003-3198-3532
FU Italian Association for Cancer Research (AIRC) [16910]; Fondi di Ateneo
FX This review article was supported by the Italian Association for Cancer
   Research (AIRC, #16910 A.B.) and by Fondi di Ateneo 2016, 2017 (S.C.)
CR Allshire RC, 2018, NAT REV MOL CELL BIO, V19, P229, DOI 10.1038/nrm.2017.119
   Aoude LG, 2015, JNCI-J NATL CANCER I, V107, DOI 10.1093/jnci/dju408
   Arndt GM, 2016, NAT REV CANCER, V16, P508, DOI 10.1038/nrc.2016.55
   Arnoult N, 2012, NAT STRUCT MOL BIOL, V19, P948, DOI 10.1038/nsmb.2364
   Arora R, 2014, NAT COMMUN, V5, DOI 10.1038/ncomms6220
   Augereau A, 2011, BLOOD, V118, P1316, DOI 10.1182/blood-2010-07-295774
   Azzalin CM, 2007, SCIENCE, V318, P798, DOI 10.1126/science.1147182
   Bainbridge MN, 2015, JNCI-J NATL CANCER I, V107, DOI 10.1093/jnci/dju384
   Baker AM, 2011, PLOS ONE, V6, DOI 10.1371/journal.pone.0019124
   Bandaria JN, 2016, CELL, V164, P735, DOI 10.1016/j.cell.2016.01.036
   Behjati S, 2013, NAT GENET, V45, P1479, DOI 10.1038/ng.2814
   Bender S, 2013, CANCER CELL, V24, P660, DOI 10.1016/j.ccr.2013.10.006
   Biroccio A, 2013, NAT CELL BIOL, V15, P818, DOI 10.1038/ncb2774
   BLACKBURN EH, 1992, ANNU REV BIOCHEM, V61, P113, DOI 10.1146/annurev.bi.61.070192.000553
   Blackburn EH, 2015, SCIENCE, V350, P1193, DOI 10.1126/science.aab3389
   Blasco MA, 2007, NAT REV GENET, V8, P299, DOI 10.1038/nrg2047
   Brown ZZ, 2014, J AM CHEM SOC, V136, P13498, DOI 10.1021/ja5060934
   BRYAN TM, 1995, EMBO J, V14, P4240, DOI 10.1002/j.1460-2075.1995.tb00098.x
   Calvete O, 2015, NAT COMMUN, V6, DOI 10.1038/ncomms9383
   Campisi J, 2001, TRENDS CELL BIOL, V11, pS27, DOI 10.1016/S0962-8924(01)02151-1
   Canudas S, 2011, GENE DEV, V25, P1807, DOI 10.1101/gad.17325211
   Castel D, 2015, ACTA NEUROPATHOL, V130, P815, DOI 10.1007/s00401-015-1478-0
   Cesare AJ, 2010, NAT REV GENET, V11, P319, DOI 10.1038/nrg2763
   Chan KM, 2013, GENE DEV, V27, P985, DOI 10.1101/gad.217778.113
   Chang S, 2013, NAT GENET, V45, P473, DOI 10.1038/ng.2617
   Chen J, 2011, CANCER RES, V71, P4138, DOI 10.1158/0008-5472.CAN-10-4274
   Chen LS, 2003, AGING CELL, V2, P191, DOI 10.1046/j.1474-9728.2003.00052.x
   Chu HP, 2017, CELL, V170, P86, DOI 10.1016/j.cell.2017.06.017
   Cohen KJ, 2017, NEURO-ONCOLOGY, V19, P1025, DOI 10.1093/neuonc/nox021
   Conomos D, 2013, FRONT ONCOL, V3, DOI 10.3389/fonc.2013.00027
   Cubiles MD, 2018, NUCLEIC ACIDS RES, V46, P2347, DOI 10.1093/nar/gky006
   Cusanelli E, 2015, FRONT GENET, V6, DOI 10.3389/fgene.2015.00143
   de Lange T, 2018, ANNU REV GENET, V52, P223, DOI 10.1146/annurev-genet-032918-021921
   De Vitis M, 2018, INT J MOL SCI, V19, DOI 10.3390/ijms19020606
   Deng Z, 2009, MOL CELL, V35, P403, DOI 10.1016/j.molcel.2009.06.025
   Di Maro S, 2014, J AM CHEM SOC, V136, P16708, DOI 10.1021/ja5080773
   Diehl MC, 2011, BREAST CANCER RES TR, V127, P623, DOI 10.1007/s10549-010-0988-7
   Dilley RL, 2015, TRENDS CANCER, V1, P145, DOI 10.1016/j.trecan.2015.07.007
   Doksani Y, 2013, CELL, V155, P345, DOI 10.1016/j.cell.2013.09.048
   Drané P, 2010, GENE DEV, V24, P1253, DOI 10.1101/gad.566910
   Dunham MA, 2000, NAT GENET, V26, P447, DOI 10.1038/82586
   El Idrissi M, 2013, J EXP CLIN CANC RES, V32, DOI 10.1186/1756-9966-32-64
   El Maï M, 2014, CELL REP, V9, P1047, DOI 10.1016/j.celrep.2014.09.038
   Episkopou H, 2014, NUCLEIC ACIDS RES, V42, P4391, DOI 10.1093/nar/gku114
   Erdel F, 2017, CELL REP, V18, P41, DOI 10.1016/j.celrep.2016.12.005
   Ernst J, 2011, NATURE, V473, P43, DOI 10.1038/nature09906
   Fang D, 2016, SCIENCE, V352, P1344, DOI 10.1126/science.aae0065
   Fang J, 2018, P NATL ACAD SCI USA, V115, P9598, DOI 10.1073/pnas.1806355115
   Fardi M, 2018, GENES DIS, V5, P304, DOI 10.1016/j.gendis.2018.06.003
   Feinberg AP, 2016, NAT REV GENET, V17, P284, DOI 10.1038/nrg.2016.13
   Filesi I, 2000, BIOPHYS CHEM, V83, P223, DOI 10.1016/S0301-4622(99)00143-X
   Flynn RL, 2015, SCIENCE, V347, P273, DOI 10.1126/science.1257216
   Flynn RL, 2011, NATURE, V471, P532, DOI 10.1038/nature09772
   Fontebasso AM, 2014, NAT GENET, V46, P462, DOI 10.1038/ng.2950
   Galati A, 2006, J MOL BIOL, V360, P377, DOI 10.1016/j.jmb.2006.04.071
   Galati A, 2015, NUCLEIC ACIDS RES, V43, P5824, DOI 10.1093/nar/gkv507
   Galati A, 2013, FRONT ONCOL, V3, DOI 10.3389/fonc.2013.00046
   Galati A, 2012, PLOS ONE, V7, DOI 10.1371/journal.pone.0034386
   García-Beccaria M, 2015, EMBO MOL MED, V7, P930, DOI 10.15252/emmm.201404497
   Goldberg AD, 2010, CELL, V140, P678, DOI 10.1016/j.cell.2010.01.003
   Grasso CS, 2015, NAT MED, V21, P555, DOI 10.1038/nm.3855
   HARLEY CB, 1990, NATURE, V345, P458, DOI 10.1038/345458a0
   Hashizume R, 2014, NAT MED, V20, P1394, DOI 10.1038/nm.3716
   Heaphy CM, 2011, SCIENCE, V333, P425, DOI 10.1126/science.1207313
   Henson JD, 2010, FEBS LETT, V584, P3800, DOI 10.1016/j.febslet.2010.06.009
   Huang N, 2017, TUMOR BIOL, V39, P1, DOI 10.1177/1010428317708532
   Huang ZM, 2018, NAT CHEM BIOL, V14, P1118, DOI 10.1038/s41589-018-0150-0
   Hussain T, 2017, SCI REP-UK, V7, DOI 10.1038/s41598-017-11177-1
   Iachettini S, 2018, CELL DEATH DIS, V9, DOI 10.1038/s41419-018-1065-0
   Iwase S, 2011, NAT STRUCT MOL BIOL, V18, P769, DOI 10.1038/nsmb.2062
   Janssen A, 2018, ANNU REV CELL DEV BI, V34, P265, DOI 10.1146/annurev-cellbio-100617-062653
   Jia GX, 2012, MOL CELL BIOCHEM, V364, P345, DOI 10.1007/s11010-012-1236-8
   Jiao LY, 2015, SCIENCE, V350, DOI 10.1126/science.aac4383
   Jiao YC, 2011, SCIENCE, V331, P1199, DOI 10.1126/science.1200609
   Jung-Hynes B, 2009, FASEB J, V23, P4370, DOI 10.1096/fj.09-129148err
   Kagawa Y, 2012, NUTR REV, V70, P459, DOI 10.1111/j.1753-4887.2012.00504.x
   Khongkow M, 2013, CARCINOGENESIS, V34, P1476, DOI 10.1093/carcin/bgt098
   Kugel S, 2016, CELL, V165, P1401, DOI 10.1016/j.cell.2016.04.033
   Kugel S, 2014, TRENDS BIOCHEM SCI, V39, P72, DOI 10.1016/j.tibs.2013.12.002
   Law MJ, 2010, CELL, V143, P367, DOI 10.1016/j.cell.2010.09.023
   Lee J, 2017, J NEURO-ONCOL, V132, P1, DOI 10.1007/s11060-016-2349-9
   Lewis PW, 2013, SCIENCE, V340, P857, DOI 10.1126/science.1232245
   Lewis PW, 2010, P NATL ACAD SCI USA, V107, P14075, DOI 10.1073/pnas.1008850107
   Lin TT, 2010, BLOOD, V116, P1899, DOI 10.1182/blood-2010-02-272104
   Liu WG, 2018, ONCOL LETT, V15, P5368, DOI 10.3892/ol.2018.7989
   Lovejoy CA, 2012, PLOS GENET, V8, DOI 10.1371/journal.pgen.1002772
   Lu C, 2016, SCIENCE, V352, P844, DOI 10.1126/science.aac7272
   De Bonis ML, 2014, STEM CELL REP, V2, P690, DOI 10.1016/j.stemcr.2014.03.002
   Maciejowski J, 2017, NAT REV MOL CELL BIO, V18, P175, DOI 10.1038/nrm.2016.171
   Mackay A, 2017, CANCER CELL, V32, P520, DOI 10.1016/j.ccell.2017.08.017
   Marquardt JU, 2013, HEPATOLOGY, V58, P1054, DOI 10.1002/hep.26413
   Martinez P, 2010, NAT CELL BIOL, V12, P768, DOI 10.1038/ncb2081
   Mattern KA, 2004, MOL CELL BIOL, V24, P5587, DOI 10.1128/MCB.24.12.5587-5594.2004
   Mei Z, 2016, J EXP CLIN CANC RES, V35, DOI 10.1186/s13046-016-0461-5
   Méndez-Pertuz M, 2017, NAT COMMUN, V8, DOI 10.1038/s41467-017-01329-2
   Michishita E, 2008, NATURE, V452, P492, DOI 10.1038/nature06736
   Michishita E, 2009, CELL CYCLE, V8, P2664, DOI 10.4161/cc.8.16.9367
   Miyachi K, 2002, J EXP CLIN CANC RES, V21, P269
   Mohammad F, 2017, GENE DEV, V31, P2313, DOI 10.1101/gad.309013.117
   Montero JJ, 2018, NAT COMMUN, V9, DOI 10.1038/s41467-018-03916-3
   Mukherjee AK, 2018, PLOS GENET, V14, DOI 10.1371/journal.pgen.1007782
   Nakanishi K, 2003, CLIN CANCER RES, V9, P1105
   Napier CE, 2015, ONCOTARGET, V6, P16543, DOI 10.18632/oncotarget.3846
   Newey PJ, 2012, J CLIN ENDOCR METAB, V97, pE1995, DOI 10.1210/jc.2012-2303
   Nguyen DTT, 2017, EMBO REP, V18, P914, DOI 10.15252/embr.201643078
   O'Callaghan C, 2017, AGING CELL, V16, P1208, DOI 10.1111/acel.12685
   O'Sullivan RJ, 2010, NAT STRUCT MOL BIOL, V17, P1218, DOI 10.1038/nsmb.1897
   Oberdoerffer P, 2008, CELL, V135, P907, DOI 10.1016/j.cell.2008.10.025
   Ottaviani A, 2008, BIOCHIMIE, V90, P93, DOI 10.1016/j.biochi.2007.07.022
   Pal D, 2015, PLOS ONE, V10, DOI 10.1371/journal.pone.0115651
   Palacios JA, 2010, J CELL BIOL, V191, P1299, DOI 10.1083/jcb.201005160
   Pfister SX, 2017, NAT REV DRUG DISCOV, V16, P241, DOI 10.1038/nrd.2016.256
   Phair RD, 2004, MOL CELL BIOL, V24, P6393, DOI 10.1128/MCB.24.14.6393-6402.2004
   Pinzaru AM, 2016, CELL REP, V15, P2170, DOI 10.1016/j.celrep.2016.05.008
   Pisano S, 2007, J MOL BIOL, V369, P1153, DOI 10.1016/j.jmb.2007.04.027
   Piunti A, 2017, NAT MED, V23, P493, DOI 10.1038/nm.4296
   Pompili L, 2017, J EXP CLIN CANC RES, V36, DOI 10.1186/s13046-017-0657-3
   Poncet D, 2008, BLOOD, V111, P2388, DOI 10.1182/blood-2007-09-111245
   Porro A, 2014, NAT COMMUN, V5, DOI 10.1038/ncomms6379
   Ramsay AJ, 2013, NAT GENET, V45, P526, DOI 10.1038/ng.2584
   Rizzo A, 2017, NUCLEIC ACIDS RES, V45, P1820, DOI 10.1093/nar/gkw1202
   Robinson NJ, 2016, BBA-REV CANCER, V1866, P320, DOI 10.1016/j.bbcan.2016.10.005
   Robles-Espinoza CD, 2014, NAT GENET, V46, P478, DOI 10.1038/ng.2947
   Romani M, 2018, FRONT ONCOL, V8, DOI 10.3389/fonc.2018.00448
   Rosenfeld JA, 2009, BMC GENOMICS, V10, DOI 10.1186/1471-2164-10-143
   Saito K, 2002, JPN J CANCER RES, V93, P253, DOI 10.1111/j.1349-7006.2002.tb02166.x
   Schmidt JC, 2016, CELL, V166, P1188, DOI 10.1016/j.cell.2016.07.033
   Schoeftner S, 2008, NAT CELL BIOL, V10, P228, DOI 10.1038/ncb1685
   Schoeftner S, 2010, SEMIN CELL DEV BIOL, V21, P186, DOI 10.1016/j.semcdb.2009.09.015
   Schoeftner S, 2009, EMBO J, V28, P2323, DOI 10.1038/emboj.2009.197
   Schrank Z, 2018, MOLECULES, V23, DOI 10.3390/molecules23092267
   Schwartzentruber J, 2012, NATURE, V482, P226, DOI [10.1038/nature10833, 10.1007/s13311-012-0137-6]
   Sfeir A, 2012, SCIENCE, V336, P593, DOI 10.1126/science.1218498
   Shay JW, 2016, CANCER DISCOV, V6, P584, DOI 10.1158/2159-8290.CD-16-0062
   Shay JW, 1997, EUR J CANCER, V33, P787, DOI 10.1016/S0959-8049(97)00062-2
   Shi LL, 2018, J MOL BIOL, V430, P1562, DOI 10.1016/j.jmb.2018.04.014
   Shi LL, 2017, J MOL BIOL, V429, P1934, DOI 10.1016/j.jmb.2016.11.019
   Simonet T, 2011, CELL RES, V21, P1028, DOI 10.1038/cr.2011.40
   Tagami H, 2004, CELL, V116, P51, DOI 10.1016/S0092-8674(03)01064-X
   Tardat M, 2018, CHROMOSOMA, V127, P3, DOI 10.1007/s00412-017-0656-3
   Tasselli L, 2016, NAT STRUCT MOL BIOL, V23, P434, DOI 10.1038/nsmb.3202
   Tennen RI, 2011, NAT COMMUN, V2, DOI 10.1038/ncomms1443
   Timashev LA, 2017, GENE DEV, V31, P578, DOI 10.1101/gad.294108.116
   Ting DT, 2011, SCIENCE, V331, P593, DOI 10.1126/science.1200801
   TOMMERUP H, 1994, MOL CELL BIOL, V14, P5777, DOI 10.1128/MCB.14.9.5777
   Vancevska A, 2017, GENE DEV, V31, P567, DOI 10.1101/gad.294082.116
   Venneti S, 2013, BRAIN PATHOL, V23, P558, DOI 10.1111/bpa.12042
   Villeponteau B, 1997, EXP GERONTOL, V32, P383, DOI 10.1016/S0531-5565(96)00155-6
   von Zglinicki T, 2005, MECH AGEING DEV, V126, P111, DOI 10.1016/j.mad.2004.09.034
   Voon HPJ, 2018, NAT COMMUN, V9, DOI 10.1038/s41467-018-05607-5
   Voon HPJ, 2015, CELL REP, V11, P405, DOI 10.1016/j.celrep.2015.03.036
   Wang WW, 2016, ACS CHEM BIOL, V11, P1973, DOI 10.1021/acschembio.6b00243
   Wang XY, 2017, NAT STRUCT MOL BIOL, V24, P1028, DOI 10.1038/nsmb.3487
   Wang YJ, 2019, EUR J MED CHEM, V161, P48, DOI 10.1016/j.ejmech.2018.10.028
   Wiles ET, 2017, CURR OPIN GENET DEV, V43, P31, DOI 10.1016/j.gde.2016.11.001
   Wood AM, 2014, NAT COMMUN, V5, DOI 10.1038/ncomms6467
   Wu P, 2008, MOL CELL BIOL, V28, P5724, DOI 10.1128/MCB.01764-07
   Yang B, 2009, CELL CYCLE, V8, P2662, DOI 10.4161/cc.8.16.9329
   Yang D, 2011, CELL RES, V21, P1013, DOI 10.1038/cr.2011.39
   Yang S, 2016, GENE DEV, V30, P1611, DOI 10.1101/gad.284323.116
   Yeung F, 2013, CELL REP, V3, P1847, DOI 10.1016/j.celrep.2013.05.032
   You WJ, 2017, ANGEW CHEM INT EDIT, V56, P1007, DOI 10.1002/anie.201610082
   Zhang J, 2014, BLOOD, V123, P2988, DOI 10.1182/blood-2013-07-517177
   Zhang YL, 2017, SCI REP-UK, V7, DOI 10.1038/srep43906
   Zou LL, 2018, SCI REP-UK, V8, DOI 10.1038/s41598-018-29313-w
NR 165
TC 25
Z9 26
U1 0
U2 11
PU BMC
PI LONDON
PA CAMPUS, 4 CRINAN ST, LONDON N1 9XW, ENGLAND
SN 1756-9966
J9 J EXP CLIN CANC RES
JI J. Exp. Clin. Cancer Res.
PD JAN 17
PY 2019
VL 38
AR 21
DI 10.1186/s13046-019-1030-5
PG 12
WC Oncology
WE Science Citation Index Expanded (SCI-EXPANDED)
SC Oncology
GA HH9FF
UT WOS:000456040800001
PM 30654820
OA Green Published, gold
DA 2024-03-10
ER

PT J
AU Balaña, C
   Capellades, J
   Pineda, E
   Estival, A
   Puig, J
   Domenech, S
   Verger, E
   Pujol, T
   Martinez-García, M
   Oleaga, L
   Velarde, J
   Mesia, C
   Fuentes, R
   Marruecos, J
   Del Barco, S
   Villà, S
   Carrato, C
   Gallego, O
   Gil-Gil, M
   Craven-Bartle, J
   Alameda, F
AF Balana, Carmen
   Capellades, Jaume
   Pineda, Estela
   Estival, Anna
   Puig, Josep
   Domenech, Sira
   Verger, Eugenia
   Pujol, Teresa
   Martinez-Garcia, Maria
   Oleaga, Laura
   Velarde, JoseMaria
   Mesia, Carlos
   Fuentes, Rafael
   Marruecos, Jordi
   Del Barco, Sonia
   Villa, Salvador
   Carrato, Cristina
   Gallego, Oscar
   Gil-Gil, Miguel
   Craven-Bartle, Jordi
   Alameda, Francesc
CA GLIOCAT Grp
TI Pseudoprogression as an adverse event of glioblastoma therapy
SO CANCER MEDICINE
LA English
DT Article
DE Glioblastoma; IDH1 mutation; imaging; MGMT; pseudoprogression;
   radionecrosis
ID NEWLY-DIAGNOSED GLIOBLASTOMA; RADIATION NECROSIS; PSEUDO-PROGRESSION;
   TUMOR PROGRESSION; TRUE-PROGRESSION; TEMOZOLOMIDE; MULTIFORME;
   RADIOTHERAPY; CONCOMITANT; GLIOMAS
AB We explored predictive factors of pseudoprogression (PsP) and its impact on prognosis in a retrospective series of uniformly treated glioblastoma patients. Patients were classified as having PsP, early progression (eP) or neither (nP). We examined potential associations with clinical, molecular, and basal imaging characteristics and compared overall survival (OS), progression-free survival (PFS), post-progression survival (PPS) as well as the relationship between PFS and PPS in the three groups. Of the 256 patients studied, 56 (21.9%) were classified as PsP, 70 (27.3%) as eP, and 130 (50.8%) as nP. Only MGMT methylation status was associated to PsP. MGMT methylated patients had a 3.5-fold greater possibility of having PsP than eP (OR: 3.48; 95% CI: 1.606-7.564; P=0.002). OS was longer for PsP than eP patients (18.9 vs. 12.3months; P=0.0001) but was similar for PsP and nP patients (P=0.91). OS was shorter-though not significantly sofor PsP than nP patients (OS: 19.5 vs. 27.9months; P=0.63) in methylated patients. PPS was similar for patients having PsP, eP or nP (PPS: 7.2 vs. 5.4 vs. 6.7; P=0.43). Neurological deterioration occurred in 64.3% of cases at the time they were classified as PsP and in 72.8% of cases of eP (P=0.14). PsP confounds the evaluation of disease and does not confer a survival advantage in glioblastoma.
C1 [Balana, Carmen; Estival, Anna] ICO, Med Oncol, Barcelona, Spain.
   [Capellades, Jaume] Hosp Mar, Radiol, Barcelona, Spain.
   [Pineda, Estela] Hosp Clin Barcelona, Med Oncol, Barcelona, Spain.
   [Puig, Josep] Hosp Univ Dr Josep Trueta, IDI, Biomed Res Inst IDIBGI, Imaging Res Unit, Girona, Spain.
   [Domenech, Sira] IDI, Radiol, Barcelona, Spain.
   [Verger, Eugenia] Hosp Clin Barcelona, Radiat Oncol, Barcelona, Spain.
   [Pujol, Teresa; Oleaga, Laura] Hosp Clin Barcelona, Radiol, Barcelona, Spain.
   [Martinez-Garcia, Maria] Hosp Mar, Med Oncol, Barcelona, Spain.
   [Velarde, JoseMaria] ICO, Stat, Barcelona, Spain.
   [Mesia, Carlos; Gil-Gil, Miguel] ICO, Med Oncol, IDIBELL, Barcelona, Spain.
   [Fuentes, Rafael; Marruecos, Jordi] ICO, Radiat Oncol, Girona, Spain.
   [Del Barco, Sonia] ICO, Med Oncol, Girona, Spain.
   [Villa, Salvador] ICO, Radiat Oncol, Stat, Barcelona, Spain.
   [Carrato, Cristina] Hosp Badalona Germans Trias & Pujol, Pathol, Badalona, Spain.
   [Gallego, Oscar] Hosp Santa Creu & Sant Pau, Med Oncol, Barcelona, Spain.
   [Craven-Bartle, Jordi] Hosp Santa Creu & Sant Pau, Radiat Oncol, Barcelona, Spain.
   [Alameda, Francesc] Hosp Mar, Pathol, Barcelona, Spain.
C3 Hospital del Mar Research Institute; Hospital del Mar; University of
   Barcelona; Hospital Clinic de Barcelona; Universitat de Girona; Girona
   University Hospital Dr. Josep Trueta; Institut d'Investigacio Biomedica
   de Girona (IDIBGI); University of Barcelona; Hospital Clinic de
   Barcelona; University of Barcelona; Hospital Clinic de Barcelona;
   Hospital del Mar Research Institute; Hospital del Mar; Hospital Germans
   Trias i Pujol; Hospital of Santa Creu i Sant Pau; Hospital of Santa Creu
   i Sant Pau; Hospital del Mar Research Institute; Hospital del Mar
RP Balaña, C (通讯作者)，Hosp Badalona Germans Trias & Pujol, Med Oncol, Catalan Inst Oncol ICO, Ctra Canyet S-N, Badalona 08916, Barcelona, Spain.
EM cbalana@iconcologia.net
RI Martinez -Garcia, Maria/JXN-4886-2024; BALANA, CARMEN/A-6828-2012;
   Oleaga, Laura/T-5360-2019; Carrato, Cristina/K-6923-2017
OI Martinez -Garcia, Maria/0000-0001-5891-3935; BALANA,
   CARMEN/0000-0003-0771-0390; Oleaga, Laura/0000-0001-9702-0451; Carrato,
   Cristina/0000-0002-1953-8287; /0000-0003-2128-747X
FU Fundacio La Marato TV3 [665/C/2013]; Citizens' Initiative "Montgat en
   Accio"
FX This work was supported Fundacio La Marato TV3 (Project 665/C/2013)
   (http://www.ccma.cat/tv3/marato/projectes-financats/2012/231/). The MRI
   imaging platform is supported by the Citizens' Initiative "Montgat en
   Accio". No grant number is applicable. The funding sources had no role
   in the study design; in the collection, analysis and interpretation of
   data; in the writing of the report; or in the decision to submit the
   article for publication.
CR Azoulay M, 2015, RADIAT ONCOL, V10, DOI 10.1186/s13014-015-0396-6
   Blonigen BJ, 2010, INT J RADIAT ONCOL, V77, P996, DOI 10.1016/j.ijrobp.2009.06.006
   Brandes AA, 2008, J CLIN ONCOL, V26, P2192, DOI 10.1200/JCO.2007.14.8163
   Brandsma D, 2008, LANCET ONCOL, V9, P453, DOI 10.1016/S1470-2045(08)70125-6
   Chamberlain MC, 2007, J NEURO-ONCOL, V82, P81, DOI 10.1007/s11060-006-9241-y
   Chen X, 2015, CLIN IMAG, V39, P775, DOI 10.1016/j.clinimag.2015.04.003
   Choi YJ, 2013, ACTA RADIOL, V54, P448, DOI 10.1177/0284185112474916
   de Castro DG, 2017, INT J RADIAT ONCOL, V98, P931, DOI 10.1016/j.ijrobp.2017.03.037
   Galldiks N, 2015, EUR J NUCL MED MOL I, V42, P685, DOI 10.1007/s00259-014-2959-4
   Gunjur A, 2011, J MED IMAG RADIAT ON, V55, P603, DOI 10.1111/j.1754-9485.2011.02319.x
   Kebir S., 2015, CLIN CANCER RES, V22, P98
   Kruser TJ, 2013, EXPERT REV NEUROTHER, V13, P389, DOI [10.1586/ern.13.7, 10.1586/ERN.13.7]
   Lawrence YR, 2010, INT J RADIAT ONCOL, V76, pS20, DOI 10.1016/j.ijrobp.2009.02.091
   Melguizo-Gavilanes I, 2015, J NEURO-ONCOL, V123, P141, DOI 10.1007/s11060-015-1774-5
   Motegi H, 2013, BRAIN TUMOR PATHOL, V30, P67, DOI 10.1007/s10014-012-0109-x
   Nasseri M, 2014, NEURO-ONCOLOGY, V16, P1146, DOI 10.1093/neuonc/not328
   Park CK, 2011, NEURO-ONCOLOGY, V13, P195, DOI 10.1093/neuonc/noq162
   Park HH, 2016, J NEURO-ONCOL, V126, P559, DOI 10.1007/s11060-015-2001-0
   Parvez K, 2014, INT J MOL SCI, V15, P11832, DOI 10.3390/ijms150711832
   Radbruch A, 2015, NEURO-ONCOLOGY, V17, P151, DOI 10.1093/neuonc/nou129
   Roldán GB, 2009, CAN J NEUROL SCI, V36, P617, DOI 10.1017/S0317167100008131
   Ruben JD, 2006, INT J RADIAT ONCOL, V65, P499, DOI 10.1016/j.ijrobp.2005.12.002
   Rusthoven KE, 2011, INT J RADIAT ONCOL, V81, P211, DOI 10.1016/j.ijrobp.2010.04.069
   Sanghera P, 2010, CAN J NEUROL SCI, V37, P36, DOI 10.1017/S0317167100009628
   Shinoda J, 2001, J NEURO-ONCOL, V52, P161, DOI 10.1023/A:1010624504311
   Snelling B, 2017, J KOREAN NEUROSURG S, V60, P15, DOI 10.3340/jkns.2016.0102.001
   Stupp R, 2005, NEW ENGL J MED, V352, P987, DOI 10.1056/NEJMoa043330
   Suh CH, 2013, AM J NEURORADIOL, V34, P2278, DOI 10.3174/ajnr.A3634
   Taal W, 2008, CANCER, V113, P405, DOI 10.1002/cncr.23562
   Tsien C, 2010, J CLIN ONCOL, V28, P2293, DOI 10.1200/JCO.2009.25.3971
   Tsien CI, 2012, CLIN CANCER RES, V18, P273, DOI 10.1158/1078-0432.CCR-11-2073
   Van Mieghem E, 2013, EUR J NEUROL, V20, P1335, DOI 10.1111/ene.12192
   Wang S, 2016, AM J NEURORADIOL, V37, P28, DOI 10.3174/ajnr.A4474
   Wedge SR, 1997, ANTI-CANCER DRUG, V8, P92, DOI 10.1097/00001813-199701000-00013
   Wen PY, 2010, J CLIN ONCOL, V28, P1963, DOI 10.1200/JCO.2009.26.3541
   Yaman E, 2010, CLIN NEUROL NEUROSUR, V112, P662, DOI 10.1016/j.clineuro.2010.05.003
NR 36
TC 42
Z9 44
U1 0
U2 4
PU WILEY
PI HOBOKEN
PA 111 RIVER ST, HOBOKEN 07030-5774, NJ USA
SN 2045-7634
J9 CANCER MED-US
JI Cancer Med.
PD DEC
PY 2017
VL 6
IS 12
BP 2858
EP 2866
DI 10.1002/cam4.1242
PG 9
WC Oncology
WE Science Citation Index Expanded (SCI-EXPANDED)
SC Oncology
GA FP8PJ
UT WOS:000417907600012
PM 29105360
OA Green Published, gold
DA 2024-03-10
ER

PT J
AU Ugur, HC
   Taspinar, M
   Ilgaz, S
   Sert, F
   Canpinar, H
   Rey, JA
   Castresana, JS
   Sunguroglu, A
AF Ugur, Hasan Caglar
   Taspinar, Mehmet
   Ilgaz, Seda
   Sert, Fatma
   Canpinar, Hande
   Rey, Juan A.
   Castresana, Javier S.
   Sunguroglu, Asuman
TI Chemotherapeutic resistance in anaplastic astrocytoma cell lines treated
   with a temozolomide-lomeguatrib combination
SO MOLECULAR BIOLOGY REPORTS
LA English
DT Article
DE Anaplastic astrocytoma; Chemotherapeutic resistance; Temozolomide;
   Lomeguatrib; MGMT; p53
ID O-6-METHYLGUANINE-DNA METHYLTRANSFERASE MGMT; GENE MGMT; DNA; MELANOMA;
   GLIOMAS; CANCER; P53; EXPRESSION; INHIBITORS; TRIAL
AB The treatment of anaplastic astrocytoma (AA) is controversial. New chemotherapeutic approaches are needed for AA treatment. Temozolomide (TMZ) is one of the chemotherapeutic drugs for the treatment of AA. The cytotoxic effects of TMZ can be removed by the MGMT (O(6)-methylguanine-DNA methyltransferase) enzyme. Then, chemotherapeutic resistance to TMZ occurs. MGMT inhibition by MGMT inactivators (such as lomeguatrib) is an important anticancer therapeutic approach to circumvent TMZ resistance. We aim to investigate the effect of TMZ-lomeguatrib combination on MGMT expression and TMZ sensitivity of SW1783 and GOS-3 AA cell lines. The sensitivity of SW1783 and GOS-3 cell lines to TMZ and to the combination of TMZ and lomeguatrib was determined by a cytotoxicity assay. MGMT methylation was detected by MS-PCR. MGMT and p53 expression were investigated by real-time PCR after drug treatment, and the proportion of apoptotic cells was analyzed by flow cytometry. When the combination of TMZ-lomeguatrib (50 mu M) was used in AA cell lines, IC50 values were reduced compared to only using TMZ. MGMT expression was decreased, p53 expression was increased, and the proportion of apoptotic cells was induced in both cell lines. The lomeguatrib-TMZ combination did not have any effect on the cell cycle and caused apoptosis by increasing p53 expression and decreasing MGMT expression. Our study is a pilot study investigating a new therapeutic approach for AA treatment, but further research is needed.
C1 [Ugur, Hasan Caglar] Ankara Univ, Sch Med, Dept Neurosurg, TR-06100 Ankara, Turkey.
   [Taspinar, Mehmet] Yuzuncu Yil Univ, Sch Med, Dept Med Biol, Van, Turkey.
   [Ilgaz, Seda; Sunguroglu, Asuman] Ankara Univ, Sch Med, Dept Med Biol, TR-06100 Ankara, Turkey.
   [Sert, Fatma] Van Reg Training & Res Hosp, Dept Radiat Oncol, Van, Turkey.
   [Canpinar, Hande] Hacettepe Univ, Inst Oncol, Sch Med, Dept Basic Oncol, Ankara, Turkey.
   [Rey, Juan A.] La Paz Univ Hosp, IdiPaz Res Unit, Madrid, Spain.
   [Castresana, Javier S.] Univ Navarra, Sch Sci, Dept Biochem & Genet, E-31080 Pamplona, Spain.
C3 Ankara University; Yuzuncu Yil University; Ankara University; Hacettepe
   University; Hospital Universitario La Paz; University of Navarra
RP Taspinar, M (通讯作者)，Yuzuncu Yil Univ, Sch Med, Dept Med Biol, Van, Turkey.
EM mtaspinartr@gmail.com
RI ılgaz, nermin seda/AAB-8542-2021; SUNGUROGLU, ASUMAN/AAQ-4882-2020;
   Sert, Fatma/ABG-2984-2020; Castresana, Javier S/AFT-2167-2022
OI SUNGUROGLU, ASUMAN/0000-0001-7693-0958; Sert, Fatma/0000-0001-6052-8614;
   Castresana, Javier S./0000-0002-2373-482X
CR Bello MJ, 2004, MUTAT RES-FUND MOL M, V554, P23, DOI 10.1016/j.mrfmmm.2004.02.011
   Bhattacharya A, 2001, CLIN CANCER RES, V7, P267
   Blough MD, 2011, J NEURO-ONCOL, V102, P1, DOI 10.1007/s11060-010-0283-9
   Bocangel D, 2009, ANTICANCER RES, V29, P3741
   Caporaso P, 2007, DNA REPAIR, V6, P1179, DOI 10.1016/j.dnarep.2007.03.016
   Chamberlain Marc C, 2008, Expert Rev Neurother, V8, P575, DOI 10.1586/14737175.8.4.575
   Clemons M, 2005, BRIT J CANCER, V93, P1152, DOI 10.1038/sj.bjc.6602833
   Dikshit B, 2012, ONCOGENE, DOI [10.1038/onc.2012.393, DOI 10.1038/0NC.2012.393]
   Fruehauf JP, 2006, CLIN CANCER RES, V12, P4523, DOI 10.1158/1078-0432.CCR-05-1830
   Grombacher T, 1998, ONCOGENE, V17, P845, DOI 10.1038/sj.onc.1202000
   Kaina B, 2010, CELL MOL LIFE SCI, V67, P3663, DOI 10.1007/s00018-010-0491-7
   Karayan-Tapon L, 2010, J NEURO-ONCOL, V97, P311, DOI 10.1007/s11060-009-0031-1
   Kefford RF, 2009, BRIT J CANCER, V100, P1245, DOI 10.1038/sj.bjc.6605016
   Khan OA, 2008, BRIT J CANCER, V98, P1614, DOI 10.1038/sj.bjc.6604366
   Khan O, 2007, EXPERT OPIN INV DRUG, V16, P1573, DOI 10.1517/13543784.16.10.1573
   Khasraw M, 2010, CURR ONCOL REP, V12, P26, DOI 10.1007/s11912-009-0077-4
   Kim Lyndon, 2006, Curr Treat Options Oncol, V7, P467, DOI 10.1007/s11864-006-0022-9
   Marchesia F, 2007, PHARMACOL RES, V56, P275, DOI 10.1016/j.phrs.2007.08.003
   Ochsenbein AF, 2011, J NEURO-ONCOL, V103, P343, DOI 10.1007/s11060-010-0395-2
   Osanai T, 2005, JPN J CLIN ONCOL, V35, P121, DOI 10.1093/jjco/hyi036
   Ranson M, 2007, J CLIN ONCOL, V25, P2540, DOI 10.1200/JCO.2007.10.8217
   Rolhion C, 1999, INT J CANCER, V84, P416, DOI 10.1002/(SICI)1097-0215(19990820)84:4<416::AID-IJC15>3.0.CO;2-A
   Sabharwal A, 2010, CANCER CHEMOTH PHARM, V66, P829, DOI 10.1007/s00280-009-1225-0
   See SJ, 2007, ANN ACAD MED SINGAP, V36, P364
   Tabatabai G, 2010, ACTA NEUROPATHOL, V120, P585, DOI 10.1007/s00401-010-0750-6
   Taspinar M, 2013, TUMOR BIOL, V34, P1935, DOI 10.1007/s13277-013-0738-7
   Verbeek B, 2008, BRIT MED BULL, V85, P17, DOI 10.1093/bmb/ldm036
   Watson AJ, 2009, BRIT J CANCER, V100, P1250, DOI 10.1038/sj.bjc.6605015
   Weller M, 2011, SWISS MED WEEKLY, V24, P141
   Zhang Jihong, 2012, Curr Mol Pharmacol, V5, P102
NR 30
TC 7
Z9 11
U1 0
U2 29
PU SPRINGER
PI DORDRECHT
PA VAN GODEWIJCKSTRAAT 30, 3311 GZ DORDRECHT, NETHERLANDS
SN 0301-4851
EI 1573-4978
J9 MOL BIOL REP
JI Mol. Biol. Rep.
PD FEB
PY 2014
VL 41
IS 2
BP 697
EP 703
DI 10.1007/s11033-013-2908-5
PG 7
WC Biochemistry & Molecular Biology
WE Science Citation Index Expanded (SCI-EXPANDED)
SC Biochemistry & Molecular Biology
GA AA1MR
UT WOS:000330860900014
PM 24368590
DA 2024-03-10
ER

PT J
AU McKenney, AS
   Weg, E
   Bale, TA
   Wild, AT
   Um, H
   Fox, MJ
   Lin, AD
   Yang, JT
   Yao, PT
   Birger, ML
   Tixier, F
   Sellitti, M
   Moss, NS
   Young, RJ
   Veeraraghavan, H
AF McKenney, Anna Sophia
   Weg, Emily
   Bale, Tejus A.
   Wild, Aaron T.
   Um, Hyemin
   Fox, Michael J.
   Lin, Andrew
   Yang, Jonathan T.
   Yao, Peter
   Birger, Maxwell L.
   Tixier, Florent
   Sellitti, Matthew
   Moss, Nelson S.
   Young, Robert J.
   Veeraraghavan, Harini
TI Radiomic Analysis to Predict Histopathologically Confirmed
   Pseudoprogression in Glioblastoma Patients
SO ADVANCES IN RADIATION ONCOLOGY
LA English
DT Article; Early Access
ID MGMT PROMOTER METHYLATION; CONTRAST-ENHANCED-MRI; HIGH-GRADE GLIOMAS;
   ADJUVANT TEMOZOLOMIDE; RESPONSE ASSESSMENT; DIAGNOSTIC-ACCURACY;
   PERFUSION; CONCOMITANT; CLASSIFICATION; RADIOTHERAPY
AB Purpose: Pseudoprogression mimicking recurrent glioblastoma remains a diagnostic challenge that may adversely confound or delay appropriate treatment or clinical trial enrollment. We sought to build a radiomic classifier to predict pseudoprogression in patients with primary isocitrate dehydrogenase wild type glioblastoma.Methods and Materials: We retrospectively examined a training cohort of 74 patients with isocitrate dehydrogenase wild type glioblastomas with brain magnetic resonance imaging including dynamic contrast enhanced T1 perfusion before resection of an enhancing lesion indeterminate for recurrent tumor or pseudoprogression. A recursive feature elimination random forest classifier was built using nested cross-validation without and with O6-methylguanine-DNA methyltransferase status to predict pseudoprogression.Results: A classifier constructed with cross-validation on the training cohort achieved an area under the receiver operating curve of 81% for predicting pseudoprogression. This was further improved to 89% with the addition of O6-methylguanine-DNA methyltransferase status into the classifier.Conclusions: Our results suggest that radiomic analysis of contrast T1-weighted images and magnetic resonance imaging perfusion images can assist the prompt diagnosis of pseudoprogression. Validation on external and independent data sets is necessary to verify these advanced analyses, which can be performed on routinely acquired clinical images and may help inform clinical treatment decisions.& COPY; 2022 The Authors. Published by Elsevier Inc. on behalf of American Society for Radiation Oncology. This is an open access article under the CC BY-NC-ND license (http://creativecommons.org/licenses/by-nc-nd/4.0/).
C1 [McKenney, Anna Sophia; Fox, Michael J.; Yao, Peter; Birger, Maxwell L.; Sellitti, Matthew; Young, Robert J.] Mem Sloan Kettering Canc Ctr, Dept Radiol, New York, NY 10065 USA.
   [McKenney, Anna Sophia; Young, Robert J.] New York Presbyterian Hosp, Weill Cornell Med Ctr, Dept Radiol, New York, NY 10032 USA.
   [Weg, Emily] Univ Washington, Dept Radiat Oncol, Seattle, WA USA.
   [Bale, Tejus A.] Mem Sloan Kettering Canc Ctr, Dept Pathol, New York, NY USA.
   [Bale, Tejus A.; Lin, Andrew; Moss, Nelson S.; Young, Robert J.] Mem Sloan Kettering Canc Ctr, Brain Tumor Ctr, New York, NY 10065 USA.
   [Wild, Aaron T.] Levine Canc Inst, Dept Southeast Radiat Oncol, Charlotte, NC USA.
   [Um, Hyemin; Tixier, Florent] Mem Sloan Kettering Canc Ctr, Dept Med Phys, New York, NY USA.
   [Lin, Andrew; Yang, Jonathan T.] Mem Sloan Kettering Canc Ctr, Dept Neurol, New York, NY USA.
   [Yang, Jonathan T.] Mem Sloan Kettering Canc Ctr, Dept Radiat Oncol, New York, NY USA.
   [Veeraraghavan, Harini] Mem Sloan Kettering Canc Ctr, Dept Neurosurg, New York, NY USA.
C3 Memorial Sloan Kettering Cancer Center; Cornell University;
   NewYork-Presbyterian Hospital; Weill Cornell Medicine; University of
   Washington; University of Washington Seattle; Memorial Sloan Kettering
   Cancer Center; Memorial Sloan Kettering Cancer Center; Memorial Sloan
   Kettering Cancer Center; Memorial Sloan Kettering Cancer Center;
   Memorial Sloan Kettering Cancer Center; Memorial Sloan Kettering Cancer
   Center
RP Young, RJ (通讯作者)，Mem Sloan Kettering Canc Ctr, Dept Radiol, New York, NY 10065 USA.; Young, RJ (通讯作者)，New York Presbyterian Hosp, Weill Cornell Med Ctr, Dept Radiol, New York, NY 10032 USA.; Young, RJ (通讯作者)，Mem Sloan Kettering Canc Ctr, Brain Tumor Ctr, New York, NY 10065 USA.
EM youngr@mskcc.org
RI Young, Robert J/B-7356-2013
OI Moss, Nelson/0000-0002-0930-1681
FU National Institutes of Health/National Cancer Institute Cancer Center
   Support Grant [P30 CA008748]; Radiologic Society of North America
   Research Medical Student Grant; MSK Department of Radiology
   Developmental Project Fund
FX & nbsp;This project was funded in part by the National Institutes of
   Health/National Cancer Institute Cancer Center Support Grant P30
   CA008748, Radiologic Society of North America Research Medical Student
   Grant (Dr McKenney) , and MSK Department of Radiology Developmental
   Project Fund (Dr Young) .
CR Akbari H, 2020, CANCER-AM CANCER SOC, V126, P2625, DOI 10.1002/cncr.32790
   Apte AP, 2018, MED PHYS, V45, P3713, DOI 10.1002/mp.13046
   Bani-Sadr A, 2019, REV NEUROL-FRANCE, V175, P534, DOI 10.1016/j.neurol.2019.01.400
   Brandes AA, 2008, J CLIN ONCOL, V26, P2192, DOI 10.1200/JCO.2007.14.8163
   Brandsma D, 2008, LANCET ONCOL, V9, P453, DOI 10.1016/S1470-2045(08)70125-6
   Brat DJ, 2018, ACTA NEUROPATHOL, V136, P805, DOI 10.1007/s00401-018-1913-0
   Ellingson BM, 2017, NEUROTHERAPEUTICS, V14, P307, DOI 10.1007/s13311-016-0507-6
   Ellingson BM, 2015, NEURO-ONCOLOGY, V17, P1188, DOI 10.1093/neuonc/nov095
   Elshafeey N, 2019, NAT COMMUN, V10, DOI 10.1038/s41467-019-11007-0
   Fehr D, 2015, P NATL ACAD SCI USA, V112, pE6265, DOI 10.1073/pnas.1505935112
   Fournier L, 2021, EUR RADIOL, V31, P6001, DOI 10.1007/s00330-020-07598-8
   Gahramanov Seymur, 2014, CNS Oncol, V3, P389, DOI 10.2217/cns.14.42
   Haider AS, 2020, NEURO-ONCOLOGY, V22, P450, DOI 10.1093/neuonc/noz233
   Hatzoglou V, 2016, NEURO-ONCOLOGY, V18, P873, DOI 10.1093/neuonc/nov301
   Hu LS, 2009, AM J NEURORADIOL, V30, P552, DOI 10.3174/ajnr.A1377
   Ismail M, 2018, AM J NEURORADIOL, V39, P2187, DOI 10.3174/ajnr.A5858
   Jang BS, 2020, CANCERS, V12, DOI 10.3390/cancers12092706
   Jang BS, 2018, SCI REP-UK, V8, DOI 10.1038/s41598-018-31007-2
   Jaracz J, 2016, CNS DRUGS, V30, P293, DOI 10.1007/s40263-016-0328-5
   Juratli TA, 2013, INT J RADIAT ONCOL, V87, P1094, DOI 10.1016/j.ijrobp.2013.09.036
   Kong DS, 2011, AM J NEURORADIOL, V32, P382, DOI 10.3174/ajnr.A2286
   Lee J, 2020, SCI REP-UK, V10, DOI 10.1038/s41598-020-77389-0
   Li HL, 2016, CLIN NEUROL NEUROSUR, V151, P31, DOI 10.1016/j.clineuro.2016.10.004
   Lin X, 2017, AM J NEURORADIOL, V38, P485, DOI 10.3174/ajnr.A5023
   Louis DN, 2016, ACTA NEUROPATHOL, V131, P803, DOI 10.1007/s00401-016-1545-1
   Patel P, 2017, NEURO-ONCOLOGY, V19, P118, DOI 10.1093/neuonc/now148
   Peng HC, 2005, IEEE T PATTERN ANAL, V27, P1226, DOI 10.1109/TPAMI.2005.159
   Prager AJ, 2015, AM J NEURORADIOL, V36, P877, DOI 10.3174/ajnr.A4218
   Stupp R, 2005, NEW ENGL J MED, V352, P987, DOI 10.1056/NEJMoa043330
   Stupp R, 2009, LANCET ONCOL, V10, P459, DOI 10.1016/S1470-2045(09)70025-7
   Thomas AA, 2015, J NEURO-ONCOL, V125, P183, DOI 10.1007/s11060-015-1893-z
   Tixier Florent, 2019, Oncotarget, V10, P660, DOI 10.18632/oncotarget.26578
   Tomaszewski MR, 2021, RADIOLOGY, V298, P505, DOI [10.1148/radiol.2021202553, 10.1148/radiol.2021219005]
   van Dijken BRJ, 2017, EUR RADIOL, V27, P4129, DOI 10.1007/s00330-017-4789-9
   Vanderbeek AM, 2018, NEURO-ONCOLOGY, V20, P1034, DOI 10.1093/neuonc/noy027
   VEZINA M, 1988, TOXICOL APPL PHARM, V92, P419, DOI 10.1016/0041-008X(88)90181-0
   Wen PY, 2017, J CLIN ONCOL, V35, P2439, DOI 10.1200/JCO.2017.72.7511
   Young R, 2020, NEURO-ONCOL ADV, V2, DOI DOI 10.1093/noajnl/vdaa119
   Zwanenburg A, 2020, RADIOLOGY, V295, P328, DOI 10.1148/radiol.2020191145
NR 39
TC 3
Z9 3
U1 0
U2 0
PU ELSEVIER INC
PI SAN DIEGO
PA 525 B STREET, STE 1900, SAN DIEGO, CA 92101-4495 USA
EI 2452-1094
J9 ADV RADIAT ONCOL
JI Adv. Radiat. Oncol.
PD 2023 JAN-FEB
PY 2023
VL 8
IS 1
AR 100916
DI 10.1016/j.adro.2022.100916
EA JAN 2023
PG 10
WC Oncology; Radiology, Nuclear Medicine & Medical Imaging
WE Emerging Sources Citation Index (ESCI)
SC Oncology; Radiology, Nuclear Medicine & Medical Imaging
GA O3QK0
UT WOS:001042994000001
PM 36711062
OA Green Published, gold
DA 2024-03-10
ER

PT J
AU Dobran, M
   Nasi, D
   Della Costanza, M
   Gladi, M
   Iacoangeli, M
   Rotim, K
   Splayski, B
AF Dobran, Mauro
   Nasi, Davide
   Della Costanza, Martina
   Gladi, Maurizio
   Iacoangeli, Maurizio
   Rotim, Kregimir
   Splayski, Bruno
TI CHARACTERISTICS OF TREATMENT AND OUTCOME IN ELDERLY PATIENTS WITH BRAIN
   GLIOBLASTOMA: A RETROSPECTIVE ANALYSIS OF CASE SERIES
SO ACTA CLINICA CROATICA
LA English
DT Article
DE Elderly patients; Glioblastoma; Management outcome; Prognosis; Treatment
   modalities
ID MGMT PROMOTER METHYLATION; NEWLY-DIAGNOSED GLIOBLASTOMA; GRADE GLIOMAS;
   IDH MUTATIONS; MULTIFORME; RADIOTHERAPY; RESECTION; SURVIVAL; SURGERY;
   EXTENT
AB Treatment modalities affecting quality of life and survival in elderly brain glioblastoma patients are not well defined. A single-institution data were analyzed during a 3-year period to disclose prognostic difference in management related to age. Karnofsky Performance Scale (KPS), overall survival (OS), and adjuvant therapy were evaluated. The case group comprised of elderly patients (>75 years), while the control group included those of younger age (<65 years). The investigated variables were correlated between the groups. Twenty elderly patients and a corresponding number of younger ones were analyzed. Preoperative KPS >70 indicated longer overall survival. Statistically significant correlation was recorded in both the control (p=0.036) and case (p=0.0053) groups. Lower postoperative KPS was significantly correlated with shorter OS in elderly patients (p=0.023). The correlation between the extent of tumor resection and OS was statistically significant in younger patients only (p=0.04). Overall survival was significantly shorter in elderly patients regardless of the extent of tumor resection (p=0.0057). Adjuvant therapy was significantly associated with longer OS in both the case (p=0.032) and control (p=0.013) groups. Elderly population is a more endangered group of surgical brain glioblastoma patients having lower quality of life and shorter overall survival. The management protocol should be personalized for each individual case in this age group of patients to reduce postoperative complications and grant a satisfactory quality of life.
C1 [Dobran, Mauro; Nasi, Davide; Della Costanza, Martina; Gladi, Maurizio; Iacoangeli, Maurizio] Univ Politecn Marche, Osped Riuniti Ancona, Dept Neurosurg, Ancona, Italy.
   [Rotim, Kregimir; Splayski, Bruno] Sestre Milosrdnice Univ Hosp Ctr, Dept Neurosurg, Zagreb, Croatia.
C3 Marche Polytechnic University; University of Zagreb
RP Dobran, M (通讯作者)，Univ Politecn Marche, Osped Riuniti Ancona, Dept Neurosurg, Via Conca 71, I-60020 Torrette Di Ancona, Italy.
EM dobran@libero.it
RI Gladi, Maurizio/ISB-6745-2023
OI IACOANGELI, Maurizio/0000-0002-3629-5301; Splavski,
   Bruno/0000-0002-4483-9364
CR de Eulate-Beramendi SA, 2016, BRIT J NEUROSURG, V30, P330, DOI 10.3109/02688697.2016.1139049
   [Anonymous], CLIN ONCOL
   Babu R, 2016, J NEUROSURG, V124, P998, DOI 10.3171/2015.4.JNS142200
   BAUMAN GS, 1994, INT J RADIAT ONCOL, V29, P835, DOI 10.1016/0360-3016(94)90573-8
   Brandes AA, 2008, J CLIN ONCOL, V26, P2192, DOI 10.1200/JCO.2007.14.8163
   Brell M, 2000, ACTA NEUROCHIR, V142, P739, DOI 10.1007/s007010070088
   Chaichana KL, 2011, J NEUROSURG, V114, P587, DOI 10.3171/2010.8.JNS1081
   Dobran M, 2017, G CHIR, V38, P124, DOI 10.11138/gchir/2017.38.3.124
   Dobran M, 2017, Surg Neurol Int, V8, P212, DOI 10.4103/sni.sni_222_17
   Dobran Mauro, 2017, BMJ Case Rep, V2017, DOI 10.1136/bcr-2017-220792
   Dobran M, 2016, ACTA NEUROCHIR, V158, P1883, DOI 10.1007/s00701-016-2907-0
   Dobran Mauro, 2014, Surg Neurol Int, V5, pS329, DOI 10.4103/2152-7806.139645
   Dolecek TA, 2012, NEURO-ONCOLOGY, V14, pv1, DOI 10.1093/neuonc/nos218
   Dunn J, 2009, BRIT J CANCER, V101, P124, DOI 10.1038/sj.bjc.6605127
   Iacoangeli M, 2016, NEUROL MED-CHIR, V56, P180, DOI 10.2176/nmc.oa.2015-0242
   Juratli TA, 2012, J NEURO-ONCOL, V110, P325, DOI 10.1007/s11060-012-0977-2
   Juratli TA, 2012, J NEURO-ONCOL, V108, P403, DOI 10.1007/s11060-012-0844-1
   Konglund A, 2013, ACTA NEUROL SCAND, V128, P185, DOI 10.1111/ane.12105
   Kuhnt D, 2011, NEURO-ONCOLOGY, V13, P1339, DOI 10.1093/neuonc/nor133
   Kumar N, 2013, J NEUROSCI RURAL PRA, V4, P67, DOI [10.4103/0976-3147.116455, 10.4103/0976-3147.105620]
   Marijnen CAM, 2005, RADIOTHER ONCOL, V75, P210, DOI 10.1016/j.radonc.2005.03.004
   Morgan ER, 2017, CURR ONCOL, V24, pE92, DOI 10.3747/co.24.3424
   Morreale M, 2016, EUR J PHYS REHAB MED, V52, P81
   Nobusawa S, 2009, CLIN CANCER RES, V15, P6002, DOI 10.1158/1078-0432.CCR-09-0715
   Noorbakhsh A, 2014, J NEUROSURG, V120, P31, DOI 10.3171/2013.9.JNS13877
   Ostrom QT, 2013, NEURO-ONCOLOGY, V15, P1, DOI 10.1093/neuonc/not151
   Oszvald A, 2012, J NEUROSURG, V116, P357, DOI 10.3171/2011.8.JNS102114
   Rivera AL, 2010, NEURO-ONCOLOGY, V12, P116, DOI 10.1093/neuonc/nop020
   Stark AM, 2012, CLIN NEUROL NEUROSUR, V114, P840, DOI 10.1016/j.clineuro.2012.01.026
   Stojsavljevic M, 2015, ACTA CLIN CROAT, V54, P402
   Tanaka S, 2013, J NEUROSURG, V118, P786, DOI 10.3171/2012.10.JNS112268
   Zhang AS, 2017, NEURO-ONCOLOGY, V19, P726, DOI 10.1093/neuonc/now252
NR 32
TC 5
Z9 5
U1 1
U2 3
PU SESTRE MILOSRDNICE UNIV HOSPITAL
PI ZAGREB
PA VINOGRADSKA C 29, ZAGREB, HR-10000, CROATIA
SN 0353-9466
EI 1333-9451
J9 ACTA CLIN CROAT
JI Acta Clin. Croat.
PD JUN
PY 2019
VL 58
IS 2
BP 221
EP 228
DI 10.20471/acc.2019.58.02.04
PG 8
WC Medicine, General & Internal
WE Science Citation Index Expanded (SCI-EXPANDED)
SC General & Internal Medicine
GA IV6JK
UT WOS:000484374500004
PM 31819317
OA Green Published, gold
DA 2024-03-10
ER

PT J
AU Olney, KC
   Nyer, DB
   Vargas, DA
   Sayres, MAW
   Haynes, KA
AF Olney, Kimberly C.
   Nyer, David B.
   Vargas, Daniel A.
   Sayres, Melissa A. Wilson
   Haynes, Karmella A.
TI The synthetic histone-binding regulator protein PcTF activates
   interferon genes in breast cancer cells
SO BMC SYSTEMS BIOLOGY
LA English
DT Article
DE Chromatin; Breast cancer; Polycomb; Tumor suppressor genes
ID DNA-DEMETHYLATING AGENTS; HETEROCHROMATIN FORMATION; DEVELOPMENTAL
   REGULATORS; EPIGENETIC INHERITANCE; CHROMATIN-STRUCTURE; H3.3K27M
   MUTATION; H3K27 METHYLATION; PEDIATRIC GLIOMA; OVARIAN-CANCER;
   UP-REGULATION
AB Background: Mounting evidence from genome-wide studies of cancer shows that chromatin-mediated epigenetic silencing at large cohorts of genes is strongly linked to a poor prognosis. This mechanism is thought to prevent cell differentiation and enable evasion of the immune system. Drugging the cancer epigenome with small molecule inhibitors to release silenced genes from the repressed state has emerged as a powerful approach for cancer research and drug development. Targets of these inhibitors include chromatin-modifying enzymes that can acquire drug-resistant mutations. In order to directly target a generally conserved feature, elevated trimethyl-lysine 27 on histone H3 (H3K27me3), we developed the Polycomb-based Transcription Factor (PcTF), a fusion activator that targets methyl-histone marks via its N-terminal H3K27me3-binding motif, and co-regulates sets of silenced genes.
   Results: Here, we report transcriptome profiling analyses of PcTF-treated breast cancer model cell lines. We identified a set of 19 PcTF-upregulated genes, or PUGs, that were consistent across three distinct breast cancer cell lines. These genes are associated with the interferon response pathway.
   Conclusions: Our results demonstrate for the first time a chromatin-mediated interferon-related transcriptional response driven by an engineered fusion protein that physically links repressive histone marks with active transcription.
C1 [Nyer, David B.; Vargas, Daniel A.; Haynes, Karmella A.] Arizona State Univ, Sch Biol & Hlth Syst Engn, 501 E Tyler Mall, Tempe, AZ 85287 USA.
   [Olney, Kimberly C.; Sayres, Melissa A. Wilson] Arizona State Univ, Sch Life Sci, 427 E Tyler Mall, Tempe, AZ 85287 USA.
   [Sayres, Melissa A. Wilson] Arizona State Univ, Ctr Evolut & Med, 427 E Tyler Mall, Tempe, AZ 85287 USA.
C3 Arizona State University; Arizona State University-Tempe; Arizona State
   University; Arizona State University-Tempe; Arizona State University;
   Arizona State University-Tempe
RP Haynes, KA (通讯作者)，Arizona State Univ, Sch Biol & Hlth Syst Engn, 501 E Tyler Mall, Tempe, AZ 85287 USA.
EM karmella.haynes@asu.edu
OI Haynes, Karmella/0000-0002-5975-577X
FU School of Life Sciences and the Biodesign Institute at Arizona State
   University; Arizona Department of Health Services, Arizona Biomedical
   Research Commission [14-082976]; National Institutes of Health, National
   Cancer Institute [K01 CA188164]
FX MAWS and KCO were supported by a startup to MAWS from the School of Life
   Sciences and the Biodesign Institute at Arizona State University. DBN
   was supported by the Arizona Department of Health Services, Arizona
   Biomedical Research Commission (14-082976 to KAH). KAH was supported by
   the National Institutes of Health, National Cancer Institute (K01
   CA188164 to KAH).
CR Afgan E, 2016, NUCLEIC ACIDS RES, V44, pW3, DOI 10.1093/nar/gkw343
   Akishiba M, 2017, NAT CHEM, V9, P751, DOI [10.1038/NCHEM.2779, 10.1038/nchem.2779]
   Alford SH, 2012, BREAST CANCER RES TR, V132, P429, DOI 10.1007/s10549-011-1591-2
   Almassalha LM, 2017, NAT BIOMED ENG, V1, P902, DOI 10.1038/s41551-017-0153-2
   Andrews S., 2010, Others, FastQC: a quality control tool for high throughput sequence data
   Barnett DW, 2011, BIOINFORMATICS, V27, P1691, DOI 10.1093/bioinformatics/btr174
   Beltran A, 2007, ONCOGENE, V26, P2791, DOI 10.1038/sj.onc.1210072
   Ben-Porath I, 2008, NAT GENET, V40, P499, DOI 10.1038/ng.127
   Bernstein BE, 2006, CELL, V125, P315, DOI 10.1016/j.cell.2006.02.041
   Berrozpe G, 2017, CELL REP, V20, P785, DOI 10.1016/j.celrep.2017.06.076
   Biancotto C, 2010, ADV GENET, V70, P341, DOI [10.1016/B978-0-12-380866-0.60013-7, 10.1016/S0065-2660(10)70013-4]
   Bolger AM, 2014, BIOINFORMATICS, V30, P2114, DOI 10.1093/bioinformatics/btu170
   Bouker KB, 2005, CARCINOGENESIS, V26, P1527, DOI 10.1093/carcin/bgi113
   Boyer LA, 2006, NATURE, V441, P349, DOI 10.1038/nature04733
   Bracken AP, 2009, NAT REV CANCER, V9, P773, DOI 10.1038/nrc2736
   Brocks D, 2017, NAT GENET, V49, P1052, DOI 10.1038/ng.3889
   Cavalli G, 1998, CELL, V93, P505, DOI 10.1016/S0092-8674(00)81181-2
   Cerami EG, 2011, NUCLEIC ACIDS RES, V39, pD685, DOI 10.1093/nar/gkq1039
   Chan KM, 2013, CELL CYCLE, V12, P2546, DOI 10.4161/cc.25625
   Chan KM, 2013, GENE DEV, V27, P985, DOI 10.1101/gad.217778.113
   Chang CJ, 2011, CANCER CELL, V19, P86, DOI 10.1016/j.ccr.2010.10.035
   Chen H, 2011, BMC BIOINFORMATICS, V12, DOI 10.1186/1471-2105-12-35
   Chiappinelli KB, 2015, CELL, V162, P974, DOI 10.1016/j.cell.2015.07.011
   Classon Marie, 2017, Oncoscience, V4, P115, DOI 10.18632/oncoscience.364
   Collett K, 2006, CLIN CANCER RES, V12, P1168, DOI 10.1158/1078-0432.CCR-05-1533
   Dawson MA, 2012, CELL, V150, P12, DOI 10.1016/j.cell.2012.06.013
   Derfoul A, 2011, CARCINOGENESIS, V32, P1607, DOI 10.1093/carcin/bgr184
   Dobin A, 2013, BIOINFORMATICS, V29, P15, DOI 10.1093/bioinformatics/bts635
   Dong M, 2014, ONCOL REP, V32, P1101, DOI 10.3892/or.2014.3322
   Dunham I, 2012, NATURE, V489, P57, DOI 10.1038/nature11247
   Dunn J, 2017, MOL IMMUNOL, V87, P227, DOI 10.1016/j.molimm.2017.04.012
   Easwaran H, 2012, GENOME RES, V22, P837, DOI 10.1101/gr.131169.111
   Eden E, 2009, BMC BIOINFORMATICS, V10, DOI 10.1186/1471-2105-10-48
   Essafi M, 2011, MOL CANCER THER, V10, P37, DOI 10.1158/1535-7163.MCT-10-0482
   Falke D, 2003, NUCLEIC ACIDS RES, V31, DOI 10.1093/nar/gng010
   Fiszer-Kierzkowska A, 2011, BMC MOL BIOL, V12, DOI 10.1186/1471-2199-12-27
   Fürstenberger G, 2006, INT J CANCER, V119, P2247, DOI 10.1002/ijc.22153
   Fujiwara T, 2014, J BIOL CHEM, V289, P8121, DOI 10.1074/jbc.M114.548651
   Gao Y, 2018, P NATL ACAD SCI USA, V115, pE6162, DOI 10.1073/pnas.1801909115
   Gao ZH, 2012, MOL CELL, V45, P344, DOI 10.1016/j.molcel.2012.01.002
   Gonzàlez-Porta M, 2013, GENOME BIOL, V14, DOI 10.1186/gb-2013-14-7-r70
   Goodspeed A, 2016, MOL CANCER RES, V14, P3, DOI 10.1158/1541-7786.MCR-15-0189
   Guo X, 2017, CANCER GENE THER, V24, P333, DOI 10.1038/cgt.2017.23
   Harrow J, 2012, GENOME RES, V22, P1760, DOI 10.1101/gr.135350.111
   Haynes KA, 2004, COLD SPRING HARB SYM, V69, P267, DOI 10.1101/sqb.2004.69.267
   Haynes KA, 2011, J BIOL CHEM, V286, P27176, DOI 10.1074/jbc.C111.229567
   Huerfano S, 2013, DNA CELL BIOL, V32, P467, DOI 10.1089/dna.2012.1950
   Ikeda H, 2002, CYTOKINE GROWTH F R, V13, P95, DOI 10.1016/S1359-6101(01)00038-7
   Jacobsen LB, 2009, BIOTECHNIQUES, V47, P617, DOI 10.2144/000113132
   Jardim BV, 2013, ONCOL REP, V30, P1119, DOI 10.3892/or.2013.2540
   Jene-Sanz A, 2013, MOL CELL BIOL, V33, P3951, DOI 10.1128/MCB.00426-13
   Kenny PA, 2007, MOL ONCOL, V1, P84, DOI 10.1016/j.molonc.2007.02.004
   Kim J, 2011, GENOME MED, V3, DOI 10.1186/gm291
   Kleer CG, 2003, P NATL ACAD SCI USA, V100, P11606, DOI 10.1073/pnas.1933744100
   Kowarz E, 2015, BIOTECHNOL J, V10, P647, DOI 10.1002/biot.201400821
   Kulaeva OI, 2003, ONCOGENE, V22, P4118, DOI 10.1038/sj.onc.1206594
   Kwilas AR, 2015, ONCOTARGET, V6, P28194, DOI 10.18632/oncotarget.4442
   Lachner M, 2004, COLD SPRING HARB SYM, V69, P209, DOI 10.1101/sqb.2004.69.209
   Lacroix M, 2004, BREAST CANCER RES TR, V83, P249, DOI 10.1023/B:BREA.0000014042.54925.cc
   Lara H, 2012, J BIOL CHEM, V287, P29873, DOI 10.1074/jbc.M112.360768
   Lee J, 2006, INT J ONCOL, DOI [10.3892/IJO.29.6.1405, DOI 10.3892/IJO.29.6.1405]
   Lee TI, 2006, CELL, V125, P301, DOI 10.1016/j.cell.2006.02.043
   Lehmann BD, 2011, J CLIN INVEST, V121, P2750, DOI 10.1172/JCI45014
   Leonova K, 2018, ELIFE, V7, DOI 10.7554/eLife.30842
   LeRoy G, 2013, EPIGENET CHROMATIN, V6, DOI 10.1186/1756-8935-6-20
   Li HL, 2014, ONCOTARGET, V5, P587, DOI 10.18632/oncotarget.1782
   Lin HJL, 2008, CANCER RES, V68, P10257, DOI 10.1158/0008-5472.CAN-08-0288
   Mani S, 2010, ADV GENET, V70, P327, DOI [10.1016/B978-0-12-380866-0.60012-5, 10.1016/S0065-2660(10)70012-2]
   Margueron R, 2010, NAT REV GENET, V11, P285, DOI 10.1038/nrg2752
   McGarvey KM, 2007, CANCER RES, V67, P5097, DOI 10.1158/0008-5472.CAN-06-2029
   McGarvey KM, 2006, CANCER RES, V66, P3541, DOI 10.1158/0008-5472.CAN-05-2481
   McGough JM, 2008, MOL CANCER RES, V6, P1841, DOI 10.1158/1541-7786.MCR-08-0280
   Mi HY, 2017, NUCLEIC ACIDS RES, V45, pD183, DOI 10.1093/nar/gkw1138
   Nagaraja GM, 2006, ONCOGENE, V25, P2328, DOI 10.1038/sj.onc.1209265
   Neve RM, 2006, CANCER CELL, V10, P515, DOI 10.1016/j.ccr.2006.10.008
   Niida A, 2009, BMC BIOINFORMATICS, V10, DOI 10.1186/1471-2105-10-71
   Nishibuchi G, 2017, CHROMOSOME RES, V25, P77, DOI 10.1007/s10577-016-9547-3
   Nyer DB, 2017, NPJ GENOM MED, V2, DOI 10.1038/s41525-016-0002-3
   Olejniczak M, 2010, NUCLEIC ACIDS RES, V38, P1, DOI 10.1093/nar/gkp829
   Peña-Llopis S, 2016, ONCOTARGET, V7, P85819, DOI 10.18632/oncotarget.13334
   Plaisier CL, 2016, CELL SYST, V3, P172, DOI 10.1016/j.cels.2016.06.006
   Ramírez F, 2016, NUCLEIC ACIDS RES, V44, pW160, DOI 10.1093/nar/gkw257
   Rebhan M, 1997, TRENDS GENET, V13, P163, DOI 10.1016/S0168-9525(97)01103-7
   Ren G, 2012, CANCER RES, V72, P3091, DOI 10.1158/0008-5472.CAN-11-3546
   Richards EJ, 2002, CELL, V108, P489, DOI 10.1016/S0092-8674(02)00644-X
   Roemer I, 1997, CURR BIOL, V7, P277, DOI 10.1016/S0960-9822(06)00124-2
   Roulois D, 2015, CELL, V162, P961, DOI 10.1016/j.cell.2015.07.056
   Rupp SM, 2017, GENOME BIOL EVOL, V9, P231, DOI 10.1093/gbe/evw263
   Schwartzentruber J, 2012, NATURE, V482, P226, DOI [10.1038/nature10833, 10.1007/s13311-012-0137-6]
   Seals DF, 2005, CANCER CELL, V7, P155, DOI 10.1016/j.ccr.2005.01.006
   Simhadri C, 2014, J MED CHEM, V57, P2874, DOI 10.1021/jm401487x
   Simon JA, 2009, NAT REV MOL CELL BIO, V10, P697, DOI 10.1038/nrm2763
   Sledz CA, 2003, NAT CELL BIOL, V5, P834, DOI 10.1038/ncb1038
   Sorlie T, 2003, P NATL ACAD SCI USA, V100, P8418, DOI 10.1073/pnas.0932692100
   Sorlie T, 2001, P NATL ACAD SCI USA, V98, P10869, DOI 10.1073/pnas.191367098
   Sparmann A, 2006, NAT REV CANCER, V6, P846, DOI 10.1038/nrc1991
   Staahl BT, 2017, NAT BIOTECHNOL, V35, P431, DOI 10.1038/nbt.3806
   Stone ML, 2017, P NATL ACAD SCI USA, V114, pE10981, DOI 10.1073/pnas.1712514114
   Stuckey JI, 2016, NAT CHEM BIOL, V12, P180, DOI 10.1038/nchembio.2007
   Su I, 2005, CELL, V121, P425, DOI 10.1016/j.cell.2005.02.029
   Supek F, 2011, PLOS ONE, V6, DOI 10.1371/journal.pone.0021800
   Tabet S, 2013, BIOORGAN MED CHEM, V21, P7004, DOI 10.1016/j.bmc.2013.09.024
   Tekel S.J., 2017, TANDEM HISTONE BINDI, DOI DOI 10.1101/145730
   Teschendorff AE, 2007, GENOME BIOL, V8, DOI 10.1186/gb-2007-8-8-r157
   Trapnell C, 2013, NAT BIOTECHNOL, V31, P46, DOI 10.1038/nbt.2450
   Trapnell C, 2012, NAT PROTOC, V7, P562, DOI 10.1038/nprot.2012.016
   Tseng LM, 2017, BREAST CANCER RES TR, V163, P241, DOI 10.1007/s10549-017-4195-7
   Ueda K, 2014, CANCER SCI, V105, P512, DOI 10.1111/cas.12386
   Wang W, 2015, MED RES REV, V35, P1220, DOI 10.1002/med.21358
   Warnes M.G.R., 2016, Package 'gplots.' Various R Programming Tools for Plotting Data
   Wiles ET, 2017, CURR OPIN GENET DEV, V43, P31, DOI 10.1016/j.gde.2016.11.001
   Wu G, 2012, NAT GENET, V44, P251, DOI 10.1038/ng.1102
   Xu BW, 2015, BLOOD, V125, P346, DOI 10.1182/blood-2014-06-581082
   Xu H, 2014, J PATHOL, V234, P386, DOI 10.1002/path.4404
   Zaidi SK, 2017, MOL CELL BIOL, V37, DOI 10.1128/MCB.00352-17
   Zhao M, 2015, NUCLEIC ACIDS RES, V44
   Zhao M, 2013, NUCLEIC ACIDS RES, V41, pD970, DOI 10.1093/nar/gks937
   Zhao SR, 2014, PLOS ONE, V9, DOI 10.1371/journal.pone.0078644
   Zuo T, 2011, CANCER RES, V71, P1752, DOI 10.1158/0008-5472.CAN-10-3573
NR 119
TC 5
Z9 8
U1 0
U2 5
PU BMC
PI LONDON
PA CAMPUS, 4 CRINAN ST, LONDON N1 9XW, ENGLAND
EI 1752-0509
J9 BMC SYST BIOL
JI BMC Syst. Biol.
PD SEP 25
PY 2018
VL 12
AR 83
DI 10.1186/s12918-018-0608-4
PG 17
WC Mathematical & Computational Biology
WE Science Citation Index Expanded (SCI-EXPANDED)
SC Mathematical & Computational Biology
GA GV1BF
UT WOS:000445801000001
PM 30253781
OA Green Published, gold
DA 2024-03-10
ER

PT J
AU Montemurro, N
   Fanelli, GN
   Scatena, C
   Ortenzi, V
   Pasqualetti, F
   Mazzanti, CM
   Morganti, R
   Paiar, F
   Naccarato, AG
   Perrini, P
AF Montemurro, Nicola
   Fanelli, Giuseppe Nicolo
   Scatena, Cristian
   Ortenzi, Valerio
   Pasqualetti, Francesco
   Mazzanti, Chiara Maria
   Morganti, Riccardo
   Paiar, Fabiola
   Naccarato, Antonio Giuseppe
   Perrini, Paolo
TI Surgical outcome and molecular pattern characterization of recurrent
   glioblastoma multiforme: A single-center retrospective series
SO CLINICAL NEUROLOGY AND NEUROSURGERY
LA English
DT Article; Early Access
DE Glioblastoma multiforme; Recurrent glioblastoma; Molecular pattern
   profile; Gross total resection; Overall survival
ID MGMT PROMOTER METHYLATION; O-6-METHYLGUANINE-DNA METHYLTRANSFERASE;
   SURVIVAL OUTCOMES; TUMOR VOLUME; RESECTION; GLIOMA; TEMOZOLOMIDE;
   SURGERY; EXTENT; PROGNOSIS
AB Objective: Despite recent advances in diagnosis and treatment of the disease, the prognosis of patients with glioblastoma multiforme (GBM) remains poor. While the value of molecular pattern profiles at first diagnosis has been demonstrated, only few studies have examined these biomarkers at the time of recurrence. The aim of this study was to explore the impact of extent of resection at repeated craniotomy on overall survival (OS) of patients with recurrent GBM. In addition, we investigated the molecular pattern profiles at first and second surgery to evaluate possible temporal evolution of these patterns and to assess the effect of these modifications on OS. Methods: We conducted a retrospective cohort study of 63 patients (mean age 59.2 years) surgically treated at least two times for recurrent GBM between 2006 and 2020. Results: Median OS and progression-free survival (PFS) were 22 months (range 2-168 months) and 10 months (range 1-96 months), respectively. The OS following gross-total resection (GTR) at recurrence for patients with initial GTR (GTR/GTR) was significantly increased (42.6 months) compared with sub-total resection (STR) at reoperation after initial GTR (GTR/STR) (19 months) and with GTR at reoperation after initial STR (STR/GTR) (17 months) (p = 0.0004). Overall surgical morbidity resulted 12.7% and 11.1% at first and at second surgery, respectively. Changes in genetic profiles between first and second surgery of 1p/19q co-deletion, MGMT promoter methylation and p53 mutations occurred in 5.6%, 1.9% and 9.3% of cases, respectively. MGMT promoter methylation appeared to affect OS in univariate analysis at first (p = 0.038) and second surgery (p = 0.107), whereas p53 mutation appeared to affect OS only at second surgery (p = 0.01). In a multivariate analysis female sex (HR = 0.322, 95% CI 0.147-0.705; p = 0.005), PFS (HR = 0.959, 95% CI 0.934-0.986; p = 0.003), GTR at first and second surgery (HR = 0.195, 95% CI 0.091-0.419; p < 0.0001) and adjuvant chemotherapy at recurrence (HR = 0.407, 95% CI 0.206-0.809; p = 0.01) were associated with longer OS. Conclusions: This study confirmed the role of extent of resection (EOR) at first and at recurrence as a significant predictor of outcome in patients with recurrent GBM. In addition, this study highlighted the concept of a dynamic evolution of GBM genome after initial surgical resection, supporting the need of further studies to investigate the clinical and therapeutic implications of the changes in genetic profiles after initial surgery.
C1 [Montemurro, Nicola; Perrini, Paolo] Azienda Osped Univ Pisana AOUP, Dept Neurosurg, Pisa, Italy.
   [Montemurro, Nicola; Fanelli, Giuseppe Nicolo; Scatena, Cristian; Naccarato, Antonio Giuseppe; Perrini, Paolo] Univ Pisa, Dept Translat Res & New Surg & Med Technol, Via Savi 10, I-56126 Pisa, Italy.
   [Fanelli, Giuseppe Nicolo; Scatena, Cristian; Ortenzi, Valerio; Naccarato, Antonio Giuseppe] Pisa Univ Hosp, Div Surg Pathol, Pisa, Italy.
   [Pasqualetti, Francesco; Paiar, Fabiola] Azienda Osped Univ Pisana, Dept Radiat Oncol, Pisa, Italy.
   [Mazzanti, Chiara Maria] Fdn Pisana Sci, Pisa, Italy.
   [Morganti, Riccardo] Azienda Osped Univ Pisana, Clin Trial Stat Support, Pisa, Italy.
C3 University of Pisa; Azienda Ospedaliero Universitaria Pisana; University
   of Pisa; University of Pisa; Azienda Ospedaliero Universitaria Pisana;
   University of Pisa; Azienda Ospedaliero Universitaria Pisana; University
   of Pisa; Azienda Ospedaliero Universitaria Pisana
RP Montemurro, N (通讯作者)，Univ Pisa, Dept Translat Res & New Surg & Med Technol, Via Savi 10, I-56126 Pisa, Italy.
EM nicola.montemurro@unipi.it
RI Fanelli, Giuseppe Nicolò/GVU-5406-2022; Pasqualetti,
   Francesco/AGE-2004-2022; Montemurro, Nicola/AAQ-9107-2020; Perrini,
   Paolo/AAC-2006-2019; Fanelli, Giuseppe/AHB-7350-2022
OI Fanelli, Giuseppe Nicolò/0000-0001-7069-7980; Pasqualetti,
   Francesco/0000-0002-0788-1205; Montemurro, Nicola/0000-0002-3686-8907;
   Perrini, Paolo/0000-0002-3251-6111; NACCARATO, ANTONIO
   GIUSEPPE/0000-0002-8195-9445; Mazzanti, Chiara Maria/0000-0002-7249-9221
CR Ahmed R, 2014, CANCER MANAG RES, V6, P149, DOI 10.2147/CMAR.S54726
   Barone TA, 2009, J NEURO-ONCOL, V95, P37, DOI 10.1007/s11060-009-9904-6
   Benson VS, 2008, BRIT J CANCER, V99, P185, DOI 10.1038/sj.bjc.6604445
   Bernhardt D, 2020, NEURO-ONCOLOGY, V22, P928, DOI 10.1093/neuonc/noaa113
   Bloch O, 2012, J NEUROSURG, V117, P1032, DOI 10.3171/2012.9.JNS12504
   Brandes AA, 2009, J CLIN ONCOL, V27, P1275, DOI 10.1200/JCO.2008.19.4969
   Cairncross G, 2013, J CLIN ONCOL, V31, P337, DOI 10.1200/JCO.2012.43.2674
   Chaichana KL, 2014, NEURO-ONCOLOGY, V16, P113, DOI 10.1093/neuonc/not137
   Claus EB, 2006, CANCER-AM CANCER SOC, V106, P1358, DOI 10.1002/cncr.21733
   Delgado-López PD, 2016, CLIN TRANSL ONCOL, V18, P1062, DOI 10.1007/s12094-016-1497-x
   Djuzenova CS, 2015, EXP CELL RES, V330, P346, DOI 10.1016/j.yexcr.2014.08.013
   Ellingson BM, 2017, NEURO-ONCOLOGY, V19, P89, DOI 10.1093/neuonc/now187
   England B, 2013, TUMOR BIOL, V34, P2063, DOI 10.1007/s13277-013-0871-3
   Esteller M, 1999, CANCER RES, V59, P793
   Fanelli GN, 2021, GENES-BASEL, V12, DOI 10.3390/genes12030445
   Feldheim J, 2019, CANCERS, V11, DOI 10.3390/cancers11121837
   Furnari FB, 2007, GENE DEV, V21, P2683, DOI 10.1101/gad.1596707
   Glaser SM, 2017, J NEURO-ONCOL, V134, P107, DOI 10.1007/s11060-017-2493-x
   Grabowski MM, 2014, J NEUROSURG, V121, P1115, DOI 10.3171/2014.7.JNS132449
   Harat M, 2019, ONCOTARGETS THER, V12, P2215, DOI 10.2147/OTT.S200818
   Hegi ME, 2005, NEW ENGL J MED, V352, P997, DOI 10.1056/NEJMoa043331
   Henker C, 2017, J NEURO-ONCOL, V135, P391, DOI 10.1007/s11060-017-2587-5
   Hervey-Jumper SL, 2014, NEUROSURGERY, V75, P491, DOI 10.1227/NEU.0000000000000486
   Horbinski C, 2011, BRAIN PATHOL, V21, P57, DOI 10.1111/j.1750-3639.2010.00453.x
   Jung TY, 2010, ONCOL REP, V23, P1269, DOI 10.3892/or_00000760
   KAPLAN EL, 1958, J AM STAT ASSOC, V53, P457, DOI 10.2307/2281868
   Kouwenhoven MCM, 2006, EUR J CANCER, V42, P2499, DOI 10.1016/j.ejca.2006.05.021
   Kraus JA, 2000, J NEURO-ONCOL, V48, P89, DOI 10.1023/A:1006402614838
   Krex D, 2003, NEUROSURGERY, V53, P1377, DOI 10.1227/01.NEU.0000093426.29236.86
   Lacroix M, 2001, J NEUROSURG, V95, P190, DOI 10.3171/jns.2001.95.2.0190
   Li Q, 1998, ONCOGENE, V16, P3197, DOI 10.1038/sj.onc.1201831
   Louis DN, 2016, ACTA NEUROPATHOL, V131, P803, DOI 10.1007/s00401-016-1545-1
   McGirt MJ, 2008, NEUROSURGERY, V63, P55, DOI 10.1227/01.NEU.0000335070.37943.09
   Montemurro N, 2020, INT J ENV RES PUB HE, V17, DOI 10.3390/ijerph17228501
   Montemurro N, 2022, BRIT J NEUROSURG, V36, P117, DOI 10.1080/02688697.2020.1773399
   Montemurro N, 2020, CLIN NEUROL NEUROSUR, V195, DOI 10.1016/j.clineuro.2020.105942
   Montemurro N, 2020, J NEUROL SURG PART A, V81, P64, DOI 10.1055/s-0039-1688911
   Montemurro N, 2016, BRAIN TOPOGR, V29, P561, DOI 10.1007/s10548-016-0490-6
   Montemurro N, 2016, CLIN NEUROL NEUROSUR, V142, P60, DOI 10.1016/j.clineuro.2016.01.010
   Nizamutdinov D, 2018, WORLD NEUROSURG, V109, pE67, DOI 10.1016/j.wneu.2017.09.104
   Ostrom Quinn T, 2019, Neuro Oncol, V21, pv1, DOI 10.1093/neuonc/noz150
   Ostrom QT, 2018, NEURO-ONCOLOGY, V20, P576, DOI 10.1093/neuonc/noy002
   Parkinson JF, 2008, J NEURO-ONCOL, V87, P71, DOI 10.1007/s11060-007-9486-0
   Patil CG, 2012, J NEUROSURG, V117, P705, DOI 10.3171/2012.7.JNS12147
   Perrini P, 2017, J NEURO-ONCOL, V131, P585, DOI 10.1007/s11060-016-2330-7
   Petitjean A, 2007, ONCOGENE, V26, P2157, DOI 10.1038/sj.onc.1210302
   Rahman M, 2018, J NEURO-ONCOL, V137, P249, DOI 10.1007/s11060-017-2732-1
   Reifenberger G, 2017, NAT REV CLIN ONCOL, V14, P434, DOI 10.1038/nrclinonc.2016.204
   Sanai N, 2011, J NEUROSURG, V115, P3, DOI 10.3171/2011.2.JNS10998
   Stummer W, 2006, LANCET ONCOL, V7, P392, DOI 10.1016/S1470-2045(06)70665-9
   Stupp R, 2005, NEW ENGL J MED, V352, P987, DOI 10.1056/NEJMoa043330
   Tian MJ, 2018, BIOSCIENCE REP, V38, DOI 10.1042/BSR20180752
   Tseng MY, 2005, J FORMOS MED ASSOC, V104, P341
   Weller M, 2012, NEURO-ONCOLOGY, V14, P100, DOI 10.1093/neuonc/nos206
   Yang P, 2015, ONCOTARGET, V6, P40896, DOI 10.18632/oncotarget.5683
   Yu XM, 2015, TUMOR BIOL, V36, P967, DOI 10.1007/s13277-014-2709-z
   Zhang Y, 2018, CANCERS, V10, DOI 10.3390/cancers10090297
   Zhou M, 2019, SCI REP-UK, V9, DOI 10.1038/s41598-019-42313-8
NR 58
TC 60
Z9 60
U1 2
U2 10
PU ELSEVIER
PI AMSTERDAM
PA RADARWEG 29, 1043 NX AMSTERDAM, NETHERLANDS
SN 0303-8467
EI 1872-6968
J9 CLIN NEUROL NEUROSUR
JI Clin. Neurol. Neurosurg.
PD 2021 AUG
PY 2021
VL 207
AR 106735
DI 10.1016/j.clineuro.2021.106735
EA JUN 2021
PG 9
WC Clinical Neurology; Surgery
WE Science Citation Index Expanded (SCI-EXPANDED)
SC Neurosciences & Neurology; Surgery
GA WT0LC
UT WOS:000715564200008
PM 34119900
DA 2024-03-10
ER

PT J
AU Kalita, O
   Sporikova, Z
   Hajduch, M
   Houdova, MM
   Slavkovsky, R
   Hrabalek, L
   Halaj, M
   Klementova, Y
   Dolezel, M
   Drabek, J
   Tuckova, L
   Ehrmann, J
   Vrbkova, J
   Trojanec, R
   Vaverka, M
AF Kalita, Ondrej
   Sporikova, Zuzana
   Hajduch, Marian
   Houdova, Magdalena Megova
   Slavkovsky, Rastislav
   Hrabalek, Lumir
   Halaj, Matej
   Klementova, Yvona
   Dolezel, Martin
   Drabek, Jiri
   Tuckova, Lucie
   Ehrmann, Jiri, Jr.
   Vrbkova, Jana
   Trojanec, Radek
   Vaverka, Miroslav
TI The Influence of Gene Aberrations on Survival in Resected <i>IDH</i>
   Wildtype Glioblastoma Patients: A Single-Institution Study
SO CURRENT ONCOLOGY
LA English
DT Article
DE glioblastoma; biomarkers; multimodal therapy
ID CENTRAL-NERVOUS-SYSTEM; ADULT GLIOMA; SUBCLASSES; TUMORS;
   CLASSIFICATION; RADIOTHERAPY; TEMOZOLOMIDE; MULTIFORME; SMOKING
AB This prospective population-based study on a group of 132 resected IDH-wildtype (IDH-wt) glioblastoma (GBM) patients assesses the prognostic and predictive value of selected genetic biomarkers and clinical factors for GBM as well as the dependence of these values on the applied therapeutic modalities. The patients were treated in our hospital between June 2006 and June 2015. Clinical data and tumor samples were analyzed to determine the frequencies of TP53, MDM2, EGFR, RB1, BCR, and CCND1 gene aberrations and the duplication/deletion statuses of the 9p21.3, 1p36.3, 19q13.32, and 10p11.1 chromosome regions. Cut-off values distinguishing low (LCN) and high (HCN) copy number status for each marker were defined. Additionally, MGMT promoter methylation and IDH1/2 mutation status were investigated retrospectively. Young age, female gender, Karnofsky scores (KS) above 80, chemoradiotherapy, TP53 HCN, and CCND1 HCN were identified as positive prognostic factors, and smoking was identified as a negative prognostic factor. Cox proportional regression models of the chemoradiotherapy patient group revealed TP53 HCN and CCND1 HCN to be positive prognostic factors for both progression-free survival and overall survival. These results confirmed the influence of key clinical factors (age, KS, adjuvant oncotherapy, and smoking) on survival in GBM IDH-wt patients and demonstrated the prognostic and/or predictive importance of CCND1, MDM2, and 22q12.2 aberrations.
C1 [Kalita, Ondrej; Hrabalek, Lumir; Halaj, Matej; Vaverka, Miroslav] Univ Hosp Olomouc, Dept Neurosurg, IP Pavlova 6, Olomouc 77900, Czech Republic.
   [Sporikova, Zuzana; Hajduch, Marian; Houdova, Magdalena Megova; Slavkovsky, Rastislav; Drabek, Jiri; Vrbkova, Jana; Trojanec, Radek] Palacky Univ Olomouc, Fac Med & Dent, Inst Mol & Translat Med, Hnevotinska 5, Olomouc 77900, Czech Republic.
   [Klementova, Yvona; Dolezel, Martin] Univ Hosp Olomouc, Dept Oncol, IP Pavlova 6, Olomouc 77900, Czech Republic.
   [Tuckova, Lucie; Ehrmann, Jiri, Jr.] Univ Hosp Olomouc, Dept Pathol, Hnevotinska 3, Olomouc 77900, Czech Republic.
   [Tuckova, Lucie; Ehrmann, Jiri, Jr.] Univ Hosp Olomouc, Lab Mol Pathol, Hnevotinska 3, Olomouc 77900, Czech Republic.
C3 University Hospital Olomouc; Palacky University Olomouc; University
   Hospital Olomouc; University Hospital Olomouc; University Hospital
   Olomouc
RP Kalita, O (通讯作者)，Univ Hosp Olomouc, Dept Neurosurg, IP Pavlova 6, Olomouc 77900, Czech Republic.
EM ondrej.kalita@fnol.cz; sporikovaz@gmail.com; marian.hajduch@fnol.cz;
   magdalena.houdova-megova@lf1.cuni.cz; rastislav.slavskovsky@upol.cz;
   lumir.hrabalek@fnol.cz; matej.halaj@fnol.cz; yvona.klementova@fnol.cz;
   martin.dolezel@fnol.cz; jiri.drabek@upol.cz; lucie.tuckova@fnol.cz;
   jiri.ehrmann2@fnol.cz; jana.vrbkova@upol.cz; radek.trojanec@fnol.cz;
   miroslav.vaverka@fnol.cz
RI Hajduch, Marian/J-4015-2014; Ehrmann, Jiri/C-9074-2009; Kalita,
   Ondrej/I-8815-2016; Drabek, Jiri/A-6135-2008
OI Hajduch, Marian/0000-0002-4834-908X; Hrabalek,
   Lumir/0000-0002-9120-5284; Kalita, Ondrej/0000-0002-1356-023X; Houdova
   Megova, Magdalena/0000-0001-9574-2493; Drabek, Jiri/0000-0002-5747-6478
FU Ministry of Health of the Czech Republic [NV19-04-00281, NU21-03-00195];
   BBMRI-CZ [LM2018125]; Ministry of Education, Youth and Sport of the
   Czech Republic [LM2018132]; European Regional Development Fund-Project
   ENOCH [CZ.02.1.01/0.0/0.0/16_019/0000868]
FX This research was funded by Ministry of Health of the Czech Republic
   [grant NV19-04-00281 and grant NU21-03-00195], BBMRI-CZ [grant
   LM2018125], Ministry of Education, Youth and Sport of the Czech Republic
   [grant LM2018132], and the European Regional Development Fund-Project
   ENOCH [CZ.02.1.01/0.0/0.0/16_019/0000868].
CR Amelot A, 2015, PLOS ONE, V10, DOI 10.1371/journal.pone.0130596
   Biau J, 2017, RADIAT ONCOL, V12, DOI 10.1186/s13014-017-0929-2
   Braganza MZ, 2014, BRIT J CANCER, V110, P242, DOI 10.1038/bjc.2013.611
   Brennan C, 2009, PLOS ONE, V4, DOI 10.1371/journal.pone.0007752
   Christians A, 2019, ACTA NEUROPATHOL COM, V7, DOI 10.1186/s40478-019-0817-0
   Cimino PJ, 2018, NEURO-ONCOLOGY, V20, P1368, DOI 10.1093/neuonc/noy108
   DeWitt JC, 2017, NEURO-ONCOLOGY, V19, P1640, DOI 10.1093/neuonc/nox120
   Dmitrenko VV, 2014, CYTOL GENET+, V48, P383, DOI 10.3103/S0095452714060036
   Dunn GP, 2012, GENE DEV, V26, P756, DOI 10.1101/gad.187922.112
   Fisher C, 2014, HISTOPATHOLOGY, V64, P134, DOI 10.1111/his.12269
   Galbraith K, 2020, J NEUROPATH EXP NEUR, V79, P843, DOI 10.1093/jnen/nlaa059
   Geisenberger C, 2015, ACTA NEUROPATHOL, V130, P419, DOI 10.1007/s00401-015-1427-y
   Gittleman H, 2019, NEURO-ONCOL ADV, V1, DOI 10.1093/noajnl/vdz007
   Hou L, 2016, NEURO-ONCOLOGY, V18, P105, DOI 10.1093/neuonc/nov146
   Incekara F, 2020, FRONT ONCOL, V10, DOI 10.3389/fonc.2020.00596
   Laigle-Donadey F, 2006, J NEURO-ONCOL, V76, P265, DOI 10.1007/s11060-005-7019-2
   Li HX, 2016, ONCOTARGETS THER, V9, P3511, DOI 10.2147/OTT.S99713
   Li L, 2019, EXP THER MED, V18, P3439, DOI 10.3892/etm.2019.7975
   Liang JF, 2020, BMC CANCER, V20, DOI 10.1186/s12885-019-6511-6
   Liu YQ, 2019, FRONT ONCOL, V9, DOI 10.3389/fonc.2019.01433
   Louis DN, 2007, ACTA NEUROPATHOL, V114, P97, DOI 10.1007/s00401-007-0243-4
   Louis DN, 2016, ACTA NEUROPATHOL, V131, P803, DOI 10.1007/s00401-016-1545-1
   Ma S, 2020, NEURO-ONCOL ADV, V2, DOI [10.1093/noajnl/vdaa126, DOI 10.1093/noajnl/vdaa126]
   Mansouri A, 2019, NEURO-ONCOLOGY, V21, P167, DOI 10.1093/neuonc/noy132
   Marchi F, 2020, FRONT ONCOL, V9, DOI 10.3389/fonc.2019.01569
   Mirchia K, 2020, CANCERS, V12, DOI 10.3390/cancers12071817
   Molinaro AM, 2019, NAT REV NEUROL, V15, P405, DOI 10.1038/s41582-019-0220-2
   Nakamura M, 2005, LAB INVEST, V85, P165, DOI 10.1038/labinvest.3700223
   Oskam NT, 2000, INT J CANCER, V85, P336, DOI 10.1002/(SICI)1097-0215(20000201)85:3<336::AID-IJC7>3.0.CO;2-9
   Pandita A, 2007, NEURO-ONCOLOGY, V9, P124, DOI 10.1215/15228517-2006-029
   PARDEE AB, 1989, SCIENCE, V246, P603, DOI 10.1126/science.2683075
   Phillips HS, 2006, CANCER CELL, V9, P157, DOI 10.1016/j.ccr.2006.02.019
   Radke J, 2019, ACTA NEUROPATHOL COM, V7, DOI 10.1186/s40478-019-0745-z
   Sanai N, 2008, NEUROSURGERY, V62, P753, DOI 10.1227/01.neu.0000318159.21731.cf
   Sanai N, 2011, J NEUROSURG, V115, P3, DOI 10.3171/2011.2.JNS10998
   Sheikh S, 2020, NEURO-ONCOL PRACT, V7, P158, DOI 10.1093/nop/npz046
   Silantyev AS, 2019, CELLS-BASEL, V8, DOI 10.3390/cells8080863
   Stensjoen AL, 2015, NEURO-ONCOLOGY, V17, P1402, DOI 10.1093/neuonc/nov029
   Stupp R, 2009, LANCET ONCOL, V10, P459, DOI 10.1016/S1470-2045(09)70025-7
   Taylor OG, 2019, FRONT ONCOL, V9, DOI 10.3389/fonc.2019.00963
   Thakkar JP, 2014, CANCER EPIDEM BIOMAR, V23, P1985, DOI 10.1158/1055-9965.EPI-14-0275
   Xu Y, 2019, PEERJ, V7, DOI 10.7717/peerj.6560
   Zhang Danfeng, 2018, Cell Physiol Biochem, V51, P2496, DOI 10.1159/000495920
   Ziu M, 2020, J NEURO-ONCOL, V150, P215, DOI 10.1007/s11060-020-03612-7
NR 44
TC 3
Z9 3
U1 0
U2 5
PU MDPI
PI BASEL
PA ST ALBAN-ANLAGE 66, CH-4052 BASEL, SWITZERLAND
SN 1198-0052
EI 1718-7729
J9 CURR ONCOL
JI Curr. Oncol.
PD APR
PY 2021
VL 28
IS 2
BP 1280
EP 1293
DI 10.3390/curroncol28020122
PG 14
WC Oncology
WE Science Citation Index Expanded (SCI-EXPANDED)
SC Oncology
GA RS5IU
UT WOS:000643813500001
PM 33801093
OA gold, Green Published
DA 2024-03-10
ER

PT J
AU Kaya-Aksoy, E
   Cingoz, A
   Senbabaoglu, F
   Seker, F
   Sur-Erdem, I
   Kayabolen, A
   Lokumcu, T
   Sahin, GN
   Karahuseyinoglu, S
   Bagci-Onder, T
AF Kaya-Aksoy, Ezgi
   Cingoz, Ahmet
   Senbabaoglu, Filiz
   Seker, Fidan
   Sur-Erdem, Ilknur
   Kayabolen, Alisan
   Lokumcu, Tolga
   Sahin, Gizem Nur
   Karahuseyinoglu, Sercin
   Bagci-Onder, Tugba
TI The pro-apoptotic Bcl-2 family member Harakiri (HRK) induces cell death
   in glioblastoma multiforme
SO CELL DEATH DISCOVERY
LA English
DT Article
ID PROMOTER METHYLATION; CANCER; TRAIL; GLIOMA; INTERACTS; PROTEINS;
   SURVIVAL; BIOLOGY; DOMAIN; DP5
AB Harakiri (HRK) is a BH3-only protein of the Bcl-2 family and regulates apoptosis by interfering with anti-apoptotic Bcl-2 and Bcl-xL proteins. While its function is mainly characterized in the nervous system, its role in tumors is ill-defined with few studies demonstrating HRK silencing in tumors. In this study, we investigated the role of HRK in the most aggressive primary brain tumor, glioblastoma multiforme (GBM). We showed that HRK is differentially expressed among established GBM cell lines and that HRK overexpression can induce apoptosis in GBM cells at different levels. This phenotype can be blocked by forced expression of Bcl-2 and Bcl-xL, suggesting the functional interaction of Bcl-2/ Bcl-xL and HRK in tumor cells. Moreover, HRK overexpression cooperates with tumor necrosis factor-related apoptosis-inducing ligand (TRAIL), a known tumor-specific pro-apoptotic agent. Besides, secondary agents that augment TRAIL response, such as the histone deacetylase inhibitor MS-275, significantly increases HRK expression. In addition, GBM cell response to TRAIL and MS-275 can be partly abolished by HRK silencing. Finally, we showed that HRK induction suppresses tumor growth in orthotopic GBM models in vivo, leading to increased survival. Taken together, our results suggest that HRK expression is associated with GBM cell apoptosis and increasing HRK activity in GBM tumors might offer new therapeutic approaches.
C1 [Kaya-Aksoy, Ezgi; Cingoz, Ahmet; Senbabaoglu, Filiz; Seker, Fidan; Sur-Erdem, Ilknur; Kayabolen, Alisan; Lokumcu, Tolga; Bagci-Onder, Tugba] Koc Univ, Sch Med, Brain Canc Res & Therapy Lab, Istanbul, Turkey.
   [Sahin, Gizem Nur; Karahuseyinoglu, Sercin] Koc Univ, Sch Med, Dept Histol & Embryol, Istanbul, Turkey.
C3 Koc University; Koc University
RP Bagci-Onder, T (通讯作者)，Koc Univ, Sch Med, Brain Canc Res & Therapy Lab, Istanbul, Turkey.
EM tuonder@ku.edu.tr
RI Cingoz, Ahmet/AAG-4228-2019; Onder, Tugba Bagci/AAN-1392-2021; SUR
   ERDEM, ILKNUR/AAC-7372-2022; SUR ERDEM, ILKNUR/GSN-9040-2022; Kayabolen,
   Alisan/AAJ-8436-2020
OI Cingoz, Ahmet/0000-0002-1111-7752; SUR ERDEM,
   ILKNUR/0000-0001-5035-4905; Kaya Aksoy, Ezgi/0000-0002-9375-9686;
   KAYABOLEN, ALISAN/0000-0001-5997-0894; Karahuseyinoglu,
   Sercin/0000-0001-5531-2587; Seker Polat, Fidan/0000-0002-8963-096X;
   Bagci Onder, Tugba/0000-0003-3646-2613
FU The Scientific and Technological Research Council of Turkey (TUBITAK)
   3501 Grant [112S555]; Unesco L'oreal Women in Science Grant; BAGEP
   Grant; Marie Curie FP7 Career Reintegration Grant (EC Grant) [618673]
FX We thank Dr. Marta Miaczynska (International Institute of Molecular and
   Cell Biology, Poland) for providing the HRK cDNA plasmid, and Hiroaki
   Wakimoto (Massachusetts General Hospital, Boston, MA) for providing the
   primary GBM cells. Financial support was obtained from The Scientific
   and Technological Research Council of Turkey (TUBITAK) 3501 Grant
   (Grant#112S555) (TBO), Unesco L'oreal Women in Science Grant (TBO),
   BAGEP Grant (TBO), and Marie Curie FP7 Career Reintegration Grant (EC
   Grant #618673) (TBO).
CR Almasan A, 2003, CYTOKINE GROWTH F R, V14, P337, DOI 10.1016/S1359-6101(03)00029-7
   Bagci-Onder T, 2013, ONCOGENE, V32, P2818, DOI 10.1038/onc.2012.304
   Bagci-Onder T, 2011, CANCER RES, V71, P154, DOI 10.1158/0008-5472.CAN-10-1601
   Bonavia R, 2011, CANCER RES, V71, P4055, DOI 10.1158/0008-5472.CAN-11-0153
   Campeau E, 2009, PLOS ONE, V4, DOI 10.1371/journal.pone.0006529
   Cartron PF, 2012, CELL DEATH DIS, V3, DOI 10.1038/cddis.2012.150
   Certo M, 2006, CANCER CELL, V9, P351, DOI 10.1016/j.ccr.2006.03.027
   Chang I, 2013, MOL CANCER THER, V12, P1049, DOI 10.1158/1535-7163.MCT-12-1187
   Chonghaile TN, 2008, ONCOGENE, V27, pS149, DOI 10.1038/onc.2009.52
   Cristofanon S, 2012, CELL DEATH DIS, V3, DOI 10.1038/cddis.2012.163
   Czabotar PE, 2014, NAT REV MOL CELL BIO, V15, P49, DOI 10.1038/nrm3722
   Falschlehner C, 2007, INT J BIOCHEM CELL B, V39, P1462, DOI 10.1016/j.biocel.2007.02.007
   Furnari FB, 2007, GENE DEV, V21, P2683, DOI 10.1101/gad.1596707
   Hervouet E, 2010, CELL DEATH DIS, V1, DOI 10.1038/cddis.2009.7
   Hingtgen S, 2008, MOL CANCER THER, V7, P3575, DOI 10.1158/1535-7163.MCT-08-0640
   Imaizumi K, 1999, J BIOL CHEM, V274, P7975, DOI 10.1074/jbc.274.12.7975
   Imaizumi K, 2004, J NEUROSCI, V24, P3721, DOI 10.1523/JNEUROSCI.5101-03.2004
   Imaizumi K, 1997, J BIOL CHEM, V272, P18842, DOI 10.1074/jbc.272.30.18842
   Inohara N, 1997, EMBO J, V16, P1686, DOI 10.1093/emboj/16.7.1686
   Jane EP, 2011, MOL CANCER THER, V10, P198, DOI 10.1158/1535-7163.MCT-10-0725
   Kouri FM, 2015, GENE DEV, V29, P732, DOI 10.1101/gad.257394.114
   Lemke J, 2014, CELL DEATH DIFFER, V21, P1350, DOI 10.1038/cdd.2014.81
   Li H, 2012, MOL CANCER RES, V10, P1462, DOI 10.1158/1541-7786.MCR-12-0335
   Liu YJ, 2009, MOL THER, V17, P1509, DOI 10.1038/mt.2009.43
   Montero J, 2015, CELL, V160, P977, DOI 10.1016/j.cell.2015.01.042
   Nakamura M, 2006, ONCOLOGY-BASEL, V70, P212, DOI 10.1159/000094322
   Olson A, 2006, NUCLEIC ACIDS RES, V34, pD153, DOI 10.1093/nar/gkj051
   Onder TT, 2012, NATURE, V483, P598, DOI 10.1038/nature10953
   Pyrzynska B, 2013, MOL ONCOL, V7, P67, DOI 10.1016/j.molonc.2012.08.003
   Sathornsumetee S, 2007, CANCER-AM CANCER SOC, V110, P13, DOI 10.1002/cncr.22741
   Senbabaoglu F, 2016, CANCER BIOL THER, V17, P546, DOI 10.1080/15384047.2016.1167292
   Vo TT, 2010, ADV EXP MED BIOL, V687, P49
   Wakimoto H, 2009, CANCER RES, V69, P3472, DOI 10.1158/0008-5472.CAN-08-3886
   Xu M, 2013, AM J PATHOL, V182, P84, DOI 10.1016/j.ajpath.2012.09.018
NR 34
TC 22
Z9 23
U1 1
U2 7
PU NATURE PUBLISHING GROUP
PI LONDON
PA MACMILLAN BUILDING, 4 CRINAN ST, LONDON N1 9XW, ENGLAND
EI 2058-7716
J9 CELL DEATH DISCOV
JI Cell Death Discov.
PD FEB 8
PY 2019
VL 5
AR 64
DI 10.1038/s41420-019-0144-z
PG 12
WC Cell Biology
WE Science Citation Index Expanded (SCI-EXPANDED)
SC Cell Biology
GA HR4CI
UT WOS:000463091200002
PM 30774992
OA gold, Green Published
DA 2024-03-10
ER

PT J
AU Li, YT
   Chen, FY
   Chu, JC
   Wu, C
   Li, Y
   Li, H
   Ma, HX
AF Li, Yongtao
   Chen, Fanyu
   Chu, Jiancheng
   Wu, Chao
   Li, Yuan
   Li, Heng
   Ma, Hongxin
TI miR-148-3p Inhibits Growth of Glioblastoma Targeting DNA
   Methyltransferase-1 (DNMT1)
SO ONCOLOGY RESEARCH
LA English
DT Article
DE miR-148-3p; DNMT; RUNX3; Glioblastoma multiforme (GBM)
ID SQUAMOUS-CELL CARCINOMA; MICRORNAS
AB To date, miR-148-3p and DNMT1-recombinant human runt-related transcription factor 3 (RUNX3) axis have been linked to cell proliferation, migration, and invasion; however, their roles and relationships in human glioblastoma multiforme (GBM) are still not clear. Here we found that the expression of miR-148-3p in glioma tissues was decreased compared with adjacent nontumor tissues and correlated with WHO grade, tumor size, and prognosis as well as DNMT1 and RUNX3 expressions. Compared with NHA cells, the expression of miR-148-3p in U87 and U251 cells was also downregulated and accompanied with upregulation of DNMT1 and hypermethylation level of RUNX3 promoter region. miR-148-3p overexpression induced apoptosis and cell cycle arrest of U87 and U251 cells, and affected cell migration and invasion. miR-148-3p mimics effectively suppressed the expression of DNMT1 and methylation of RUNX3 promoter, finally upregulating RUNX3 expression. Mechanistically, the 3-untranslated region (3-UTR) of DNMT1 was a direct target of miR-148-3p. Overexpression of miR-148-3p or inhibition of DNMT1 induced the expression of E-cadherin and reduced the expressions of N-cadherin, vimentin, MMP-2, and MMP-9. In conclusion, miR-148-3p directly repressed the expression of DNMT1 and inhibited proliferation, migration, and invasion by regulating DNMT1-RUNX3 axis and the epithelial-mesenchymal transition in GBM. Our findings provide a new foundation for treatment of patients with GBM.
C1 [Li, Yongtao; Chen, Fanyu; Chu, Jiancheng; Wu, Chao; Ma, Hongxin] Tengzhou Cent Peoples Hosp, Dept Neurosurg, 181 Xingtan Rd, Tengzhou 277500, Shandong, Peoples R China.
   [Li, Yuan; Li, Heng] Shandong Univ, Sch Med, Jinan, Shandong, Peoples R China.
C3 Shandong University
RP Ma, HX (通讯作者)，Tengzhou Cent Peoples Hosp, Dept Neurosurg, 181 Xingtan Rd, Tengzhou 277500, Shandong, Peoples R China.
EM mahongxintengzhou@163.com
RI Chu, Jiancheng/AAW-7725-2020; Ma, Hongxin/AAQ-1577-2020
CR Bai XD, 2018, BIOMED PHARMACOTHER, V103, P1482, DOI 10.1016/j.biopha.2018.04.165
   Cao HY, 2017, ONCOL REP, V37, P147, DOI 10.3892/or.2016.5257
   Desjardins A, 2018, NEW ENGL J MED, V379, P150, DOI 10.1056/NEJMoa1716435
   Devor EJ, 2018, ONCOTARGETS THER, V11, P7205, DOI 10.2147/OTT.S180921
   Ortiz IMDP, 2018, CLIN EPIGENETICS, V10, DOI 10.1186/s13148-018-0579-8
   Hibner G, 2018, INT J MOL SCI, V19, DOI 10.3390/ijms19102944
   Huang SL, 2018, J CANCER, V9, P3867, DOI 10.7150/jca.28588
   Jackson S, 2018, FLUIDS BARRIERS CNS, V15, DOI 10.1186/s12987-017-0088-8
   Kim SH, 2018, J KOREAN MED SCI, V33, DOI 10.3346/jkms.2018.33.e167
   Kirkin AF, 2018, NAT COMMUN, V9, DOI 10.1038/s41467-018-03217-9
   Luo Q, 2015, ARCH BIOCHEM BIOPHYS, V583, P47, DOI 10.1016/j.abb.2015.07.022
   Marco MD, 2018, INT J MOL SCI, V19, pE3139
   Numoto K, 2010, J CANCER RES CLIN, V136, P17, DOI 10.1007/s00432-009-0632-2
   Rennert RC, 2018, WORLD NEUROSURG, V116, pE566, DOI 10.1016/j.wneu.2018.05.039
   Seelan RS, 2018, DRUG METAB REV, V50, P193, DOI 10.1080/03602532.2018.1437446
   Straube C, 2018, BMC CANCER, V18, DOI 10.1186/s12885-017-3928-7
   Su JL, 2016, CELL BIOCHEM FUNCT, V34, P597, DOI 10.1002/cbf.3233
   Sun JK, 2018, J NEURO-ONCOL, V140, P15, DOI 10.1007/s11060-018-2927-0
   Sun J, 2017, J EXP CLIN CANC RES, V36, DOI 10.1186/s13046-017-0567-4
   Sun ZQ, 2018, MOL CANCER, V17, DOI 10.1186/s12943-018-0897-7
   Wang RH, 2018, ONCOTARGETS THER, V11, P5667, DOI 10.2147/OTT.S171241
   Xie MY, 2018, MOL THER-NUCL ACIDS, V13, P233, DOI 10.1016/j.omtn.2018.08.019
   Xu X, 2018, J CANCER, V9, P3557, DOI 10.7150/jca.26350
   Yang N, 2018, FRONT IMMUNOL, V9, DOI 10.3389/fimmu.2018.02491
   Yu HX, 2018, CANCER MED-US, V7, P4849, DOI 10.1002/cam4.1782
   Zhang W, 2018, LAB INVEST, V98, P1397, DOI 10.1038/s41374-018-0092-x
   Zhou DY, 2015, EXP MOL MED, V47, DOI 10.1038/emm.2015.57
NR 27
TC 19
Z9 22
U1 0
U2 6
PU COGNIZANT COMMUNICATION CORP
PI PUTNAM VALLEY
PA 18 PEEKSKILL HOLLOW RD, PO BOX 37, PUTNAM VALLEY, NY 10579 USA
SN 0965-0407
EI 1555-3906
J9 ONCOL RES
JI Oncol. Res.
PY 2019
VL 27
IS 8
BP 911
EP 921
DI 10.3727/096504019X15516966905337
PG 11
WC Oncology
WE Science Citation Index Expanded (SCI-EXPANDED)
SC Oncology
GA IZ1US
UT WOS:000486874100006
PM 30982493
OA Green Published, hybrid
DA 2024-03-10
ER

PT J
AU Salehi, F
   Scheithauer, BW
   Kovacs, K
   Horvath, E
   Syro, LV
   Sharma, S
   Manoranjan, B
   Cusimano, M
AF Salehi, Fateme
   Scheithauer, Bernd W.
   Kovacs, Kalman
   Horvath, Eva
   Syro, Luis V.
   Sharma, Soniya
   Manoranjan, Branavan
   Cusimano, Michael
TI O-6-Methylguanine-DNA Methyltransferase (MGMT) Immunohistochemical
   Expression in Pituitary Corticotroph Adenomas
SO NEUROSURGERY
LA English
DT Article
DE Crooke cell adenoma; Cushing disease; MGMT; Pituitary adenoma; Silent
   corticotroph adenoma; Temozolomide
ID DNA METHYLTRANSFERASE; PROMOTER METHYLATION; GLIOBLASTOMA-MULTIFORME;
   TEMOZOLOMIDE TREATMENT; CELL ADENOMA; PHASE-II; TUMORS; SURVIVAL;
   THERAPY; RADIOTHERAPY
AB BACKGROUND: O-6-methylguanine-DNA methyltransferase (MGMT) is a DNA repair enzyme that counteracts chemotherapeutic cytotoxicity of alkylating agents such as temozolomide. Low levels of MGMT expression have been shown to correlate with longer survival in glioma patients treated with temozolomide. The same is true in pituitary adenomas.
   OBJECTIVE: We investigated the immunohistochemical expression of MGMT in a variety of corticotroph adenoma subtypes to determine the potential utility of temozolomide as a therapeutic agent.
   METHODS: The tumors consisted of 40 cases of adrenocorticotropin-secreting pituitary tumors in Cushing disease, 12 Crooke cell adenomas, and 7 subtype I silent corticotroph adenomas. Staining for MGMT was assessed by light microscopy; nuclear reactivity was estimated semiquantitatively as present in < 10%, 10% to 25%, 25% to 50%, 50% to 75%, and > 75% of cells.
   RESULTS: Immunoexpression showed no correlation with patient age, sex, tumor size, invasiveness, or recurrence in patients with Cushing disease. Among adrenocorticotropin- secreting adenomas associated with Cushing disease, most invasive (60%) and recurrent (86%) tumors showed low MGMT immunopositivity, defined as < 25%. Most (75%) Crooke cell adenomas exhibited an MGMT immunoreactivity of <= 50%. All subtype I silent corticotroph adenomas showed < 10% MGMT staining.
   CONCLUSION: Our descriptive findings of low MGMT expression in adrenocorticotropin- producing pituitary adenomas, particularly aggressive tumors, suggest that they may be suitable candidates for temozolomide therapy.
C1 [Salehi, Fateme; Kovacs, Kalman; Horvath, Eva; Sharma, Soniya; Manoranjan, Branavan] Univ Toronto, Dept Lab Med, St Michaels Hosp, Toronto, ON M5B 1W8, Canada.
   [Salehi, Fateme; Cusimano, Michael] Univ Toronto, Dept Neurosurg, St Michaels Hosp, Toronto, ON M5B 1W8, Canada.
   [Scheithauer, Bernd W.] Mayo Clin, Dept Lab Med & Pathol, Rochester, MN USA.
   [Syro, Luis V.] Hosp Pablo Tobon, Dept Neurosurg, Uribe, Medellin, Colombia.
C3 University of Toronto; Saint Michaels Hospital Toronto; University of
   Toronto; Saint Michaels Hospital Toronto; Mayo Clinic
RP Kovacs, K (通讯作者)，Univ Toronto, Dept Lab Med, St Michaels Hosp, 30 Bond St, Toronto, ON M5B 1W8, Canada.
EM sfateme@gmail.com
RI Cusimano, Michael/X-4059-2019; Cusimano, Michael/GWR-1025-2022; Syro,
   Luis V./K-6280-2019
OI Syro, Luis V/0000-0003-4154-6547; Cusimano, Michael/0000-0002-9989-0650
FU Jarislowsky Foundation; Lloyd Carr-Harris Foundation
FX We would like to thank the Jarislowsky Foundation and the Lloyd
   Carr-Harris Foundation for their generous support.
CR Alexandraki KI, 2008, EXPERT OPIN INV DRUG, V17, P669, DOI [10.1517/13543784.17.5.669, 10.1517/13543784.17.5.669 ]
   Brandes AA, 2009, J CLIN ONCOL, V27, P1275, DOI 10.1200/JCO.2008.19.4969
   Bush ZM, 2010, J CLIN ENDOCR METAB, V95, pE280, DOI 10.1210/jc.2010-0441
   Casorelli I, 2008, ANTI-CANCER AGENT ME, V8, P368, DOI 10.2174/187152008784220276
   Chinot OL, 2007, J CLIN ONCOL, V25, P1470, DOI 10.1200/JCO.2006.07.4807
   Colao A, 2007, EUR J ENDOCRINOL, V156, pS57, DOI 10.1530/eje.1.02348
   Crinière E, 2007, J NEURO-ONCOL, V83, P173, DOI 10.1007/s11060-006-9320-0
   Dekkers OM, 2007, J CLIN ENDOCR METAB, V92, P976, DOI 10.1210/jc.2006-2112
   Eoli M, 2007, CLIN CANCER RES, V13, P2606, DOI 10.1158/1078-0432.CCR-06-2184
   Esteller M, 2000, NEW ENGL J MED, V343, P1350, DOI 10.1056/NEJM200011093431901
   Fujimaki Takamitsu, 2007, World J Surg Oncol, V5, P89, DOI 10.1186/1477-7819-5-89
   George DH, 2003, AM J SURG PATHOL, V27, P1330, DOI 10.1097/00000478-200310000-00005
   Glas M, 2009, J CLIN ONCOL, V27, P1257, DOI 10.1200/JCO.2008.19.2195
   Hegi ME, 2008, J CLIN ONCOL, V26, P4189, DOI 10.1200/JCO.2007.11.5964
   Kesari S, 2009, CLIN CANCER RES, V15, P330, DOI 10.1158/1078-0432.CCR-08-0888
   Kovacs K, 2005, CAN J NEUROL SCI, V32, P540, DOI 10.1017/S0317167100004583
   KOVACS K, 1978, AM J MED, V64, P492, DOI 10.1016/0002-9343(78)90236-X
   Kovacs K, 2008, ACTA NEUROPATHOL, V115, P261, DOI 10.1007/s00401-007-0279-5
   Kulke MH, 2009, CLIN CANCER RES, V15, P338, DOI 10.1158/1078-0432.CCR-08-1476
   McCormack AI, 2009, CLIN ENDOCRINOL, V71, P226, DOI 10.1111/j.1365-2265.2008.03487.x
   Mohammed S, 2009, NEUROSURGERY, V64, P773, DOI 10.1227/01.NEU.0000339115.12803.4E
   Moyes VJ, 2009, EUR J ENDOCRINOL, V160, P115, DOI 10.1530/EJE-08-0557
   Nagane M, 2007, JPN J CLIN ONCOL, V37, P897, DOI 10.1093/jjco/hym132
   ORTH DN, 1995, NEW ENGL J MED, V332, P791, DOI 10.1056/NEJM199503233321207
   Patil CG, 2008, NEUROSURGERY, V63, P266, DOI 10.1227/01.NEU.0000313117.35824.9F
   Patil CG, 2009, J CLIN NEUROSCI, V16, P985, DOI 10.1016/j.jocn.2008.11.001
   Pollack IF, 2006, J CLIN ONCOL, V24, P3431, DOI 10.1200/JCO.2006.05.7265
   Prados MD, 2009, J CLIN ONCOL, V27, P579, DOI 10.1200/JCO.2008.18.9639
   Preusser M, 2008, BRAIN PATHOL, V18, P520, DOI 10.1111/j.1750-3639.2008.00153.x
   Raverot G, 2010, J CLIN ENDOCR METAB, V95, P4592, DOI 10.1210/jc.2010-0644
   Sasai K, 2007, MOL CANCER, V6, DOI 10.1186/1476-4598-6-36
   Scheithauer BW, 2000, NEUROSURGERY, V47, P723, DOI 10.1097/00006123-200009000-00039
   Shiraishi A, 2000, CARCINOGENESIS, V21, P1879, DOI 10.1093/carcin/21.10.1879
   Stupp R, 2009, LANCET ONCOL, V10, P459, DOI 10.1016/S1470-2045(09)70025-7
   Syro LV, 2006, CLIN ENDOCRINOL, V65, P552, DOI 10.1111/j.1365-2265.2006.02653.x
   Takeshita A, 2009, EUR J ENDOCRINOL, V161, P553, DOI 10.1530/EJE-09-0414
   Verbeek B, 2008, BRIT MED BULL, V85, P17, DOI 10.1093/bmb/ldm036
   Widhalm G, 2009, CANCER-AM CANCER SOC, V115, P1070, DOI 10.1002/cncr.24053
NR 38
TC 29
Z9 31
U1 0
U2 3
PU OXFORD UNIV PRESS INC
PI CARY
PA JOURNALS DEPT, 2001 EVANS RD, CARY, NC 27513 USA
SN 0148-396X
EI 1524-4040
J9 NEUROSURGERY
JI Neurosurgery
PD FEB
PY 2012
VL 70
IS 2
BP 491
EP 496
DI 10.1227/NEU.0b013e318230ac63
PG 6
WC Clinical Neurology; Surgery
WE Science Citation Index Expanded (SCI-EXPANDED)
SC Neurosciences & Neurology; Surgery
GA 879IK
UT WOS:000299322700064
PM 21822153
DA 2024-03-10
ER

PT J
AU Yokoda, RT
   Cobb, WS
   Yong, RL
   Crary, JF
   Viapiano, MS
   Walker, JM
   Umphlett, M
   Tsankova, NM
   Richardson, TE
AF Yokoda, Raquel T.
   Cobb, William S.
   Yong, Raymund L.
   Crary, John F.
   Viapiano, Mariano S.
   Walker, Jamie M.
   Umphlett, Melissa
   Tsankova, Nadejda M.
   Richardson, Timothy E.
TI CDKN2A mutations have equivalent prognostic significance to homozygous
   deletion in IDH-mutant astrocytoma
SO JOURNAL OF NEUROPATHOLOGY AND EXPERIMENTAL NEUROLOGY
LA English
DT Article; Early Access
DE Astrocytoma; CDKN2A; B; Diffusely infiltrating glioma; Glioblastoma;
   Oligodendroglioma
ID CENTRAL-NERVOUS-SYSTEM; SURROGATE MARKER; DNA METHYLATION;
   CLASSIFICATION; CANCER; PROGRESSION; GENOMICS; REVEALS; TUMORS
AB Homozygous deletion of CDKN2A/B is currently considered a molecular signature for grade 4 in IDH-mutant astrocytomas, irrespective of tumor histomorphology. The 2021 WHO Classification of CNS Tumors does not currently include grading recommendations for histologically lower-grade (grade 2-3) IDH-mutant astrocytoma with CDKN2A mutation or other CDKN2A alterations, and little is currently known about the prognostic implications of these alternative CDKN2A inactivating mechanisms. To address this, we evaluated a cohort of institutional and publicly available IDH-mutant astrocytomas, 15 with pathogenic mutations in CDKN2A, 47 with homozygous CDKN2A deletion, and 401 with retained/wildtype CDKN2A. The IDH-mutant astrocytomas with mutant and deleted CDKN2A had significantly higher overall copy number variation compared to those with retained/wildtype CDKN2A, consistent with more aggressive behavior. Astrocytoma patients with CDKN2A mutation had significantly worse progression-free (p = 0.0025) and overall survival (p < 0.0001) compared to grade-matched patients with wildtype CDKN2A, but statistically equivalent progression-free survival and overall survival outcomes to patients with CDKN2A deletion. No significant survival difference was identified between CDKN2A mutant cases with or without loss of the second allele. These findings suggest that CDKN2A mutation has a detrimental effect on survival in otherwise lower-grade IDH-mutant astrocytomas, similar to homozygous CDKN2A deletion, and should be considered for future grading schemes.
C1 [Yokoda, Raquel T.; Crary, John F.; Walker, Jamie M.; Umphlett, Melissa; Tsankova, Nadejda M.; Richardson, Timothy E.] Icahn Sch Med Mt Sinai, Dept Pathol Mol & Cell Based Med, New York, NY USA.
   [Cobb, William S.] Valley Hosp, Ridgewood, NJ USA.
   [Yong, Raymund L.] Icahn Sch Med Mt Sinai, Dept Neurosurg, New York, NY USA.
   [Crary, John F.; Walker, Jamie M.; Tsankova, Nadejda M.] Icahn Sch Med Mt Sinai, Nash Family Dept Neurosci, New York, NY USA.
   [Viapiano, Mariano S.] SUNY Upstate Med Univ, Dept Neurosci & Physiol, Syracuse, NY USA.
   [Viapiano, Mariano S.] SUNY Upstate Med Univ, Dept Neurosurg, Syracuse, NY USA.
   [Richardson, Timothy E.] Icahn Sch Med Mt Sinai, Dept Pathol Mol & Cell Based Med, 1468 Madison Ave,Annenberg Bldg,15-58, New York, NY 10029 USA.
C3 Icahn School of Medicine at Mount Sinai; Icahn School of Medicine at
   Mount Sinai; Icahn School of Medicine at Mount Sinai; State University
   of New York (SUNY) System; State University of New York (SUNY) Upstate
   Medical Center; State University of New York (SUNY) System; State
   University of New York (SUNY) Upstate Medical Center; Icahn School of
   Medicine at Mount Sinai
RP Richardson, TE (通讯作者)，Icahn Sch Med Mt Sinai, Dept Pathol Mol & Cell Based Med, 1468 Madison Ave,Annenberg Bldg,15-58, New York, NY 10029 USA.
EM timothy.richardson@mountsinai.org
OI Richardson, Timothy/0000-0001-7068-5517; Yokoda,
   Raquel/0000-0003-1780-4446
CR Abou Tayoun AN, 2018, HUM MUTAT, V39, P1517, DOI 10.1002/humu.23626
   Aoki K, 2018, NEURO-ONCOLOGY, V20, P66, DOI 10.1093/neuonc/nox132
   Appay R, 2019, NEURO-ONCOLOGY, V21, P1519, DOI 10.1093/neuonc/noz124
   Barthel FP, 2019, NATURE, V576, P112, DOI 10.1038/s41586-019-1775-1
   Bihl MP, 2012, J TRANSL MED, V10, DOI 10.1186/1479-5876-10-173
   Brat DJ, 2020, ACTA NEUROPATHOL, V139, P603, DOI 10.1007/s00401-020-02127-9
   Capper D, 2018, NATURE, V555, P469, DOI 10.1038/nature26000
   Ceccarelli M, 2016, CELL, V164, P550, DOI 10.1016/j.cell.2015.12.028
   Cerami E, 2012, CANCER DISCOV, V2, P401, DOI 10.1158/2159-8290.CD-12-0095
   Chen Z, 2021, FRONT CELL DEV BIOL, V9, DOI 10.3389/fcell.2021.808208
   Chkheidze R, 2021, J NEUROPATH EXP NEUR, V80, P1092, DOI 10.1093/jnen/nlab109
   Cimino PJ, 2017, ACTA NEUROPATHOL COM, V5, DOI 10.1186/s40478-017-0443-7
   Cohen A, 2015, ACTA NEUROPATHOL COM, V3, DOI 10.1186/s40478-015-0213-3
   Florl AR, 2000, LAB INVEST, V80, P1513, DOI 10.1038/labinvest.3780161
   Forbes SA, 2011, NUCLEIC ACIDS RES, V39, pD945, DOI 10.1093/nar/gkq929
   Galbraith K, 2020, J NEUROPATH EXP NEUR, V79, P843, DOI 10.1093/jnen/nlaa059
   Gao JJ, 2013, SCI SIGNAL, V6, DOI 10.1126/scisignal.2004088
   Geyer L, 2023, CANCERS, V15, DOI 10.3390/cancers15051512
   Harrison Steven M, 2016, Curr Protoc Hum Genet, V89, DOI 10.1002/0471142905.hg0816s89
   Johnson BE, 2014, SCIENCE, V343, P189, DOI 10.1126/science.1239947
   Jonsson P, 2019, CLIN CANCER RES, V25, P5537, DOI 10.1158/1078-0432.CCR-19-0032
   Kocakavuk E, 2023, NEURO-ONCOLOGY, V25, P1721, DOI 10.1093/neuonc/noad095
   Liu Y, 2022, ACTA NEUROPATHOL COM, V10, DOI 10.1186/s40478-022-01339-2
   Louis DN, 2021, NEURO-ONCOLOGY, V23, P1231, DOI 10.1093/neuonc/noab106
   Louis DN, 2016, ACTA NEUROPATHOL, V131, P803, DOI 10.1007/s00401-016-1545-1
   Maragkou T, 2023, PATHOLOGY, V55, P466, DOI 10.1016/j.pathol.2023.01.005
   MERLO A, 1995, NAT MED, V1, P686, DOI 10.1038/nm0795-686
   Mirchia K, 2019, ACTA NEUROPATHOL COM, V7, DOI 10.1186/s40478-019-0746-y
   Park JW, 2021, J PATHOL TRANSL MED, V55, P102, DOI 10.4132/jptm.2020.10.22
   Richards S, 2015, GENET MED, V17, P405, DOI 10.1038/gim.2015.30
   Richardson TE, 2022, ACTA NEUROPATHOL COM, V10, DOI 10.1186/s40478-022-01420-w
   Richardson TE, 2021, J NEUROPATH EXP NEUR, V80, P431, DOI 10.1093/jnen/nlab023
   Richardson TE, 2021, J NEUROPATH EXP NEUR, V80, P354, DOI 10.1093/jnen/nlab008
   Richardson TE, 2018, J NEUROPATH EXP NEUR, V77, P542, DOI 10.1093/jnen/nly026
   Shima K, 2011, INT J CANCER, V128, P1080, DOI 10.1002/ijc.25432
   Shirahata M, 2018, ACTA NEUROPATHOL, V136, P153, DOI 10.1007/s00401-018-1849-4
   Tang VV, 2023, ACTA NEUROPATHOL, V145, P497, DOI 10.1007/s00401-023-02544-6
   The Jackson Laboratory, CDKN2A GEN DET
   Vij M, 2023, NEURO-ONCOL ADV, V5, DOI 10.1093/noajnl/vdad069
   Vij M, 2023, ACTA NEUROPATHOL COM, V11, DOI 10.1186/s40478-023-01573-2
   Yang RR, 2020, BRAIN PATHOL, V30, P541, DOI 10.1111/bpa.12801
   Yoda RA, 2019, J NEUROPATH EXP NEUR, V78, P1002, DOI 10.1093/jnen/nlz082
   Zehir A, 2017, NAT MED, V23, P703, DOI 10.1038/nm.4333
   Zhao Z, 2021, GENOM PROTEOM BIOINF, V19, P1, DOI 10.1016/j.gpb.2020.10.005
NR 44
TC 0
Z9 0
U1 1
U2 1
PU OXFORD UNIV PRESS INC
PI CARY
PA JOURNALS DEPT, 2001 EVANS RD, CARY, NC 27513 USA
SN 0022-3069
EI 1554-6578
J9 J NEUROPATH EXP NEUR
JI J. Neuropathol. Exp. Neurol.
PD 2023 SEP 20
PY 2023
VL 82
IS 10
BP 845
EP 852
DI 10.1093/jnen/nlad063
EA AUG 2023
PG 8
WC Clinical Neurology; Neurosciences; Pathology
WE Science Citation Index Expanded (SCI-EXPANDED)
SC Neurosciences & Neurology; Pathology
GA T9EI5
UT WOS:001042310400001
PM 37550258
DA 2024-03-10
ER

PT J
AU Rousseau, A
   Mokhtari, K
   Duyckaerts, C
AF Rousseau, Audrey
   Mokhtari, Karima
   Duyckaerts, Charles
TI The 2007 WHO classification of tumors of the central nervous system -
   what has changed?
SO CURRENT OPINION IN NEUROLOGY
LA English
DT Article
DE central nervous system; genetics; histology; tumor; WHO classification
ID LOW-GRADE OLIGODENDROGLIOMAS; FORMING GLIONEURONAL TUMOR; SPINDLE-CELL
   ONCOCYTOMA; PROMOTER METHYLATION; ANGIOCENTRIC GLIOMA; 1P; TEMOZOLOMIDE;
   FEATURES; 19Q; SURVIVAL
AB Purpose of review
   As progress is being made in understanding the biology of cancer, revision to any current tumor classification is needed every 5 years or so. Technology of genomic analysis, among others, is evolving rapidly and new information has to be integrated to update any such classification. The fourth edition of the WHO classification of tumors of the central nervous system was published in 2007 and aims at establishing a nomenclature that is used and accepted worldwide, and at incorporating the latest advances in the field.
   Recent findings
   The 2007 WHO classification is focused on neoplasms of the central nervous system. Several newly recognized entities, which have become established since the previous, 2000 classification have been included. A wealth of genomic data has been added and distinct genetic alterations represent criteria to define tumor subsets, such 1p/19q codeletion in oligodendrogliomas. Yet, morphology is still the gold standard of the WHO classification.
   Summary
   Other novel clinically relevant and carefully defined entities are expected to join the growing list of brain tumors in the near future. New tools in cytogenetics and molecular genetics are rapidly changing the field of central nervous system neoplasms. Integrating genetic data in clinical routine practice is essential. A true histogenetic nomenclature may be the next step for the WHO classification of central nervous system neoplasms.
C1 [Rousseau, Audrey; Mokhtari, Karima] UPMC, INSERM, Expt Neurooncol Unit, Pitie Salpetriere Hosp,U711, F-75634 Paris, France.
   [Rousseau, Audrey; Mokhtari, Karima; Duyckaerts, Charles] Grp Hosp Pitie Salpetriere, Dept Neuropathol, F-75013 Paris, France.
C3 Institut National de la Sante et de la Recherche Medicale (Inserm);
   Sorbonne Universite; Assistance Publique Hopitaux Paris (APHP); Hopital
   Universitaire Pitie-Salpetriere - APHP; Assistance Publique Hopitaux
   Paris (APHP); Hopital Universitaire Pitie-Salpetriere - APHP; Sorbonne
   Universite
RP Rousseau, A (通讯作者)，Grp Hosp Pitie Salpetriere, Dept Neuropathol, 47-83 Blvd Hop, F-75013 Paris, France.
EM audrey.rousseau@psl.aphp.fr
RI Rousseau, Audrey/L-3193-2015
CR Bailey P., 1926, A classification of the tumors of the glioma group on a histogenetic basis with a correlated study of prognosis
   Barbashina V, 2007, AM J SURG PATHOL, V31, P1196, DOI 10.1097/PAS.0b013e3180335f65
   Brat DJ, 2000, AM J SURG PATHOL, V24, P362, DOI 10.1097/00000478-200003000-00004
   Brat DJ, 2001, AM J SURG PATHOL, V25, P1252, DOI 10.1097/00000478-200110000-00005
   Cairncross JG, 1998, J NATL CANCER I, V90, P1473, DOI 10.1093/jnci/90.19.1473
   Everhard S, 2006, ANN NEUROL, V60, P740, DOI 10.1002/ana.21044
   Fevre-Montange M, 2006, J NEUROPATH EXP NEUR, V65, P1004, DOI 10.1097/01.jnen.0000240462.80263.13
   Giannini C, 2008, BRAIN PATHOL, V18, P360, DOI 10.1111/j.1750-3639.2008.00129.x
   Griffin CA, 2006, J NEUROPATH EXP NEUR, V65, P988, DOI 10.1097/01.jnen.0000235122.98052.8f
   Hegi ME, 2004, CLIN CANCER RES, V10, P1871, DOI 10.1158/1078-0432.CCR-03-0384
   Hegi ME, 2005, NEW ENGL J MED, V352, P997, DOI 10.1056/NEJMoa043331
   Hoang-Xuan K, 2004, J CLIN ONCOL, V22, P3133, DOI 10.1200/JCO.2004.10.169
   Idbaih A, 2008, INT J CANCER, V122, P1778, DOI 10.1002/ijc.23270
   Ino Y, 2001, CLIN CANCER RES, V7, P839
   Jeibmann A, 2006, J NEUROPATH EXP NEUR, V65, P1069, DOI 10.1097/01.jnen.0000240464.26005.90
   Jenkins RB, 2006, CANCER RES, V66, P9852, DOI 10.1158/0008-5472.CAN-06-1796
   Jeuken JWM, 2004, J NEURO-ONCOL, V70, P161, DOI 10.1007/s11060-004-2748-1
   Jouvet A, 2003, AM J SURG PATHOL, V27, P505, DOI 10.1097/00000478-200304000-00011
   Keyvani K, 2001, ACTA NEUROPATHOL, V101, P525
   Kleihues P., 1993, HISTOLOGICAL TYPING
   Kleihues P., 2000, PATHOLOGY GENETICS T
   Kloub O, 2005, AM J SURG PATHOL, V29, P247, DOI 10.1097/01.pas.0000147400.87767.f6
   Komori T, 2002, AM J SURG PATHOL, V26, P582, DOI 10.1097/00000478-200205000-00004
   Komori T, 1998, AM J SURG PATHOL, V22, P1171, DOI 10.1097/00000478-199810000-00002
   Kros JM, 2007, J PATHOL, V213, P1, DOI 10.1002/path.2201
   Lellouch-Tubiana A, 2005, BRAIN PATHOL, V15, P281
   Levin N, 2006, CANCER-AM CANCER SOC, V106, P1759, DOI 10.1002/cncr.21809
   Louis DN, 2007, ACTA NEUROPATHOL, V114, P547, DOI 10.1007/s00401-007-0278-6
   Louis DN., 2007, WHO CLASSIFICATION T
   Miller CR, 2006, J CLIN ONCOL, V24, P5419, DOI 10.1200/JCO.2006.08.1497
   Ohgaki H, 2004, CANCER RES, V64, P6892, DOI 10.1158/0008-5472.CAN-04-1337
   Okamoto Y, 2004, ACTA NEUROPATHOL, V108, P49, DOI 10.1007/s00401-004-0861-z
   Prayson RA, 2000, HUM PATHOL, V31, P1435, DOI 10.1053/hupa.2000.19433
   Preusser M, 2003, ACTA NEUROPATHOL, V106, P506, DOI 10.1007/s00401-003-0758-2
   PREUSSER M, 2008, BRAIN PATHOL
   Preusser M, 2007, AM J SURG PATHOL, V31, P1709, DOI 10.1097/PAS.0b013e31804a7ebb
   Reifenberger G, 2003, J NEUROPATH EXP NEUR, V62, P111, DOI 10.1093/jnen/62.2.111
   Rodriguez FJ, 2008, APPL IMMUNOHISTO M M, V16, P59
   Roncaroli F, 2002, AM J SURG PATHOL, V26, P1048, DOI 10.1097/00000478-200208000-00010
   Smith JS, 2000, J CLIN ONCOL, V18, P636, DOI 10.1200/JCO.2000.18.3.636
   van den Bent MJ, 2006, J CLIN ONCOL, V24, P2715, DOI 10.1200/JCO.2005.04.6078
   Vlassenbroeck I, 2008, J MOL DIAGN, V10, P332, DOI 10.2353/jmoldx.2008.070169
   Wang M, 2005, J NEUROPATH EXP NEUR, V64, P875, DOI 10.1097/01.jnen.0000182981.02355.10
   Yip S, 2008, J NEUROPATH EXP NEUR, V67, P1, DOI 10.1097/nen.0b013e31815f65fb
NR 44
TC 109
Z9 123
U1 1
U2 43
PU LIPPINCOTT WILLIAMS & WILKINS
PI PHILADELPHIA
PA TWO COMMERCE SQ, 2001 MARKET ST, PHILADELPHIA, PA 19103 USA
SN 1350-7540
EI 1473-6551
J9 CURR OPIN NEUROL
JI Curr. Opin. Neurol.
PD DEC
PY 2008
VL 21
IS 6
BP 720
EP 727
DI 10.1097/WCO.0b013e328312c3a7
PG 8
WC Clinical Neurology; Neurosciences
WE Science Citation Index Expanded (SCI-EXPANDED)
SC Neurosciences & Neurology
GA 379HK
UT WOS:000261387100018
PM 18989119
DA 2024-03-10
ER

PT J
AU Furuta, T
   Sabit, H
   Dong, Y
   Miyashita, K
   Kinoshita, M
   Uchiyama, N
   Hayashi, Y
   Hayashi, Y
   Minamoto, T
   Nakada, M
AF Furuta, Takuya
   Sabit, Hemragul
   Dong, Yu
   Miyashita, Katsuyoshi
   Kinoshita, Masashi
   Uchiyama, Naoyuki
   Hayashi, Yasuhiko
   Hayashi, Yutaka
   Minamoto, Toshinari
   Nakada, Mitsutoshi
TI Biological basis and clinical study of glycogen synthase
   kinase-3β-targeted therapy by drug repositioning for glioblastoma
SO ONCOTARGET
LA English
DT Article
DE glioblastoma; GSK3 beta; drug repositioning; translational research;
   clinical study
ID KINASE 3-BETA INHIBITION; VALPROIC ACID; GLIOMA-CELLS; PROMOTER
   METHYLATION; PHASE-II; C-MYC; TEMOZOLOMIDE; LITHIUM; INVASION; SURVIVAL
AB Background: Glycogen synthase kinase (GSK)-3 beta has emerged as an appealing therapeutic target for glioblastoma (GBM). Here, we investigated the therapeutic effect of the current approved drugs against GBM via inhibition of GSK3 beta activity both, in experimental setting and in a clinical study for recurrent GBM patients by repositioning existent drugs in combination with temozolomide (TMZ).
   Materials and Methods: Progression-free and overall survival rates were compared between patients with low or high expression of active GSK3 beta in the primary tumor. GBM cells and a mouse model were examined for the effects of GSK3 beta-inhibitory drugs, cimetidine, lithium, olanzapine, and valproate. The safety and efficacy of the cocktail of these drugs (CLOVA cocktail) in combination with TMZ were tested in the mouse model and in a clinical study for recurrent GBM patients.
   Results: Activation of GSK3 beta in the tumor inversely correlated with patient survival as an independent prognostic factor. CLOVA cocktail significantly inhibited cell invasion and proliferation. The patients treated with CLOVA cocktail in combination with TMZ showed increased survival compared to the control group treated with TMZ alone.
   Conclusions: Repositioning of the GSK3 beta-inhibitory drugs improved the prognosis of refractory GBM patients with active GSK3 beta in tumors. Combination of CLOVA cocktail and TMZ is a promising approach for recurrent GBM.
C1 [Furuta, Takuya; Sabit, Hemragul; Dong, Yu; Miyashita, Katsuyoshi; Kinoshita, Masashi; Uchiyama, Naoyuki; Hayashi, Yasuhiko; Hayashi, Yutaka; Nakada, Mitsutoshi] Kanazawa Univ, Grad Sch Med Sci, Div Neurosci, Dept Neurosurg, Kanazawa, Ishikawa, Japan.
   [Minamoto, Toshinari] Kanazawa Univ, Canc Res Inst, Div Translat & Clin Oncol, Kanazawa, Ishikawa, Japan.
C3 Kanazawa University; Kanazawa University
RP Nakada, M (通讯作者)，Kanazawa Univ, Grad Sch Med Sci, Div Neurosci, Dept Neurosurg, Kanazawa, Ishikawa, Japan.
EM mnakada@med.kanazawa-u.ac.jp
RI Nakada, Mitsutoshi/B-2790-2012; Kinoshita, Masashi/AAL-4312-2021
OI Kinoshita, Masashi/0000-0002-2148-8231; Miyashita,
   Katsuyoshi/0000-0001-5454-8766
FU Japanese Ministry of Education, Science, Sports, Technology and Culture;
   Ministry of Health, Labour and Welfare; Japan Society for the Promotion
   of Science; Foundation for Promotion of Cancer Research; Mochida
   Memorial Foundation for Medical and Pharmaceutical Research; Princess
   Takamatsu Cancer Research Fund; Extramural Collaborative Research Grant
   of Cancer Research Institute, Kanazawa University; Grants-in-Aid for
   Scientific Research [15K19957, 15K10295, 16K15645, 26293322] Funding
   Source: KAKEN
FX Grant-in-Aids for Scientific Research (M. Nakada; T. Minamoto) from the
   Japanese Ministry of Education, Science, Sports, Technology and Culture;
   from the Ministry of Health, Labour and Welfare; from the Japan Society
   for the Promotion of Science; the grants from Foundation for Promotion
   of Cancer Research (M. Nakada); Mochida Memorial Foundation for Medical
   and Pharmaceutical Research (M. Nakada); Princess Takamatsu Cancer
   Research Fund (M. Nakada); and the Extramural Collaborative Research
   Grant of Cancer Research Institute, Kanazawa University (T. Furuta; T.
   Minamoto).
CR Arakawa R, 2010, J CLIN PSYCHIAT, V71, P1131, DOI 10.4088/JCP.08m04307yel
   Atkins RJ, 2013, J CLIN NEUROSCI, V20, P1185, DOI 10.1016/j.jocn.2013.02.003
   BREM H, 1995, LANCET, V345, P1008, DOI 10.1016/S0140-6736(95)90755-6
   Felix FHC, 2011, PEDIATR HEMAT ONCOL, V28, P556, DOI 10.3109/08880018.2011.563774
   Chen G, 1999, J NEUROCHEM, V72, P1327, DOI 10.1046/j.1471-4159.2000.0721327.x
   Chikano Y, 2015, MOL CANCER THER, V14, P564, DOI 10.1158/1535-7163.MCT-14-0479
   Chinot OL, 2014, NEW ENGL J MED, V370, P709, DOI 10.1056/NEJMoa1308345
   Curran G, 2014, EXPERT REV NEUROTHER, V14, P1079, DOI 10.1586/14737175.2014.947965
   Domoto T, 2016, CANCER SCI, V107, P1363, DOI 10.1111/cas.13028
   Ensign SPF, 2013, FRONT ONCOL, V3, DOI 10.3389/fonc.2013.00241
   Fack F, 2015, ACTA NEUROPATHOL, V129, P115, DOI 10.1007/s00401-014-1352-5
   Fu J, 2010, NEURO-ONCOLOGY, V12, P328, DOI 10.1093/neuonc/nop005
   Furuta T, 2014, BRAIN TUMOR PATHOL, V31, P32, DOI 10.1007/s10014-013-0142-4
   Gilbert MR, 2014, NEW ENGL J MED, V370, P699, DOI 10.1056/NEJMoa1308573
   Golubovskaya VM, 2013, MOL CANCER THER, V12, P162, DOI 10.1158/1535-7163.MCT-12-0701
   Göttlicher M, 2001, EMBO J, V20, P6969, DOI 10.1093/emboj/20.24.6969
   Grossman SA, 2007, J CLIN ONCOL, V25, DOI 10.1200/JCO.2006.08.1661
   Guthrie GD, 2013, J NEUROSURG, V118, P859, DOI 10.3171/2012.10.JNS12169
   Happold C, 2016, J CLIN ONCOL, V34, P731, DOI 10.1200/JCO.2015.63.6563
   Hegi ME, 2005, NEW ENGL J MED, V352, P997, DOI 10.1056/NEJMoa043331
   Jope RS, 2003, TRENDS PHARMACOL SCI, V24, P441, DOI 10.1016/S0165-6147(03)00206-2
   Karpel-Massler G, 2015, J NEURO-ONCOL, V122, P21, DOI 10.1007/s11060-014-1688-7
   Kast RE, 2011, BRIT J PHARMACOL, V164, P1393, DOI 10.1111/j.1476-5381.2011.01320.x
   Kerkhof M, 2013, NEURO-ONCOLOGY, V15, P961, DOI 10.1093/neuonc/not057
   Kim AJ, 2005, J CELL SCI, V118, P89, DOI 10.1242/jcs.01562
   Klein PS, 1996, P NATL ACAD SCI USA, V93, P8455, DOI 10.1073/pnas.93.16.8455
   Kotliarova S, 2008, CANCER RES, V68, P6643, DOI 10.1158/0008-5472.CAN-08-0850
   Krauze AV, 2015, INT J RADIAT ONCOL, V92, P986, DOI 10.1016/j.ijrobp.2015.04.038
   Lacroix M, 2001, J NEUROSURG, V95, P190, DOI 10.3171/jns.2001.95.2.0190
   Lefranc F, 2006, INT J ONCOL, V28, P1021
   Louis DN, 2007, ACTA NEUROPATHOL, V114, P547, DOI 10.1007/s00401-007-0278-6
   Lynce F, 2014, CANCER INVEST, V32, P430, DOI 10.3109/07357907.2014.922570
   MACDONALD DR, 1990, J CLIN ONCOL, V8, P1277, DOI 10.1200/JCO.1990.8.7.1277
   McCubrey JA, 2014, ONCOTARGET, V5, P2881, DOI 10.18632/oncotarget.2037
   Minamoto T, 2012, COLORECTAL CANC BIOL, P107
   Miyashita K, 2009, ANTI-CANCER AGENT ME, V9, P1114, DOI 10.2174/187152009789734982
   Miyashita K, 2009, CLIN CANCER RES, V15, P887, DOI 10.1158/1078-0432.CCR-08-0760
   Mohammad MK, 2008, EUR J PHARMACOL, V584, P185, DOI 10.1016/j.ejphar.2008.01.019
   Nakada M, 2004, CANCER RES, V64, P3179, DOI 10.1158/0008-5472.CAN-03-3667
   Nakada M, 2011, MOL TARGETS CNS TUMO, P567
   Nakada M, 2014, BRAIN TUMOR PATHOL, V31, P198, DOI 10.1007/s10014-013-0174-9
   Nowicki MO, 2008, NEURO-ONCOLOGY, V10, P690, DOI 10.1215/15228517-2008-041
   Osolodkin DI, 2013, CURR PHARM DESIGN, V19, P665, DOI 10.2174/1381612811306040665
   Ougolkov Andrei V, 2006, Future Oncol, V2, P91, DOI 10.2217/14796694.2.1.91
   Piao Y, 2013, CLIN CANCER RES, V19, P4392, DOI 10.1158/1078-0432.CCR-12-1557
   Pyko IV, 2013, CARCINOGENESIS, V34, P2206, DOI 10.1093/carcin/bgt182
   Reddiconto G, 2012, BLOOD, V119, P2335, DOI 10.1182/blood-2011-06-361261
   Sanai N, 2011, J NEUROSURG, V115, P3, DOI 10.3171/2011.2.JNS10998
   Sarkar S, 2005, J CELL BIOL, V170, P1101, DOI 10.1083/jcb.200504035
   Shimasaki T, 2012, J GASTROENTEROL, V47, P321, DOI 10.1007/s00535-011-0484-9
   Slotty PJ, 2013, ACTA NEUROCHIR, V155, P959, DOI 10.1007/s00701-013-1693-1
   Stambolic V, 1996, CURR BIOL, V6, P1664, DOI 10.1016/S0960-9822(02)70790-2
   Strittmatter SM, 2014, NAT MED, V20, P590, DOI 10.1038/nm.3595
   Stupp R, 2005, NEW ENGL J MED, V352, P987, DOI 10.1056/NEJMoa043330
   Sulzmaier FJ, 2014, NAT REV CANCER, V14, P598, DOI 10.1038/nrc3792
   Suzuki T, 2011, JPN J CLIN ONCOL, V41, P190, DOI 10.1093/jjco/hyq224
   Taha MO, 2008, J MED CHEM, V51, P2062, DOI 10.1021/jm7009765
   Tamase A, 2009, P NATL ACAD SCI USA, V106, P17163, DOI 10.1073/pnas.0905016106
   Thotala DK, 2008, CANCER RES, V68, P5859, DOI 10.1158/0008-5472.CAN-07-6327
   Tobinick EL, 2009, DRUG NEWS PERSPECT, V22, P119, DOI 10.1358/dnp.2009.22.2.1303818
   Van Nifterik KA, 2012, J NEURO-ONCOL, V107, P61, DOI 10.1007/s11060-011-0725-z
   VANDERVEN LTM, 1993, BRIT J CANCER, V68, P475, DOI 10.1038/bjc.1993.373
   Westphal M, 2003, NEURO-ONCOLOGY, V5, P79, DOI 10.1215/15228517-5-2-79
   Wild-Bode C, 2001, CANCER RES, V61, P2744
   Woodcock J, 2011, NEW ENGL J MED, V364, P985, DOI 10.1056/NEJMp1101548
   Xie Q, 2014, NEURO-ONCOLOGY, V16, P1575, DOI 10.1093/neuonc/nou147
   Yang ES, 2011, NEURO-ONCOLOGY, V13, P459, DOI 10.1093/neuonc/nor016
NR 67
TC 31
Z9 33
U1 0
U2 10
PU IMPACT JOURNALS LLC
PI ORCHARD PARK
PA 6666 E QUAKER ST, STE 1, ORCHARD PARK, NY 14127 USA
EI 1949-2553
J9 ONCOTARGET
JI Oncotarget
PD APR 4
PY 2017
VL 8
IS 14
BP 22811
EP 22824
DI 10.18632/oncotarget.15206
PG 14
WC Oncology; Cell Biology
WE Science Citation Index Expanded (SCI-EXPANDED)
SC Oncology; Cell Biology
GA EQ6RP
UT WOS:000398211100044
PM 28423558
OA Green Submitted, Green Published, gold
DA 2024-03-10
ER

PT J
AU Jia, Y
   Tian, Q
   Yang, KT
   Liu, Y
   Liu, YF
AF Jia, Yan
   Tian, Quan
   Yang, Kaitai
   Liu, Yi
   Liu, Yanfeng
TI A Pan-Cancer Analysis of Clinical Prognosis and Immune Infiltration of
   CKS1B in Human Tumors
SO BIOMED RESEARCH INTERNATIONAL
LA English
DT Article
ID MICROSATELLITE INSTABILITY; MUTATION BURDEN; LUNG-CANCER; CELLS;
   IMMUNOTHERAPY; WORLDWIDE; CHINA
AB Although more and more evidence supports CDC28 protein kinase subunit 1B (CKS1B) is involved significantly in the development of human cancers, most of the researches have focused on a single disease, and pan-cancer studies conducted from a holistic perspective of different tumor sources have not been reported yet. Here, for the first time, we investigated the potential oncogenic and prognostic role of CKS1B across 33 tumors based on public databases and further verified it in a small scale by RNA sequencing or quantitative real-time PCR. CKS1B was generally highly expressed in a majority of tumors and had a notable correlation with the prognosis of patients, but its prognostic significance in different tumors was not exactly the same. In addition, CKS1B expression was also closely related to the infiltration of cancer-associated fibroblasts in tumors such as breast invasive carcinoma, kidney chromophobe, lung adenocarcinoma, and tumor-infiltrating lymphocytes in tumors such as glioblastoma multiforme, bladder urothelial carcinoma, and brain lower grade glioma. Moreover, reduced CKS1B methylation was observed in certain tumors, for example, adrenocortical carcinoma. Cell cycle and kinase activity regulation and PI3K-Akt signaling pathway were found to be involved in the functional mechanism of CKS1B. In conclusion, our first pan-cancer analysis of CKS1B contributes to a better overall understanding of CKS1B and may provide a new target for future cancer therapy.
C1 [Jia, Yan; Yang, Kaitai; Liu, Yi; Liu, Yanfeng] Cent South Univ, Xiangya Hosp, Dept Hematol, Changsha, Peoples R China.
   [Tian, Quan] Qingdao Univ, Dept Reprod Med, Affiliated Hosp, Qingdao, Peoples R China.
C3 Central South University; Qingdao University
RP Liu, YF (通讯作者)，Cent South Univ, Xiangya Hosp, Dept Hematol, Changsha, Peoples R China.
EM liu_xiaoyu2@163.com
RI Lin, Fan/JZT-1441-2024; Li, jiaqi/JOZ-6395-2023; sun,
   huan/IUN-8843-2023; lu, kai/KBB-4008-2024
OI Lin, Fan/0000-0002-7330-3833; Jia, Yan/0000-0003-1048-9842; tian,
   quan/0000-0003-0776-8445
FU National Natural Science Foundation of China [81600135]
FX This study was authorized by the Medical Ethics Committee of the Xiangya
   Hospital, Central South University. This work was supported by the
   National Natural Science Foundation of China (grant number 81600135).
CR Addeo A, 2019, JAMA ONCOL, V5, P934, DOI 10.1001/jamaoncol.2019.0626
   Aran D, 2015, NAT COMMUN, V6, DOI 10.1038/ncomms9971
   Arneth B, 2020, MEDICINA-LITHUANIA, V56, DOI 10.3390/medicina56010015
   Balatoni T, 2018, CANCER IMMUNOL IMMUN, V67, P141, DOI 10.1007/s00262-017-2072-1
   García JB, 2021, CELLS-BASEL, V10, DOI 10.3390/cells10061360
   Cao W, 2021, CHINESE MED J-PEKING, V134, P783, DOI 10.1097/CM9.0000000000001474
   Duffy MJ, 2019, CLIN CHEM, V65, P1228, DOI 10.1373/clinchem.2019.303644
   Ferlay J., 2021, CA-CANCER J CLIN, V71, P209, DOI [DOI 10.3322/caac.21660, 10.3322/caac.21660]
   Fiori ME, 2019, MOL CANCER, V18, DOI 10.1186/s12943-019-0994-2
   Forschner A, 2019, J IMMUNOTHER CANCER, V7, DOI 10.1186/s40425-019-0659-0
   Fujita Y, 2015, MOL THER, V23, P717, DOI 10.1038/mt.2015.10
   Guo R., 2020, China ethnic statistical yearbook 2020, DOI DOI 10.1007/978-3-030-49024-9
   Hanse RJ, 2016, NAT MED, V22, P1342, DOI 10.1038/nm.4191
   Hao SY, 2021, MODERN PATHOL, V34, P327, DOI 10.1038/s41379-020-00669-7
   Hwang JS, 2019, GENES-BASEL, V10, DOI 10.3390/genes10110912
   Janssen LME, 2017, J IMMUNOTHER CANCER, V5, DOI 10.1186/s40425-017-0283-9
   Kashiwagi S, 2017, PLOS ONE, V12, DOI 10.1371/journal.pone.0170634
   Li K, 2020, CANCER CELL INT, V20, DOI 10.1186/s12935-019-1091-8
   Lindström MS, 2018, ONCOGENE, V37, P2351, DOI 10.1038/s41388-017-0121-z
   Liu TY, 2019, FRONT CELL DEV BIOL, V7, DOI 10.3389/fcell.2019.00060
   Liu YS, 2018, PATHOL ONCOL RES, V24, P223, DOI 10.1007/s12253-017-0224-4
   Matsushita R, 2016, ONCOTARGET, V7, P28460, DOI 10.18632/oncotarget.8668
   Rizzo A, 2021, CANCERS, V13, DOI 10.3390/cancers13030558
   Sahai E, 2020, NAT REV CANCER, V20, P174, DOI 10.1038/s41568-019-0238-1
   Schrock AB, 2019, ANN ONCOL, V30, P1096, DOI 10.1093/annonc/mdz134
   Shi WW, 2020, FRONT ONCOL, V10, DOI 10.3389/fonc.2020.582451
   Sholl LM, 2020, J THORAC ONCOL, V15, P1409, DOI 10.1016/j.jtho.2020.05.019
   Shrestha S, 2018, INT J MOL SCI, V19, DOI 10.3390/ijms19010087
   Steuer CE, 2018, J CLIN ONCOL, V36, P631, DOI 10.1200/JCO.2017.76.8770
   Sun DQ, 2020, CANCER BIOL MED, V17, P879, DOI 10.20892/j.issn.2095-3941.2020.0387
   Tomczak Katarzyna, 2015, Contemp Oncol (Pozn), V19, pA68, DOI 10.5114/wo.2014.47136
   Wang H, 2017, BIOCHEM PHARMACOL, V135, P35, DOI 10.1016/j.bcp.2017.03.007
   Wang TT, 2020, CLIN IMMUNOL, V210, DOI 10.1016/j.clim.2019.108262
   Wang XM, 2020, ONCOL REP, V44, P2009, DOI 10.3892/or.2020.7758
   Whiteside TL, 2008, ONCOGENE, V27, P5904, DOI 10.1038/onc.2008.271
   Yamamoto H, 2015, ARCH TOXICOL, V89, P899, DOI 10.1007/s00204-015-1474-0
   Ye LL, 2019, FRONT IMMUNOL, V10, DOI 10.3389/fimmu.2019.02368
   Zeng Z, 2019, INT J MOL MED, V44, P103, DOI 10.3892/ijmm.2019.4183
   Zhang Q, 2018, ONCOL LETT, V15, P691, DOI 10.3892/ol.2017.7385
   Zou CY, 2019, ONCOTARGETS THER, V12, P4181, DOI 10.2147/OTT.S198762
NR 40
TC 1
Z9 1
U1 0
U2 8
PU HINDAWI LTD
PI LONDON
PA ADAM HOUSE, 3RD FLR, 1 FITZROY SQ, LONDON, W1T 5HF, ENGLAND
SN 2314-6133
EI 2314-6141
J9 BIOMED RES INT-UK
JI Biomed Res. Int.
PD NOV 20
PY 2021
VL 2021
AR 5862941
DI 10.1155/2021/5862941
PG 25
WC Biotechnology & Applied Microbiology; Medicine, Research & Experimental
WE Science Citation Index Expanded (SCI-EXPANDED)
SC Biotechnology & Applied Microbiology; Research & Experimental Medicine
GA YR7KE
UT WOS:000750170900002
PM 34845438
OA Green Published, gold
DA 2024-03-10
ER

PT J
AU Appin, CL
   Gao, JJ
   Chisolm, C
   Torian, M
   Alexis, D
   Vincentelli, C
   Schniederjan, MJ
   Hadjipanayis, C
   Olson, JJ
   Hunter, S
   Hao, CH
   Brat, DJ
AF Appin, Christina L.
   Gao, Jingjing
   Chisolm, Candace
   Torian, Mike
   Alexis, Dianne
   Vincentelli, Cristina
   Schniederjan, Matthew J.
   Hadjipanayis, Costas
   Olson, Jeffrey J.
   Hunter, Stephen
   Hao, Chunhai
   Brat, Daniel J.
TI Glioblastoma with Oligodendroglioma Component (GBM-O): Molecular Genetic
   and Clinical Characteristics
SO BRAIN PATHOLOGY
LA English
DT Article
DE glioblastoma; glioblastoma with oligodendroglioma component; IDH1
   mutation; LOH 1p 19q; molecular characteristics
ID IDH2 MUTATIONS; CLASSIFICATION; DIAGNOSIS; PATHOLOGY; GLIOMA; TUMORS
AB Glioblastoma (GBM) is an aggressive primary brain tumor with an average survival of approximately 1 year. A recently recognized subtype, glioblastoma with oligodendroglioma component (GBM-O), was designated by the World Health Organization (WHO) in 2007. We investigated GBM-Os for their clinical and molecular characteristics as compared to other forms of GBM. Tissue samples were used to determine EGFR, PTEN, and 1p and 19q status by fluorescence in situ hybridization (FISH); p53 and mutant IDH1 protein expression by immunohistochemistry (IHC); and MGMT promoter status by methylation-specific polymerase chain reaction (PCR). GBM-Os accounted for 11.9% of all GBMs. GBM-Os arose in younger patients compared to other forms of GBMs (50.7 years vs. 58.7 years, respectively), were more frequently secondary neoplasms, had a higher frequency of IDH1 mutations and had a lower frequency of PTEN deletions. Survival was longer in patients with GBM-Os compared to those with other GBMs, with median survivals of 16.2 and 8.1 months, respectively. Most of the survival advantage for GBM-O appeared to be associated with a younger age at presentation. Among patients with GBM-O, younger age at presentation and 1p deletion were most significant in conferring prolonged survival. Thus, GBM-O represents a subset of GBMs with distinctive morphologic, clinical and molecular characteristics.
C1 [Appin, Christina L.; Chisolm, Candace; Vincentelli, Cristina; Schniederjan, Matthew J.; Hunter, Stephen; Hao, Chunhai; Brat, Daniel J.] Emory Univ, Sch Med, Dept Pathol & Lab Med, Atlanta, GA 30322 USA.
   [Gao, Jingjing; Torian, Mike; Brat, Daniel J.] Emory Univ, Ctr Comprehens Informat, Atlanta, GA 30322 USA.
   [Alexis, Dianne; Hadjipanayis, Costas; Olson, Jeffrey J.; Hao, Chunhai; Brat, Daniel J.] Emory Univ, Winship Canc Inst, Atlanta, GA 30322 USA.
   [Hadjipanayis, Costas; Olson, Jeffrey J.] Emory Univ, Sch Med, Dept Neurosurg, Atlanta, GA USA.
   [Schniederjan, Matthew J.] Emory Univ, Childrens Healthcare Atlanta, Atlanta, GA 30322 USA.
C3 Emory University; Emory University; Emory University; Emory University;
   Children's Healthcare of Atlanta (CHOA); Emory University
RP Brat, DJ (通讯作者)，Emory Univ Hosp, Dept Pathol & Lab Med, G-167,1364 Clifton Rd NE, Atlanta, GA 30322 USA.
EM dbrat@emory.edu
FU Winship Cancer Institute Cancer Center Support Grant [CA138292]; Georgia
   Cancer Coalition
FX This work was supported by the Winship Cancer Institute Cancer Center
   Support Grant CA138292 and the Georgia Cancer Coalition. The Winship
   Cancer Tissue and Pathology Shared Resource, including Jennifer Shelton
   and Dianne Alexis, were instrumental in their assistance with this work.
CR Aldape K, 2007, ARCH PATHOL LAB MED, V131, P242
   [Anonymous], 2012, CBTRUS STAT REP PRIM
   Brat DJ, 2008, J NEURO-ONCOL, V89, P287, DOI 10.1007/s11060-008-9618-1
   Brat DJ, 2008, ARCH PATHOL LAB MED, V132, P993, DOI 10.1043/1543-2165(2008)132[993:SNUARO]2.0.CO;2
   Coons SW, 1997, CANCER, V79, P1381, DOI 10.1002/(SICI)1097-0142(19970401)79:7<1381::AID-CNCR16>3.0.CO;2-W
   He J, 2001, J NEUROPATH EXP NEUR, V60, P863, DOI 10.1093/jnen/60.9.863
   Hegi ME, 2012, ACTA NEUROPATHOL, V123, P841, DOI 10.1007/s00401-011-0938-4
   Homma T, 2006, J NEUROPATH EXP NEUR, V65, P846, DOI 10.1097/01.jnen.0000235118.75182.94
   Horbinski C, 2011, BRAIN PATHOL, V21, P57, DOI 10.1111/j.1750-3639.2010.00453.x
   Ichimura K, 2009, NEURO-ONCOLOGY, V11, P341, DOI 10.1215/15228517-2009-025
   Kraus JA, 2001, ACTA NEUROPATHOL, V101, P311
   Lee D, 2013, BRAIN PATHOL, V23, P285, DOI 10.1111/bpa.12000
   Louis DN., 2007, WHO CLASSIFICATION T
   Loussouarn D, 2012, INT J ONCOL, V40, P2058, DOI 10.3892/ijo.2012.1404
   Mellai M, 2011, J NEURO-ONCOL, V105, P345, DOI 10.1007/s11060-011-0596-3
   Miller CR, 2007, ARCH PATHOL LAB MED, V131, P397
   Miller CR, 2006, J CLIN ONCOL, V24, P5419, DOI 10.1200/JCO.2006.08.1497
   Nakamura H, 2011, BRAIN TUMOR PATHOL, V28, P185, DOI 10.1007/s10014-011-0039-z
   Nobusawa S, 2009, CLIN CANCER RES, V15, P6002, DOI 10.1158/1078-0432.CCR-09-0715
   Ohgaki H, 2011, BRAIN TUMOR PATHOL, V28, P177, DOI 10.1007/s10014-011-0029-1
   Parsons DW, 2008, SCIENCE, V321, P1807, DOI 10.1126/science.1164382
   Perry Arie., 2010, Practical Surgical Neuropathology: A Diagnostic Approach: A Volume in the Pattern Recognition series
   Pinto LW, 2008, VIRCHOWS ARCH, V452, P481, DOI 10.1007/s00428-007-0562-9
   Salvati M, 2009, J NEURO-ONCOL, V94, P129, DOI 10.1007/s11060-009-9815-6
   Smith JS, 2000, J CLIN ONCOL, V18, P636, DOI 10.1200/JCO.2000.18.3.636
   Sonoda Y, 2009, CANCER SCI, V100, P1996, DOI 10.1111/j.1349-7006.2009.01270.x
   Takano S, 2011, BRAIN TUMOR PATHOL, V28, P115, DOI 10.1007/s10014-011-0023-7
   van den Bent MJ, 2010, CLIN CANCER RES, V16, P1597, DOI 10.1158/1078-0432.CCR-09-2902
   Vordermark D, 2006, BMC CANCER, V6, DOI 10.1186/1471-2407-6-247
   Wang YZ, 2012, NEURO-ONCOLOGY, V14, P518, DOI 10.1093/neuonc/nor232
   Yan H, 2009, NEW ENGL J MED, V360, P765, DOI 10.1056/NEJMoa0808710
NR 31
TC 43
Z9 47
U1 0
U2 7
PU WILEY
PI HOBOKEN
PA 111 RIVER ST, HOBOKEN 07030-5774, NJ USA
SN 1015-6305
EI 1750-3639
J9 BRAIN PATHOL
JI Brain Pathol.
PD JUL
PY 2013
VL 23
IS 4
BP 454
EP 461
DI 10.1111/bpa.12018
PG 8
WC Clinical Neurology; Neurosciences; Pathology
WE Science Citation Index Expanded (SCI-EXPANDED)
SC Neurosciences & Neurology; Pathology
GA 164CH
UT WOS:000320385900010
PM 23289977
OA Green Published, Green Accepted
DA 2024-03-10
ER

PT J
AU Weber, RG
   Hoischen, A
   Ehrler, M
   Zipper, P
   Kaulich, K
   Blaschke, B
   Becker, AJ
   Weber-Mangal, S
   Jauch, A
   Radlwimmer, B
   Schramm, J
   Wiestler, OD
   Lichter, P
   Reifenberger, G
AF Weber, R. G.
   Hoischen, A.
   Ehrler, M.
   Zipper, P.
   Kaulich, K.
   Blaschke, B.
   Becker, A. J.
   Weber-Mangal, S.
   Jauch, A.
   Radlwimmer, B.
   Schramm, J.
   Wiestler, O. D.
   Lichter, P.
   Reifenberger, G.
TI Frequent loss of chromosome 9, homozygous <i>CDKN2A/p14ARF/CDKN2B</i>
   deletion and low <i>TSC1</i> mRNA expression in pleomorphic
   xanthoastrocytomas
SO ONCOGENE
LA English
DT Article
DE pleomorphic xanthoastrocytomas; comparative genomic hybridization;
   molecular genetics; tumor-suppressor gene; DNA-microarray
ID COMPARATIVE GENOMIC HYBRIDIZATION; SCLEROSIS GENE TSC1; GLIOMA
   PROGRESSION; CELL CARCINOMA; P53 MUTATION; IMBALANCES; GROWTH; TUMORS;
   9Q34
AB The molecular pathogenesis of pleomorphic xanthoastrocytoma (PXA), a rare astrocytic brain tumor with a relatively favorable prognosis, is still poorly understood. We characterized 50 PXAs by comparative genomic hybridization (CGH) and found the most common imbalance to be loss on chromosome 9 in 50% of tumors. Other recurrent losses affected chromosomes 17 (10%), 8, 18, 22 (4% each). Recurrent gains were identified on chromosomes X (16%), 7, 9q, 20 (8% each), 4, 5, 19 ( 4% each). Two tumors demonstrated amplifications mapping to 2p23-p25, 4p15, 12q13, 12q21, 21q21 and 21q22. Analysis of 10 PXAs with available high molecular weight DNA by high-resolution array-based CGH indicated homozygous 9p21.3 deletions involving the CDKN2A/p14(ARF)/CDKN2B loci in six tumors (60%). Interphase fluorescence in situ hybridization to tissue sections confirmed the presence of tumor cells with homozygous 9p21.3 deletions. Mutational analysis of candidate genes on 9q, PTCH and TSC1, revealed no mutations in PXAs with 9q loss and no evidence of TSC1 promoter methylation. However, PXAs consistently showed low TSC1 transcript levels. Taken together, our study identifies loss of chromosome 9 as the most common chromosomal imbalance in PXAs and suggests important roles for homozygous CDKN2A/p14ARF/CDKN2B deletion as well as low TSC1 mRNA expression in these tumors.
C1 Univ Bonn, Dept Human Genet, D-53111 Bonn, Germany.
   Otto Von Guericke Univ, Dept Human Genet, Magdeburg, Germany.
   Univ Dusseldorf, Dept Neuropathol, D-4000 Dusseldorf, Germany.
   Univ Bonn, Dept Neuropathol, D-5300 Bonn, Germany.
   Univ Heidelberg, Dept Human Genet, D-6900 Heidelberg, Germany.
   German Canc Res Ctr, D-6900 Heidelberg, Germany.
   Univ Bonn, Dept Neurosurg, D-5300 Bonn, Germany.
C3 University of Bonn; Otto von Guericke University; Heinrich Heine
   University Dusseldorf; University of Bonn; Ruprecht Karls University
   Heidelberg; Helmholtz Association; German Cancer Research Center (DKFZ);
   University of Bonn
RP Weber, RG (通讯作者)，Univ Bonn, Dept Human Genet, Wilhelmstr 31, D-53111 Bonn, Germany.
EM ruthild.weber@ukb.uni-bonn.de
RI Hoischen, Alexander/AGF-7293-2022; Becker, Albert J/F-6248-2012; Weber,
   Ruthild/E-2906-2015; Reifenberger, Guido/AAE-3599-2019; Radlwimmer,
   Bernhard/I-3229-2013
OI Hoischen, Alexander/0000-0002-8072-4476; Radlwimmer,
   Bernhard/0000-0002-4553-7800; Weber, Ruthild/0000-0001-6610-1080
CR Becker AJ, 2001, NEUROPATH APPL NEURO, V27, P105, DOI 10.1046/j.0305-1846.2001.00302.x
   DUMANOIR S, 1993, HUM GENET, V90, P590, DOI 10.1007/BF00202476
   Giannini C, 2001, NEUROGENETICS, V3, P159, DOI 10.1007/s100480100116
   Giannini C, 1999, CANCER, V85, P2033, DOI 10.1002/(SICI)1097-0142(19990501)85:9<2033::AID-CNCR22>3.0.CO;2-Z
   Hahn H, 1996, CELL, V85, P841, DOI 10.1016/S0092-8674(00)81268-4
   Harris SL, 2005, ONCOGENE, V24, P2899, DOI 10.1038/sj.onc.1208615
   Jiang WG, 2005, EUR J CANCER, V41, P1628, DOI 10.1016/j.ejca.2005.03.023
   KALLIONIEMI A, 1992, SCIENCE, V258, P818, DOI 10.1126/science.1359641
   Kaulich K, 2002, J NEUROPATH EXP NEUR, V61, P1092, DOI 10.1093/jnen/61.12.1092
   Kepes JJ, 2000, WHO CLASSIFICATION T, P52
   Knowles MA, 2003, CANCER RES, V63, P7652
   Li YS, 1995, CANCER GENET CYTOGEN, V84, P46, DOI 10.1016/0165-4608(95)00065-8
   LICHTER P, 1995, METHOD ENZYMOL, V254, P334
   Long X, 2005, CURR BIOL, V15, P702, DOI 10.1016/j.cub.2005.02.053
   Möllemann M, 2005, INT J CANCER, V113, P379, DOI 10.1002/ijc.20575
   Paulus W, 1996, ACTA NEUROPATHOL, V91, P293, DOI 10.1007/s004010050428
   Pei XH, 2005, ONCOGENE, V24, P2787, DOI 10.1038/sj.onc.1208611
   Pinkel D, 1998, NAT GENET, V20, P207, DOI 10.1038/2524
   Reifenberger G, 2004, J MOL MED, V82, P656, DOI 10.1007/s00109-004-0564-x
   Reifenberger G, 2003, ACTA NEUROPATHOL, V105, P358, DOI 10.1007/s00401-002-0652-3
   Reifenberger J, 2005, BRIT J DERMATOL, V152, P43, DOI 10.1111/J.1365-2133.2005.06353.X
   Reifenberger J, 1996, J NEUROPATH EXP NEUR, V55, P822, DOI 10.1097/00005072-199607000-00007
   Sambrook J., 1989, Society, V68, P20, DOI DOI 10.1128/AEM.68.3.1232
   SAWYER JR, 1991, CANCER GENET CYTOGEN, V55, P225, DOI 10.1016/0165-4608(91)90081-5
   SAWYER JR, 1992, CANCER GENET CYTOGEN, V60, P152, DOI 10.1016/0165-4608(92)90008-V
   Schwaenen C, 2004, P NATL ACAD SCI USA, V101, P1039, DOI 10.1073/pnas.0304717101
   SolinasToldo S, 1997, GENE CHROMOSOME CANC, V20, P399, DOI 10.1002/(SICI)1098-2264(199712)20:4<399::AID-GCC12>3.0.CO;2-I
   van den Boom J, 2003, AM J PATHOL, V163, P1033, DOI 10.1016/S0002-9440(10)63463-3
   vanSlegtenhorst M, 1997, SCIENCE, V277, P805, DOI 10.1126/science.277.5327.805
   Weber RG, 1996, ONCOGENE, V13, P983
   Yin XL, 2002, CANCER GENET CYTOGEN, V132, P14, DOI 10.1016/S0165-4608(01)00512-X
   Zielinski B, 2005, GENE CHROMOSOME CANC, V43, P294, DOI 10.1002/gcc.20186
NR 32
TC 75
Z9 79
U1 1
U2 6
PU NATURE PUBLISHING GROUP
PI LONDON
PA MACMILLAN BUILDING, 4 CRINAN ST, LONDON N1 9XW, ENGLAND
SN 0950-9232
J9 ONCOGENE
JI Oncogene
PD FEB
PY 2007
VL 26
IS 7
BP 1088
EP 1097
DI 10.1038/sj.onc.1209851
PG 10
WC Biochemistry & Molecular Biology; Oncology; Cell Biology; Genetics &
   Heredity
WE Science Citation Index Expanded (SCI-EXPANDED)
SC Biochemistry & Molecular Biology; Oncology; Cell Biology; Genetics &
   Heredity
GA 136SW
UT WOS:000244245400015
PM 16909113
DA 2024-03-10
ER

PT J
AU Park, KY
   Snyder, AZ
   Olufawo, M
   Trevino, G
   Luckett, PH
   Lamichhane, B
   Xie, T
   Lee, JJ
   Shimony, JS
   Leuthardt, EC
AF Park, Ki Yun
   Snyder, Abraham Z.
   Olufawo, Michael
   Trevino, Gabriel
   Luckett, Patrick H.
   Lamichhane, Bidhan
   Xie, Tao
   Lee, John J.
   Shimony, Joshua S.
   Leuthardt, Eric C.
TI Glioblastoma induces whole-brain spectral change in resting state fMRI:
   Associations with clinical comorbidities and overall survival
SO NEUROIMAGE-CLINICAL
LA English
DT Article; Early Access
DE Glioblastoma; Resting-state fMRI; Intrinsic brain activity; Power-law
   exponent; Fractional amplitude of low-frequency fluctua-tions (fALFF);
   Clinical comorbidities; Prognosis
ID FUNCTIONAL CONNECTIVITY; GLUCOSE-METABOLISM; BOLD SIGNAL; GLIOMA;
   EPIGENETICS; NEUROTRANSMITTER; VARIABILITY; FLUCTUATION; ATTENTION;
   GLUTAMATE
AB Glioblastoma, a highly aggressive form of brain tumor, is a brain-wide disease. We evaluated the impact of tumor burden on whole brain resting-state functional magnetic resonance imaging (rs-fMRI) activity. Specifically, we analyzed rs-fMRI signals in the temporal frequency domain in terms of the power-law exponent and fractional amplitude of low-frequency fluctuations (fALFF). We contrasted 189 patients with newly-diagnosed glioblastoma versus 189 age-matched healthy reference participants from an external dataset. The patient and reference datasets were matched for age and head motion. The principal finding was markedly flatter spectra and reduced grey matter fALFF in the patients as compared to the reference dataset. We posit that the whole-brain spectral change is attributable to global dysregulation of excitatory and inhibitory balance and metabolic demand in the tumor-bearing brain. Additionally, we observed that clinical comorbidities, in particular, seizures, and MGMT promoter methylation, were associated with flatter spectra. Notably, the degree of change in spectra was predictive of overall survival. Our findings suggest that frequency domain analysis of rs-fMRI activity provides prognostic information in glioblastoma patients and offers a means of noninvasively studying the effects of glioblastoma on the whole brain.
C1 [Park, Ki Yun; Olufawo, Michael; Trevino, Gabriel; Luckett, Patrick H.; Lamichhane, Bidhan; Xie, Tao; Leuthardt, Eric C.] Washington Univ, Sch Med, Dept Neurol Surg, St Louis, MO 63130 USA.
   [Park, Ki Yun] Washington Univ, Sch Med, Med Scientist Training Program, St Louis, MO USA.
   [Park, Ki Yun; Luckett, Patrick H.; Lamichhane, Bidhan; Leuthardt, Eric C.] Washington Univ, Sch Med, Ctr Innovat Neurosci & Technol, St Louis, MO USA.
   [Park, Ki Yun; Luckett, Patrick H.; Lamichhane, Bidhan; Leuthardt, Eric C.] Washington Univ, Sch Med, Div Neurotechnol, St Louis, MO 63130 USA.
   [Snyder, Abraham Z.; Lee, John J.; Shimony, Joshua S.] Washington Univ, Sch Med, Mallinckrodt Inst Radiol, St Louis, MO USA.
   [Snyder, Abraham Z.] Washington Univ, Sch Med, Dept Neurol, St Louis, MO USA.
   [Lamichhane, Bidhan] Oklahoma State Univ, Ctr Hlth Sci, 1013 E 66th Pl, Tulsa, OK 74136 USA.
C3 Washington University (WUSTL); Washington University (WUSTL); Washington
   University (WUSTL); Washington University (WUSTL); Washington University
   (WUSTL); Washington University (WUSTL); Oklahoma State University
   System; Oklahoma State University Center for Health Sciences
RP Park, KY (通讯作者)，Washington Univ, Sch Med, Dept Neurol Surg, St Louis, MO 63130 USA.
EM k.park@wustl.edu
OI Xie, Tao/0000-0002-6727-7739; Park, Ki Yun/0000-0003-2413-9421
FU Cognitive, Computational, and Systems Neuroscience (CCSN) Fellowship;
   McDonnell Center for Systems Neuroscience; Washington University School
   of Medicine (KYP); National Institutes of Health [R01CA203861,
   P41EB018783, U24NS109103, R01EB026439]
FX Cognitive, Computational, and Systems Neuroscience (CCSN) Fellowship,
   McDonnell Center for Systems Neuroscience, Washington University School
   of Medicine (KYP).; National Institutes of Health grant R01CA203861
   (KYP, AZS, PHL, JJL, JSS, ECL) .; The McDonnell Center for Systems
   Neuroscience (TX) .; National Institutes of Health grant P41EB018783
   (ECL) .; National Institutes of Health grant U24NS109103 (ECL) .;
   National Institutes of Health grant R01EB026439 (ECL) .
CR Agnihotri S, 2016, NEURO-ONCOLOGY, V18, P160, DOI 10.1093/neuonc/nov125
   Aiello M, 2015, NEUROIMAGE, V113, P111, DOI 10.1016/j.neuroimage.2015.03.017
   Al-Zhoughbi W, 2014, SEMIN ONCOL, V41, P281, DOI 10.1053/j.seminoncol.2014.02.005
   Ballester LY, 2018, ACTA NEUROPATHOL COM, V6, DOI 10.1186/s40478-018-0588-z
   Benzinger T.LS., 2019, MEDRXIV, DOI [10.1101/2019.12.13.19014902, DOI 10.1101/2019.12.13.19014902]
   Boynton GM, 1996, J NEUROSCI, V16, P4207, DOI 10.1523/jneurosci.16-13-04207.1996
   Bullmore ET, 2001, HUM BRAIN MAPP, V12, P61, DOI 10.1002/1097-0193(200102)12:2<61::AID-HBM1004>3.0.CO;2-W
   Buzsaki Gyorgy, 2006, Rhythms of the brain
   Ciric R, 2017, NEUROIMAGE, V154, P174, DOI 10.1016/j.neuroimage.2017.03.020
   Creed JH, 2020, Journal of Open Source Software, V5, P1830, DOI DOI 10.21105/JOSS.01830
   Daniel AGS, 2021, NEURO-ONCOL ADV, V3, DOI 10.1093/noajnl/vdab176
   Daniel AGS, 2021, NEURO-ONCOLOGY, V23, P412, DOI 10.1093/neuonc/noaa189
   de Groot J, 2011, GLIA, V59, P1181, DOI 10.1002/glia.21113
   Deco G, 2014, J NEUROSCI, V34, P7886, DOI 10.1523/JNEUROSCI.5068-13.2014
   Deng SW, 2022, NEUROIMAGE, V250, DOI 10.1016/j.neuroimage.2022.118923
   Dong Z, 2019, SEMIN CANCER BIOL, V57, P45, DOI 10.1016/j.semcancer.2018.09.002
   Drumm MR, 2020, NEURO-ONCOLOGY, V22, P470, DOI 10.1093/neuonc/noz216
   Etchegaray JP, 2016, MOL CELL, V62, P695, DOI 10.1016/j.molcel.2016.05.029
   Fox ME, 2018, BRAIN CONNECT, V8, P381, DOI 10.1089/brain.2018.0623
   Freeman WJ, 2009, COGN NEURODYNAMICS, V3, P97, DOI 10.1007/s11571-008-9064-y
   Garrett DD, 2013, CEREB CORTEX, V23, P684, DOI 10.1093/cercor/bhs055
   Ghinda DC, 2018, NEUROSCI BIOBEHAV R, V84, P245, DOI 10.1016/j.neubiorev.2017.11.019
   Gordon EM, 2017, NEURON, V95, P791, DOI 10.1016/j.neuron.2017.07.011
   Grady CL, 2014, BRAIN IMAGING BEHAV, V8, P274, DOI 10.1007/s11682-013-9253-0
   He BYJ, 2014, TRENDS COGN SCI, V18, P480, DOI 10.1016/j.tics.2014.04.003
   He BYJ, 2011, J NEUROSCI, V31, P13786, DOI 10.1523/JNEUROSCI.2111-11.2011
   He BYJ, 2010, NEURON, V66, P353, DOI 10.1016/j.neuron.2010.04.020
   Hegi ME, 2005, NEW ENGL J MED, V352, P997, DOI 10.1056/NEJMoa043331
   Heiden MGV, 2009, SCIENCE, V324, P1029, DOI 10.1126/science.1160809
   Hong J.C., 2022, TREATMENTS MECH ADVE, P131
   Johnson C, 2015, CANCER LETT, V356, P309, DOI 10.1016/j.canlet.2013.09.043
   Johnson Derek R, 2013, CNS Oncol, V2, P195, DOI 10.2217/cns.13.5
   Kalinina J, 2016, CLIN CANCER RES, V22, P6256, DOI 10.1158/1078-0432.CCR-15-2965
   Kiviniemi VJ, 2005, MAGN RESON IMAGING, V23, P531, DOI 10.1016/j.mri.2005.02.009
   Kohno T, 2000, ANESTHESIOLOGY, V92, P507, DOI 10.1097/00000542-200002000-00034
   Pereira MSL, 2017, ONCOTARGET, V8, P22279, DOI 10.18632/oncotarget.15299
   Liu TT, 2016, NEUROIMAGE, V143, P141, DOI 10.1016/j.neuroimage.2016.09.008
   Locasale JW, 2012, MOL CELL PROTEOMICS, V11, DOI 10.1074/mcp.M111.014688
   Lowen SB, 1997, J NEUROSCI, V17, P5666
   Mantovani A, 2008, NATURE, V454, P436, DOI 10.1038/nature07205
   McCormick DA, 2001, ANNU REV PHYSIOL, V63, P815, DOI 10.1146/annurev.physiol.63.1.815
   Monto S, 2008, J NEUROSCI, V28, P8268, DOI 10.1523/JNEUROSCI.1910-08.2008
   Nakamizo S, 2013, J NEURO-ONCOL, V113, P65, DOI 10.1007/s11060-013-1090-x
   Nugent AC, 2015, J CEREBR BLOOD F MET, V35, P583, DOI 10.1038/jcbfm.2014.228
   Olkkola K. T., 2008, V182, P335, DOI 10.1007/978-3-540-74806-9_16
   Park K.Y., 2022, OPTIMAL ATLAS REGIST
   Power JD, 2012, NEUROIMAGE, V59, P2142, DOI 10.1016/j.neuroimage.2011.10.018
   Rudà R, 2010, CURR OPIN ONCOL, V22, P611, DOI 10.1097/CCO.0b013e32833de99d
   Sahm F, 2012, ARCH NEUROL-CHICAGO, V69, P523, DOI 10.1001/archneurol.2011.2910
   Schaefer A, 2018, CEREB CORTEX, V28, P3095, DOI 10.1093/cercor/bhx179
   Seitzman BA, 2020, NEUROIMAGE, V206, DOI 10.1016/j.neuroimage.2019.116290
   Shulman GL, 2010, J NEUROSCI, V30, P3640, DOI 10.1523/JNEUROSCI.4085-09.2010
   Stoecklein VM, 2020, NEURO-ONCOLOGY, V22, P1388, DOI 10.1093/neuonc/noaa044
   Strain JF, 2022, NEUROIMAGE, V261, DOI 10.1016/j.neuroimage.2022.119511
   Tagliazucchi E, 2013, P NATL ACAD SCI USA, V110, P15419, DOI 10.1073/pnas.1312848110
   Van Dijk KRA, 2010, J NEUROPHYSIOL, V103, P297, DOI 10.1152/jn.00783.2009
   WARBURG O, 1956, SCIENCE, V123, P309, DOI 10.1126/science.123.3191.309
   Ward L. M., 2002, Dynamical cognitive science
   Watkins S, 2014, NAT COMMUN, V5, DOI 10.1038/ncomms5196
   Weis SM, 2011, NAT MED, V17, P1359, DOI 10.1038/nm.2537
   Xie K, 2023, EPILEPSIA, V64, P998, DOI 10.1111/epi.17541
   Xue MS, 2014, NATURE, V511, P596, DOI 10.1038/nature13321
   Ye ZC, 1999, CANCER RES, V59, P4383
   Zhou Y, 2014, J NEURAL TRANSM, V121, P799, DOI 10.1007/s00702-014-1180-8
   Zou QH, 2008, J NEUROSCI METH, V172, P137, DOI 10.1016/j.jneumeth.2008.04.012
   Zuo XN, 2010, NEUROIMAGE, V49, P1432, DOI 10.1016/j.neuroimage.2009.09.037
NR 66
TC 0
Z9 0
U1 0
U2 0
PU ELSEVIER SCI LTD
PI OXFORD
PA THE BOULEVARD, LANGFORD LANE, KIDLINGTON, OXFORD OX5 1GB, OXON, ENGLAND
SN 2213-1582
J9 NEUROIMAGE-CLIN
JI NeuroImage-Clin.
PD 2023 
PY 2023
VL 39
AR 103476
DI 10.1016/j.nicl.2023.103476
EA JUL 2023
PG 11
WC Neuroimaging
WE Science Citation Index Expanded (SCI-EXPANDED)
SC Neurosciences & Neurology
GA Q9OB4
UT WOS:001060726700001
PM 37453204
OA gold, Green Published
DA 2024-03-10
ER

PT J
AU Reisbeck, L
   Linder, B
   Tascher, G
   Bozkurt, S
   Weber, KJ
   Herold-Mende, C
   van Wijk, SJL
   Marschalek, R
   Schaefer, L
   Münch, C
   Kögel, D
AF Reisbeck, Lisa
   Linder, Benedikt
   Tascher, Georg
   Bozkurt, Sueleyman
   Weber, Katharina J.
   Herold-Mende, Christel
   van Wijk, Sjoerd J. L.
   Marschalek, Rolf
   Schaefer, Liliana
   Muench, Christian
   Koegel, Donat
TI The iron chelator and OXPHOS inhibitor VLX600 induces mitophagy and an
   autophagy-dependent type of cell death in glioblastoma cells
SO AMERICAN JOURNAL OF PHYSIOLOGY-CELL PHYSIOLOGY
LA English
DT Article
DE autophagy; brain tumor; iron metabolism; mitophagy; non-apoptotic cell
   death
ID TUMOR-SUPPRESSOR; DOWN-REGULATION; CANCER; APOPTOSIS; TRANSCRIPTION;
   MECHANISMS; KINASE; INACTIVATION; DEFEROXAMINE; METABOLISM
AB Induction of alternative, non-apoptotic cell death programs such as cell-lethal autophagy and mitophagy represent possible strategies to combat glioblastoma (GBM). Here we report that VLX600, a novel iron chelator and oxidative phosphorylation (OXPHOS) inhibitor, induces a caspase-independent type of cell death that is partially rescued in adherent U251 ATG5/7 (autophagy related 5/7) knockout (KO) GBM cells and NCH644 ATG5/7 knockdown (KD) glioma stem-like cells (GSCs), suggesting that VLX600 induces an autophagy-dependent cell death (ADCD) in GBM. This ADCD is accompanied by decreased oxygen consumption, increased expression/mitochondrial localization of BNIP3 (BCL2 interacting protein 3) and BNIP3L (BCL2 interacting protein 3 like), the induction of mitophagy as demonstrated by diminished levels of mitochondrial marker proteins [e.g., COX4I1 (cytochrome c oxidase subunit 4I1)] and the mitoKeima assay as well as increased histone H3 and H4 lysine tri-methylation. Furthermore, the extracellular addition of iron is able to significantly rescue VLX600-induced cell death and mitophagy, pointing out an important role of iron metabolism for GBM cell homeostasis. Interestingly, VLX600 is also able to completely eliminate NCH644 GSC tumors in an organotypic brain slice transplantation model. Our data support the therapeutic concept of ADCD induction in GBM and suggest that VLX600 may be an interesting novel drug candidate for the treatment of this tumor.
C1 [Reisbeck, Lisa; Linder, Benedikt; Koegel, Donat] Goethe Univ Hosp, Neurosci Ctr, Dept Neurosurg, Expt Neurosurg, Frankfurt, Germany.
   [Tascher, Georg; Bozkurt, Sueleyman; Muench, Christian] Goethe Univ, Inst Biochem 2, Frankfurt, Germany.
   [Weber, Katharina J.] Goethe Univ Hosp, Neurol Inst, Edinger Institute, Frankfurt, Germany.
   [Weber, Katharina J.] Frankfurt Canc Inst FCI, Frankfurt, Germany.
   [Weber, Katharina J.] Univ Canc Ctr Frankfurt UCT, Univ Hosp Frankfurt, Goethe Univ, Frankfurt, Germany.
   [Herold-Mende, Christel] Univ Hosp Heidelberg, Dept Neurosurg, Div Expt Neurosurg, Heidelberg, Germany.
   [van Wijk, Sjoerd J. L.] Goethe Univ Hosp Frankfurt Main, Inst Pediat Hematol & Oncol, Frankfurt, Germany.
   [Weber, Katharina J.; van Wijk, Sjoerd J. L.; Koegel, Donat] German Canc Consortium DKTK, partnership DKFZ & Univ Hosp, Partner site Frankfurt Main, Frankfurt, Germany.
   [Marschalek, Rolf] Goethe Univ Frankfurt, Inst Pharmaceut Biol, Diagnost Ctr Acute Leukemia, Frankfurt, Germany.
   [Schaefer, Liliana] Goethe Univ, Inst Pharmacol & Toxicol, Frankfurt, Germany.
C3 Goethe University Frankfurt; Goethe University Frankfurt Hospital;
   Goethe University Frankfurt; Goethe University Frankfurt; Goethe
   University Frankfurt Hospital; Goethe University Frankfurt; Goethe
   University Frankfurt Hospital; Ruprecht Karls University Heidelberg;
   Helmholtz Association; German Cancer Research Center (DKFZ); Goethe
   University Frankfurt; Goethe University Frankfurt
RP Kögel, D (通讯作者)，Goethe Univ Hosp, Neurosci Ctr, Dept Neurosurg, Expt Neurosurg, Frankfurt, Germany.; Kögel, D (通讯作者)，German Canc Consortium DKTK, partnership DKFZ & Univ Hosp, Partner site Frankfurt Main, Frankfurt, Germany.
RI Marschalek, Rolf/D-3404-2011; Sato, Miyuki/S-5112-2018
OI Marschalek, Rolf/0000-0003-4870-3445; Schaefer,
   Liliana/0000-0002-3318-3005
FU German Research Foundation(Deutsche Forschungsgemeinschaft)
   [259130777-SFB 1177]; Mildred Scheel Career Center Frankfurt (Deutsche
   Krebshilfe)
FX This research was funded by the German Research Foundation(Deutsche
   Forschungsgemeinschaft),-Project-ID 259130777-SFB 1177 (to D.K., L.S.,
   C.M., and S.J.L.v.W.). K.J.W. was funded by the Mildred Scheel Career
   Center Frankfurt (Deutsche Krebshilfe).
CR Blaes J, 2014, J NEURO-ONCOL, V117, P25, DOI 10.1007/s11060-013-1357-2
   Chiu HY, 2020, ANTIOXID REDOX SIGN, V32, P309, DOI 10.1089/ars.2019.7898
   Deutsch EW, 2017, NUCLEIC ACIDS RES, V45, pD1100, DOI 10.1093/nar/gkw936
   Donati G, 2011, J CELL SCI, V124, P3017, DOI 10.1242/jcs.086074
   Duraj T, 2021, CELLS-BASEL, V10, DOI 10.3390/cells10020202
   Fryknäs M, 2016, SCI REP-UK, V6, DOI 10.1038/srep38343
   Fulda S, 2015, ONCOGENE, V34, P5105, DOI 10.1038/onc.2014.458
   Galluzzi L, 2018, CELL DEATH DIFFER, V25, P486, DOI 10.1038/s41418-017-0012-4
   Garofano L, 2021, CANCER RES, V81, DOI 10.1038/s43018-020-00159-4
   Gerstmeier J, 2021, CANCERS, V13, DOI 10.3390/cancers13143577
   Gimple RC, 2022, NAT REV CANCER, V22, P497, DOI 10.1038/s41568-022-00486-x
   GOULDING H, 1995, HUM PATHOL, V26, P291, DOI 10.1016/0046-8177(95)90060-8
   Grummt I, 2003, GENE DEV, V17, P1691, DOI 10.1101/gad.1098503R
   Günther HS, 2008, ONCOGENE, V27, P2897, DOI 10.1038/sj.onc.1210949
   Hamacher-Brady A, 2016, CELL MOL LIFE SCI, V73, P775, DOI 10.1007/s00018-015-2087-8
   Hara Y, 2020, EMBO REP, V21, DOI 10.15252/embr.202050202
   He Z, 2013, CELL DEATH DIFFER, V20, P1415, DOI 10.1038/cdd.2013.104
   Hetschko H, 2008, NEOPLASIA, V10, P873, DOI 10.1593/neo.07842
   Hua L, 2022, CELLS-BASEL, V11, DOI 10.3390/cells11193017
   Iadevaia V, 2010, ONCOGENE, V29, P5490, DOI 10.1038/onc.2010.279
   Infantino V, 2021, INT J MOL SCI, V22, DOI 10.3390/ijms22115703
   Kaelin WG, 2008, MOL CELL, V30, P393, DOI 10.1016/j.molcel.2008.04.009
   Kaizuka T, 2016, MOL CELL, V64, P835, DOI 10.1016/j.molcel.2016.09.037
   Kalinowski DS, 2016, BBA-MOL CELL RES, V1863, P727, DOI 10.1016/j.bbamcr.2016.01.026
   Katagiri N, 2015, SCI REP-UK, V5, DOI 10.1038/srep08903
   Laubach K, 2021, FRONT CELL DEV BIOL, V9, DOI 10.3389/fcell.2021.715974
   Lazarou M, 2015, NATURE, V524, P309, DOI 10.1038/nature14893
   Li J, 2009, CANCER SCI, V100, P2255, DOI 10.1111/j.1349-7006.2009.01325.x
   Liao H, 2021, MOL BIOL CELL, V32, DOI 10.1091/mbc.E21-05-0251
   Lill R, 2008, ANNU REV BIOCHEM, V77, P669, DOI 10.1146/annurev.biochem.76.052705.162653
   Linder B, 2019, BIOLOGY-BASEL, V8, DOI 10.3390/biology8040082
   Linder B, 2019, CANCERS, V11, DOI 10.3390/cancers11030350
   Liu EY, 2012, J CELL SCI, V125, P2349, DOI 10.1242/jcs.093708
   Lui GYL, 2013, MOL PHARMACOL, V83, P179, DOI 10.1124/mol.112.081893
   Marinkovic M, 2021, AUTOPHAGY, V17, P1232, DOI 10.1080/15548627.2020.1755120
   Masuda K, 2003, INT J CANCER, V105, P803, DOI 10.1002/ijc.11152
   McAlister GC, 2014, ANAL CHEM, V86, P7150, DOI 10.1021/ac502040v
   McWilliams TG, 2017, CURR OPIN CELL BIOL, V45, P83, DOI 10.1016/j.ceb.2017.03.013
   Meyer N, 2021, AUTOPHAGY, V17, P3424, DOI 10.1080/15548627.2021.1874208
   Meyer N, 2018, AUTOPHAGY, V14, P1693, DOI 10.1080/15548627.2018.1476812
   Mody K, 2019, INVEST NEW DRUG, V37, P684, DOI 10.1007/s10637-018-0703-9
   Müller S, 2020, NAT CHEM, V12, P929, DOI 10.1038/s41557-020-0513-5
   Nguyen TTT, 2022, CELLS-BASEL, V11, DOI 10.3390/cells11192956
   Oh CK, 2016, J BIOL CHEM, V291, P19858, DOI 10.1074/jbc.M116.722520
   Oltersdorf T, 2005, NATURE, V435, P677, DOI 10.1038/nature03579
   Palikaras K, 2018, NAT CELL BIOL, V20, P1013, DOI 10.1038/s41556-018-0176-2
   Perez-Riverol Y, 2019, NUCLEIC ACIDS RES, V47, pD442, DOI 10.1093/nar/gky1106
   Pfister AS, 2019, FRONT CELL NEUROSCI, V13, DOI 10.3389/fncel.2019.00156
   Podergajs N, 2013, RADIOL ONCOL, V47, P330, DOI 10.2478/raon-2013-0063
   Poulsen HE, 2012, FREE RADICAL BIO MED, V52, P1353, DOI 10.1016/j.freeradbiomed.2012.01.009
   Ritchie ME, 2015, NUCLEIC ACIDS RES, V43, DOI 10.1093/nar/gkv007
   Rodger CE, 2018, FEBS J, V285, P1185, DOI 10.1111/febs.14336
   Rouland L, 2021, THERANOSTICS, V11, P10047, DOI 10.7150/thno.57549
   Russo A, 2013, CELL CYCLE, V12, P76, DOI 10.4161/cc.22963
   Sanjana NE, 2014, NAT METHODS, V11, P783, DOI 10.1038/nmeth.3047
   Sawada N, 2000, CELL DEATH DIFFER, V7, P761, DOI 10.1038/sj.cdd.4400711
   Schindelin J, 2012, NAT METHODS, V9, P676, DOI [10.1038/NMETH.2019, 10.1038/nmeth.2019]
   Shalem O, 2014, SCIENCE, V343, P84, DOI 10.1126/science.1247005
   Sharif T, 2016, CELL DEATH DIFFER, V23, P669, DOI 10.1038/cdd.2015.134
   Shchors K, 2015, CANCER CELL, V28, DOI 10.1016/j.ccell.2015.08.012
   Sica V, 2020, INT J CANCER, V146, P10, DOI 10.1002/ijc.32616
   Stirling DR, 2021, BMC BIOINFORMATICS, V22, DOI 10.1186/s12859-021-04344-9
   Sulistijo ES, 2006, J MOL BIOL, V364, P974, DOI 10.1016/j.jmb.2006.09.065
   Sutton EC, 2019, J AM CHEM SOC, V141, P18411, DOI 10.1021/jacs.9b10319
   Szklarczyk D, 2019, NUCLEIC ACIDS RES, V47, pD607, DOI 10.1093/nar/gky1131
   Tian WQ, 2022, FRONT PHARMACOL, V13, DOI 10.3389/fphar.2022.982424
   Torti SV, 2018, ANNU REV NUTR, V38, P97, DOI 10.1146/annurev-nutr-082117-051732
   VAHERI A, 1976, J EXP MED, V143, P64, DOI 10.1084/jem.143.1.64
   Veeriah S, 2010, NAT GENET, V42, P77, DOI 10.1038/ng.491
   Wang L, 2013, NAT COMMUN, V4, DOI 10.1038/ncomms3639
   Wang L, 2013, NAT COMMUN, V4, DOI 10.1038/ncomms3035
   Willforss J, 2019, J PROTEOME RES, V18, P732, DOI 10.1021/acs.jproteome.8b00523
   Wu ZH, 2022, NEUROMOL MED, V24, P18, DOI 10.1007/s12017-021-08678-8
   Xie XH, 2019, CELL DEATH DIS, V10, DOI 10.1038/s41419-019-1369-8
   Xu YB, 2020, J MED CHEM, V63, P14276, DOI 10.1021/acs.jmedchem.0c01013
   Yamasaki T, 2011, NEW ENGL J MED, V365, P576, DOI 10.1056/NEJMc1105726
   Yang GJ, 2021, J HEMATOL ONCOL, V14, DOI 10.1186/s13045-021-01041-1
   Yorimitsu T, 2005, CELL DEATH DIFFER, V12, P1542, DOI 10.1038/sj.cdd.4401765
   Yuan XJ, 2005, MOL CELL, V19, P77, DOI 10.1016/j.molcel.2005.05.023
   YUNG BYM, 1991, INT J CANCER, V48, P779, DOI 10.1002/ijc.2910480524
   Zhang SJ, 1996, JPN J CANCER RES, V87, P900, DOI 10.1111/j.1349-7006.1996.tb02118.x
   Zhang XN, 2014, NAT COMMUN, V5, DOI 10.1038/ncomms4295
   Zhao R, 2004, BIOCHEM PHARMACOL, V67, P1677, DOI 10.1016/j.bcp.2003.12.036
   ZHU HJ, 1995, FEBS LETT, V374, P303, DOI 10.1016/0014-5793(95)01116-V
NR 84
TC 0
Z9 0
U1 1
U2 1
PU AMER PHYSIOLOGICAL SOC
PI Rockville
PA 6120 Executive Blvd, Suite 600, Rockville, MD, UNITED STATES
SN 0363-6143
EI 1522-1563
J9 AM J PHYSIOL-CELL PH
JI Am. J. Physiol.-Cell Physiol.
PD DEC 30
PY 2023
VL 325
IS 6
BP C1451
EP C1469
DI 10.1152/ajpcell.00293.2023
PG 19
WC Cell Biology; Physiology
WE Science Citation Index Expanded (SCI-EXPANDED)
SC Cell Biology; Physiology
GA CF6C1
UT WOS:001123864700003
PM 37899749
OA hybrid
DA 2024-03-10
ER

PT J
AU Zappe, K
   Pirker, C
   Miedl, H
   Schreiber, M
   Heffeter, P
   Pfeiler, G
   Hacker, S
   Haslik, W
   Spiegl-Kreinecker, S
   Cichna-Markl, M
AF Zappe, Katja
   Pirker, Christine
   Miedl, Heidi
   Schreiber, Martin
   Heffeter, Petra
   Pfeiler, Georg
   Hacker, Stefan
   Haslik, Werner
   Spiegl-Kreinecker, Sabine
   Cichna-Markl, Margit
TI Discrimination between 34 of 36 Possible Combinations of Three C>T SNP
   Genotypes in the <i>MGMT</i> Promoter by High Resolution Melting
   Analysis Coupled with Pyrosequencing Using A Single Primer Set
SO INTERNATIONAL JOURNAL OF MOLECULAR SCIENCES
LA English
DT Article
DE genotyping; multiple SNPs; MGMT; high resolution melting; pyrosequencing
ID CYTOGENETIC CHARACTERIZATION; NUCLEOTIDE POLYMORPHISMS; CURVE ANALYSIS;
   METHYLATION; GENE; RS16906252; GENOME; CANCER; IDENTIFICATION;
   GLIOBLASTOMA
AB Due to its cost-efficiency, high resolution melting (HRM) analysis plays an important role in genotyping of candidate single nucleotide polymorphisms (SNPs). Studies indicate that HRM analysis is not only suitable for genotyping individual SNPs, but also allows genotyping of multiple SNPs in one and the same amplicon, although with limited discrimination power. By targeting the three C > T SNPs rs527559815, rs547832288, and rs16906252, located in the promoter of the O6-methylguanine-DNA methyltransferase (MGMT) gene within a distance of 45 bp, we investigated whether the discrimination power can be increased by coupling HRM analysis with pyrosequencing (PSQ). After optimizing polymerase chain reaction (PCR) conditions, PCR products subjected to HRM analysis could directly be used for PSQ. By analyzing oligodeoxynucleotide controls, representing the 36 theoretically possible variant combinations for diploid human cells (8 triple-homozygous, 12 double-homozygous, 12 double-heterozygous and 4 triple-heterozygous combinations), 34 out of the 36 variant combinations could be genotyped unambiguously by combined analysis of HRM and PSQ data, compared to 22 variant combinations by HRM analysis and 16 variant combinations by PSQ. Our approach was successfully applied to genotype stable cell lines of different origin, primary human tumor cell lines from glioma patients, and breast tissue samples.
C1 [Zappe, Katja; Cichna-Markl, Margit] Univ Vienna, Fac Chem, Dept Analyt Chem, A-1090 Vienna, Austria.
   [Pirker, Christine; Heffeter, Petra] Med Univ Vienna, Inst Canc Res, Dept Med 1, A-1090 Vienna, Austria.
   [Pirker, Christine; Miedl, Heidi; Schreiber, Martin; Heffeter, Petra] Med Univ Vienna, Ctr Comprehens Canc, A-1090 Vienna, Austria.
   [Miedl, Heidi; Schreiber, Martin] Med Univ Vienna, Dept Obstet & Gynecol, A-1090 Vienna, Austria.
   [Pfeiler, Georg; Haslik, Werner] Med Univ Vienna, Dept Obstet & Gynecol, Div Gynecol & Gynecol Oncol, A-1090 Vienna, Austria.
   [Hacker, Stefan] Med Univ Vienna, Dept Plast & Reconstruct Surg, A-1090 Vienna, Austria.
   [Hacker, Stefan] Landesklinikum Wiener Neustadt, Dept Plast Reconstruct & Aesthet Surg, A-2700 Wiener Neustadt, Austria.
   [Spiegl-Kreinecker, Sabine] Johannes Kepler Univ Linz, Kepler Univ Hosp GmbH, Med Fac, Dept Neurosurg, A-4040 Linz, Austria.
C3 University of Vienna; Medical University of Vienna; Medical University
   of Vienna; Medical University of Vienna; Medical University of Vienna;
   Medical University of Vienna; Johannes Kepler University Linz
RP Cichna-Markl, M (通讯作者)，Univ Vienna, Fac Chem, Dept Analyt Chem, A-1090 Vienna, Austria.
EM katja.zappe@univie.ac.at; christine.pirker@meduniwien.ac.at;
   heidi.miedl@meduniwien.ac.at; martin.schreiber@meduniwien.ac.at;
   petra.heffeter@meduniwien.ac.at; georg.pfeiler@meduniwien.ac.at;
   stefan.hacker@gmail.com; werner.haslik@meduniwien.ac.at;
   sabine.spiegl-kreinecker@kepleruniklinikum.at;
   margit.cichna@univie.ac.at
RI Martin, Schreiber/F-2175-2013
OI Martin, Schreiber/0000-0003-1102-7789; Cichna-Markl,
   Margit/0000-0001-8699-674X; Heffeter, Petra/0000-0001-6401-8646; Zappe,
   Katja/0000-0003-2002-9727; Hacker, Stefan/0000-0002-6376-4687
FU Open Access Publishing Fund of the University of Vienna
FX This article was supported by the Open Access Publishing Fund of the
   University of Vienna.
CR Abdel-Rahman WM, 2001, P NATL ACAD SCI USA, V98, P2538, DOI 10.1073/pnas.041603298
   Ahmadian A, 2000, BIOTECHNIQUES, V28, P140, DOI 10.2144/00281rr02
   Altshuler DM, 2015, NATURE, V526, P68, DOI 10.1038/nature15393
   Ballin NZ, 2019, FOOD CONTROL, V105, P141, DOI 10.1016/j.foodcont.2019.05.022
   Benafif S, 2016, BRIT MED BULL, V120, P75, DOI 10.1093/bmb/ldw039
   Brookes AJ, 1999, GENE, V234, P177, DOI 10.1016/S0378-1119(99)00219-X
   Candiloro ILM, 2011, EPIGENETICS-US, V6, P501, DOI 10.4161/epi.6.4.14853
   Deng N, 2017, ONCOTARGET, V8, P110635, DOI 10.18632/oncotarget.22372
   Domcke S, 2013, NAT COMMUN, V4, DOI 10.1038/ncomms3126
   Graham R, 2005, CLIN CHEM, V51, P1295, DOI 10.1373/clinchem.2005.051516
   HARRIS LC, 1994, NUCLEIC ACIDS RES, V22, P4614, DOI 10.1093/nar/22.22.4614
   Harrison PJ, 2015, J PSYCHOPHARMACOL, V29, P85, DOI 10.1177/0269881114553647
   Hrdlickova B, 2014, BBA-MOL BASIS DIS, V1842, P1910, DOI 10.1016/j.bbadis.2014.03.011
   Hunt SE, 2018, DATABASE-OXFORD, DOI [10.1093/database/bay119, 10.1186/1471-2164-11-293]
   Jiang GL, 2016, BMC GENOMICS, V17, DOI 10.1186/s12864-016-2911-z
   Jin HJ, 2016, ONCOTARGET, V7, P54616, DOI 10.18632/oncotarget.10520
   Kanderian S, 2015, PLOS ONE, V10, DOI 10.1371/journal.pone.0143295
   Karami J, 2019, GENE, V702, P8, DOI 10.1016/j.gene.2019.03.033
   Kleivi K, 2004, CANCER GENET CYTOGEN, V155, P119, DOI 10.1016/j.cancergencyto.2004.03.014
   Knutsen T, 2010, GENE CHROMOSOME CANC, V49, P204, DOI 10.1002/gcc.20730
   Kristensen LS, 2011, LUNG CANCER, V71, P130, DOI 10.1016/j.lungcan.2010.05.008
   Krypuy M, 2007, BMC CANCER, V7, DOI 10.1186/1471-2407-7-168
   Kuroiwa-Trzmielina J, 2016, CLIN CANCER RES, V22, P6266, DOI 10.1158/1078-0432.CCR-15-2765
   Lefever S, 2019, SCI REP-UK, V9, DOI 10.1038/s41598-019-38581-z
   Leng SG, 2011, CLIN CANCER RES, V17, P2014, DOI 10.1158/1078-0432.CCR-10-3026
   Li M, 2017, ANAL BIOCHEM, V539, P90, DOI 10.1016/j.ab.2017.10.015
   Liew M, 2004, CLIN CHEM, V50, P1156, DOI 10.1373/clinchem.2004.032136
   Liu K, 2019, NAT COMMUN, V10, DOI 10.1038/s41467-019-10148-6
   Martín-Nuñez GM, 2012, CLIN CHIM ACTA, V413, P331, DOI 10.1016/j.cca.2011.09.014
   Martínez-Saucedo M, 2020, J GENE MED, V22, DOI 10.1002/jgm.3165
   Masramon L, 2000, CANCER GENET CYTOGEN, V121, P17, DOI 10.1016/S0165-4608(00)00219-3
   Maurano MT, 2012, SCIENCE, V337, P1190, DOI 10.1126/science.1222794
   McDonald KL, 2013, EUR J CANCER, V49, P360, DOI 10.1016/j.ejca.2012.08.012
   Mochida K, 2004, MOL GENET GENOMICS, V270, P371, DOI 10.1007/s00438-003-0939-7
   Ogino S, 2007, CARCINOGENESIS, V28, P1985, DOI 10.1093/carcin/bgm160
   R Core Team, 2007, R LANG ENV STAT COMP
   Rapkins RW, 2015, NEURO-ONCOLOGY, V17, P1589, DOI 10.1093/neuonc/nov064
   Reed GH, 2004, CLIN CHEM, V50, P1748, DOI 10.1373/clinchem.2003.029751
   Reja V, 2010, METHODS, V50, pS10, DOI 10.1016/j.ymeth.2010.02.006
   Rickert AM, 2002, BIOTECHNIQUES, V32, P592, DOI 10.2144/02323rr01
   Ronaghi M, 1998, SCIENCE, V281, P363, DOI 10.1126/science.281.5375.363
   Saenko VA, 2018, ENDOCRINOL METAB, V33, P164, DOI 10.3803/EnM.2018.33.2.164
   Sánchez-Siles M, 2019, INT J DERMATOL, V58, P1078, DOI 10.1111/ijd.14473
   Shen W, 2015, TRAC-TREND ANAL CHEM, V69, P1, DOI 10.1016/j.trac.2015.03.008
   Shih HC, 2009, CLIN BIOCHEM, V42, P1667, DOI 10.1016/j.clinbiochem.2009.07.017
   Slomka M, 2017, INT J MOL SCI, V18, DOI 10.3390/ijms18112316
   Spiegl-Kreinecker S, 2007, BRIT J CANCER, V96, P960, DOI 10.1038/sj.bjc.6603652
   Stupp R, 2019, LANCET, V393, P615, DOI 10.1016/S0140-6736(18)33211-2
   Tindall EA, 2009, HUM MUTAT, V30, P876, DOI 10.1002/humu.20919
   Venables SJ, 2014, ELECTROPHORESIS, V35, P3036, DOI 10.1002/elps.201400089
   Visscher PM, 2017, AM J HUM GENET, V101, P5, DOI 10.1016/j.ajhg.2017.06.005
   WESTPHAL M, 1994, ACTA NEUROCHIR, V126, P17, DOI 10.1007/BF01476489
   Wittwer CT, 2009, HUM MUTAT, V30, P857, DOI 10.1002/humu.20951
   Wittwer CT, 2003, CLIN CHEM, V49, P853, DOI 10.1373/49.6.853
   Wright ES, 2014, ENVIRON MICROBIOL, V16, P1354, DOI 10.1111/1462-2920.12259
   Zhang CY, 2011, PANCREAS, V40, P1283, DOI 10.1097/MPA.0b013e318220af91
NR 56
TC 3
Z9 3
U1 0
U2 6
PU MDPI
PI BASEL
PA ST ALBAN-ANLAGE 66, CH-4052 BASEL, SWITZERLAND
EI 1422-0067
J9 INT J MOL SCI
JI Int. J. Mol. Sci.
PD NOV
PY 2021
VL 22
IS 22
AR 12527
DI 10.3390/ijms222212527
PG 27
WC Biochemistry & Molecular Biology; Chemistry, Multidisciplinary
WE Science Citation Index Expanded (SCI-EXPANDED)
SC Biochemistry & Molecular Biology; Chemistry
GA XL2FA
UT WOS:000727963900001
PM 34830407
OA gold, Green Published
DA 2024-03-10
ER

PT J
AU Yoo, S
   Bieda, MC
AF Yoo, Sally
   Bieda, Mark C.
TI Differences among brain tumor stem cell types and fetal neural stem
   cells in focal regions of histone modifications and DNA methylation,
   broad regions of modifications, and bivalent promoters
SO BMC GENOMICS
LA English
DT Article
DE Cancer stem cells; Epigenetics; Chromatin immunoprecipitation; Histone
   modifications; Bivalent promoters
ID GENE-EXPRESSION ANALYSIS; HUMAN GENOME; GLIOBLASTOMA-MULTIFORME;
   EPIGENETIC CHANGES; H3K27 DEMETHYLASE; CHROMATIN; CANCER; MECHANISMS;
   DIFFERENTIATION; IDENTIFICATION
AB Background: Aberrational epigenetic marks are believed to play a major role in establishing the abnormal features of cancer cells. Rational use and development of drugs aimed at epigenetic processes requires an understanding of the range, extent, and roles of epigenetic reprogramming in cancer cells. Using ChIP-chip and MeDIP-chip approaches, we localized well-established and prevalent epigenetic marks (H3K27me3, H3K4me3, H3K9me3, DNA methylation) on a genome scale in several lines of putative glioma stem cells (brain tumor stem cells, BTSCs) and, for comparison, normal human fetal neural stem cells (fNSCs).
   Results: We determined a substantial "core" set of promoters possessing each mark in every surveyed BTSC cell type, which largely overlapped the corresponding fNSC sets. However, there was substantial diversity among cell types in mark localization. We observed large differences among cell types in total number of H3K9me3+ positive promoters and peaks and in broad modifications (defined as >50 kb peak length) for H3K27me3 and, to a lesser extent, H3K9me3. We verified that a change in a broad modification affected gene expression of CACNG7. We detected large numbers of bivalent promoters, but most bivalent promoters did not display direct overlap of contrasting epigenetic marks, but rather occupied nearby regions of the proximal promoter. There were significant differences in the sets of promoters bearing bivalent marks in the different cell types and few consistent differences between fNSCs and BTSCs.
   Conclusions: Overall, our "core set" data establishes sets of potential therapeutic targets, but the diversity in sets of sites and broad modifications among cell types underscores the need to carefully consider BTSC subtype variation in epigenetic therapy. Our results point toward substantial differences among cell types in the activity of the production/maintenance systems for H3K9me3 and for broad regions of modification (H3K27me3 or H3K9me3). Finally, the unexpected diversity in bivalent promoter sets among these multipotent cells indicates that bivalent promoters may play complex roles in the overall biology of these cells. These results provide key information for forming the basis for future rational drug therapy aimed at epigenetic processes in these cells.
C1 [Yoo, Sally; Bieda, Mark C.] Univ Calgary, Dept Biochem & Mol Biol, Calgary, AB, Canada.
C3 University of Calgary
RP Bieda, MC (通讯作者)，Univ Calgary, Dept Biochem & Mol Biol, Calgary, AB, Canada.
EM mbieda@ucalgary.ca
FU Alberta Cancer Research Institute [24226]; University of Calgary Startup
   funds
FX This study was partially funded by the Alberta Cancer Research Institute
   (Project # 24226) and the remainder via University of Calgary Startup
   funds (awarded to MB). We acknowledge Lisa Mesluk for aid with figure
   production and Nathan Cormier for aid with some data analysis.
CR Abdouh M, 2009, J NEUROSCI, V29, P8884, DOI 10.1523/JNEUROSCI.0968-09.2009
   Acevedo LG, 2008, CANCER RES, V68, P2641, DOI 10.1158/0008-5472.CAN-07-5590
   Barski A, 2007, CELL, V129, P823, DOI 10.1016/j.cell.2007.05.009
   Beier D, 2007, CANCER RES, V67, P4010, DOI 10.1158/0008-5472.CAN-06-4180
   Beisel C, 2011, NAT REV GENET, V12, P123, DOI 10.1038/nrg2932
   Bernstein BE, 2006, CELL, V125, P315, DOI 10.1016/j.cell.2006.02.041
   Birney E, 2007, NATURE, V447, P799, DOI 10.1038/nature05874
   Chen J, 2012, NATURE, V488, P522, DOI 10.1038/nature11287
   Chin L, 2008, NATURE, V455, P1061, DOI 10.1038/nature07385
   Dawson MA, 2012, CELL, V150, P12, DOI 10.1016/j.cell.2012.06.013
   Dunham I, 2012, NATURE, V489, P57, DOI 10.1038/nature11247
   Engström PG, 2012, GENOME MED, V4, DOI 10.1186/gm377
   FEINBERG AP, 1983, NATURE, V301, P89, DOI 10.1038/301089a0
   GREGER V, 1989, HUM GENET, V83, P155, DOI 10.1007/BF00286709
   Hirabayashi Y, 2010, NAT REV NEUROSCI, V11, P377, DOI 10.1038/nrn2810
   Huang DW, 2009, NAT PROTOC, V4, P44, DOI 10.1038/nprot.2008.211
   Jepsen K, 2007, NATURE, V450, P415, DOI 10.1038/nature06270
   Kelly JJP, 2009, STEM CELLS, V27, P1722, DOI 10.1002/stem.98
   Kim TH, 2005, NATURE, V436, P876, DOI 10.1038/nature03877
   Komashko VM, 2008, GENOME RES, V18, P521, DOI 10.1101/gr.074609.107
   Krebs JE, 2011, LEWINS GENES 10
   Krig SR, 2007, J BIOL CHEM, V282, P9703, DOI 10.1074/jbc.M611752200
   Lee J, 2008, CANCER CELL, V13, P69, DOI 10.1016/j.ccr.2007.12.005
   Lee Y, 2008, BMC MED GENOMICS, V1, DOI 10.1186/1755-8794-1-52
   Lewandowska J, 2011, MUTAGENESIS, V26, P475, DOI 10.1093/mutage/ger019
   Li AG, 2008, MOL CANCER RES, V6, P21, DOI 10.1158/1541-7786.MCR-07-0280
   Li Q, 1998, ONCOGENE, V16, P3197, DOI 10.1038/sj.onc.1201831
   Marks H, 2012, CELL, V149, P590, DOI 10.1016/j.cell.2012.03.026
   Marks H, 2009, GENOME RES, V19, P1361, DOI 10.1101/gr.092643.109
   Mikkelsen TS, 2007, NATURE, V448, P553, DOI 10.1038/nature06008
   Mueller W, 2007, ONCOGENE, V26, P583, DOI 10.1038/sj.onc.1209805
   Mund C, 2005, CANCER RES, V65, P7086, DOI 10.1158/0008-5472.CAN-05-0695
   O'Geen H, 2007, PLOS GENET, V3, P916, DOI 10.1371/journal.pgen.0030089
   Probst AV, 2009, NAT REV MOL CELL BIO, V10, P192, DOI 10.1038/nrm2640
   Rada-Iglesias A, 2011, GENOME MED, V3, DOI 10.1186/gm252
   Sanai N, 2005, NEW ENGL J MED, V353, P811, DOI 10.1056/NEJMra043666
   Stiles CD, 2008, NEURON, V58, P832, DOI 10.1016/j.neuron.2008.05.031
   Stropp T, 2012, BMC BIOINFORMATICS, V13, DOI 10.1186/1471-2105-13-102
   Suganuma T, 2011, ANNU REV BIOCHEM, V80, P473, DOI 10.1146/annurev-biochem-061809-175347
   Takizawa T, 2001, DEV CELL, V1, P749, DOI 10.1016/S1534-5807(01)00101-0
   Talbert PB, 2006, NAT REV GENET, V7, P793, DOI 10.1038/nrg1920
   van Haaften G, 2009, NAT GENET, V41, P521, DOI 10.1038/ng.349
   VanGuilder HD, 2008, BIOTECHNIQUES, V44, P619, DOI 10.2144/000112776
   Vastenhouw NL, 2012, CURR OPIN CELL BIOL, V24, P374, DOI 10.1016/j.ceb.2012.03.009
   Verhaak RGW, 2010, CANCER CELL, V17, P98, DOI 10.1016/j.ccr.2009.12.020
NR 45
TC 12
Z9 14
U1 0
U2 11
PU BIOMED CENTRAL LTD
PI LONDON
PA 236 GRAYS INN RD, FLOOR 6, LONDON WC1X 8HL, ENGLAND
SN 1471-2164
J9 BMC GENOMICS
JI BMC Genomics
PD AUG 27
PY 2014
VL 15
AR 724
DI 10.1186/1471-2164-15-724
PG 18
WC Biotechnology & Applied Microbiology; Genetics & Heredity
WE Science Citation Index Expanded (SCI-EXPANDED)
SC Biotechnology & Applied Microbiology; Genetics & Heredity
GA AO0ZJ
UT WOS:000341041200001
PM 25163646
OA Green Published, gold
DA 2024-03-10
ER

PT J
AU Pulukuri, SMK
   Rao, JS
AF Pulukuri, SMK
   Rao, JS
TI Activation of p53/p21<SUP>Waf1/Cip1</SUP> pathway by
   5-aza-2′-deoxycytidine inhibits cell proliferation, induces
   pro-apoptotic genes and mitogen-activated protein kinases in human
   prostate cancer cells
SO INTERNATIONAL JOURNAL OF ONCOLOGY
LA English
DT Article
DE 5-aza-2 '-deoxycytidine; p53; p21(Waf1/Cip1); inhibition of cell
   proliferation; apoptosis; mitogen-activated protein kinase;
   demethylation; DNA damage
ID HUMAN GLIOMA-CELLS; 5-AZA-2-DEOXYCYTIDINE DECITABINE; ANTINEOPLASTIC
   ACTION; DNA DEMETHYLATION; LUNG-CANCER; PHASE-II; P53; EXPRESSION;
   THERAPY; METHYLATION
AB The tumor suppressor gene p53 plays an essential role in cell proliferation and apoptosis. Due to its relevance to cancer therapy, most studies have focused on the cellular consequences of p53 activation in relation to cytotoxic drugs. 5-aza-2'-deoxycytidine (5-aza-CdR) is widely used as an anticancer drug for the treatment of leukemia and solid tumors. However, the mechanism by which 5-aza-CdR exerts its antineoplastic activity remains unclear. Here, we address the role of p53 in regulating cellular responses to 5-aza-CdR treatment in human prostate cancer cells. We found that 5-aza-CdR induces p53 and p21(Waf1/Cip1) expression associated with inhibition of cell proliferation in LNCaP cells (p53 wild-type), but not in DU145 cells (p53 mutant). By using pifithrin-cc, a chemical inhibitor of p53, we confirmed that the increase in p21(Waf1/Cip1) expression and inhibition of cell proliferation in LNCaP cells by 5-aza-CdR is p53-dependent. Also, the activation of p53 and p21(Waf1/Cip1) pathway by 5-aza-CdR modified multiple gene expressions including apoptotic target genes and MAP kinases in LNCaP cells. 5-aza-CdR-induced apoptosis in LNCaP cells is assessed by DNA fragmentation analysis. Furthermore, knockdown of p53 by pU6-p53 siRNA vector suggests the involvement of MAP kinases in the process of 5-aza-CdR-mediated activation of p53 pathway to inhibit cell proliferation and induce apoptosis. Finally, the comet or SCGE assay and methylation-sensitive restriction analysis demonstrated that 5-aza-CdR induced p53 and p21(Waf1/Cip1) expression as a consequence of DNA damage and independent of DNA demethylation. Our findings suggest that 5-aza-CdR induces anti-neoplastic activity primarily through the activation of p53 pathway in response to DNA damage and subsequently leads to inhibition of cell proliferation as well as induction of apoptosis. Therefore, our data indicate that p53 status in tumor cells may be critical for the clinical efficacy and toxicity of 5-aza-CdR.
C1 Univ Illinois, Coll Med, Program Canc Biol, Peoria, IL 61605 USA.
   Univ Illinois, Coll Med, Dept Biomed & Therapeut Sci, Peoria, IL 61605 USA.
   Univ Illinois, Coll Med, Dept Neurosurg, Peoria, IL 61605 USA.
C3 University of Illinois System; University of Illinois Peoria; University
   of Illinois System; University of Illinois Peoria; University of
   Illinois System; University of Illinois Peoria
RP Rao, JS (通讯作者)，Univ Illinois, Coll Med, Program Canc Biol, POB 1649, Peoria, IL 61656 USA.
FU NCI NIH HHS [CA 75557, CA 85216, CA 76350] Funding Source: Medline;
   NINDS NIH HHS [NS 47699] Funding Source: Medline
CR Boivin AJ, 2002, ANTI-CANCER DRUG, V13, P869, DOI 10.1097/00001813-200209000-00013
   Chen Y, 2001, CANCER RES, V61, P4112
   Chipuk JE, 2004, SCIENCE, V303, P1010, DOI 10.1126/science.1092734
   Christman JK, 2002, ONCOGENE, V21, P5483, DOI 10.1038/sj.onc.1205699
   Danial NN, 2004, CELL, V116, P205, DOI 10.1016/S0092-8674(04)00046-7
   Espinosa JM, 2003, MOL CELL, V12, P1015, DOI 10.1016/S1097-2765(03)00359-9
   Field LM, 2000, BIOCHEM J, V349, P863, DOI 10.1042/bj3490863
   Haupt S, 2003, J CELL SCI, V116, P4077, DOI 10.1242/jcs.00739
   Hurtubise A, 2004, ANTI-CANCER DRUG, V15, P161, DOI 10.1097/01.cad.0000113334.52071.97
   Johnson DE, 2000, LEUKEMIA, V14, P1695, DOI 10.1038/sj.leu.2401879
   JUTTERMANN R, 1994, P NATL ACAD SCI USA, V91, P11797, DOI 10.1073/pnas.91.25.11797
   KANTARJIAN HM, 1997, LEUKEMIA, V11, P35
   Karayi MK, 2004, PROSTATE CANCER P D, V7, P6, DOI 10.1038/sj.pcan.4500697
   Karpf AR, 2002, ONCOGENE, V21, P5496, DOI 10.1038/sj.onc.1205602
   Konduri SD, 2003, ONCOGENE, V22, P4509, DOI 10.1038/sj.onc.1206695
   Leist M, 2001, NAT REV MOL CELL BIO, V2, P589, DOI 10.1038/35085008
   Levine Arnold J., 2004, Cell, VS116, pS67, DOI 10.1016/S0092-8674(04)00036-4
   Momparler RL, 1997, ANTI-CANCER DRUG, V8, P358, DOI 10.1097/00001813-199704000-00008
   Momparler RL, 1997, LEUKEMIA, V11, P175, DOI 10.1038/sj.leu.2400550
   Nieto M, 2004, ONCOGENE, V23, P735, DOI 10.1038/sj.onc.1207175
   Peller S, 1998, GENE CHROMOSOME CANC, V21, P2, DOI 10.1002/(SICI)1098-2264(199801)21:1<2::AID-GCC2>3.0.CO;2-5
   Rhee I, 2002, NATURE, V416, P552, DOI 10.1038/416552a
   Sacchi S, 1999, CANCER-AM CANCER SOC, V86, P2632, DOI 10.1002/(SICI)1097-0142(19991215)86:12<2632::AID-CNCR7>3.0.CO;2-A
   Sah NK, 2003, MOL CANCER THER, V2, P1223
   Schmitt CA, 1999, J PATHOL, V187, P127
   SCHWARTSMANN G, 1997, LEUKEMIA S1, V11, P28
   Sherr CJ, 2004, CELL, V116, P235, DOI 10.1016/S0092-8674(03)01075-4
   Shimada K, 2003, CARCINOGENESIS, V24, P1067, DOI 10.1093/carcin/bgg058
   Soengas MS, 2001, NATURE, V409, P207, DOI 10.1038/35051606
   Takebayashi S, 2001, BIOCHEM BIOPH RES CO, V288, P921, DOI 10.1006/bbrc.2001.5863
   Thibault A, 1998, TUMORI, V84, P87, DOI 10.1177/030089169808400120
   Vousden KH, 2000, CELL, V103, P691, DOI 10.1016/S0092-8674(00)00171-9
   Wang H, 2003, PROSTATE, V54, P194, DOI 10.1002/pros.10187
   Wang R, 1998, CHINESE MED J-PEKING, V111, P339
   Wijermans P, 2000, J CLIN ONCOL, V18, P956, DOI 10.1200/JCO.2000.18.5.956
   Winter RN, 2001, CANCER RES, V61, P1227
   WU GS, 2004, CANCER BIOL THER, V3, P65
   Yanamandra N, 2004, ONCOGENE, V23, P2339, DOI 10.1038/sj.onc.1207406
   Zhu WG, 2004, J BIOL CHEM, V279, P15161, DOI 10.1074/jbc.M311703200
   Zhu WG, 2001, ONCOGENE, V20, P7787, DOI 10.1038/sj.onc.1204970
   Zhu WG, 2001, CANCER RES, V61, P1327
NR 41
TC 47
Z9 56
U1 0
U2 1
PU SPANDIDOS PUBL LTD
PI ATHENS
PA POB 18179, ATHENS, 116 10, GREECE
SN 1019-6439
J9 INT J ONCOL
JI Int. J. Oncol.
PD APR
PY 2005
VL 26
IS 4
BP 863
EP 871
PG 9
WC Oncology
WE Science Citation Index Expanded (SCI-EXPANDED)
SC Oncology
GA 907XU
UT WOS:000227752300002
PM 15753979
DA 2024-03-10
ER

PT J
AU Altieri, R
   Certo, F
   Pacella, D
   Cammarata, G
   Garozzo, M
   Broggi, G
   Caltabiano, R
   Magro, G
   Russo, G
   Cosentino, S
   Ippolito, M
   Barbagallo, G
AF Altieri, Roberto
   Certo, Francesco
   Pacella, Daniela
   Cammarata, Giacomo
   Garozzo, Marco
   Broggi, Giuseppe
   Caltabiano, Rosario
   Magro, Gaetano
   Russo, Giorgio
   Cosentino, Sebastiano
   Ippolito, Massimo
   Barbagallo, Giuseppe
TI Metabolic delineation of IDH1 wild-type glioblastoma surgical anatomy:
   how to plan the tumor extent of resection
SO JOURNAL OF NEURO-ONCOLOGY
LA English
DT Article; Early Access
DE 11[C]-MET PET; Glioblastoma; High Grade Gliomas; MRI; PET
ID PROMOTER METHYLATION; RADIOTHERAPY; TEMOZOLOMIDE; CONCOMITANT; ADJUVANT
AB PurposeMagnetic resonance imaging (MRI) is the current standard for preoperative planning of glioblastoma (GBM) surgery. However, recent data on the use of (11) C-methionine positron emission tomography ((11)[C]-MET PET) suggest its role in providing additional information beyond MRI. The purpose of this study is to establish if there is a correlation between anatomical and metabolic data.MethodsWe retrieved all GBM cases treated from 2014 to January 2021. Preoperative MRI (Enhancing Nodule -EN-, FLAIR and Total Tumor Volume -TTV-), PET volumes and histological samples obtained from the different tumor regions were evaluated to analyze potential correlations between anatomical, metabolic and pathological data.Results150 patients underwent surgery for GBM and 49 of these were also studied preoperatively with (11)[C]-MET PET; PET volume was evaluated in 47 patients. In 33 patients (70.21%) preoperative (11)[C]-MET PET volume > preoperative EN volume and in 11 (23.4%) preoperative (11)[C]-MET PET volume > preoperative TTV. We found a significant correlation between preoperative TTVs and PET volumes (p = 0.016) as well as between preoperative EN volumes and PET volumes (p = < 0.001). Histologically, 109 samples were evaluated. ENs samples exhibited the conventional GBM morphology while samples from the FLAIR regions showed white matter tissue, with focal to diffuse tumor cells infiltration and areas of reactive astrogliosis.ConclusionWe submit that (11)[C]-MET PET volume generally overcome EN. The presence of neoplastic cells confirm these metabolic data. It should be considered in the surgical planning to achieve a Supra Total Resection (SupTR).
C1 [Altieri, Roberto; Certo, Francesco; Cammarata, Giacomo; Garozzo, Marco; Barbagallo, Giuseppe] Policlin G Rodolico S Marco Univ Hosp, Dept Neurol Surg, Catania, Italy.
   [Altieri, Roberto; Certo, Francesco; Barbagallo, Giuseppe] Univ Catania, Interdisciplinary Res Ctr Brain Tumors Diag & Trea, Catania, Italy.
   [Pacella, Daniela] Univ Naples Federico II, Dept Publ Hlth, Naples, Italy.
   [Broggi, Giuseppe; Caltabiano, Rosario; Magro, Gaetano] Univ Catania, Dept Med & Surg Sci & Adv Technol GF Ingrassia, Anat Pathol, Catania, Italy.
   [Russo, Giorgio] Natl Res Council CNR, Inst Mol Bioimaging & Physiol, Cefalu, PA, Italy.
   [Cosentino, Sebastiano; Ippolito, Massimo] Cannizzaro Hosp, Nucl Med Dept, Catania, Italy.
C3 University of Catania; University of Naples Federico II; University of
   Catania; Consiglio Nazionale delle Ricerche (CNR); Istituto di
   Bioimmagini e Fisiologia Molecolare (IBFM-CNR)
RP Altieri, R (通讯作者)，Policlin G Rodolico S Marco Univ Hosp, Dept Neurol Surg, Catania, Italy.; Altieri, R (通讯作者)，Univ Catania, Interdisciplinary Res Ctr Brain Tumors Diag & Trea, Catania, Italy.
EM roberto.altieri.87@gmail.com
RI Pacella, Daniela/ABI-5572-2020; Broggi, Giuseppe/AFN-2442-2022; russo,
   giorgio/K-8855-2016
OI Pacella, Daniela/0000-0003-2343-5069; Broggi,
   Giuseppe/0000-0003-2576-6523; 
CR Albert NL, 2016, NEURO-ONCOLOGY, V18, P1199, DOI 10.1093/neuonc/now058
   Altieri R, 2021, RADIOL ONCOL, V55, P26, DOI 10.2478/raon-2020-0071
   Altieri R, 2021, BRAIN SCI, V11, DOI 10.3390/brainsci11020200
   Altieri R, 2019, SURG TECHNOL INT, V35
   Altieri R, 2020, J NEUROSURG SCI, V64, P399, DOI 10.23736/S0390-5616.17.04067-X
   Altieri R, 2019, J CLIN NEUROSCI, V70, P55, DOI 10.1016/j.jocn.2019.08.091
   Altieri R, 2018, NEUROSURG REV, V41, P599, DOI 10.1007/s10143-017-0899-8
   Barbagallo GMV, 2016, OPER NEUROSURG, V12, P19, DOI 10.1227/NEU.0000000000001112
   Barbagallo GMV, 2021, FRONT ONCOL, V10, DOI 10.3389/fonc.2020.631255
   Barbagallo GMV, 2021, NEUROSURG FOCUS, V50, DOI 10.3171/2020.10.FOCUS20744
   Brandes AA, 2009, J CLIN ONCOL, V27, P1275, DOI 10.1200/JCO.2008.19.4969
   Brigliadori G, 2016, J NEURO-ONCOL, V128, P333, DOI 10.1007/s11060-016-2116-y
   Certo F, 2021, OPER NEUROSURG, V20, P151, DOI 10.1093/ons/opaa293
   D'Alessio A, 2019, CANCERS, V11, DOI 10.3390/cancers11040469
   Hervey-Jumper SL, 2014, CURR TREAT OPTION NE, V16, DOI 10.1007/s11940-014-0284-7
   Hirono S, 2021, SCI REP-UK, V11, DOI 10.1038/s41598-021-93986-z
   Jiang HH, 2020, J NEUROSURG, V132, P998, DOI 10.3171/2018.12.JNS182775
   Katsanos AH, 2019, CLIN NUCL MED, V44, P864, DOI 10.1097/RLU.0000000000002654
   Li YM, 2016, J NEUROSURG, V124, P977, DOI 10.3171/2015.5.JNS142087
   Mampre D, 2018, BRIT J NEUROSURG, V32, P528, DOI 10.1080/02688697.2018.1498450
   Müther M, 2019, NEUROSURGERY, V85, pE1020, DOI 10.1093/neuros/nyz199
   Pessina F, 2017, J NEURO-ONCOL, V135, P129, DOI 10.1007/s11060-017-2559-9
   Roh TH, 2020, J NEUROSURG, V132, P895, DOI 10.3171/2018.12.JNS182558
   Schneider M, 2020, J NEURO-ONCOL, V149, P455, DOI 10.1007/s11060-020-03629-y
   Stupp R, 2005, NEW ENGL J MED, V352, P987, DOI 10.1056/NEJMoa043330
   Tripathi S, 2022, J NEUROSURG, V136, P1567, DOI 10.3171/2021.6.JNS21925
   Vivas-Buitrago T, 2022, J NEUROSURG, V136, P1, DOI 10.3171/2020.10.JNS203366
NR 27
TC 3
Z9 3
U1 0
U2 1
PU SPRINGER
PI NEW YORK
PA ONE NEW YORK PLAZA, SUITE 4600, NEW YORK, NY, UNITED STATES
SN 0167-594X
EI 1573-7373
J9 J NEURO-ONCOL
JI J. Neuro-Oncol.
PD 2023 APR
PY 2023
VL 162
IS 2
BP 417
EP 423
DI 10.1007/s11060-023-04305-7
EA APR 2023
PG 7
WC Oncology; Clinical Neurology
WE Science Citation Index Expanded (SCI-EXPANDED)
SC Oncology; Neurosciences & Neurology
GA AI9R3
UT WOS:000967867300001
PM 37039952
OA Green Submitted
DA 2024-03-10
ER

PT J
AU Trogrlic, I
   Trogrlic, D
   Trogrlic, D
   Trogrlic, AK
AF Trogrlic, Ivo
   Trogrlic, Dragan
   Trogrlic, Darko
   Trogrlic, Amina Kadric
TI Treatment of glioblastoma with herbal medicines
SO WORLD JOURNAL OF SURGICAL ONCOLOGY
LA English
DT Article
DE Phytotherapy; Glioblastoma; Recurrence; Nuclear magnetic resonance;
   Computed tomography
ID DRUG-RESISTANCE; PHASE-II; TEMOZOLOMIDE; MULTIFORME; SURVIVAL;
   ARTEMISININ; METHYLATION; PROGRESSION; ARTESUNATE; GLIOMAS
AB Background: In the latest years, a lot of research studies regarding the usage of active agents from plants in the treatment of tumors have been published, but there is no data about successful usage of herbal remedies in the treatment of glioblastoma in humans.
   Methods: The phytotherapy involved five types of herbal medicine which the subjects took in the form of tea, each type once a day at regular intervals. Three patients took herbal medicine along with standard oncological treatment, while two patients applied for phytotherapy after completing medical treatment. The composition of herbal medicine was modified when necessary, which depended on the results of the control scans using the nuclear magnetic resonance technique and/or computed tomography.
   Results: Forty-eight months after the introduction of phytotherapy, there were no clinical or radiological signs of the disease, in three patients; in one patient, the tumor was reduced and his condition was stable, and one patient lived for 48 months in spite of a large primary tumor and a massive recurrence, which developed after the treatment had been completed.
   Conclusions: The results achieved in patients in whom tumor regression occurred exclusively through the use of phytotherapy deserve special attention. In order to treat glioblastoma more effectively, it is necessary to develop innovative therapeutic strategies and medicines that should not be limited only to the field of conventional medicine. The results presented in this research paper are encouraging and serve as a good basis for further research on the possibilities of phytotherapy in the treatment of glioblastoma.
C1 [Trogrlic, Ivo; Trogrlic, Dragan; Trogrlic, Darko; Trogrlic, Amina Kadric] DREN Ltd, Family Business, Zepce, Bosnia & Herceg.
RP Trogrlic, D (通讯作者)，DREN Ltd, Family Business, Zepce, Bosnia & Herceg.
EM dragan.trogrlic@tel.net.ba
RI Trogrlić, Dragan/AAJ-1218-2020
OI trogrlic, dragan/0000-0002-4363-7103
FU firm "DREN" Ltd. in Zepce; firm "DREN" Ltd. in Bosnia; firm "DREN" Ltd.
   in Herzegovina
FX This work was supported by the firm "DREN" Ltd. situated in Zepce,
   Bosnia and Herzegovina.
CR Blanc JL, 2004, J NEURO-ONCOL, V68, P275, DOI 10.1023/B:NEON.0000033385.37098.85
   Borrelli F, 2009, AAPS J, V11, P710, DOI 10.1208/s12248-009-9146-8
   Clarke JL, 2011, NEURO-ONCOLOGY, V13, P1118, DOI 10.1093/neuonc/nor110
   Efferth T, 2017, ARCH TOXICOL, V91, P1833, DOI 10.1007/s00204-016-1810-z
   Ehrlich M, 2002, ONCOGENE, V21, P5400, DOI 10.1038/sj.onc.1205651
   Grasbon-Frodl EM, 2005, INT J CANCER, V121, P2458
   Hegi ME, 2005, NEW ENGL J MED, V352, P997, DOI 10.1056/NEJMoa043331
   Huang XJ, 2008, PHARMACOLOGY, V82, P1, DOI 10.1159/000125673
   Hulshof MCCM, 2001, STRAHLENTHER ONKOL, V177, P283, DOI 10.1007/PL00002409
   Karsy M, 2015, NEUROSURG FOCUS, V38, DOI 10.3171/2015.1.FOCUS14755
   Kim SH, 2008, EUR J PHARMACOL, V587, P65, DOI 10.1016/j.ejphar.2008.03.036
   Louis DN, 2007, ACTA NEUROPATHOL, V114, P547, DOI 10.1007/s00401-007-0278-6
   McLendon RE, 2003, CANCER-AM CANCER SOC, V98, P1745, DOI 10.1002/cncr.11666
   Neff T, 2005, BLOOD, V105, P997, DOI 10.1182/blood-2004-08-3169
   Oh J, 2011, CAN J NEUROL SCI, V38, P621, DOI 10.1017/S0317167100012166
   Ohgaki H, 1999, ACTA NEUROPATHOL, V97, P525, DOI 10.1007/s004010051024
   Ohgaki H, 2007, AM J PATHOL, V170, P1445, DOI 10.2353/ajpath.2007.070011
   Okamoto Y, 2004, ACTA NEUROPATHOL, V108, P49, DOI 10.1007/s00401-004-0861-z
   Perry JR, 2010, J CLIN ONCOL, V28, P2051, DOI 10.1200/JCO.2009.26.5520
   Quinn JA, 2009, CANCER-AM CANCER SOC, V115, P2964, DOI 10.1002/cncr.24336
   Reichert S, 2012, RADIOTHER ONCOL, V103, P394, DOI 10.1016/j.radonc.2012.03.018
   Sadava D, 2002, CANCER LETT, V179, P151, DOI 10.1016/S0304-3835(02)00005-8
   Schoenegger K, 2009, EUR J NEUROL, V16, P874, DOI 10.1111/j.1468-1331.2009.02613.x
   Seidel C, 2011, BMC CANCER, V11, DOI 10.1186/1471-2407-11-127
   Stupp R, 2005, NEW ENGL J MED, V352, P987, DOI 10.1056/NEJMoa043330
   Swanson KR, 2002, BRIT J CANCER, V86, P14, DOI 10.1038/sj.bjc.6600021
   Trogrlic I, 2016, AFR J TRADIT COMPLEM, V13, P1, DOI 10.21010/ajtcam.v13i6.1
   Trogrlic I, 2012, AFR J TRADIT COMPLEM, V9, P277, DOI 10.4314/ajtcam.v9i2.15
   Tso CL, 2006, CANCER RES, V66, P159, DOI 10.1158/0008-5472.CAN-05-0077
   WOOD JR, 1988, J CLIN ONCOL, V6, P338, DOI 10.1200/JCO.1988.6.2.338
   Wurschmidt F, 1995, Strahlenther Onkol, V171, P315
   Xie LH, 2009, MALARIA J, V8, DOI 10.1186/1475-2875-8-112
   Yung WKA, 2000, BRIT J CANCER, V83, P588, DOI 10.1054/bjoc.2000.1316
   Zhang ZS, 2015, ONCOL LETT, V10, P379, DOI 10.3892/ol.2015.3183
NR 34
TC 9
Z9 9
U1 1
U2 4
PU BMC
PI LONDON
PA CAMPUS, 4 CRINAN ST, LONDON N1 9XW, ENGLAND
EI 1477-7819
J9 WORLD J SURG ONCOL
JI World J. Surg. Oncol.
PD FEB 13
PY 2018
VL 16
AR 28
DI 10.1186/s12957-018-1329-2
PG 14
WC Oncology; Surgery
WE Science Citation Index Expanded (SCI-EXPANDED)
SC Oncology; Surgery
GA FW6RY
UT WOS:000425447200001
PM 29433556
OA Green Published, gold
DA 2024-03-10
ER

PT J
AU Greenop, KR
   Miller, M
   Bailey, HD
   de Klerk, NH
   Attia, J
   Kellie, SJ
   Bower, C
   Armstrong, BK
   Milne, E
AF Greenop, Kathryn R.
   Miller, Margaret
   Bailey, Helen D.
   de Klerk, Nicholas H.
   Attia, John
   Kellie, Stewart J.
   Bower, Carol
   Armstrong, Bruce K.
   Milne, Elizabeth
TI Childhood folate, B6, B12, and food group intake and the risk of
   childhood brain tumors: results from an Australian case-control study
SO CANCER CAUSES & CONTROL
LA English
DT Article
DE Child; Brain tumors; Folate; Neoplasms; Micronutrients; Processed meat;
   Vitamins
ID N-NITROSO COMPOUNDS; MATERNAL DIET; CHILDREN; CANCER; METHYLATION;
   PREGNANCY; ETIOLOGY; TRACKING
AB The etiology of childhood brain tumors (CBT) is poorly understood, but dietary factors could be involved. In this case-control study of CBT, the possible associations of childhood intake of dietary and supplemental folate, vitamin B6, and vitamin B12 with the risk of CBT were investigated, along with various food groups.
   Cases diagnosed between 2005 and 2010 were identified from 10 pediatric oncology centers in Australia and controls by nationwide random-digit dialling. For study children of ages 3-14 years, diet in the year before diagnosis (or recruitment) was assessed using food frequency questionnaires. Folate intake was adjusted for bioavailability, and dietary micronutrient intake was energy-adjusted. Micronutrients and food groups were analyzed using logistic regression adjusting for relevant confounders. Principal components analysis was conducted to assess food group intake patterns for analysis.
   Food and micronutrient data were available for 216 cases and 523 controls. Folate intake was associated with a reduced risk of CBT overall (odds ratio for highest tertile vs. lowest: 0.63, 95 % confidence interval 0.41, 0.97) and particularly low-grade gliomas (odds ratio for highest tertile vs. lowest: 0.52, 95 % confidence interval 0.29, 0.92). Vitamin B6 and B12 intake was not associated with CBT risk, nor was processed meat.
   High folate intake during childhood may reduce the risk of CBT. This potentially important finding needs to be corroborated in other studies. If replicated, these results could have important implications for public health recommendations regarding diet during childhood.
C1 [Greenop, Kathryn R.; Bailey, Helen D.; de Klerk, Nicholas H.; Bower, Carol; Milne, Elizabeth] Univ Western Australia, Telethon Kids Inst, Perth, WA 6872, Australia.
   [Miller, Margaret] Edith Cowan Univ, Sch Exercise & Hlth Sci, Child Hlth Promot Res Ctr, Mt Lawley, Australia.
   [Bailey, Helen D.] Int Agcy Res Canc, Sect Environm & Radiat, F-69372 Lyon, France.
   [Attia, John] John Hunter Hosp, Hunter Med Res Inst, Newcastle, NSW, Australia.
   [Attia, John] Univ Newcastle, Sch Med & Publ Hlth, Fac Hlth, Newcastle, NSW 2300, Australia.
   [Kellie, Stewart J.] Childrens Hosp Westmead, Sydney, NSW, Australia.
   [Kellie, Stewart J.] Univ Sydney, Discipline Paediat & Child Hlth, Sydney, NSW 2006, Australia.
   [Armstrong, Bruce K.] Sax Inst, Sydney, NSW, Australia.
   [Armstrong, Bruce K.] Univ Sydney, Sydney Sch Publ Hlth, Sydney, NSW 2006, Australia.
C3 Telethon Kids Institute; University of Western Australia; Edith Cowan
   University; World Health Organization; International Agency for Research
   on Cancer (IARC); Hunter Medical Research Institute; John Hunter
   Hospital; University of Newcastle; University of Newcastle; University
   of Sydney; NSW Health; The Children's Hospital at Westmead; University
   of Sydney; University of Sydney; University of Sydney
RP Milne, E (通讯作者)，Univ Western Australia, Telethon Kids Inst, POB 855, Perth, WA 6872, Australia.
EM Liz.Milne@telethonkids.org.au
RI Milne, Elizabeth/E-5349-2012; Attia, John R/F-5376-2013; Greenop,
   Kathryn/D-9039-2011; de Klerk, Nicholas/D-8388-2016; Bailey,
   Helen/G-6167-2017; Armstrong, Bruce/K-9464-2015
OI Attia, John R/0000-0001-9800-1308; Greenop, Kathryn/0000-0003-0325-1131;
   de Klerk, Nicholas/0000-0001-9223-0767; Bailey,
   Helen/0000-0002-1259-3793; Armstrong, Bruce/0000-0001-8940-7525
FU National Health and Medical Research Council (NHMRC) [254539, 404089];
   NHMRC [513910, 634341, 572742]; Telethon Adventurers; National Health
   and Medical Research Council of Australia [634341] Funding Source: NHMRC
FX The Aus-CBT consortium conducted the study, and the Telethon Kids
   Institute, University of Western Australia, was the coordinating center.
   Bruce Armstrong (Sydney School of Public Health, University of Sydney);
   Elizabeth Milne, Nicholas de Klerk, Carol Bower, Peter Dallas (Telethon
   Kids Institute); Frank van Bockxmeer (Royal Perth Hospital, University
   of WA); Rodney Scott and John Attia (University of Newcastle); Lin
   Fritschi (WA Institute for Medical Research); Lesley Ashton, Michelle
   Haber, and Murray Norris (Children's Cancer Institute Australia for
   Medical Research, Lowy Cancer Research Centre, UNSW); Margaret Miller
   (Edith Cowan University); and Judith Thompson (WA Cancer Registry) were
   the research investigators. The authors acknowledge the contribution
   made by our clinical co-investigators who recruited and cared for study
   patients at each participating hospital: Nicholas Gottardo (Princess
   Margaret Hospital, Telethon Kids); John Heath and Elizabeth Smibert
   (Royal Children's Hospital, Melbourne); Peter Downie (Monash Medical
   Centre, Melbourne); Tim Hassall and Ross Pinkerton (Royal Children's
   Hospital Brisbane); Maria Kirby (Women's and Children's Hospital,
   Adelaide); Stewart Kellie and Luciano Dalla-Pozza (Children's Hospital
   at Westmead); Frank Alvaro (John Hunter Hospital, Newcastle); Richard
   Cohn (Sydney Children's Hospital); and John Daubenton (Royal Hobart
   Hospital). The authors also acknowledge the Clinical Research Associates
   at each hospital, the study coordinators: Jackie Mansour, Somer Dawson,
   Tamika Heiden, and Helen Bailey. We also acknowledge Peter Cosgrove for
   programming the estimation of dietary intake from the food frequency
   questionnaires. The National Health and Medical Research Council (NHMRC)
   funded Aus-ALL (Grant Number: 254539) and Aus-CBT (Grant Number:
   404089). Elizabeth Milne and Carol Bower were supported by NHMRC
   Fellowships (#513910 and #634341, respectively) and by an NHMRC Program
   Grant (#572742). Funding for analysis in 2013-2014 was provided by
   donations from The Telethon Adventurers.
CR Ambrosini GL, 2014, OBESITY, V22, P458, DOI 10.1002/oby.20542
   [Anonymous], 2008, AUSNUT 2007 AUSTR FO
   [Anonymous], 2008, INFORM PAPER INTRO S
   Bailey HD, 2010, PAEDIATR PERINAT EP, V24, P293, DOI 10.1111/j.1365-3016.2010.01099.x
   Baily LB, 1998, NUTR REV, V56, P294, DOI 10.1111/j.1753-4887.1998.tb01662.x
   Blot WJ, 1999, NUTR CANCER, V34, P111, DOI 10.1207/S15327914NC340115
   BUNIN GR, 1993, NEW ENGL J MED, V329, P536, DOI 10.1056/NEJM199308193290804
   BUNIN GR, 1994, CANCER CAUSE CONTROL, V5, P177, DOI 10.1007/BF01830264
   Dietrich M, 2005, CANCER CAUSE CONTROL, V16, P619, DOI 10.1007/s10552-005-0168-y
   Fenech M, 2012, MUTAT RES-FUND MOL M, V733, P21, DOI 10.1016/j.mrfmmm.2011.11.003
   Food Standards Australia New Zealand, 2007, NUTTAB 2006 AUSTR FO
   Greenop KR, 2015, NUTR CANCER, V67, P431, DOI 10.1080/01635581.2015.998839
   Greenop KR, 2014, NUTR CANCER, V66, P800, DOI 10.1080/01635581.2014.916326
   Gurney JG, 2001, CANCER INVEST, V19, P630, DOI 10.1081/CNV-100104291
   Jacobsen DW, 2001, HOMOCYSTEINE IN HEALTH AND DISEASE, P425
   Lassale C, 2009, J HUM NUTR DIET, V22, P559, DOI 10.1111/j.1365-277X.2009.00990.x
   Lubin F, 2000, INT J CANCER, V86, P139, DOI 10.1002/(SICI)1097-0215(20000401)86:1&lt;139::AID-IJC22&gt;3.0.CO;2-C
   MCCREDIE M, 1994, INT J CANCER, V56, P11
   Milne E, 2012, CANCER EPIDEM BIOMAR, V21, P1933, DOI 10.1158/1055-9965.EPI-12-0803
   National Health and Medical Research Council, 2013, EAT HLTH ED GUID INF
   Northcott PA, 2009, NAT GENET, V41, P465, DOI 10.1038/ng.336
   Pearson N, 2011, PREV MED, V53, P268, DOI 10.1016/j.ypmed.2011.07.014
   Pogoda JM, 2009, ANN EPIDEMIOL, V19, P148, DOI 10.1016/j.annepidem.2008.12.011
   Ulrey CL, 2005, HUM MOL GENET, V14, pR139, DOI 10.1093/hmg/ddi100
   WILLETT W, 1986, AM J EPIDEMIOL, V124, P17, DOI 10.1093/oxfordjournals.aje.a114366
NR 25
TC 4
Z9 8
U1 0
U2 8
PU SPRINGER
PI DORDRECHT
PA VAN GODEWIJCKSTRAAT 30, 3311 GZ DORDRECHT, NETHERLANDS
SN 0957-5243
EI 1573-7225
J9 CANCER CAUSE CONTROL
JI Cancer Causes Control
PD JUN
PY 2015
VL 26
IS 6
BP 871
EP 879
DI 10.1007/s10552-015-0562-z
PG 9
WC Oncology; Public, Environmental & Occupational Health
WE Science Citation Index Expanded (SCI-EXPANDED)
SC Oncology; Public, Environmental & Occupational Health
GA CI5QU
UT WOS:000354814500007
PM 25791129
OA Green Submitted
DA 2024-03-10
ER

PT J
AU Vymazal, J
   Kazda, T
   Novak, T
   Slanina, P
   Sroubek, J
   Klener, J
   Hrbac, T
   Syrucek, M
   Rulseh, AM
AF Vymazal, Josef
   Kazda, Tomas
   Novak, Tomas
   Slanina, Petr
   Sroubek, Jan
   Klener, Jan
   Hrbac, Tomas
   Syrucek, Martin
   Rulseh, Aaron M. M.
TI Eighteen years' experience with tumor treating fields in the treatment
   of newly diagnosed glioblastoma
SO FRONTIERS IN ONCOLOGY
LA English
DT Article
DE glioblastoma; magnetic resonance imaging; survival; treatment; tumor
   treating field (TTF) therapy
ID PHASE-II; TTFIELDS; TEMOZOLOMIDE; SURVIVAL; CRITERIA; GLIOMAS; TRIAL
AB IntroductionThe prognosis of glioblastoma remains unfavorable. TTFields utilize low intensity electric fields (frequency 150-300 kHz) that disrupt cellular processes critical for cancer cell viability and tumor progression. TTFields are delivered via transducer arrays placed on the patients' scalp. Methods: Between the years 2004 and 2022, 55 patients (20 female), aged 21.9-77.8 years (mean age 47.3 +/- 11.8 years; median 47.6 years) were treated with TTFields for newly-diagnosed GBM, and compared to 54 control patients (20 females), aged 27.0-76.7 years (mean age 51.4 +/- 12.2 years; median 51.7 years) (p=0.08). All patients underwent gross total or partial resection of GBM. One patient had biopsy only. When available, MGMT promoter methylation status and IDH mutation was detected. ResultsPatients on TTFields therapy demonstrated improvements in PFS and OS relative to controls (hazard ratio: 0.64, p=0.031; and 0.61, p=0.028 respectively). TTFields average time on therapy was 74.8% (median 82%): median PFS of these patients was 19.75 months. Seven patients with TTFields usage <= 60% (23-60%, mean 46.3%, median 53%) had a median PFS of 7.95 months (p=0.0356). Control patients with no TTFields exposure had a median PFS of 12.45 months. Median OS of TTF patients was 31.67 months compared to 24.80 months for controls. DiscussionThis is the most extensive study on newly-diagnosed GBM patients treated with TTFields, covering a period of 18 years at a single center and presenting not only data from clinical trials but also a group of 36 patients treated with TTFields as a part of routine clinical practice.
C1 [Vymazal, Josef; Slanina, Petr; Rulseh, Aaron M. M.] Na Homolce Hosp, Dept Radiol, Prague, Czech Republic.
   [Vymazal, Josef; Slanina, Petr; Rulseh, Aaron M. M.] Na Homolce Hosp, Dept Stereotact & Radiat Neurosurg, Prague, Czech Republic.
   [Kazda, Tomas] Masaryk Univ, Masaryk Mem Canc Inst, Dept Radiat Oncol, Brno, Czech Republic.
   [Kazda, Tomas] Masaryk Univ, Fac Med, Brno, Czech Republic.
   [Novak, Tomas] Cent Mil Hosp, Dept Radiat Oncol, Prague, Czech Republic.
   [Novak, Tomas] Fac Hosp Motol, Prague, Czech Republic.
   [Sroubek, Jan; Klener, Jan] Na Homolce Hosp, Dept Neurosurg, Prague, Czech Republic.
   [Hrbac, Tomas] Fac Hosp Ostrava, Dept Neurosurg, Ostrava, Czech Republic.
   [Syrucek, Martin] Na Homolce Hosp, Dept Pathol, Prague, Czech Republic.
C3 Na Homolce Hospital; Na Homolce Hospital; Masaryk Memorial Cancer
   Institute; Masaryk University Brno; Masaryk University Brno; Military
   University Hospital Prague; Na Homolce Hospital; Na Homolce Hospital
RP Vymazal, J; Rulseh, AM (通讯作者)，Na Homolce Hosp, Dept Radiol, Prague, Czech Republic.; Vymazal, J; Rulseh, AM (通讯作者)，Na Homolce Hosp, Dept Stereotact & Radiat Neurosurg, Prague, Czech Republic.
EM Josef_62@icloud.com; aarulseh@gmail.com
RI Hrbac, Tomas/M-9596-2017
FU Ministry of Health, Czech Republic CZ - DRO (Na Homolce Hospital)
   [00023884, IG204302]
FX Supported by Ministry of Health, Czech Republic CZ - DRO (Na Homolce
   Hospital, 00023884), IG204302.
CR Fabian D, 2019, CANCERS, V11, DOI 10.3390/cancers11020174
   Friedman HS, 2000, CLIN CANCER RES, V6, P2585
   Hart F.X.P.J.R., 2018, ELECT FIELD
   Hiddinga B., 2019, ANN ONCOL, V30, pii72, DOI [10.1093/annonc/mdz069, DOI 10.1093/ANNONC/MDZ069]
   Kazda T, 2016, NEUROIMAGE-CLIN, V11, P316, DOI 10.1016/j.nicl.2016.02.016
   Kelly C, 2017, J NEURO-ONCOL, V135, P621, DOI 10.1007/s11060-017-2619-1
   Kirson ED, 2007, P NATL ACAD SCI USA, V104, P10152, DOI 10.1073/pnas.0702916104
   Lakomy R, 2020, FRONT ONCOL, V10, DOI 10.3389/fonc.2020.00840
   Lyman GH, 2013, ONCOLOGIST, V18, P752, DOI 10.1634/theoncologist.2012-0445
   MACDONALD DR, 1990, J CLIN ONCOL, V8, P1277, DOI 10.1200/JCO.1990.8.7.1277
   Mehta M, 2017, CRIT REV ONCOL HEMAT, V111, P60, DOI 10.1016/j.critrevonc.2017.01.005
   NovoCure Ltd, 2022, CLINICALTRIALSGOV
   Omuro A, 2013, JAMA-J AM MED ASSOC, V310, P1842, DOI 10.1001/jama.2013.280319
   Ostrom QT, 2014, NEURO-ONCOLOGY, V16, P896, DOI 10.1093/neuonc/nou087
   Pless M, 2013, LUNG CANCER, V81, P445, DOI 10.1016/j.lungcan.2013.06.025
   Poon MTC, 2020, SCI REP-UK, V10, DOI 10.1038/s41598-020-68011-4
   Raj R, 2020, J NEURO-ONCOL, V147, P361, DOI 10.1007/s11060-020-03428-5
   Regev O, 2021, NEURO-ONCOL PRACT, V8, P426, DOI 10.1093/nop/npab026
   Stupp R, 2005, NEW ENGL J MED, V352, P987, DOI 10.1056/NEJMoa043330
   Stupp R, 2017, JAMA-J AM MED ASSOC, V318, P2306, DOI 10.1001/jama.2017.18718
   Szomolanyi P, 2019, INVEST RADIOL, V54, P559, DOI 10.1097/RLI.0000000000000577
   Tan AC, 2020, CA-CANCER J CLIN, V70, P299, DOI 10.3322/caac.21613
   Toms SA, 2019, J NEURO-ONCOL, V141, P467, DOI 10.1007/s11060-018-03057-z
   Tykocki T, 2018, J CLIN NEUROSCI, V54, P7, DOI 10.1016/j.jocn.2018.05.002
   Wen PY, 2010, J CLIN ONCOL, V28, P1963, DOI 10.1200/JCO.2009.26.3541
   Wick W, 2016, NEURO-ONCOLOGY, V18, P303, DOI 10.1093/neuonc/now012
NR 26
TC 2
Z9 2
U1 2
U2 8
PU FRONTIERS MEDIA SA
PI LAUSANNE
PA AVENUE DU TRIBUNAL FEDERAL 34, LAUSANNE, CH-1015, SWITZERLAND
SN 2234-943X
J9 FRONT ONCOL
JI Front. Oncol.
PD JAN 19
PY 2023
VL 12
AR 1014455
DI 10.3389/fonc.2022.1014455
PG 9
WC Oncology
WE Science Citation Index Expanded (SCI-EXPANDED)
SC Oncology
GA 8L7YB
UT WOS:000923996600001
PM 36741707
OA gold, Green Published
DA 2024-03-10
ER

PT J
AU Boaro, A
   Kavouridis, VK
   Siddi, F
   Mezzalira, E
   Harary, M
   Iorgulescu, JB
   Reardon, DA
   Smith, TR
AF Boaro, Alessandro
   Kavouridis, Vasileios K.
   Siddi, Francesca
   Mezzalira, Elisabetta
   Harary, Maya
   Iorgulescu, J. Bryan
   Reardon, David A.
   Smith, Timothy R.
TI Improved outcomes associated with maximal extent of resection for
   butterfly glioblastoma: insights from institutional and national data
SO ACTA NEUROCHIRURGICA
LA English
DT Article; Early Access
DE Butterfly glioblastoma; Corpus callosum; Extent of resection; Prognosis
AB Background Butterfly glioblastomas (bGBMs) are grade IV gliomas that infiltrate the corpus callosum and spread to bilateral cerebral hemispheres. Due to the rarity of cases, there is a dearth of information in existing literature. Herein, we evaluate clinical and genetic characteristics, associated predictors, and survival outcomes in an institutional series and compare them to a national cohort. Methods We identified all adult patients with bGBM treated at Brigham & Women's Hospital (2008-2018). The National Cancer Database (NCDB) was also queried for bGBM patients. Survival was analyzed with Kaplan-Meier methods, and Cox models were built to assess for predictive factors. Results Of 993 glioblastoma patients, 62 cases (6.2%) of bGBM were identified. Craniotomy for resection was attempted in 26 patients (41.9%), with a median volumetric extent of resection (vEOR) of 72.3% (95% confidence interval [95%CI] 58.3-82.1). The IDH1 R132H mutation was detected in two patients (3.2%), and MGMT promoter was methylated in 55.5% of the assessed cases. In multivariable regression, factors predictive of longer OS were increased vEOR, MGMT promoter methylation, and receipt of adjuvant therapy. Median OS for the resected cases was 11.5 months (95%CI 7.7-18.8) vs. 6.3 (95%CI 5.1-8.9) for the biopsied. Of 21,353 GBMs, 719 (3.37%) bGBM patients were identified in the NCDB. Resection was more likely to be pursued in recent years, and GTR was independently associated with prolonged OS (p < 0.01). Conclusion Surgical resection followed by adjuvant chemoradiation is associated with significant survival gains and should be pursued in carefully selected bGBM patients.
C1 [Boaro, Alessandro; Kavouridis, Vasileios K.; Siddi, Francesca; Mezzalira, Elisabetta; Harary, Maya; Iorgulescu, J. Bryan; Smith, Timothy R.] Brigham & Womens Hosp, Dept Neurosurg, Computat Neurosci Outcomes Ctr, 60 Fenwood Rd, Boston, MA 02115 USA.
   [Boaro, Alessandro; Siddi, Francesca; Mezzalira, Elisabetta; Harary, Maya; Iorgulescu, J. Bryan; Reardon, David A.; Smith, Timothy R.] Harvard Med Sch, Boston, MA 02115 USA.
   [Kavouridis, Vasileios K.] St Olavs Hosp, Dept Neurosurg, Trondheim, Norway.
   [Harary, Maya] Univ Calif Los Angeles, Dept Neurosurg, Los Angeles, CA USA.
   [Iorgulescu, J. Bryan; Reardon, David A.] Dana Farber Canc Inst, Dept Med Oncol, Boston, MA 02115 USA.
   [Iorgulescu, J. Bryan] Brigham & Womens Hosp, Dept Pathol, 75 Francis St, Boston, MA 02115 USA.
C3 Harvard University; Brigham & Women's Hospital; Harvard University;
   Harvard Medical School; Norwegian University of Science & Technology
   (NTNU); University of California System; University of California Los
   Angeles; Harvard University; Dana-Farber Cancer Institute; Harvard
   University; Brigham & Women's Hospital
RP Kavouridis, VK (通讯作者)，Brigham & Womens Hosp, Dept Neurosurg, Computat Neurosci Outcomes Ctr, 60 Fenwood Rd, Boston, MA 02115 USA.; Kavouridis, VK (通讯作者)，St Olavs Hosp, Dept Neurosurg, Trondheim, Norway.
EM vkavouridis@bwh.harvard.edu
RI Boaro, Alessandro/AAA-1231-2022
OI Boaro, Alessandro/0000-0002-0856-1019; Iorgulescu, J.
   Bryan/0000-0003-1405-3667; Mezzalira, Elisabetta/0000-0003-0486-0342;
   Siddi, Francesca/0000-0002-0844-9289
CR Agrawal A, 2009, J CANC RES THER, V5, P43, DOI 10.4103/0973-1482.48769
   Balaña C, 2007, CLIN TRANSL ONCOL, V9, P797, DOI 10.1007/s12094-007-0142-0
   Bauman GS, 1998, J NEURO-ONCOL, V38, P83, DOI 10.1023/A:1005985211037
   Boffa DJ, 2017, JAMA ONCOL, V3, P1722, DOI 10.1001/jamaoncol.2016.6905
   Brennan CW, 2013, CELL, V155, P462, DOI 10.1016/j.cell.2013.09.034
   Burks JD, 2017, J NEUROSURG, V126, P1795, DOI 10.3171/2016.5.JNS153006
   Castro BA, 2017, NEUROSURGERY, V80, P421, DOI 10.1227/NEU.0000000000001263
   Chaichana KL, 2014, J NEURO-ONCOL, V120, P625, DOI 10.1007/s11060-014-1597-9
   Dayani F, 2018, NEUROSURG FOCUS, V44, DOI 10.3171/2018.3.FOCUS1857
   DEVAUX BC, 1993, J NEUROSURG, V78, P767, DOI 10.3171/jns.1993.78.5.0767
   Dziurzynski K, 2012, J NEURO-ONCOL, V109, P555, DOI 10.1007/s11060-012-0926-0
   Esteller M, 1999, CANCER RES, V59, P793
   Hammersen S, 1998, J NEUROSURG, V88, P314, DOI 10.3171/jns.1998.88.2.0314
   Haque W, 2017, J NEURO-ONCOL, V135, P173, DOI 10.1007/s11060-017-2563-0
   Harary M, 2020, NEURO-ONCOLOGY, V22, P369, DOI 10.1093/neuonc/noz168
   Harutyunyan AS, 2019, NAT COMMUN, V10, DOI 10.1038/s41467-019-09140-x
   Hauser A, 2018, J CLIN NEUROSCI, V47, P103, DOI 10.1016/j.jocn.2017.10.087
   Hegi ME, 2005, NEW ENGL J MED, V352, P997, DOI 10.1056/NEJMoa043331
   Iorgulescu JB, 2019, CLIN CANCER RES, V25, P2656, DOI 10.1158/1078-0432.CCR-18-3101
   Kallenberg K, 2013, J NEURO-ONCOL, V112, P217, DOI 10.1007/s11060-013-1049-y
   Kavouridis VK, 2020, J NEUROSURG, V133, P1291, DOI 10.3171/2019.6.JNS19972
   Li YM, 2016, J NEUROSURG, V124, P977, DOI 10.3171/2015.5.JNS142087
   Meyronet D, 2017, NEURO-ONCOLOGY, V19, P1127, DOI 10.1093/neuonc/now274
   Molinaro AM, 2019, NAT REV NEUROL, V15, P405, DOI 10.1038/s41582-019-0220-2
   Opoku-Darko M, 2018, WORLD NEUROSURG, V110, pE612, DOI 10.1016/j.wneu.2017.11.059
   Osawa A, 2006, BRAIN INJURY, V20, P673, DOI 10.1080/02699050600676958
   Parsons DW, 2008, SCIENCE, V321, P1807, DOI 10.1126/science.1164382
   ROCHE S, 1993, MOVEMENT DISORD, V8, P120, DOI 10.1002/mds.870080124
   Schwartzentruber J, 2012, NATURE, V482, P226, DOI [10.1038/nature10833, 10.1007/s13311-012-0137-6]
   Stelzer KJ, 1997, INT J RADIAT ONCOL, V38, P27, DOI 10.1016/S0360-3016(96)00632-3
   Yan H, 2009, NEW ENGL J MED, V360, P765, DOI 10.1056/NEJMoa0808710
   Zhu P, 2020, J NEUROSURG, V133, P1313, DOI 10.3171/2019.6.JNS19409
NR 32
TC 8
Z9 8
U1 0
U2 1
PU SPRINGER WIEN
PI Vienna
PA Prinz-Eugen-Strasse 8-10, A-1040 Vienna, AUSTRIA
SN 0001-6268
EI 0942-0940
J9 ACTA NEUROCHIR
JI Acta Neurochir.
PD 2021 JUL
PY 2021
VL 163
IS 7
BP 1883
EP 1894
DI 10.1007/s00701-021-04844-w
EA APR 2021
PG 12
WC Clinical Neurology; Surgery
WE Science Citation Index Expanded (SCI-EXPANDED)
SC Neurosciences & Neurology; Surgery
GA SQ8ZB
UT WOS:000641225900002
PM 33871698
DA 2024-03-10
ER

PT J
AU Elena, A
   Melina, C
   Raffaele, N
   Carlo, B
   Vittoria, N
   Francesco, A
   Gaetano, F
   Marica, E
AF Elena, Anghileri
   Melina, Castiglione
   Raffaele, Nunziata
   Carlo, Boffano
   Vittoria, Nazzi
   Francesco, Acerbi
   Gaetano, Finocchiaro
   Marica, Eoli
TI Extraneural metastases in glioblastoma patients: two cases with
   YKL-40-positive glioblastomas and a meta-analysis of the literature
SO NEUROSURGICAL REVIEW
LA English
DT Review
DE Metastases; Glioblastoma (GBM); Long-term survival; YKL-40; Bevacizumab
ID OF-THE-LITERATURE; REMOTE EXTRACRANIAL METASTASES;
   FINE-NEEDLE-ASPIRATION; BONE-MARROW METASTASIS; CENTRAL NERVOUS SYSTEM;
   CUTANEOUS METASTASIS; LYMPH-NODE; CEREBRAL GLIOBLASTOMA; SCALP
   METASTASIS; MULTIFORME
AB Glioblastoma (GBM) are high-grade gliomas that severely impact on overall survival (OS). GBM cell motility and the breakdown of the blood-brain barrier could favor GBM cell communication with the systemic circulation. In spite of this, extracranial GBM metastases are rare. Here, we describe two YKL-40-positive GBM patients with extra-CNS (central nervous system) metastases, and we present a meta-analysis of 94 cases. The analysis concluded that extra-CNS metastases occurred 8.5 months after first GBM diagnosis and OS was 12 months; surgical GBM excision was associated at a longer interval to extra-CNS metastasis than biopsy only, and even longer if followed by radiotherapy and chemotherapy. Both our case reports were adult males who developed extra-CNS, YKL-40-positive metastases at lymph nodes, lung and subcutaneous sites, after 86 and 24 months from initial diagnosis of GBM. At first GBM local recurrence, they were treated with bevacizumab (BV), an anti-vascular endothelial growth factor antibody. They died after 4 and 1 month from the occurrence of metastases. Both cases expressed YKL-40 and lacked EGFR amplification, suggesting a mesenchymal phenotype, and maintained such profile at extra-CNS recurrence; they did not show MGMT promoter methylation, IDH1/2 mutations, or c-Met upregulation. Our two cases and the meta-analysis support the idea that prolonged survival of GBM patients increases the probability of GBM cells shedding to lymphatic and hematic system. Interestingly, the present two cases showed the features of mesenchymal profile, usually related with worst prognosis that was maintained in extracranial metastases.
C1 [Elena, Anghileri; Gaetano, Finocchiaro; Marica, Eoli] Fdn IRCCS, Neurol Natl Inst, Unit Neurol Mol Neurooncol 8, Milan, Italy.
   [Melina, Castiglione; Vittoria, Nazzi; Francesco, Acerbi] Fdn IRCCS, Neurol Natl Inst C Besta, Neurosurg Unit, Milan, Italy.
   [Raffaele, Nunziata] Fdn IRCCS, Neurol Natl Inst C Besta, Pathol Unit, Milan, Italy.
   [Carlo, Boffano] Fdn IRCCS, Neurol Natl Inst C Besta, Neuroradiol Unit, Milan, Italy.
RP Elena, A (通讯作者)，Fdn IRCCS, Neurol Natl Inst, Unit Neurol Mol Neurooncol 8, Milan, Italy.
EM anghileri.e@istituto-besta.it
RI Anghileri, Elena/AAK-4180-2021; Acerbi, Francesco/K-6810-2016; Nazzi,
   Vittoria/AAR-3082-2021; Eoli, Marica/K-7748-2016
OI Anghileri, Elena/0000-0001-7383-3108; Acerbi,
   Francesco/0000-0002-4063-3924; Nazzi, Vittoria/0000-0003-1835-6382;
   Eoli, Marica/0000-0003-4744-9377; Finocchiaro,
   Gaetano/0000-0003-3583-4040
CR Allan RS, 2004, J NEUROL NEUROSUR PS, V75, P559
   ANZIL AP, 1970, J NEUROSURG, V33, P88, DOI 10.3171/jns.1970.33.1.0088
   Armstrong TS, 2011, J NEURO-ONCOL, V103, P167, DOI 10.1007/s11060-010-0370-y
   Beauchesne Patrick, 2011, Cancers (Basel), V3, P461, DOI 10.3390/cancers3010461
   Bhat KPL, 2013, CANCER CELL, V24, P331, DOI 10.1016/j.ccr.2013.08.001
   Blume Christian, 2013, BMC Res Notes, V6, P290, DOI 10.1186/1756-0500-6-290
   Boccaccio C, 2013, CANCER RES, V73, P3193, DOI 10.1158/0008-5472.CAN-12-4039
   Bouillot-Eimer S, 2005, CLIN NEUROPATHOL, V24, P247
   BRANDT M, 1950, Arch Psychiatr Nervenkr Z Gesamte Neurol Psychiatr, V185, P594, DOI 10.1007/BF00341628
   BRODSKAIA Ia, 1960, Arkh Patol, V22(4), P78
   Davis L, 1928, Ann Surg, V87, P8
   Derlin T, 2014, CLIN NUCL MED, V39, P188, DOI 10.1097/RLU.0b013e3182873075
   DOLMAN CL, 1974, J NEUROSURG, V41, P607, DOI 10.3171/jns.1974.41.5.0607
   EADE OE, 1971, J PATHOL, V103, P245, DOI 10.1002/path.1711030407
   ELGINDI S, 1973, J NEUROSURG, V38, P631, DOI 10.3171/jns.1973.38.5.0631
   Figueroa P, 2002, J AM ACAD DERMATOL, V46, P297, DOI 10.1067/mjd.2002.104966
   Frappaz D, 1999, ACTA NEUROCHIR, V141, P551, DOI 10.1007/s007010050342
   GAMIS AS, 1990, CANCER, V66, P180, DOI 10.1002/1097-0142(19900701)66:1<180::AID-CNCR2820660132>3.0.CO;2-M
   Ginat DT, 2013, CLIN NEUROL NEUROSUR, V115, P461, DOI 10.1016/j.clineuro.2012.05.038
   GRAMPA G, 1958, Oncologia, V11, P1
   GYEPES MT, 1966, RADIOLOGY, V87, P55, DOI 10.1148/87.1.55
   HADDON M, 1989, CLIN NUCL MED, V14, P13, DOI 10.1097/00003072-198901000-00004
   Houston SC, 2000, INT J RADIAT ONCOL, V48, P831, DOI 10.1016/S0360-3016(00)00662-3
   Hsu E, 1998, J NEURO-ONCOL, V37, P285, DOI 10.1023/A:1005909127196
   Iwamoto FM, 2009, NEUROLOGY, V73, P1200, DOI 10.1212/WNL.0b013e3181bc0184
   Jahangiri A, 2013, CLIN CANCER RES, V19, P1773, DOI 10.1158/1078-0432.CCR-12-1281
   Jain N, 2005, BRIT J NEUROSURG, V19, P65, DOI 10.1080/02688690500081423
   JOHNSON RP, 1974, J KANSAS MED SOC, V75, P169
   KleinschmidtDemasters BK, 1996, HUM PATHOL, V27, P197, DOI 10.1016/S0046-8177(96)90376-7
   Komatsu K, 1972, Bull Tokyo Med Dent Univ, V19, P29
   Kraft M, 2008, EUR ARCH OTO-RHINO-L, V265, P709, DOI 10.1007/s00405-007-0499-2
   LABITZKE HG, 1962, ARCH PATHOL, V73, P223
   LAMPL Y, 1990, J NEURO-ONCOL, V8, P167
   LEY A, 1961, J NEUROSURG, V18, P313, DOI 10.3171/jns.1961.18.3.0313
   Li Z, 2010, J NEURO-ONCOL, V97, P451, DOI 10.1007/s11060-009-0044-9
   Lomax AJ, 2013, TARGET ONCOL, V8, P153, DOI 10.1007/s11523-013-0270-0
   Lu KV, 2012, CANCER CELL, V22, P21, DOI 10.1016/j.ccr.2012.05.037
   Lun M, 2011, J NEURO-ONCOL, V105, P261, DOI 10.1007/s11060-011-0575-8
   Mentrikoski M, 2008, AM J DERMATOPATH, V30, P381, DOI 10.1097/DAD.0b013e31817532c4
   Miliaras G, 2009, CENT EUR NEUROSURG, V70, P39, DOI 10.1055/s-2008-1080941
   Mittelbach M, 1935, BEITR PATHOL ANAT AL, V95, P538
   Moon KS, 2004, J KOREAN MED SCI, V19, P911, DOI 10.3346/jkms.2004.19.6.911
   Mousavi M, 1980, J Med Soc N J, V77, P904
   Müller C, 2014, SCI TRANSL MED, V6, DOI 10.1126/scitranslmed.3009095
   Mujic A, 2006, J CLIN NEUROSCI, V13, P677, DOI 10.1016/j.jocn.2005.08.016
   Nauen DW, 2014, DIAGN CYTOPATHOL, V42, P619, DOI 10.1002/dc.22993
   NIGOGOSYAN G, 1962, ARCH NEUROL-CHICAGO, V6, P300, DOI 10.1001/archneur.1962.00450220042007
   Pàez-Ribes M, 2009, CANCER CELL, V15, P220, DOI 10.1016/j.ccr.2009.01.027
   PANG D, 1982, NEUROSURGERY, V10, P252, DOI 10.1227/00006123-198202000-00013
   Pietschmann S, 2014, J NEUROONCOL
   Rajagopalan V, 2005, J NEURO-ONCOL, V72, P157, DOI 10.1007/s11060-004-3346-y
   Romero-Rojas AE, 2013, HEAD NECK PATHOL, V7, P409, DOI 10.1007/s12105-013-0448-x
   Saad AG, 2007, J PEDIAT HEMATOL ONC, V29, P190, DOI 10.1097/MPH.0b013e31803350a7
   SADIK AR, 1984, NEUROSURGERY, V15, P549
   Salvati M, 2012, J NEUROSURG, V117, P204, DOI 10.3171/2012.4.JNS101702
   Santos Angelina V, 2003, Acta Med Port, V16, P209
   Schönsteiner SS, 2011, J CLIN ONCOL, V29, pE668, DOI 10.1200/JCO.2011.35.9232
   Seo YJ, 2012, J KOREAN NEUROSURG S, V51, P147
   SMITH DR, 1969, J NEUROSURG, V31, P50, DOI 10.3171/jns.1969.31.1.0050
   Stupp R, 2005, NEW ENGL J MED, V352, P987, DOI 10.1056/NEJMoa043330
   Taha M, 2005, BRIT J NEUROSURG, V19, P348, DOI 10.1080/02688690500305506
   TERHEGGEN HG, 1977, EUR J PEDIATR, V124, P155, DOI 10.1007/BF00477550
   THIRY S, 1959, Neurochirurgie, V5, P321
   TRATTNIG S, 1990, J COMPUT ASSIST TOMO, V14, P294, DOI 10.1097/00004728-199003000-00026
   Utsuki S, 2005, J NEUROSURG, V102, P540, DOI 10.3171/jns.2005.102.3.0540
   Verhaak RGW, 2010, CANCER CELL, V17, P98, DOI 10.1016/j.ccr.2009.12.020
   Vural G, 1996, DIAGN CYTOPATHOL, V15, P60, DOI 10.1002/(SICI)1097-0339(199607)15:1<60::AID-DC12>3.0.CO;2-A
   Waite KJ, 1999, CLIN ONCOL-UK, V11, P205, DOI 10.1053/clon.1999.9045
   WAKAMATS.T, 1971, J NEUROSURG, V34, P697, DOI 10.3171/jns.1971.34.5.0697
   Wallace CJ, 1996, AM J NEURORADIOL, V17, P1929
   WISIOL ES, 1962, J NEUROSURG, V19, P186, DOI 10.3171/jns.1962.19.3.0186
   WOLF A, 1954, T AM NEUROL ASSOC, P140
   Yan H, 2009, NEW ENGL J MED, V360, P765, DOI 10.1056/NEJMoa0808710
   Yasuhara T, 2003, NEUROL MED-CHIR, V43, P452, DOI 10.2176/nmc.43.452
   YOKOYAMA H, 1985, SURG NEUROL, V24, P641, DOI 10.1016/0090-3019(85)90122-3
   YUNG WKA, 1983, ANN NEUROL, V14, P581, DOI 10.1002/ana.410140514
   ZEITLHOFER J, 1952, Zentralbl Neurochir, V12, P347
NR 77
TC 40
Z9 41
U1 0
U2 4
PU SPRINGER
PI NEW YORK
PA 233 SPRING ST, NEW YORK, NY 10013 USA
SN 0344-5607
EI 1437-2320
J9 NEUROSURG REV
JI Neurosurg. Rev.
PD JAN
PY 2016
VL 39
IS 1
BP 37
EP 45
DI 10.1007/s10143-015-0656-9
PG 9
WC Clinical Neurology; Surgery
WE Science Citation Index Expanded (SCI-EXPANDED)
SC Neurosciences & Neurology; Surgery
GA DA5AL
UT WOS:000367814400007
PM 26212701
DA 2024-03-10
ER

PT J
AU Bellu, L
   Caccese, M
   Cerretti, G
   Berti, F
   Busato, F
   Parisi, A
   Padovan, M
   Zagonel, V
   Lombardi, G
AF Bellu, Luisa
   Caccese, Mario
   Cerretti, Giulia
   Berti, Franco
   Busato, Fabio
   Parisi, Alessandro
   Padovan, Marta
   Zagonel, Vittorina
   Lombardi, Giuseppe
TI Gliomatosis cerebri: a monocentric real-life experience
SO JOURNAL OF CANCER METASTASIS AND TREATMENT
LA English
DT Article
DE Low-grade gliomas; gliomatosis cerebri; temozolomide; IDH; radiotherapy
AB Aim: Gliomatosis cerebri (GC) is defined as a rare pattern of growth of diffuse gliomas involving three or more cerebral lobes. Given its rarity, it is difficult to define prognostic factors and standard of treatment. We retrospectively analyzed patients (PT) with GC from a single institution with the aim of identifying the main prognostic factors and to assess optimal management.
   Methods: Medical records were reviewed of patients >= 18 years with a histological and/or radiological diagnosis of GC (with no contrast enhancement) occurring between 2006 and 2017. Median progression free survival ( PFS) and overall survival (OS) were calculated by the Kaplan-Meier method.
   Results: We analyzed 33 PT, 22 males and 11 females; Eastern Cooperative Oncology Group (ECOG) performance status (PS) was 0-1 in 21 of the patients. Twenty-two PT underwent biopsy: 16 were astrocytomas and 6 oligodendrogliomas. O6-methylguanin-DNA-methyltransferase (MGMT) was detected in 14 cases, and it was methylated in eight cases. Isocitrate dehydrogenase 1 (IDH1) was analyzed in 16 PT, and it had mutated in 10 of them. Nine PT (27%) were treated with radiation therapy (RT) plus concurrent temozolomide (TMZ), 22 PT (67%) received TMZ alone, and 2 PT (6%) underwent RT alone. We reported "complete response" in 1 patient (3%), partial response in 9 PT (27%), and stable disease in 15 PT (45%), while 8 PT (25%) had a progressive disease. For all PT, PFS and OS were 19.1 and 30.7 months, respectively. For ECOG PS 0-1 and = 2, PFS was 34.6 months vs. 3.4 months (P < 0.0001) and OS was 42 months vs. 8.9 months (P < 0.0001), respectively. Methylated MGMT was associated with longer PFS (41.6 months vs. 8.9 months, P = 0.05) and OS (52.7 months vs. 14.6 months, P = 0.009); PFS for IDH1 mutation and IDH wild-type was 52.7 months vs. 8.9 months (P = 0.006) and OS was 52.7 months vs. 41.7 months ( P = 0.02), respectively. No significant difference was detected as regards treatments. With regard to histological subtype, OS was 42.0 months vs. 52.7 months (P = 0.8) and PFS was 41.6 months vs. 28.6 months (P = 0.7) for astrocytoma vs. oligodendroglioma, respectively. PT with treatment response showed a longer OS. PT receiving second-line treatment had a longer OS of 30.7 months vs. 6.5 months (P = 0.04).
   Conclusion: ECOG PS, MGMT methylation, and IDH1 mutational status seem to have an important prognostic significance, while the type of treatment does not seem to affect survival. Treatment response could be a surrogate marker for survival.
C1 [Bellu, Luisa; Berti, Franco; Busato, Fabio; Parisi, Alessandro] Veneto Inst Oncol IOV IRCCS, Imaging & Med Phys Dept, Radiotherapy Unit, Via Gattamelata, I-6435128 Padua, Italy.
   [Caccese, Mario; Cerretti, Giulia; Padovan, Marta; Zagonel, Vittorina; Lombardi, Giuseppe] Veneto Inst Oncol IOV IRCCS, Dept Oncol, Oncol 1, I-6435128 Padua, Italy.
RP Bellu, L (通讯作者)，Veneto Inst Oncol IOV IRCCS, Imaging & Med Phys Dept, Radiotherapy Unit, Via Gattamelata, I-6435128 Padua, Italy.
EM luisa.bellu@iov.veneto.it
RI zagonel, vittorina/F-4226-2014; Padovan, Marta/AAU-1002-2021; Giuseppe,
   Lombardi/J-2526-2012; Luisa, Bellu/HPD-8544-2023
OI Padovan, Marta/0000-0001-7362-3127; Giuseppe,
   Lombardi/0000-0003-1316-2132; Luisa, Bellu/0000-0002-7286-4014; caccese,
   mario/0000-0002-0059-5660
CR Baumert BG, 2016, LANCET ONCOL, V17, P1521, DOI 10.1016/S1470-2045(16)30313-8
   Bell EH, 2020, J CLIN ONCOL, V38, DOI 10.1200/JCO.19.02983
   Buckner JC, 2016, NEW ENGL J MED, V374, P1344, DOI 10.1056/NEJMoa1500925
   Carroll KT, 2017, WORLD NEUROSURG, V103, P186, DOI 10.1016/j.wneu.2017.03.103
   Chen S, 2013, J NEURO-ONCOL, V112, P267, DOI 10.1007/s11060-013-1058-x
   Desestret V, 2011, J NEURO-ONCOL, V105, P219, DOI 10.1007/s11060-011-0587-4
   Dunet V, 2016, NEURO-ONCOLOGY, V18, P426, DOI 10.1093/neuonc/nov148
   Glas M, 2011, ANN NEUROL, V70, P445, DOI 10.1002/ana.22478
   Greenfield JP, 2016, PEDIATR BLOOD CANCER, V63, P2072, DOI 10.1002/pbc.26169
   Kong DS, 2010, BMC CANCER, V10, DOI 10.1186/1471-2407-10-424
   Louis DN, 2016, ACTA NEUROPATHOL, V131, P803, DOI 10.1007/s00401-016-1545-1
   Mattox AK, 2012, CLIN NEUROL NEUROSUR, V114, P299, DOI 10.1016/j.clineuro.2012.01.030
   Rudà R, 2014, CURR TREAT OPTION NE, V16, DOI 10.1007/s11940-013-0273-2
   Sanson M, 2005, REV NEUROL-FRANCE, V161, P173, DOI 10.1016/S0035-3787(05)85020-9
   Sanson M, 2004, NEUROLOGY, V63, P270, DOI 10.1212/01.WNL.0000129985.39973.E4
   Shimony N, 2017, WORLD NEUROSURG, V98, P334, DOI 10.1016/j.wneu.2016.11.014
   Taillibert S, 2006, J NEURO-ONCOL, V76, P201, DOI 10.1007/s11060-005-5263-0
   van den Bent MJ, 2011, LANCET ONCOL, V12, P583, DOI 10.1016/S1470-2045(11)70057-2
   Wen PY, 2010, J CLIN ONCOL, V28, P1963, DOI 10.1200/JCO.2009.26.3541
   Wick W, 2009, J CLIN ONCOL, V27, P5874, DOI 10.1200/JCO.2009.23.6497
NR 20
TC 2
Z9 2
U1 0
U2 0
PU OAE PUBLISHING INC
PI ALHAMBRA
PA 245 E MAIN ST, ST122, ALHAMBRA, CA 91801 USA
SN 2394-4722
EI 2454-2857
J9 J CANCER METAS TREAT
JI J. Cancer Metastasis Treat.
PY 2021
VL 7
AR 29
DI 10.20517/2394-4722.2021.89
PG 8
WC Oncology
WE Emerging Sources Citation Index (ESCI)
SC Oncology
GA VL7TJ
UT WOS:000911213000029
OA gold
DA 2024-03-10
ER

PT J
AU Innocenti, L
   Ortenzi, V
   Scarpitta, R
   Montemurro, N
   Pasqualetti, F
   Asseri, R
   Lazzi, S
   Szumera-Cieckiewicz, A
   De Ieso, K
   Perrini, P
   Naccarato, AG
   Scatena, C
   Fanelli, GN
AF Innocenti, Lorenzo
   Ortenzi, Valerio
   Scarpitta, Rosa
   Montemurro, Nicola
   Pasqualetti, Francesco
   Asseri, Roberta
   Lazzi, Stefano
   Szumera-Cieckiewicz, Anna
   De Ieso, Katia
   Perrini, Paolo
   Naccarato, Antonio Giuseppe
   Scatena, Cristian
   Fanelli, Giuseppe Nicolo
TI The Prognostic Impact of Gender, Therapeutic Strategies, Molecular
   Background, and Tumor-Infiltrating Lymphocytes in Glioblastoma: A Still
   Unsolved Jigsaw
SO GENES
LA English
DT Article
DE glioblastoma; microenvironment; gender; TILs; CD4; CD8; prognosis
ID RANDOMIZED PHASE-III; IMMUNE CELLS; ADJUVANT TEMOZOLOMIDE; CD8(+)
   LYMPHOCYTES; ANDROGEN RECEPTOR; SURVIVAL RATES; RESECTION; GLIOMAS;
   IMMUNOSURVEILLANCE; RADIOTHERAPY
AB Despite the adoption of novel therapeutical approaches, the outcomes for glioblastoma (GBM) patients remain poor. In the present study, we investigated the prognostic impact of several clinico-pathological and molecular features as well as the role of the cellular immune response in a series of 59 GBM. CD4+ and CD8+ tumor-infiltrating lymphocytes (TILs) were digitally assessed on tissue microarray cores and their prognostic role was investigated. Moreover, the impact of other clinico-pathological features was evaluated. The number of CD4+ and CD8+ is higher in GBM tissue compared to normal brain tissue (p < 0.0001 and p = 0.0005 respectively). A positive correlation between CD4+ and CD8+ in GBM is present (r(s) = 0.417-p = 0.001). CD4+ TILs are inversely related to overall survival (OS) (HR = 1.79, 95% CI 1.1-3.1, p = 0.035). The presence of low CD4+ TILs combined with low CD8+ TILs is an independent predictor of longer OS (HR 0.38, 95% CI 0.18-0.79, p = 0.014). Female sex is independently related to longer OS (HR 0.42, 95% CI 0.22-0.77, p = 0.006). Adjuvant treatment, methylguanine methyltransferase (MGMT) promoter methylation, and age remain important prognostic factors but are influenced by other features. Adaptive cell-mediated immunity can affect the outcomes of GBM patients. Further studies are needed to elucidate the commitment of the CD4+ cells and the effects of different TILs subpopulations in GBM.
C1 [Innocenti, Lorenzo; Scarpitta, Rosa; Asseri, Roberta; Naccarato, Antonio Giuseppe; Scatena, Cristian; Fanelli, Giuseppe Nicolo] Univ Pisa, Dept Translat Res & New Technol Med & Surg, Div Pathol, I-56126 Pisa, Italy.
   [Ortenzi, Valerio; De Ieso, Katia; Naccarato, Antonio Giuseppe; Scatena, Cristian; Fanelli, Giuseppe Nicolo] Pisa Univ Hosp, Dept Lab Med, I-56126 Pisa, Italy.
   [Montemurro, Nicola; Perrini, Paolo] Pisa Univ Hosp, Dept Neurosurg, I-56126 Pisa, Italy.
   [Pasqualetti, Francesco] Pisa Univ Hosp, Dept Radiat Oncol, I-56126 Pisa, Italy.
   [Pasqualetti, Francesco] Univ Oxford, Dept Oncol, Oxford OX1 4BH, England.
   [Lazzi, Stefano] Univ Siena, Dept Med Biotechnol, Anat Pathol Unit, I-53100 Siena, Italy.
   [Szumera-Cieckiewicz, Anna] Mar Sklodowska Curie Natl Res Inst Oncol, Dept Pathol, PL-02781 Warsaw, Poland.
   [Szumera-Cieckiewicz, Anna] Inst Hematol & Transfus Med, Dept Diagnost Hematol, PL-02776 Warsaw, Poland.
   [Fanelli, Giuseppe Nicolo] Weill Cornell Med, Dept Pathol, New York, NY 10021 USA.
   [Fanelli, Giuseppe Nicolo] Weill Cornell Med, Lab Med, New York, NY 10021 USA.
C3 University of Pisa; University of Pisa; Azienda Ospedaliero
   Universitaria Pisana; University of Pisa; Azienda Ospedaliero
   Universitaria Pisana; University of Pisa; Azienda Ospedaliero
   Universitaria Pisana; University of Oxford; University of Siena; Cornell
   University; Weill Cornell Medicine; Cornell University; Weill Cornell
   Medicine
RP Naccarato, AG (通讯作者)，Univ Pisa, Dept Translat Res & New Technol Med & Surg, Div Pathol, I-56126 Pisa, Italy.; Naccarato, AG (通讯作者)，Pisa Univ Hosp, Dept Lab Med, I-56126 Pisa, Italy.
EM giuseppe.naccarato@unipi.it
RI Montemurro, Nicola/AAQ-9107-2020; Pasqualetti, Francesco/AGE-2004-2022;
   Perrini, Paolo/AAC-2006-2019; SCATENA, CRISTIAN/K-3525-2018; Fanelli,
   Giuseppe Nicolo/GVU-5406-2022
OI Montemurro, Nicola/0000-0002-3686-8907; Pasqualetti,
   Francesco/0000-0002-0788-1205; Perrini, Paolo/0000-0002-3251-6111;
   NACCARATO, ANTONIO GIUSEPPE/0000-0002-8195-9445; SCATENA,
   CRISTIAN/0000-0002-4862-0845; Fanelli, Giuseppe
   Nicolo/0000-0001-7069-7980; Ortenzi, Valerio/0000-0002-2570-0295
CR Abels ER, 2020, SCI REP-UK, V10, DOI 10.1038/s41598-020-66728-w
   Barone TA, 2009, J NEURO-ONCOL, V95, P37, DOI 10.1007/s11060-009-9904-6
   Bos R, 2012, ONCOIMMUNOLOGY, V1, P1239, DOI 10.4161/onci.21285
   Bos R, 2010, CANCER RES, V70, P8368, DOI 10.1158/0008-5472.CAN-10-1322
   BROOKS WH, 1978, ANN NEUROL, V4, P219, DOI 10.1002/ana.410040305
   Claus EB, 2006, CANCER-AM CANCER SOC, V106, P1358, DOI 10.1002/cncr.21733
   Davis FG, 1998, J NEUROSURG, V88, P1, DOI 10.3171/jns.1998.88.1.0001
   Dunn GP, 2002, NAT IMMUNOL, V3, P991, DOI 10.1038/ni1102-991
   Dunn GP, 2004, ANNU REV IMMUNOL, V22, P329, DOI 10.1146/annurev.immunol.22.012703.104803
   Engelhardt B, 2008, CURR PHARM DESIGN, V14, P1555, DOI 10.2174/138161208784705432
   Fanelli GN, 2021, J CLIN MED, V10, DOI 10.3390/jcm10225416
   Fanelli GN, 2021, GENES-BASEL, V12, DOI 10.3390/genes12030445
   Fanelli GN, 2020, FRONT ONCOL, V10, DOI 10.3389/fonc.2020.00569
   Fanelli Giuseppe Nicolo, 2018, Noncoding RNA Res, V3, P195, DOI 10.1016/j.ncrna.2018.10.001
   Fassan M, 2018, CANCER CELL INT, V18, DOI 10.1186/s12935-018-0634-8
   Fassan M, 2017, WORLD J GASTROENTERO, V23, P7653, DOI 10.3748/wjg.v23.i43.7653
   Forooshani MK, 2022, ANTI-CANCER AGENT ME, V22, P775, DOI 10.2174/1871520621666211201150818
   Francini E, 2022, CANCERS, V14, DOI 10.3390/cancers14184359
   Fusco N, 2021, HISTOL HISTOPATHOL, V36, P1235, DOI 10.14670/HH-18-376
   Galon J, 2006, SCIENCE, V313, P1960, DOI 10.1126/science.1129139
   Gessler F, 2019, NEUROSURGERY, V84, P190, DOI 10.1093/neuros/nyy049
   Gilbert MR, 2013, J CLIN ONCOL, V31, P4085, DOI 10.1200/JCO.2013.49.6968
   Han S, 2014, BRIT J CANCER, V110, P2560, DOI 10.1038/bjc.2014.162
   Hegi ME, 2005, NEW ENGL J MED, V352, P997, DOI 10.1056/NEJMoa043331
   Indraccolo S, 2019, CLIN CANCER RES, V25, P1828, DOI 10.1158/1078-0432.CCR-18-1892
   Jia ZT, 2022, BMC NEUROL, V22, DOI 10.1186/s12883-022-02879-9
   Khan MT, 2021, FRONT ONCOL, V11, DOI 10.3389/fonc.2021.699594
   Kim YH, 2012, BRIT J NEUROSURG, V26, P21, DOI 10.3109/02688697.2011.584986
   Kmiecik J, 2013, J NEUROIMMUNOL, V264, P71, DOI 10.1016/j.jneuroim.2013.08.013
   Kramm CM, 2006, ANTICANCER RES, V26, P3773
   Li Q, 1998, ONCOGENE, V16, P3197, DOI 10.1038/sj.onc.1201831
   Li YM, 2016, J NEUROSURG, V124, P977, DOI 10.3171/2015.5.JNS142087
   Lin DD, 2021, FRONT ONCOL, V11, DOI 10.3389/fonc.2021.748061
   Mahmoud SMA, 2011, J CLIN ONCOL, V29, P1949, DOI 10.1200/JCO.2010.30.5037
   Mauldin IS, 2021, CELLS-BASEL, V10, DOI 10.3390/cells10123378
   Mitsdoerffer M, 2022, P NATL ACAD SCI USA, V119, DOI 10.1073/pnas.2206208119
   Montemurro N, 2021, CLIN NEUROL NEUROSUR, V207, DOI 10.1016/j.clineuro.2021.106735
   Nam JY, 2017, J ONCOL PRACT, V13, P629, DOI 10.1200/JOP.2017.025536
   Pagès F, 2009, J CLIN ONCOL, V27, P5944, DOI 10.1200/JCO.2008.19.6147
   PALMA L, 1978, J NEUROSURG, V49, P854, DOI 10.3171/jns.1978.49.6.0854
   Pasqualetti F, 2022, GENES-BASEL, V13, DOI 10.3390/genes13061054
   Pasqualetti F, 2022, ACTA NEUROL BELG, V122, P441, DOI 10.1007/s13760-021-01765-4
   Penney KL, 2021, MOL CANCER RES, V19, P475, DOI 10.1158/1541-7786.MCR-20-0548
   Perrin G, 1999, INT IMMUNOL, V11, P1337, DOI 10.1093/intimm/11.8.1337
   Perus LJM, 2019, FRONT IMMUNOL, V10, DOI 10.3389/fimmu.2019.02294
   ROSSI ML, 1989, ACTA NEUROPATHOL, V78, P189, DOI 10.1007/BF00688208
   Ruffell B, 2010, CYTOKINE GROWTH F R, V21, P3, DOI 10.1016/j.cytogfr.2009.11.002
   Rutledge WC, 2013, CLIN CANCER RES, V19, P4951, DOI 10.1158/1078-0432.CCR-13-0551
   SAFDARI H, 1985, SURG NEUROL, V23, P221, DOI 10.1016/0090-3019(85)90086-2
   Saraggi D, 2018, PATHOL RES PRACT, V214, P835, DOI 10.1016/j.prp.2018.04.018
   Saraggi D, 2017, HISTOPATHOLOGY, V71, P470, DOI 10.1111/his.13254
   Sarkaria JN, 2018, NEURO-ONCOLOGY, V20, P184, DOI 10.1093/neuonc/nox175
   Sato E, 2005, P NATL ACAD SCI USA, V102, P18538, DOI 10.1073/pnas.0509182102
   Scatena C, 2021, SCI REP-UK, V11, DOI 10.1038/s41598-021-82405-y
   Schemper M, 1996, CONTROL CLIN TRIALS, V17, P343, DOI 10.1016/0197-2456(96)00075-X
   Shonka NA, 2017, J ONCOL PRACT, V13, P641, DOI 10.1200/JOP.2017.027599
   Smyth MJ, 2006, ADV IMMUNOL, V90, P1, DOI 10.1016/S0065-2776(06)90001-7
   Stupp R, 2005, NEW ENGL J MED, V352, P987, DOI 10.1056/NEJMoa043330
   Stupp R, 2009, LANCET ONCOL, V10, P459, DOI 10.1016/S1470-2045(09)70025-7
   Tang S, 2019, INT J SURG, V63, P90, DOI 10.1016/j.ijsu.2019.02.004
   Tian MJ, 2018, BIOSCIENCE REP, V38, DOI 10.1042/BSR20180752
   Trifiletti DM, 2017, WORLD NEUROSURG, V103, P330, DOI 10.1016/j.wneu.2017.04.035
   Turtoi A, 2012, J PROTEOME RES, V11, P5011, DOI 10.1021/pr3005698
   Verhaak RGW, 2010, CANCER CELL, V17, P98, DOI 10.1016/j.ccr.2009.12.020
   Waziri A, 2008, J IMMUNOL, V180, P7673, DOI 10.4049/jimmunol.180.11.7673
   Weller M, 2020, CANCER TREAT REV, V87, DOI 10.1016/j.ctrv.2020.102029
   Weller M, 2012, NEURO-ONCOLOGY, V14, P100, DOI 10.1093/neuonc/nos206
   Yang LS, 2010, J NEURO-ONCOL, V100, P113, DOI 10.1007/s11060-010-0146-4
   Yu XM, 2015, TUMOR BIOL, V36, P967, DOI 10.1007/s13277-014-2709-z
   Zamarron BF, 2011, INT J BIOL SCI, V7, P651, DOI 10.7150/ijbs.7.651
NR 70
TC 4
Z9 4
U1 0
U2 1
PU MDPI
PI BASEL
PA ST ALBAN-ANLAGE 66, CH-4052 BASEL, SWITZERLAND
EI 2073-4425
J9 GENES-BASEL
JI Genes
PD FEB
PY 2023
VL 14
IS 2
AR 501
DI 10.3390/genes14020501
PG 15
WC Genetics & Heredity
WE Science Citation Index Expanded (SCI-EXPANDED)
SC Genetics & Heredity
GA 9H3TJ
UT WOS:000938757100001
PM 36833428
OA gold, Green Published
DA 2024-03-10
ER

PT J
AU Chawla, S
   Bukhari, S
   Afridi, OM
   Wang, SM
   Yadav, SK
   Akbari, H
   Verma, G
   Nath, K
   Haris, M
   Bagley, S
   Davatzikos, C
   Loevner, LA
   Mohan, S
AF Chawla, Sanjeev
   Bukhari, Sultan
   Afridi, Omar M.
   Wang, Sumei
   Yadav, Santosh K.
   Akbari, Hamed
   Verma, Gaurav
   Nath, Kavindra
   Haris, Mohammad
   Bagley, Stephen
   Davatzikos, Christos
   Loevner, Laurie A.
   Mohan, Suyash
TI Metabolic and physiologic magnetic resonance imaging in distinguishing
   true progression from pseudoprogression in patients with glioblastoma
SO NMR IN BIOMEDICINE
LA English
DT Review; Early Access
DE amide proton transfer imaging; amino acid-based positron emission
   tomography; diffusion MR imaging; glioblastoma; perfusion MR imaging;
   proton MR spectroscopy; pseudoprogression; true progression
ID HIGH-GRADE GLIOMAS; PROMOTER METHYLATION STATUS; PROTON MR SPECTROSCOPY;
   MGMT PROMOTER; TUMOR PROGRESSION; HISTOGRAM ANALYSIS; RADIATION-THERAPY;
   IN-VIVO; PSEUDO-PROGRESSION; PERFUSION MRI
AB Pseudoprogression (PsP) refers to treatment-related clinico-radiologic changes mimicking true progression (TP) that occurs in patients with glioblastoma (GBM), predominantly within the first 6 months after the completion of surgery and concurrent chemoradiation therapy (CCRT) with temozolomide. Accurate differentiation of TP from PsP is essential for making informed decisions on appropriate therapeutic intervention as well as for prognostication of these patients. Conventional neuroimaging findings are often equivocal in distinguishing between TP and PsP and present a considerable diagnostic dilemma to oncologists and radiologists. These challenges have emphasized the need for developing alternative imaging techniques that may aid in the accurate diagnosis of TP and PsP. In this review, we encapsulate the current state of knowledge in the clinical applications of commonly used metabolic and physiologic magnetic resonance (MR) imaging techniques such as diffusion and perfusion imaging and proton spectroscopy in distinguishing TP from PsP. We also showcase the potential of promising imaging techniques, such as amide proton transfer and amino acid-based positron emission tomography, in providing useful information about the treatment response. Additionally, we highlight the role of "radiomics", which is an emerging field of radiology that has the potential to change the way in which advanced MR techniques are utilized in assessing treatment response in GBM patients. Finally, we present our institutional experiences and discuss future perspectives on the role of multiparametric MR imaging in identifying PsP in GBM patients treated with "standard-of-care" CCRT as well as novel/targeted therapies.
C1 [Chawla, Sanjeev; Akbari, Hamed; Nath, Kavindra; Davatzikos, Christos; Loevner, Laurie A.; Mohan, Suyash] Univ Penn, Dept Radiol, Perelman Sch Med, Philadelphia, PA 19104 USA.
   [Bukhari, Sultan; Afridi, Omar M.] Rowan Univ, Rowan Sch Osteopath Med, Voorhees, NJ USA.
   [Wang, Sumei] Lenox Hill Hosp, Dept Cardiol, Northwell Hlth, New York, NY USA.
   [Yadav, Santosh K.; Haris, Mohammad] Sidra Med, Lab Funct & Mol Imaging, Doha, Qatar.
   [Verma, Gaurav] Icahn Sch Med Mt Sinai, Dept Radiol, New York, NY USA.
   [Bagley, Stephen] Univ Penn, Dept Hematol Oncol, Perelman Sch Med, Philadelphia, PA 19104 USA.
C3 University of Pennsylvania; Rowan University; Northwell Health; Sidra
   Medical & Research Center; Icahn School of Medicine at Mount Sinai;
   University of Pennsylvania
RP Chawla, S (通讯作者)，Univ Penn, Dept Radiol, Perelman Sch Med, Philadelphia, PA 19104 USA.
EM sanjeev.chawla@pennmedicine.upenn.edu
RI Yadav, Santosh/GQZ-7569-2022; Akbari, Hamed/AAG-7535-2020
OI Akbari, Hamed/0000-0001-9786-3707; CHAWLA, PhD, DABMP,
   SANJEEV/0000-0001-6978-7284
FU Penn Center for Precision Medicine (PCPM); Perelman School of Medicine
   at the University of Pennsylvania, Philadelphia, USA
FX Penn Center for Precision Medicine (PCPM); Perelman School of Medicine
   at the University of Pennsylvania, Philadelphia, USA (PI: Sanjeev
   Chawla, PhD, DABMP)
CR Abdullah KG, 2013, NEUROSURG FOCUS, V34, DOI 10.3171/2013.1.FOCUS12412
   Aerts HJWL, 2014, NAT COMMUN, V5, DOI 10.1038/ncomms5006
   Agarwal A, 2013, J NEURO-ONCOL, V112, P413, DOI 10.1007/s11060-013-1070-1
   Akbari H, 2020, CANCER-AM CANCER SOC, V126, P2625, DOI 10.1002/cncr.32790
   Alger Jeffry R, 2010, Top Magn Reson Imaging, V21, P115, DOI 10.1097/RMR.0b013e31821e568f
   Asao C, 2005, AM J NEURORADIOL, V26, P1455
   Baek HJ, 2012, RADIOLOGY, V264, P834, DOI 10.1148/radiol.12112120
   Balaña C, 2017, CANCER MED-US, V6, P2858, DOI 10.1002/cam4.1242
   Bonm AV, 2020, J NEUROIMAGING, V30, P139, DOI 10.1111/jon.12687
   Boxerman JL, 2017, AM J CLIN ONCOL-CANC, V40, P228, DOI 10.1097/COC.0000000000000156
   Brahm CG, 2018, EUR J NUCL MED MOL I, V45, P2404, DOI 10.1007/s00259-018-4090-4
   Brandes AA, 2008, J CLIN ONCOL, V26, P2192, DOI 10.1200/JCO.2007.14.8163
   Brandes AA, 2009, J CLIN ONCOL, V27, P1275, DOI 10.1200/JCO.2008.19.4969
   Brandsma D, 2009, CURR OPIN NEUROL, V22, P633, DOI 10.1097/WCO.0b013e328332363e
   Brandsma D, 2008, LANCET ONCOL, V9, P453, DOI 10.1016/S1470-2045(08)70125-6
   Bulik M, 2013, CLIN NEUROL NEUROSUR, V115, P146, DOI 10.1016/j.clineuro.2012.11.002
   Chaddad A, 2019, FRONT ONCOL, V9, DOI 10.3389/fonc.2019.00374
   Chaskis C, 2009, SURG NEUROL, V72, P423, DOI 10.1016/j.surneu.2008.09.023
   Chawla S, 2007, AM J NEURORADIOL, V28, P1683, DOI 10.3174/ajnr.A0673
   Chawla S, 2013, AM J NEURORADIOL, V34, P1542, DOI 10.3174/ajnr.A3384
   Chawla S, 2019, J MAGN RESON IMAGING, V49, P184, DOI 10.1002/jmri.26053
   Chawla S, 2015, J NEUROIMAGING, V25, P97, DOI 10.1111/jon.12070
   Chawla S, 2010, J COMPUT ASSIST TOMO, V34, P836, DOI 10.1097/RCT.0b013e3181ec554e
   Chawla S, 2010, J NEUROIMAGING, V20, P3, DOI 10.1111/j.1552-6569.2008.00307.x
   Chawla S, 2009, FUTURE ONCOL, V5, P959, DOI 10.2217/FON.09.77
   Chernov Mikhail F, 2013, Acta Neurochir Suppl, V116, P193, DOI 10.1007/978-3-7091-1376-9_29
   Choi YS, 2016, RADIOLOGY, V281, P175, DOI 10.1148/radiol.2016151913
   Chu HH, 2013, RADIOLOGY, V269, P831, DOI 10.1148/radiol.13122024
   Daniels D, 2016, AM J NEURORADIOL, V37, P2003, DOI 10.3174/ajnr.A4866
   Dempsey MF, 2005, AM J NEURORADIOL, V26, P770
   Di Costanzo A, 2008, EUR RADIOL, V18, P1727, DOI 10.1007/s00330-008-0938-5
   Drake LR, 2020, MOLECULES, V25, DOI 10.3390/molecules25030568
   Durmo F, 2018, TOMOGRAPHY, V4, P172, DOI 10.18383/j.tom.2018.00051
   Ebel A, 2001, MAGNET RESON MED, V46, P1072, DOI 10.1002/mrm.1301
   Ellingson BM, 2015, NEURO-ONCOLOGY, V17, P1188, DOI 10.1093/neuonc/nov095
   Fieremans E, 2011, NEUROIMAGE, V58, P177, DOI 10.1016/j.neuroimage.2011.06.006
   Fink J, 2011, CURR TREAT OPTION ON, V12, P240, DOI 10.1007/s11864-011-0157-1
   Fink JR, 2012, J MAGN RESON IMAGING, V35, P56, DOI 10.1002/jmri.22801
   Franceschi E, 2008, EXPERT REV ANTICANC, V8, P1781, DOI 10.1586/14737140.8.11.1781
   Gahramanov S, 2011, INT J RADIAT ONCOL, V79, P514, DOI 10.1016/j.ijrobp.2009.10.072
   Galldiks N, 2019, NEURO-ONCOL ADV, V1, DOI 10.1093/noajnl/vdz010
   Gerstner ER, 2011, SEMIN RADIAT ONCOL, V21, P141, DOI 10.1016/j.semradonc.2010.10.005
   Gerstner ER, 2009, J NEURO-ONCOL, V94, P97, DOI 10.1007/s11060-009-9809-4
   Gillies RJ, 2016, RADIOLOGY, V278, P563, DOI 10.1148/radiol.2015151169
   Goldberg MF, 2008, PET CLIN, V3, P293, DOI 10.1016/j.cpet.2009.02.001
   Gonçalves FG, 2020, J MAGN RESON IMAGING, V52, P978, DOI 10.1002/jmri.27105
   Gupta A, 2013, AJNR Am J Neuroradiol, V34, pE10, DOI 10.3174/ajnr.A3467
   Hamstra DA, 2008, J CLIN ONCOL, V26, P3387, DOI 10.1200/JCO.2007.15.2363
   Han Y, 2018, BMC CANCER, V18, DOI 10.1186/s12885-018-4114-2
   Hegi ME, 2005, NEW ENGL J MED, V352, P997, DOI 10.1056/NEJMoa043331
   Hein PA, 2004, AM J NEURORADIOL, V25, P201
   Hu LS, 2009, AM J NEURORADIOL, V30, P552, DOI 10.3174/ajnr.A1377
   Hu LS, 2012, NEURO-ONCOLOGY, V14, P919, DOI 10.1093/neuonc/nos112
   Hutterer M, 2013, NEURO-ONCOLOGY, V15, P341, DOI 10.1093/neuonc/nos300
   da Cruz LCH, 2011, AM J NEURORADIOL, V32, P1978, DOI 10.3174/ajnr.A2397
   Iv M, 2019, AM J NEURORADIOL, V40, P1649, DOI 10.3174/ajnr.A6211
   Jahng GH, 2014, KOREAN J RADIOL, V15, P554, DOI 10.3348/kjr.2014.15.5.554
   Jang BS, 2018, SCI REP-UK, V8, DOI 10.1038/s41598-018-31007-2
   Jansen JFA, 2006, RADIOLOGY, V240, P318, DOI 10.1148/radiol.2402050314
   Jensen JH, 2005, MAGNET RESON MED, V53, P1432, DOI 10.1002/mrm.20508
   Jiang SS, 2016, EUR RADIOL, V26, P64, DOI 10.1007/s00330-015-3805-1
   Kamimura K, 2019, JPN J RADIOL, V37, P109, DOI 10.1007/s11604-018-0787-3
   Kazda T, 2015, J NEURO-ONCOL, V122, P197, DOI 10.1007/s11060-014-1703-z
   Kebir S, 2016, CLIN CANCER RES, V22, P2190, DOI 10.1158/1078-0432.CCR-15-1334
   Kim HS, 2010, RADIOLOGY, V256, P906, DOI 10.1148/radiol.10091461
   Kim JY, 2019, NEURO-ONCOLOGY, V21, P404, DOI 10.1093/neuonc/noy133
   Kim M, 2016, KOREAN J RADIOL, V17, P598, DOI 10.3348/kjr.2016.17.5.598
   Kong DS, 2011, AM J NEURORADIOL, V32, P382, DOI 10.3174/ajnr.A2286
   Kumar V, 2012, MAGN RESON IMAGING, V30, P1234, DOI 10.1016/j.mri.2012.06.010
   Law I, 2019, EUR J NUCL MED MOL I, V46, P540, DOI 10.1007/s00259-018-4207-9
   Lazar M, 2010, NMR BIOMED, V23, P821, DOI 10.1002/nbm.1579
   Lee WJ, 2012, ACAD RADIOL, V19, P1353, DOI 10.1016/j.acra.2012.06.011
   Li BSY, 2003, MAGN RESON IMAGING, V21, P923, DOI 10.1016/S0730-725X(03)00181-4
   Li C, 2020, J NEUROSURG, V132, P1465, DOI 10.3171/2018.12.JNS182926
   Li C, 2020, INT REV NEUROBIOL, V151, P281, DOI 10.1016/bs.irn.2020.03.009
   Li R, 2015, ONCOTARGET, V6, P7318, DOI 10.18632/oncotarget.3440
   Lin AD, 2021, NMR BIOMED, V34, DOI 10.1002/nbm.4484
   Liu X, 2011, NEURO-ONCOLOGY, V13, P447, DOI 10.1093/neuonc/noq197
   Liu ZC, 2017, BMC MED IMAGING, V17, DOI 10.1186/s12880-017-0183-y
   Lohmann P, 2020, CANCERS, V12, DOI 10.3390/cancers12123835
   Ma B, 2016, J MAGN RESON IMAGING, V44, P456, DOI 10.1002/jmri.25159
   Mangla R, 2010, RADIOLOGY, V256, P575, DOI 10.1148/radiol.10091440
   Masch WR, 2016, ACAD RADIOL, V23, P569, DOI 10.1016/j.acra.2015.11.015
   Maudsley AA, 2006, NMR BIOMED, V19, P492, DOI 10.1002/nbm.1025
   McKnight TR, 2004, SEMIN ONCOL, V31, P605, DOI 10.1053/j.seminoncol.2004.07.003
   Meyer HJ, 2018, MAGN RESON IMAGING, V45, P72, DOI 10.1016/j.mri.2017.09.015
   Mohan Suyash, 2016, CNS Oncol, V5, P137, DOI 10.2217/cns-2016-0003
   Moon WJ, 2012, NEURORADIOLOGY, V54, P555, DOI 10.1007/s00234-011-0947-y
   Motegi H, 2013, BRAIN TUMOR PATHOL, V30, P67, DOI 10.1007/s10014-012-0109-x
   Nowosielski M, 2014, PLOS ONE, V9, DOI 10.1371/journal.pone.0095830
   Ohba S, 2019, WORLD NEUROSURG, V127, pE779, DOI 10.1016/j.wneu.2019.03.261
   Ostrom Quinn T, 2013, Neuro Oncol, V15 Suppl 2, pii1, DOI 10.1093/neuonc/not151
   Ou YM, 2014, IEEE T MED IMAGING, V33, P2039, DOI 10.1109/TMI.2014.2330355
   Panigrahy A, 2006, AM J NEURORADIOL, V27, P560
   Parra NA, 2014, INT J RADIAT ONCOL, V90, P376, DOI 10.1016/j.ijrobp.2014.03.049
   Paschoal AM, 2018, NEUROIMAGE-CLIN, V20, P705, DOI 10.1016/j.nicl.2018.08.030
   Pogosbekian EL, 2021, NEURORADIOLOGY, V63, P1241, DOI 10.1007/s00234-020-02613-7
   Prager AJ, 2015, AM J NEURORADIOL, V36, P877, DOI 10.3174/ajnr.A4218
   Prah MA, 2018, J NEURO-ONCOL, V136, P13, DOI 10.1007/s11060-017-2617-3
   Qian XH, 2016, ONCOTARGET, V7, P55377, DOI 10.18632/oncotarget.10553
   Rabinov JD, 2002, RADIOLOGY, V225, P871, DOI [10.1148/radiol.2253010997, 10.1148/radio1.225301-997]
   Rathore S, 2020, NEURO-ONCOL ADV, V2, P22, DOI 10.1093/noajnl/vdaa128
   Raucher D, 2019, CURR OPIN PHARMACOL, V47, P14, DOI 10.1016/j.coph.2019.01.006
   Reimer C, 2017, PLOS ONE, V12, DOI 10.1371/journal.pone.0174620
   Roldán GB, 2009, CAN J NEUROL SCI, V36, P617, DOI 10.1017/S0317167100008131
   Romano A, 2013, EUR RADIOL, V23, P513, DOI 10.1007/s00330-012-2601-4
   Rossignol J, 2020, BRAIN SCI, V10, DOI 10.3390/brainsci10010015
   Roy B, 2013, NEURORADIOLOGY, V55, P603, DOI 10.1007/s00234-013-1145-x
   Sawlani V, 2012, NEURORADIOL J, V25, P575, DOI 10.1177/197140091202500511
   Schlemmer HP, 2002, NEURORADIOLOGY, V44, P216, DOI 10.1007/s002340100703
   Shields AF, 1998, NAT MED, V4, P1334, DOI 10.1038/3337
   Shim Hyunsuk, 2013, CNS Oncol, V2, P393, DOI 10.2217/cns.13.39
   Skolnik AD, 2018, FRONT NEUROL, V9, DOI 10.3389/fneur.2018.00051
   Smith EA, 2009, AM J ROENTGENOL, V192, pW45, DOI 10.2214/AJR.07.3934
   SOM P, 1980, J NUCL MED, V21, P670
   Sourbron SP, 2013, NMR BIOMED, V26, P1004, DOI 10.1002/nbm.2940
   Steven AJ, 2014, AM J ROENTGENOL, V202, pW26, DOI 10.2214/AJR.13.11365
   Stringfield O, 2019, TOMOGRAPHY, V5, P135, DOI 10.18383/j.tom.2018.00052
   Sugahara T, 1999, JMRI-J MAGN RESON IM, V9, P53, DOI 10.1002/(SICI)1522-2586(199901)9:1<53::AID-JMRI7>3.0.CO;2-2
   Tan Y, 2016, NEUROL INDIA, V64, P265, DOI 10.4103/0028-3886.177621
   Thomas AA, 2015, J NEURO-ONCOL, V125, P183, DOI 10.1007/s11060-015-1893-z
   Thust SC, 2018, J MAGN RESON IMAGING, V48, P571, DOI 10.1002/jmri.26171
   Tofts PS, 1999, J MAGN RESON IMAGING, V10, P223, DOI 10.1002/(SICI)1522-2586(199909)10:3<223::AID-JMRI2>3.0.CO;2-S
   Topkan E, 2012, AM J CLIN ONCOL-CANC, V35, P284, DOI 10.1097/COC.0b013e318210f54a
   Tsien C, 2010, J CLIN ONCOL, V28, P2293, DOI 10.1200/JCO.2009.25.3971
   van Griethuysen JJM, 2017, CANCER RES, V77, pE104, DOI 10.1158/0008-5472.CAN-17-0339
   van Zijl PCM, 2011, MAGN RESON MED, V65, P927, DOI 10.1002/mrm.22761
   Verma G, 2019, NMR BIOMED, V32, DOI 10.1002/nbm.4042
   Wang N, 2017, NEUROTHERAPEUTICS, V14, P321, DOI 10.1007/s13311-016-0510-y
   Wang S, 2011, AJNR Am J Neuroradiol, V32, P507, DOI 10.3174/ajnr.A2333
   Wang S, 2016, AM J NEURORADIOL, V37, P28, DOI 10.3174/ajnr.A4474
   Wang SM, 2019, BRIT J CANCER, V120, P54, DOI 10.1038/s41416-018-0342-0
   Wang SM, 2009, NEUROIMAGE, V44, P653, DOI 10.1016/j.neuroimage.2008.09.027
   Welker K, 2015, AM J NEURORADIOL, V36, pE41, DOI 10.3174/ajnr.A4341
   Wen PY, 2010, J CLIN ONCOL, V28, P1963, DOI 10.1200/JCO.2009.26.3541
   Werner JM, 2021, CLIN CANCER RES, V27, P3704, DOI 10.1158/1078-0432.CCR-21-0471
   Werner JM, 2020, MOLECULES, V25, DOI 10.3390/molecules25061471
   Wiebenga OT, 2014, NMR BIOMED, V27, P304, DOI 10.1002/nbm.3063
   Wilson M, 2019, MAGN RESON MED, V82, P527, DOI 10.1002/mrm.27742
   Wiriyasermkul P, 2012, J NUCL MED, V53, P1253, DOI 10.2967/jnumed.112.103069
   Wu XF, 2021, EUR J RADIOL, V135, DOI 10.1016/j.ejrad.2020.109445
   Yan K, 2015, MOL IMAGING BIOL, V17, P479, DOI 10.1007/s11307-015-0828-6
   Yang ZX, 2021, CANCER MANAG RES, V13, P8755, DOI 10.2147/CMAR.S336213
   Yoon RG, 2017, EUR RADIOL, V27, P255, DOI 10.1007/s00330-016-4346-y
   Yun TJ, 2015, RADIOLOGY, V274, P830, DOI 10.1148/radiol.14132632
   Zach L, 2015, NEURO-ONCOLOGY, V17, P457, DOI 10.1093/neuonc/nou230
   Zhang XY, 2017, NMR BIOMED, V30, DOI 10.1002/nbm.3716
   Zhou JY, 2019, J MAGN RESON IMAGING, V50, P347, DOI 10.1002/jmri.26645
   Zhou JY, 2003, MAGNET RESON MED, V50, P1120, DOI 10.1002/mrm.10651
NR 149
TC 12
Z9 15
U1 0
U2 4
PU WILEY
PI HOBOKEN
PA 111 RIVER ST, HOBOKEN 07030-5774, NJ USA
SN 0952-3480
EI 1099-1492
J9 NMR BIOMED
JI NMR Biomed.
PD 2022 JUL
PY 2022
VL 35
IS 7
AR e4719
DI 10.1002/nbm.4719
EA MAR 2022
PG 20
WC Biophysics; Radiology, Nuclear Medicine & Medical Imaging; Spectroscopy
WE Science Citation Index Expanded (SCI-EXPANDED)
SC Biophysics; Radiology, Nuclear Medicine & Medical Imaging; Spectroscopy
GA 2C3KU
UT WOS:000768758700001
PM 35233862
OA Green Accepted
DA 2024-03-10
ER

PT J
AU Schwartz, C
   Romagna, A
   Machegger, L
   Weiss, L
   Huemer, F
   Fastner, G
   Kleindienst, W
   Weis, S
   Greil, R
   Winkler, PA
AF Schwartz, Christoph
   Romagna, Alexander
   Machegger, Lukas
   Weiss, Lukas
   Huemer, Florian
   Fastner, Gerd
   Kleindienst, Waltraud
   Weis, Serge
   Greil, Richard
   Winkler, Peter A.
TI Extensive Leptomeningeal intracranial and Spinal Metastases in a Patient
   with a Supratentorial Glioblastoma Multiforme, <i>IDH</i>-Wildtype
SO WORLD NEUROSURGERY
LA English
DT Article
DE Biomarker; Extracranial; Genetic profile; Glioblastoma multiforme;
   Leptomeningeal metastases; Outcome; Salvage treatment
ID MICROSATELLITE INSTABILITY; DISSEMINATION; RADIOTHERAPY; EXPRESSION;
   GLIOMAS; ADULT
AB BACKGROUND: Glioblastoma multiforme (GBM) is usually characterized by diffuse, infiltrative growth and local tumor progression. Extensive leptomeningeal metastases are rarely observed. It is unclear which GBMs are prone to this specific growth pattern and progression, and standardized salvage treatment protocols are unavailable.
   CASE DESCRIPTION: In a 45-year-old man without focal neurologic deficit, a right temporal GBM, IDH-wildtype (biomarkers MGMT promoter methylation negative, Ki-67 proliferation rate 70%) was diagnosed. Gross tumor resection followed by concomitant and adjuvant radiotherapy and chemotherapy with temozolomide was performed. Routine follow-up imaging 8 months later showed a right parietal meningeal tumor. Resection confirmed a distant GBM, and next-generation sequencing revealed high tumor mutational burden, high-frequency microsatellite instability, and a pharmacologically targetable KIT mutation. Complete neuraxis imaging revealed multiple contrast-enhancing tumors in the craniocervical junction and levels C7, Th8-Th11, and S1. The craniocervical tumors and the cervical spine from C1-C2 were irradiated as palliative care, and second-line combined chemotherapy and antiangiogenic therapy with irinotecan and bevacizumab was initiated, which was later changed to an immune-checkpoint blockade with pembrolizumab in combination with bevacizumab owing to tumor progression. Tumor growth was slowed, but the patient eventually developed a progressive paraparesis. Subsequent KIT-targeting tyrosine kinase inhibitor therapy with imatinib was administered for a short time. The patient died 13.8 months after initial diagnosis.
   CONCLUSIONS: High-risk genetic profiles for GBMs prone to develop extensive leptomeningeal metastases need to be identified. Guidelines on preemptive, complete neuraxis imaging in certain patients with GBM as well as treatment guidelines need to be developed.
C1 [Schwartz, Christoph; Romagna, Alexander; Winkler, Peter A.] Paracelsus Med Univ, Univ Hosp Salzburg, Dept Neurosurg, Salzburg, Austria.
   [Machegger, Lukas] Paracelsus Med Univ, Univ Hosp Salzburg, Div Neuroradiol, Salzburg, Austria.
   [Fastner, Gerd] Paracelsus Med Univ, Univ Hosp Salzburg, Dept Radiotherapy & Radiooncol, Salzburg, Austria.
   [Kleindienst, Waltraud] Paracelsus Med Univ, Univ Hosp Salzburg, Dept Neurol, Salzburg, Austria.
   [Weiss, Lukas; Huemer, Florian; Greil, Richard] Paracelsus Med Univ, Oncol Ctr, Dept Internal Med Hematol Med Oncol Hemostaseol I, Salzburg, Austria.
   [Weiss, Lukas; Huemer, Florian; Greil, Richard] Paracelsus Med Univ, Lab Immunol & Mol Canc Res, Salzburg Canc Res Inst, Salzburg, Austria.
   [Weis, Serge] Kepler Univ Hosp, Inst Pathol & Microbiol, Div Neuropathol, Neuromed Campus, Linz, Austria.
   [Greil, Richard] Canc Cluster Salzburg, Salzburg, Austria.
   [Romagna, Alexander] Univ Toronto, St Michaels Hosp, Div Neurosurg, Toronto, ON, Canada.
C3 Paracelsus Private Medical University; Paracelsus Private Medical
   University; Paracelsus Private Medical University; Paracelsus Private
   Medical University; Paracelsus Private Medical University; Paracelsus
   Private Medical University; Kepler University Hospital; University of
   Toronto; Saint Michaels Hospital Toronto
RP Schwartz, C (通讯作者)，Paracelsus Med Univ, Univ Hosp Salzburg, Dept Neurosurg, Salzburg, Austria.
EM schwartz@salk.at
RI Machegger, Lukas/GRE-6020-2022; Greil, Richard F/C-7673-2017
OI Weiss, Lukas/0000-0002-2174-5613; Machegger, Lukas/0000-0002-7437-8992
CR Amitendu S, 2012, J CLIN NEUROSCI, V19, P1511, DOI 10.1016/j.jocn.2011.08.040
   Bathla G, 2015, CLIN IMAG, V39, P672, DOI 10.1016/j.clinimag.2015.03.013
   Behling F, 2017, WORLD NEUROSURG, V106, P615, DOI 10.1016/j.wneu.2017.07.034
   Dardis C, 2014, FRONT NEUROL, V5, DOI 10.3389/fneur.2014.00220
   Finocchiaro G, 2017, DISCOV MED, V23, P113
   Friedman HS, 2009, J CLIN ONCOL, V27, P4733, DOI 10.1200/JCO.2008.19.8721
   Hassler MR, 2014, SPRINGERPLUS, V3, DOI 10.1186/2193-1801-3-111
   Johanns TM, 2016, CANCER DISCOV, V6, P1230, DOI 10.1158/2159-8290.CD-16-0575
   Kato H, 2004, J CLIN NEUROSCI, V11, P37, DOI 10.1016/j.jocn.2002.09.001
   Konar SK, 2017, J CLIN NEUROSCI, V35, P78, DOI 10.1016/j.jocn.2016.10.003
   Korshunov A, 2007, AM J CLIN PATHOL, V127, P585, DOI 10.1309/DE4LNX3YMACCC1ER
   Kuo LT, 2017, ASIAN J SURG, V40, P61, DOI 10.1016/j.asjsur.2013.07.012
   Lin L, 2014, AM J PHYS MED REHAB, V93, P838, DOI 10.1097/PHM.0b013e3182a51b90
   Lindsay A, 2002, J CLIN NEUROSCI, V9, P725, DOI 10.1054/jocn.2002.1079
   Martinez R, 2004, ONCOLOGY-BASEL, V66, P395, DOI 10.1159/000079488
   Preusser M, 2015, NAT REV NEUROL, V11, P504, DOI 10.1038/nrneurol.2015.139
   Ravindran K, 2017, J CLIN NEUROSCI, V38, P56, DOI 10.1016/j.jocn.2016.11.010
   Reardon DA, 2016, J CLIN ONCOL, V15, P2010
   Robert T, 2014, CLIN NEUROL NEUROSUR, V123, P61, DOI 10.1016/j.clineuro.2014.05.009
   Schindler G, 2014, J CLIN NEUROSCI, V21, P1945, DOI 10.1016/j.jocn.2014.03.034
   Schwartz C, 2017, WORLD NEUROSURG, V105, P985, DOI 10.1016/j.wneu.2017.04.076
   Schwartz C, 2015, ACTA NEUROCHIR, V157, P1757, DOI 10.1007/s00701-015-2550-1
   Shahideh M, 2012, J CLIN NEUROSCI, V19, P1080, DOI 10.1016/j.jocn.2011.09.024
   Stark AM, 2012, CLIN NEUROL NEUROSUR, V114, P840, DOI 10.1016/j.clineuro.2012.01.026
   Stupp R, 2005, NEW ENGL J MED, V352, P987, DOI 10.1056/NEJMoa043330
   Sturm D, 2014, NAT REV CANCER, V14, P92, DOI 10.1038/nrc3655
   Sturm D, 2012, CANCER CELL, V22, P425, DOI 10.1016/j.ccr.2012.08.024
   Szybka M, 2003, CLIN NEUROPATHOL, V22, P180
   Witoonpanich P, 2011, CLIN NEUROL NEUROSUR, V113, P407, DOI 10.1016/j.clineuro.2010.12.001
NR 29
TC 6
Z9 6
U1 0
U2 5
PU ELSEVIER SCIENCE INC
PI NEW YORK
PA 360 PARK AVE SOUTH, NEW YORK, NY 10010-1710 USA
SN 1878-8750
EI 1878-8769
J9 WORLD NEUROSURG
JI World Neurosurg.
PD DEC
PY 2018
VL 120
BP 442
EP 447
DI 10.1016/j.wneu.2018.09.082
PG 6
WC Clinical Neurology; Surgery
WE Science Citation Index Expanded (SCI-EXPANDED)
SC Neurosciences & Neurology; Surgery
GA HA9ZO
UT WOS:000450668300227
PM 30253992
DA 2024-03-10
ER

PT J
AU Liang, HKT
   Chen, WY
   Lai, SF
   Su, MY
   You, SL
   Chen, LH
   Tseng, HM
   Chen, CM
   Kuo, SH
   Tseng, WYI
AF Liang, Hsiang-Kuang Tony
   Chen, Wan-Yu
   Lai, Shih-Fan
   Su, Mao-Yuan
   You, San-Lin
   Chen, Liang-Hsin
   Tseng, Ham-Min
   Chen, Chung-Ming
   Kuo, Sung-Hsin
   Tseng, Wen-Yih Isaac
TI The extent of edema and tumor synchronous invasion into the
   subventricular zone and corpus callosum classify outcomes and
   radiotherapy strategies of glioblastomas
SO RADIOTHERAPY AND ONCOLOGY
LA English
DT Article
DE Glioblastoma; Preoperative edema; Subventricular zone and corpus
   callosum; EORTC and RTOG treatment volume guidelines; Radiotherapy
   decision-making; Personalized treatment strategies
ID NEWLY-DIAGNOSED GLIOBLASTOMA; MGMT PROMOTER METHYLATION; HIGH-GRADE
   GLIOMAS; ADJUVANT TEMOZOLOMIDE; RECURRENCE PATTERNS; PERITUMORAL EDEMA;
   RADIATION-THERAPY; CLINICAL-TRIALS; BRAIN; SURVIVAL
AB Background and purpose: Irradiating glioblastoma preoperative edema (PE) remains controversial. We investigated the associations between tumors' PE extent with invasion into synchronous subventricular zone and corpus callosum (sSVZCC) and treatment outcomes to provide the clinical evidence for radiotherapy decision-making.
   Material and methods: Extensive PE (EPE) was defined as PE extending >= 2 cm from the tumor edge and extensive progressive disease (EPD) as tumors spreading >= 2 cm from the preoperative tumor edge along PE. The survival and progression patterns were analyzed according to EPE and sSVZCC invasion.
   Results: In total, 136 patients were followed for a median of 74.9 (range, 47.6-102.1) months. The median overall survival and progression-free survival were 19.7 versus 28.6 months (p = 0.005) and 11.0 versus 17.4 months (p = 0.011) in patients with EPE+ versus EPE-, and were 18.7 versus 25.4 months (p = 0.021) and 10.7 versus 14.6 months (p = 0.020) in those with sSVZCC+ versus sSVZCC-. The EPD rates for tumors with EPE-/sSVZCC-, EPE-/sSVZCC+, EPE+/sSVZCC-, and EPE+/sSVZCC+ were 2.8%, 7.1%, 37.0%, and 71.9%, respectively. In EPE+/sSVZCC+, tumor migration was associated with the PE extending along the corpus callosum (77.8%) and subventricular zone (50.0%).
   Conclusions: Our results support the need for developing individualized irradiation strategies for glioblastomas according to EPE and sSVZCC. (C) 2017 Elsevier B.V. All rights reserved.
C1 [Liang, Hsiang-Kuang Tony; Lai, Shih-Fan; Chen, Liang-Hsin; Chen, Chung-Ming] Natl peoples r china Univ, Inst Biomed Engn, Taipei, peoples r china.
   [Liang, Hsiang-Kuang Tony; Chen, Wan-Yu; Lai, Shih-Fan; Chen, Liang-Hsin; Kuo, Sung-Hsin] Natl peoples r china Univ, Coll Med, Natl peoples r china Univ Hosp, Div Radiat Oncol,Dept Oncol, Taipei, peoples r china.
   [Liang, Hsiang-Kuang Tony; Chen, Wan-Yu; Lai, Shih-Fan; Chen, Liang-Hsin; Kuo, Sung-Hsin] Natl peoples r china Univ, Coll Med, Radiat Sci & Proton Therapy Ctr, Taipei, peoples r china.
   [Liang, Hsiang-Kuang Tony] Natl peoples r china Univ, Coll Med, Natl peoples r china Univ Hosp, Dept Neurol, Taipei, peoples r china.
   [Su, Mao-Yuan] Natl peoples r china Univ, Coll Med, Natl peoples r china Univ Hosp, Dept Med Imaging, Taipei, peoples r china.
   [You, San-Lin] Fu Jen Catholic Univ, Sch Med, Coll Med, New Taipei, peoples r china.
   [You, San-Lin] Fu Jen Catholic Univ, Big Data Res Ctr, New Taipei, peoples r china.
   [Tseng, Ham-Min] Natl peoples r china Univ, Coll Med, Natl peoples r china Univ Hosp, Dept Surg, Taipei, peoples r china.
   [Kuo, Sung-Hsin] Natl peoples r china Univ, Coll Med, Grad Inst Oncol, Taipei, peoples r china.
   [Tseng, Wen-Yih Isaac] Natl peoples r china Univ, Coll Med, Inst Med Device & Imaging, 1,Jen Ai Rd Sec 1, Taipei 10051, peoples r china.
C3 National peoples r china University; National peoples r china University; National peoples r china
   University Hospital; National peoples r china University; National peoples r china
   University; National peoples r china University Hospital; National peoples r china
   University; National peoples r china University Hospital; Fu Jen Catholic
   University; Fu Jen Catholic University; National peoples r china University;
   National peoples r china University Hospital; National peoples r china University;
   National peoples r china University
RP Tseng, WYI (通讯作者)，Natl peoples r china Univ, Coll Med, Inst Med Device & Imaging, 1,Jen Ai Rd Sec 1, Taipei 10051, peoples r china.
EM wytseng@ntu.edu.tw
RI CHEN, CHUNG-MING/V-6017-2017
OI CHEN, CHUNG-MING/0000-0002-0023-5817; SU, MAO-YUAN/0000-0002-6699-2298;
   Liang, Hsiang-Kuang Tony/0000-0001-5523-6799; Kuo,
   Sung-Hsin/0000-0003-0054-887X; You, San-Lin/0000-0002-3192-3356; Tseng,
   Wen-Yih Isaac/0000-0002-2314-6868
FU National peoples r china University Hospital, peoples r china [105-N3253]
FX This study was supported in part by a research grant from National
   peoples r china University Hospital (105-N3253), peoples r china.
CR Adeberg S, 2014, INT J RADIAT ONCOL, V90, P886, DOI 10.1016/j.ijrobp.2014.07.027
   Ashby LS, 2016, WORLD J SURG ONCOL, V14, DOI 10.1186/s12957-016-0975-5
   Brandes AA, 2009, J CLIN ONCOL, V27, P1275, DOI 10.1200/JCO.2008.19.4969
   Carrillo JA, 2012, AM J NEURORADIOL, V33, P1349, DOI 10.3174/ajnr.A2950
   Chaichana KL, 2013, J CLIN NEUROSCI, V20, P818, DOI 10.1016/j.jocn.2012.07.016
   Chen LD, 2015, RADIOTHER ONCOL, V116, P294, DOI 10.1016/j.radonc.2015.07.032
   Combs SE, 2011, RADIAT ONCOL, V6, DOI 10.1186/1748-717X-6-115
   Dehcordi SR, 2012, J NEUROSURG SCI, V56, P239
   Doetsch F, 1996, P NATL ACAD SCI USA, V93, P14895, DOI 10.1073/pnas.93.25.14895
   Ellingson BM, 2017, NEURO-ONCOLOGY, V19, P89, DOI 10.1093/neuonc/now187
   Farzin M, 2015, STRAHLENTHER ONKOL, V191, P945, DOI 10.1007/s00066-015-0888-1
   Gebhardt BJ, 2014, RADIAT ONCOL, V9, DOI 10.1186/1748-717X-9-130
   Gorlia T, 2013, NEURO-ONCOLOGY, V15, P1568, DOI 10.1093/neuonc/not117
   Harat M, 2016, RADIOTHER ONCOL, V120, P241, DOI 10.1016/j.radonc.2016.06.004
   Hegi ME, 2005, NEW ENGL J MED, V352, P997, DOI 10.1056/NEJMoa043331
   Iuchi T, 2014, INT J RADIAT ONCOL, V88, P793, DOI 10.1016/j.ijrobp.2013.12.011
   Jansen EPM, 2000, RADIOTHER ONCOL, V56, P151, DOI 10.1016/S0167-8140(00)00216-4
   Kakita A, 2003, J COMP NEUROL, V458, P381, DOI 10.1002/cne.10597
   Kempermann G, 2002, J NEUROSCI, V22, P635, DOI 10.1523/JNEUROSCI.22-03-00635.2002
   Kiernan J., 2013, Barr's The human nervous system: an anatomical viewpoint
   Lattermann A, 2016, RADIOTHER ONCOL, V118, P211, DOI 10.1016/j.radonc.2016.02.001
   Li J, 2011, INT J RADIAT ONCOL, V81, P623, DOI 10.1016/j.ijrobp.2010.06.012
   Liang HK, 2014, ANN SURG ONCOL, V21, P3992, DOI 10.1245/s10434-014-3793-4
   Liang THK, 2016, RADIOTHER ONCOL, V118, P16, DOI 10.1016/j.radonc.2015.11.017
   Linhares P, 2013, J ONCOL, V2013, DOI 10.1155/2013/690585
   McDonald MW, 2011, INT J RADIAT ONCOL, V79, P130, DOI 10.1016/j.ijrobp.2009.10.048
   Mirimanoff RO, 2006, J CLIN ONCOL, V24, P2563, DOI 10.1200/JCO.2005.04.5963
   Mistry AM, 2017, J NEURO-ONCOL, V131, P125, DOI 10.1007/s11060-016-2278-7
   Niyazi M, 2016, RADIOTHER ONCOL, V118, P35, DOI 10.1016/j.radonc.2015.12.003
   Poulsen SH, 2016, EUR J NUCL MED MOL I
   Quinoñes-Hinojosa A, 2006, J COMP NEUROL, V494, P415, DOI 10.1002/cne.20798
   Reddy K, 2014, J MED IMAG RADIAT ON, V58, P714, DOI 10.1111/1754-9485.12185
   Ruiz-Ontanon P, 2013, STEM CELLS, V31, P1075, DOI 10.1002/stem.1349
   Sohn JH, 2015, J NEUROSCI, V35, P3756, DOI 10.1523/JNEUROSCI.3454-14.2015
   Stupp R, 2005, NEW ENGL J MED, V352, P987, DOI 10.1056/NEJMoa043330
   Takano Shingo, 2013, Acta Neurochir Suppl, V118, P185, DOI 10.1007/978-3-7091-1434-6_34
   Tejada S, 2014, J NEURO-ONCOL, V116, P169, DOI 10.1007/s11060-013-1279-z
   Truc G, 2016, CANCER RADIOTHER, V20, P193, DOI 10.1016/j.canrad.2015.12.005
   Wang K, 2016, NEURO-ONCOLOGY, V18, P589, DOI 10.1093/neuonc/nov239
   Wang XF, 2014, INT J CLIN EXP PATHO, V7, P6133
   Wangaryattawanich P, 2015, NEURO-ONCOLOGY, V17, P1525, DOI 10.1093/neuonc/nov117
   Wen PY, 2010, J CLIN ONCOL, V28, P1963, DOI 10.1200/JCO.2009.26.3541
   Wolburg H, 2012, MOL ASPECTS MED, V33, P579, DOI 10.1016/j.mam.2012.02.003
   Wu CX, 2015, WORLD J SURG ONCOL, V13, DOI 10.1186/s12957-015-0496-7
   Yamahara T, 2010, BRAIN TUMOR PATHOL, V27, P81, DOI 10.1007/s10014-010-0275-7
NR 45
TC 16
Z9 17
U1 0
U2 3
PU ELSEVIER IRELAND LTD
PI CLARE
PA ELSEVIER HOUSE, BROOKVALE PLAZA, EAST PARK SHANNON, CO, CLARE, 00000,
   IRELAND
SN 0167-8140
J9 RADIOTHER ONCOL
JI Radiother. Oncol.
PD NOV
PY 2017
VL 125
IS 2
BP 248
EP 257
DI 10.1016/j.radonc.2017.09.024
PG 10
WC Oncology; Radiology, Nuclear Medicine & Medical Imaging
WE Science Citation Index Expanded (SCI-EXPANDED)
SC Oncology; Radiology, Nuclear Medicine & Medical Imaging
GA FQ4FW
UT WOS:000418314100011
PM 29056290
DA 2024-03-10
ER

PT J
AU Stensjoen, AL
   Berntsen, EM
   Mikkelsen, VE
   Torp, SH
   Jakola, AS
   Salvesen, O
   Solheim, O
AF Stensjoen, Anne Line
   Berntsen, Erik Magnus
   Mikkelsen, Vilde E.
   Torp, Sverre H.
   Jakola, Asgeir S.
   Salvesen, Oyvind
   Solheim, Ole
TI Does Pretreatment Tumor Growth Hold Prognostic Information for Patients
   with Glioblastoma?
SO WORLD NEUROSURGERY
LA English
DT Article
DE Glioblastoma; Longevity; Magnetic resonance imaging; Prognosis; Tumor
   growth
ID MGMT PROMOTER METHYLATION; INDIVIDUAL PATIENTS; ENHANCING GLIOMAS; IDH1
   MUTATION; SURVIVAL; RESECTION; GRADE; RADIOTHERAPY; TEMOZOLOMIDE;
   MULTIFORME
AB BACKGROUND: Glioblastomas are highly aggressive and heterogeneous tumors, both in terms of patient outcome and molecular profile. Magnetic resonance imaging of tumor growth could potentially reveal new insights about tumor biology noninvasively. The aim of this exploratory retrospective study was to investigate the prognostic potential of pretreatment growth rate of glioblastomas, after controlling for known prognostic factors.
   METHODS: A growth model derived from clinical pretreatment postcontrast T1-weighted magnetic resonance imaging images was used to divide 106 glioblastoma patients into 2 groups. The "faster growth" group had tumors growing faster than expected based on their volume at diagnosis, whereas the "slower growth" group had tumors growing slower than expected. Associations between tumor growth and survival were examined by the use of multivariable Cox regression and logistic regression.
   RESULTS: None of the known prognostic factors were significantly associated with tumor growth. An extended multivariable Cox model showed that during the first 12 months of follow-up, there was no significant difference in survival between faster and slower growing tumors. Beyond 12 months' follow-up, however, there was a significant, independent survival benefit in having a tumor with slower pretreatment growth. In a multiple logistic regression model including patients receiving both radiotherapy and chemotherapy (n = 82), slower pre-treatment growth of the tumor was shown to be a significant predictor of 2-year survival (odds ratio 4.4).
   CONCLUSIONS: Pretreatment glioblastoma growth harbors prognostic information. Patients with slower growing tumors have higher odds of survival beyond 2 years, adjusted for other prognostic factors.
C1 [Stensjoen, Anne Line; Berntsen, Erik Magnus] NTNU Norwegian Univ Sci & Technol, Fac Med, Dept Circulat & Med Imaging, Trondheim, Norway.
   [Mikkelsen, Vilde E.; Torp, Sverre H.] NTNU Norwegian Univ Sci & Technol, Fac Med, Dept Lab Med Childrens & Womens Hlth, Trondheim, Norway.
   [Salvesen, Oyvind] NTNU Norwegian Univ Sci & Technol, Fac Med, Dept Publ Hlth & Gen Practice, Trondheim, Norway.
   [Solheim, Ole] NTNU Norwegian Univ Sci & Technol, Fac Med, Dept Neurosci, Trondheim, Norway.
   [Stensjoen, Anne Line; Berntsen, Erik Magnus] St Olavs Univ Hosp, Dept Radiol, Trondheim, Norway.
   [Torp, Sverre H.] St Olavs Univ Hosp, Dept Pathol & Med Genet, Trondheim, Norway.
   [Solheim, Ole] St Olavs Univ Hosp, Dept Neurosurg, Trondheim, Norway.
   [Solheim, Ole] St Olavs Univ Hosp, Natl Competence Ctr Ultrasound & Image Guided The, Trondheim, Norway.
   [Jakola, Asgeir S.] Sahlgrens Univ Hosp, Dept Neurosurg, Gothenburg, Sweden.
   [Jakola, Asgeir S.] Univ Gothenburg, Sahlgrenska Acad, Inst Neurosci & Physiol, Gothenburg, Sweden.
C3 Norwegian University of Science & Technology (NTNU); Norwegian
   University of Science & Technology (NTNU); Norwegian University of
   Science & Technology (NTNU); Norwegian University of Science &
   Technology (NTNU); Norwegian University of Science & Technology (NTNU);
   Norwegian University of Science & Technology (NTNU); Norwegian
   University of Science & Technology (NTNU); Norwegian University of
   Science & Technology (NTNU); Sahlgrenska University Hospital; University
   of Gothenburg
RP Stensjoen, AL (通讯作者)，NTNU Norwegian Univ Sci & Technol, Fac Med, Dept Circulat & Med Imaging, Trondheim, Norway.; Stensjoen, AL (通讯作者)，St Olavs Univ Hosp, Dept Radiol, Trondheim, Norway.
EM alinesten@gmail.com
RI Berntsen, Erik Magnus/AAM-7134-2020; Torp, Sverre Helge/AAN-4229-2020;
   Jakola, Asgeir/J-1738-2018
OI Torp, Sverre Helge/0000-0001-8345-6852; Solheim,
   Ole/0000-0002-5954-4817; Jakola, Asgeir/0000-0002-2860-9331; Mikkelsen,
   Vilde Elisabeth/0000-0003-4740-1154
CR Amelot A, 2015, PLOS ONE, V10, DOI 10.1371/journal.pone.0130596
   Baldock AL, 2014, NEURO-ONCOLOGY, V16, P779, DOI 10.1093/neuonc/nou027
   BLANKENBERG FG, 1995, AM J NEURORADIOL, V16, P1001
   Bouvier-Labit C, 1998, NEUROPATH APPL NEURO, V24, P381
   Brandes AA, 2014, NEURO-ONCOL PRACT, V1, P166, DOI 10.1093/nop/npu021
   Chen L, 2014, NEURO-ONCOLOGY, V16, P1478, DOI 10.1093/neuonc/nou097
   Cheng HB, 2013, TUMOR BIOL, V34, P3555, DOI 10.1007/s13277-013-0934-5
   Das P, 2011, J CLIN NEUROSCI, V18, P66, DOI 10.1016/j.jocn.2010.04.050
   Eckel-Passow JE, 2015, NEW ENGL J MED, V372, P2499, DOI 10.1056/NEJMoa1407279
   Ellingson BM, 2016, CANCER-AM CANCER SOC, V122, P1718, DOI 10.1002/cncr.29957
   Gerber NK, 2014, NEURO-ONCOLOGY, V16, P1186, DOI 10.1093/neuonc/nou043
   Gulati S, 2012, WORLD NEUROSURG, V78, P518, DOI 10.1016/j.wneu.2011.12.008
   Gutman DA, 2013, RADIOLOGY, V267, P560, DOI 10.1148/radiol.13120118
   Hartmann C, 2013, CLIN CANCER RES, V19, P5146, DOI 10.1158/1078-0432.CCR-13-0017
   Hegi ME, 2005, NEW ENGL J MED, V352, P997, DOI 10.1056/NEJMoa043331
   Jain R, 2014, RADIOLOGY, V272, P484, DOI 10.1148/radiol.14131691
   Johnson BE, 2014, SCIENCE, V343, P189, DOI 10.1126/science.1239947
   Kalpathy-Cranner J, 2014, CANCER RES, V74, P4622, DOI 10.1158/0008-5472.CAN-14-0383
   Kamson DO, 2013, J NEURO-ONCOL, V112, P121, DOI 10.1007/s11060-013-1043-4
   KELLY PJ, 1987, J NEUROSURG, V66, P865, DOI 10.3171/jns.1987.66.6.0865
   Kleinbaum DG, 2012, STAT BIOL HEALTH, P1, DOI 10.1007/978-1-4419-6646-9
   Kreth FW, 2013, ANN ONCOL, V24, P3117, DOI 10.1093/annonc/mdt388
   Labussière M, 2014, NEUROLOGY, V83, P1200, DOI 10.1212/WNL.0000000000000814
   Lacroix M, 2001, J NEUROSURG, V95, P190, DOI 10.3171/jns.2001.95.2.0190
   LAIRD AK, 1964, BRIT J CANCER, V18, P490, DOI 10.1038/bjc.1964.55
   Louis DN, 2016, ACTA NEUROPATHOL, V131, P803, DOI 10.1007/s00401-016-1545-1
   Louis DN., 2007, WHO CLASSIFICATION T
   Mazurowski MA, 2013, NEURO-ONCOLOGY, V15, P1389, DOI 10.1093/neuonc/nos335
   Moskowitz SI, 2006, J NEURO-ONCOL, V76, P193, DOI 10.1007/s11060-005-5262-1
   Osborn AG, 2012, OSBORNS BRAIN IMAGIN, P435
   Pallud Johan, 2013, Neuro Oncol, V15, P595, DOI 10.1093/neuonc/nos331
   Parks C, 2013, NEURO-ONCOLOGY, V15, P1074, DOI 10.1093/neuonc/not033
   Patel AP, 2014, SCIENCE, V344, P1396, DOI 10.1126/science.1254257
   Rees J, 2009, EUR J RADIOL, V72, P54, DOI 10.1016/j.ejrad.2008.06.013
   Rivera AL, 2010, NEURO-ONCOLOGY, V12, P116, DOI 10.1093/neuonc/nop020
   Ronning PA, 2012, NEURO-ONCOLOGY, V14, P1178, DOI 10.1093/neuonc/nos153
   SCHOENFELD D, 1982, BIOMETRIKA, V69, P239, DOI 10.1093/biomet/69.1.239
   Skjulsvik AJ, 2014, INT J CLIN EXP PATHO, V7, P8905
   Stensjoen AL, 2015, NEURO-ONCOLOGY, V17, P1402, DOI 10.1093/neuonc/nov029
   Stummer W, 2006, LANCET ONCOL, V7, P392, DOI 10.1016/S1470-2045(06)70665-9
   Stummer W, 2008, NEUROSURGERY, V62, P564, DOI [10.1227/01.NEU.0000297118.47076.5F, 10.1227/01.neu.0000317304.31579.17, 10.1227/01.NEU.0000346230.80425.3A]
   Stupp R, 2014, ANN ONCOL, V25, P93, DOI 10.1093/annonc/mdu050
   Stupp R, 2005, NEW ENGL J MED, V352, P987, DOI 10.1056/NEJMoa043330
   Swanson KR, 2008, CLIN ONCOL-UK, V20, P301, DOI 10.1016/j.clon.2008.01.006
   Thuy MNT, 2015, J CLIN NEUROSCI, V22, P785, DOI 10.1016/j.jocn.2014.10.029
   Torp SH, 2002, CLIN NEUROPATHOL, V21, P252
   Verhaak RGW, 2010, CANCER CELL, V17, P98, DOI 10.1016/j.ccr.2009.12.020
   Wang CH, 2009, CANCER RES, V69, P9133, DOI 10.1158/0008-5472.CAN-08-3863
   Wen PY, 2010, J CLIN ONCOL, V28, P1963, DOI 10.1200/JCO.2009.26.3541
   Wick WG, 2013, NEUROLOGY, V81, P1515, DOI 10.1212/WNL.0b013e3182a95680
   Yang P, 2013, J NEURO-ONCOL, V113, P259, DOI 10.1007/s11060-013-1103-9
NR 51
TC 12
Z9 12
U1 0
U2 1
PU ELSEVIER SCIENCE INC
PI NEW YORK
PA STE 800, 230 PARK AVE, NEW YORK, NY 10169 USA
SN 1878-8750
EI 1878-8769
J9 WORLD NEUROSURG
JI World Neurosurg.
PD MAY
PY 2017
VL 101
BP 686
EP +
DI 10.1016/j.wneu.2017.03.012
PG 13
WC Clinical Neurology; Surgery
WE Science Citation Index Expanded (SCI-EXPANDED)
SC Neurosciences & Neurology; Surgery
GA EV7CR
UT WOS:000401932500088
PM 28300718
DA 2024-03-10
ER

PT J
AU Park, HH
   Roh, TH
   Kang, SG
   Kim, EH
   Hong, CK
   Kim, SH
   Ahn, SS
   Lee, SK
   Choi, HJ
   Cho, J
   Kim, SH
   Lee, KS
   Suh, CO
   Chang, JH
AF Park, Hun Ho
   Roh, Tae Hoon
   Kang, Seok Gu
   Kim, Eui Hyun
   Hong, Chang-Ki
   Kim, Se Hoon
   Ahn, Sung Soo
   Lee, Seung Koo
   Choi, Hye Jin
   Cho, Jaeho
   Kim, Sun Ho
   Lee, Kyu-Sung
   Suh, Chang-Ok
   Chang, Jong Hee
TI Pseudoprogression in glioblastoma patients: the impact of extent of
   resection
SO JOURNAL OF NEURO-ONCOLOGY
LA English
DT Article
DE Extent of resection; Glioblastoma; MGMT promoter status;
   Pseudoprogression
ID HIGH-GRADE GLIOMAS; RADIATION NECROSIS; TUMOR PROGRESSION; BRAIN-TUMOR;
   RADIOTHERAPY; MGMT; TEMOZOLOMIDE; INACTIVATION; CONCOMITANT; FEATURES
AB Pseudoprogression (psPD) is a radiation-induced toxicity that has substantial neurological consequence in glioblastoma (GBM) patients. MGMT promoter methylation has been shown to be an important prognostic factor of psPD, but the significance of extent of resection (EOR) remains unclear. We performed a retrospective analysis on newly diagnosed GBM patients with assessable MGMT promoter status who underwent the Stupp protocol. EOR was grouped into gross total resection (GTR), subtotal resection (STR), partial resection (PR) and stereotactic biopsy. Contrast enhancing lesion enlargement was classified as psPD or non-psPD. Among a total of 101 patients, GTR, STR, PR and stereotactic biopsy was performed in 57 (56.4 %), 34 (33.7 %), 9 (8.9 %) and 1 patient (1 %), respectively. Follow-up imaging at the end of Stupp protocol classified 45 patients (44.6 %) as psPD and 56 (55.4 %) as non-psPD. psPD was observed in 24 (61.5 %) of 39 patients with methylated MGMT promoter and 21 (33.9 %) of 62 patients with unmethylated MGMT promoter (p < 0.01). psPD was documented in 17 (29.8 %), 19 (55.9 %), 8 (88.9 %) and 1 (100 %) patient with GTR, STR, PR and stereotactic biopsy (p < 0.01), respectively. On multivariate analysis MGMT promoter status (OR 3.36, 95 % CI 1.36-8.34) and EOR (OR 4.12, 95 % CI 1.71-9.91) were independent predictors of psPD. A Cox proportional hazards model showed that MGMT status (HR 2.51, p < 0.01) and EOR (HR 2.99, p < 0.01) significantly influenced survival. MGMT status and EOR have a significant impact on psPD. GTR can reduce the side effects of psPD and prolong survival.
C1 [Park, Hun Ho; Roh, Tae Hoon; Kang, Seok Gu; Kim, Eui Hyun; Hong, Chang-Ki; Kim, Sun Ho; Lee, Kyu-Sung; Chang, Jong Hee] Yonsei Univ, Coll Med, Dept Neurosurg, Seoul 120752, South Korea.
   [Kim, Se Hoon] Yonsei Univ, Coll Med, Dept Pathol, Seoul 120752, South Korea.
   [Ahn, Sung Soo; Lee, Seung Koo] Yonsei Univ, Coll Med, Dept Radiol, Seoul 120752, South Korea.
   [Choi, Hye Jin] Yonsei Univ, Coll Med, Dept Med Oncol, Seoul 120752, South Korea.
   [Cho, Jaeho; Suh, Chang-Ok] Yonsei Univ, Coll Med, Dept Radiat Oncol, Seoul 120752, South Korea.
   [Park, Hun Ho; Roh, Tae Hoon; Kang, Seok Gu; Kim, Eui Hyun; Kim, Se Hoon; Ahn, Sung Soo; Lee, Seung Koo; Choi, Hye Jin; Cho, Jaeho; Kim, Sun Ho; Lee, Kyu-Sung; Suh, Chang-Ok; Chang, Jong Hee] Yonsei Univ, Coll Med, Brain Tumor Ctr, Seoul 120752, South Korea.
   [Kang, Seok Gu; Kim, Eui Hyun; Kim, Se Hoon; Kim, Sun Ho; Lee, Kyu-Sung; Chang, Jong Hee] Yonsei Univ, Coll Med, Brain Res Inst, Seoul 120752, South Korea.
   [Suh, Chang-Ok] Yonsei Univ, Coll Med, Dept Radiat Oncol, Yonsei Univ Hlth Syst, 50-1 Yonsei Ro, Seoul 120752, South Korea.
   [Chang, Jong Hee] Yonsei Univ, Coll Med, Dept Neurosurg, Yonsei Univ Hlth Syst, 50-1 Yonsei Ro, Seoul 120752, South Korea.
C3 Yonsei University; Yonsei University Health System; Yonsei University;
   Yonsei University Health System; Yonsei University; Yonsei University
   Health System; Yonsei University; Yonsei University Health System;
   Yonsei University; Yonsei University Health System; Yonsei University;
   Yonsei University Health System; Yonsei University; Yonsei University
   Health System; Yonsei University; Yonsei University Health System;
   Yonsei University; Yonsei University Health System
RP Chang, JH (通讯作者)，Yonsei Univ, Coll Med, Dept Neurosurg, Seoul 120752, South Korea.; Suh, CO (通讯作者)，Yonsei Univ, Coll Med, Dept Radiat Oncol, Seoul 120752, South Korea.; Suh, CO; Chang, JH (通讯作者)，Yonsei Univ, Coll Med, Brain Tumor Ctr, Seoul 120752, South Korea.; Chang, JH (通讯作者)，Yonsei Univ, Coll Med, Brain Res Inst, Seoul 120752, South Korea.; Suh, CO (通讯作者)，Yonsei Univ, Coll Med, Dept Radiat Oncol, Yonsei Univ Hlth Syst, 50-1 Yonsei Ro, Seoul 120752, South Korea.; Chang, JH (通讯作者)，Yonsei Univ, Coll Med, Dept Neurosurg, Yonsei Univ Hlth Syst, 50-1 Yonsei Ro, Seoul 120752, South Korea.
EM cosuh317@yuhs.ac; changjh@yuhs.ac
RI CHO, JAEHO/JWO-2429-2024; Ahn, Sungsoo/Z-2799-2019
OI CHOI, HYE JIN/0000-0001-5917-1400; Kim, Sun Ho/0000-0003-0970-3848;
   Chang, Jong Hee/0000-0003-1509-9800; Hong, Changki/0000-0002-2761-0373;
   Kang, Seok-Gu/0000-0001-5676-2037; Lee, Seung-Koo/0000-0001-5646-4072;
   Cho, Jaeho/0000-0001-9966-5157; Ahn, Sung Soo/0000-0002-0503-5558; Kim,
   Se Hoon/0000-0001-7516-7372; Park, Hun Ho/0000-0002-2526-9693; Roh, Tae
   Hoon/0000-0002-1004-9364; Kim, Eui Hyun/0000-0002-2523-7122
FU Basic Science Research Program through the National Research Foundation
   of Korea (NRF) - Ministry of Education, Science and Technology
   [NRF-2014R1A1A2058058]
FX This study was supported by the Basic Science Research Program through
   the National Research Foundation of Korea (NRF) funded by the Ministry
   of Education, Science and Technology (NRF-2014R1A1A2058058).
CR Brandes AA, 2008, J CLIN ONCOL, V26, P2192, DOI 10.1200/JCO.2007.14.8163
   Brandsma D, 2009, CURR OPIN NEUROL, V22, P633, DOI 10.1097/WCO.0b013e328332363e
   Brandsma D, 2008, LANCET ONCOL, V9, P453, DOI 10.1016/S1470-2045(08)70125-6
   Chamberlain MC, 2007, J NEURO-ONCOL, V82, P81, DOI 10.1007/s11060-006-9241-y
   Chang EF, 2008, J NEUROSURG, V109, P817, DOI 10.3171/JNS/2008/109/11/0817
   Chao ST, 2001, INT J CANCER, V96, P191, DOI 10.1002/ijc.1016.abs
   de Wit MCY, 2004, NEUROLOGY, V63, P535, DOI 10.1212/01.WNL.0000133398.11870.9A
   Deorah Sundeep, 2006, Neurosurg Focus, V20, pE1, DOI 10.3171/foc.2006.20.4.E1
   Ellika SK, 2007, AM J NEURORADIOL, V28, P1981, DOI 10.3174/ajnr.A0688
   Esteller M, 1999, CANCER RES, V59, P793
   Esteller M, 2000, NEW ENGL J MED, V343, P1350, DOI 10.1056/NEJM200011093431901
   Floyd NS, 2004, INT J RADIAT ONCOL, V58, P721, DOI 10.1016/S0360-3016(03)01623-7
   Hara W, 2009, NEUROSURGERY, V64, pA26, DOI 10.1227/01.NEU.0000339118.55334.EA
   Hegi ME, 2005, NEW ENGL J MED, V352, P997, DOI 10.1056/NEJMoa043331
   Kamada Kyousuke, 1997, Neurologia Medico-Chirurgica, V37, P250, DOI 10.2176/nmc.37.250
   Liu LL, 1996, CANCER RES, V56, P5375
   Nieder Carsten, 2004, Strahlenther Onkol, V180, P401
   Ochs K, 2000, CANCER RES, V60, P5815
   Olson RA, 2011, J NEURO-ONCOL, V105, P325, DOI 10.1007/s11060-011-0594-5
   Peca C, 2009, CLIN NEUROL NEUROSUR, V111, P331, DOI 10.1016/j.clineuro.2008.11.003
   Ruben JD, 2006, INT J RADIAT ONCOL, V65, P499, DOI 10.1016/j.ijrobp.2005.12.002
   Shah AH, 2013, J NEURO-ONCOL, V112, P141, DOI 10.1007/s11060-013-1059-9
   Siu A, 2012, ACTA NEUROCHIR, V154, P191, DOI 10.1007/s00701-011-1228-6
   Stupp R, 2005, NEW ENGL J MED, V352, P987, DOI 10.1056/NEJMoa043330
   Surawicz TS, 1998, J NEURO-ONCOL, V40, P151, DOI 10.1023/A:1006091608586
   Taal W, 2007, CANCER, V113, P405
   Wen PY, 2010, J CLIN ONCOL, V28, P1963, DOI 10.1200/JCO.2009.26.3541
   Yaman E, 2010, CLIN NEUROL NEUROSUR, V112, P662, DOI 10.1016/j.clineuro.2010.05.003
NR 28
TC 13
Z9 15
U1 0
U2 1
PU SPRINGER
PI NEW YORK
PA 233 SPRING ST, NEW YORK, NY 10013 USA
SN 0167-594X
EI 1573-7373
J9 J NEURO-ONCOL
JI J. Neuro-Oncol.
PD FEB
PY 2016
VL 126
IS 3
BP 559
EP 566
DI 10.1007/s11060-015-2001-0
PG 8
WC Oncology; Clinical Neurology
WE Science Citation Index Expanded (SCI-EXPANDED)
SC Oncology; Neurosciences & Neurology
GA DC7TX
UT WOS:000369424400023
PM 26608521
DA 2024-03-10
ER

PT J
AU Martinez, R
   Schackert, HK
   Appelt, H
   Plaschke, J
   Baretton, G
   Schackert, G
AF Martinez, R
   Schackert, HK
   Appelt, H
   Plaschke, J
   Baretton, G
   Schackert, G
TI Low-level microsatellite instability phenotype in sporadic glioblastoma
   multiforme
SO JOURNAL OF CANCER RESEARCH AND CLINICAL ONCOLOGY
LA English
DT Article
DE glioblastoma multiforme; microsatellite instability; mismatch repair;
   hMLH1
ID MOLECULAR-GENETIC-ANALYSIS; NERVOUS-SYSTEM TUMORS; COLORECTAL-CANCER;
   GERMLINE MUTATIONS; GASTRIC-CANCER; P53 MUTATIONS; MDM2 GENE;
   HEREDITARY; GLIOMAS; OVEREXPRESSION
AB Purpose: Genetic instability is a hallmark of glioblastoma multiforme (GBM). Microsatellite instability (MSI) is a significant event in the tumorigenesis of many sporadic malignancies. The aim of our investigation was to study microsatellite instability in newly diagnosed glioblastomas. Methods: MSI was investigated in 109 GBMs with 15 microsatellite markers. Immunohistochemistry was performed for the mismatch repair (MMR) proteins hMLH1, hMSH2, hPMS2, and hMSH6 in cases showing MSI. Sequence and promoter methylation status of hMLH1 were analyzed in the case of a decreased hMLH1 protein expression as well. To further investigate MSI(+) GBMs we carried out studies of LOH at selected chromosome regions, EGFR amplification, and sequence of p53 and PTEN. Results: MSI was observed in six GBMs (5.5%) and it was more frequent in GBMs with a previous lower grade astrocytoma (18.8% vs. 3.2%). MMR protein staining was positive in all MSI(+) GBMs except in one case, which showed an aberrant expression of hMLH1 and hPMS2 without hMLH1 inactivation. Among MSI(+) GBMs, one tumor corresponded to the GBM molecular type I (p53 mutation, no EGFR amplification), another tumor to type 2 (wild-type p53, EGFR amplification), and four tumors to neither type (wild-type p53, no EGFR amplification). None of the six tumors carried a PTEN mutation. Conclusions: MSI in GBM might be caused by inactivation of minor MMR genes rather than by a deficiency of hMLH1 or hMSH2 and it appears not to play a decisive role in the pathogenesis of these tumors. MSI(+) GBMs predominantly showed a profile which included wild-type of p53 and PTEN and absence of EGFR amplification but MSI occurred in all GBM molecular subtypes.
C1 Univ Marburg, Acad Hosp, Klinikum Fulda, Dept Neurosurg, D-36043 Fulda, Germany.
   Univ Dresden, Dept Surg Res, Dresden, Germany.
   Univ Dresden, Inst Pathol, Dresden, Germany.
   Univ Dresden, Dept Neurosurg, Dresden, Germany.
C3 Klinikum Fulda; Philipps University Marburg; Technische Universitat
   Dresden; Technische Universitat Dresden; Technische Universitat Dresden
RP Martinez, R (通讯作者)，Univ Marburg, Acad Hosp, Klinikum Fulda, Dept Neurosurg, Pacelliallee 4, D-36043 Fulda, Germany.
EM voelter.martinez@t-online.de
CR Alonso M, 2001, CANCER RES, V61, P2124
   Boland CR, 1998, CANCER RES, V58, P5248
   CAWKWELL L, 1994, BRIT J CANCER, V70, P813, DOI 10.1038/bjc.1994.404
   DAMS E, 1995, CANCER RES, V55, P1547
   Dietmaier W, 1997, CANCER RES, V57, P4749
   Hui ABY, 2001, LAB INVEST, V81, P717, DOI 10.1038/labinvest.3780280
   HUNTER SB, 1995, J NEUROPATH EXP NEUR, V54, P57, DOI 10.1097/00005072-199501000-00007
   IONOV Y, 1993, NATURE, V363, P558, DOI 10.1038/363558a0
   Jass JR, 1999, INT J COLORECTAL DIS, V14, P194, DOI 10.1007/s003840050211
   Kane MF, 1997, CANCER RES, V57, P808
   KATABUCHI H, 1995, CANCER RES, V55, P5556
   Kinzler KW, 1997, NATURE, V386, P761, DOI 10.1038/386761a0
   Kleihues P, 2002, J NEUROPATH EXP NEUR, V61, P215, DOI 10.1093/jnen/61.3.215
   KOLODNER RD, 1995, CANCER RES, V55, P242
   Lacroix M, 2001, J NEUROSURG, V95, P190, DOI 10.3171/jns.2001.95.2.0190
   Liaw D, 1997, NAT GENET, V16, P64, DOI 10.1038/ng0597-64
   Louis DN, 1997, BRAIN PATHOL, V7, P755, DOI 10.1111/j.1750-3639.1997.tb01062.x
   Marra G, 1998, P NATL ACAD SCI USA, V95, P8568, DOI 10.1073/pnas.95.15.8568
   MeyerPuttlitz B, 1997, AM J PATHOL, V151, P853
   Nicolaides NC, 1998, MOL CELL BIOL, V18, P1635, DOI 10.1128/MCB.18.3.1635
   Parc YR, 2000, CANCER RES, V60, P2225
   Peltomaki P, 1997, ADV CANCER RES, V71, P93, DOI 10.1016/S0065-230X(08)60097-4
   Plaschke J, 2002, INT J CANCER, V97, P643, DOI 10.1002/ijc.10097
   REIFENBERGER G, 1993, CANCER RES, V53, P2736
   Renault B, 1996, HUM GENET, V98, P601, DOI 10.1007/s004390050267
   Smith JS, 2000, GENE CHROMOSOME CANC, V29, P16, DOI 10.1002/1098-2264(2000)9999:9999<::AID-GCC1007>3.3.CO;2-9
   Sobrido MJ, 2000, J NEUROL NEUROSUR PS, V69, P369, DOI 10.1136/jnnp.69.3.369
   Steck PA, 1997, NAT GENET, V15, P356, DOI 10.1038/ng0497-356
   STRICKLER JG, 1994, CANCER RES, V54, P4750
   Thibodeau SN, 1998, CANCER RES, V58, P1713
   THIBODEAU SN, 1993, SCIENCE, V260, P816, DOI 10.1126/science.8484122
   VONDEIMLING A, 1993, BRAIN PATHOL, V3, P19
   VONDEIMLING A, 1995, GLIA, V15, P328, DOI 10.1002/glia.440150312
   WOOSTER R, 1994, NAT GENET, V6, P152, DOI 10.1038/ng0294-152
   Wu MS, 1997, CANCER LETT, V112, P161, DOI 10.1016/S0304-3835(96)04565-X
   Zhu JG, 1996, ONCOGENE, V12, P1417
NR 36
TC 25
Z9 30
U1 0
U2 2
PU SPRINGER
PI NEW YORK
PA 233 SPRING ST, NEW YORK, NY 10013 USA
SN 0171-5216
J9 J CANCER RES CLIN
JI J. Cancer Res. Clin. Oncol.
PD FEB
PY 2005
VL 131
IS 2
BP 87
EP 93
DI 10.1007/s00432-004-0592-5
PG 7
WC Oncology
WE Science Citation Index Expanded (SCI-EXPANDED)
SC Oncology
GA 884OU
UT WOS:000226095700003
PM 15672285
DA 2024-03-10
ER

PT J
AU Bhattacharjee, D
   Balabhaskararao, K
   Jain, N
AF Bhattacharjee, Debanjan
   Balabhaskararao, Kancharana
   Jain, Nishant
TI Mutant IDH1 inhibitors activate pSTAT3-Y705 leading to an increase in
   BCAT1 and YKL-40 levels in mutant IDH1-expressing cells
SO BIOCHIMICA ET BIOPHYSICA ACTA-MOLECULAR CELL RESEARCH
LA English
DT Article; Early Access
DE Mutant IDH1 inhibitors; IDH1; STAT3; BCAT1; YKL-40
ID DRUG-RESISTANCE; CANCER-CELLS; DEHYDROGENASE; IDH1-MUTANT; PROGRESSION;
   METABOLISM; MUTATIONS; DISEASE; GROWTH
AB IDH1 mutations are frequent and early events in gliomas. Mutant IDH1 produces D-2HG that causes epigenetic changes by increasing histone and DNA methylations, thereby contributing to tumor growth. Mutant IDH1 rewires metabolism and endows a few therapeutic vulnerabilities in cells. But, mutant IDH1 inhibitor(s) treatments reverse these therapeutic vulnerabilities by increasing cell growth. Nevertheless, it is unclear how mutant IDH1 inhibitor(s) increases cell growth. As mutant IDH1 inhibitor(s) increase cell growth, therefore we asked whether mutant IDH1 inhibitor(s) activate oncogenes in mutant IDH1-expressing cells. To answer this question, we used allosteric mutant IDH1 inhibitors to treat mutant IDH1-expressing HT1080 cells, and examined for activation of oncogenes by assessing the levels of our read-outs: BCAT1 and YKL-40. We found that mutant IDH1 inhibitors' treatments increased BCAT1 and YKL-40 levels in HT1080 cells. Next, we observed that mutant IDH1 inhibitors activated STAT3 by phosphorylation at Tyr-705 position (pSTAT3-Y705) and its nuclear translocation. Upon examining the molecular mechanism of pSTAT3-Y705 activation in mutant IDH1 inhibitor-treated cells, we found that mutant IDH1 strongly bound STAT3, but mutant IDH1 inhibitor treatment decreased mutant IDH1-STAT3 binding. Furthermore, we observed that STAT3-knockdown and pharmacological inhibition of STAT3 attenuated the mutant IDH1 inhibitor-mediated increase in BCAT1 and YKL-40 levels, whereas STAT3 overexpression and Interleukin-6 (STAT3 activator) treatments increased BCAT1 and YKL-40 levels. We conclude that mutant IDH1 inhibitors activate the oncogenic transcription factor-STAT3 leading to an increase in BCAT1 and YKL-40 levels in mutant IDH1-expressing cells.
C1 [Bhattacharjee, Debanjan; Balabhaskararao, Kancharana; Jain, Nishant] CSIR Indian Inst Chem Technol, Dept Appl Biol, Uppal Rd, Hyderabad 500007, India.
   [Bhattacharjee, Debanjan; Balabhaskararao, Kancharana; Jain, Nishant] Acad Sci & Innovat Res AcSIR, Ghaziabad 201002, India.
C3 Council of Scientific & Industrial Research (CSIR) - India; CSIR -
   Indian Institute of Chemical Technology (IICT); Academy of Scientific &
   Innovative Research (AcSIR)
RP Jain, N (通讯作者)，CSIR Indian Inst Chem Technol, Dept Appl Biol, Uppal Rd, Hyderabad 500007, India.
EM nishant.iict@gov.in
OI Jain, Nishant/0000-0003-3260-2543; Kancharana,
   Balabhaskararao/0000-0002-1362-4942; Bhattacharjee,
   Debanjan/0000-0002-2385-2359
FU Department of Biotechnology, India [6242-P69/RGCB/PMD/DBT/NDJN/2015];
   Council of Scientific and Industrial Research, India
   [CSIR-IICT/MLP0068]; Lady Tata Memorial Trust; University Grants
   Commission, India
FX This work was supported by grants from the Department of Biotechnology
   (6242-P69/RGCB/PMD/DBT/NDJN/2015), and the Council of Scientific and
   Industrial Research (CSIR-IICT/MLP0068), India to N.J. D.B is supported
   by a senior research fellowship from the Lady Tata Memorial Trust and
   K.B was supported by a senior research fellowship from University Grants
   Commission, India. We thank Surbhi Lambhate and Hashnu Dutta for their
   critical reading of the manuscript. We thank Director, CSIR-IICT (Ms.
   No. IICT/Pubs./2021/080) for providing all the required facilities to
   carry out the work. Request for the plasmids can be directed to N.J.
CR Abou-Alfa GK, 2020, LANCET ONCOL, V21, P796, DOI 10.1016/S1470-2045(20)30157-1
   Amankulor NM, 2017, GENE DEV, V31, P774, DOI 10.1101/gad.294991.116
   Badur MG, 2018, CELL REP, V25, P1680, DOI 10.1016/j.celrep.2018.10.099
   Baker M, 2017, NATURE, V548, P485, DOI 10.1038/548485a
   Bentires-Alj M, 2003, ONCOGENE, V22, P90, DOI 10.1038/sj.onc.1206056
   Blagg J, 2017, CANCER CELL, V32, P9, DOI 10.1016/j.ccell.2017.06.005
   Chantranupong L, 2016, CELL, V165, P153, DOI 10.1016/j.cell.2016.02.035
   Chaumeil MM, 2014, CANCER RES, V74, P4247, DOI 10.1158/0008-5472.CAN-14-0680
   Dang L, 2009, NATURE, V462, P739, DOI 10.1038/nature08617
   Davis MI, 2014, J BIOL CHEM, V289, P13717, DOI 10.1074/jbc.M113.511030
   Deluche E, 2019, CANCERS, V11, DOI 10.3390/cancers11040544
   Deng GJ, 2015, J BIOL CHEM, V290, P762, DOI 10.1074/jbc.M114.608497
   Faibish M, 2011, MOL CANCER THER, V10, P742, DOI 10.1158/1535-7163.MCT-10-0868
   Francescone RA, 2011, J BIOL CHEM, V286, P15332, DOI 10.1074/jbc.M110.212514
   Hattori A, 2017, NATURE, V545, P500, DOI 10.1038/nature22314
   Iwamoto FM, 2014, FRONT ONCOL, V4, DOI 10.3389/fonc.2014.00090
   Johannessen TCA, 2016, MOL CANCER RES, V14, P976, DOI 10.1158/1541-7786.MCR-16-0141
   Khodarev NN, 2012, CLIN CANCER RES, V18, P3015, DOI 10.1158/1078-0432.CCR-11-3225
   Khurshed M, 2018, FASEB J, V32, P6344, DOI 10.1096/fj.201800547R
   Lin A, 2019, SCI TRANSL MED, V11, DOI 10.1126/scitranslmed.aaw8412
   Liu S, 2020, CURR OPIN CHEM BIOL, V57, P122, DOI 10.1016/j.cbpa.2020.06.012
   Lu C, 2012, NATURE, V483, P474, DOI 10.1038/nature10860
   Mayers JR, 2016, SCIENCE, V353, P1161, DOI 10.1126/science.aaf5171
   McBrayer SK, 2018, CELL, V175, P101, DOI 10.1016/j.cell.2018.08.038
   Molenaar RJ, 2018, CLIN CANCER RES, V24, P1705, DOI 10.1158/1078-0432.CCR-17-2796
   Molenaar RJ, 2015, CANCER RES, V75, P4790, DOI 10.1158/0008-5472.CAN-14-3603
   O'Shea JJ, 2015, ANNU REV MED, V66, P311, DOI 10.1146/annurev-med-051113-024537
   Phillips HS, 2006, CANCER CELL, V9, P157, DOI 10.1016/j.ccr.2006.02.019
   Qing Y, 2021, MOL CELL, V81, P922, DOI 10.1016/j.molcel.2020.12.026
   Raghawan AK, 2019, P NATL ACAD SCI USA, V116, P21694, DOI 10.1073/pnas.1905261116
   Rao KBB, 2019, FEBS LETT, V593, P2177, DOI 10.1002/1873-3468.13500
   Rohle D, 2013, SCIENCE, V340, P626, DOI 10.1126/science.1236062
   Suijker J, 2015, ONCOTARGET, V6, P12505, DOI 10.18632/oncotarget.3723
   Sulkowski PL, 2017, SCI TRANSL MED, V9, DOI 10.1126/scitranslmed.aal2463
   Suzuki Keiko, 2010, BMC Res Notes, V3, P294, DOI 10.1186/1756-0500-3-294
   Tan MSY, 2019, NAT COMMUN, V10, DOI 10.1038/s41467-019-11614-x
   Tateishi K, 2015, CANCER CELL, V28, P773, DOI 10.1016/j.ccell.2015.11.006
   Tiburcio PDB, 2020, J NEURO-ONCOL, V146, P427, DOI 10.1007/s11060-019-03359-w
   Tönjes M, 2013, NAT MED, V19, P901, DOI 10.1038/nm.3217
   Turcan S, 2012, NATURE, V483, P479, DOI 10.1038/nature10866
   Vangala JR, 2014, J BIOL CHEM, V289, P12612, DOI 10.1074/jbc.M113.542829
   Verhaak RGW, 2010, CANCER CELL, V17, P98, DOI 10.1016/j.ccr.2009.12.020
   Waitkus MS, 2018, CANCER CELL, V34, P186, DOI 10.1016/j.ccell.2018.04.011
   Wang XJ, 2008, CARCINOGENESIS, V29, P1235, DOI 10.1093/carcin/bgn095
   Ward PS, 2013, J BIOL CHEM, V288, P3804, DOI 10.1074/jbc.M112.435495
   Xie XL, 2017, STRUCTURE, V25, P506, DOI 10.1016/j.str.2016.12.017
   Yan H, 2009, NEW ENGL J MED, V360, P765, DOI 10.1056/NEJMoa0808710
   Yu H, 2009, NAT REV CANCER, V9, P798, DOI 10.1038/nrc2734
   Zhao CG, 2016, TRENDS PHARMACOL SCI, V37, P47, DOI 10.1016/j.tips.2015.10.001
   Zheng L, 2004, NUCLEIC ACIDS RES, V32, DOI 10.1093/nar/gnh110
NR 50
TC 8
Z9 8
U1 0
U2 4
PU ELSEVIER
PI AMSTERDAM
PA RADARWEG 29, 1043 NX AMSTERDAM, NETHERLANDS
SN 0167-4889
EI 1879-2596
J9 BBA-MOL CELL RES
JI Biochim. Biophys. Acta-Mol. Cell Res.
PD 2021 OCT
PY 2021
VL 1868
IS 11
AR 119114
DI 10.1016/j.bbamcr.2021.119114
EA AUG 2021
PG 16
WC Biochemistry & Molecular Biology; Cell Biology
WE Science Citation Index Expanded (SCI-EXPANDED)
SC Biochemistry & Molecular Biology; Cell Biology
GA UD8XD
UT WOS:000687484800010
PM 34329662
DA 2024-03-10
ER

PT J
AU Romano, A
   Pasquini, L
   Di Napoli, A
   Tavanti, F
   Boellis, A
   Espagnet, MCR
   Minniti, G
   Bozzao, A
AF Romano, Andrea
   Pasquini, Luca
   Di Napoli, Alberto
   Tavanti, Francesca
   Boellis, Alessandro
   Espagnet, Maria Camilla Rossi
   Minniti, Giuseppe
   Bozzao, Alessandro
TI Prediction of survival in patients affected by glioblastoma: histogram
   analysis of perfusion MRI
SO JOURNAL OF NEURO-ONCOLOGY
LA English
DT Article
DE Glioblastoma; Perfusion; Histograms; Kurtosis; Survival
ID CONTRAST-ENHANCED MR; MGMT PROMOTER METHYLATION; O-6-METHYLGUANINE-DNA
   METHYLTRANSFERASE; BLOOD-VOLUME; GLIOMAS; GRADE; TEMOZOLOMIDE;
   BIOMARKER; KURTOSIS; SKEWNESS
AB The identification of prognostic biomarkers plays a pivotal role in the management of glioblastoma. The aim of this study was to assess the role of magnetic resonance dynamic susceptibility contrast imaging (DSC-MRI) with histogram analysis in the prognostic evaluation of patients suffering from glioblastoma.
   Sixty-eight patients with newly diagnosed pathologically verified GBM were retrospectively evaluated. All patients underwent MRI investigations, including DSC-MRI, surgical procedure and received postoperative focal radiotherapy plus daily temozolomide (TMZ), followed by adjuvant TMZ therapy. Relative cerebral blood volume (rCBV) histograms were generated from a volume of interest covering the solid portions of the tumor and statistically evaluated for kurtosis, skewness, mean, median and maximum value of rCBV. To verify if histogram parameters could predict survival at 1 and 2 years, receiver operating characteristic (ROC) curves were obtained. Kaplan-Meier method was used to calculate patient's overall survival.
   rCBV kurtosis and rCBV skewness showed significant differences between subjects surviving > 1 and > 2 years, According to ROC analysis, the rCBV kurtosis showed the best statistic performance compared to the other parameters; respectively, values of 1 and 2.45 represented an optimised cut-off point to distinguish subjects surviving over 1 or 2 years. Kaplan-Meier curves showed a significant difference between subjects with rCBV kurtosis values higher or lower than 1 (respectively 1021 and 576 days; Log-rank test: p = 0.007), and between subjects with rCBV kurtosis values higher or lower than 2.45 (respectively 802 and 408 days; Log-rank test: p = 0.001).
   The histogram analysis of perfusion MRI proved to be a valid method to predict survival in patients affected by glioblastoma.
C1 [Romano, Andrea] Sapienza Univ, Dept Odontostomatol & Maxillofacial Sci, Umberto Hosp 1, Via Grottarossa, I-00135 Rome, Italy.
   [Pasquini, Luca; Di Napoli, Alberto; Tavanti, Francesca; Boellis, Alessandro; Espagnet, Maria Camilla Rossi; Bozzao, Alessandro] Sapienza Univ, NESMOS, Dept Neuroradiol, S Andrea Hosp, Rome, Italy.
   [Minniti, Giuseppe] Mediterranean Neurol Inst, Neuromed, Pozzilli, Italy.
   [Espagnet, Maria Camilla Rossi] Bambino Gesu Pediat Hosp, Neuroradiol Unit, Dept Imaging, Rome, Italy.
   [Minniti, Giuseppe] UPMC San Pietro FBF, Rome, Italy.
C3 Sapienza University Rome; University Hospital Sapienza Rome; Sapienza
   University Rome; Azienda Ospedaliera Sant'Andrea; IRCCS Neuromed; IRCCS
   Bambino Gesu
RP Romano, A (通讯作者)，Sapienza Univ, Dept Odontostomatol & Maxillofacial Sci, Umberto Hosp 1, Via Grottarossa, I-00135 Rome, Italy.
EM andrea.romano@uniroma1.it
RI Minniti, Giuseppe/AAC-2419-2019; Di Napoli, Alberto/ABE-5160-2020;
   Minniti, Giuseppe/AAG-4003-2019; Rossi-Espagnet, Maria
   Camilla/ABD-2835-2020; Pasquini, Luca/AAD-1999-2021
OI Di Napoli, Alberto/0000-0001-7406-7951; pasquini,
   luca/0000-0003-1679-6958; Romano, Andrea/0000-0003-0254-9665; minniti,
   giuseppe/0000-0003-1239-1603; Rossi Espagnet, Maria
   Camilla/0000-0002-2991-5840
CR Baek HJ, 2012, RADIOLOGY, V264, P834, DOI 10.1148/radiol.12112120
   Boxerman JL, 2006, AM J NEURORADIOL, V27, P859
   Cabrini G, 2015, INT J ONCOL, V47, P417, DOI 10.3892/ijo.2015.3026
   Cao Y, 2006, INT J RADIAT ONCOL, V65, P960
   Ebrahimi A, 2016, ACTA NEUROPATHOL COM, V4, DOI 10.1186/s40478-016-0331-6
   Hamilton MG, 2011, J NEURO-ONCOL, V102, P255, DOI 10.1007/s11060-010-0307-5
   Hegi ME, 2004, CLIN CANCER RES, V10, P1871, DOI 10.1158/1078-0432.CCR-03-0384
   Hegi ME, 2005, NEW ENGL J MED, V352, P997, DOI 10.1056/NEJMoa043331
   Hegi ME, 2008, J CLIN ONCOL, V26, P4189, DOI 10.1200/JCO.2007.11.5964
   Hempel JM, 2019, CLIN NEURORADIOL, V29, P479, DOI 10.1007/s00062-018-0676-2
   Hirai T, 2008, AM J NEURORADIOL, V29, P1505, DOI 10.3174/ajnr.A1121
   Kim HS, 2010, RADIOLOGY, V256, P906, DOI 10.1148/radiol.10091461
   Law M, 2006, NEUROSURGERY, V58, P1099, DOI 10.1227/01.NEU.0000215944.81730.18
   Lee J, 2016, AM J NEURORADIOL, V37, P37, DOI 10.3174/ajnr.A4534
   Lev MH, 2004, AM J NEURORADIOL, V25, P214
   Maralani PJ, 2015, EUR RADIOL, V25, P2738, DOI 10.1007/s00330-015-3640-4
   Ostergaard L, 1996, MAGN RESON MED, V36, P715, DOI 10.1002/mrm.1910360510
   Paik W, 2016, KOREAN J RADIOL, V17, P117, DOI 10.3348/kjr.2016.17.1.117
   Parkinson JF, 2008, J NEURO-ONCOL, V87, P71, DOI 10.1007/s11060-007-9486-0
   Paz MF, 2004, CLIN CANCER RES, V10, P4933, DOI 10.1158/1078-0432.CCR-04-0392
   Pekmezci M, 2017, ACTA NEUROPATHOL, V133, P1001, DOI 10.1007/s00401-017-1690-1
   Puig J, 2016, NEURORADIOLOGY, V58, P17, DOI 10.1007/s00234-015-1599-0
   Quant EC, 2011, CURR ONCOL REP, V13, P50, DOI 10.1007/s11912-010-0143-y
   Rivera AL, 2010, NEURO-ONCOLOGY, V12, P116, DOI 10.1093/neuonc/nop020
   ROSEN BR, 1990, MAGNET RESON MED, V14, P249, DOI 10.1002/mrm.1910140211
   Ryoo I, 2013, PLOS ONE, V8, DOI 10.1371/journal.pone.0071704
   Thomsen H, 2012, ACTA RADIOL, V53, P95, DOI 10.1258/ar.2011.110242
NR 27
TC 16
Z9 18
U1 0
U2 6
PU SPRINGER
PI NEW YORK
PA 233 SPRING ST, NEW YORK, NY 10013 USA
SN 0167-594X
EI 1573-7373
J9 J NEURO-ONCOL
JI J. Neuro-Oncol.
PD SEP
PY 2018
VL 139
IS 2
BP 455
EP 460
DI 10.1007/s11060-018-2887-4
PG 6
WC Oncology; Clinical Neurology
WE Science Citation Index Expanded (SCI-EXPANDED)
SC Oncology; Neurosciences & Neurology
GA GQ3EU
UT WOS:000441544800024
PM 29721752
DA 2024-03-10
ER

PT J
AU Khan, IN
   Ullah, N
   Hussein, D
   Saini, KS
AF Khan, Ishaq N.
   Ullah, Najeeb
   Hussein, Deema
   Saini, Kulvinder S.
TI Current and emerging biomarkers in tumors of the central nervous system:
   Possible diagnostic, prognostic and therapeutic applications
SO SEMINARS IN CANCER BIOLOGY
LA English
DT Review
DE CNS tumors; Clinical trials biomarkers; Cell signalling markers; Cancer
   stem cells markers; Cancer targeted therapy
ID LONG-NONCODING RNA; CANCER STEM-CELLS; INTERMEDIATE-FILAMENT NESTIN;
   IMPROVES CHEMOSENSITIVITY; EXPRESSION PROFILES; MICRORNA EXPRESSION;
   PDGF RECEPTORS; POOR-PROGNOSIS; HUMAN GLIOMAS; GLIOBLASTOMA
AB Recent investments in research associated with the discovery of specific tumor biomarkers important for efficient diagnosis and prognosis are beginning to bear fruit. Key biomarkers could potentially outweigh traditional radiological or pathological methods by enabling specificity of early detection, when coupled with tumor molecular profiling and clinical associations. Only few biomarkers are approved by regulatory authorities for Central Nervous System Tumors (CNSTs), despite the evaluation of a large number of CNST related markers during clinical trials. Traditional CNSTs biomarkers include 1p/19q co-deletion, O6-Methylguanine-DNA Methyltransferase Methylation, and mutations in IDH1/IDH2. Recently tested CNSTs biomarkers include VEGFR-2, EGFRvIII, IL2, PDGFR, MMPs, BRAF, STAT3, PTEN, TERT, AKT, NF2, and BCL2. Additional studies have highlighted new and novel MicroRNAs, circular RNAs and long non-coding RNAs as promising biomarkers. Studies on microvesicles pinpoint exosomes as promising, less invasive biomarkers that could be isolated from the serum of cancer patients. Furthermore, Cancer Stem Cells (CSCs) related molecules, such as CD133, SOX2 and Nestin, utilized as CNST biomarkers, might enable efficient monitoring of cancer progression, and/or surveillance of emerging drug resistant cells. Approved protocols that implement novel molecular markers in diagnostics, prognostics and drug development will herald a new era of precision and personalized neuro-oncology. This review summarizes and discusses putative CNST biomarkers that are under clinical development, and are ready to move into diagnostic, prognostic and therapeutic applications. Data presented here is predicted to aid in streamlining the process of biomarker's research and development.
C1 [Khan, Ishaq N.] Khyber Med Univ, Inst Basic Med Sci, PK Neurooncol Res Grp, Peshawar 25100, Pakistan.
   [Ullah, Najeeb] Khyber Med Univ, Inst Basic Med Sci, Dept Anat, Peshawar 25100, Pakistan.
   [Hussein, Deema] King Abdulaziz Univ, King Fahd Med Res Ctr, Neurooncol Translat Grp, Jeddah 21589, Saudi Arabia.
   [Khan, Ishaq N.; Saini, Kulvinder S.] King Abdulaziz Univ, Fac Sci, Dept Biol Sci, Jeddah 21589, Saudi Arabia.
   [Saini, Kulvinder S.] Eternal Univ, Dept Biotechnol, Baru Sahib 173101, Himachal Prades, India.
C3 Khyber Medical University; Khyber Medical University; King Abdulaziz
   University; King Abdulaziz University
RP Hussein, D (通讯作者)，King Abdulaziz Univ, King Fahd Med Res Ctr, Neurooncol Translat Grp, Jeddah 21589, Saudi Arabia.; Saini, KS (通讯作者)，King Abdulaziz Univ, Fac Sci, Dept Biol Sci, Jeddah 21589, Saudi Arabia.
EM ishaqkhan.ibms@kmu.edu.pk; najeebwazir@hotmail.com; deemah@hotmail.com;
   sainikulvinder@gmail.com
RI Hussein, Deema/J-8373-2012; Hussein, Deema/AAW-1297-2020; Ullah,
   Najeeb/AAU-3677-2021; Khan, Ishaq/GXM-9150-2022
OI Hussein, Deema/0000-0002-8316-489X; 
FU "Higher Education Commission" of Pakistan; Institute of Basic Medical
   Sciences, Khyber Medical University; Deanship of Scientific Research,
   King Abdulaziz University, Jeddah, Saudi Arabia; King Abdulaziz City for
   Science & Technology (KACST), Riyadh, Saudi Arabia
FX We would like to acknowledge "Higher Education Commission" of Pakistan
   and "Institute of Basic Medical Sciences, Khyber Medical University" for
   their financial support (INK, NU). In addition, we are grateful to the
   Deanship of Scientific Research, King Abdulaziz University, Jeddah,
   Saudi Arabia and King Abdulaziz City for Science & Technology (KACST),
   Riyadh, Saudi Arabia for their generous financial support for various
   projects in our laboratories (DH, KSS).
CR Aaberg-Jessen C, 2016, J NEURO-ONCOL, V130, P439, DOI 10.1007/s11060-016-2252-4
   Aaberg-Jessen C, 2009, J NEURO-ONCOL, V95, P117, DOI 10.1007/s11060-009-9910-8
   Aizer AA, 2016, NEURO-ONCOLOGY, V18, P269, DOI 10.1093/neuonc/nov177
   Akers JC, 2013, PLOS ONE, V8, DOI 10.1371/journal.pone.0078115
   Alentorn A, 2015, EXPERT REV ANTICANC, V15, P955, DOI 10.1586/14737140.2015.1062368
   Almqvist PM, 2002, J HISTOCHEM CYTOCHEM, V50, P147, DOI 10.1177/002215540205000203
   Alonso MM, 2011, PLOS ONE, V6, DOI 10.1371/journal.pone.0026740
   Amaral PP, 2008, SCIENCE, V319, P1787, DOI 10.1126/science.1155472
   Annovazzi L, 2011, CANCER GENOM PROTEOM, V8, P139
   [Anonymous], J CANC METASTASIS TR
   [Anonymous], EVOLVING ROLE BIOMAR
   [Anonymous], NEUROONCOL
   [Anonymous], ONCOL REP
   [Anonymous], BIOMED RES INT
   [Anonymous], CLIN TRIALS ID
   [Anonymous], NEUROONCOL
   [Anonymous], MOL BIOMARKER SET EA
   [Anonymous], NEUROONCOL S3
   [Anonymous], NAT GENET
   [Anonymous], NEUROONCOL
   [Anonymous], HUM PROT ATL
   [Anonymous], NEUROONCOL
   [Anonymous], RADIOLOGY
   [Anonymous], COLORECTAL DIS
   [Anonymous], J NEUROONCOL
   [Anonymous], VIRCHOWS ARCH
   [Anonymous], J CELL BIOCH
   [Anonymous], NEUROONCOL
   [Anonymous], NEW CELL MOL BIOTECH
[truncated: 2,435,356 more chars]
