# Supplementary material for: Two decades of progress in glioma methylation research: the rise of temozolomide resistance and immunotherapy insights
Source: Front Neurosci. 2024 Sep 2;18:1440756. doi: 10.3389/fnins.2024.1440756 (PMC11402815; doi:10.3389/fnins.2024.1440756)
Supplement: Supplementary file 1 [file Data_Sheet_1.ZIP › download_501-1000.txt]

FN Clarivate Analytics Web of Science
VR 1.0
PT J
AU Rasul, FT
   Watts, C
AF Rasul, Fahid Tariq
   Watts, Colin
TI Novel Surgical Approaches to High-Grade Gliomas
SO CURRENT TREATMENT OPTIONS IN NEUROLOGY
LA English
DT Review
DE High-grade glioma (HGG); 5-Aminolevulinic acid (5-ALA); Surgery;
   Neuronavigation; Direct cortical stimulation; Intraoperative magnetic
   resonance imaging (iMRI); Ultrasound; Functional MRI; Diffusion tensor
   imaging (DTI); Extent of resection; Overall survival; Progression-free
   survival
ID FLUORESCENCE-GUIDED RESECTION; DIFFUSION TENSOR TRACTOGRAPHY; GROSS
   TOTAL RESECTION; TERM-FOLLOW-UP; 5-AMINOLEVULINIC ACID;
   GLIOBLASTOMA-MULTIFORME; PHASE-III; MALIGNANT GLIOMA; ADJUVANT
   TEMOZOLOMIDE; RADIATION-THERAPY
AB Treatment of patients with high-grade glioma (HGG) should begin with thorough evaluation by a specialized multidisciplinary team to determine whether or not the patient is appropriate for surgery, chemotherapy and radiotherapy. Particular attention should be paid to the performance status and neurological function. Surgery is the first step in therapeutic intervention. Patients undergo either biopsy, debulking surgery or maximal resection depending on the anatomical location of the tumour and the patient's clinical condition. Extent of resection has a prognostic value. In patients who are 'fit for surgery', the aim is to remove all contrast-enhancing tumour without causing neurological deficit. If microsurgical resection is not feasible, then a biopsy, either open or stereotactic, should be performed to confirm high-grade glioma diagnosis and to perform molecular genetic analyses (MGMT methylation status, loss of heterozygosity in 1p/19q, IDH1 status) as this has treatment implications. Over the past decade, much glioma research has focussed on novel surgical approaches to improve long-term outcomes. The evidence to support the benefit of maximizing extent of resection is growing. Advances in neurosurgical techniques allow safer, more aggressive surgery to maximize tumour resection whilst minimizing neurological deficit. Surgical adjuncts including advanced neuronavigation, intraoperative magnetic resonance imaging, high-frequency ultrasonography, fluorescence-guided microsurgery using intraoperative fluorescence, functional mapping of motor and language pathways, and locally delivered therapies are extending the armamentarium of the neurosurgeon to provide patients with the best outcome. Operating on elderly patients and those with recurrent disease, although controversial, is becoming more common due to emerging neurosurgical approaches. Here, we discuss the emerging surgical techniques and comment on the future of HGG surgery.
C1 [Rasul, Fahid Tariq] Univ Cambridge, Brain Repair Ctr, Dept Clin Neurosci, Cambridge CB2 0PY, England.
   [Watts, Colin] Univ Cambridge, Dept Clin Neurosci, Div Neurosurg, Cambridge CB2 0PY, England.
C3 University of Cambridge; University of Cambridge
RP Rasul, FT (通讯作者)，Univ Cambridge, Brain Repair Ctr, Dept Clin Neurosci, Adrian Bldg,Forvie Site,Robinson Way, Cambridge CB2 0PY, England.
EM ftr22@cam.ac.uk; cw209@cam.ac.uk
FU Cancer Research UK; Brain Tumour Charity; University of Cambridge
   Biomedical Research Centre; Medical Research Council
FX Cancer Research UK, The Brain Tumour Charity and The University of
   Cambridge Biomedical Research Centre support CW. FTR is supported by the
   Medical Research Council.
CR ALBERT FK, 1994, NEUROSURGERY, V34, P45, DOI 10.1097/00006123-199401000-00008
   Almenawer SA, 2015, NEURO-ONCOLOGY, V17, P868, DOI 10.1093/neuonc/nou349
   Barker FG, 1998, NEUROSURGERY, V42, P709, DOI 10.1097/00006123-199804000-00013
   Berntsen EM, 2010, NEUROSURGERY, V67, P251, DOI 10.1227/01.NEU.0000371731.20246.AC
   Brem H, 1995, J NEURO-ONCOL, V26, P111, DOI 10.1007/BF01060217
   BREM H, 1995, LANCET, V345, P1008, DOI 10.1016/S0140-6736(95)90755-6
   Buckner JC, 2001, CANCER-AM CANCER SOC, V92, P420, DOI 10.1002/1097-0142(20010715)92:2<420::AID-CNCR1338>3.0.CO;2-3
   Cairncross G, 2013, J CLIN ONCOL, V31, P337, DOI 10.1200/JCO.2012.43.2674
   Daneyemez M, 1998, MINIM INVAS NEUROSUR, V41, P209, DOI 10.1055/s-2008-1052044
   De Bonis P, 2012, ACTA NEUROCHIR, V154, P1371, DOI 10.1007/s00701-012-1413-2
   Della Puppa A, 2014, BIOMED RES INT-UK, V2014, DOI 10.1155/2014/232561
   Della Puppa A, 2013, ACTA NEUROCHIR, V155, P965, DOI 10.1007/s00701-013-1660-x
   Valle RD, 2014, NEUROLOGIA, V29, P131, DOI 10.1016/j.nrl.2013.05.004
   Valle RD, 2011, J NEURO-ONCOL, V102, P105, DOI 10.1007/s11060-010-0296-4
   Durmaz R, 1997, CLIN NEUROL NEUROSUR, V99, P117, DOI 10.1016/S0303-8467(97)00014-0
   Eljamel MS, 2008, LASER MED SCI, V23, P361, DOI 10.1007/s10103-007-0494-2
   Esteller M, 2000, NEW ENGL J MED, V343, P1350, DOI 10.1056/NEJM200011093431901
   Esteves S., 2015, Neurosurgery
   GASPAR LE, 1992, INT J RADIAT ONCOL, V24, P55, DOI 10.1016/0360-3016(92)91021-E
   Guyotat J, 2000, ONCOL REP, V7, P899
   HALPERIN EC, 1988, INT J RADIAT ONCOL, V15, P505, DOI 10.1016/S0360-3016(98)90036-0
   Hamer PCD, 2012, J CLIN ONCOL, V30, P2559, DOI 10.1200/JCO.2011.38.4818
   Hart MG, 2011, COCHRANE DB SYST REV, DOI 10.1002/14651858.CD007294.pub2
   Hau P, 2003, CANCER, V98, P2678, DOI 10.1002/cncr.11845
   Hefti M, 2008, SWISS MED WKLY, V138, P180, DOI 2008/11/smw-12077
   Hegi ME, 2005, NEW ENGL J MED, V352, P997, DOI 10.1056/NEJMoa043331
   Helseth R, 2010, ACTA NEUROL SCAND, V122, P159, DOI 10.1111/j.1600-0404.2010.01350.x
   Herholz K, 1996, NEUROIMAGE, V3, P185, DOI 10.1006/nimg.1996.0020
   HOCHBERG FH, 1980, NEUROLOGY, V30, P907, DOI 10.1212/WNL.30.9.907
   Hou Lewis C, 2006, Neurosurg Focus, V20, pE5
   Jefferies SJ, 2013, CLIN ONCOL-UK, V25, P391, DOI 10.1016/j.clon.2013.03.005
   Keles GE, 1999, SURG NEUROL, V52, P371, DOI 10.1016/S0090-3019(99)00103-2
   Keles GE, 2006, J NEUROSURG, V105, P34, DOI 10.3171/jns.2006.105.1.34
   Klein M, 2012, J NEURO-ONCOL, V108, P309, DOI 10.1007/s11060-012-0811-x
   Knauth M, 1999, AM J NEURORADIOL, V20, P1642
   Kowalczuk A, 1997, NEUROSURGERY, V41, P1028, DOI 10.1097/00006123-199711000-00004
   Kubben PL, 2011, LANCET ONCOL, V12, P1062, DOI 10.1016/S1470-2045(11)70130-9
   Lacroix M, 2001, J NEUROSURG, V95, P190, DOI 10.3171/jns.2001.95.2.0190
   Louis DN, 2007, ACTA NEUROPATHOL, V114, P547, DOI 10.1007/s00401-007-0278-6
   Louis DN, 2014, BRAIN PATHOL, V24, P429, DOI 10.1111/bpa.12171
   Malmström A, 2012, LANCET ONCOL, V13, P916, DOI 10.1016/S1470-2045(12)70265-6
   Mandl ES, 2008, SURG NEUROL, V69, P506, DOI 10.1016/j.surneu.2007.03.043
   McGirt MJ, 2009, J NEUROSURG, V110, P156, DOI 10.3171/2008.4.17536
   Mühling M, 1999, FRONT RADIAT THER ON, V33, P192
   Nabavi A, 2009, NEUROSURGERY, V65, P1070, DOI 10.1227/01.NEU.0000360128.03597.C7
   NITTA T, 1995, CANCER-AM CANCER SOC, V75, P2727, DOI 10.1002/1097-0142(19950601)75:11<2727::AID-CNCR2820751115>3.0.CO;2-H
   Nomiya T, 2007, J NEUROSURG, V106, P575, DOI 10.3171/jns.2007.106.4.575
   OGAWA S, 1992, P NATL ACAD SCI USA, V89, P5951, DOI 10.1073/pnas.89.13.5951
   Ojemann JG, 1996, NEUROSURGERY, V39, P253, DOI 10.1097/00006123-199608000-00003
   Ojemann JG, 1996, NEUROSURGERY
   Orringer D, 2012, J NEUROSURG, V117, P851, DOI 10.3171/2012.8.JNS12234
   Oszvald A, 2012, J NEUROSURG, V116, P357, DOI 10.3171/2011.8.JNS102114
   Panciani PP, 2012, NEUROCIRUGIA, V23, P23, DOI 10.1016/j.neucir.2012.04.003
   Penfield W, 1937, BRAIN, V60, P389, DOI 10.1093/brain/60.4.389
   Petrella JR, 2006, RADIOLOGY, V240, P793, DOI 10.1148/radiol.2403051153
   Piccirillo SGM, 2012, BRIT J CANCER, V107, P462, DOI 10.1038/bjc.2012.271
   Pinsker M, 2001, ZBL NEUROCHIR, V62, P43, DOI 10.1055/s-2002-19477
   Pope WB, 2005, AM J NEURORADIOL, V26, P2466
   Price SJ, 2006, AM J NEURORADIOL, V27, P1969
   Puduvalli VK, 2003, ONCOLOGY-BASEL, V65, P259, DOI 10.1159/000074479
   Reinges MHT, 2004, ACTA NEUROCHIR, V146, P369, DOI 10.1007/s00701-003-0204-1
   Roder C, 2014, EJSO-EUR J SURG ONC, V40, P297, DOI 10.1016/j.ejso.2013.11.022
   Romano A, 2009, EUR RADIOL, V19, P2798, DOI 10.1007/s00330-009-1483-6
   Roux FE, 2003, NEUROSURGERY, V52, P1335, DOI 10.1227/01.NEU.0000064803.05077.40
   Ryken TC, 2014, J NEURO-ONCOL, V118, P479, DOI 10.1007/s11060-013-1336-7
   Sanai N, 2011, J NEUROSURG, V115, P3, DOI 10.3171/2011.2.JNS10998
   Schucht P, 2014, NEUROSURG FOCUS, V37, DOI 10.3171/2014.10.FOCUS14524
   Schucht P, 2012, NEUROSURGERY, V71, P927, DOI 10.1227/NEU.0b013e31826d1e6b
   Scott JG, 2011, NEURO-ONCOLOGY, V13, P428, DOI 10.1093/neuonc/nor005
   Senft C, 2011, LANCET ONCOL, V12, P997, DOI 10.1016/S1470-2045(11)70196-6
   Sipos L, 1997, ACTA NEUROCHIR, V139, P99, DOI 10.1007/BF02747187
   Slof J, 2014, NEUROLOGIA
   Solheim O, 2010, ACTA NEUROCHIR, V152, P1873, DOI 10.1007/s00701-010-0731-5
   Stummer W, 2006, LANCET ONCOL, V7, P392, DOI 10.1016/S1470-2045(06)70665-9
   Stummer W, 2000, J NEUROSURG, V93, P1003, DOI 10.3171/jns.2000.93.6.1003
   Stummer W, 2012, J NEURO-ONCOL, V108, P89, DOI 10.1007/s11060-012-0798-3
   Stummer W, 2011, J NEURO-ONCOL, V103, P361, DOI 10.1007/s11060-010-0400-9
   Stummer W, 2011, J NEUROSURG, V114, P613, DOI 10.3171/2010.3.JNS097
   Stupp R, 2010, ANN ONCOL, V21, pv190, DOI 10.1093/annonc/mdq187
   Stupp R, 2005, NEW ENGL J MED, V352, P987, DOI 10.1056/NEJMoa043330
   Stupp R, 2009, LANCET ONCOL, V10, P459, DOI 10.1016/S1470-2045(09)70025-7
   Subach BR, 1999, NEUROSURGERY, V45, P17, DOI 10.1097/00006123-199907000-00004
   Taylor MD, 1999, J NEUROSURG, V90, P35, DOI 10.3171/jns.1999.90.1.0035
   Teixidor P, 2007, J NEURO-ONCOL, V81, P305, DOI 10.1007/s11060-006-9233-y
   Ulmer JL, 2004, NEUROSURGERY, V55, P569, DOI 10.1227/01.NEU.0000134384.94749.B2
   Ulmer JL, 2003, AM J NEURORADIOL, V24, P213
   Unsgård G, 2011, ACTA NEUROCHIR SUPPL, V109, P181, DOI 10.1007/978-3-211-99651-5_28
   Ushio Y, 2005, NEUROL MED-CHIR, V45, P454, DOI 10.2176/nmc.45.454
   van den Bent MJ, 2013, J CLIN ONCOL, V31, P344, DOI 10.1200/JCO.2012.43.2229
   Wadley J, 1999, ANN ROY COLL SURG, V81, P217
   Watts C, 2014, CLIN ONCOL-UK, V26, P385, DOI 10.1016/j.clon.2014.04.001
   Watts Colin, 2012, CNS Oncol, V1, P181, DOI 10.2217/cns.12.26
   Weller M, 2014, LANCET ONCOL, V15, pE395, DOI 10.1016/S1470-2045(14)70011-7
   Weller M, 2012, NEURO-ONCOLOGY, V14, P100, DOI 10.1093/neuonc/nos206
   Weller M, 2011, CURR OPIN NEUROL, V24, P599, DOI 10.1097/WCO.0b013e32834c4967
   Westphal M, 2006, ACTA NEUROCHIR, V148, P269, DOI 10.1007/s00701-005-0707-z
   Westphal M, 2003, NEURO-ONCOLOGY, V5, P79, DOI 10.1215/15228517-5-2-79
   Wick W, 2012, LANCET ONCOL, V13, P707, DOI 10.1016/S1470-2045(12)70164-X
   Wick W, 2009, J CLIN ONCOL, V27, P5874, DOI 10.1200/JCO.2009.23.6497
   Wu JS, 2007, NEUROSURGERY, V61, P935, DOI 10.1227/01.neu.0000303189.80049.ab
   Wunderlich G, 1998, NEUROSURGERY, V42, P18, DOI 10.1097/00006123-199801000-00005
   Yamada S, 2015, CLIN NEUROL NEUROSUR, V130, P134, DOI 10.1016/j.clineuro.2015.01.005
   Yu CS, 2005, EUR J RADIOL, V56, P197, DOI 10.1016/j.ejrad.2005.04.010
   Zhao SG, 2013, PLOS ONE, V8, DOI 10.1371/journal.pone.0063682
NR 104
TC 5
Z9 6
U1 0
U2 13
PU CURRENT MEDICINE GROUP
PI PHILADELPHIA
PA 400 MARKET STREET, STE 700, PHILADELPHIA, PA 19106 USA
SN 1092-8480
EI 1534-3138
J9 CURR TREAT OPTION NE
JI Curr. Treat. Options Neurol.
PD SEP
PY 2015
VL 17
IS 9
AR 38
DI 10.1007/s11940-015-0369-y
PG 17
WC Clinical Neurology
WE Science Citation Index Expanded (SCI-EXPANDED)
SC Neurosciences & Neurology
GA CR2RV
UT WOS:000361178900001
PM 26178621
DA 2024-03-10
ER

PT J
AU Han, SJ
   Rolston, JD
   Molinaro, AM
   Clarke, JL
   Prados, MD
   Chang, SM
   Berger, MS
   DeSilva, A
   Butowski, NA
AF Han, Seunggu J.
   Rolston, John D.
   Molinaro, Annette M.
   Clarke, Jennifer L.
   Prados, Michael D.
   Chang, Susan M.
   Berger, Mitchel S.
   DeSilva, Ashley
   Butowski, Nicholas A.
TI Phase II trial of 7 days on/7 days off temozolmide for recurrent
   high-grade glioma
SO NEURO-ONCOLOGY
LA English
DT Article
DE bevacizumab; chemotherapy; glioblastoma; glioma; temozolomide
ID NEWLY-DIAGNOSED GLIOBLASTOMA; DOSE-INTENSE TEMOZOLOMIDE; MALIGNANT
   GLIOMA; O-6-METHYLGUANINE-DNA METHYLTRANSFERASE; O-6-ALKYLGUANINE-DNA
   ALKYLTRANSFERASE; ADJUVANT TEMOZOLOMIDE; METRONOMIC TREATMENT; DENSE
   TEMOZOLOMIDE; CHEMORADIOTHERAPY; ANGIOGENESIS
AB Background. A phase II trial was performed to evaluate the efficacy of a dose-dense, 7 days on/7 days off schedule of temozolomide for patients with recurrent high-grade gliomas (HGG).
   Methods. Sixty patients with recurrent HGG received temozolomide at 150 mg/m(2)/day on days 1-7 and days 15-21 during each 4-week cycle. The primary endpoint was 6-month progression-free survival (PFS-6), with a secondary endpoint of overall survival (OS). A further exploratory objective included the investigation of whether methylation status of the O(6)-methylguanine-DNA methyltransferase (MGMT) promoter within tumor tissue predicted outcomes.
   Results. Among patients with glioblastoma (n = 40), PFS-6 was 10% (95% CI, 3%-24%) with median OS of 21.6 weeks (95% CI, 16.9-30.6 weeks). PFS-6 for grade III glioma patients (n = 20) was 50% (95% CI, 27%-73%), and median OS was 100.6 weeks (95% CI, 67 weeks to not reached). There were trends towards longer PFS and OS with MGMT promoter methylation (log-rank test; P = .06 for PFS; P = .07 for OS). Additionally, bevacizumab-naive glioblastoma patients had significantly longer PFS and OS (median PFS was 8.07 weeks [95% CI, 8 weeks to not reached] vs 7.57 weeks [95% CI, 7.29-8.29 weeks], log-rank test, P < .001; median OS was 62 weeks [26.1 weeks to not reached] vs 18.2 weeks [13.9-27.3 weeks], log-rank test, P < .001).
   Conclusions. The dose-dense temozolomide regimen was well tolerated, although it has no significant activity in this population.
C1 [Han, Seunggu J.; Rolston, John D.; Molinaro, Annette M.; Clarke, Jennifer L.; Prados, Michael D.; Chang, Susan M.; Berger, Mitchel S.; DeSilva, Ashley; Butowski, Nicholas A.] Univ Calif San Francisco, Dept Neurol Surg, San Francisco, CA 94117 USA.
   [Molinaro, Annette M.] Univ Calif San Francisco, Dept Epidemiol & Biostat, San Francisco, CA 94117 USA.
C3 University of California System; University of California San Francisco;
   University of California System; University of California San Francisco
RP Butowski, NA (通讯作者)，Univ Calif San Francisco, Dept Neurol Surg, 505 Parnassus Ave M-779, San Francisco, CA 94117 USA.
EM butowski@neurosurg.ucsf.edu
RI Rolston, John D/AAG-3436-2019; Prados, Michael/N-5220-2019
OI Rolston, John D/0000-0002-8843-5468; Han, Seunggu
   Jude/0000-0002-6944-3745; Clarke, Jennifer/0000-0002-8054-7342
FU Merck
FX This study was funded by Merck.
CR Abacioglu U, 2011, J NEURO-ONCOL, V103, P585, DOI 10.1007/s11060-010-0423-2
   Armstrong TS, 2013, J CLIN ONCOL, V31, P4076, DOI 10.1200/JCO.2013.49.6067
   Brock CS, 1998, CANCER RES, V58, P4363
   Chinot OL, 2007, J CLIN ONCOL, V25, P1470, DOI 10.1200/JCO.2006.07.4807
   Clarke JL, 2009, J CLIN ONCOL, V27, P3861, DOI 10.1200/JCO.2008.20.7944
   Dall'Oglio S, 2008, J NEURO-ONCOL, V90, P315, DOI 10.1007/s11060-008-9663-9
   Friedman HS, 2009, J CLIN ONCOL, V27, P4733, DOI 10.1200/JCO.2008.19.8721
   Gilbert MR, 2013, J CLIN ONCOL, V31, P4085, DOI 10.1200/JCO.2013.49.6968
   Gilbert MR, 2010, NEURO-ONCOLOGY, V12, P1167, DOI 10.1093/neuonc/noq100
   Hegi ME, 2005, NEW ENGL J MED, V352, P997, DOI 10.1056/NEJMoa043331
   Kesari S, 2009, CLIN CANCER RES, V15, P330, DOI 10.1158/1078-0432.CCR-08-0888
   Khan RB, 2002, NEURO-ONCOLOGY, V4, P39, DOI 10.1093/neuonc/4.1.39
   Kim JT, 2006, ONCOL REP, V16, P33
   Kong DS, 2010, NEURO-ONCOLOGY, V12, P289, DOI 10.1093/neuonc/nop030
   Kreisl TN, 2009, J CLIN ONCOL, V27, P740, DOI 10.1200/JCO.2008.16.3055
   Kurzen H, 2003, ANTI-CANCER DRUG, V14, P515, DOI 10.1097/00001813-200308000-00003
   LEE SM, 1994, BRIT J CANCER, V69, P452, DOI 10.1038/bjc.1994.82
   MACDONALD DR, 1990, J CLIN ONCOL, V8, P1277, DOI 10.1200/JCO.1990.8.7.1277
   Norden AD, 2013, NEURO-ONCOLOGY, V15, P930, DOI 10.1093/neuonc/not040
   Omuro A, 2013, NEURO-ONCOLOGY, V15, P242, DOI 10.1093/neuonc/nos295
   Perry JR, 2010, J CLIN ONCOL, V28, P2051, DOI 10.1200/JCO.2009.26.5520
   Stupp R, 2005, NEW ENGL J MED, V352, P987, DOI 10.1056/NEJMoa043330
   Tolcher AW, 2003, BRIT J CANCER, V88, P1004, DOI 10.1038/sj.bjc.6600827
   Verhoeff JJC, 2010, ANN ONCOL, V21, P1723, DOI 10.1093/annonc/mdp591
   Vlassenbroeck I, 2008, J MOL DIAGN, V10, P332, DOI 10.2353/jmoldx.2008.070169
   Wedge SR, 1996, BRIT J CANCER, V73, P482, DOI 10.1038/bjc.1996.85
   Weiler M, 2010, INT J RADIAT ONCOL, V77, P670, DOI 10.1016/j.ijrobp.2009.05.031
   Weller Michael, 2005, Future Oncol, V1, P747, DOI 10.2217/14796694.1.6.747
   Wick A, 2007, J CLIN ONCOL, V25, P3357, DOI 10.1200/JCO.2007.10.7722
   Wick W, 2004, NEUROLOGY, V62, P2113, DOI 10.1212/01.WNL.0000127617.89363.84
   Wick W, 2009, NEURO-ONCOLOGY, V11, P69, DOI 10.1215/15228517-2008-078
   Wong ET, 1999, J CLIN ONCOL, V17, P2572, DOI 10.1200/JCO.1999.17.8.2572
   Wong S, 2006, J CLIN NEUROSCI, V13, P18, DOI 10.1016/j.jocn.2004.10.018
NR 33
TC 41
Z9 41
U1 0
U2 1
PU OXFORD UNIV PRESS INC
PI CARY
PA JOURNALS DEPT, 2001 EVANS RD, CARY, NC 27513 USA
SN 1522-8517
EI 1523-5866
J9 NEURO-ONCOLOGY
JI Neuro-Oncology
PD SEP
PY 2014
VL 16
IS 9
BP 1255
EP 1262
DI 10.1093/neuonc/nou044
PG 8
WC Oncology; Clinical Neurology
WE Science Citation Index Expanded (SCI-EXPANDED)
SC Oncology; Neurosciences & Neurology
GA AQ7LJ
UT WOS:000342998100015
PM 24670608
OA Green Published, Bronze
DA 2024-03-10
ER

PT J
AU Chen, C
   Wang, F
   Cheng, Y
   Cheng, Y
   Ren, XY
   Huai, HQ
AF Chen, Chao
   Wang, Feng
   Cheng, Yuan
   Cheng, Yin
   Ren, Xueying
   Huai, Haiqing
TI Predictive value of MGMT promoter methylation status in Asian and
   Caucasian patients with malignant gliomas: a meta-analysis
SO INTERNATIONAL JOURNAL OF CLINICAL AND EXPERIMENTAL MEDICINE
LA English
DT Article
DE Malignant gliomas; MGMT; temozolomide; prognosis; meta-analysis;
   O6-methylguanine-DNA methyltransferase
ID O-6-METHYLGUANINE DNA METHYLTRANSFERASE; ELDERLY-PATIENTS;
   GLIOBLASTOMA-MULTIFORME; PLUS TEMOZOLOMIDE; PHASE-II; RADIATION-THERAPY;
   PATIENTS OLDER; RADIOTHERAPY; CONCOMITANT; TRIAL
AB Background: The prognostic significance of O6-methylguanine-DNA methyltransferase (MGMT) promoter status for survival of patients with malignant gliomas remains controversial. Thus, the meta-analysis was performed in order to identify the impact of MGMT expression on prognosis of malignant gliomas. Method: An extensive literature search for relevant studies was conducted on PubMed, Embase, Web of Science, Cochrane Library, and CBM databases. Version 12.0 STATA software was used for the current meta-analysis. Hazard ratios (HRs) with their corresponding 95% confidence interval (95% CI) were also calculated to clarify the correlation between MGMT expression and the prognosis of malignant gliomas. Results: Final analysis of 2,377 malignant gliomas patients from 32 clinical studies was performed. The meta-analysis results show that MGMT promoter group and unmethylated MGMT group has a significant difference (all P < 0.01). Combined HR of MGMT suggests that the methylated MGMT group has a longer overall survival than the unmethylated MGMT group (P < 0.01), but the Asians don't present a difference between the two groups. Conclusion: The meta-analysis study shows that the elevated MGMT promoter group may have a better prognosis in malignant gliomas patients, but the Asians don't have a better prognosis.
C1 [Chen, Chao; Wang, Feng; Cheng, Yuan; Cheng, Yin; Ren, Xueying; Huai, Haiqing] 81 Hosp PLA, PLA Canc Ctr, Dept Med Oncol, Nanjing 210002, Jiangsu, Peoples R China.
C3 Nanjing University of Chinese Medicine
RP Huai, HQ (通讯作者)，81 Hosp PLA, PLA Canc Ctr, Dept Med Oncol, Nanjing 210002, Jiangsu, Peoples R China.
EM 149764146@qq.com
CR Abhinav K, 2013, CLIN NEUROL NEUROSUR, V115, P1375, DOI 10.1016/j.clineuro.2012.12.023
   Brandes AA, 2008, J CLIN ONCOL, V26, P2192, DOI 10.1200/JCO.2007.14.8163
   Brandes AA, 2009, CANCER-AM CANCER SOC, V115, P3512, DOI 10.1002/cncr.24406
   Capdevila L, 2014, J NEURO-ONCOL, V117, P77, DOI 10.1007/s11060-013-1352-7
   Costa BM, 2010, ONCOL REP, V23, P1655, DOI 10.3892/or_00000808
   Dunn J, 2009, BRIT J CANCER, V101, P124, DOI 10.1038/sj.bjc.6605127
   Eoli M, 2007, CLIN CANCER RES, V13, P2606, DOI 10.1158/1078-0432.CCR-06-2184
   Fiorentino A, 2015, AM J CLIN ONCOL-CANC, V38, P23, DOI 10.1097/COC.0b013e3182868ea2
   Fleury A, 1997, CANCER, V79, P1195, DOI 10.1002/(SICI)1097-0142(19970315)79:6<1195::AID-CNCR19>3.0.CO;2-V
   Franceschi E, 2013, J CLIN ONCOL, V15, P1
   Gerstner ER, 2009, NEUROLOGY, V73, P1509, DOI 10.1212/WNL.0b013e3181bf9907
   Han SJ, 2014, NEURO-ONCOLOGY, V16, P1255, DOI 10.1093/neuonc/nou044
   Hegi ME, 2004, CLIN CANCER RES, V10, P1871, DOI 10.1158/1078-0432.CCR-03-0384
   Hegi ME, 2005, NEW ENGL J MED, V352, P997, DOI 10.1056/NEJMoa043331
   Herrlinger U, 2006, J CLIN ONCOL, V24, P4412, DOI 10.1200/JCO.2006.06.9104
   Hess KR, 2004, CANCER, V101, P2293, DOI 10.1002/cncr.20621
   Iaccarino C, 2011, INT J IMMUNOPATH PH, V24, P37, DOI 10.1177/03946320110240S208
   Karayan-Tapon L, 2010, J NEURO-ONCOL, V97, P311, DOI 10.1007/s11060-009-0031-1
   Lai A, 2011, J CLIN ONCOL, V29, P142, DOI 10.1200/JCO.2010.30.2729
   Lee S, 2002, AM J PATHOL, V161, P1015, DOI 10.1016/S0002-9440(10)64262-9
   Malmström A, 2012, LANCET ONCOL, V13, P916, DOI 10.1016/S1470-2045(12)70265-6
   Metellus P, 2011, ANN SURG ONCOL, V18, P2937, DOI 10.1245/s10434-011-1703-6
   Meyer MA, 2008, NEW ENGL J MED, V359, P1850, DOI 10.1056/NEJMc086380
   Minniti G, 2011, J NEURO-ONCOL, V102, P311, DOI 10.1007/s11060-010-0324-4
   Miyazaki M, 2014, NEUROPATHOLOGY, V34, P268, DOI 10.1111/neup.12091
   Motomura K, 2011, CANCER-AM CANCER SOC, V117, P1721, DOI 10.1002/cncr.25637
   Pérez-Larraya JG, 2011, J CLIN ONCOL, V29, P3050, DOI 10.1200/JCO.2011.34.8086
   Piccirilli M, 2006, TUMORI J, V92, P98, DOI 10.1177/030089160609200203
   Pontes LD, 2013, J GERIATR ONCOL, V4, P388, DOI 10.1016/j.jgo.2013.07.005
   Prados MD, 2009, J CLIN ONCOL, V27, P579, DOI 10.1200/JCO.2008.18.9639
   Preusser M, 2008, BRAIN PATHOL, V18, P520, DOI 10.1111/j.1750-3639.2008.00153.x
   Reifenberger G, 2012, INT J CANCER, V131, P1342, DOI 10.1002/ijc.27385
   Sijben AE, 2008, J NEURO-ONCOL, V89, P97, DOI 10.1007/s11060-008-9593-6
   Smith KA, 2008, J NEUROSURG, V109, P106, DOI 10.3171/JNS/2008/109/12/S17
   Stupp R, 2005, NEW ENGL J MED, V352, P987, DOI 10.1056/NEJMoa043330
   Stupp R, 2010, J CLIN ONCOL, V28, P2712, DOI 10.1200/JCO.2009.26.6650
   Tosoni A, 2008, J NEURO-ONCOL, V89, P179, DOI 10.1007/s11060-008-9600-y
   Tsujiuchi T, 2014, AM J TRANSL RES, V6, P169
   Wang X, 2014, ANN SURG ONCOL, V21, P1337, DOI 10.1245/s10434-013-3380-0
   Wemmert S, 2009, INT J ONCOL, V34, P1743, DOI 10.3892/ijo_00000305
   Wick W, 2014, NAT REV NEUROL, V10, P372, DOI 10.1038/nrneurol.2014.100
   Wick W, 2012, LANCET ONCOL, V13, P707, DOI 10.1016/S1470-2045(12)70164-X
NR 42
TC 0
Z9 0
U1 0
U2 7
PU E-CENTURY PUBLISHING CORP
PI MADISON
PA 40 WHITE OAKS LN, MADISON, WI 53711 USA
SN 1940-5901
J9 INT J CLIN EXP MED
JI Int. J. Clin. Exp. Med.
PY 2015
VL 8
IS 4
BP 6553
EP 6562
PG 10
WC Medicine, Research & Experimental
WE Science Citation Index Expanded (SCI-EXPANDED)
SC Research & Experimental Medicine
GA CN4CV
UT WOS:000358377700237
PM 26131285
DA 2024-03-10
ER

PT J
AU Wang, SQ
   Liu, F
   Wang, YH
   Fan, WL
   Zhao, HY
   Liu, LY
   Cen, CY
   Jiang, XB
   Sun, M
   Han, P
AF Wang, Siqi
   Liu, Fang
   Wang, Yuhui
   Fan, Wenliang
   Zhao, Hongyang
   Liu, Liying
   Cen, Chunyuan
   Jiang, Xiaobin
   Sun, Min
   Han, Ping
TI Integrated analysis of 34 microarray datasets reveals CBX3 as a
   diagnostic and prognostic biomarker in glioblastoma
SO JOURNAL OF TRANSLATIONAL MEDICINE
LA English
DT Article
DE Glioblastoma; Biomarker; Diagnosis; Prognosis; Differentially expressed
   gene
ID GENE-EXPRESSION; GENOMIC ANALYSIS; MALIGNANT GLIOMAS; CLASSIFICATION;
   METAANALYSIS; PROGRESSION; TUMORS; HETEROCHROMATIN; METHYLATION;
   VALIDATION
AB BackgroundGlioblastomas have a high degree of malignancy, high recurrence rate, high mortality rate, and low cure rate. Searching for new markers of glioblastomas is of great significance for improving the diagnosis, prognosis and treatment of glioma.MethodsUsing the GEO public database, we combined 34 glioma microarray datasets containing 1893 glioma samples and conducted genetic data mining through statistical analysis, bioclustering, and pathway analysis. The results were validated in TCGA, CGGA, and internal cohorts. We further selected a gene for subsequent experiments and conducted cell proliferation and cell cycle analyses to verify the biological function of this gene.ResultsEight glioblastoma-specific differentially expressed genes were screened using GEO. In the TCGA and CGGA cohorts, patients with high CBX3, BARD1, EGFR, or IFRD1 expression had significantly shorter survival but patients with high GUCY1A3 or MOBP expression had significantly longer survival than patients with lower expression of these genes. After reviewing the literature, we selected the CBX3 gene for further experiments. We confirmed that CBX3 was overexpressed in glioblastoma by immunohistochemical analysis of tissue microarrays and qPCR analysis of surgical specimens. The functional assay results showed that silencing CBX3 arrests the cell cycle in the G2/M phase, thereby weakening the cell proliferation ability.ConclusionsWe used a multidisciplinary approach to analyze glioblastoma samples in 34 microarray datasets, revealing novel diagnostic and prognostic biomarkers in patients with glioblastoma and providing a new direction for screening tumor markers.
C1 [Wang, Siqi; Wang, Yuhui; Fan, Wenliang; Liu, Liying; Cen, Chunyuan; Han, Ping] Huazhong Univ Sci & Technol, Union Hosp, Dept Radiol, Tongji Med Coll, Wuhan 430022, Hubei, Peoples R China.
   [Wang, Siqi; Wang, Yuhui; Fan, Wenliang; Liu, Liying; Cen, Chunyuan; Han, Ping] Hubei Prov Key Lab Mol Imaging, Wuhan 430022, Hubei, Peoples R China.
   [Sun, Min] Hubei Univ Med, Taihe Hosp, Dept Gen Surg, Shiyan 442000, Peoples R China.
   [Zhao, Hongyang; Jiang, Xiaobin] Huazhong Univ Sci & Technol, Union Hosp, Dept Neurosurg, Tongji Med Coll, Wuhan 430022, Hubei, Peoples R China.
   [Liu, Fang] Huazhong Univ Sci & Technol, Union Hosp, Dept Nucl Med, Tongji Med Coll, Wuhan 430022, Hubei, Peoples R China.
C3 Huazhong University of Science & Technology; Hubei University of
   Medicine; Huazhong University of Science & Technology; Huazhong
   University of Science & Technology
RP Han, P (通讯作者)，Huazhong Univ Sci & Technol, Union Hosp, Dept Radiol, Tongji Med Coll, Wuhan 430022, Hubei, Peoples R China.; Sun, M (通讯作者)，Hubei Univ Med, Taihe Hosp, Dept Gen Surg, Shiyan 442000, Peoples R China.
EM sunmin-0715@163.com; cjr.hanping@vip.163.com
RI Fan, Wenliang/JDD-7107-2023; 王, 宇慧/GXZ-7548-2022; Sun, Min/AAA-2773-2019
OI Fan, Wenliang/0000-0001-8949-6775; Sun, Min/0000-0001-5883-0363
FU National Natural Science Foundation of China [81873895, 81701655,
   81101042]
FX This work was financially supported by the National Natural Science
   Foundation of China (81873895 to P.H., 81701655 to Y.W., and 81101042 to
   F.L.).
CR Barthel FP, 2018, NEUROL CLIN, V36, P421, DOI 10.1016/j.ncl.2018.04.002
   Brat DJ, 2015, NEW ENGL J MED, V372, P2481, DOI 10.1056/NEJMoa1402121
   Brennan CW, 2013, CELL, V155, P462, DOI 10.1016/j.cell.2013.09.034
   Ceccarelli M, 2016, CELL, V164, P550, DOI 10.1016/j.cell.2015.12.028
   Chang LC, 2013, BMC BIOINFORMATICS, V14, DOI 10.1186/1471-2105-14-368
   Chen R, 2014, CANCER RES, V74, P2892, DOI 10.1158/0008-5472.CAN-13-2775
   Fan Y, 2017, ONCOTARGET, V8, P19934, DOI 10.18632/oncotarget.15253
   FISHER RA, 1934, STAT METHODS RES WOR, P319
   Flannery T, 2006, INT J CANCER, V119, P854, DOI 10.1002/ijc.21911
   Gartel AL, 2005, CANCER RES, V65, P3980, DOI 10.1158/0008-5472.CAN-04-3995
   Han H, 2008, AM J PHYSIOL-HEART C, V295, pH382, DOI 10.1152/ajpheart.01272.2007
   Han SS, 2014, LUNG CANCER, V84, P229, DOI 10.1016/j.lungcan.2014.03.018
   Hegi ME, 2005, NEW ENGL J MED, V352, P997, DOI 10.1056/NEJMoa043331
   Irizarry RA, 2003, NUCLEIC ACIDS RES, V31, DOI 10.1093/nar/gng015
   Jones PH, 2013, CELL SIGNAL, V25, P2752, DOI 10.1016/j.cellsig.2013.08.042
   Kong J, 2013, PLOS ONE, V8, DOI [10.1371/journal.pone.0081049, 10.1371/journal.pone.0067485]
   Kuleshov MV, 2016, NUCLEIC ACIDS RES, V44, pW90, DOI 10.1093/nar/gkw377
   Liu M, 2015, CANCER RES, V75, P4593, DOI 10.1158/0008-5472.CAN-14-3735
   Louis DN, 2007, ACTA NEUROPATHOL, V114, P547, DOI 10.1007/s00401-007-0278-6
   Louis DN, 2016, ACTA NEUROPATHOL, V131, P803, DOI 10.1007/s00401-016-1545-1
   Martín-Caballero J, 2001, CANCER RES, V61, P6234
   Mazur PK, 2010, P NATL ACAD SCI USA, V107, P13438, DOI 10.1073/pnas.1002423107
   Michiels S, 2005, LANCET, V365, P488, DOI 10.1016/S0140-6736(05)17866-0
   Minc E, 2000, CYTOGENET CELL GENET, V90, P279, DOI 10.1159/000056789
   Nielsen SJ, 2001, NATURE, V412, P561, DOI 10.1038/35087620
   Noushmehr Houtan, 2010, Cancer Cell, V17, P510, DOI 10.1016/j.ccr.2010.03.017
   Nutt CL, 2003, CANCER RES, V63, P1602
   Olausson KH, 2014, J BIOL CHEM, V289, P34601, DOI 10.1074/jbc.M114.569244
   Parsons DW, 2008, SCIENCE, V321, P1807, DOI 10.1126/science.1164382
   Phillips HS, 2006, CANCER CELL, V9, P157, DOI 10.1016/j.ccr.2006.02.019
   Rhodes DR, 2002, CANCER RES, V62, P4427
   Saini V, 2012, PLOS ONE, V7, DOI 10.1371/journal.pone.0041401
   Saino M, 2004, ONCOL REP, V12, P47
   Sorlie T, 2003, P NATL ACAD SCI USA, V100, P8418, DOI 10.1073/pnas.0932692100
   Storey JD, 2002, J ROY STAT SOC B, V64, P479, DOI 10.1111/1467-9868.00346
   Takanashi M, 2009, AM J PATHOL, V174, P309, DOI 10.2353/ajpath.2009.080148
   Tseng GC, 2012, NUCLEIC ACIDS RES, V40, P3785, DOI 10.1093/nar/gkr1265
   Verhaak RGW, 2010, CANCER CELL, V17, P98, DOI 10.1016/j.ccr.2009.12.020
   Walsh KM, 2015, NEURO-ONCOLOGY, V17, P1445, DOI 10.1093/neuonc/nov082
   Wang CG, 2005, J BIOL CHEM, V280, P12339, DOI 10.1074/jbc.C400536200
   Wang CG, 2007, J BIOL CHEM, V282, P29902, DOI 10.1074/jbc.M704757200
   Wang SQ, 2017, SCI REP-UK, V7, DOI 10.1038/s41598-017-12087-y
   Wang XB, 2012, BIOINFORMATICS, V28, P2534, DOI 10.1093/bioinformatics/bts485
   Wen PY, 2008, NEW ENGL J MED, V359, P492, DOI 10.1056/NEJMra0708126
   Wiestler B, 2014, NEURO-ONCOLOGY, V16, P1630, DOI 10.1093/neuonc/nou138
   Xie P, 2014, NAT COMMUN, V5, DOI 10.1038/ncomms4733
   Xu XF, 2014, DIAGN PATHOL, V9, DOI 10.1186/s13000-014-0218-4
   Yan H, 2009, NEW ENGL J MED, V360, P765, DOI 10.1056/NEJMoa0808710
   Yan W, 2012, NEURO-ONCOLOGY, V14, P1432, DOI 10.1093/neuonc/nos263
NR 49
TC 22
Z9 23
U1 0
U2 7
PU BMC
PI LONDON
PA CAMPUS, 4 CRINAN ST, LONDON N1 9XW, ENGLAND
EI 1479-5876
J9 J TRANSL MED
JI J. Transl. Med.
PD MAY 28
PY 2019
VL 17
AR 179
DI 10.1186/s12967-019-1930-3
PG 14
WC Medicine, Research & Experimental
WE Science Citation Index Expanded (SCI-EXPANDED)
SC Research & Experimental Medicine
GA IA2PG
UT WOS:000469403000002
PM 31138312
OA Green Published, gold
DA 2024-03-10
ER

PT J
AU Chu, SH
   Ma, YB
   Feng, DF
   Zhang, H
   Zhu, ZA
   Li, ZQ
   Jiang, PC
AF Chu, Sheng-Hua
   Ma, Yan-Bin
   Feng, Dong-Fu
   Zhang, Hong
   Zhu, Zhi-An
   Li, Zhi-Qiang
   Jiang, Pu-Cha
TI Upregulation of SATB1 is associated with the development and progression
   of glioma
SO JOURNAL OF TRANSLATIONAL MEDICINE
LA English
DT Article
ID PROMOTER HYPERMETHYLATION; BINDING-PROTEIN; POOR-PROGNOSIS; IN-VITRO;
   EXPRESSION; PREDICTS; GROWTH; TISSUE; DNA; SLC22A18
AB Background: Special AT-rich sequence-binding protein-1 (SATB1) has been reported to be expressed in several human cancers and may have malignant potential. This study was aimed at investigating the expression and potential role of SATB1 in human glioma.
   Method: The relationship between SATB1 expression, clinicopathological parameters, Ki67 expression and MGMT promoter methylation status was evaluated, and the prognostic value of SATB1 expression in patients with gliomas was analyzed. SATB1-specific shRNA sequences were synthesized, and U251 cells were transfected with SATB1 RNAi plasmids. Expression of SATB1 mRNA and protein was investigated by RT-PCR and immunofluoresence staining and western blotting. The expression of c-Met, SLC22A18, caspase-3 and bcl-2 protein was determined by western blotting. U251 cell growth and adherence was detected by methyl thiazole tetrazolium assay. The apoptosis of U251 cells was examined with a flow cytometer. The adherence, invasion, and in vitro angiogenesis assays of U251 cells were done. The growth and angiogenesis of SATB1 low expressing U251 cells was measured in an in vivo xenograft model.
   Results: Of 70 tumors, 44 (62.9%) were positive for SATB1 expression. SATB1 expression was significantly associated with a high histological grade and with poor survival in univariate and multivariate analyses. SATB1 expression was also positively correlated with Ki67 expression but negatively with MGMT promoter methylation in glioma tissues. SATB1 shRNA expression vectors could efficiently induce the expression of SLC22A18 protein, increase the caspase-3 protein, inhibit the expression of SATB1, c-Met and bcl-2 protein, the growth, invasion, metastasis and angiogenesis of U251 cells, and induce apoptosis in vitro. Furthermore, the tumor growth of U251 cells expressing SATB1 shRNA were inhibited in vivo, and immunohistochemical analyses of tumor sections revealed a decreased vessel density in the animals where shRNA against SATB1 were expressed.
   Conclusions: SATB1 may have an important role as a positive regulator of glioma development and progression, and that SATB1 might be a useful molecular marker for predicting the prognosis of glioma.
C1 [Chu, Sheng-Hua; Ma, Yan-Bin; Feng, Dong-Fu; Zhang, Hong; Zhu, Zhi-An] Shanghai Jiao Tong Univ, Sch Med, Peoples Hosp Affiliated 3, Dept Neurosurg, Shanghai 201900, Peoples R China.
   [Li, Zhi-Qiang; Jiang, Pu-Cha] Wuhan Univ, Zhongnan Hosp, Dept Neurosurg, Wuhan 430071, Peoples R China.
C3 Shanghai Jiao Tong University; Wuhan University
RP Chu, SH (通讯作者)，Shanghai Jiao Tong Univ, Sch Med, Peoples Hosp Affiliated 3, Dept Neurosurg, 280 Mo He Rd, Shanghai 201900, Peoples R China.
EM shenghuachu@126.com
RI LI, SHA/JNR-9956-2023; Chu, Sheng-Hua/JEO-7531-2023; Wang,
   Tianqi/JJD-7473-2023
OI Chu, Sheng-Hua/0000-0001-9814-6216
FU Natural Science Foundation of China [30901535]; Innovation Program of
   Shanghai Municipal Education Commission [12YZ046]
FX This work was supported by grants from the Natural Science Foundation of
   China (30901535), the Innovation Program of Shanghai Municipal Education
   Commission (12YZ046).
CR Agrelo R, 2009, DEV CELL, V16, P507, DOI 10.1016/j.devcel.2009.03.006
   Brandsma D, 2008, LANCET ONCOL, V9, P453, DOI 10.1016/S1470-2045(08)70125-6
   Cai ST, 2006, NAT GENET, V38, P1278, DOI 10.1038/ng1913
   Cheng C, 2010, APMIS, V118, P855, DOI 10.1111/j.1600-0463.2010.02673.x
   Chu SH, 2012, J CLIN NEUROSCI, V19, P95, DOI 10.1016/j.jocn.2011.04.032
   Chu SH, 2011, ONCOL LETT, V2, P1139, DOI 10.3892/ol.2011.371
   Chu SH, 2011, J TRANSL MED, V9, DOI 10.1186/1479-5876-9-156
   Chu SH, 2011, MOL MED REP, V4, P785, DOI 10.3892/mmr.2011.500
   Chu SH, 2009, J NEURO-ONCOL, V93, P183, DOI 10.1007/s11060-008-9772-5
   DICKINSON LA, 1992, CELL, V70, P631, DOI 10.1016/0092-8674(92)90432-C
   Dong YC, 2011, INT J ONCOL, V38, P555, DOI 10.3892/ijo.2010.861
   Esteller M, 1999, CANCER RES, V59, P793
   Generali D, 2006, CLIN CANCER RES, V12, P4562, DOI 10.1158/1078-0432.CCR-05-2690
   Han HJ, 2008, NATURE, V452, P187, DOI 10.1038/nature06781
   Kanu OO, 2009, EXPERT OPIN THER TAR, V13, P701, DOI [10.1517/14728220902942348 , 10.1517/14728220902942348]
   Kouzarides T, 1999, CURR OPIN GENET DEV, V9, P40, DOI 10.1016/S0959-437X(99)80006-9
   Krangel MS, 2007, NAT IMMUNOL, V8, P686, DOI 10.1038/ni1484
   Kreth S, 2011, PLOS ONE, V6, DOI 10.1371/journal.pone.0017156
   Li K, 2007, BIOCHEM BIOPH RES CO, V356, P6, DOI 10.1016/j.bbrc.2007.01.201
   Li SH, 2011, ANN SURG ONCOL, V18, P2048, DOI 10.1245/s10434-010-1510-5
   Liang DS, 2011, CANCER LETT, V310, P69, DOI 10.1016/j.canlet.2011.06.019
   Liu BL, 2010, NEURO-ONCOLOGY, V12, P540, DOI 10.1093/neuonc/nop064
   Ma C, 2007, ONCOGENE, V26, P2649, DOI 10.1038/sj.onc.1210069
   Morrone FB, 2006, BMC CANCER, V6, DOI 10.1186/1471-2407-6-226
   Patani N, 2009, CANCER CELL INT, V9, DOI 10.1186/1475-2867-9-18
   Pavan KP, 2006, MOL CELL, V22, P231, DOI 10.1016/j.molcel.2006.03.010
   Purbey PK, 2009, MOL CELL BIOL, V29, P1321, DOI 10.1128/MCB.00822-08
   Ruden E, 2011, J CLIN ONCOL, V29, P2918, DOI 10.1200/JCO.2011.34.9852
   Seo J, 2005, J BIOL CHEM, V280, P24600, DOI 10.1074/jbc.M414076200
   Squatrito M, 2010, CANCER CELL, V18, P619, DOI 10.1016/j.ccr.2010.10.034
   Uemura K, 1998, CANCER RES, V58, P3727
   Wang S, 2009, J PATHOL, V219, P114, DOI 10.1002/path.2575
   Wen J, 2005, BLOOD, V105, P3330, DOI 10.1182/blood-2004-08-2988
   Xu ZZ, 2011, J TRANSL MED, V9, DOI 10.1186/1479-5876-9-46
   Yamayoshi A, 2011, OLIGONUCLEOTIDES, V21, P115, DOI 10.1089/oli.2010.0277
   Yeh TY, 2005, J CELL SCI, V118, P3431, DOI 10.1242/jcs.02472
   Zhao XD, 2010, ORL-J OTO-RHIN-LARYN, V72, P1, DOI 10.1159/000264777
NR 37
TC 51
Z9 55
U1 0
U2 8
PU BMC
PI LONDON
PA CAMPUS, 4 CRINAN ST, LONDON N1 9XW, ENGLAND
SN 1479-5876
J9 J TRANSL MED
JI J. Transl. Med.
PD JUL 28
PY 2012
VL 10
AR 149
DI 10.1186/1479-5876-10-149
PG 13
WC Medicine, Research & Experimental
WE Science Citation Index Expanded (SCI-EXPANDED)
SC Research & Experimental Medicine
GA 033LE
UT WOS:000310796900001
PM 22839214
OA gold, Green Published
DA 2024-03-10
ER

PT J
AU Gatto, L
   Franceschi, E
   Tosoni, A
   Di Nunno, V
   Maggio, I
   Lodi, R
   Brandes, AA
AF Gatto, Lidia
   Franceschi, Enrico
   Tosoni, Alicia
   Di Nunno, Vincenzo
   Maggio, Ilaria
   Lodi, Raffaele
   Brandes, Alba Ariela
TI <i>IDH</i> Inhibitors and Beyond: The Cornerstone of Targeted Glioma
   Treatment
SO MOLECULAR DIAGNOSIS & THERAPY
LA English
DT Review; Early Access
ID LOW-GRADE GLIOMAS; ACUTE MYELOID-LEUKEMIA; INTRAGENIC DNA METHYLATION;
   MUTANT IDH1; EUROPEAN ORGANIZATION; MUTATION STATUS; RADIATION-THERAPY;
   RANDOMIZED-TRIAL; ONCOMETABOLITE 2-HYDROXYGLUTARATE; ANAPLASTIC
   ASTROCYTOMAS
AB Diffuse low-grade gliomas account for approximately 20% of all primary brain tumors, they arise from glial cells and show infiltrative growth without histological features of malignancy. Mutations of the IDH1 and IDH2 genes constitute a reliable molecular signature of low-grade gliomas and are the earliest driver mutations occurring during gliomagenesis, representing a relevant biomarker with diagnostic, prognostic, and predictive value. IDH mutations induce a neomorphic enzyme that converts alpha-ketoglutarate to the oncometabolite D-2-hydroxyglutarate, which leads to widespread effects on cellular epigenetics and metabolism. Currently, there are no approved molecularly targeted therapies and the standard treatment for low-grade gliomas consists of radiation therapy and chemotherapy, with rising concern about treatment-related toxicities. Targeting D-2-hydroxyglutarate is considered a novel attractive therapeutic approach for low-grade gliomas and the insights from clinical trials suggest that mutant-selective IDH inhibitors are the ideal candidates, with a favorable benefit/risk ratio. A pivotal question is whether blocking IDH neomorphic activity may activate alternative oncogenetic pathways, inducing acquired resistance to IDH inhibitors. Based on this rationale, combination therapies to enhance the antitumor activity of IDH inhibitors and approaches aimed at exploiting, rather than inhibiting, the metabolism of IDH-mutant cancer cells, such as poly (adenosine 5 '-diphosphate-ribose) polymerase inhibitors, are emerging from preclinical research and clinical trials. In this review, we discuss the pivotal role of IDH mutations in gliomagenesis and the complex interactions between the genomic and epigenetic landscapes, providing an overview of how, in the last decade, therapeutic approaches for low-grade gliomas have evolved.
C1 [Gatto, Lidia; Franceschi, Enrico; Tosoni, Alicia; Di Nunno, Vincenzo; Maggio, Ilaria; Brandes, Alba Ariela] Azienda USL Bologna, Dept Med Oncol, Via Altura 3, I-40139 Bologna, Italy.
   [Lodi, Raffaele] IRCSS Ist Sci Neurol Bologna, Bologna, Italy.
C3 AUSL di Bologna; IRCCS Istituto delle Scienze Neurologiche di Bologna
   (ISNB)
RP Franceschi, E (通讯作者)，Azienda USL Bologna, Dept Med Oncol, Via Altura 3, I-40139 Bologna, Italy.
EM enricofra@yahoo.it
RI Franceschi, Enrico/K-5527-2016; DI NUNNO, VINCENZO/AAW-4446-2021;
   franceschi, enrico/AAW-4451-2021; Di Nunno, Vincenzo/Q-8253-2018;
   Tosoni, Alicia/AAC-2627-2022
OI DI NUNNO, VINCENZO/0000-0003-4441-9834; franceschi,
   enrico/0000-0001-9332-4677; Tosoni, Alicia/0000-0001-8662-7055
CR Amary MF, 2011, J PATHOL, V224, P334, DOI 10.1002/path.2913
   Andronesi OC, 2016, CLIN CANCER RES, V22, P1632, DOI 10.1158/1078-0432.CCR-15-0656
   Andronesi OC, 2012, SCI TRANSL MED, V4, DOI 10.1126/scitranslmed.3002693
   Appay R, 2018, NEURO-ONCOLOGY, V20, P716, DOI 10.1093/neuonc/noy014
   Armstrong TS, 2017, NEURO-ONCOLOGY, V19, P323, DOI 10.1093/neuonc/now119
   Armstrong TS, 2016, NEURO-ONCOLOGY, V18, P252, DOI 10.1093/neuonc/nov166
   Bai H, 2016, NAT GENET, V48, P59, DOI 10.1038/ng.3457
   Baumert BG, 2016, LANCET ONCOL, V17, P1521, DOI 10.1016/S1470-2045(16)30313-8
   Bender CM, 1998, CANCER RES, V58, P95
   Bleeker FE, 2009, HUM MUTAT, V30, P7, DOI 10.1002/humu.20937
   Borger DR, 2012, ONCOLOGIST, V17, P72, DOI 10.1634/theoncologist.2011-0386
   Borodovsky A, 2013, ONCOTARGET, V4, P1737, DOI 10.18632/oncotarget.1408
   Branzoli F, 2018, NEURO-ONCOLOGY, V20, P907, DOI 10.1093/neuonc/nox214
   Brat DJ, 2015, NEW ENGL J MED, V372, P2481, DOI 10.1056/NEJMoa1402121
   Buckner JC, 2016, NEW ENGL J MED, V374, P1344, DOI 10.1056/NEJMoa1500925
   Bunse L, 2018, NAT MED, V24, P1192, DOI 10.1038/s41591-018-0095-6
   Ceccarelli M, 2016, CELL, V164, P550, DOI 10.1016/j.cell.2015.12.028
   Chaturvedi A, 2017, LEUKEMIA, V31, P2020, DOI 10.1038/leu.2017.46
   Chen C, 2013, GENE DEV, V27, P1974, DOI 10.1101/gad.226613.113
   Chiang S, 2016, CANCER RES, V76, P7118, DOI 10.1158/0008-5472.CAN-16-0298
   Choi C, 2012, NAT MED, V18, P624, DOI 10.1038/nm.2682
   Chowdhury R, 2011, EMBO REP, V12, P463, DOI 10.1038/embor.2011.43
   CHUNG R, 1991, GENE CHROMOSOME CANC, V3, P323, DOI 10.1002/gcc.2870030502
   Cohen AL, 2013, CURR NEUROL NEUROSCI, V13, DOI 10.1007/s11910-013-0345-4
   Dang L, 2016, ANN ONCOL, V27, P599, DOI 10.1093/annonc/mdw013
   de Robles P, 2015, NEURO-ONCOLOGY, V17, P776, DOI 10.1093/neuonc/nou283
   Dhermain Frederic, 2016, Handb Clin Neurol, V134, P219, DOI 10.1016/B978-0-12-802997-8.00013-X
   Dhillon S, 2018, DRUGS, V78, P1509, DOI 10.1007/s40265-018-0978-3
   DiNardo CD, 2018, NEW ENGL J MED, V378, P2386, DOI 10.1056/NEJMoa1716984
   Druker BJ, 2001, NEW ENGL J MED, V344, P1031, DOI 10.1056/NEJM200104053441401
   Elahi L, 2019, NEURO-ONCOLOGY, V21, P39
   Federici L, 2020, NEURO-ONCOLOGY, V22, P1226, DOI 10.1093/neuonc/noaa074
   Franceschi E, 2018, FUTURE ONCOL, V14, P1559, DOI 10.2217/fon-2017-0634
   Gelman SJ, 2018, CELL REP, V22, P512, DOI 10.1016/j.celrep.2017.12.050
   Golub D, 2019, FRONT ONCOL, V9, DOI 10.3389/fonc.2019.00417
   Gravendeel LAM, 2010, HUM MUTAT, V31, pE1186, DOI 10.1002/humu.21201
   Grill J, 1999, INT J RADIAT ONCOL, V45, P137, DOI 10.1016/S0360-3016(99)00177-7
   Hartmann C, 2011, CLIN CANCER RES, V17, P4588, DOI 10.1158/1078-0432.CCR-10-3194
   Hartmann C, 2010, ACTA NEUROPATHOL, V120, P707, DOI 10.1007/s00401-010-0781-z
   Heredia V., 2017, ANN ONCOL, V28, pV521, DOI [10.1093/annonc/mdx387.049, DOI 10.1093/ANNONC/MDX387.049]
   Higuchi F, 2020, CLIN CANCER RES, V26, P1690, DOI 10.1158/1078-0432.CCR-19-2000
   Hou HF, 2010, CURR OPIN STRUC BIOL, V20, P739, DOI 10.1016/j.sbi.2010.09.006
   Houillier C, 2010, NEUROLOGY, V75, P1560, DOI 10.1212/WNL.0b013e3181f96282
   Jakola AS, 2012, JAMA-J AM MED ASSOC, V308, P1881, DOI 10.1001/jama.2012.12807
   Johannessen TCA, 2016, MOL CANCER RES, V14, P976, DOI 10.1158/1541-7786.MCR-16-0141
   Johnson BE, 2014, SCIENCE, V343, P189, DOI 10.1126/science.1239947
   JONES PA, 1980, CELL, V20, P85, DOI 10.1016/0092-8674(80)90237-8
   Jonsson P, 2019, CLIN CANCER RES, V25, P5537, DOI 10.1158/1078-0432.CCR-19-0032
   Kalinina J, 2016, CLIN CANCER RES, V22, P6256, DOI 10.1158/1078-0432.CCR-15-2965
   Karim ABMF, 1996, INT J RADIAT ONCOL, V36, P549, DOI 10.1016/S0360-3016(96)00352-5
   Karim ABMF, 2002, INT J RADIAT ONCOL, V52, P316, DOI 10.1016/S0360-3016(01)02692-X
   Karpel-Massler G, 2017, NAT COMMUN, V8, DOI 10.1038/s41467-017-00984-9
   Killela PJ, 2014, ONCOTARGET, V5, P1452, DOI 10.18632/oncotarget.1505
   Kohanbash G, 2017, J CLIN INVEST, V127, P1425, DOI 10.1172/JCI90644
   Konteatis Z, 2020, ACS MED CHEM LETT, V11, P101, DOI 10.1021/acsmedchemlett.9b00509
   Lanese A, 2018, ONCOL THER, V6, P105, DOI 10.1007/s40487-018-0063-9
   Lawrie TA, 2019, COCHRANE DB SYST REV, DOI 10.1002/14651858.CD013047.pub2
   Liu Y, 2012, J NEURO-ONCOL, V109, P253, DOI 10.1007/s11060-012-0914-4
   Louis DN, 2016, ACTA NEUROPATHOL, V131, P803, DOI 10.1007/s00401-016-1545-1
   Lovén J, 2013, CELL, V153, P320, DOI 10.1016/j.cell.2013.03.036
   Lu C, 2012, NATURE, V483, P474, DOI 10.1038/nature10860
   Lu YX, 2017, CANCER RES, V77, P1709, DOI 10.1158/0008-5472.CAN-16-2773
   Madala HR, 2018, CANCERS, V10, DOI 10.3390/cancers10020049
   Mardis ER, 2009, NEW ENGL J MED, V361, P1058, DOI 10.1056/NEJMoa0903840
   Maunakea AK, 2010, NATURE, V466, P253, DOI 10.1038/nature09165
   May JL, 2019, SCI ADV, V5, DOI 10.1126/sciadv.aat0456
   Mazor T, 2017, P NATL ACAD SCI USA, V114, P10743, DOI 10.1073/pnas.1708914114
   McBrayer SK, 2018, CELL, V175, P101, DOI 10.1016/j.cell.2018.08.038
   Mellinghoff I.K, 2018, J CLIN ONCOL, V36
   Mellinghoff I, 2018, NEURO-ONCOLOGY, V20, P18
   Mellinghoff IK, 2020, J CLIN ONCOL, V38, DOI 10.1200/JCO.19.03327
   Metellus P, 2011, J NEURO-ONCOL, V105, P591, DOI 10.1007/s11060-011-0625-2
   Miller JJ, 2019, NEURO-ONCOLOGY, V21, P669, DOI 10.1093/neuonc/noz016
   Mondesir J, 2016, J BLOOD MED, V7, P171, DOI 10.2147/JBM.S70716
   Muller S, 2011, EXPERT REV MOL MED, V13, P1, DOI 10.1017/S1462399411001992
   Nicolay B, 2017, NEURO-ONCOLOGY, V19, P86
   Noushmehr H, 2010, CANCER CELL, V17, P510, DOI 10.1016/j.ccr.2010.03.017
   Olar A, 2015, ACTA NEUROPATHOL, V129, P585, DOI 10.1007/s00401-015-1398-z
   Ostrom QT, 2017, NEURO-ONCOLOGY, V19, pV1, DOI 10.1093/neuonc/nox158
   Parsons DW, 2008, SCIENCE, V321, P1807, DOI 10.1126/science.1164382
   Pasquier F, 2020, DRUG TODAY, V56, P21, DOI 10.1358/dot.2020.56.1.3078363
   Pellegatta S, 2015, ACTA NEUROPATHOL COM, V3, DOI 10.1186/s40478-014-0180-0
   Picca A, 2018, CURR OPIN NEUROL, V31, P727, DOI 10.1097/WCO.0000000000000617
   Platten M, 2021, NATURE, V592, P463, DOI 10.1038/s41586-021-03363-z
   Pope WB, 2012, J NEURO-ONCOL, V107, P197, DOI 10.1007/s11060-011-0737-8
   Popovici-Muller J, 2018, ACS MED CHEM LETT, V9, P300, DOI 10.1021/acsmedchemlett.7b00421
   Preusser M, 2011, J NEUROPATH EXP NEUR, V70, P715, DOI 10.1097/NEN.0b013e31822713f0
   Pusch S, 2017, ACTA NEUROPATHOL, V133, P629, DOI 10.1007/s00401-017-1677-y
   RASHEED BKA, 1994, CANCER RES, V54, P1324
   Raynal NJM, 2012, CANCER RES, V72, P1170, DOI 10.1158/0008-5472.CAN-11-3248
   Reitman ZJ, 2010, CANCER CELL, V17, P215, DOI 10.1016/j.ccr.2010.02.024
   Reuss DE, 2015, ACTA NEUROPATHOL, V129, P133, DOI 10.1007/s00401-014-1370-3
   Roboz GJ, 2020, BLOOD, V135, P463, DOI 10.1182/blood.2019002140
   Sanson M, 2009, J CLIN ONCOL, V27, P4150, DOI 10.1200/JCO.2009.21.9832
   Schumacher T, 2014, NATURE, V512, P324, DOI 10.1038/nature13387
   Shaw E, 2002, J CLIN ONCOL, V20, P2267, DOI 10.1200/JCO.2002.09.126
   Shenker N, 2012, BRIT J CANCER, V106, P248, DOI 10.1038/bjc.2011.550
   Sjöblom T, 2006, SCIENCE, V314, P268, DOI 10.1126/science.1133427
   Spino M, 2019, CLIN CANCER RES, V25, P1261, DOI 10.1158/1078-0432.CCR-18-2312
   Ständer M, 2004, CANCER-AM CANCER SOC, V101, P1028, DOI 10.1002/cncr.20432
   Stein EM, 2018, FUTURE ONCOL, V14, P23, DOI 10.2217/fon-2017-0392
   Stein EM, 2017, BLOOD, V130, P722, DOI 10.1182/blood-2017-04-779405
   Stresemann C, 2006, CANCER RES, V66, P2794, DOI 10.1158/0008-5472.CAN-05-2821
   Subramani E, 2020, CANCER RES, V80, P5098, DOI 10.1158/0008-5472.CAN-20-1314
   Sulkowski PL, 2017, SCI TRANSL MED, V9, DOI 10.1126/scitranslmed.aal2463
   TAPHOORN MJB, 1994, ANN NEUROL, V36, P48, DOI 10.1002/ana.410360111
   Tateishi K, 2017, CANCER RES, V77, P4102, DOI 10.1158/0008-5472.CAN-16-2263
   Tateishi K, 2015, CANCER CELL, V28, P773, DOI 10.1016/j.ccell.2015.11.006
   Tosoni A, 2008, J NEURO-ONCOL, V89, P179, DOI 10.1007/s11060-008-9600-y
   Toyota M, 1999, P NATL ACAD SCI USA, V96, P8681, DOI 10.1073/pnas.96.15.8681
   Tran AN, 2014, NEURO-ONCOLOGY, V16, P414, DOI 10.1093/neuonc/not198
   Turcan S, 2013, ONCOTARGET, V4, P1729, DOI 10.18632/oncotarget.1412
   Turcan S, 2012, NATURE, V483, P479, DOI 10.1038/nature10866
   US FDA, 2017, FDA GRAND REG APPR E
   van den Bent Martin J, 2020, Am Soc Clin Oncol Educ Book, V40, P1, DOI 10.1200/EDBK_280967
   van den Bent MJ, 2010, CLIN CANCER RES, V16, P1597, DOI 10.1158/1078-0432.CCR-09-2902
   van den Bent MJ, 2005, LANCET, V366, P985, DOI 10.1016/S0140-6736(05)67070-5
   Venneker S, 2019, CANCERS, V11, DOI 10.3390/cancers11121918
   Wang P, 2015, CELL REP, V13, P2353, DOI 10.1016/j.celrep.2015.11.029
   Wang YX, 2020, SCI ADV, V6, DOI 10.1126/sciadv.aaz3221
   Watanabe T, 2009, AM J PATHOL, V174, P1149, DOI 10.2353/ajpath.2009.080958
   Wiestler B, 2014, ACTA NEUROPATHOL, V128, P561, DOI 10.1007/s00401-014-1315-x
   Williams NL, 2018, AM J CLIN ONCOL-CANC, V41, P307, DOI 10.1097/COC.0000000000000267
   Xu W, 2011, CANCER CELL, V19, P17, DOI 10.1016/j.ccr.2010.12.014
   Yan H, 2009, NEW ENGL J MED, V360, P765, DOI 10.1056/NEJMoa0808710
   Yang XJ, 2014, CANCER CELL, V26, P577, DOI 10.1016/j.ccr.2014.07.028
   Yen KE, 2010, ONCOGENE, V29, P6409, DOI 10.1038/onc.2010.444
   Yen K, 2017, CANCER DISCOV, V7, P478, DOI 10.1158/2159-8290.CD-16-1034
   Ziegler DS, 2005, MED J AUSTRALIA, V182, P78, DOI 10.5694/j.1326-5377.2005.tb06581.x
NR 129
TC 13
Z9 14
U1 0
U2 13
PU ADIS INT LTD
PI NORTHCOTE
PA 5 THE WAREHOUSE WAY, NORTHCOTE 0627, AUCKLAND, NEW ZEALAND
SN 1177-1062
EI 1179-2000
J9 MOL DIAGN THER
JI Mol. Diagn. Ther.
PD 2021 JUL
PY 2021
VL 25
IS 4
BP 457
EP 473
DI 10.1007/s40291-021-00537-3
EA JUN 2021
PG 17
WC Genetics & Heredity; Pharmacology & Pharmacy
WE Science Citation Index Expanded (SCI-EXPANDED)
SC Genetics & Heredity; Pharmacology & Pharmacy
GA TC8WD
UT WOS:000658271000001
PM 34095989
DA 2024-03-10
ER

PT J
AU Tong, SM
   Wang, Y
   Wu, J
   Long, JF
   Zhong, P
   Wang, B
AF Tong, Shuangmei
   Wang, Ying
   Wu, Jian
   Long, Jianfei
   Zhong, Pin
   Wang, Bin
TI Comprehensive pharmacogenomics characterization of temozolomide response
   in gliomas
SO EUROPEAN JOURNAL OF PHARMACOLOGY
LA English
DT Article; Early Access
DE Gliomas; Temozolomide; Pharmacogenomics; Gene polymorphism
ID SINGLE-NUCLEOTIDE POLYMORPHISM; MISMATCH REPAIR; MALIGNANT GLIOMAS; MSH6
   MUTATIONS; PHASE-I; POPULATION PHARMACOKINETICS; ADJUVANT TEMOZOLOMIDE;
   DRUG TRANSPORTERS; MGMT METHYLATION; GLIOBLASTOMA
AB Recent developments in pharmacogenomics have created opportunities for predicting temozolomide response in gliomas. Temozolomide is the main first-line alkylating chemotherapeutic drug together with radiotherapy as standard treatments of high-risk gliomas after surgery. However, there are great individual differences in temozolomide response. Besides the heterogeneity of gliomas, pharmacogenomics relevant genetic polymorphisms can not only affect pharmacokinetics of temozolomide but also change anti-tumor effects of temozolomide. This review will summarize pharmacogenomic studies of temozolomide in gliomas which can lay the foundation to personalized chemotherapy.
C1 [Tong, Shuangmei; Wang, Ying; Wu, Jian; Long, Jianfei; Wang, Bin] Fudan Univ, Huashan Hosp, Sch Med, Dept Pharm, 12 Middle Wu Lu Mu Qi Rd, Shanghai 200040, Peoples R China.
   [Zhong, Pin] Fudan Univ, Huashan Hosp, Sch Med, Dept Neurosurg, Shanghai, Peoples R China.
C3 Fudan University; Fudan University
RP Wang, B (通讯作者)，Fudan Univ, Huashan Hosp, Sch Med, Dept Pharm, 12 Middle Wu Lu Mu Qi Rd, Shanghai 200040, Peoples R China.; Zhong, P (通讯作者)，Fudan Univ, Huashan Hosp, Sch Med, Dept Neurosurg, Shanghai, Peoples R China.
EM 18301877229@163.com; pharmacying@163.com; jianwu12@fudan.edu.cn;
   15111030044@fudan.edu.cn; zhp228899@163.com; wangbin@huashan.org.cn
RI Zeng, Yun/JFK-6190-2023; Wang, Xuezhen/IUN-6267-2023; cao,
   yutong/JJF-4531-2023; yang, zhou/JKI-3744-2023; Li, Zilong/JEZ-8642-2023
OI Wu, Jian/0000-0002-2333-1000
FU Beijing Health Alliance Charitable Foundation [WS016E]; National Natural
   Science Foundation of China [81803542, 81803516]; Shanghai Municipal
   Health Commission [20184Y0102]
FX This work was supported by grants from the Beijing Health Alliance
   Charitable Foundation [grant number WS016E] ; the National Natural
   Science Foundation of China [grant numbers 81803542, 81803516] ; and
   Shanghai Municipal Health Commission [grant number 20184Y0102] .
CR Aoki T, 2007, INT J CLIN ONCOL, V12, P341, DOI 10.1007/s10147-007-0687-5
   Ballesta A, 2014, CPT-PHARMACOMET SYST, V3, DOI 10.1038/psp.2014.9
   Bao ZJ, 2019, J CELL BIOCHEM, V120, P10205, DOI 10.1002/jcb.28305
   Barault L, 2015, ANN ONCOL, V26, P1994, DOI 10.1093/annonc/mdv272
   Brada M, 1999, BRIT J CANCER, V81, P1022, DOI 10.1038/sj.bjc.6690802
   Bruhn O, 2014, EXPERT OPIN DRUG MET, V10, P1337, DOI 10.1517/17425255.2014.952630
   Caccese M, 2020, INT J MOL SCI, V21, DOI 10.3390/ijms21186716
   Cahill DP, 2007, CLIN CANCER RES, V13, P2038, DOI 10.1158/1078-0432.CCR-06-2149
   Caldecott KW, 2020, DNA REPAIR, V93, DOI 10.1016/j.dnarep.2020.102921
   Chai RC, 2019, CNS NEUROSCI THER, V25, P314, DOI 10.1111/cns.13040
   Chen LM, 2019, ACTA PHARM SIN B, V9, P659, DOI 10.1016/j.apsb.2019.01.007
   Cho YA, 2021, J NEURO-ONCOL, V153, P43, DOI 10.1007/s11060-021-03710-0
   Choucair Ali, 2011, Front Biosci (Elite Ed), V3, P1182
   de Gooijer MC, 2018, NEOPLASIA, V20, P710, DOI 10.1016/j.neo.2018.05.001
   del Alcazar CRG, 2016, MOL CANCER RES, V14, P928, DOI 10.1158/1541-7786.MCR-16-0125
   Diez BD, 2010, CANCER CHEMOTH PHARM, V65, P727, DOI 10.1007/s00280-009-1078-6
   Dréan A, 2018, J NEURO-ONCOL, V138, P479, DOI 10.1007/s11060-018-2819-3
   Eich M, 2010, MOL PHARMACOL, V78, P943, DOI 10.1124/mol.110.066076
   Fahmideh MA, 2014, NEURO-ONCOLOGY, V16, P807, DOI 10.1093/neuonc/nou003
   Felsberg J, 2011, INT J CANCER, V129, P659, DOI 10.1002/ijc.26083
   Fogli A, 2016, CARCINOGENESIS, V37, P169, DOI 10.1093/carcin/bgv251
   Gallitto M, 2020, J NEURO-ONCOL, V147, P557, DOI 10.1007/s11060-020-03461-4
   Girardin Francois, 2006, Dialogues Clin Neurosci, V8, P311
   GOFFMAN TE, 1992, J CLIN ONCOL, V10, P264, DOI 10.1200/JCO.1992.10.2.264
   Golding SE, 2004, J BIOL CHEM, V279, P15402, DOI 10.1074/jbc.M314191200
   Hegi ME, 2005, NEW ENGL J MED, V352, P997, DOI 10.1056/NEJMoa043331
   Hoja S, 2016, ONCOTARGET, V7, P62989, DOI 10.18632/oncotarget.11379
   Hsu CY, 2017, PLOS ONE, V12, DOI 10.1371/journal.pone.0186430
   Huang MG, 2020, SCI TRANSL MED, V12, DOI 10.1126/scitranslmed.aay7522
   Hudson AL, 2018, FRONT ONCOL, V8, DOI 10.3389/fonc.2018.00314
   Hunter C, 2006, CANCER RES, V66, P3987, DOI 10.1158/0008-5472.CAN-06-0127
   Illuzzi JL, 2013, PLOS ONE, V8, DOI 10.1371/journal.pone.0065922
   Indraccolo S, 2019, CLIN CANCER RES, V25, P1828, DOI 10.1158/1078-0432.CCR-18-1892
   Izzedine H, 2006, J INFECT DIS, V194, P1481, DOI 10.1086/508546
   Jackson S, 2018, FLUIDS BARRIERS CNS, V15, DOI 10.1186/s12987-017-0088-8
   Johannessen TCA, 2013, NEURO-ONCOLOGY, V15, P269, DOI 10.1093/neuonc/nos301
   Kaina B, 2019, DNA REPAIR, V78, P128, DOI 10.1016/j.dnarep.2019.04.007
   Kiczmer P, 2018, ACTA BIOCHIM POL, V65, P87, DOI 10.18388/abp.2017_1613
   Kladova OA, 2020, INT J MOL SCI, V21, DOI 10.3390/ijms21197147
   Klapacz J, 2009, P NATL ACAD SCI USA, V106, P576, DOI 10.1073/pnas.0811991106
   Lai YH, 2020, DNA REPAIR, V93, DOI 10.1016/j.dnarep.2020.102912
   Lin F, 2014, CLIN CANCER RES, V20, P2703, DOI 10.1158/1078-0432.CCR-14-0084
   Lirussi L, 2016, ONCOTARGET, V7, P26293, DOI 10.18632/oncotarget.8477
   Malley DS, 2011, ACTA NEUROPATHOL, V121, P651, DOI 10.1007/s00401-011-0803-5
   Malmstrom A, 2020, PHARMACOGENOMICS J, V20, P213, DOI 10.1038/s41397-019-0107-z
   Mansouri A, 2019, NEURO-ONCOLOGY, V21, P167, DOI 10.1093/neuonc/noy132
   Marzolini C, 1998, CANCER CHEMOTH PHARM, V42, P433, DOI 10.1007/s002800050842
   McCord M, 2020, ACTA NEUROPATHOL COM, V8, DOI 10.1186/s40478-020-0892-2
   McFaline-Figueroa JL, 2015, CANCER RES, V75, P3127, DOI 10.1158/0008-5472.CAN-14-3616
   Melin BS, 2017, NAT GENET, V49, P789, DOI 10.1038/ng.3823
   Montaldi AP, 2015, MUTAT RES-GEN TOX EN, V793, P19, DOI 10.1016/j.mrgentox.2015.06.001
   Nabors LB, 2020, J NATL COMPR CANC NE, V18, P1537, DOI 10.6004/jnccn.2020.0052
   Nagel ZD, 2017, CANCER RES, V77, P198, DOI 10.1158/0008-5472.CAN-16-1151
   Naumann SC, 2009, BRIT J CANCER, V100, P322, DOI 10.1038/sj.bjc.6604856
   Nemec AA, 2017, MOL CANCER RES, V15, P269, DOI 10.1158/1541-7786.MCR-16-0227-T
   Nguyen SA, 2014, CLIN CANCER RES, V20, P4894, DOI 10.1158/1078-0432.CCR-13-1856
   Oberstadt MC, 2013, BMC CANCER, V13, DOI 10.1186/1471-2407-13-617
   Oldrini B, 2020, NAT COMMUN, V11, DOI 10.1038/s41467-020-17717-0
   Ostermann S, 2004, CLIN CANCER RES, V10, P3728, DOI 10.1158/1078-0432.CCR-03-0807
   Ostrom Q.T., 2019, NEURO-ONCOLOGY, V21, pv1, DOI DOI 10.1093/neuonc/nov189
   Pal D, 2011, LIFE SCI, V88, P959, DOI 10.1016/j.lfs.2010.09.012
   Panetta JC, 2003, CANCER CHEMOTH PHARM, V52, P435, DOI 10.1007/s00280-003-0670-4
   Pei CY, 2013, INT J NEUROSCI, V123, P114, DOI 10.3109/00207454.2012.738735
   Pellegatta S, 2019, INT J MOL SCI, V20, DOI 10.3390/ijms20235886
   Portnow J, 2009, CLIN CANCER RES, V15, P7092, DOI 10.1158/1078-0432.CCR-09-1349
   Ramalho MJ, 2019, EUR J PHARM BIOPHARM, V136, P156, DOI 10.1016/j.ejpb.2019.01.015
   Rapkins RW, 2015, NEURO-ONCOLOGY, V17, P1589, DOI 10.1093/neuonc/nov064
   Rocha CRR, 2020, CELLS-BASEL, V9, DOI 10.3390/cells9122573
   Roden DM, 2019, LANCET, V394, P521, DOI 10.1016/S0140-6736(19)31276-0
   Roos WP, 2009, DNA REPAIR, V8, P72, DOI 10.1016/j.dnarep.2008.09.003
   Rudek MA, 2004, PHARMACOTHERAPY, V24, P16, DOI 10.1592/phco.24.1.16.34800
   Sa JK, 2019, INT J CANCER, V144, P3023, DOI 10.1002/ijc.32054
   Saito S, 2002, J HUM GENET, V47, P147, DOI 10.1007/s100380200018
   Schaich M, 2009, ANN ONCOL, V20, P175, DOI 10.1093/annonc/mdn548
   Schreck KC, 2018, ONCOLOGY-NY, V32, P555
   Serrano-Heras G, 2020, SCI REP-UK, V10, DOI 10.1038/s41598-020-78868-0
   Sone K, 2019, BMC CANCER, V19, DOI 10.1186/s12885-019-5438-2
   Song WX, 2020, ACTA PHARMACOL SIN B, V10, P61, DOI 10.1016/j.apsb.2019.12.006
   Stavrovskaya AA, 2016, BIOCHEMISTRY-MOSCOW+, V81, P91, DOI 10.1134/S0006297916020036
   Stojic L, 2004, DNA REPAIR, V3, P1091, DOI 10.1016/j.dnarep.2004.06.006
   Strazielle N, 2015, FRONT NEUROSCI-SWITZ, V9, DOI 10.3389/fnins.2015.00021
   Ströbel T, 2017, SCI REP-UK, V7, DOI 10.1038/s41598-017-10013-w
   Stupp R, 2005, NEW ENGL J MED, V352, P987, DOI 10.1056/NEJMoa043330
   Stupp R, 2009, LANCET ONCOL, V10, P459, DOI 10.1016/S1470-2045(09)70025-7
   Tanaka S, 2020, J NEUROSURG SCI, V64, P434, DOI 10.23736/S0390-5616.17.04209-6
   Ülgen E, 2020, J NEUROSURG, V132, P1435, DOI 10.3171/2019.1.JNS182938
   van Thuijl HF, 2015, ACTA NEUROPATHOL, V129, P597, DOI 10.1007/s00401-015-1403-6
   Vivona D, 2014, ONCOL LETT, V7, P1313, DOI 10.3892/ol.2014.1857
   Walsh KM, 2013, GENET EPIDEMIOL, V37, P222, DOI 10.1002/gepi.21707
   Wang HW, 2017, CANCER GENE THER, V24, P215, DOI 10.1038/cgt.2017.7
   Wei KC, 2017, PLOS ONE, V12, DOI 10.1371/journal.pone.0178842
   Wibom C, 2012, ACTA ONCOL, V51, P325, DOI 10.3109/0284186X.2011.616284
   Williams GJ, 2010, DNA REPAIR, V9, P1299, DOI 10.1016/j.dnarep.2010.10.001
   Wright DFB, 2018, BRIT J CLIN PHARMACO, V84, P937, DOI 10.1111/bcp.13516
   Xu MX, 2014, CARCINOGENESIS, V35, P564, DOI 10.1093/carcin/bgt355
   Yamtich J, 2012, PLOS GENET, V8, DOI 10.1371/journal.pgen.1003052
   Yin J, 2016, ACTA PHARM SIN B, V6, P363, DOI 10.1016/j.apsb.2016.07.013
   Yip S, 2009, CLIN CANCER RES, V15, P4622, DOI 10.1158/1078-0432.CCR-08-3012
   Yung WKA, 1999, J CLIN ONCOL, V17, P2762, DOI 10.1200/JCO.1999.17.9.2762
   Zayeri ZD, 2019, J CELL PHYSIOL, V234, P11092, DOI 10.1002/jcp.27759
   Zhao BL, 2020, NAT REV MOL CELL BIO, V21, P765, DOI 10.1038/s41580-020-00297-8
   Zou YH, 2015, MOL MED REP, V11, P4591, DOI 10.3892/mmr.2015.3293
NR 102
TC 6
Z9 6
U1 5
U2 18
PU ELSEVIER
PI AMSTERDAM
PA RADARWEG 29, 1043 NX AMSTERDAM, NETHERLANDS
SN 0014-2999
EI 1879-0712
J9 EUR J PHARMACOL
JI Eur. J. Pharmacol.
PD 2021 DEC 5
PY 2021
VL 912
AR 174580
DI 10.1016/j.ejphar.2021.174580
EA OCT 2021
PG 9
WC Pharmacology & Pharmacy
WE Science Citation Index Expanded (SCI-EXPANDED)
SC Pharmacology & Pharmacy
GA XQ7OJ
UT WOS:000731733600014
PM 34678239
DA 2024-03-10
ER

PT J
AU Yao, WC
   Li, X
   Jia, ZK
   Gu, CH
   Jin, ZB
   Wang, J
   Yuan, B
   Yang, JJ
AF Yao, Wencheng
   Li, Xiang
   Jia, Zhankui
   Gu, Chaohui
   Jin, Zhibo
   Wang, Jun
   Yuan, Bo
   Yang, Jinjian
TI Bioinformatics Analysis of GFAP as a Potential Key Regulator in
   Different Immune Phenotypes of Prostate Cancer
SO BIOMED RESEARCH INTERNATIONAL
LA English
DT Article
ID HUMAN GLIOMAS; EXPRESSION; SUBTYPE; IDENTIFICATION; REVEAL
AB Tumor immune escape plays an essential role in both cancer progression and immunotherapy responses. For prostate cancer (PC), however, the molecular mechanisms that drive its different immune phenotypes have yet to be fully elucidated. Patient gene expression data were analyzed from The Cancer Genome Atlas-prostate adenocarcinoma (TCGA-PRAD) and the International Cancer Genome Consortium (ICGC) databases. We used a Cell-type Identification by Estimating Relative Subsets of RNA Transcripts (CIBERSORT) analysis and an unsupervised clustering analysis to identify patient subgroups with distinct immune phenotypes. These distinct phenotypes were then explored for associations for differentially expressed genes (DEGs) and both epigenetic and genetic landscapes. Finally, we used a protein-protein interaction analysis to identify key hub genes. We identified two patient subgroups with independent immune phenotypes associated with the expression of Programmed death-ligand 1 (PD-L1). Patient samples in Cluster 1 (C1) had higher scores for immune-cell subsets compared to Cluster 2 (C2), and C2 samples had higher specific somatic mutations, MHC mutations, and genomic copy number variations compared to C1. We also found additional cluster phenotype differences for DNA methylation, microRNA (miRNA) expression, and long noncoding RNA (lncRNA) expression. Furthermore, we established a 4-gene model to distinguish between clusters by integrating analyses for DEGs, lncRNAs, miRNAs, and methylation. Notably, we found that glial fibrillary acidic protein (GFAP) might serve as a key hub gene within the genetic and epigenetic regulatory networks. These results improve our understanding of the molecular mechanisms underlying tumor immune phenotypes that are associated with tumor immune escape. In addition, GFAP may be a potential biomarker for both PC diagnosis and prognosis.
C1 [Yao, Wencheng; Li, Xiang; Jia, Zhankui; Gu, Chaohui; Jin, Zhibo; Wang, Jun; Yuan, Bo; Yang, Jinjian] Zhengzhou Univ, Affiliated Hosp 1, Dept Urol, Zhengzhou, Henan, Peoples R China.
   [Yao, Wencheng; Li, Xiang; Jia, Zhankui; Gu, Chaohui; Jin, Zhibo; Wang, Jun; Yuan, Bo; Yang, Jinjian] Zhengzhou Univ, Affiliated Hosp 1, Henan Inst Urol, Zhengzhou, Henan, Peoples R China.
C3 Zhengzhou University; Zhengzhou University
RP Yang, JJ (通讯作者)，Zhengzhou Univ, Affiliated Hosp 1, Dept Urol, Zhengzhou, Henan, Peoples R China.; Yang, JJ (通讯作者)，Zhengzhou Univ, Affiliated Hosp 1, Henan Inst Urol, Zhengzhou, Henan, Peoples R China.
EM fccyangjj@zzu.edu.cn
RI Wang, Xuezhen/IUN-6267-2023; wang, yi/GVT-8516-2022; Wang,
   Jing/IQW-3496-2023; wang, yi/KBB-3614-2024; Wang, Jin/GYA-2019-2022;
   zhang, jingxing/KCY-4726-2024; liu, lingling/IUQ-7478-2023
OI Wang, Jing/0000-0002-8296-2961; Jia, Zhankui/0000-0001-7982-0279
FU National Natural Science Foundation of China [81570685]
FX This work was supported by the National Natural Science Foundation of
   China (Grant number: 81570685).
CR Balar AV, 2017, CANCER IMMUNOL IMMUN, V66, P551, DOI 10.1007/s00262-017-1954-6
   Bhattacharya A, 2020, NAT COMMUN, V11, DOI 10.1038/s41467-020-14605-5
   Bien-Möller S, 2018, STEM CELLS INT, V2018, DOI 10.1155/2018/9628289
   Bret C, 2016, EXPERT REV HEMATOL, V9, P351, DOI 10.1586/17474086.2016.1141673
   Center MM, 2012, EUR UROL, V61, P1079, DOI 10.1016/j.eururo.2012.02.054
   Cerami E, 2012, CANCER DISCOV, V2, P401, DOI 10.1158/2159-8290.CD-12-0095
   Cho Y, 2019, EXPERT OPIN BIOL TH, V19, P547, DOI 10.1080/14712598.2019.1602605
   Chu A, 2016, NUCLEIC ACIDS RES, V44, DOI 10.1093/nar/gkv808
   Chumbalkar VC, 2005, PROTEOMICS, V5, P1167, DOI 10.1002/pmic.200401202
   Eyler CE, 2020, GENOME BIOL, V21, DOI 10.1186/s13059-020-02085-1
   Feng BH, 2020, CLIN CANCER RES, V26, P3616, DOI 10.1158/1078-0432.CCR-19-3997
   Galili T, 2015, BIOINFORMATICS, V31, P3718, DOI 10.1093/bioinformatics/btv428
   Pérez-Larraya JG, 2014, CANCER-AM CANCER SOC, V120, P3972, DOI 10.1002/cncr.28949
   Grasso CS, 2018, CANCER DISCOV, V8, P730, DOI 10.1158/2159-8290.CD-17-1327
   Gu ZG, 2016, BIOINFORMATICS, V32, P2847, DOI 10.1093/bioinformatics/btw313
   Hu P, 2020, DNA CELL BIOL, V39, P1194, DOI 10.1089/dna.2020.5371
   Kurebayashi Y, 2016, CANCER IMMUNOL RES, V4, P234, DOI 10.1158/2326-6066.CIR-15-0214
   Laczko R, 2007, NEUROPATH APPL NEURO, V33, P631, DOI 10.1111/j.1365-2990.2007.00858.x
   Laddha SV, 2014, MOL CANCER RES, V12, P485, DOI 10.1158/1541-7786.MCR-13-0614
   Lei X, 2020, CANCER LETT, V470, P126, DOI 10.1016/j.canlet.2019.11.009
   Li J, 2019, GENOME RES, V29, P270, DOI 10.1101/gr.240606.118
   Li WL, 2019, FRONT ONCOL, V9, DOI 10.3389/fonc.2019.01019
   Metsalu T, 2015, NUCLEIC ACIDS RES, V43, pW566, DOI 10.1093/nar/gkv468
   Newman AM, 2015, NAT METHODS, V12, P453, DOI [10.1038/nmeth.3337, 10.1038/NMETH.3337]
   Pan H, 2020, AGING-US, V12, P1446, DOI 10.18632/aging.102693
   Qin FL, 2020, FEBS OPEN BIO, V10, P1921, DOI 10.1002/2211-5463.12934
   Schütz F, 2017, ONCOL RES TREAT, V40, P294, DOI 10.1159/000464353
   Sharpe MA, 2016, ONCOTARGET, V7, P3369, DOI 10.18632/oncotarget.6582
   Sia D, 2017, GASTROENTEROLOGY, V153, P812, DOI 10.1053/j.gastro.2017.06.007
   Siegel R.L., 2018, J CLINICIANS, V68, P30, DOI [10.3322/caac.214422-s2.0-85040049759, DOI 10.3322/CAAC.215512-S2.0-85059687888]
   Smyth MJ, 2006, ADV IMMUNOL, V90, P1, DOI 10.1016/S0065-2776(06)90001-7
   Song BN, 2019, EBIOMEDICINE, V50, P238, DOI 10.1016/j.ebiom.2019.10.058
   Su X, 2016, ONCOL REP, V36, P1277, DOI 10.3892/or.2016.4917
   Tichy J, 2016, J NEURO-ONCOL, V126, P361, DOI 10.1007/s11060-015-1978-8
   van Bodegraven EJ, 2019, GLIA, V67, P1417, DOI 10.1002/glia.23594
   Wang LY, 2019, INT J MOL SCI, V20, DOI 10.3390/ijms20225758
   Wu SQ, 2019, ASIAN J ANDROL, V21, P433, DOI 10.4103/aja.aja_47_19
   Yang YX, 2019, CELL DEATH DIS, V10, DOI 10.1038/s41419-018-1280-8
   Zheng MJ, 2020, J CELL MOL MED, V24, P2819, DOI 10.1111/jcmm.14830
   Zheng SQ, 2020, INT J CANCER, V147, P542, DOI 10.1002/ijc.33009
   Zhou S, 2016, CANCER DISCOV, V6, P1215, DOI 10.1158/2159-8290.CD-16-0745
NR 41
TC 1
Z9 1
U1 0
U2 3
PU HINDAWI LTD
PI LONDON
PA ADAM HOUSE, 3RD FLR, 1 FITZROY SQ, LONDON, W1T 5HF, ENGLAND
SN 2314-6133
EI 2314-6141
J9 BIOMED RES INT-UK
JI Biomed Res. Int.
PD JUN 17
PY 2021
VL 2021
AR 1466255
DI 10.1155/2021/1466255
PG 13
WC Biotechnology & Applied Microbiology; Medicine, Research & Experimental
WE Science Citation Index Expanded (SCI-EXPANDED)
SC Biotechnology & Applied Microbiology; Research & Experimental Medicine
GA TD8EN
UT WOS:000669553100009
PM 34222466
OA Green Published, gold
DA 2024-03-10
ER

PT J
AU Odia, Y
   Varma, H
   Tsankova, NM
AF Odia, Yazmin
   Varma, Hemant
   Tsankova, Nadejda M.
TI Biphasic IDH1 phenotype in a diffusely infiltrating glioma: implications
   for pathogenesis, treatment and prognosis
SO CLINICAL NEUROPATHOLOGY
LA English
DT Article
DE biphasic glioma; oligoastrocytoma; IDH1; 1p/19q co-deletion; ATRX;
   gliomagenesis
ID PHASE-III TRIAL; ANAPLASTIC OLIGODENDROGLIOMA; 1P/19Q CODELETION;
   MUTATIONS; CLASSIFICATION; ASTROCYTOMAS; CHEMOTHERAPY; PROCARBAZINE;
   METHYLATION; VINCRISTINE
AB Recent studies suggest isocitrate dehydrogenase 1 (IDH1) mutations are early events in gliomagenesis, given their frequent occurrence in low-grade gliomas, diffuse expression within neoplastic cells, and lack of evidence for preceding TP53 mutations or 1p/19q co-deletion. We present an infiltrating glioma with mixed oligoastroglial morphology and biphasic molecular phenotype. Areas resembling oligodendroglioma by histology expressed mutant IDH1-R132H, and strong ATRX, Olig2, and PDGFR-alpha by immunohistochemistry. In contrast, astrocytic areas completely lacked the IDH1-R132H mutation, showed loss of nuclear ATRX expression, and only weakly expressed Olig2 and PDGFR-alpha. Co-deletion of lp/19q was evident throughout, while p53 expression was largely negative. This case suggests that lp/19q co-deletion may rarely precede IDH1 mutations or that IDH1 mutations may be secondarily lost, as demonstrated by IDH1-R132H positive and negative cells in a glioma with diffuse lp/19q co-deletion. The uniquely biphasic molecular phenotype of this tumor supports the rare existence of true mixed oligoastrocytomas that may have significant prognostic and therapeutic implications. The case highlights the variable sequence of key molecular aberrations in gliomagenesis and the difficulty of targeting treatment to genetic profiles in inherently heterogeneous neoplasms.
C1 [Odia, Yazmin] Columbia Univ, Dept Neurol, Neurooncol Div, New York, NY USA.
   [Varma, Hemant] Columbia Univ, Dept Pathol, Neuropathol Div, New York, NY USA.
   [Tsankova, Nadejda M.] Mt Sinai Sch Med, Friedman Brain Inst, Dept Pathol, New York, NY USA.
   [Tsankova, Nadejda M.] Mt Sinai Sch Med, Friedman Brain Inst, Dept Neurosci, New York, NY USA.
C3 Columbia University; Columbia University; Icahn School of Medicine at
   Mount Sinai; Icahn School of Medicine at Mount Sinai
RP Odia, Y (通讯作者)，Columbia Univ Coll Phys & Surg, Neurol Inst New York, Div Neurooncol, 710 West 168th St,NI 9-017, New York, NY 10032 USA.
EM yo2240@cumc.columbia.edu
OI Odia, Yazmin/0000-0003-3602-3899
CR Alentorn A, 2014, NEURO-ONCOLOGY, V16, P400, DOI 10.1093/neuonc/not227
   Cairncross G, 2006, J CLIN ONCOL, V24, P2707, DOI 10.1200/JCO.2005.04.3414
   Cairncross G, 2013, J CLIN ONCOL, V31, P337, DOI 10.1200/JCO.2012.43.2674
   Cairncross JG, 2014, J CLIN ONCOL, V32, P783, DOI 10.1200/JCO.2013.49.3726
   Frenel J, ASCO ANN M 2012
   Frenel JS, 2013, J NEURO-ONCOL, V114, P85, DOI 10.1007/s11060-013-1152-0
   Fuller CE, 2003, J NEUROPATH EXP NEUR, V62, P1118, DOI 10.1093/jnen/62.11.1118
   Hartmann C, 2010, ACTA NEUROPATHOL, V120, P707, DOI 10.1007/s00401-010-0781-z
   Jenkins RB, 2006, CANCER RES, V66, P9852, DOI 10.1158/0008-5472.CAN-06-1796
   Kim W, 2012, NEUROSURG CLIN N AM, V23, P471, DOI 10.1016/j.nec.2012.04.009
   Lass U, 2012, PLOS ONE, V7, DOI 10.1371/journal.pone.0041298
   Mur P, 2013, ACTA NEUROPATHOL, V126, P277, DOI 10.1007/s00401-013-1130-9
   Preusser M, 2011, J NEUROPATH EXP NEUR, V70, P715, DOI 10.1097/NEN.0b013e31822713f0
   Pusch S, 2011, NEUROPATH APPL NEURO, V37, P428, DOI 10.1111/j.1365-2990.2010.01127.x
   Sabha N, 2014, NEURO-ONCOLOGY, V16, P914, DOI 10.1093/neuonc/not299
   Sahm F, 2014, ACTA NEUROPATHOL, V128, P551, DOI 10.1007/s00401-014-1326-7
   Stupp R, 2005, NEW ENGL J MED, V352, P987, DOI 10.1056/NEJMoa043330
   Tsankova NM, 2014, J NEURO-ONCOL, V119, P481, DOI 10.1007/s11060-014-1499-x
   van den Bent MJ, 2013, J CLIN ONCOL, V31, P344, DOI 10.1200/JCO.2012.43.2229
   Watanabe T, 2009, AM J PATHOL, V174, P1149, DOI 10.2353/ajpath.2009.080958
   Wiestler B, 2014, NEURO-ONCOLOGY, V16, P1630, DOI 10.1093/neuonc/nou138
   Yang H, 2012, CLIN CANCER RES, V18, P5562, DOI 10.1158/1078-0432.CCR-12-1773
   Yip S, 2012, J PATHOL, V226, P7, DOI 10.1002/path.2995
NR 23
TC 2
Z9 4
U1 0
U2 2
PU DUSTRI-VERLAG DR KARL FEISTLE
PI DEISENHOFEN-MUENCHEN
PA BAHNHOFSTRASSE 9 POSTFACH 49, D-82032 DEISENHOFEN-MUENCHEN, GERMANY
SN 0722-5091
J9 CLIN NEUROPATHOL
JI Clin. Neuropathol.
PD SEP-OCT
PY 2015
VL 34
IS 5
BP 282
EP 287
DI 10.5414/NP300832
PG 6
WC Clinical Neurology; Pathology
WE Science Citation Index Expanded (SCI-EXPANDED)
SC Neurosciences & Neurology; Pathology
GA CS1VC
UT WOS:000361855600006
PM 25907263
DA 2024-03-10
ER

PT J
AU Tabatabai, G
   Stupp, R
   van den Bent, MJ
   Hegi, ME
   Tonn, JC
   Wick, W
   Weller, M
AF Tabatabai, Ghazaleh
   Stupp, Roger
   van den Bent, Martin J.
   Hegi, Monika E.
   Tonn, Joerg C.
   Wick, Wolfgang
   Weller, Michael
TI Molecular diagnostics of gliomas: the clinical perspective
SO ACTA NEUROPATHOLOGICA
LA English
DT Review
DE Clinical neurooncology; Molecular diagnostic; Prognostic factor;
   Malignant gliomas; Clinical trials
ID LOW-GRADE GLIOMAS; PHASE-III TRIAL; GLIOBLASTOMA-MULTIFORME;
   RADIATION-THERAPY; OLIGODENDROGLIAL TUMORS; RECURRENT GLIOBLASTOMA;
   ADJUVANT TEMOZOLOMIDE; EUROPEAN ORGANIZATION; PROGNOSTIC BIOMARKER;
   MALIGNANT GLIOMAS
AB Significant progress has been made in the molecular diagnostic subtyping of brain tumors, in particular gliomas. In contrast to the classical molecular markers in this field, p53 and epidermal growth factor receptor (EGFR) status, the clinical significance of which has remained controversial, at least three important molecular markers with clinical implications have now been identified: 1p/19q codeletion, O (6)-methylguanine methyltransferase (MGMT) promoter methylation and isocitrate dehydrogenase-1 (IDH1) mutations. All three are favorable prognostic markers. 1p/19q codeletion and IDH1 mutations are also useful to support and extend the histological classification of gliomas since they are strongly linked to oligodendroglial morphology and grade II/III gliomas, as opposed to glioblastoma, respectively. MGMT promoter methylation is the only potentially predictive marker, at least for alkylating agent chemotherapy in glioblastoma. Beyond these classical markers, the increasing repertoire of anti-angiogenic agents that are currently explored within registration trials for gliomas urgently calls for efforts to identify molecular markers that predict the benefit derived from these novel treatments, too.
C1 [Tabatabai, Ghazaleh; Weller, Michael] Univ Zurich Hosp, Dept Neurol, CH-8091 Zurich, Switzerland.
   [Stupp, Roger; Hegi, Monika E.] CHU Vaudois, Dept Neurosurg, CH-1011 Lausanne, Switzerland.
   [Stupp, Roger; Hegi, Monika E.] Univ Lausanne, CH-1011 Lausanne, Switzerland.
   [van den Bent, Martin J.] Univ Rotterdam Hosp, Daniel de Hoed Canc Ctr Erasmus, Neurooncol Unit, NL-3008 AE Rotterdam, Netherlands.
   [Tonn, Joerg C.] Univ Munich LMU, Dept Neurosurg, D-81377 Munich, Germany.
   [Wick, Wolfgang] Univ Heidelberg, Neurol Clin, Dept Neurooncol, D-69120 Heidelberg, Germany.
   [Wick, Wolfgang] Univ Heidelberg, Natl Ctr Tumor Dis, D-69120 Heidelberg, Germany.
C3 University of Zurich; University Zurich Hospital; University of
   Lausanne; Centre Hospitalier Universitaire Vaudois (CHUV); University of
   Lausanne; Erasmus University Rotterdam; Erasmus MC; Erasmus MC Cancer
   Institute; University of Munich; Ruprecht Karls University Heidelberg;
   Helmholtz Association; German Cancer Research Center (DKFZ); Ruprecht
   Karls University Heidelberg
RP Tabatabai, G (通讯作者)，Univ Zurich Hosp, Dept Neurol, Frauenklinikstr 26, CH-8091 Zurich, Switzerland.
EM ghazaleh.tabatabai@usz.ch
RI van den Bent, Martin J/JPK-6126-2023; Stupp, Roger/L-3303-2019; Tonn,
   Joerg/AAK-8509-2021; Wick, Wolfgang/AAA-2545-2020; Hegi,
   Monika/O-4796-2015; McDermott, Michael Francis/GZM-5330-2022; Tabatabai,
   Ghazaleh/A-6365-2015
OI van den Bent, Martin J/0000-0001-5710-5127; Wick,
   Wolfgang/0000-0002-6171-634X; Hegi, Monika/0000-0003-0855-6495; Weller,
   Michael/0000-0002-1748-174X; Tabatabai, Ghazaleh/0000-0002-3542-8782;
   Tabatabai, Ghazaleh/0000-0003-3702-923X
CR Batchelor TT, 2007, CANCER CELL, V11, P83, DOI 10.1016/j.ccr.2006.11.021
   Brandes AA, 2008, CLIN CANCER RES, V14, P957, DOI 10.1158/1078-0432.CCR-07-1810
   Butowski N, 2010, NEURO-ONCOLOGY, V12, P608, DOI 10.1093/neuonc/nop070
   Cairncross G, 2006, J CLIN ONCOL, V24, P2707, DOI 10.1200/JCO.2005.04.3414
   Capper D, 2009, ACTA NEUROPATHOL, V118, P599, DOI 10.1007/s00401-009-0595-z
   Dubbink HJ, 2009, NEUROLOGY, V73, P1792, DOI 10.1212/WNL.0b013e3181c34ace
   Friedman HS, 2009, J CLIN ONCOL, V27, P4733, DOI 10.1200/JCO.2008.19.8721
   Hegi ME, 2005, NEW ENGL J MED, V352, P997, DOI 10.1056/NEJMoa043331
   Issa JP, 2004, NAT REV CANCER, V4, P988, DOI 10.1038/nrc1507
   Kaloshi G, 2007, NEUROLOGY, V68, P1831, DOI 10.1212/01.wnl.0000262034.26310.a2
   Keime-Guibert F, 2007, NEW ENGL J MED, V356, P1527, DOI 10.1056/NEJMoa065901
   Kreisl TN, 2010, NEURO-ONCOLOGY, V12, P181, DOI 10.1093/neuonc/nop042
   Kreisl TN, 2009, J CLIN ONCOL, V27, P740, DOI 10.1200/JCO.2008.16.3055
   Lai A, 2008, INT J RADIAT ONCOL, V71, P1372, DOI 10.1016/j.ijrobp.2007.11.068
   MALMSTROM A, 2010, J CLIN ONCOL S, V28, pS7
   Noushmehr H, 2010, CANCER CELL, V17, P510, DOI 10.1016/j.ccr.2010.03.017
   Pignatti F, 2002, J CLIN ONCOL, V20, P2076, DOI 10.1200/JCO.2002.08.121
   Reardon DA, 2008, J CLIN ONCOL, V26, P5610, DOI 10.1200/JCO.2008.16.7510
   Ricard D, 2007, ANN NEUROL, V61, P484, DOI 10.1002/ana.21125
   Roa W, 2004, J CLIN ONCOL, V22, P1583, DOI 10.1200/JCO.2004.06.082
   Sanson M, 2009, J CLIN ONCOL, V27, P4150, DOI 10.1200/JCO.2009.21.9832
   Schnell O, 2009, NEURO-ONCOLOGY, V11, P861, DOI 10.1215/15228517-2009-024
   Scott JN, 2002, NEUROLOGY, V59, P947, DOI 10.1212/WNL.59.6.947
   SOFFIETTI R, 2010, EUR J NEURO IN PRESS
   Stupp R, 2005, NEW ENGL J MED, V352, P987, DOI 10.1056/NEJMoa043330
   Stupp R, 2010, J CLIN ONCOL, V28, P2712, DOI 10.1200/JCO.2009.26.6650
   Stupp R, 2009, LANCET ONCOL, V10, P459, DOI 10.1016/S1470-2045(09)70025-7
   van den Bent MJ, 2006, J CLIN ONCOL, V24, P2715, DOI 10.1200/JCO.2005.04.6078
   van den Bent MJ, 2010, CLIN CANCER RES, V16, P1597, DOI 10.1158/1078-0432.CCR-09-2902
   van den Bent MJ, 2009, J CLIN ONCOL, V27, P5881, DOI 10.1200/JCO.2009.24.1034
   Weller M, 2007, CLIN CANCER RES, V13, P6933, DOI 10.1158/1078-0432.CCR-07-0573
   Weller M, 2010, NAT REV NEUROL, V6, P39, DOI 10.1038/nrneurol.2009.197
   Weller M, 2009, J CLIN ONCOL, V27, P5743, DOI 10.1200/JCO.2009.23.0805
   Wick A, 2009, J NEUROL, V256, P734, DOI 10.1007/s00415-009-5006-9
   WICK W, 2010, J CLIN ONCOL S, V28, pS7
   Wick W, 2010, J CLIN ONCOL, V28, pE188, DOI 10.1200/JCO.2009.26.9027
   Wick W, 2010, J CLIN ONCOL, V28, P1168, DOI 10.1200/JCO.2009.23.2595
   Wick W, 2009, J CLIN ONCOL, V27, P5874, DOI 10.1200/JCO.2009.23.6497
   Yung WKA, 1999, J CLIN ONCOL, V17, P2762, DOI 10.1200/JCO.1999.17.9.2762
NR 39
TC 95
Z9 106
U1 0
U2 14
PU SPRINGER
PI NEW YORK
PA 233 SPRING ST, NEW YORK, NY 10013 USA
SN 0001-6322
J9 ACTA NEUROPATHOL
JI Acta Neuropathol.
PD NOV
PY 2010
VL 120
IS 5
BP 585
EP 592
DI 10.1007/s00401-010-0750-6
PG 8
WC Clinical Neurology; Neurosciences; Pathology
WE Science Citation Index Expanded (SCI-EXPANDED)
SC Neurosciences & Neurology; Pathology
GA 665XU
UT WOS:000283071800004
PM 20862485
OA Green Published, Green Submitted
DA 2024-03-10
ER

PT J
AU Liang, HKT
   Lai, XS
   Wei, MF
   Lu, SH
   Wen, WF
   Kuo, SH
   Chen, CM
   Tseng, WYI
   Lin, FH
AF Liang, Hsiang-Kuang Tony
   Lai, Xue-Shi
   Wei, Ming-Feng
   Lu, Szu-Huai
   Wen, Wen-Fen
   Kuo, Sung-Hsin
   Chen, Chung-Ming
   Tseng, Wen-Yih Isaac
   Lin, Feng-Huei
TI Intratumoral injection of thermogelling and sustained-release
   carboplatin-loaded hydrogel simplifies the administration and remains
   the synergistic effect with radiotherapy for mice gliomas
SO BIOMATERIALS
LA English
DT Article
DE Malignant glioma; Sustained-release carboplatin; Thermogelling hydrogel;
   Intratumoral injection; Simplified drug delivery; Concurrent
   chemoradiotherapy
ID ACID DIHYDRAZIDE HYDROGEL; MGMT PROMOTER METHYLATION; HYALURONIC-ACID;
   THERMOSENSITIVE HYDROGELS; GLIADEL WAFERS; DELIVERY; CONCOMITANT;
   PLATINUM; TEMOZOLOMIDE; ADJUVANT
AB Background: Carboplatin, an antineoplastic agent, binds DNA and enhances radiotherapy (RT) effects. Carboplatin-loaded hydrogel (oxidized hyaluronic acid/adipic acid dihydrazide) enables the sustained drug release and facilitates the synergistic effect with RT.
   Purpose: We investigated the effectiveness and convenience of hydrogel carboplatin combined with RT for mice glioma.
   Materials and methods: Mouse glioma cells (ALTS1C1) were subcutaneously implanted in the right thigh of C5713116 mice on Day 0. The mice were categorized by treatments: sham, hydrogel, hydrogel carboplatin, aqueous carboplatin, RT, hydrogel carboplatin/RT, and aqueous carboplatin/RT. Hydrogel carboplatin (300 mu g single dose on Day 7) or aqueous carboplatin (100 mu g daily dose on Days 7, 8, and 9) was administered via intratumoral injection. RT was delivered a daily dose of 10 Gy on Days 8 and 9.
   Results: For mice administered hydrogel carboplatin/RT versus those administered aqueous carboplatin/RT, the 24-day tumor growth control rate and 104-day recurrence-free survival rate were 100% and 50% versus 100% and 66.7% (p = 0.648), respectively. However, mice receiving other treatments showed tumor progression by Day 24 and died within 40 days of tumor cell implantation.
   Conclusions: Hydrogel carboplatin simplified intratumoral drug delivery and remained the synergistic effects with RT, which is potential for clinical applications. (C) 2017 Elsevier Ltd. All rights reserved.
C1 [Liang, Hsiang-Kuang Tony; Lai, Xue-Shi; Chen, Chung-Ming; Lin, Feng-Huei] Natl peoples r china Univ, Inst Biomed Engn, 1,Sec 4,Roosevelt Rd, Taipei 10617, peoples r china.
   [Liang, Hsiang-Kuang Tony; Wei, Ming-Feng; Lu, Szu-Huai; Kuo, Sung-Hsin] Natl peoples r china Univ Hosp, Dept Ontol, Div Radiat Oncol, 7 Chung Shan South Rd, Taipei 10002, peoples r china.
   [Liang, Hsiang-Kuang Tony; Kuo, Sung-Hsin] Natl peoples r china Univ, Radiat Sci & Proton Therapy Ctr, Coll Med, 7 Chung Shan South Rd, Taipei 10002, peoples r china.
   [Liang, Hsiang-Kuang Tony] Natl peoples r china Univ Hosp, Dept Neurol, 7 Chung Shan South Rd, Taipei 10002, peoples r china.
   [Wen, Wen-Fen] Natl peoples r china Univ Hosp, Dept Pathol, 7 Chung Shan South Rd, Taipei 10002, peoples r china.
   [Kuo, Sung-Hsin] Natl peoples r china Univ, Coll Med, Grad Inst Oncol, 1 Jen Ai Rd,Sec 1, Taipei 10051, peoples r china.
   [Tseng, Wen-Yih Isaac] Natl peoples r china Univ, Coll Med, Inst Med Device & Imaging, 1 Jen Ai Rd,Sec 1, Taipei 10051, peoples r china.
   [Lin, Feng-Huei] Natl Hlth Res Inst, Inst Biomed Engn & Nanomed, 35 Keyan Rd, Zhunan Town 35053, Miaoli County, peoples r china.
C3 National peoples r china University; National peoples r china University; National peoples r china
   University Hospital; National peoples r china University; National peoples r china
   University; National peoples r china University Hospital; National peoples r china
   University; National peoples r china University Hospital; National peoples r china
   University; National peoples r china University; National Health Research
   Institutes - peoples r china
RP Lin, FH (通讯作者)，Natl Hlth Res Inst, Inst Biomed Engn & Nanomed, 35 Keyan Rd, Zhunan Town 35053, Miaoli County, peoples r china.
EM double@ntu.edu.tw
RI CHEN, CHUNG-MING/V-6017-2017
OI CHEN, CHUNG-MING/0000-0002-0023-5817; Liang, Hsiang-Kuang
   Tony/0000-0001-5523-6799; Kuo, Sung-Hsin/0000-0003-0054-887X; Tseng,
   Wen-Yih Isaac/0000-0002-2314-6868
FU National peoples r china University Hospital, peoples r china [105-N3253]
FX This study was supported by a research grant from National peoples r china
   University Hospital (105-N3253), peoples r china.
CR Amptoulach Sousana, 2011, Chemother Res Pract, V2011, P843019, DOI 10.1155/2011/843019
   [Anonymous], 2009, 1099310995 ISO
   Arai T, 2010, ANTICANCER RES, V30, P1057
   Ashby LS, 2016, WORLD J SURG ONCOL, V14, DOI 10.1186/s12957-016-0975-5
   Athanassiou H, 2005, J CLIN ONCOL, V23, P2372, DOI 10.1200/JCO.2005.00.331
   Bajaj G, 2012, J CONTROL RELEASE, V158, P386, DOI 10.1016/j.jconrel.2011.12.001
   Bastiancich C, 2016, J CONTROL RELEASE, V243, P29, DOI 10.1016/j.jconrel.2016.09.034
   Bastiancich C, 2016, J CONTROL RELEASE, V225, P283, DOI 10.1016/j.jconrel.2016.01.054
   Bobyk L, 2012, J EXP CLIN CANC RES, V31, DOI 10.1186/1756-9966-31-78
   Brady ML, 2015, STEREOT FUNCT NEUROS, V93, P102, DOI 10.1159/000367665
   Brandes AA, 2009, J CLIN ONCOL, V27, P1275, DOI 10.1200/JCO.2008.19.4969
   Charest G, 2012, INT J RADIAT ONCOL, V84, P244, DOI 10.1016/j.ijrobp.2011.10.054
   Chen JP, 2011, J PHARM SCI-US, V100, P655, DOI 10.1002/jps.22309
   Cho EJ, 2015, BIOMATERIALS, V37, P312, DOI 10.1016/j.biomaterials.2014.10.039
   Chou CH, 2012, ONCOGENE, V31, P458, DOI 10.1038/onc.2011.240
   Fang JY, 2008, DRUG DELIV, V15, P235, DOI 10.1080/10717540802006674 
   Fleming AB, 2002, CLIN PHARMACOKINET, V41, P403, DOI 10.2165/00003088-200241060-00002
   Fortin D, 2014, J NEURO-ONCOL, V119, P397, DOI 10.1007/s11060-014-1504-4
   Fourniols T, 2015, J CONTROL RELEASE, V210, P95, DOI 10.1016/j.jconrel.2015.05.272
   Gebhardt BJ, 2014, RADIAT ONCOL, V9, DOI 10.1186/1748-717X-9-130
   Inoue Y, 2010, INT J BIOMED IMAGING, V2010, DOI 10.1155/2010/471408
   Jiang PS, 2015, PLOS ONE, V10, DOI 10.1371/journal.pone.0139043
   Kokotis P, 2016, CLIN COLORECTAL CANC, V15, pE133, DOI 10.1016/j.clcc.2016.02.009
   Krupka TM, 2007, EXP BIOL MED, V232, P950
   Kuduk-Jaworska J, 2017, J INORG BIOCHEM, V170, P148, DOI 10.1016/j.jinorgbio.2017.02.003
   Lechapt-Zalcman E, 2012, CANCER-AM CANCER SOC, V118, P4545, DOI 10.1002/cncr.27441
   Lee S, 2014, MOL IMAGING, V13, DOI 10.2310/7290.2014.00023
   Limentani SA, 2005, J NEURO-ONCOL, V72, P241, DOI 10.1007/s11060-004-2339-1
   Macdonald RobertLoch., 2005, Cerebral vasospasm: advances in research and treatment
   McDonald MW, 2011, INT J RADIAT ONCOL, V79, P130, DOI 10.1016/j.ijrobp.2009.10.048
   Mehta AI, 2015, J NEURO-ONCOL, V125, P1, DOI 10.1007/s11060-015-1875-1
   Ostrom QT, 2014, NEURO-ONCOLOGY, V16, P896, DOI 10.1093/neuonc/nou087
   Rezaee M, 2013, INT J RADIAT ONCOL, V87, P847, DOI 10.1016/j.ijrobp.2013.06.2037
   Ronghe M, 2010, PEDIATR BLOOD CANCER, V55, P471, DOI 10.1002/pbc.22557
   Roskies M, 2016, J OTOLARYNGOL-HEAD N, V45, DOI 10.1186/s40463-016-0163-1
   Schuh JoAnn C L, 2004, Toxicol Pathol, V32 Suppl 1, P53, DOI 10.1080/01926230490424770
   Shahar T, 2012, J NEURO-ONCOL, V107, P373, DOI 10.1007/s11060-011-0751-x
   Shen WJ, 2015, BIOMACROMOLECULES, V16, P105, DOI 10.1021/bm501220a
   Shi MH, 2015, INVEST NEW DRUG, V33, P555, DOI 10.1007/s10637-015-0228-4
   SIDDIK ZH, 1988, CANCER CHEMOTH PHARM, V21, P19
   SIESJO BK, 1972, KIDNEY INT, V1, P360, DOI 10.1038/ki.1972.47
   Smith KA, 2008, J NEUROSURG, V109, P106, DOI 10.3171/JNS/2008/109/12/S17
   Song TY, 2010, FOOD CHEM TOXICOL, V48, P3492, DOI 10.1016/j.fct.2010.09.030
   Stupp R, 2002, J CLIN ONCOL, V20, P1375, DOI 10.1200/JCO.20.5.1375
   Stupp R, 2005, NEW ENGL J MED, V352, P987, DOI 10.1056/NEJMoa043330
   Su WY, 2011, J BIOMAT SCI-POLYM E, V22, P1777, DOI 10.1163/092050610X522729
   Su WY, 2010, ACTA BIOMATER, V6, P3044, DOI 10.1016/j.actbio.2010.02.037
   Suchowski K, 2017, NEOPLASIA, V19, P310, DOI 10.1016/j.neo.2017.02.005
   Talmadge JE, 2007, AM J PATHOL, V170, P793, DOI 10.2353/ajpath.2007.060929
   TOMAYKO MM, 1989, CANCER CHEMOTH PHARM, V24, P148, DOI 10.1007/BF00300234
   WALKER MD, 1978, J NEUROSURG, V49, P333, DOI 10.3171/jns.1978.49.3.0333
   Wang D, 2005, NAT REV DRUG DISCOV, V4, P307, DOI 10.1038/nrd1691
   Wang SC, 2012, LAB INVEST, V92, P151, DOI 10.1038/labinvest.2011.128
   Wang WL, 2015, PLOS ONE, V10, DOI 10.1371/journal.pone.0131999
   Wang XZ, 2016, DRUG DELIV, V23, P2897, DOI 10.3109/10717544.2015.1116025
   Wilson GD, 2006, SEMIN RADIAT ONCOL, V16, P2, DOI 10.1016/j.semradonc.2005.08.001
   Wysokinski R, 2006, J MOL STRUC-THEOCHEM, V758, P169, DOI 10.1016/j.theochem.2005.10.032
   Xing WK, 2015, DRUG DES DEV THER, V9, P3341, DOI 10.2147/DDDT.S85943
   Yang WL, 2014, RADIAT ONCOL, V9, DOI 10.1186/1748-717X-9-25
   Yang WL, 2011, J NEURO-ONCOL, V101, P379, DOI 10.1007/s11060-010-0272-z
NR 60
TC 29
Z9 29
U1 2
U2 125
PU ELSEVIER SCI LTD
PI OXFORD
PA THE BOULEVARD, LANGFORD LANE, KIDLINGTON, OXFORD OX5 1GB, OXON, ENGLAND
SN 0142-9612
EI 1878-5905
J9 BIOMATERIALS
JI Biomaterials
PD JAN
PY 2018
VL 151
BP 38
EP 52
DI 10.1016/j.biomaterials.2017.10.015
PG 15
WC Engineering, Biomedical; Materials Science, Biomaterials
WE Science Citation Index Expanded (SCI-EXPANDED)
SC Engineering; Materials Science
GA FN7HY
UT WOS:000416190500004
PM 29059540
DA 2024-03-10
ER

PT J
AU Lazzarini, E
   Silvestris, DA
   Benvenuto, G
   Osti, D
   Fattore, L
   Paterra, R
   Finocchiaro, G
   Malatesta, P
   Daga, A
   Gallotti, AL
   Galli, R
   Pelicci, G
   Tesei, A
   Bedeschi, M
   Pallini, R
   Pasqualini, L
   Romualdi, C
   Gallo, A
   Ricci-Vitiani, L
   Indraccolo, S
AF Lazzarini, Elisabetta
   Silvestris, Domenico Alessandro
   Benvenuto, Giuseppe
   Osti, Daniela
   Fattore, Luigi
   Paterra, Rosina
   Finocchiaro, Gaetano
   Malatesta, Paolo
   Daga, Antonio
   Gallotti, Alberto L.
   Galli, Rossella
   Pelicci, Giuliana
   Tesei, Anna
   Bedeschi, Martina
   Pallini, Roberto
   Pasqualini, Lorenza
   Romualdi, Chiara
   Gallo, Angela
   Ricci-Vitiani, Lucia
   Indraccolo, Stefano
TI Genome-wide profiling of patient-derived glioblastoma stem-like cells
   reveals recurrent genetic and transcriptomic signatures associated with
   brain tumors
SO JOURNAL OF NEURO-ONCOLOGY
LA English
DT Article; Early Access
DE Glioblastoma; GBM stem-like cells (GSCs) lines; WES; RNA-seq
ID PROLIFERATION; KNOCKDOWN; MIGRATION; PROMOTES
AB PurposePatient-derived cancer cell lines can be very useful to investigate genetic as well as epigenetic mechanisms of transformation and to test new drugs. In this multi-centric study, we performed genomic and transcriptomic characterization of a large set of patient-derived glioblastoma (GBM) stem-like cells (GSCs).Methods94 (80 I surgery/14 II surgery) and 53 (42 I surgery/11 II surgery) GSCs lines underwent whole exome and trascriptome analysis, respectively.ResultsExome sequencing revealed TP53 as the main mutated gene (41/94 samples, 44%), followed by PTEN (33/94, 35%), RB1 (16/94, 17%) and NF1 (15/94, 16%), among other genes associated to brain tumors. One GSC sample bearing a BRAF p.V600E mutation showed sensitivity in vitro to a BRAF inhibitor. Gene Ontology and Reactome analysis uncovered several biological processes mostly associated to gliogenesis and glial cell differentiation, S - adenosylmethionine metabolic process, mismatch repair and methylation. Comparison of I and II surgery samples disclosed a similar distribution of mutated genes, with an overrepresentation of mutations in mismatch repair, cell cycle, p53 and methylation pathways in I surgery samples, and of mutations in receptor tyrosine kinase and MAPK signaling pathways in II surgery samples. Unsupervised hierarchical clustering of RNA-seq data produced 3 clusters characterized by distinctive sets of up-regulated genes and signaling pathways.ConclusionThe availability of a large set of fully molecularly characterized GCSs represents a valuable public resource to support the advancement of precision oncology for the treatment of GBM.
C1 [Lazzarini, Elisabetta; Pasqualini, Lorenza; Indraccolo, Stefano] Ist Oncol Veneto IOV IRCCS, Basic & Translat Oncol Unit, Via Gattamelata 64, I-35128 Padua, Italy.
   [Silvestris, Domenico Alessandro; Gallo, Angela] IRCCS Osped Pediatr Bambino Gesu, Oncohaematol Dept, Unit Genet & Epigenet Pediat Canc, Viale San Paolo 15, I-00146 Rome, Italy.
   [Benvenuto, Giuseppe; Romualdi, Chiara] Univ Padua, Dept Biol, Padua, Italy.
   [Osti, Daniela; Pelicci, Giuliana] IRCCS, European Inst Oncol IEO, Dept Expt Oncol, I-20139 Milan, Italy.
   [Fattore, Luigi] IRCCS Regina Elena Natl Canc Inst, Dept Res Adv Diagnost & Technol Innovat Translat R, SAFU Lab, Rome, Italy.
   [Paterra, Rosina; Finocchiaro, Gaetano] Fdn IRCCS Ist Neurol Carlo Besta, SC Neurol Neuroncol 2, Milan, Italy.
   [Malatesta, Paolo; Daga, Antonio] IRCCS Osped Policlin San Martino, Genoa, Italy.
   [Malatesta, Paolo] Univ Genoa, Dipartimento Med Sperimentale, Genoa, Italy.
   [Gallotti, Alberto L.; Galli, Rossella] IRCCS San Raffaele Hosp, Div Neurosci, Neural Stem Cell Biol Unit, Via Olgettina 58, Milan, Italy.
   [Pelicci, Giuliana] Univ Piemonte Orientale, Dept Translat Med, Novara, Italy.
   [Tesei, Anna; Bedeschi, Martina] IRCCS Ist Romagnolo Studio Tumori IRST Dino Amador, Biosci Lab, Meldola, Italy.
   [Galli, Rossella] Univ Cattolica S Cuore, Fdn Policlin Univ A Gemelli IRCCS, Dept Neurosurg, Largo A Gemelli 8, Rome, Italy.
   [Ricci-Vitiani, Lucia] Ist Super Sanita, Dept Oncol & Mol Med, Viale Regina Elena 299, I-00161 Rome, Italy.
   [Indraccolo, Stefano] Univ Padua, Dept Surg Oncol & Gastroenterol DiSCOG, Padua, Italy.
C3 IRCCS Istituto Oncologico Veneto (IOV); IRCCS Bambino Gesu; University
   of Padua; IRCCS European Institute of Oncology (IEO); Fondazione IRCCS
   Istituto Neurologico Carlo Besta; University of Genoa; Vita-Salute San
   Raffaele University; IRCCS Ospedale San Raffaele; University of Eastern
   Piedmont Amedeo Avogadro; Catholic University of the Sacred Heart; IRCCS
   Policlinico Gemelli; Istituto Superiore di Sanita (ISS); University of
   Padua
RP Indraccolo, S (通讯作者)，Ist Oncol Veneto IOV IRCCS, Basic & Translat Oncol Unit, Via Gattamelata 64, I-35128 Padua, Italy.; Gallo, A (通讯作者)，IRCCS Osped Pediatr Bambino Gesu, Oncohaematol Dept, Unit Genet & Epigenet Pediat Canc, Viale San Paolo 15, I-00146 Rome, Italy.; Ricci-Vitiani, L (通讯作者)，Ist Super Sanita, Dept Oncol & Mol Med, Viale Regina Elena 299, I-00161 Rome, Italy.; Indraccolo, S (通讯作者)，Univ Padua, Dept Surg Oncol & Gastroenterol DiSCOG, Padua, Italy.
EM angela.gallo@opbg.net; lucia.riccivitiani@iss.it;
   stefano.indraccolo@unipd.it
RI Malatesta, Paolo/J-3570-2012; Gallo, Angela/AAA-5003-2020; Gallo,
   Angela/E-7837-2011; Pasqualini, Lorenza/J-3641-2018; Fattore,
   Luigi/K-7791-2016; Paterra, Rosina/K-7664-2016
OI Malatesta, Paolo/0000-0003-3045-3361; Gallo, Angela/0000-0003-0297-1807;
   Fattore, Luigi/0000-0002-9245-0126; Paterra, Rosina/0000-0001-9690-3500;
   Gallotti, Alberto Luigi/0000-0001-9698-7919; Bedeschi,
   Martina/0000-0002-3678-3372
FU Universita degli Studi di Padova within the CRUI-CARE; Italian Ministry
   of Health, Alleanza Contro il Cancro (ACC) Network Project
   [RCR-2021-23671213]
FX Open access funding provided by Universita degli Studi di Padova within
   the CRUI-CARE Agreement. This work was supported by Italian Ministry of
   Health, Alleanza Contro il Cancro (ACC) Network Project
   RCR-2021-23671213.
CR Al-Rugeebah A, 2019, PATHOL ONCOL RES, V25, P859, DOI 10.1007/s12253-019-00614-3
   Batlle E, 2019, IMMUNITY, V50, P924, DOI 10.1016/j.immuni.2019.03.024
   Brennan CW, 2013, CELL, V155, P462, DOI 10.1016/j.cell.2013.09.034
   Bruna A, 2007, CANCER CELL, V11, P147, DOI 10.1016/j.ccr.2006.11.023
   Buccarelli M, 2020, NEURO-ONCOLOGY, V22, P1771, DOI 10.1093/neuonc/noaa127
   Chowdhury S, 2019, SCI REP-UK, V9, DOI 10.1038/s41598-019-45892-8
   Dasgupta T, 2016, J NEURO-ONCOL, V126, P385, DOI 10.1007/s11060-015-1939-2
   Fusco MJ, 2021, CANCER CONTROL, V28, DOI 10.1177/10732748211040013
   Galli R, 2019, METHODS MOL BIOL, V1954, P139, DOI 10.1007/978-1-4939-9145-7_9
   Gao J, 2018, NEUROTHERAPEUTICS, V15, P156, DOI 10.1007/s13311-017-0593-0
   Gao XC, 2014, TUMOR BIOL, V35, P11505, DOI 10.1007/s13277-014-2466-z
   Gong X, 2017, CANCER GENE THER, V24, P381, DOI 10.1038/cgt.2017.32
   Hodges TR, 2017, NEURO-ONCOLOGY, V19, P1047, DOI 10.1093/neuonc/nox026
   Indraccolo S, 2019, CLIN CANCER RES, V25, P1828, DOI 10.1158/1078-0432.CCR-18-1892
   Johnson BE, 2014, SCIENCE, V343, P189, DOI 10.1126/science.1239947
   Khabibov M, 2022, INT J ONCOL, V60, DOI 10.3892/ijo.2022.5359
   Laks DR, 2016, NEURO-ONCOLOGY, V18, P1367, DOI 10.1093/neuonc/now045
   Lane R, 2022, ONCOGENE, V41, P2749, DOI 10.1038/s41388-022-02294-x
   Lapointe S, 2018, LANCET, V392, P432, DOI 10.1016/S0140-6736(18)30990-5
   Li XP, 2019, GENE, V686, P1, DOI 10.1016/j.gene.2018.10.065
   Lombardi G, 2019, LANCET ONCOL, V20, P110, DOI 10.1016/S1470-2045(18)30675-2
   Manoranjan B, 2022, J CLIN NEUROSCI, V98, P203, DOI 10.1016/j.jocn.2022.02.018
   Ortensi B, 2012, STEM CELLS, V30, P817, DOI 10.1002/stem.1056
   Parsons DW, 2008, SCIENCE, V321, P1807, DOI 10.1126/science.1164382
   Patil V, 2015, ONCOTARGET, V6, P43452, DOI 10.18632/oncotarget.6171
   Peñuelas S, 2009, CANCER CELL, V15, P315, DOI 10.1016/j.ccr.2009.02.011
   Rosenberg S, 2017, NEURO-ONCOLOGY, V19, P219, DOI 10.1093/neuonc/now160
   Shaim H, 2021, J CLIN INVEST, V131, DOI 10.1172/JCI142116
   Shen J, 2020, J CANCER, V11, P4550, DOI 10.7150/jca.45676
   Stringer BW, 2019, SCI REP-UK, V9, DOI 10.1038/s41598-019-41277-z
   Subramonian D, 2020, BRIT J CANCER, V123, P568, DOI 10.1038/s41416-020-0905-8
   Swigonová Z, 2009, J MOL EVOL, V69, P176, DOI 10.1007/s00239-009-9263-0
   Wen PY, 2020, NEURO-ONCOLOGY, V22, P1073, DOI 10.1093/neuonc/noaa106
   Xiao Aizhen, 2019, Oncotarget, V10, P1716, DOI 10.18632/oncotarget.26733
   Xie JW, 2019, NEUROREPORT, V30, P817, DOI 10.1097/WNR.0000000000001278
   Yao YL, 2015, CANCER LETT, V359, P75, DOI 10.1016/j.canlet.2014.12.051
   Zuccarini M, 2018, GENES-BASEL, V9, DOI 10.3390/genes9020105
NR 37
TC 0
Z9 0
U1 3
U2 3
PU SPRINGER
PI NEW YORK
PA ONE NEW YORK PLAZA, SUITE 4600, NEW YORK, NY, UNITED STATES
SN 0167-594X
EI 1573-7373
J9 J NEURO-ONCOL
JI J. Neuro-Oncol.
PD 2023 MAY
PY 2023
VL 163
IS 1
BP 47
EP 59
DI 10.1007/s11060-023-04287-6
EA MAY 2023
PG 13
WC Oncology; Clinical Neurology
WE Science Citation Index Expanded (SCI-EXPANDED)
SC Oncology; Neurosciences & Neurology
GA H6YT6
UT WOS:000981365000001
PM 37140883
OA hybrid, Green Published
DA 2024-03-10
ER

PT J
AU Gessler, F
   Baumgarten, P
   Bernstock, JD
   Harter, P
   Lescher, S
   Senft, C
   Seifert, V
   Marquardt, G
   Weise, L
AF Gessler, Florian
   Baumgarten, Peter
   Bernstock, Joshua D.
   Harter, Patrick
   Lescher, Stephanie
   Senft, Christian
   Seifert, Volker
   Marquardt, Gerhard
   Weise, Lutz
TI Assessment of molecular markers demonstrates concordance between samples
   acquired via stereotactic biopsy and open craniotomy in both anaplastic
   astrocytomas and glioblastomas
SO JOURNAL OF NEURO-ONCOLOGY
LA English
DT Article
DE Glioblastoma; Anaplastic astrocytoma; Molecular markers; MGMT; promotor
   methylation; IDH1 mutations; Stereotactic biopsy
ID MGMT PROMOTER METHYLATION; INTRATUMORAL HETEROGENEITY; MALIGNANT
   ASTROCYTOMA; DIAGNOSTIC YIELD; IDH2 MUTATIONS; BRAIN MASSES;
   TEMOZOLOMIDE; RESECTION; GLIOMAS; CLASSIFICATION
AB The classification, treatment and prognosis of high-grade gliomas has been shown to correlate with the expression of molecular markers (e.g. MGMT promotor methylation and IDH1 mutations). Acquisition of tumor samples may be obtained via stereotactic biopsy or open craniotomy. Between the years 2009 and 2013, 22 patients initially diagnosed with HGGs via stereotactic biopsy, that ultimately underwent open craniotomy for resection of their tumor were prospectively included in an institutional glioma database. MGMT promotor analysis was performed using methylation-specific (MS)-PCR and IDH1R132H mutation analysis was performed using immunohistochemistry. Three patients (13.7%) exhibited IDH1R132H mutations in samples obtained via stereotactic biopsy. Tissue derived from stereotaxic biopsy was demonstrated to have MGMT promotor methylation in ten patients (45.5%), while a non-methylated MGMT promotor was demonstrated in ten patients (45.5%); inconclusive results were obtained for the remaining two patients (9%) within our cohort. The initial histologic grading, IDH1R132H mutation and MGMT promotor methylation results were confirmed using samples obtained during open craniotomy in all but one patient; here inconclusive MGMT promotor analysis was obtained in contrast to that which was obtained via stereotactic biopsy. Tumor samples acquired via stereotactic biopsy provide accurate information with regard to clinically relevant molecular markers that have been shown to impact patient care decisions. The profile of markers analyzed in our cohort was nearly concordant between those samples obtained via stereotactic biopsy or open craniotomy thereby suggesting that clinical decisions may be based on the molecular profile of the tumor samples obtained via stereotactic biopsy.
C1 [Gessler, Florian; Baumgarten, Peter; Senft, Christian; Seifert, Volker; Marquardt, Gerhard; Weise, Lutz] Goethe Univ, Dept Neurosurg, Univ Hosp Frankfurt, Schleusenweg 2-16, D-60528 Frankfurt, Germany.
   [Baumgarten, Peter; Harter, Patrick] Goethe Univ, Univ Hosp Frankfurt, Inst Neurol, Edinger Inst, Heinrich Hoffmann Str 7, D-60528 Frankfurt, Germany.
   [Bernstock, Joshua D.] NINDS, Stroke Branch, NIH, Bldg 36,Rm 4D04, Bethesda, MD 20892 USA.
   [Lescher, Stephanie] Goethe Univ, Univ Hosp Frankfurt, Inst Neuroradiol, Schleusenweg 2-16, D-60528 Frankfurt, Germany.
C3 Goethe University Frankfurt; Goethe University Frankfurt Hospital;
   Goethe University Frankfurt; Goethe University Frankfurt Hospital;
   National Institutes of Health (NIH) - USA; NIH National Institute of
   Neurological Disorders & Stroke (NINDS); Goethe University Frankfurt;
   Goethe University Frankfurt Hospital
RP Gessler, F (通讯作者)，Goethe Univ, Dept Neurosurg, Univ Hosp Frankfurt, Schleusenweg 2-16, D-60528 Frankfurt, Germany.
EM f.gessler@med.uni-frankfurt.de
RI Senft, Christian/F-4252-2010; Baumgarten, Peter/AAS-6061-2020;
   Baumgarten, Peter/AAE-1140-2021
OI Senft, Christian/0000-0003-1288-6913; Baumgarten,
   Peter/0000-0002-2563-2691; Baumgarten, Peter/0000-0002-2563-2691;
   Gessler, Florian/0000-0002-3471-0575; Harter, Patrick
   N./0000-0001-5530-6910; Bernstock, Joshua/0000-0002-7814-3867; Tritt,
   Stephanie/0000-0003-1428-8618
CR Aker FV, 2005, NEUROPATHOLOGY, V25, P207, DOI 10.1111/j.1440-1789.2005.00634.x
   CHANDRASOMA PT, 1989, NEUROSURGERY, V24, P160, DOI 10.1227/00006123-198902000-00002
   Clark O, 2016, CLIN CANCER RES, V22, P1837, DOI 10.1158/1078-0432.CCR-13-1333
   Eskilsson E, 2016, NEURO-ONCOLOGY, V18, P1644, DOI 10.1093/neuonc/now113
   Eyüpoglu IY, 2013, NAT REV NEUROL, V9, P141, DOI 10.1038/nrneurol.2012.279
   Gessler F, 2017, WORLD NEUROSURG, V102, P49, DOI 10.1016/j.wneu.2017.02.104
   Gessler F, 2018, J NEUROSURG, V128, P373, DOI 10.3171/2016.11.JNS161871
   Gessler F, 2015, NEUROSURGERY, V77, P16, DOI 10.1227/NEU.0000000000000729
   GLANTZ MJ, 1991, NEUROLOGY, V41, P1741, DOI 10.1212/WNL.41.11.1741
   Grasbon-Frodl EM, 2007, INT J CANCER, V121, P2458, DOI 10.1002/ijc.23020
   Grossman SA, 2010, CLIN CANCER RES, V16, P2443, DOI 10.1158/1078-0432.CCR-09-3106
   Hegi ME, 2005, NEW ENGL J MED, V352, P997, DOI 10.1056/NEJMoa043331
   Hemm S, 2005, J NUCL MED, V46, P1151
   Hermann EJ, 2008, STEREOT FUNCT NEUROS, V86, P300, DOI 10.1159/000155232
   Holdhoff M, 2012, J NEURO-ONCOL, V110, P279, DOI 10.1007/s11060-012-0968-3
   Horbinski C, 2010, J MOL DIAGN, V12, P487, DOI 10.2353/jmoldx.2010.090228
   Jackson RJ, 2001, NEURO-ONCOLOGY, V3, P193, DOI 10.1093/neuonc/3.3.193
   Jain D, 2006, BRAIN TUMOR PATHOL, V23, P71, DOI 10.1007/s10014-006-0204-y
   Kim BYS, 2014, J NEURO-ONCOL, V118, P405, DOI 10.1007/s11060-014-1451-0
   Kunz M, 2011, NEURO-ONCOLOGY, V13, P307, DOI 10.1093/neuonc/noq196
   Lacroix M, 2001, J NEUROSURG, V95, P190, DOI 10.3171/jns.2001.95.2.0190
   Louis DN, 2007, ACTA NEUROPATHOL, V114, P547, DOI 10.1007/s00401-007-0278-6
   Louis DN, 2016, ACTA NEUROPATHOL, V131, P803, DOI 10.1007/s00401-016-1545-1
   Molenaar RJ, 2014, NEURO-ONCOLOGY, V16, P1263, DOI 10.1093/neuonc/nou005
   Nobusawa S, 2009, CLIN CANCER RES, V15, P6002, DOI 10.1158/1078-0432.CCR-09-0715
   Park CK, 2012, TRANSL ONCOL, V5, P393, DOI 10.1593/tlo.12253
   Parker NR, 2016, SCI REP-UK, V6, DOI 10.1038/srep22477
   Parkinson JF, 2008, J NEURO-ONCOL, V87, P71, DOI 10.1007/s11060-007-9486-0
   Patel AP, 2014, SCIENCE, V344, P1396, DOI 10.1126/science.1254257
   Pirotte B, 2004, J NEUROSURG, V101, P476, DOI 10.3171/jns.2004.101.3.0476
   Pusch S, 2017, ACTA NEUROPATHOL, V133, P629, DOI 10.1007/s00401-017-1677-y
   Ringel F, 2016, NEURO-ONCOLOGY, V18, P96, DOI 10.1093/neuonc/nov145
   Sanai N, 2011, J NEUROSURG, V115, P3, DOI 10.3171/2011.2.JNS10998
   Schumacher T, 2014, NATURE, V512, P324, DOI 10.1038/nature13387
   Sciuscio D, 2011, CLIN CANCER RES, V17, P255, DOI 10.1158/1078-0432.CCR-10-1931
   Shastri-Hurst N, 2006, BRIT J NEUROSURG, V20, P222, DOI 10.1080/02688690600875507
   Smith JS, 2005, J NEURO-ONCOL, V73, P173, DOI 10.1007/s11060-004-4208-3
   Sottoriva A, 2015, NAT GENET, V47, P209, DOI 10.1038/ng.3214
   Sottoriva A, 2013, P NATL ACAD SCI USA, V110, P4009, DOI 10.1073/pnas.1219747110
   Stupp R, 2005, NEW ENGL J MED, V352, P987, DOI 10.1056/NEJMoa043330
   Tabatabai G, 2010, ACTA NEUROPATHOL, V120, P585, DOI 10.1007/s00401-010-0750-6
   Thon N, 2009, J NEUROPATH EXP NEUR, V68, P1219, DOI 10.1097/NEN.0b013e3181bee1f1
   Tilgner J, 2005, NEUROSURGERY, V56, P257, DOI 10.1227/01.neu.0000148899.39020.87
   Wagner M, 2011, J NEURO-ONCOL, V103, P663, DOI 10.1007/s11060-010-0443-y
   Weise LM, 2014, STEREOT FUNCT NEUROS, V92, P129, DOI 10.1159/000360582
   Weise LM, 2013, J NEUROSURG ANESTH, V25, P148, DOI 10.1097/ANA.0b013e318274ce41
   Wen PY, 2008, NEW ENGL J MED, V359, P492, DOI 10.1056/NEJMra0708126
   Wick W, 2012, LANCET ONCOL, V13, P707, DOI 10.1016/S1470-2045(12)70164-X
   Yan H, 2009, NEW ENGL J MED, V360, P765, DOI 10.1056/NEJMoa0808710
NR 49
TC 6
Z9 6
U1 0
U2 1
PU SPRINGER
PI NEW YORK
PA ONE NEW YORK PLAZA, SUITE 4600, NEW YORK, NY, UNITED STATES
SN 0167-594X
EI 1573-7373
J9 J NEURO-ONCOL
JI J. Neuro-Oncol.
PD JUN
PY 2017
VL 133
IS 2
BP 399
EP 407
DI 10.1007/s11060-017-2448-2
PG 9
WC Oncology; Clinical Neurology
WE Science Citation Index Expanded (SCI-EXPANDED)
SC Oncology; Neurosciences & Neurology
GA FB8MJ
UT WOS:000406392800019
PM 28508327
DA 2024-03-10
ER

PT J
AU Cheng, M
   Sun, LB
   Huang, KB
   Yue, XY
   Chen, J
   Zhang, ZW
   Zhao, B
   Bian, ER
AF Cheng, Meng
   Sun, Libo
   Huang, Kebing
   Yue, Xiaoyu
   Chen, Jie
   Zhang, Zhengwei
   Zhao, Bing
   Bian, Erbao
TI A Signature of Nine lncRNA Methylated Genes Predicts Survival in
   Patients With Glioma
SO FRONTIERS IN ONCOLOGY
LA English
DT Article
DE glioma; long non-coding RNA; methylation; epigenetics; prognosis
ID LONG NONCODING RNA; EPIGENETIC MODIFICATION; DNA-METHYLATION;
   SUPPRESSES; PROLIFERATION; MECHANISMS; EXPRESSION; CANCER; MEG3
AB Glioma is one of the most common malignant tumors of the central nervous system, and its prognosis is extremely poor. Aberrant methylation of lncRNA promoter region is significantly associated with the prognosis of glioma patients. In this study, we investigated the potential impact of methylation of lncRNA promoter region in glioma patients to establish a signature of nine lncRNA methylated genes for determining glioma patient prognosis. Methylation data and clinical follow-up data were obtained from The Cancer Genome Atlas (TCGA). The multistep screening strategy identified nine lncRNA methylated genes that were significantly associated with the overall survival (OS) of glioma patients. Subsequently, we constructed a risk signature that containing nine lncRNA methylated genes. The risk signature successfully divided the glioma patients into high-risk and low-risk groups. Compared with the low-risk group, the high-risk group had a worse prognosis, higher glioma grade, and older age. Furthermore, we identified two lncRNAs termed PCBP1-AS1 and LINC02875 that may be involved in the malignant progression of glioma cells by using the TCGA database. Loss-of-function assays confirmed that knockdown of PCBP1-AS1 and LINC02875 inhibited the proliferation, migration, and invasion of glioma cells. Therefore, the nine lncRNA methylated genes signature may provide a novel predictor and therapeutic target for glioma patients.
C1 [Cheng, Meng; Sun, Libo; Huang, Kebing; Yue, Xiaoyu; Chen, Jie; Zhang, Zhengwei; Zhao, Bing; Bian, Erbao] Anhui Med Univ, Affiliated Hosp 2, Dept Neurosurg, Hefei, Peoples R China.
   [Cheng, Meng; Sun, Libo; Huang, Kebing; Yue, Xiaoyu; Chen, Jie; Zhang, Zhengwei; Zhao, Bing; Bian, Erbao] Anhui Med Univ, Cerebral Vasc Dis Res Ctr, Hefei, Peoples R China.
C3 Anhui Medical University; Anhui Medical University
RP Zhao, B; Bian, ER (通讯作者)，Anhui Med Univ, Affiliated Hosp 2, Dept Neurosurg, Hefei, Peoples R China.; Zhao, B; Bian, ER (通讯作者)，Anhui Med Univ, Cerebral Vasc Dis Res Ctr, Hefei, Peoples R China.
EM aydzhb@126.com; aydbeb@126.com
RI wang, jiajun/JRW-6032-2023
OI Bian, Erbao/0000-0001-6539-5152
FU National Natural Science Foundation of China [81972348]; Key Research
   and Development Plan Project of Anhui Province [1804h08020270]; College
   Excellent Youth Talent Support Program in Anhui Province
   [gxypZD2019019]; Key Projects of Natural Science Research in Anhui
   Province [KJ2019A0267]; Academic Funding Project for Top Talents in
   Colleges and Universities in Anhui Province [gxbjZD10]; Nova Pew Plan of
   the Second Affiliated Hospital of Anhui Medical University [2017KA01];
   Open Projects of Key Laboratory in Medical Physics and Technology of
   Anhui Province [LHJJ202001]
FX This project was supported by the National Natural Science Foundation of
   China (No. 81972348), Key Research and Development Plan Project of Anhui
   Province (No. 1804h08020270), College Excellent Youth Talent Support
   Program in Anhui Province (No. gxypZD2019019), Key Projects of Natural
   Science Research in Anhui Province (KJ2019A0267), Academic Funding
   Project for Top Talents in Colleges and Universities in Anhui Province
   (No. gxbjZD10), Nova Pew Plan of the Second Affiliated Hospital of Anhui
   Medical University (No. 2017KA01), and Open Projects of Key Laboratory
   in Medical Physics and Technology of Anhui Province (LHJJ202001).
CR Bi YY, 2021, J CELL PHYSIOL, V236, P1068, DOI 10.1002/jcp.29916
   Bian EB, 2016, ONCOTARGET, V7, P30610, DOI 10.18632/oncotarget.8895
   Capper D, 2018, ACTA NEUROPATHOL, V136, P181, DOI 10.1007/s00401-018-1879-y
   Chai RC, 2019, MODERN PATHOL, V32, P4, DOI 10.1038/s41379-018-0143-2
   Charles N, 2010, CELL STEM CELL, V6, P141, DOI 10.1016/j.stem.2010.01.001
   Chen X, 2019, BRIEF BIOINFORM, V20, P896, DOI 10.1093/bib/bbx142
   Cheng J, 2020, MOL CANCER, V19, DOI 10.1186/s12943-020-01189-3
   Cheng M, 2020, BBA-REV CANCER, V1873, DOI 10.1016/j.bbcan.2020.188353
   Cusack M, 2020, GENOME RES, V30, P1393, DOI 10.1101/gr.257576.119
   Da R, 2021, FRONT ONCOL, V10, DOI 10.3389/fonc.2020.531968
   Deng YJ, 2021, GENOMICS, V113, P785, DOI 10.1016/j.ygeno.2020.10.010
   Dong ZM, 2017, MOL CANCER RES, V15, P800, DOI 10.1158/1541-7786.MCR-16-0385
   Ghafouri-Fard S, 2019, BIOMED PHARMACOTHER, V118, DOI 10.1016/j.biopha.2019.109129
   Gong ZY, 2020, BMC MED GENET, V21, DOI 10.1186/s12881-020-0992-7
   Guo CJ, 2020, TRENDS BIOCHEM SCI, V45, P947, DOI 10.1016/j.tibs.2020.07.001
   Hu XW, 2014, CANCER CELL, V26, P344, DOI 10.1016/j.ccr.2014.07.009
   Huang TYT, 2020, ACTA NEUROPATHOL COM, V8, DOI 10.1186/s40478-020-01092-4
   Jiang K, 2020, CELL DEATH DIS, V11, DOI 10.1038/s41419-020-2381-8
   Klughammer J, 2018, NAT MED, V24, P1611, DOI 10.1038/s41591-018-0156-x
   Lan XY, 2020, ONCOIMMUNOLOGY, V9, DOI 10.1080/2162402X.2020.1776577
   Li CC, 2020, ONCOGENE, V39, P6157, DOI 10.1038/s41388-020-01427-4
   Li J, 2016, INT J ONCOL, V48, P723, DOI 10.3892/ijo.2015.3285
   Liu SS, 2020, THERANOSTICS, V10, P10634, DOI 10.7150/thno.44278
   Lu CF, 2020, MOL CANCER, V19, DOI 10.1186/s12943-020-1137-5
   Lv WC, 2020, CLIN EPIGENETICS, V12, DOI 10.1186/s13148-020-00981-8
   Ma CC, 2016, J EXP CLIN CANC RES, V35, DOI 10.1186/s13046-016-0367-2
   Ma HH, 2020, CANCER GENE THER, V27, P702, DOI 10.1038/s41417-019-0142-6
   Majchrzak-Celinska A, 2020, CNS NEUROSCI THER, V26, P1303, DOI 10.1111/cns.13443
   Okawa S, 2017, STEM CELLS, V35, P967, DOI 10.1002/stem.2542
   Peng ZX, 2018, MOL CANCER, V17, DOI 10.1186/s12943-018-0812-2
   Santangelo A, 2021, NEURO-ONCOLOGY, V23, P264, DOI 10.1093/neuonc/noaa156
   Sayyah J, 2014, J BIOL CHEM, V289, P17689, DOI 10.1074/jbc.M113.536227
   Si ZZ, 2021, J EXP CLIN CANC RES, V40, DOI 10.1186/s13046-021-01882-1
   Tan YT, 2020, GENOMICS, V112, P4808, DOI 10.1016/j.ygeno.2020.08.035
   Tang ZF, 2017, NUCLEIC ACIDS RES, V45, pW98, DOI 10.1093/nar/gkx247
   Thewes B, 2016, NEW ENGL J MED, V375, P2199, DOI 10.1056/NEJMc1612048
   Viaene AN, 2021, BRAIN PATHOL, V31, P45, DOI 10.1111/bpa.12885
   Wongsurawat T, 2020, ACTA NEUROPATHOL COM, V8, DOI 10.1186/s40478-020-00963-0
   Xiao L, 2018, GASTROENTEROLOGY, V154, P599, DOI 10.1053/j.gastro.2017.10.009
   Xue LP, 2019, ONCOL RES, V27, P557, DOI 10.3727/096504018X15264647024196
   Yan XH, 2015, CANCER CELL, V28, P529, DOI 10.1016/j.ccell.2015.09.006
   Yang Y, 2020, MOL ONCOL, V14, P2936, DOI 10.1002/1878-0261.12795
   Ye BZ, 2020, MOL THER-NUCL ACIDS, V20, P62, DOI 10.1016/j.omtn.2020.01.032
   Yin AA, 2018, CNS NEUROSCI THER, V24, P167, DOI 10.1111/cns.12786
   Zhang LQ, 2020, J CELL BIOCHEM, V121, P661, DOI 10.1002/jcb.29313
   Zhang YL, 2020, ACS APPL MATER INTER, V12, P43408, DOI 10.1021/acsami.0c12042
   Zhen YW, 2019, J CELL PHYSIOL, V234, P10671, DOI 10.1002/jcp.27727
   Zheng SH, 2020, AGING-US, V12, P17380, DOI 10.18632/aging.103737
   Zheng ZN, 2020, CELL DEATH DIS, V11, DOI 10.1038/s41419-020-03257-4
NR 49
TC 12
Z9 12
U1 1
U2 16
PU FRONTIERS MEDIA SA
PI LAUSANNE
PA AVENUE DU TRIBUNAL FEDERAL 34, LAUSANNE, CH-1015, SWITZERLAND
SN 2234-943X
J9 FRONT ONCOL
JI Front. Oncol.
PD MAR 22
PY 2021
VL 11
AR 646409
DI 10.3389/fonc.2021.646409
PG 14
WC Oncology
WE Science Citation Index Expanded (SCI-EXPANDED)
SC Oncology
GA RI1OG
UT WOS:000636678400001
PM 33828990
OA gold, Green Published
DA 2024-03-10
ER

PT J
AU Garcia, CR
   Slone, SA
   Morgan, RM
   Gruber, L
   Kumar, SS
   Lightner, DD
   Villano, JL
AF Garcia, Catherine R.
   Slone, Stacey A.
   Morgan, Rachael M.
   Gruber, Lindsey
   Kumar, Sameera S.
   Lightner, Donita D.
   Villano, John L.
TI Dose-dense temozolomide for recurrent high-grade gliomas: a
   single-center retrospective study
SO MEDICAL ONCOLOGY
LA English
DT Article
DE High-grade gliomas; Recurrence; Dose-dense temozolomide; Prognosis
ID PHASE-II TRIAL; MALIGNANT GLIOMA; O-6-ALKYLGUANINE-DNA ALKYLTRANSFERASE;
   AGENT BEVACIZUMAB; GLIOBLASTOMA; MGMT; LOMUSTINE; EFFICACY;
   INACTIVATION; SCHEDULE
AB There are limited treatment modalities after high-grade gliomas recurrence. MGMT depletion modulated by dose-dense temozolomide (ddTMZ) remains a debated therapy for initial TMZ responders. Patients were selected retrospectively from our practice with diagnosis of high-grade gliomas (WHO grade III or IV), and were followed since the start of ddTMZ until death or change of therapy. Twenty-one patients were reviewed, with a median age of 47 (25-61) years and a median of 5.8 (1.5-38.8) cycles of ddTMZ. The majority were males (71.4%). Sixty-six percent received 21 on/28 off ddTMZ schedule, 28.6% daily, and 1 patient received a 7 days on/7 days off schedule. IDH mutation status was available for 18 (85.7%) patients, with 7 (33.3%) IDH mutant and 11 (52.5%) IDH wild type. MGMT methylation was assessed in 6 (28.6%) of the patients, being MGMT methylated in 3 (14.3%) patients, and non-methylated in 3 (14.3%) patients. The majority of patients (57.1%) were receiving ddTMZ in addition to other forms of therapy, including either bevacizumab (38.1%) or tumor-treating fields (TTFields) (19.1%). Overall ddTMZ was well tolerated, with few adverse events reported. The estimated median overall survival after ddTMZ start was 11 months. Median progression-free survival (PFS) was 6 months. Outcomes did not vary between patients receiving ddTMZ alone or those using TTFields or bevacizumab as concomitant therapy, but there was a trend to longer survival with the use of concomitant TTFields. Our results demonstrate benefit of ddTMZ after previous treatment with standard TMZ dosing with no apparent increase in treatment-related toxicities. In summary, ddTMZ should be considered in TMZ responsive patients and warrants further investigation.
C1 [Villano, John L.] Univ Kentucky, Dept Med, Lexington, KY 40506 USA.
   [Lightner, Donita D.; Villano, John L.] Univ Kentucky, Dept Neurol, Lexington, KY 40536 USA.
   [Villano, John L.] Univ Kentucky, Dept Neurosurg, 800 Rose St,CC446, Lexington, KY 40536 USA.
   [Morgan, Rachael M.; Gruber, Lindsey] Univ Kentucky, Dept Clin Oncol Pharm, Lexington, KY USA.
   [Kumar, Sameera S.] Univ Kentucky, Dept Radiat Med, Lexington, KY USA.
   [Garcia, Catherine R.; Slone, Stacey A.; Kumar, Sameera S.; Villano, John L.] Univ Kentucky, Markey Canc Ctr, Lexington, KY 40506 USA.
C3 University of Kentucky; University of Kentucky; University of Kentucky;
   University of Kentucky; University of Kentucky; University of Kentucky
RP Villano, JL (通讯作者)，Univ Kentucky, Dept Med, Lexington, KY 40506 USA.; Villano, JL (通讯作者)，Univ Kentucky, Dept Neurol, Lexington, KY 40536 USA.; Villano, JL (通讯作者)，Univ Kentucky, Dept Neurosurg, 800 Rose St,CC446, Lexington, KY 40536 USA.; Villano, JL (通讯作者)，Univ Kentucky, Markey Canc Ctr, Lexington, KY 40506 USA.
EM jlvillano@uky.edu
RI Slone, Stacey/AAM-5464-2021
OI Slone, Stacey/0000-0002-4355-7672
FU Biostatistics and Bioinformatics Shared Resource of the University of
   Kentucky Markey Cancer Center [P30CA177558]
FX Ms. Slone was supported by the Biostatistics and Bioinformatics Shared
   Resource of the University of Kentucky Markey Cancer Center
   (P30CA177558).
CR Abacioglu U, 2011, J NEURO-ONCOL, V103, P585, DOI 10.1007/s11060-010-0423-2
   Armstrong AJ, 2013, J CLIN ONCOL, V31
   BAER JC, 1993, BRIT J CANCER, V67, P1299, DOI 10.1038/bjc.1993.241
   Balmaceda C, 2008, CANCER-AM CANCER SOC, V112, P1139, DOI 10.1002/cncr.23167
   Banissi C, 2009, CANCER IMMUNOL IMMUN, V58, P1627, DOI 10.1007/s00262-009-0671-1
   Berrocal A, 2010, J NEURO-ONCOL, V96, P417, DOI 10.1007/s11060-009-9980-7
   Brada M, 2010, J CLIN ONCOL, V28, P4601, DOI 10.1200/JCO.2009.27.1932
   Brandes AA, 2006, BRIT J CANCER, V95, P1155, DOI 10.1038/sj.bjc.6603376
   Brandes AA, 2016, NEURO-ONCOLOGY, V18, P1146, DOI 10.1093/neuonc/now009
   Caroli M, 2007, J NEURO-ONCOL, V84, P71, DOI 10.1007/s11060-007-9343-1
   Cavenee W, 2016, WHO Classification of Tumours of the Central Nervous System, V4
   Chamberlain MC, 2010, J NEURO-ONCOL, V96, P259, DOI 10.1007/s11060-009-9957-6
   Ellingson BM, 2017, NEUROTHERAPEUTICS, V14, P307, DOI 10.1007/s13311-016-0507-6
   Esteller M, 2000, NEW ENGL J MED, V343, P1350, DOI 10.1056/NEJM200011093431901
   Friedman HS, 2009, J CLIN ONCOL, V27, P4733, DOI 10.1200/JCO.2008.19.8721
   Friedman HS, 2000, J CLIN ONCOL, V18, P3522, DOI 10.1200/JCO.2000.18.20.3522
   Galldiks N, 2013, J NEURO-ONCOL, V112, P209, DOI 10.1007/s11060-013-1048-z
   Ghiringhelli F, 2007, CANCER IMMUNOL IMMUN, V56, P641, DOI 10.1007/s00262-006-0225-8
   Gilbert MR, 2017, J NEURO-ONCOL, V131, P193, DOI 10.1007/s11060-016-2288-5
   Han SJ, 2014, NEURO-ONCOLOGY, V16, P1255, DOI 10.1093/neuonc/nou044
   Hegi ME, 2005, NEW ENGL J MED, V352, P997, DOI 10.1056/NEJMoa043331
   Hilverda K, 2010, J NEURO-ONCOL, V97, P89, DOI 10.1007/s11060-009-9993-2
   Khan RB, 2002, NEURO-ONCOLOGY, V4, P39, DOI 10.1093/neuonc/4.1.39
   Kreisl TN, 2009, J CLIN ONCOL, V27, P740, DOI 10.1200/JCO.2008.16.3055
   LEE SM, 1994, BRIT J CANCER, V69, P452, DOI 10.1038/bjc.1994.82
   Liu LL, 2006, CLIN CANCER RES, V12, P328, DOI 10.1158/1078-0432.CCR-05-2543
   Madsen K, 2011, EUR J CANCER CARE, V20, P33, DOI 10.1111/j.1365-2354.2010.01184.x
   MITCHELL RB, 1992, CANCER RES, V52, P1171
   Nagane M, 2015, NEUROL MED-CHIR, V55, P38, DOI 10.2176/nmc.ra.2014-0277
   Nayak Lakshmi, 2017, Continuum (Minneap Minn), V23, P1548, DOI 10.1212/CON.0000000000000554
   Neyns B, 2008, CANCER INVEST, V26, P269, DOI 10.1080/07357900701708393
   Perry JR, 2008, CANCER, V113, P2152, DOI 10.1002/cncr.23813
   Perry JR, 2010, J CLIN ONCOL, V28, P2051, DOI 10.1200/JCO.2009.26.5520
   Piccioni DE, 2014, NEURO-ONCOLOGY, V16, P815, DOI 10.1093/neuonc/nou028
   Reardona DA, 2017, NEURO-ONCOLOGY, V19, P21, DOI 10.1093/neuonc/nox036.071
   Reithmeier T, 2010, BMC CANCER, V10, DOI 10.1186/1471-2407-10-30
   Stupp R, 2005, NEW ENGL J MED, V352, P987, DOI 10.1056/NEJMoa043330
   Stupp R, 2007, J CLIN ONCOL, V25, P4127, DOI 10.1200/JCO.2007.11.8554
   Stupp R, 2017, JAMA-J AM MED ASSOC, V318, P2306, DOI 10.1001/jama.2017.18718
   Stupp R, 2015, JAMA-J AM MED ASSOC, V314, P2535, DOI 10.1001/jama.2015.16669
   Stupp R, 2012, EUR J CANCER, V48, P2192, DOI 10.1016/j.ejca.2012.04.011
   Tabatabai G, 2013, J CLIN ONCOL, V31
   Tolcher AW, 2003, BRIT J CANCER, V88, P1004, DOI 10.1038/sj.bjc.6600827
   Wefel JS, 2011, NEURO-ONCOLOGY, V13, P660, DOI 10.1093/neuonc/nor024
   Weller M, 2015, CLIN CANCER RES, V21, P2057, DOI 10.1158/1078-0432.CCR-14-2737
   Wick A, 2007, J CLIN ONCOL, V25, P3357, DOI 10.1200/JCO.2007.10.7722
   Wick W, 2017, NEW ENGL J MED, V377, P1954, DOI 10.1056/NEJMoa1707358
   Wick W, 2010, J CLIN ONCOL, V28, P1168, DOI 10.1200/JCO.2009.23.2595
   Wong ET, 2016, BMC CANCER, V16, DOI 10.1186/s12885-016-2945-2
   Wong ET, 1999, J CLIN ONCOL, V17, P2572, DOI 10.1200/JCO.1999.17.8.2572
   Yung WKA, 2000, BRIT J CANCER, V83, P588, DOI 10.1054/bjoc.2000.1316
   Zhou ZQ, 2017, CANCER CHEMOTH PHARM, V80, P1043, DOI 10.1007/s00280-017-3415-5
NR 52
TC 5
Z9 5
U1 0
U2 5
PU HUMANA PRESS INC
PI TOTOWA
PA 999 RIVERVIEW DRIVE SUITE 208, TOTOWA, NJ 07512 USA
SN 1357-0560
EI 1559-131X
J9 MED ONCOL
JI Med. Oncol.
PD OCT
PY 2018
VL 35
IS 10
AR 136
DI 10.1007/s12032-018-1198-0
PG 8
WC Oncology
WE Science Citation Index Expanded (SCI-EXPANDED)
SC Oncology
GA GR9IQ
UT WOS:000443069600001
PM 30155806
DA 2024-03-10
ER

PT J
AU Wang, W
   Zhang, L
   Wang, Z
   Yang, F
   Wang, HY
   Liang, TY
   Wu, F
   Lan, Q
   Wang, JF
   Zhao, JZ
AF Wang, Wen
   Zhang, Lu
   Wang, Zheng
   Yang, Fan
   Wang, Haoyuan
   Liang, Tingyu
   Wu, Fan
   Lan, Qing
   Wang, Jiangfei
   Zhao, Jizong
TI A three-gene signature for prognosis in patients with MGMT
   promoter-methylated glioblastoma
SO ONCOTARGET
LA English
DT Article
DE signature; MGMT; prognosis; glioblastoma; RNA-Seq
ID NF-KAPPA-B; GENE; S100A9; GLIOMAS; IDENTIFICATION; TEMOZOLOMIDE;
   APOPTOSIS; PATHWAYS; CELLS
AB Glioblastoma is the most malignant tumor and has high mortality rate. The methylated prompter of MGMT results in chemotherapy sensitivity for these patients. However, there are still other factors that affected the prognosis for the glioblastoma patients with similar MGMT methylation status. We developed a signature with three genes screened from the whole genome mRNA expression profile from Chinese Glioma Genome Atlas (CGGA) and RNAseq data from The Cancer Genome Atlas (TCGA). Patients with MGMT methylation in low risk group had longer survival than those in high risk group (median overall survival 1074 vs. 372 days; P = 0.0033). Moreover, the prognostic value of the signature was significant difference in cohorts stratified by MGMT methylation and chemotherapy (P= 0.0473), while there is no significant difference between low and high risk group or unmethylated MGMT patients without chemotherapy. Multivariate analysis indicated that the risk score was an independent prognosis factor (P = 0.004). In conclusion, our results showed that the signature has prognostic value for patients with MGMT promoter-methylated glioblastomas based on bioinformatics analysis.
C1 [Wang, Wen; Lan, Qing; Zhao, Jizong] Soochow Univ, Dept Neurosurg, Affiliated Hosp 2, Suzhou, Peoples R China.
   [Wang, Wen; Wang, Zheng; Yang, Fan; Liang, Tingyu; Wang, Jiangfei; Zhao, Jizong] Capital Med Univ, Dept Neurosurg, Beijing Tiantan Hosp, Beijing, Peoples R China.
   [Wang, Wen; Wang, Zheng; Yang, Fan; Liang, Tingyu; Wu, Fan] Capital Med Univ, Beijing Neurosurg Inst, Dept Mol Neuropathol, Beijing, Peoples R China.
   [Wu, Fan; Wang, Jiangfei] Beijing Inst Brain Disorders, Brain Tumor Ctr, Beijing, Peoples R China.
   [Zhang, Lu] Shandong Univ, Sch Med, Dept Ophthalmol, Jinan, Peoples R China.
   [Wang, Haoyuan] Southern Med Univ, Zhujiang Hosp, Dept Neurosurg, Guangzhou, Guangdong, Peoples R China.
   [Wang, Wen; Wang, Zheng; Yang, Fan; Wang, Haoyuan; Liang, Tingyu; Wu, Fan; Wang, Jiangfei] Chinese Glioma Cooperat Grp CGCG, Beijing, Peoples R China.
   [Zhao, Jizong] China Natl Clin Res Ctr Neurol Dis, Beijing, Peoples R China.
C3 Soochow University - China; Capital Medical University; Beijing
   Neurosurgical Institute; Capital Medical University; Shandong
   University; Southern Medical University - China
RP Zhao, JZ (通讯作者)，Soochow Univ, Dept Neurosurg, Affiliated Hosp 2, Suzhou, Peoples R China.; Zhao, JZ (通讯作者)，Capital Med Univ, Dept Neurosurg, Beijing Tiantan Hosp, Beijing, Peoples R China.; Zhao, JZ (通讯作者)，China Natl Clin Res Ctr Neurol Dis, Beijing, Peoples R China.
EM zhaojz205@163.com
RI liang, tingyu/GWM-9615-2022; wang, hao/HSE-7975-2023; SUN,
   Ye/KBC-8159-2024; wang, jun/JPY-3635-2023; WU, FAN/GRX-1654-2022; Wang,
   Wen/HKV-9621-2023; wang, haoyuan/GWR-3322-2022
OI Wang, Wen/0000-0002-6735-460X; 
FU Ministry of Science and Technology of China [2012CB825505,
   2011BAI08B08]; National Key Technology Research and Development Program
   of the Ministry of Science and Technology of China [2013BAI09B03,
   2014BAI04B02]; National High Technology Research and Development Program
   [2012AA02A508]; National Natural Science Foundation of China [91229121];
   Beijing Science and Technology Plan [Z131100006113018]
FX This work was supported by grants from Ministry of Science and
   Technology of China grant (2012CB825505 and 2011BAI08B08), National Key
   Technology Research and Development Program of the Ministry of Science
   and Technology of China (2013BAI09B03, 2014BAI04B02), National High
   Technology Research and Development Program (No. 2012AA02A508), National
   Natural Science Foundation of China (No. 91229121), Beijing Science and
   Technology Plan (No. Z131100006113018).
CR Bao ZS, 2014, CNS NEUROSCI THER, V20, P112, DOI 10.1111/cns.12171
   Benedyk M, 2007, J INVEST DERMATOL, V127, P2001, DOI 10.1038/sj.jid.5700820
   Bergenfelz C, 2015, BRIT J CANCER, V113, P1234, DOI 10.1038/bjc.2015.346
   Campioni M, 2005, EXP DERMATOL, V14, P811, DOI 10.1111/j.1600-0625.2005.00360.x
   Cheng W, 2016, NEUROLOGY, V86, P2226, DOI 10.1212/WNL.0000000000002770
   Cheng W, 2015, ONCOTARGET, V6, P29285, DOI 10.18632/oncotarget.4978
   Choi DK, 2014, ARCH DERMATOL RES, V306, P489, DOI 10.1007/s00403-014-1453-y
   Devosse T, 2009, J IMMUNOL, V182, P4974, DOI 10.4049/jimmunol.0803128
   Esteller M, 2000, NEW ENGL J MED, V343, P1350, DOI 10.1056/NEJM200011093431901
   Gilmore TD, 2006, ONCOGENE, V25, P6680, DOI 10.1038/sj.onc.1209954
   Hayden MS, 2006, ONCOGENE, V25, P6758, DOI 10.1038/sj.onc.1209943
   Hegi ME, 2005, NEW ENGL J MED, V352, P997, DOI 10.1056/NEJMoa043331
   Hermani A, 2005, EXP CELL RES, V312, P184, DOI 10.1016/j.yexcr.2005.10.013
   Hofer-Warbinek R, 2004, CELL DEATH DIFFER, V11, P1317, DOI 10.1038/sj.cdd.4401502
   Huang DW, 2009, NAT PROTOC, V4, P44, DOI 10.1038/nprot.2008.211
   Karsy M, 2015, NEUROSURG FOCUS, V38, DOI 10.3171/2015.1.FOCUS14755
   Lee HY, 2007, BIOCHEM BIOPH RES CO, V359, P985, DOI 10.1016/j.bbrc.2007.06.001
   Liu FY, 2012, J BIOL CHEM, V287, P25530, DOI 10.1074/jbc.M112.356279
   Migeotte I, 2005, J EXP MED, V201, P83, DOI 10.1084/jem.20041277
   Nikiforova MN, 2011, ARCH PATHOL LAB MED, V135, P558, DOI 10.1043/2010-0649-RAIR.1
   Noushmehr H, 2010, CANCER CELL, V17, P510, DOI 10.1016/j.ccr.2010.03.017
   Shang JL, 2014, J CELL BIOCHEM, V115, P772, DOI 10.1002/jcb.24721
   Sheikh MS, 2003, CELL CYCLE, V2, P550, DOI 10.4161/cc.2.6.566
   Stupp R, 2005, NEW ENGL J MED, V352, P987, DOI 10.1056/NEJMoa043330
   Subramanian A, 2005, P NATL ACAD SCI USA, V102, P15545, DOI 10.1073/pnas.0506580102
   Watanabe T, 2009, ACTA NEUROPATHOL, V117, P653, DOI 10.1007/s00401-009-0528-x
   Wu R, 2015, EXP CELL RES, V334, P228, DOI 10.1016/j.yexcr.2015.04.008
   Zhang CB, 2015, ONCOTARGET, V6, P36643, DOI 10.18632/oncotarget.5421
NR 28
TC 31
Z9 31
U1 0
U2 4
PU IMPACT JOURNALS LLC
PI ORCHARD PARK
PA 6666 E QUAKER ST, STE 1, ORCHARD PARK, NY 14127 USA
EI 1949-2553
J9 ONCOTARGET
JI Oncotarget
PD OCT 25
PY 2016
VL 7
IS 43
BP 69991
EP 69999
DI 10.18632/oncotarget.11726
PG 9
WC Oncology; Cell Biology
WE Science Citation Index Expanded (SCI-EXPANDED)
SC Oncology; Cell Biology
GA EB5VI
UT WOS:000387448300068
PM 27588397
OA Green Published, Green Submitted, gold
DA 2024-03-10
ER

PT J
AU Stupp, R
   Brada, M
   van den Bent, MJ
   Tonn, JC
   Pentheroudakis, G
AF Stupp, R.
   Brada, M.
   van den Bent, M. J.
   Tonn, J. -C.
   Pentheroudakis, G.
CA ESMO Guidelines Working Grp
TI High-grade glioma: ESMO Clinical Practice Guidelines for diagnosis,
   treatment and follow-up
SO ANNALS OF ONCOLOGY
LA English
DT Article
ID MGMT PROMOTER METHYLATION; RANDOMIZED PHASE-III; RADIATION-THERAPY;
   ANAPLASTIC OLIGODENDROGLIOMA; GLIOBLASTOMA-MULTIFORME; RECURRENT
   GLIOBLASTOMA; MALIGNANT GLIOMA; CONCOMITANT RADIOCHEMOTHERAPY;
   VINCRISTINE CHEMOTHERAPY; EUROPEAN ORGANIZATION
C1 [Stupp, R.] Univ Zurich Hosp, Dept Oncol, CH-8091 Zurich, Switzerland.
   [Stupp, R.] Univ Zurich Hosp, Ctr Canc, CH-8091 Zurich, Switzerland.
   [Brada, M.] Univ Liverpool, Clatterbridge Canc Ctr, Dept Mol & Clin Canc Med, Wirral L64 7TE, Merseyside, England.
   [van den Bent, M. J.] Erasmus MC Canc Ctr, Dept Neurooncol, Rotterdam, Netherlands.
   [Tonn, J. -C.] Univ Munich, Dept Neurosurg, Munich, Germany.
   [Pentheroudakis, G.] Univ Ioannina, Sch Med, Dept Med Oncol, GR-45110 Ioannina, Greece.
C3 University of Zurich; University Zurich Hospital; University of Zurich;
   University Zurich Hospital; Clatterbridge Cancer Centre; University of
   Liverpool; Erasmus University Rotterdam; Erasmus MC; Erasmus MC Cancer
   Institute; University of Munich; University of Ioannina
RP Stupp, R (通讯作者)，ESMO Guidelines Working Grp, ESMO Head Off, Via L Taddei 4, CH-6962 Viganello Lugano, Switzerland.
RI van den Bent, Martin J/JPK-6126-2023; Tonn, Joerg/AAK-8509-2021; Stupp,
   Roger/L-3303-2019; stacchiotti, silvia/C-2017-2017; Annalisa,
   Trama/C-1092-2017; Bertuzzi, Alexia Francesca/AAL-4686-2020; Tamborini,
   Elena/C-3307-2017; Doglietto, Francesco/AAB-2800-2022; Ferrari,
   Andrea/R-1028-2016; Casali, Paolo Giovanni/D-1524-2017
OI van den Bent, Martin J/0000-0001-5710-5127; stacchiotti,
   silvia/0000-0002-1742-8666; Annalisa, Trama/0000-0001-8220-9833; Haas,
   Rick LM/0000-0003-4834-4331; Bertuzzi, Alexia
   Francesca/0000-0002-8933-9929; Tamborini, Elena/0000-0002-3819-8687;
   FELIP, ENRIQUETA/0000-0002-7620-0098; Balmana,
   Judith/0000-0002-0762-6415; Doglietto, Francesco/0000-0002-7438-0734;
   Ferrari, Andrea/0000-0002-4724-0517; Torri, Valter/0000-0001-9541-9354;
   Jeys, Lee/0000-0002-9005-279X; DEI TOS, ANGELO/0000-0002-1228-8940;
   Casali, Paolo Giovanni/0000-0003-4056-8023; Fedenko,
   Alexander/0000-0003-4927-5585; Rutkowski, Piotr/0000-0002-8920-5429
FU Amgen; Teva; Roche; Boehringer Ingelheim; Sanofi; AbbVie
FX RS has reported that he is the president of EORTC, and has acted the
   principal investigator in pivotal studies investigating temozolomide,
   cilengitide or NovoTTF. He has received honoraria for advisory board
   participation from Roche/Genentech, and MSD/Merck & Co. He also received
   remuneration for participation in Advisory Boards organised by Roche,
   Amgen, AstraZeneca, Celgene and Sanofi. GP has reported research
   sponsored by Amgen, Teva, Roche, Boehringer Ingelheim and Sanofi. JCT
   has reported speaker's honoraria and Advisory boards of Roche,
   MerckSereno and Medac. MV has reported that he is conducting research
   sponsored by Roche and by AbbVie. He is a member of the speaker's bureau
   of MSD, and he has also received honoraria from Roche, AMGEN, Actelion,
   Merck AG, Celldex and AbbVie. MB has reported no potential conflicts of
   interest.
CR Batchelor TT, 2013, J CLIN ONCOL, V31, P3212, DOI 10.1200/JCO.2012.47.2464
   Baumert BG, 2013, J CLIN ONCOL, V31
   Brada M, 2010, J CLIN ONCOL, V28, P4601, DOI 10.1200/JCO.2009.27.1932
   Brandes AA, 2008, NEURO-ONCOLOGY, V10, P361, DOI 10.1215/15228517-2008-008
   Brandes AA, 2008, J CLIN ONCOL, V26, P2192, DOI 10.1200/JCO.2007.14.8163
   Brandes AA, 2008, CLIN CANCER RES, V14, P957, DOI 10.1158/1078-0432.CCR-07-1810
   Brandsma D, 2008, LANCET ONCOL, V9, P453, DOI 10.1016/S1470-2045(08)70125-6
   BREM H, 1995, LANCET, V345, P1008, DOI 10.1016/S0140-6736(95)90755-6
   Cairncross G, 2013, J CLIN ONCOL, V31, P337, DOI 10.1200/JCO.2012.43.2674
   Chinot OL, 2014, NEW ENGL J MED, V370, P709, DOI 10.1056/NEJMoa1308345
   Clarke JL, 2011, NEURO-ONCOLOGY, V13, P1118, DOI 10.1093/neuonc/nor110
   Combs SE, 2005, J CLIN ONCOL, V23, P8863, DOI 10.1200/JCO.2005.03.4157
   Dresemann G, 2010, J NEURO-ONCOL, V96, P393, DOI 10.1007/s11060-009-9976-3
   Dykewicz CA, 2001, CLIN INFECT DIS, V33, P139, DOI 10.1086/321805
   Ferlay J, 2010, EUR J CANCER, V46, P765, DOI 10.1016/j.ejca.2009.12.014
   Fogh SE, 2010, J CLIN ONCOL, V28, P3048, DOI 10.1200/JCO.2009.25.6941
   Friedman HS, 2009, J CLIN ONCOL, V27, P4733, DOI 10.1200/JCO.2008.19.8721
   Gilbert MR, 2014, NEW ENGL J MED, V370, P699, DOI 10.1056/NEJMoa1308573
   Gilbert MR, 2013, J CLIN ONCOL, V31, P4085, DOI 10.1200/JCO.2013.49.6968
   Gorlia T, 2012, EUR J CANCER, V48, P1176, DOI 10.1016/j.ejca.2012.02.004
   Gutenberg A, 2013, J NEURO-ONCOL, V113, P163, DOI 10.1007/s11060-013-1110-x
   Hartmann C, 2013, CLIN CANCER RES, V19, P5146, DOI 10.1158/1078-0432.CCR-13-0017
   Hartmann C, 2010, ACTA NEUROPATHOL, V120, P707, DOI 10.1007/s00401-010-0781-z
   Hegi ME, 2004, CLIN CANCER RES, V10, P1871, DOI 10.1158/1078-0432.CCR-03-0384
   Hegi ME, 2005, NEW ENGL J MED, V352, P997, DOI 10.1056/NEJMoa043331
   Hegi ME, 2008, J CLIN ONCOL, V26, P4189, DOI 10.1200/JCO.2007.11.5964
   Hegi ME, 2012, ACTA NEUROPATHOL, V123, P841, DOI 10.1007/s00401-011-0938-4
   Hottinger AF, 2013, PET CLIN, V8, P117, DOI 10.1016/j.cpet.2012.09.006
   Jenkins RB, 2006, CANCER RES, V66, P9852, DOI 10.1158/0008-5472.CAN-06-1796
   Karim ABMF, 1996, INT J RADIAT ONCOL, V36, P549, DOI 10.1016/S0360-3016(96)00352-5
   Keime-Guibert F, 2007, NEW ENGL J MED, V356, P1527, DOI 10.1056/NEJMoa065901
   Kreisl TN, 2009, J CLIN ONCOL, V27, P740, DOI 10.1200/JCO.2008.16.3055
   Kros JM, 2007, J NEUROPATH EXP NEUR, V66, P545, DOI 10.1097/01.jnen.0000263869.84188.72
   Lacroix M, 2001, J NEUROSURG, V95, P190, DOI 10.3171/jns.2001.95.2.0190
   Louis DN., 2007, WHO CLASSIFICATION T
   Malmström A, 2012, LANCET ONCOL, V13, P916, DOI 10.1016/S1470-2045(12)70265-6
   Noël G, 2012, INT J RADIAT ONCOL, V82, P749, DOI 10.1016/j.ijrobp.2010.11.073
   Perry JR, 2012, NEURO-ONCOLOGY, V14, P73, DOI 10.1093/neuonc/nos197
   Phillips HS, 2006, CANCER CELL, V9, P157, DOI 10.1016/j.ccr.2006.02.019
   Pignatti F, 2002, J CLIN ONCOL, V20, P2076, DOI 10.1200/JCO.2002.08.121
   Preusser M, 2008, BRAIN PATHOL, V18, P520, DOI 10.1111/j.1750-3639.2008.00153.x
   Preusser M, 2011, ANN NEUROL, V70, P9, DOI 10.1002/ana.22425
   Roa W, 2004, J CLIN ONCOL, V22, P1583, DOI 10.1200/JCO.2004.06.082
   Rossetti AO, 2010, CURR OPIN NEUROL, V23, P603, DOI 10.1097/WCO.0b013e32833e996c
   Sanson M, 2009, J CLIN ONCOL, V27, P4150, DOI 10.1200/JCO.2009.21.9832
   Schittenhelm J, 2011, ACTA NEUROPATHOL, V122, P651, DOI 10.1007/s00401-011-0885-0
   Shaw E, 2002, J CLIN ONCOL, V20, P2267, DOI 10.1200/JCO.2002.09.126
   Shaw EG, 2012, J CLIN ONCOL, V30, P3065, DOI 10.1200/JCO.2011.35.8598
   Stummer W, 2006, LANCET ONCOL, V7, P392, DOI 10.1016/S1470-2045(06)70665-9
   Stupp R, 2005, NEW ENGL J MED, V352, P987, DOI 10.1056/NEJMoa043330
   Stupp R, 2007, J CLIN ONCOL, V25, P4127, DOI 10.1200/JCO.2007.11.8554
   Stupp R, 2013, J CLIN ONCOL, V31
   Stupp R, 2012, EUR J CANCER, V48, P2192, DOI 10.1016/j.ejca.2012.04.011
   Stupp R, 2009, LANCET ONCOL, V10, P459, DOI 10.1016/S1470-2045(09)70025-7
   Sturm D, 2012, CANCER CELL, V22, P425, DOI 10.1016/j.ccr.2012.08.024
   Taal W, 2011, NEURO-ONCOLOGY, V13, P235, DOI 10.1093/neuonc/noq177
   van den Bent MJ, 2013, J CLIN ONCOL, V31, P344, DOI 10.1200/JCO.2012.43.2229
   van den Bent MJ, 2009, J CLIN ONCOL, V27, P1268, DOI 10.1200/JCO.2008.17.5984
   van den Bent MJ, 2005, LANCET, V366, P985, DOI 10.1016/S0140-6736(05)67070-5
   WALKER MD, 1980, NEW ENGL J MED, V303, P1323, DOI 10.1056/NEJM198012043032303
   Weller M, 2013, LANCET ONCOL, V14, pE370, DOI 10.1016/S1470-2045(13)70168-2
   Weller M, 2012, LANCET ONCOL, V13, pE375, DOI 10.1016/S1470-2045(12)70266-8
   Weller M, 2010, NAT REV NEUROL, V6, P39, DOI 10.1038/nrneurol.2009.197
   Wen PY, 2008, NEW ENGL J MED, V359, P492, DOI 10.1056/NEJMra0708126
   Wen PY, 2010, J CLIN ONCOL, V28, P1963, DOI 10.1200/JCO.2009.26.3541
   Westphal M, 2003, NEURO-ONCOLOGY, V5, P79, DOI 10.1215/15228517-5-2-79
   Wick WG, 2013, NEUROLOGY, V81, P1515, DOI 10.1212/WNL.0b013e3182a95680
   Wick W, 2012, LANCET ONCOL, V13, P707, DOI 10.1016/S1470-2045(12)70164-X
   Wick W, 2010, J CLIN ONCOL, V28, P1168, DOI 10.1200/JCO.2009.23.2595
   Wick W, 2009, J CLIN ONCOL, V27, P5874, DOI 10.1200/JCO.2009.23.6497
   Yan H, 2009, NEW ENGL J MED, V360, P765, DOI 10.1056/NEJMoa0808710
   Yung WKA, 1999, J CLIN ONCOL, V17, P2762, DOI 10.1200/JCO.1999.17.9.2762
NR 72
TC 496
Z9 531
U1 4
U2 39
PU ELSEVIER
PI AMSTERDAM
PA RADARWEG 29, 1043 NX AMSTERDAM, NETHERLANDS
SN 0923-7534
EI 1569-8041
J9 ANN ONCOL
JI Ann. Oncol.
PD SEP
PY 2014
VL 25
SU 3
BP 93
EP 101
DI 10.1093/annonc/mdu050
PG 9
WC Oncology
WE Science Citation Index Expanded (SCI-EXPANDED)
SC Oncology
GA AP8UM
UT WOS:000342354800011
PM 24782454
OA Green Accepted, hybrid
HC Y
HP N
DA 2024-03-10
ER

PT J
AU Bleau, AM
   Huse, JT
   Holland, EC
AF Bleau, Anne-Marie
   Huse, Jason T.
   Holland, Eric C.
TI The ABCG2 resistance network of glioblastoma
SO CELL CYCLE
LA English
DT Article
DE glioblastoma; genetic alterations; cancer stem-like cells; blood brain
   barrier; microenvironment; resistance
ID CANCER STEM-CELLS; MGMT PROMOTER METHYLATION; SIDE POPULATION CELLS;
   MALIGNANT PROGRESSION; PERIVASCULAR NICHE; RADIATION-THERAPY; MOUSE
   MODEL; TUMOR; TEMOZOLOMIDE; SURVIVAL
AB Glioblastoma multiforme (GBM) is the most common and lethal primary brain tumor variant. It exhibits heterogeneity at both the morphologic and genetic levels, with a complex combination of somatic alterations rendering the tumor class difficult to adequately treat. The role of so-called "cancer stem-cells" (CSCs) in the resistance of high-grade gliomas like GBM to conventional treatment regimens has received much recent attention, especially with regard to the enhanced ability of stem-like cells to activate survival pathways, repair DNA damage, and expel cytotoxic drugs. Furthermore, the biology of GBM is actually even more convoluted, characterized by a constantly changing microenvironment that greatly influences tumor growth and response to therapy. Herein we review the most recently reported genetic events in human glioma patients and their influence on treatment response, particularly in relation to O6-methylguanineDNA methyltransferase methylation status. We aim to present evidence for a role for cancer stem-like cells and their unique microenvironment in therapy resistance and forward our views on glioma initiation and origin. Finally, given the recent interest in "side population" (SP) cells as a model of CSCs in gliomagenesis, we further describe the function of ABCG2 transporters, the mediators of the SP phenotype, at both the blood-brain barrier and in stem-like tumor cells.
C1 [Bleau, Anne-Marie; Huse, Jason T.; Holland, Eric C.] Mem Sloan Kettering Canc Ctr, Dept Canc Biol & Genet, New York, NY 10021 USA.
   [Bleau, Anne-Marie; Huse, Jason T.; Holland, Eric C.] Mem Sloan Kettering Canc Ctr, Brain Tumor Ctr, New York, NY 10021 USA.
   [Huse, Jason T.] Mem Sloan Kettering Canc Ctr, Dept Pathol, New York, NY 10021 USA.
   [Holland, Eric C.] Mem Sloan Kettering Canc Ctr, Dept Neurosurg & Surg, New York, NY 10021 USA.
C3 Memorial Sloan Kettering Cancer Center; Memorial Sloan Kettering Cancer
   Center; Memorial Sloan Kettering Cancer Center; Memorial Sloan Kettering
   Cancer Center
RP Holland, EC (通讯作者)，Mem Sloan Kettering Canc Ctr, Dept Canc Biol & Genet, 1275 York Ave, New York, NY 10021 USA.
EM hollande@mskcc.org
FU NIH [U54CA126518]; American Brain tumor Association; Pediatric Brain
   Tumor Association; Litwin foundation
FX This work was supported by NIH grant U54CA126518, American Brain tumor
   Association ( in memory of George Kamberos), Pediatric Brain Tumor
   Association and Litwin foundation. We warmly thank Estanisloa
   Nistal-Villan for designing the ABCG2 signaling figure and Boyoug Wee
   for critical reading of this manuscript.
CR Balenci L, 2006, CANCER RES, V66, P9074, DOI 10.1158/0008-5472.CAN-06-0761
   Bao SD, 2008, CANCER RES, V68, P6043, DOI 10.1158/0008-5472.CAN-08-1079
   Bao SD, 2006, NATURE, V444, P756, DOI 10.1038/nature05236
   Beier D, 2008, CANCER RES, V68, P5706, DOI 10.1158/0008-5472.CAN-07-6878
   Beier D, 2007, CANCER RES, V67, P4010, DOI 10.1158/0008-5472.CAN-06-4180
   Bergers G, 2008, NAT REV CANCER, V8, P592, DOI 10.1038/nrc2442
   Bernacki J, 2008, PHARMACOL REP, V60, P600
   Bhattacharya S, 2007, J CELL SCI, V120, P2652, DOI 10.1242/jcs.008417
   Bleau AM, 2008, NEUROSURG FOCUS, V24, DOI 10.3171/FOC/2008/24/3-4/E27
   Bleau AM, 2009, CELL STEM CELL, V4, P226, DOI 10.1016/j.stem.2009.01.007
   Calabrese C, 2007, CANCER CELL, V11, P69, DOI 10.1016/j.ccr.2006.11.020
   Chin L, 2008, NATURE, V455, P1061, DOI 10.1038/nature07385
   Cohen MH, 2005, CLIN CANCER RES, V11, P6767, DOI 10.1158/1078-0432.CCR-05-0722
   Currle DS, 2008, CELL STEM CELL, V3, P234, DOI 10.1016/j.stem.2008.08.011
   Dean M, 2005, NAT REV CANCER, V5, P275, DOI 10.1038/nrc1590
   Diamandis P, 2007, NAT CHEM BIOL, V3, P268, DOI 10.1038/nchembio873
   Diamandis P, 2009, MED HYPOTHESES, V72, P683, DOI 10.1016/j.mehy.2008.10.034
   Doetsch F, 1999, CELL, V97, P703, DOI 10.1016/S0092-8674(00)80783-7
   Donnenberg VS, 2005, J CLIN PHARMACOL, V45, P872, DOI 10.1177/0091270005276905
   Eyler CE, 2008, STEM CELLS, V26, P3027, DOI 10.1634/stemcells.2007-1073
   Ezashi T, 2005, P NATL ACAD SCI USA, V102, P4783, DOI 10.1073/pnas.0501283102
   Fan X, 2006, CANCER RES, V66, P7445, DOI 10.1158/0008-5472.CAN-06-0858
   Glas M, 2009, J CLIN ONCOL, V27, P1257, DOI 10.1200/JCO.2008.19.2195
   Goodell MA, 1996, J EXP MED, V183, P1797, DOI 10.1084/jem.183.4.1797
   Griguer CE, 2008, PLOS ONE, V3, DOI 10.1371/journal.pone.0003655
   Hambardzumyan D, 2008, CELL CYCLE, V7, P1371, DOI 10.4161/cc.7.10.5954
   Hambardzumyan D, 2008, GENE DEV, V22, P436, DOI 10.1101/gad.1627008
   Hambardzumyan D, 2009, TRANSL ONCOL, V2, P89, DOI 10.1593/tlo.09100
   Harris MA, 2008, CANCER RES, V68, P10051, DOI 10.1158/0008-5472.CAN-08-0786
   Hegi ME, 2008, J CLIN ONCOL, V26, P4189, DOI 10.1200/JCO.2007.11.5964
   Hirschmann-Jax C, 2004, P NATL ACAD SCI USA, V101, P14228, DOI 10.1073/pnas.0400067101
   Ho MM, 2007, CANCER RES, V67, P4827, DOI 10.1158/0008-5472.CAN-06-3557
   Huang F, 2008, CAN J NEUROL SCI, V35, P192, DOI 10.1017/S0317167100008623
   Huang Q, 2008, BMC CANCER, V8, DOI 10.1186/1471-2407-8-304
   Ingold B, 2009, PLOS ONE, V4, DOI 10.1371/journal.pone.0004775
   Jackson EL, 2006, NEURON, V51, P187, DOI 10.1016/j.neuron.2006.06.012
   Jeon HM, 2008, GENE DEV, V22, P2028, DOI 10.1101/gad.1668708
   Krishnamurthy P, 2004, J BIOL CHEM, V279, P24218, DOI 10.1074/jbc.M313599200
   Li Z, 2009, CANCER CELL, V15, P501, DOI 10.1016/j.ccr.2009.03.018
   Ligon KL, 2007, NEURON, V53, P503, DOI 10.1016/j.neuron.2007.01.009
   Llaguno SA, 2009, CANCER CELL, V15, P45, DOI 10.1016/j.ccr.2008.12.006
   Louis DN, 2007, ACTA NEUROPATHOL, V114, P547, DOI 10.1007/s00401-007-0278-6
   Martin CM, 2008, CIRC RES, V102, P1075, DOI 10.1161/CIRCRESAHA.107.161729
   McConville P, 2007, CLIN CANCER RES, V13, P2897, DOI 10.1158/1078-0432.CCR-06-3058
   Mouthon MA, 2006, J NEUROCHEM, V99, P807, DOI 10.1111/j.1471-4159.2006.04118.x
   Murat A, 2008, J CLIN ONCOL, V26, P3015, DOI 10.1200/JCO.2007.15.7164
   Ogden AT, 2008, NEUROSURGERY, V62, P505, DOI 10.1227/01.neu.0000316019.28421.95
   Orford M, 2009, BIOCHEM BIOPH RES CO, V384, P199, DOI 10.1016/j.bbrc.2009.04.089
   Ostermann S, 2004, CLIN CANCER RES, V10, P3728, DOI 10.1158/1078-0432.CCR-03-0807
   Pàez-Ribes M, 2009, CANCER CELL, V15, P220, DOI 10.1016/j.ccr.2009.01.027
   Pallini R, 2008, CLIN CANCER RES, V14, P8205, DOI 10.1158/1078-0432.CCR-08-0644
   Parkinson JF, 2008, J NEURO-ONCOL, V87, P71, DOI 10.1007/s11060-007-9486-0
   Patrawala L, 2005, CANCER RES, V65, P6207, DOI 10.1158/0008-5472.CAN-05-0592
   Prados MD, 2009, J CLIN ONCOL, V27, P579, DOI 10.1200/JCO.2008.18.9639
   Provenzale JM, 2005, AM J ROENTGENOL, V185, P763, DOI 10.2214/ajr.185.3.01850763
   Scharenberg CW, 2002, BLOOD, V99, P507, DOI 10.1182/blood.V99.2.507
   Sharma MK, 2007, CANCER RES, V67, P890, DOI 10.1158/0008-5472.CAN-06-0973
   Shih AH, 2006, NEOPLASIA, V8, P1072, DOI 10.1593/neo.06526
   Shukla S, 2008, EXPERT OPIN DRUG MET, V4, P205, DOI 10.1517/17425255.4.2.205
   Singh SK, 2004, NATURE, V432, P396, DOI 10.1038/nature03128
   Stupp R., 2009, Lancet Oncol
   Szakács G, 2006, NAT REV DRUG DISCOV, V5, P219, DOI 10.1038/nrd1984
   Tavaluc RT, 2007, CELL CYCLE, V6, P2554, DOI 10.4161/cc.6.20.4911
   Tavazoie M, 2008, CELL STEM CELL, V3, P279, DOI 10.1016/j.stem.2008.07.025
   Taylor MD, 2005, CANCER CELL, V8, P323, DOI 10.1016/j.ccr.2005.09.001
   Wang JL, 2008, PLOS ONE, V3, DOI 10.1371/journal.pone.0003769
   Wang J, 2008, INT J CANCER, V122, P761, DOI 10.1002/ijc.23130
   Wang ZW, 2009, CANCER LETT, V279, P8, DOI 10.1016/j.canlet.2008.09.030
   Weir B, 2004, CANCER CELL, V6, P433, DOI 10.1016/j.ccr.2004.11.004
   Wu C, 2008, CANCER LETT, V268, P1, DOI 10.1016/j.canlet.2008.03.048
   Yuan XP, 2004, ONCOGENE, V23, P9392, DOI 10.1038/sj.onc.1208311
   Zheng HW, 2008, NATURE, V455, P1129, DOI 10.1038/nature07443
   Zhou JB, 2008, CELL CYCLE, V7, P1360, DOI 10.4161/cc.7.10.5953
   Zhu Y, 2005, CANCER CELL, V8, P119, DOI 10.1016/j.ccr.2005.07.004
NR 74
TC 105
Z9 119
U1 0
U2 8
PU TAYLOR & FRANCIS INC
PI PHILADELPHIA
PA 530 WALNUT STREET, STE 850, PHILADELPHIA, PA 19106 USA
SN 1538-4101
EI 1551-4005
J9 CELL CYCLE
JI Cell Cycle
PD SEP 15
PY 2009
VL 8
IS 18
BP 2936
EP 2944
PG 9
WC Cell Biology
WE Science Citation Index Expanded (SCI-EXPANDED)
SC Cell Biology
GA 494FL
UT WOS:000269796000022
PM 19713741
DA 2024-03-10
ER

PT J
AU Brlek, P
   Kafka, A
   Bukovac, A
   Pecina-Slaus, N
AF Brlek, Petar
   Kafka, Anja
   Bukovac, Anja
   Pecina-Slaus, Nives
TI Integrative cBioPortal Analysis Revealed Molecular Mechanisms That
   Regulate EGFR-PI3K-AKT-mTOR Pathway in Diffuse Gliomas of the Brain
SO CANCERS
LA English
DT Article
DE astrocytoma; glioblastoma; large-scale analysis; AKT; CHUK; GSK3 beta;
   PIK3AP1; PTEN; EGFR; cBioPortal
ID SIGNALING PATHWAYS; TUMOR; AKT; TARGETS; PTEN
AB Simple Summary: The current classification of central nervous system tumors has incorporated molecular changes that have clarified biological behavior and categorized gliomas into different types and malignancy grades. The most malignant type-glioblastoma, represents one of the most therapeutically challenging tumors, with a median survival of only 12-14 months despite trimodal therapy. In our integrative large-scale study, we used genomics, transcriptomics, epigenomics, and proteomics to investigate and make sense of the molecular changes that activate or inhibit the EGFR-PI3K-AKT-mTOR signaling pathway. Different pathohistological types of diffuse brain gliomas harbored distinct changes. A better understanding of signaling pathway regulation helps to the discovery of new targets for glioma therapies. Our results have potential for diagnostics improvement and tailored therapies.
   Abstract: Diffuse gliomas are a heterogeneous group of tumors with aggressive biological behavior and a lack of effective treatment methods. Despite new molecular findings, the differences between pathohistological types still require better understanding. In this in silico analysis, we investigated AKT1, AKT2, AKT3, CHUK, GSK3b, EGFR, PTEN, and PIK3AP1 as participants of EGFR-PI3K-AKT-mTOR signaling using data from the publicly available cBioPortal platform. Integrative large-scale analyses investigated changes in copy number aberrations (CNA), methylation, mRNA transcription and protein expression within 751 samples of diffuse astrocytomas, anaplastic astrocytomas and glioblastomas. The study showed a significant percentage of CNA in PTEN (76%), PIK3AP1 and CHUK (75% each), EGFR (74%), AKT2 (39%), AKT1 (32%), AKT3 (19%) and GSK3b (18%) in the total sample. Comprehensive statistical analyses show how genomics and epigenomics affect the expression of examined genes differently across various pathohistological types and grades, suggesting that genes AKT3, CHUK and PTEN behave like tumor suppressors, while AKT1, AKT2, EGFR, and PIK3AP1 show oncogenic behavior and are involved in enhanced activity of the EGFR-PI3K-AKTmTOR signaling pathway. Our findings contribute to the knowledge of the molecular differences between pathohistological types and ultimately offer the possibility of new treatment targets and personalized therapies in patients with diffuse gliomas.
C1 [Brlek, Petar; Kafka, Anja; Bukovac, Anja; Pecina-Slaus, Nives] Univ Zagreb, Croatian Inst Brain Res, Sch Med, Lab Neurooncol, Zagreb 10000, Croatia.
   [Kafka, Anja; Bukovac, Anja; Pecina-Slaus, Nives] Univ Zagreb, Sch Med, Dept Biol, Zagreb 10000, Croatia.
C3 University of Zagreb; University of Zagreb
RP Brlek, P; Pecina-Slaus, N (通讯作者)，Univ Zagreb, Croatian Inst Brain Res, Sch Med, Lab Neurooncol, Zagreb 10000, Croatia.; Pecina-Slaus, N (通讯作者)，Univ Zagreb, Sch Med, Dept Biol, Zagreb 10000, Croatia.
EM pbrlek@gmail.com; anja.kafka@mef.hr; anja.bukovac@mef.hr;
   nives.pecina.slaus@mef.hr
RI Pecina-Slaus, Nives/A-3942-2008; Brlek, Petar/HZH-8231-2023
OI Pecina-Slaus, Nives/0000-0002-3334-7671; Brlek,
   Petar/0000-0001-8022-4095
FU Scientific Centre of Excellence for Basic, Clinical and Translational
   Neuroscience (project "Experimental and clinical research of
   hypoxic-ischemic damage in perinatal and adult brain" by the European
   Union through the European Regional Development Fund) [GA
   KK01.1.1.01.0007]
FX This research was funded by the Scientific Centre of Excellence for
   Basic, Clinical and Translational Neuroscience (project "Experimental
   and clinical research of hypoxic-ischemic damage in perinatal and adult
   brain"; GA KK01.1.1.01.0007 funded by the European Union through the
   European Regional Development Fund).
CR An ZY, 2018, ONCOGENE, V37, P1561, DOI 10.1038/s41388-017-0045-7
   Barthel FP, 2019, NATURE, V576, P112, DOI 10.1038/s41586-019-1775-1
   Bhandari V, 2019, NAT GENET, V51, P308, DOI 10.1038/s41588-018-0318-2
   Bukovac A, 2021, CANCERS, V13, DOI 10.3390/cancers13071633
   Cerami E, 2012, CANCER DISCOV, V2, P401, DOI 10.1158/2159-8290.CD-12-0095
   Chen G, 2019, CANCER RES, V79, P6126, DOI 10.1158/0008-5472.CAN-19-0950
   Ellrott K, 2018, CELL SYST, V6, P271, DOI 10.1016/j.cels.2018.03.002
   Gao CY, 2019, BREAST CANCER RES TR, V176, P291, DOI 10.1007/s10549-019-05239-3
   Gao JJ, 2013, SCI SIGNAL, V6, DOI 10.1126/scisignal.2004088
   Gao QS, 2018, CELL REP, V23, P227, DOI 10.1016/j.celrep.2018.03.050
   Guo HF, 2015, J GENET GENOMICS, V42, P343, DOI 10.1016/j.jgg.2015.03.003
   Hoadley KA, 2018, CELL, V173, P291, DOI 10.1016/j.cell.2018.03.022
   Jiang YA, 2020, BIOMED RES INT, V2020, DOI 10.1155/2020/3542613
   Joy A, 2016, J NEURO-ONCOL, V130, P43, DOI 10.1007/s11060-016-2220-z
   Kafka A, 2019, J CELL MOL MED, V23, P641, DOI 10.1111/jcmm.13969
   Lasica AB, 2021, WORLD NEUROSURG, V151, pE217, DOI 10.1016/j.wneu.2021.04.026
   Lauenstein JU, 2019, J BIOL CHEM, V294, P19852, DOI 10.1074/jbc.RA119.009931
   Li B, 2011, BMC BIOINFORMATICS, V12, DOI 10.1186/1471-2105-12-323
   Li YY, 2018, J BUON, V23, P391
   Liu JF, 2018, CELL, V173, P400, DOI 10.1016/j.cell.2018.02.052
   Liu Y, 2020, FRONT IMMUNOL, V11, DOI 10.3389/fimmu.2020.00467
   Louis DN, 2016, WHO CLASSIFICATION T, V4 th, P15
   Lovsin E, 2020, FRONT IMMUNOL, V11, DOI 10.3389/fimmu.2020.01322
   Luo L, 2020, J CELL SCI, V133, DOI 10.1242/jcs.239194
   Ma XT, 2013, EPIGENOMICS-UK, V5, P301, DOI [10.2217/EPI.13.26, 10.2217/epi.13.26]
   Maimaiti A, 2021, CLIN NEUROL NEUROSUR, V201, DOI 10.1016/j.clineuro.2020.106464
   Majewska E, 2017, NEUROCHEM RES, V42, P918, DOI 10.1007/s11064-016-2044-4
   Marquard FE, 2020, BIOCHEM PHARMACOL, V172, DOI 10.1016/j.bcp.2019.113729
   Mermel CH, 2011, GENOME BIOL, V12, DOI 10.1186/gb-2011-12-4-r41
   Minna E, 2016, ONCOTARGET, V7, P12731, DOI 10.18632/oncotarget.7262
   Mu ML, 2020, ONCOGENE, V39, P6879, DOI 10.1038/s41388-020-01466-x
   Paul-Samojedny M, 2014, BIOMED RES INT, V2014, DOI 10.1155/2014/768181
   Pecina-Slaus N, 2019, INT J MOL SCI, V20, DOI 10.3390/ijms20051251
   Poore GD, 2020, NATURE, V579, P567, DOI 10.1038/s41586-020-2095-1
   Qin LY, 2017, INT J CLIN EXP PATHO, V10, P8619
   Sanchez-Vega F, 2018, CELL, V173, P321, DOI 10.1016/j.cell.2018.03.035
   Shahcheraghi SH, 2020, CURR PHARM DESIGN, V26, P1729, DOI 10.2174/1381612826666200131100630
   Song MQ, 2018, MOL CANCER THER, V17, P1540, DOI 10.1158/1535-7163.MCT-17-0823
   Taylor AM, 2018, CANCER CELL, V33, P676, DOI 10.1016/j.ccell.2018.03.007
   Wang HZ, 2020, MOL ONCOL, V14, P407, DOI 10.1002/1878-0261.12623
   Wang LX, 2019, MOL REPROD DEV, V86, P491, DOI 10.1002/mrd.23127
   Wolin IAV, 2021, BIOCHIMIE, V180, P186, DOI 10.1016/j.biochi.2020.11.003
   Xia X, 2019, MOL CANCER, V18, DOI 10.1186/s12943-019-1056-5
   Xiao DS, 2015, ONCOTARGET, V6, P25499, DOI 10.18632/oncotarget.4548
   Xing Y, 2019, BREAST CANCER RES, V21, DOI 10.1186/s13058-019-1154-8
   Xu F, 2020, CELL BIOSCI, V10, DOI 10.1186/s13578-020-00416-0
   Xu YX, 2021, INT J MOL MED, V47, P171, DOI 10.3892/ijmm.2020.4788
   Yang Q, 2019, SEMIN CANCER BIOL, V59, P112, DOI 10.1016/j.semcancer.2019.04.001
   Zhang XS, 2021, FOOD CHEM TOXICOL, V148, DOI 10.1016/j.fct.2020.111957
   Zhao P, 2015, ONCOTARGET, V6, P31901, DOI 10.18632/oncotarget.5043
NR 50
TC 14
Z9 14
U1 1
U2 19
PU MDPI
PI BASEL
PA ST ALBAN-ANLAGE 66, CH-4052 BASEL, SWITZERLAND
EI 2072-6694
J9 CANCERS
JI Cancers
PD JUL
PY 2021
VL 13
IS 13
AR 3247
DI 10.3390/cancers13133247
PG 18
WC Oncology
WE Science Citation Index Expanded (SCI-EXPANDED)
SC Oncology
GA TF9IK
UT WOS:000671028000001
PM 34209611
OA Green Published, gold
DA 2024-03-10
ER

PT J
AU Zhu, Y
   Zhao, LJ
   Xu, Y
   Zhan, W
   Sun, XO
   Xu, XT
AF Zhu, Yan
   Zhao, Lijun
   Xu, Yuan
   Zhan, Wei
   Sun, Xiao'ou
   Xu, Xiaoting
TI Combining apatinib and temozolomide for brainstem glioblastoma: a case
   report and review of literature
SO ANNALS OF PALLIATIVE MEDICINE
LA English
DT Review; Early Access
DE Brainstem glioblastoma; radiotherapy; temozolomide (TMZ); apatinib; case
   report
ID RECURRENT GLIOBLASTOMA; ADJUVANT TEMOZOLOMIDE; PROMOTER METHYLATION;
   PHASE-III; SURVIVAL; GROWTH; GLIOMA; MGMT; RADIOTHERAPY; CONCOMITANT
AB Adult brainstem gliomas are characterized into subtypes depending on clinicopathologic and radiographic characteristics. Among them, brainstem glioblastoma is the most malignant and has the poorest prognosis, with surgical resection for this condition posing a great challenge and risk. Postoperative synchronous radiotherapy and temozolomide (TMZ) chemotherapy, or "Stupp's regimen", is the standard of care for glioblastomas. However, antiangiogenic therapy, which is widely used for different cancers, is now an alternative treatment for malignant tumors. Angiogenesis is one of the pathological features of glioblastoma and is involved in tumor progression and metastasis. Besides, previous studies suggested a better response to antiangiogenic therapy in some solid tumors with TP53 mutation than TP53 wide-type. Apatinib is a novel, oral, small-molecule tyrosine kinase inhibitor that mainly targets vascular endothelial growth factor receptor-2 (VEGFR-2) to inhibit angiogenesis. In addition, apatinib can cross the blood-brain barrier and improve encephaledema. This report describes the use of concurrent apatinib and dose-dense TMZ in a clinically inoperable patient who had a refractory brainstem glioblastoma with a TP53 germline mutation. He obtained an ongoing progression free survival (PFS) of nearly 16.0 months after resistance to TMZ maintenance. Due to the patient's circumstances, apatinib and TMZ was considered an effective and safe treatment method.
C1 [Zhu, Yan; Xu, Yuan; Zhan, Wei; Xu, Xiaoting] Soochow Univ, Affiliated Hosp 1, Dept Radiat Oncol, 188 Shizijie Rd, Suzhou 215006, Peoples R China.
   [Zhao, Lijun] Genetron Hlth Inc, Med Sci Liaison, Beijing, Peoples R China.
   [Sun, Xiao'ou] Soochow Univ, Affiliated Hosp 1, Dept Neurosurg, 188 Shizijie Rd, Suzhou 215006, Peoples R China.
C3 Soochow University - China; Soochow University - China
RP Xu, XT (通讯作者)，Soochow Univ, Affiliated Hosp 1, Dept Radiat Oncol, 188 Shizijie Rd, Suzhou 215006, Peoples R China.; Sun, XO (通讯作者)，Soochow Univ, Affiliated Hosp 1, Dept Neurosurg, 188 Shizijie Rd, Suzhou 215006, Peoples R China.
EM sunxo76@163.com; xiaotingxu23@126.com
RI 孙, 晓欧/IUP-1244-2023
OI 孙, 晓欧/0000-0002-1839-4242
CR Bell EH, 2018, JAMA ONCOL, V4, P1405, DOI 10.1001/jamaoncol.2018.1977
   Chen W, 2020, CANCER MED-US, V9, P5899, DOI 10.1002/cam4.3282
   Christmann M, 2010, INT J CANCER, V127, P2106, DOI 10.1002/ijc.25229
   Doyle J, 2019, J NEURO-ONCOL, V145, P479, DOI 10.1007/s11060-019-03313-w
   Du YY, 2020, CANCER MED-US, V9, P5008, DOI 10.1002/cam4.3105
   El Hallani S, 2010, BRAIN, V133, P973, DOI 10.1093/brain/awq044
   Ge JJ, 2021, FRONT ONCOL, V10, DOI 10.3389/fonc.2020.601175
   Geng Q, 2020, ONCOTARGETS THER, V13, P11529, DOI 10.2147/OTT.S277532
   Guillamo JS, 2001, BRAIN, V124, P2528, DOI 10.1093/brain/124.12.2528
   Hegi ME, 2004, CLIN CANCER RES, V10, P1871, DOI 10.1158/1078-0432.CCR-03-0384
   Hegi ME, 2005, NEW ENGL J MED, V352, P997, DOI 10.1056/NEJMoa043331
   Jain RK, 2007, NAT REV NEUROSCI, V8, P610, DOI 10.1038/nrn2175
   Kaina B, 2007, DNA REPAIR, V6, P1079, DOI 10.1016/j.dnarep.2007.03.008
   Levin VA, 2017, J NEURO-ONCOL, V134, P325, DOI 10.1007/s11060-017-2528-3
   Li J, 2016, J CLIN ONCOL, V34, P1448, DOI 10.1200/JCO.2015.63.5995
   Lorgis V, 2012, J NEURO-ONCOL, V107, P351, DOI 10.1007/s11060-011-0748-5
   Melincovici CS, 2018, ROM J MORPHOL EMBRYO, V59, P455
   Nabors LB, 2020, J NATL COMPR CANC NE, V18, P1537, DOI 10.6004/jnccn.2020.0052
   Ostrom QT, 2015, NEURO-ONCOLOGY, V16, P1, DOI [10.1093/neuonc/nou327, 10.1093/neuonc/nov189, 10.1093/neuonc/nox158, 10.1093/neuonc/nou223]
   Stupp R, 2005, NEW ENGL J MED, V352, P987, DOI 10.1056/NEJMoa043330
   Stupp R, 2009, LANCET ONCOL, V10, P459, DOI 10.1016/S1470-2045(09)70025-7
   Tian S, 2011, CANCER SCI, V102, P1374, DOI 10.1111/j.1349-7006.2011.01939.x
   Wang C, 2018, ONCOL LETT, V16, P5607, DOI 10.3892/ol.2018.9355
   Wang Y, 2019, ONCOTARGETS THER, V12, P10579, DOI 10.2147/OTT.S226804
   Wheler JJ, 2016, MOL CANCER THER, V15, P2475, DOI 10.1158/1535-7163.MCT-16-0196
   Yao H, 2021, J CLIN NEUROSCI, V90, P82, DOI 10.1016/j.jocn.2021.05.032
   Yu DD, 2019, ONCOTARGETS THER, V12, P1333, DOI 10.2147/OTT.S195783
   Zhou DX, 2011, CELL MOL NEUROBIOL, V31, P687, DOI 10.1007/s10571-011-9665-6
NR 28
TC 4
Z9 5
U1 1
U2 10
PU AME PUBLISHING COMPANY
PI SHATIN
PA FLAT-RM C 16F, KINGS WING PLAZA 1, NO 3 KWAN ST, SHATIN, HONG KONG
   00000, PEOPLES R CHINA
SN 2224-5820
EI 2224-5839
J9 ANN PALLIAT MED
JI Ann. Pallliat. Med.
PD 2022 JAN
PY 2022
VL 11
IS 1
BP 394
EP 400
DI 10.21037/apm-22-22
EA JAN 2022
PG 7
WC Health Care Sciences & Services
WE Science Citation Index Expanded (SCI-EXPANDED)
SC Health Care Sciences & Services
GA 0T6SN
UT WOS:000746037900001
PM 35144430
OA gold
DA 2024-03-10
ER

PT J
AU Walker, AJ
   Ruzevick, J
   Malayeri, AA
   Rigamonti, D
   Lim, M
   Redmond, KJ
   Kleinberg, L
AF Walker, Amanda J.
   Ruzevick, Jake
   Malayeri, Ashkan A.
   Rigamonti, Daniele
   Lim, Michael
   Redmond, Kristin J.
   Kleinberg, Lawrence
TI Postradiation imaging changes in the CNS: how can we differentiate
   between treatment effect and disease progression?
SO FUTURE ONCOLOGY
LA English
DT Review
DE pseudoprogression; radiation treatment effect; radionecrosis;
   radiosurgery
ID CEREBRAL RADIATION NECROSIS; RECURRENT BRAIN-TUMOR; HIGH-GRADE GLIOMAS;
   EMISSION COMPUTERIZED-TOMOGRAPHY; MGMT PROMOTER METHYLATION;
   HYPERBARIC-OXYGEN THERAPY; GAMMA-KNIFE RADIOSURGERY;
   CENTRAL-NERVOUS-SYSTEM; MALIGNANT GLIOMA; STEREOTACTIC RADIOSURGERY
AB A familiar challenge for neuroradiologists and neuro-oncologists is differentiating between radiation treatment effect and disease progression in the CNS. Both entities are characterized by an increase in contrast enhancement on MRI and present with similar clinical signs and symptoms that may occur either in close temporal proximity to the treatment or later in the disease course. When radiation-related imaging changes or clinical deterioration are mistaken for disease progression, patients may be subject to unnecessary surgery and/or a change from otherwise effective therapy. Similarly, when disease progression is mistaken for treatment effect, a potentially ineffective therapy may be continued in the face of progressive disease. Here we describe the three types of radiation injury to the brain based on the time to development of signs and symptoms - acute, subacute and late - and then review specific imaging changes after intensity-modulated radiation therapy, stereotactic radiosurgery and brachytherapy. We provide an overview of these phenomena in the treatment of a wide range of malignant and benign CNS illnesses. Finally, we review the published data regarding imaging techniques under investigation to address this well-known problem.
C1 [Walker, Amanda J.; Ruzevick, Jake; Redmond, Kristin J.; Kleinberg, Lawrence] Johns Hopkins Univ, Sch Med, Sidney Kimmel Comprehens Canc Ctr, Dept Radiat Oncol & Mol Radiat Sci, Baltimore, MD 21231 USA.
   [Malayeri, Ashkan A.] Johns Hopkins Univ, Sch Med, Johns Hopkins Hosp, Dept Diagnost Imaging, Baltimore, MD 21231 USA.
   [Rigamonti, Daniele; Lim, Michael] Johns Hopkins Univ, Sch Med, Johns Hopkins Hosp, Dept Neurosurg, Baltimore, MD 21231 USA.
C3 Johns Hopkins University; Johns Hopkins Medicine; Johns Hopkins
   University; Johns Hopkins Medicine; Johns Hopkins University; Johns
   Hopkins Medicine
RP Kleinberg, L (通讯作者)，Johns Hopkins Univ, Sch Med, Sidney Kimmel Comprehens Canc Ctr, Dept Radiat Oncol & Mol Radiat Sci, Baltimore, MD 21231 USA.
EM kleinla@jhmi.edu
OI Lim, Michael/0000-0003-0523-3076; Redmond, Kristin/0000-0003-3442-4613
FU NCI NIH HHS [P30 CA006973] Funding Source: Medline
CR Alexander A, 2006, CLIN INVEST MED, V29, P301
   Bisdas S, 2011, ACAD RADIOL, V18, P575, DOI 10.1016/j.acra.2011.01.018
   Bitzer M, 1997, J NEUROSURG, V87, P368, DOI 10.3171/jns.1997.87.3.0368
   Brandes AA, 2008, J CLIN ONCOL, V26, P2192, DOI 10.1200/JCO.2007.14.8163
   Brandsma D, 2008, LANCET ONCOL, V9, P453, DOI 10.1016/S1470-2045(08)70125-6
   BREM H, 1995, LANCET, V345, P1008, DOI 10.1016/S0140-6736(95)90755-6
   Brown MS, 1998, AM J NEURORADIOL, V19, P217
   Burger P.C., 1991, RAD INJURY NERVOUS S, P191
   Cai RS, 2010, NEUROSURGERY, V66, P513, DOI 10.1227/01.NEU.0000365366.53337.88
   CARVALHO PA, 1992, J NEUROSURG, V77, P565, DOI 10.3171/jns.1992.77.4.0565
   CASTEL JC, 1989, J NEURORADIOLOGY, V16, P81
   Cha J, 2013, EUR RADIOL, V23, P879, DOI 10.1007/s00330-012-2638-4
   Chamberlain MC, 2007, J NEURO-ONCOL, V82, P81, DOI 10.1007/s11060-006-9241-y
   Chan TA, 2005, INT J RADIAT ONCOL, V62, P1133, DOI 10.1016/j.ijrobp.2004.12.032
   Chen W, 2005, J NUCL MED, V46, P945
   Chen W, 2007, J NUCL MED, V48, P1468, DOI 10.2967/jnumed.106.037689
   Chen W, 2006, J NUCL MED, V47, P904
   Chuba PJ, 1997, CANCER-AM CANCER SOC, V80, P2005, DOI 10.1002/(SICI)1097-0142(19971115)80:10<2005::AID-CNCR19>3.0.CO;2-0
   CORN BW, 1994, CANCER, V74, P2828, DOI 10.1002/1097-0142(19941115)74:10<2828::AID-CNCR2820741014>3.0.CO;2-K
   de Wit MCY, 2004, NEUROLOGY, V63, P535, DOI 10.1212/01.WNL.0000133398.11870.9A
   Dequesada IM, 2008, NEUROSURGERY, V63, P898, DOI 10.1227/01.NEU.0000333263.31870.31
   Dhermain FG, 2010, LANCET NEUROL, V9, P906, DOI 10.1016/S1474-4422(10)70181-2
   Dixit S, 2011, BRIT J NEUROSURG, V25, P459, DOI 10.3109/02688697.2010.550342
   Dolecek TA, 2012, NEURO-ONCOLOGY, V14, pv1
   Dolecek TA, 2012, NEURO-ONCOLOGY, V14, pv1, DOI 10.1093/neuonc/nos218
   Elias AE, 2011, ACAD RADIOL, V18, P1101, DOI 10.1016/j.acra.2011.05.006
   EMAMI B, 1991, INT J RADIAT ONCOL, V21, P109, DOI 10.1016/0360-3016(91)90171-Y
   Essig M, 2003, RADIOLOGY, V228, P193, DOI 10.1148/radiol.2281020298
   FIEGLER W, 1986, RADIOLOGE, V26, P206
   FIKE JR, 1984, PROG EXP TUMOR RES, V28, P136
   FLICKINGER JC, 1993, RADIOTHER ONCOL, V27, P91, DOI 10.1016/0167-8140(93)90127-T
   FREEMAN JE, 1973, BRIT MED J, V4, P523, DOI 10.1136/bmj.4.5891.523
   Gahramanov S, 2011, INT J RADIAT ONCOL, V79, P514, DOI 10.1016/j.ijrobp.2009.10.072
   Galbán CJ, 2009, NAT MED, V15, P572, DOI 10.1038/nm.1919
   Gasparetto EL, 2009, RADIOLOGY, V250, P887, DOI 10.1148/radiol.2502071444
   Giese A, 2004, J NEURO-ONCOL, V66, P351, DOI 10.1023/B:NEON.0000014539.90077.db
   GLANTZ MJ, 1994, NEUROLOGY, V44, P2020, DOI 10.1212/WNL.44.11.2020
   GLASS JP, 1984, CANCER, V54, P1966, DOI 10.1002/1097-0142(19841101)54:9<1966::AID-CNCR2820540930>3.0.CO;2-4
   Gonzalez J, 2007, INT J RADIAT ONCOL, V67, P323, DOI 10.1016/j.ijrobp.2006.10.010
   GRIEBEL M, 1991, MED PEDIATR ONCOL, V19, P182, DOI 10.1002/mpo.2950190307
   GUTIN PH, 1990, ACT NEUR S, V51, P372
   Hazle JD, 1997, JMRI-J MAGN RESON IM, V7, P1084, DOI 10.1002/jmri.1880070622
   Hegi ME, 2008, J CLIN ONCOL, V26, P4189, DOI 10.1200/JCO.2007.11.5964
   Hein PA, 2004, AM J NEURORADIOL, V25, P201
   Herminghaus S, 2002, NMR BIOMED, V15, P385, DOI 10.1002/nbm.793
   Hertzberg H, 1997, MED PEDIATR ONCOL, V28, P387, DOI 10.1002/(SICI)1096-911X(199706)28:6<387::AID-MPO1>3.0.CO;2-C
   HINDO WA, 1970, CANCER-AM CANCER SOC, V26, P138, DOI 10.1002/1097-0142(197007)26:1<138::AID-CNCR2820260117>3.0.CO;2-5
   Horky LL, 2011, NEUROSURG CLIN N AM, V22, P169, DOI 10.1016/j.nec.2010.12.003
   Hustinx R, 2005, RADIOL CLIN N AM, V43, P35, DOI 10.1016/j.rcl.2004.09.009
   Juratli TA, 2013, PHARMACOL THERAPEUT, V139, P341, DOI 10.1016/j.pharmthera.2013.05.003
   Kano H, 2010, NEUROSURGERY, V66, P486, DOI 10.1227/01.NEU.0000360391.35749.A5
   Kawamoto H, 2000, ACTA NEUROCHIR, V142, P599, DOI 10.1007/s007010050477
   Kleinberg L, 2009, INT J RADIAT ONCOL, V75, P1385, DOI 10.1016/j.ijrobp.2008.12.074
   Kleinberg LR, 2004, CANCER INVEST, V22, P1, DOI 10.1081/CNV-120027575
   Kramer S, 1977, Natl Cancer Inst Monogr, V46, P213
   Kumar AJ, 2000, RADIOLOGY, V217, P377, DOI 10.1148/radiology.217.2.r00nv36377
   KUMAR PP, 1993, INT J RADIAT ONCOL, V25, P325, DOI 10.1016/0360-3016(93)90355-Y
   Kurita H, 2001, NEUROL RES, V23, P869, DOI 10.1179/016164101101199324
   Lamborn KR, 2008, NEURO-ONCOLOGY, V10, P162, DOI 10.1215/15228517-2007-062
   LAMPERT PW, 1964, NEUROLOGY, V14, P912, DOI 10.1212/WNL.14.10.912
   Langleben DD, 2000, J NUCL MED, V41, P1861
   Lawrence YR, 2010, INT J RADIAT ONCOL, V76, pS20, DOI 10.1016/j.ijrobp.2009.02.091
   Leber KA, 1998, STEREOT FUNCT NEUROS, V70, P229, DOI 10.1159/000056426
   Lee AWM, 2002, INT J RADIAT ONCOL, V53, P75, DOI 10.1016/S0360-3016(02)02711-6
   LEIBEL SA, 1987, J NEUROSURG, V66, P1, DOI 10.3171/jns.1987.66.1.0001
   Leibel SA, 1991, RAD INJURY NERVOUS S, P211
   Levin VA, 2011, INT J RADIAT ONCOL, V79, P1487, DOI 10.1016/j.ijrobp.2009.12.061
   Liu AK, 2009, INT J RADIAT ONCOL, V75, P1148, DOI 10.1016/j.ijrobp.2008.12.032
   MACDONALD DR, 1990, J CLIN ONCOL, V8, P1277, DOI 10.1200/JCO.1990.8.7.1277
   Malayeri AA, 2011, RADIOGRAPHICS, V31, P1773, DOI 10.1148/rg.316115515
   MARKS JE, 1981, INT J RADIAT ONCOL, V7, P243, DOI 10.1016/0360-3016(81)90443-0
   Marks LB, 2010, INT J RADIAT ONCOL, V76, pS10, DOI 10.1016/j.ijrobp.2009.07.1754
   MCDONALD LW, 1967, AM J PATHOL, V50, P745
   Mitsuya K, 2010, J NEURO-ONCOL, V99, P81, DOI 10.1007/s11060-009-0106-z
   Muzi M, 2006, J NUCL MED, V47, P1612
   Nakamura H, 2000, AM J NEURORADIOL, V21, P1540
   New P, 2001, CURR OPIN NEUROL, V14, P725, DOI 10.1097/00019052-200112000-00008
   Novotny J, 2006, J NEUROSURG, V105, P120
   Obasi PC, 2002, STEREOT FUNCT NEUROS, V79, P33, DOI 10.1159/000069502
   Padma MV, 2003, J NEURO-ONCOL, V64, P227, DOI 10.1023/A:1025665820001
   Patel TR, 2011, AM J NEURORADIOL, V32, P1885, DOI 10.3174/ajnr.A2668
   Rachinger W, 2005, NEUROSURGERY, V57, P505, DOI 10.1227/01.NEU.0000171642.49553.B0
   Rahmathulla G, 2012, STEREOT FUNCT NEUROS, V90, P192, DOI 10.1159/000338251
   Rane N, 2012, CLIN RADIOL, V67, P61, DOI 10.1016/j.crad.2011.01.010
   Ross DA, 2002, J NEURO-ONCOL, V56, P175, DOI 10.1023/A:1014571900854
   Ruben JD, 2006, INT J RADIAT ONCOL, V65, P499, DOI 10.1016/j.ijrobp.2005.12.002
   Sawaya R., 1990, FIBRINOLYSIS CENTRAL, P106
   Schwartz RB, 1998, J NEUROSURG, V89, P60, DOI 10.3171/jns.1998.89.1.0060
   SCHWARTZ RB, 1991, AM J NEURORADIOL, V12, P1187
   SHELINE GE, 1980, INT J RADIAT ONCOL, V6, P1215, DOI 10.1016/0360-3016(80)90175-3
   SHELINE GE, 1977, CANCER, V39, P873, DOI 10.1002/1097-0142(197702)39:2+<873::AID-CNCR2820390725>3.0.CO;2-Y
   Spence AM, 2004, J NUCL MED, V45, P1653
   Stockham AL, 2012, J NEURO-ONCOL, V109, P149, DOI 10.1007/s11060-012-0881-9
   Stupp R, 2005, NEW ENGL J MED, V352, P987, DOI 10.1056/NEJMoa043330
   Sundgren PC, 2009, AM J NEURORADIOL, V30, P1469, DOI 10.3174/ajnr.A1580
   Sundgren PC, 2009, J MAGN RESON IMAGING, V29, P291, DOI 10.1002/jmri.21657
   Taal W, 2008, CANCER, V113, P405, DOI 10.1002/cncr.23562
   Torcuator R, 2009, J NEURO-ONCOL, V94, P63, DOI 10.1007/s11060-009-9801-z
   VANTASSEL P, 1995, AM J NEURORADIOL, V16, P715
   WALKER MD, 1978, J NEUROSURG, V49, P333, DOI 10.3171/jns.1978.49.3.0333
   Ware ML, 2004, NEUROSURGERY, V54, P55, DOI 10.1227/01.NEU.0000097199.26412.2A
   WATNE K, 1990, ACTA ONCOL, V29, P891, DOI 10.3109/02841869009096385
   WEN PY, 1963, J CLIN ONCOL, V28, P1963
   Weybright P, 2005, AM J ROENTGENOL, V185, P1471, DOI 10.2214/AJR.04.0933
   Yoshii Y, 2008, BRAIN TUMOR PATHOL, V25, P51, DOI 10.1007/s10014-008-0233-9
   YOUNG DF, 1974, CANCER, V34, P1069, DOI 10.1002/1097-0142(197410)34:4<1069::AID-CNCR2820340416>3.0.CO;2-4
NR 106
TC 114
Z9 120
U1 0
U2 8
PU FUTURE MEDICINE LTD
PI LONDON
PA UNITEC HOUSE, 3RD FLOOR, 2 ALBERT PLACE, FINCHLEY CENTRAL, LONDON, N3
   1QB, ENGLAND
SN 1479-6694
EI 1744-8301
J9 FUTURE ONCOL
JI Future Oncol.
PD MAY
PY 2014
VL 10
IS 7
BP 1277
EP 1297
DI 10.2217/fon.13.271
PG 21
WC Oncology
WE Science Citation Index Expanded (SCI-EXPANDED)
SC Oncology
GA AJ8IF
UT WOS:000337946000020
PM 24947265
OA Green Accepted
DA 2024-03-10
ER

PT J
AU Belyaev, A
   Usachev, D
   Ryzhova, M
   Gulida, G
   Skvortsova, V
   Pronin, I
   Kobiakov, G
AF Belyaev, Artem
   Usachev, Dmitry
   Ryzhova, Marina
   Gulida, Gleb
   Skvortsova, Vasilisa
   Pronin, Igor
   Kobiakov, Grigory
TI Cerebellar anaplastic astrocytoma in adult patients: 15 consecutive
   cases from a single institution and literature review
SO JOURNAL OF CLINICAL NEUROSCIENCE
LA English
DT Review; Early Access
DE Cerebellar anaplastic astrocytoma; IDH-1 mutation; MGMT methylation;
   Multifocal glioma
ID GLIOBLASTOMA-MULTIFORME; PROGNOSTIC-FACTORS; GLIOMAS; TEMOZOLOMIDE;
   CHILDHOOD; RADIATION; EVOLUTION; CHILDREN; RARE
AB Adult cerebellar anaplastic astrocytomas (cAA) are rare entities and their clinical and genetic appearances are still ill defined. Previously, malignant gliomas of the cerebellum were combined and reviewed together (cAA and cerebellar glioblastomas (cGB), that could have possibly affected overall survival (OS) and progression-free survival (PFS). We present characteristics of 15 adult patients with cAA and compared them to a series of 45 patients with a supratentorial AA (sAA) in order to elicit the effect of tumor location on OS and PFS. The mean age at cAA diagnosis was 39.3 years (range 19-72). A history of neurofibromatosis type I was noted in 1 patient (6.7%). An IDH-1 mutation was identified in 6/15 cases and a methylated MGMT promoter in 5/15 cases. Patients in study and control groups were matched in age, sex and IDH-1 mutation status. Patients in a study group tended to present with longer overall survival (50 vs. 36.5 months), but the difference did not reach statistical significance. In both cAA and supratentorial AA groups presence of the IDH-1 mutation remains a positive predictor for the prolonged survival. The present study suggests that adult cAA constitute a group of gliomas with relatively higher rate of IDH-1 mutations and prognosis similar to supratentorial AA. The present study is the first to systematically compare cAA and supratentorial AA with respect to their genetic characteristics and suggests that both groups show a similar survival prognosis. (c) 2021 Elsevier Ltd. All rights reserved.
C1 [Belyaev, Artem; Usachev, Dmitry; Ryzhova, Marina; Gulida, Gleb; Pronin, Igor; Kobiakov, Grigory] Burdenko Neurosurg Ctr, Moscow, Russia.
   [Skvortsova, Vasilisa] Max Planck Univ, Coll London, Ctr Computat Psychiat & Ageing Res, London, England.
C3 University of London; University College London
RP Belyaev, A (通讯作者)，Burdenko Neurosurg Ctr, Moscow, Russia.
EM belyaev@nsi.ru
OI Skvortsova, Vasilisa/0000-0002-5582-5670
CR ALPERS CE, 1982, J NEUROSURG, V57, P548, DOI 10.3171/jns.1982.57.4.0548
   Babu R, 2013, J CLIN NEUROSCI, V20, P1117, DOI 10.1016/j.jocn.2012.12.006
   BUDKA H, 1975, ACTA NEUROCHIR, V32, P139, DOI 10.1007/BF01405911
   CHAMBERLAIN MC, 1990, CANCER, V65, P337, DOI 10.1002/1097-0142(19900115)65:2<337::AID-CNCR2820650226>3.0.CO;2-P
   Cho HJ, 2019, NEURO-ONCOLOGY, V21, P47, DOI 10.1093/neuonc/noy123
   Christians A, 2019, ACTA NEUROPATHOL COM, V7, DOI 10.1186/s40478-019-0817-0
   Djalilian HR, 1998, J NEURO-ONCOL, V36, P247, DOI 10.1023/A:1005704006244
   Grambsch PM., 2000, STAT BIOL HEALTH
   Hong B, 2018, ACTA NEUROCHIR, V160, P2237, DOI 10.1007/s00701-018-3673-y
   ITOH Y, 1988, CHILD NERV SYST, V4, P306
   Jaskolski D, 1988, Zentralbl Neurochir, V49, P124
   Kast RE, 2009, CLIN TRANSL ONCOL, V11, P408, DOI 10.1007/s12094-009-0379-x
   Kawase T, 1993, Noshuyo Byori, V10, P53
   Kizilbash SH, 2014, J NEURO-ONCOL, V120, P85, DOI 10.1007/s11060-014-1520-4
   Kohzuki H, 2018, WORLD NEUROSURG, V115, P181, DOI 10.1016/j.wneu.2018.04.110
   KOPELSON G, 1982, CANCER, V50, P308, DOI 10.1002/1097-0142(19820715)50:2<308::AID-CNCR2820500224>3.0.CO;2-L
   LEVINE SA, 1987, J NEURO-ONCOL, V5, P231, DOI 10.1007/BF00151226
   MARCHESE MJ, 1990, CANCER, V65, P2771, DOI 10.1002/1097-0142(19900615)65:12<2771::AID-CNCR2820651227>3.0.CO;2-J
   Morgan H, 2016, APPL RAD ONCOL, P32
   Picart T, 2018, J NEURO-ONCOL, V136, P555, DOI 10.1007/s11060-017-2682-7
   PREISSIG SH, 1979, CANCER, V43, P2243, DOI 10.1002/1097-0142(197906)43:6<2243::AID-CNCR2820430614>3.0.CO;2-K
   Reinhardt A, 2019, ACTA NEUROPATHOL COM, V7, DOI 10.1186/s40478-019-0801-8
   RIZK T, 1994, NEUROCHIRURGIE, V40, P121
   SALAZAR OM, 1981, INT J RADIAT ONCOL, V7, P1661, DOI 10.1016/0360-3016(81)90189-9
   SHINODA J, 1989, ACTA NEUROCHIR, V98, P1, DOI 10.1007/BF01407169
   STEINBERG GK, 1985, J NEUROSURG, V62, P9, DOI 10.3171/jns.1985.62.1.0009
   Strowd RE, 2016, J NEURO-ONCOL, V127, P165, DOI 10.1007/s11060-015-2028-2
   Therneau TM., 2015, R TOP DOC, V128, P28
   Tsunoda Shigeru, 1992, Neurologia Medico-Chirurgica, V32, P911, DOI 10.2176/nmc.32.911
   Walid MS, 2008, J NEURO-ONCOL, V89, P59, DOI 10.1007/s11060-008-9583-8
   Weber DC, 2006, INT J RADIAT ONCOL, V66, P179, DOI 10.1016/j.ijrobp.2006.04.035
   Weller M, 2015, NAT REV DIS PRIMERS, V1, DOI 10.1038/nrdp.2015.17
   Yang SF, 2013, INT J NEUROSCI, V123, P691, DOI 10.3109/00207454.2013.791292
   ZITO JL, 1983, SURG NEUROL, V19, P373, DOI 10.1016/0090-3019(83)90248-3
NR 34
TC 0
Z9 0
U1 0
U2 2
PU ELSEVIER SCI LTD
PI OXFORD
PA THE BOULEVARD, LANGFORD LANE, KIDLINGTON, OXFORD OX5 1GB, OXON, ENGLAND
SN 0967-5868
EI 1532-2653
J9 J CLIN NEUROSCI
JI J. Clin. Neurosci.
PD 2021 SEP
PY 2021
VL 91
BP 249
EP 254
DI 10.1016/j.jocn.2021.07.010
EA JUL 2021
PG 6
WC Clinical Neurology; Neurosciences
WE Science Citation Index Expanded (SCI-EXPANDED)
SC Neurosciences & Neurology
GA TY1OM
UT WOS:000683554800035
PM 34373036
OA Green Submitted
DA 2024-03-10
ER

PT J
AU Lago, C
   Federico, A
   Leva, G
   Mack, NL
   Schwalm, B
   Ballabio, C
   Gianesello, M
   Abballe, L
   Giovannoni, I
   Reddel, S
   Rossi, S
   Leone, N
   Carai, A
   Mastronuzzi, A
   Bisio, A
   Soldano, A
   Quintarelli, C
   Locatelli, F
   Kool, M
   Miele, E
   Tiberi, L
AF Lago, Chiara
   Federico, Aniello
   Leva, Gloria
   Mack, Norman L.
   Schwalm, Benjamin
   Ballabio, Claudio
   Gianesello, Matteo
   Abballe, Luana
   Giovannoni, Isabella
   Reddel, Sofia
   Rossi, Sabrina
   Leone, Nicolas
   Carai, Andrea
   Mastronuzzi, Angela
   Bisio, Alessandra
   Soldano, Alessia
   Quintarelli, Concetta
   Locatelli, Franco
   Kool, Marcel
   Miele, Evelina
   Tiberi, Luca
TI Patient- and xenograft-derived organoids recapitulate pediatric brain
   tumor features and patient treatments
SO EMBO MOLECULAR MEDICINE
LA English
DT Article; Early Access
DE brain tumors; organoids; patient-derived; pediatric cancer;
   translational applications
ID CENTRAL-NERVOUS-SYSTEM; GLIOMA-CELLS; CISPLATIN; PLASMA;
   PHARMACOKINETICS; CLASSIFICATION; CARBOPLATIN; VINCRISTINE
AB Brain tumors are the leading cause of cancer-related death in children. Experimental in vitro models that faithfully capture the hallmarks and tumor heterogeneity of pediatric brain cancers are limited and hard to establish. We present a protocol that enables efficient generation, expansion, and biobanking of pediatric brain cancer organoids. Utilizing our protocol, we have established patient-derived organoids (PDOs) from ependymomas, medulloblastomas, low-grade glial tumors, and patient-derived xenograft organoids (PDXOs) from medulloblastoma xenografts. PDOs and PDXOs recapitulate histological features, DNA methylation profiles, and intratumor heterogeneity of the tumors from which they were derived. We also showed that PDOs can be xenografted. Most interestingly, when subjected to the same routinely applied therapeutic regimens, PDOs respond similarly to the patients. Taken together, our study highlights the potential of PDOs and PDXOs for research and translational applications for personalized medicine.
   imagePatient-derived organoids (PDOs) and patient-derived xenograft organoids (PDXOs) have been established through direct in vitro culture of primary tumors and patient-derived xenograft (PDX)-derived tumors with the goal to better model pediatric tumors of the central nervous system.PDOs recapitulate cellular heterogeneity, histological features, mutational profiles (number of variants, microsatellite instability, tumor mutational burden) of the corresponding parental tumor even after 1 year of in vitro cultureZFTA-RELA EPN- and G3 MB-PDOs recapitulate patients' response to routinely applied therapeutic regimensSeveral PDOs and PDXOs were derived from human tumors for which there are currently very limited in vivo and in vitro models availablePDOs and PDXOs are available to the research community, and can be subjected to genetic manipulations, to drug screening, and translational applications for personalized medicine
   Patient-derived organoids (PDOs) and patient-derived xenograft organoids (PDXOs) have been established through direct in vitro culture of primary tumors and patient-derived xenograft (PDX)-derived tumors with the goal to better model pediatric tumors of the central nervous system.image
C1 [Lago, Chiara; Leva, Gloria; Ballabio, Claudio; Gianesello, Matteo; Tiberi, Luca] CIBIO, Armenise Harvard Lab Brain Disorders & Canc, Trento, Italy.
   [Federico, Aniello; Mack, Norman L.; Schwalm, Benjamin; Kool, Marcel] KITZ, Hopp Childrens Canc Ctr, Heidelberg, Germany.
   [Federico, Aniello; Mack, Norman L.; Schwalm, Benjamin; Kool, Marcel] DKFZ, Div Paediat Neurooncol, German Canc Res Ctr, Heidelberg, Germany.
   [Federico, Aniello; Mack, Norman L.; Schwalm, Benjamin; Kool, Marcel] DKTK, German Canc Consortium, Heidelberg, Germany.
   [Abballe, Luana; Reddel, Sofia; Mastronuzzi, Angela; Quintarelli, Concetta; Locatelli, Franco; Miele, Evelina] IRCCS, Bambino Gesu Childrens Hosp, Sci Inst Res Hospitalizat & Healthcare, Dept Onco Hematol Cell & Gene Therapy, Rome, Italy.
   [Giovannoni, Isabella; Rossi, Sabrina; Leone, Nicolas] IRCCS, Bambino Gesu Childrens Hosp, Pathol Unit, Rome, Italy.
   [Carai, Andrea] IRCCS, Bambino Gesu Childrens Hosp, Dept Neurosci, Neurosurg Unit, Rome, Italy.
   [Bisio, Alessandra] CIBIO, Lab Radiobiol, Trento, Italy.
   [Bisio, Alessandra] Trento Inst Fundamental Phys & Applicat TIFPA, Trento, Italy.
   [Soldano, Alessia] Scuola Int Super Studi Avanzati SISSA, Dept Neurosci, Trieste, Italy.
   [Locatelli, Franco] Univ Cattolica Sacro Cuore, Rome, Italy.
   [Kool, Marcel] Princess Maxima Ctr Pediat Oncol, Utrecht, Netherlands.
   [Kool, Marcel] Univ Utrecht, Univ Med Ctr Utrecht, Utrecht, Netherlands.
C3 Helmholtz Association; German Cancer Research Center (DKFZ); Helmholtz
   Association; German Cancer Research Center (DKFZ); IRCCS Bambino Gesu;
   IRCCS Bambino Gesu; IRCCS Bambino Gesu; International School for
   Advanced Studies (SISSA); Catholic University of the Sacred Heart; IRCCS
   Policlinico Gemelli; Utrecht University; Utrecht University Medical
   Center
RP Tiberi, L (通讯作者)，CIBIO, Armenise Harvard Lab Brain Disorders & Canc, Trento, Italy.; Kool, M (通讯作者)，KITZ, Hopp Childrens Canc Ctr, Heidelberg, Germany.; Kool, M (通讯作者)，DKFZ, Div Paediat Neurooncol, German Canc Res Ctr, Heidelberg, Germany.; Kool, M (通讯作者)，DKTK, German Canc Consortium, Heidelberg, Germany.; Miele, E (通讯作者)，IRCCS, Bambino Gesu Childrens Hosp, Sci Inst Res Hospitalizat & Healthcare, Dept Onco Hematol Cell & Gene Therapy, Rome, Italy.; Kool, M (通讯作者)，Princess Maxima Ctr Pediat Oncol, Utrecht, Netherlands.; Kool, M (通讯作者)，Univ Utrecht, Univ Med Ctr Utrecht, Utrecht, Netherlands.
EM m.kool@kitz-heidelberg.de; evelina.miele@opbg.net; luca.tiberi@unitn.it
OI Ballabio, Claudio/0000-0001-6632-1489; Leva, Gloria/0000-0003-1147-700X;
   giovannoni, isabella/0000-0002-9980-6594; Gianesello,
   Matteo/0000-0002-8976-6883; Lago, Chiara/0000-0002-1317-7847
FU Accelerator Award - Cancer Research UK/AIRC - INCAR project; Giovanni
   Armenise-Harvard Foundation [AIRC 19921]; Fondazione AIRC per la ricerca
   sul Cancro ETS [28277]; AIRC Italy Pre doc fellowship [9962, AIRC IG
   2018 i.d. 21724]; AIRC Special Project 5 x 1000; Fondazione Cassa Di
   Risparmio [YIP 2021]; European Molecular Biology Organization (EMBO);
   Fondazione Umberto Veronesi [GR-2018-12367328, 5 x 1000
   202205_ONCO_MIELE]; Ministero della Salute, Italy
FX We thank all patients and their families. We thank members of the
   Tiberi's laboratory for technical expertise and feedback. We thank
   Marina Cardano (Cell Technology facility, CIBIO), Michael Pancher (HTS
   facility, CIBIO), Giorgina Scarduelli and Michela Roccuzzo (AICF,
   CIBIO), Sergio Robbiati (MOF facility, CIBIO), Veronica De Sanctis,
   Roberto Bertorelli (NGS facility, CIBIO). We thank Claudia Nardini for
   methylation analysis, Giovanna Stefania Colafati for MRI imaging
   revision, and Sara Patrizi for TSO500 analysis graphical visualization.
   We thank Vladimir Benes and Laura Villacorta (Genomics Core Facility,
   EMBL, Heidelberg) for library preparation and sc-RNA sequencing. We
   thank Luciano Conti, Luca Fava, and Emilio Cusanelli for feedback on the
   manuscript. The experimental work was supported by Giovanni
   Armenise-Harvard Foundation 2016 to L.T.; Fondazione AIRC per la ricerca
   sul Cancro ETS: My First AIRC 19921 to L.T., AIRC Italy Pre doc
   fellowship 28277 to C.L., Accelerator Award - Cancer Research UK/AIRC -
   INCAR to F.L., AIRC Special Project 5 x 1000 no. 9962 to F.L., AIRC IG
   2018 i.d. 21724 to F.L.; Fondazione Cassa Di Risparmio Di Trento E
   Rovereto 2018 to L.T.; European Molecular Biology Organization (EMBO)
   YIP 2021 to L.T.; Fondazione Pezcoller to M.G.; Fondazione Umberto
   Veronesi to L.A.; Ministero della Salute, Italy: Ricerca Finalizzata no.
   GR-2018-12367328 to E.M., 5 x 1000 202205_ONCO_MIELE to E.M.; Fondazione
   Heal to E.M.
CR 10X Genomics.com, 2021, FRESH FROZ HUM MOUS
   Abdullah KG, 2022, NEURO-ONCOLOGY, V24, P612, DOI 10.1093/neuonc/noab273
   ACKLAND SP, 1988, J CLIN ONCOL, V6, P1192, DOI 10.1200/JCO.1988.6.7.1192
   Adolph JE, 2021, NEURO-ONCOLOGY, V23, P1012, DOI 10.1093/neuonc/noaa276
   Andres AL, 2014, EXP NEUROL, V255, P137, DOI 10.1016/j.expneurol.2014.02.020
   Ballabio C, 2020, NAT COMMUN, V11, DOI 10.1038/s41467-019-13989-3
   Brabetz S, 2018, NAT MED, V24, P1752, DOI 10.1038/s41591-018-0207-3
   Campagne O, 2019, J PHARM PHARM SCI, V22, P612, DOI 10.18433/jpps30608
   Capper D, 2018, NATURE, V555, P469, DOI 10.1038/nature26000
   Chen J, 2018, J NEUROSCI, V38, P3840, DOI 10.1523/JNEUROSCI.2031-17.2018
   Clevers H, 2016, CELL, V165, P1586, DOI 10.1016/j.cell.2016.05.082
   Collins KL, 2020, CANCERS, V12, DOI 10.3390/cancers12051152
   Foo MA, 2022, BIOMARK RES, V10, DOI 10.1186/s40364-022-00356-6
   Gandola L, 2009, J CLIN ONCOL, V27, P566, DOI 10.1200/JCO.2008.18.4176
   GhazalAswad S, 1996, CANCER CHEMOTH PHARM, V37, P429, DOI 10.1007/s002800050408
   Gillen AE, 2020, CELL REP, V32, DOI 10.1016/j.celrep.2020.108023
   Gojo J, 2020, CANCER CELL, V38, P44, DOI 10.1016/j.ccell.2020.06.004
   Golebiewska A., 2020, PATIENT DERIVED ORGA
   Herbener VJ, 2020, BIOMEDICINES, V8, DOI 10.3390/biomedicines8060151
   Jacob F, 2020, CELL, V180, P188, DOI 10.1016/j.cell.2019.11.036
   Jacobs SS, 2005, CLIN CANCER RES, V11, P1669, DOI 10.1158/1078-0432.CCR-04-1807
   Katsushima K., 2021, NAR CANCER, V3, P1
   Khan S, 2019, FRONT ENDOCRINOL, V10, DOI 10.3389/fendo.2019.00822
   Leblond P, 2022, FRONT NEUROL, V13, DOI 10.3389/fneur.2022.887544
   Louis DN, 2021, NEURO-ONCOLOGY, V23, P1231, DOI 10.1093/neuonc/noab106
   Massimino M, 2022, NEURO-ONCOLOGY, V24, P467, DOI 10.1093/neuonc/noab230
   Massimino M, 2016, NEURO-ONCOLOGY, V18, P1451, DOI 10.1093/neuonc/now108
   Massimino M, 2013, PEDIATR BLOOD CANCER, V60, P2031, DOI 10.1002/pbc.24540
   Patil S, 2019, GENE, V705, P67, DOI 10.1016/j.gene.2019.04.037
   Pollack IF, 2019, J NEUROSURG-PEDIATR, V23, P261, DOI 10.3171/2018.10.PEDS18377
   Portnow J, 2009, CLIN CANCER RES, V15, P7092, DOI 10.1158/1078-0432.CCR-09-1349
   Qin WX, 2020, EUR REV MED PHARMACO, V24, P3204, DOI 10.26355/eurrev_202003_20687
   RIBRAG V, 1993, ANN ONCOL, V4, P679, DOI 10.1093/oxfordjournals.annonc.a058624
   Riemondy KA, 2022, NEURO-ONCOLOGY, V24, P273, DOI 10.1093/neuonc/noab135
   Rutkowski S, 2005, NEW ENGL J MED, V352, P978, DOI 10.1056/NEJMoa042176
   Siegel RL, 2021, CA-CANCER J CLIN, V71, P7, DOI [10.3322/caac.20073, 10.3322/caac.21654, 10.3322/caac.21332, 10.3322/caac.21387, 10.3322/caac.20006, 10.3322/caac.21601, 10.3322/caac.21254, 10.3322/caac.21551]
   Smith KS, 2020, ACTA NEUROPATHOL, V140, P209, DOI 10.1007/s00401-020-02171-5
   Stuart T, 2019, CELL, V177, P1888, DOI 10.1016/j.cell.2019.05.031
   Sun W, 2017, J NEUROSCI, V37, P4493, DOI 10.1523/JNEUROSCI.3199-16.2017
   Takahashi T, 2019, ANNU REV PHARMACOL, V59, P447, DOI 10.1146/annurev-pharmtox-010818-021108
   VANDENBERG HW, 1982, CANCER CHEMOTH PHARM, V8, P215, DOI 10.1007/BF00255487
   Vong KI, 2015, MOL BRAIN, V8, DOI 10.1186/s13041-015-0115-0
   Wada T, 2016, BIOMED REP, V5, P199, DOI 10.3892/br.2016.714
   Wang F, 2010, NEURO-ONCOLOGY, V12, P1043, DOI 10.1093/neuonc/noq056
   Yang Y, 2018, ONCOL LETT, V15, P4523, DOI 10.3892/ol.2018.7819
   Zhang WG, 2017, LAB INVEST, V97, P447, DOI 10.1038/labinvest.2016.152
   ZUCCHETTI M, 1991, ANN ONCOL, V2, P63, DOI 10.1093/oxfordjournals.annonc.a057826
NR 47
TC 0
Z9 0
U1 3
U2 3
PU WILEY
PI HOBOKEN
PA 111 RIVER ST, HOBOKEN 07030-5774, NJ USA
SN 1757-4676
EI 1757-4684
J9 EMBO MOL MED
JI EMBO Mol. Med.
PD 2023 DEC 7
PY 2023
VL 15
IS 12
DI 10.15252/emmm.202318199
EA NOV 2023
PG 28
WC Medicine, Research & Experimental
WE Science Citation Index Expanded (SCI-EXPANDED)
SC Research & Experimental Medicine
GA AY1C5
UT WOS:001111353700001
PM 38037472
OA gold
DA 2024-03-10
ER

PT J
AU Chen, J
   Han, PC
   Dahiya, S
AF Chen, Jie
   Han, Pengcheng
   Dahiya, Sonika
TI Glioblastoma: Changing concepts in the WHO CNS5 classification
SO INDIAN JOURNAL OF PATHOLOGY AND MICROBIOLOGY
LA English
DT Review
DE 2021 WHO classification of tumors of the CNS system; cIMPACT-NOW;
   glioblastoma
ID TERT PROMOTER MUTATIONS; MALIGNANT GLIOMAS; TEMOZOLOMIDE; METHYLATION;
   RADIOTHERAPY; EXPRESSION; FUSIONS; BENEFIT; TUMORS; FGFR
AB Glioblastoma is the most common malignant central nervous system (CNS) tumor in adults. Acute common clinical symptoms include headache, seizure, behavior changes, focal neurological deficits, and signs of increased intracranial pressure. The classic MRI finding of glioblastoma is an irregularly shaped, rim-enhancing or ring-enhancing lesion with a central dark area of necrosis. This constellation of features correlates with microscopic findings of tumor necrosis and microvascular proliferation. Besides these common features, several well-recognized histological subtypes include giant cell glioblastoma, granular cell glioblastoma, gliosarcoma, glioblastoma with a primitive neuronal component, small cell glioblastoma, and epithelioid glioblastoma. While glioblastoma was historically classified as isocitrate dehydrogenase (IDH)-wildtype and IDH-mutant groups, the Consortium to Inform Molecular and Practical Approaches to CNS Tumor Taxonomy (cIMPACT-NOW) and the fifth edition of the WHO Classification of Tumors of the Central Nervous System clearly updated the nomenclature to reflect glioblastoma to be compatible with wildtype IDH status only. Therefore, glioblastoma is now defined as "a diffuse, astrocytic glioma that is IDH-wildtype and H3-wildtype and has one or more of the following histological or genetic features: microvascular proliferation, necrosis, Telomerase reverse transcriptase promoter mutation, Epidermal growth factor receptor gene amplification, +7/-10 chromosome copy-number changes (CNS WHO grade 4)."
C1 [Chen, Jie] Univ Nebraska Med Ctr, Dept Pathol & Microbiol, Omaha, NE USA.
   [Han, Pengcheng; Dahiya, Sonika] Washington Univ, Sch Med, Dept Pathol & Immunol, St Louis, MO USA.
C3 University of Nebraska System; University of Nebraska Medical Center;
   Washington University (WUSTL)
RP Dahiya, S (通讯作者)，Washington Univ, Dept Pathol & Immunol, Div Neuropathol, Sch Med, 425 Euclid Ave,Campus Box 8118, St Louis, MO 63110 USA.
EM sdahiya@wustl.edu
RI Dahiya, Sonika/J-8359-2019
OI Dahiya, Sonika/0000-0002-5585-0964
CR Akincilar SC, 2016, CANCER DISCOV, V6, P1276, DOI 10.1158/2159-8290.CD-16-0177
   Bale TA, 2020, ACTA NEUROPATHOL COM, V8, DOI 10.1186/s40478-020-00898-6
   Beier D, 2008, CANCER RES, V68, P5706, DOI 10.1158/0008-5472.CAN-07-6878
   Bell RJA, 2016, MOL CANCER RES, V14, P315, DOI 10.1158/1541-7786.MCR-16-0003
   Brandner S, 2015, NEUROPATH APPL NEURO, V41, P694, DOI 10.1111/nan.12246
   Brat DJ, 2018, ACTA NEUROPATHOL, V136, P805, DOI 10.1007/s00401-018-1913-0
   Brennan CW, 2013, CELL, V155, P462, DOI 10.1016/j.cell.2013.09.034
   Cantero D., 2020, NEURO-ONCOL ADV, V2, DOI DOI 10.1093/NOAJNL/VDZ059
   Capper D, 2009, ACTA NEUROPATHOL, V118, P599, DOI 10.1007/s00401-009-0595-z
   Chen L, 2014, NEURO-ONCOLOGY, V16, P1478, DOI 10.1093/neuonc/nou097
   Chen ZH, 2018, FRONT IMMUNOL, V9, DOI 10.3389/fimmu.2018.01004
   Colebatch AJ, 2019, J CLIN PATHOL, V72, P281, DOI 10.1136/jclinpath-2018-205653
   Costa R, 2016, ONCOTARGET, V7, P55924, DOI 10.18632/oncotarget.10482
   COSTELLO JF, 1994, J BIOL CHEM, V269, P17228
   Dahiya S, 2013, ACTA NEUROPATHOL, V125, P901, DOI 10.1007/s00401-013-1120-y
   Eckel-Passow JE, 2015, NEW ENGL J MED, V372, P2499, DOI 10.1056/NEJMoa1407279
   Guerrini-Rousseau L, 2019, NEURO-ONCOL ADV, V1, DOI 10.1093/noajnl/vdz033
   Happold C, 2018, J NEUROCHEM, V144, P780, DOI 10.1111/jnc.14326
   Hartmann C, 2013, CLIN CANCER RES, V19, P5146, DOI 10.1158/1078-0432.CCR-13-0017
   Hegi ME, 2005, NEW ENGL J MED, V352, P997, DOI 10.1056/NEJMoa043331
   Hiniker A, 2013, CLIN NEUROPATHOL, V32, P165, DOI 10.5414/NP300577
   Vuong HG, 2018, MOL NEUROBIOL, V55, P3718, DOI 10.1007/s12035-017-0599-y
   Johanns TM, 2016, CANCER DISCOV, V6, P1230, DOI 10.1158/2159-8290.CD-16-0575
   Korshunov A, 2018, BRAIN PATHOL, V28, P656, DOI 10.1111/bpa.12566
   Kozak KR, 2009, NEURO-ONCOLOGY, V11, P833, DOI 10.1215/15228517-2008-123
   Labussière M, 2014, BRIT J CANCER, V111, P2024, DOI 10.1038/bjc.2014.538
   López G, 2017, ACTA NEUROPATHOL COM, V5, DOI 10.1186/s40478-017-0440-x
   Louis DN, 2021, NEURO-ONCOLOGY, V23, P1231, DOI 10.1093/neuonc/noab106
   Louis DN, 2018, ACTA NEUROPATHOL, V135, P481, DOI 10.1007/s00401-018-1808-0
   Louis DN., 2016, WORLD HLTH ORG HISTO
   Malmström A, 2012, LANCET ONCOL, V13, P916, DOI 10.1016/S1470-2045(12)70265-6
   McGranahan N, 2016, SCIENCE, V351, P1463, DOI 10.1126/science.aaf1490
   McNulty SN, 2021, SCI REP-UK, V11, DOI 10.1038/s41598-021-99278-w
   Miller KD, 2021, CA-CANCER J CLIN, V71, P381, DOI 10.3322/caac.21693
   Mistry M, 2015, J CLIN ONCOL, V33, P1015, DOI 10.1200/JCO.2014.58.3922
   Muñoz-Hidalgo L, 2021, INT J MOL SCI, V22, DOI 10.3390/ijms22010368
   Nakajima N, 2018, BRAIN PATHOL, V28, P663, DOI 10.1111/bpa.12572
   Oh JE, 2016, BRAIN PATHOL, V26, P517, DOI 10.1111/bpa.12328
   Ostrom QT, 2020, NEURO-ONCOLOGY, V22, P1, DOI 10.1093/neuonc/noaa200
   Perry A, 2009, BRAIN PATHOL, V19, P81, DOI 10.1111/j.1750-3639.2008.00167.x
   Reis RM, 2000, AM J PATHOL, V156, P425, DOI 10.1016/S0002-9440(10)64746-3
   Rodriguez FJ, 2008, AM J SURG PATHOL, V32, P699, DOI 10.1097/PAS.0b013e318158234e
   Sievers P, 2018, ACTA NEUROPATHOL, V136, P293, DOI 10.1007/s00401-018-1882-3
   Singh D, 2012, SCIENCE, V337, P1231, DOI 10.1126/science.1220834
   Stichel D, 2018, ACTA NEUROPATHOL, V136, P793, DOI 10.1007/s00401-018-1905-0
   Tanaka S, 2018, PATHOL INT, V68, P567, DOI 10.1111/pin.12723
   Watts GS, 1997, MOL CELL BIOL, V17, P5612, DOI 10.1128/MCB.17.9.5612
   Weathers SP, 2015, ONCOLOGY-NY, V29, P720
   Weller M, 2015, CLIN CANCER RES, V21, P2057, DOI 10.1158/1078-0432.CCR-14-2737
   Weller M, 2010, NAT REV NEUROL, V6, P39, DOI 10.1038/nrneurol.2009.197
   Wick W, 2012, LANCET ONCOL, V13, P707, DOI 10.1016/S1470-2045(12)70164-X
   Wu YM, 2013, CANCER DISCOV, V3, P636, DOI 10.1158/2159-8290.CD-13-0050
   Yu W, 2020, FRONT ONCOL, V9, DOI 10.3389/fonc.2019.01547
NR 53
TC 6
Z9 6
U1 4
U2 11
PU WOLTERS KLUWER MEDKNOW PUBLICATIONS
PI MUMBAI
PA WOLTERS KLUWER INDIA PVT LTD , A-202, 2ND FLR, QUBE, C T S  NO 1498A-2
   VILLAGE MAROL, ANDHERI EAST, MUMBAI, Maharashtra, INDIA
SN 0377-4929
EI 0974-5130
J9 INDIAN J PATHOL MICR
JI Indian J. Pathol. Microbiol.
PD MAY
PY 2022
VL 65
IS 5
SI 1
BP 24
EP 32
DI 10.4103/ijpm.ijpm_1109_21
PG 9
WC Pathology
WE Science Citation Index Expanded (SCI-EXPANDED)
SC Pathology
GA 4Y2HG
UT WOS:000861350600005
PM 35562131
DA 2024-03-10
ER

PT J
AU Regazzo, G
   Terrenato, I
   Spagnuolo, M
   Carosi, M
   Cognetti, G
   Cicchillitti, L
   Sperati, F
   Villani, V
   Carapella, C
   Piaggio, G
   Pelosi, A
   Rizzo, MG
AF Regazzo, Giulia
   Terrenato, Irene
   Spagnuolo, Manuela
   Carosi, Mariantonia
   Cognetti, Gaetana
   Cicchillitti, Lucia
   Sperati, Francesca
   Villani, Veronica
   Carapella, Carmine
   Piaggio, Giulia
   Pelosi, Andrea
   Rizzo, Maria Giulia
TI A restricted signature of serum miRNAs distinguishes glioblastoma from
   lower grade gliomas
SO JOURNAL OF EXPERIMENTAL & CLINICAL CANCER RESEARCH
LA English
DT Article
DE Glioma; Biomarkers; Circulating microRNA; miR-497; miR-125b
ID NONINVASIVE BIOMARKERS; CIRCULATING MICRORNAS; EXPRESSION PROFILES;
   MUTATIONAL STATUS; PERIPHERAL-BLOOD; TUMOR-SUPPRESSOR; PROGNOSTIC VALUE;
   DNA METHYLATION; DOWN-REGULATION; CANCER-PATIENTS
AB Background: Malignant gliomas are the most common primary brain tumors in adults and challenging cancers for diagnosis and treatment. They remain a disease for which non-invasive, diagnostic and/or prognostic novel biomarkers are highly desirable. Altered microRNA (miRNA) profiles have been observed in tumor tissues and biological fluids. To date only a small set of circulating/serum miRNA is found to be differentially expressed in brain tumors compared to normal controls. Here a restricted signature of circulating/serum miRNA including miR-15b*,-23a, -99a, -125b, -133a, -150*, -197, -340, -497, -548b-5p and let-7c were investigated as potential non-invasive biomarkers in the diagnosis of glioma patients.
   Methods: Serum and tissues miRNAs expression in patients with brain cancers (n = 30) and healthy controls (n = 15) were detected by quantitative real-time polymerase chain reaction (qRT-PCR). Relative expression was calculated using the comparative Ct method. Statistical significance (p <= 0,05) was determined using the Mann-Whitney rank sum and Fisher's exact test. Diagnostic accuracy of miRNAs in distinguishing glioblastoma multiforme (GBM) from lower grade cancer was assessed by the Receiver Operating Characteristic (ROC) curve analysis. To validate the role of the identified miRNAs in cancer a comprehensive literature search was conducted using PubMed, Web of Science (Core Collection) and Scopus databases.
   Results: We observed a decrease of miR-497 and miR-125b serum levels depending on tumor stages with reduced level in GBM than lower grade tumors. The ROC curve analysis distinguishing GBM from lower grade cases yielded an area under the curve (AUC) of 0.87 (95 % confidence interval (CI) = 0.712-1) and of 0.75 (95 % CI = 0.533-0.967) for miR-497 and -125b, respectively. GBM patients are more likely to show a miR-497 and -125b down-regulation than the lower grade group (p = 0.002 and p = 0.024, respectively). These results were subsequently compared with evidence from 19 studies included in the final systematic review.
   Conclusions: Although multiple biomarkers are currently leveraged in the clinic to detect specific cancer types, no such standard blood biomolecules are used as yet in gliomas. Our data suggest that serum miR-497 and -125b could be a novel diagnostic markers with good perspectives for future clinical applications in patients with glioma.
C1 [Regazzo, Giulia; Spagnuolo, Manuela; Pelosi, Andrea; Rizzo, Maria Giulia] Regina Elena Inst Canc Res, Dept Res Adv Diagnost & Technol Innovat, Genom & Epigenet Unit, Translat Res Area, Via Elio Chianesi 53, I-00144 Rome, Italy.
   [Terrenato, Irene; Sperati, Francesca] Regina Elena Inst Canc Res, Biostat Unit, Rome, Italy.
   [Carosi, Mariantonia] Regina Elena Inst Canc Res, Dept Res Adv Diagnost & Technol Innovat, Pathol Unit, Rome, Italy.
   [Cognetti, Gaetana] Regina Elena Inst Canc Res, Digital Lib, Knowledge Ctr Riccardo Maceratini, Rome, Italy.
   [Cognetti, Gaetana] Regina Elena Inst Canc Res, Patient Lib, Rome, Italy.
   [Cicchillitti, Lucia; Piaggio, Giulia] Regina Elena Inst Canc Res, Dept Res Adv Diagnost & Technol Innovat, SAFU Unit, Translat Res Area, Rome, Italy.
   [Villani, Veronica] Regina Elena Inst Canc Res, Neurooncol Unit, Rome, Italy.
   [Carapella, Carmine] Regina Elena Inst Canc Res, Dept Clin & Expt Oncol Neurosurg, Rome, Italy.
C3 IRCCS Istituti Fisioterapici Ospitalieri (IFO); IRCCS Regina Elena;
   IRCCS Istituti Fisioterapici Ospitalieri (IFO); IRCCS Regina Elena;
   IRCCS Istituti Fisioterapici Ospitalieri (IFO); IRCCS Regina Elena;
   IRCCS Istituti Fisioterapici Ospitalieri (IFO); IRCCS Regina Elena;
   IRCCS Istituti Fisioterapici Ospitalieri (IFO); IRCCS Regina Elena;
   IRCCS Istituti Fisioterapici Ospitalieri (IFO); IRCCS Regina Elena;
   IRCCS Istituti Fisioterapici Ospitalieri (IFO); IRCCS Regina Elena;
   IRCCS Istituti Fisioterapici Ospitalieri (IFO); IRCCS Regina Elena
RP Rizzo, MG (通讯作者)，Regina Elena Inst Canc Res, Dept Res Adv Diagnost & Technol Innovat, Genom & Epigenet Unit, Translat Res Area, Via Elio Chianesi 53, I-00144 Rome, Italy.; Piaggio, G (通讯作者)，Regina Elena Inst Canc Res, Dept Res Adv Diagnost & Technol Innovat, SAFU Unit, Translat Res Area, Rome, Italy.
EM giulia.piaggio@ifo.gov.it; maria.rizzo@ifo.gov.it
RI villani, veronica/K-9339-2016; Piaggio, Giulia/J-7214-2018; carapella,
   carmine/AAD-5254-2022; Piaggio, Giulia/AAD-7336-2022; Sperati,
   Francesca/K-5843-2016; Terrenato, Irene/B-1308-2017; Spagnuolo,
   Manuela/B-2204-2018; Regazzo, Giulia/B-2205-2018; Pelosi,
   Andrea/J-9690-2018; Rizzo, Maria Giulia/B-2107-2018
OI Piaggio, Giulia/0000-0003-2114-1892; Sperati,
   Francesca/0000-0002-6038-2798; Terrenato, Irene/0000-0002-0187-9323;
   Spagnuolo, Manuela/0000-0002-4303-7327; Regazzo,
   Giulia/0000-0002-5263-4123; Pelosi, Andrea/0000-0003-2308-9215; Rizzo,
   Maria Giulia/0000-0002-5009-2412; villani, veronica/0000-0001-8769-9966
FU Intramural research funds; Translational Group (TG)
FX We acknowledge Dr. Silvia Bacchetti for helpful comments on the
   manuscript. Supported by grants: Intramural research funds;
   Translational Group (TG) to CC, MGR and MC. Italian Association for
   Cancer Research (AIRC to GP IG13234). GR is a PhD student at University
   of Rome "Sapienza" and an Intramural funds (TG brain tumors) Fellow.
CR Achberger S, 2014, MOL IMMUNOL, V58, P182, DOI 10.1016/j.molimm.2013.11.018
   Alegre E, 2014, ARCH PATHOL LAB MED, V138, P828, DOI 10.5858/arpa.2013-0134-OA
   [Anonymous], TUMOUR BIOL
   Appin CL, 2015, MOL ASPECTS MED, V45, P87, DOI 10.1016/j.mam.2015.05.002
   Ayaz L, 2013, J CANCER RES CLIN, V139, P1499, DOI 10.1007/s00432-013-1469-2
   Banzhaf-Strathmann J, 2014, CELL COMMUN SIGNAL, V12, DOI 10.1186/1478-811X-12-30
   Blondal T, 2013, METHODS, V59, pS1, DOI 10.1016/j.ymeth.2012.09.015
   Ceccarelli M, 2016, CELL, V164, P550, DOI 10.1016/j.cell.2015.12.028
   Dong L, 2014, INT J ONCOL, V45, P746, DOI 10.3892/ijo.2014.2459
   Du ML, 2015, SCI REP-UK, V5, DOI 10.1038/srep10437
   Erbes T, 2015, BMC CANCER, V15, DOI 10.1186/s12885-015-1190-4
   Furuta M, 2013, PLOS ONE, V8, DOI 10.1371/journal.pone.0060155
   Garibaldi F., 2016, ONCOGENE
   Glud M, 2010, MELANOMA RES, V20, P479, DOI 10.1097/CMR.0b013e32833e32a1
   Healy NA, 2012, INT J CANCER, V131, P2215, DOI 10.1002/ijc.27642
   Henson BJ, 2009, GENE CHROMOSOME CANC, V48, P569, DOI 10.1002/gcc.20666
   Hentschel SJ, 2003, CANCER J, V9, P113, DOI 10.1097/00130404-200303000-00007
   Huang K, 2013, ACTA BIOCH BIOPH SIN, V45, P803, DOI 10.1093/abbs/gmt073
   Huang L, 2011, INT J CANCER, V128, P1758, DOI 10.1002/ijc.25509
   Huang RY, 2015, FRONT NEUROL, V6, DOI 10.3389/fneur.2015.00033
   Ichimi T, 2009, INT J CANCER, V125, P345, DOI 10.1002/ijc.24390
   Ilhan-Mutlu A, 2012, CANCER INVEST, V30, P615, DOI 10.3109/07357907.2012.708071
   Itesako T, 2014, PLOS ONE, V9, DOI 10.1371/journal.pone.0084311
   Jin XF, 2013, CELL MOL NEUROBIOL, V33, P601, DOI 10.1007/s10571-013-9940-9
   Jonas S, 2015, NAT REV GENET, V16, P421, DOI 10.1038/nrg3965
   Kong XJ, 2015, AM J CANCER RES, V5, P1795
   Lan J, 2014, FEBS LETT, V588, P3333, DOI 10.1016/j.febslet.2014.07.021
   Larrea E, 2016, INT J MOL SCI, V17, DOI 10.3390/ijms17050627
   Le MTN, 2009, GENE DEV, V23, P862, DOI 10.1101/gad.1767609
   Li R, 2014, J EXP CLIN CANC RES, V33, DOI 10.1186/1756-9966-33-9
   Liang LH, 2010, HEPATOLOGY, V52, P1731, DOI 10.1002/hep.23904
   Louis DN, 2007, ACTA NEUROPATHOL, V114, P547, DOI 10.1007/s00401-007-0278-6
   Lu J, 2005, NATURE, V435, P834, DOI 10.1038/nature03702
   Ma YX, 2012, J CANCER RES CLIN, V138, P2045, DOI 10.1007/s00432-012-1285-0
   Mabray Marc C, 2015, Brain Tumor Res Treat, V3, P8, DOI 10.14791/btrt.2015.3.1.8
   Mar-Aguilar F, 2013, DIS MARKERS, V34, P163, DOI [10.1155/2013/259454, 10.3233/DMA-120957]
   Margue C, 2015, ONCOTARGET, V6, P12110, DOI 10.18632/oncotarget.3661
   Matamala N, 2015, CLIN CHEM, V61, P1098, DOI 10.1373/clinchem.2015.238691
   McDonald JS, 2011, CLIN CHEM, V57, P833, DOI 10.1373/clinchem.2010.157198
   Nie CL, 2015, GENET MOL RES, V14, P19049, DOI 10.4238/2015.December.29.12
   Nishida N, 2011, INT J ONCOL, V38, P1437, DOI 10.3892/ijo.2011.969
   Odjélé A, 2012, CANCER BIOMARK, V11, P245, DOI 10.3233/CBM-2012-0271
   Omuro A, 2013, JAMA-J AM MED ASSOC, V310, P1842, DOI 10.1001/jama.2013.280319
   Ono S, 2015, J CLIN MED, V4, P1890, DOI 10.3390/jcm4101890
   Pelosi A, 2013, ONCOGENE, V32, P3648, DOI 10.1038/onc.2012.398
   Pichler M, 2015, BRIT J CANCER, V113, P569, DOI 10.1038/bjc.2015.253
   Preusser M, 2011, ANN NEUROL, V70, P9, DOI 10.1002/ana.22425
   Qu ST, 2015, J NEUROL SCI, V348, P181, DOI 10.1016/j.jns.2014.11.036
   Ratert N, 2013, J MOL DIAGN, V15, P695, DOI 10.1016/j.jmoldx.2013.05.008
   Roth P, 2011, J NEUROCHEM, V118, P449, DOI 10.1111/j.1471-4159.2011.07307.x
   Rudà R, 2015, NEUROL SCI, V36, P1551, DOI 10.1007/s10072-015-2332-9
   Shaham L, 2012, LEUKEMIA, V26, P2011, DOI 10.1038/leu.2012.90
   Shao XJ, 2015, CELL PHYSIOL BIOCHEM, V36, P2051, DOI 10.1159/000430172
   Shi XB, 2007, P NATL ACAD SCI USA, V104, P19983, DOI 10.1073/pnas.0706641104
   Shiroishi MS, 2016, NEURO-ONCOLOGY, V18, P467, DOI 10.1093/neuonc/nov179
   Siegal T, 2015, J CLIN NEUROSCI, V22, P437, DOI 10.1016/j.jocn.2014.10.004
   Smits M, 2012, FASEB J, V26, P2639, DOI 10.1096/fj.11-202820
   Spindler KLG, 2014, INT J CANCER, V135, P2215, DOI 10.1002/ijc.28863
   Sun XX, 2015, CLIN LAB, V61, P1667, DOI 10.7754/Clin.Lab.2015.150408
   Sun YM, 2013, J HEMATOL ONCOL, V6, DOI 10.1186/1756-8722-6-6
   Thierry AR, 2014, NAT MED, V20, P430, DOI 10.1038/nm.3511
   Turchinovich A, 2012, TRENDS BIOCHEM SCI, V37, P460, DOI 10.1016/j.tibs.2012.08.003
   Visone R, 2007, ONCOGENE, V26, P7590, DOI 10.1038/sj.onc.1210564
   Wang H, 2012, PLOS ONE, V7, P34210, DOI DOI 10.1371/J0URNAL.P0NE.0034210
   Wang J, 2016, J CELL PHYSIOL, V231, P25, DOI 10.1002/jcp.25056
   Wang J, 2014, MOLECULES, V19, P1912, DOI 10.3390/molecules19021912
   Wang Q, 2012, J EXP CLIN CANC RES, V31, DOI 10.1186/1756-9966-31-97
   Wang SM, 2015, ONCOTARGET, V6, P35893, DOI 10.18632/oncotarget.5651
   Wang Wang-Xia, 2014, Genomics Proteomics & Bioinformatics, V12, P19, DOI 10.1016/j.gpb.2013.10.003
   Wang Y, 2014, GENE, V533, P389, DOI 10.1016/j.gene.2013.09.038
   Wang ZL, 2015, J EXP CLIN CANC RES, V34, DOI 10.1186/s13046-015-0249-z
   Wei XT, 2016, MOL NEUROBIOL, V53, P163, DOI 10.1007/s12035-014-8993-1
   Westphal M, 2015, NAT REV NEUROL, V11, P556, DOI 10.1038/nrneurol.2015.171
   Wiestler B, 2014, ACTA NEUROPATHOL, V128, P561, DOI 10.1007/s00401-014-1315-x
   Wu J, 2015, MOL NEUROBIOL, V52, P783, DOI 10.1007/s12035-014-8918-z
   Wu N, 2013, BRIT J CANCER, V109, P2853, DOI 10.1038/bjc.2013.672
   Xia HF, 2009, CELL PHYSIOL BIOCHEM, V23, P347, DOI 10.1159/000218181
   Yamada A, 2015, CLIN CANCER RES, V21, P4234, DOI 10.1158/1078-0432.CCR-14-2793
   Yan JJ, 2015, ONCOTARGET, V6, P29527, DOI 10.18632/oncotarget.5012
   Yang CH, 2013, INT J CANCER, V132, P116, DOI 10.1002/ijc.27657
   Yin KJ, 2010, NEUROBIOL DIS, V38, P17, DOI 10.1016/j.nbd.2009.12.021
   Yuan WX, 2016, ONCOL LETT, V11, P423, DOI 10.3892/ol.2015.3866
   Zhang DZ, 2014, PLOS ONE, V9, DOI 10.1371/journal.pone.0100793
   Zhang Y, 2011, CANCER RES, V71, P3552, DOI 10.1158/0008-5472.CAN-10-2435
   Zhang YJ, 2015, SCI REP-UK, V5, DOI 10.1038/srep17942
   Zhao Q, 2015, AM J CANCER RES, V5, P1692
   Zhou H, 2015, J EXP CLIN CANC RES, V34, DOI 10.1186/s13046-015-0167-0
NR 87
TC 62
Z9 67
U1 0
U2 11
PU BMC
PI LONDON
PA CAMPUS, 4 CRINAN ST, LONDON N1 9XW, ENGLAND
EI 1756-9966
J9 J EXP CLIN CANC RES
JI J. Exp. Clin. Cancer Res.
PD JUL 30
PY 2016
VL 35
AR 124
DI 10.1186/s13046-016-0393-0
PG 11
WC Oncology
WE Science Citation Index Expanded (SCI-EXPANDED)
SC Oncology
GA DT3LT
UT WOS:000381383300001
PM 27476114
OA Green Published, gold
DA 2024-03-10
ER

PT J
AU Xu, DC
   Liu, A
   Wang, X
   Chen, YD
   Shen, YY
   Tan, Z
   Qiu, MS
AF Xu, Dongchao
   Liu, Ajuan
   Wang, Xuan
   Chen, Yidan
   Shen, Yunyun
   Tan, Zhou
   Qiu, Mengsheng
TI Repression of Septin9 and Septin2 suppresses tumor growth of human
   glioblastoma cells
SO CELL DEATH & DISEASE
LA English
DT Article
ID CENTRAL-NERVOUS-SYSTEM; MAMMALIAN SEPTINS; COLORECTAL-CANCER; MALIGNANT
   GLIOMAS; DNA METHYLATION; DOWN-REGULATION; MULTIFORME; COMBINATION;
   EXPRESSION; COMPLEXES
AB Glioblastoma (GBM) is the most common primary malignancy of the central nervous system (CNS) with <10% 5-year survival rate The growth and invasion of GBM cells into normal brain make the resection and treatment difficult A better understanding of the biology of GBM cells is crucial to the targeted therapies for the disease In this study, we identified Septin9 (SEPT9) and Septin2 (SEPT2) as GBM related genes through integrated multi-omics analysis across independent transcriptomic and proteomic studies Further studies revealed that expression of SEPT9 and SEPT2 was elevated in glioma tissues and cell lines (A172, U87 MG) Knockdown of SEPT9 and SEPT2 in A172/U87 MG was able to inhibit GBM cell proliferation and arrest cell cycle progression in the S phase in a synergistic mechanism Moreover, suppression of SEPT9 and SEPT2 decreased the GBM cell invasive capability and significantly impaired the growth of glioma xenografts in nude mice Furthermore, the decrease in GBM cell growth caused by SEPT9 and SEPT2 RNAi appears to involve two parallel signaling pathway including the p53/p21 axis and MEK/ERK activation Together, our integration of multi-omics analysis has revealed previously unrecognized synergistic role of SEPT9 and SEPT2 in GBM, and provided novel insights into the targeted therapy of GBM
C1 [Xu, Dongchao; Liu, Ajuan; Wang, Xuan; Chen, Yidan; Tan, Zhou; Qiu, Mengsheng] Hangzhou Normal Univ, Coll Life & Environm Sci, Inst Life Sci, Key Lab Organ Dev & Regenerat Zhejiang Prov, Hangzhou 311121, Zhejiang, Peoples R China.
   [Shen, Yunyun] Zhejiang Sci Tech Univ, Inst Cognit Neurosci, Hangzhou, Zhejiang, Peoples R China.
   [Shen, Yunyun] Zhejiang Sci Tech Univ, Dept Psychol, Hangzhou, Zhejiang, Peoples R China.
   [Qiu, Mengsheng] Univ Louisville, Dept Anat Sci & Neurobiol, Louisville, KY 40292 USA.
C3 Hangzhou Normal University; Zhejiang Sci-Tech University; Zhejiang
   Sci-Tech University; University of Louisville
RP Tan, Z; Qiu, MS (通讯作者)，Hangzhou Normal Univ, Coll Life & Environm Sci, Inst Life Sci, Key Lab Organ Dev & Regenerat Zhejiang Prov, Hangzhou 311121, Zhejiang, Peoples R China.; Qiu, MS (通讯作者)，Univ Louisville, Dept Anat Sci & Neurobiol, Louisville, KY 40292 USA.
EM tanzhou@hznu.edu.cn; m0qiu001@yahoo.com
FU Zhejiang Province Medical and Health Research Program [2013KYA148];
   high-level students returning to China (team) project in Hangzhou;
   Zhejiang Provincial Natural Science Foundation of China [LQ18C090009];
   National Natural Science Foundation of China [81200961, 31471955,
   31572224, 31771621]
FX This work was supported by grants from Zhejiang Province Medical and
   Health Research Program (2013KYA148), high-level students returning to
   China (team) project in Hangzhou (2017), Zhejiang Provincial Natural
   Science Foundation of China (no. LQ18C090009), and National Natural
   Science Foundation of China (81200961, 31471955, 31572224, 31771621).
CR Bao SD, 2006, NATURE, V444, P756, DOI 10.1038/nature05236
   Bennett KL, 2008, CANCER RES, V68, P4494, DOI 10.1158/0008-5472.CAN-07-6509
   Bianco J, 2017, CELL MOL LIFE SCI, V74, P2451, DOI 10.1007/s00018-017-2483-3
   Cao LQ, 2015, CANCER LETT, V359, P127, DOI 10.1016/j.canlet.2015.01.004
   Chen MF, 2012, PLOS ONE, V7, DOI 10.1371/journal.pone.0028203
   Chou TC, 2006, PHARMACOL REV, V58, P621, DOI 10.1124/pr.58.3.10
   Connolly D, 2011, BREAST CANCER RES, V13, DOI 10.1186/bcr2924
   Connolly D, 2011, BIOL CHEM, V392, P725, DOI 10.1515/BC.2011.073
   Diesenberg K, 2015, J CELL SCI, V128, P397, DOI 10.1242/jcs.162206
   Doherty L, 2006, NEUROLOGY, V67, P156, DOI 10.1212/01.wnl.0000223844.77636.29
   Dolecek TA, 2012, NEURO-ONCOLOGY, V14, pv1, DOI 10.1093/neuonc/nos218
   Efferth T, 2004, BIOCHEM PHARMACOL, V67, P1689, DOI 10.1016/j.bcp.2003.12.035
   Fan QW, 2010, SCI SIGNAL, V3, DOI 10.1126/scisignal.2001017
   Friday BB, 2008, CLIN CANCER RES, V14, P342, DOI 10.1158/1078-0432.CCR-07-4790
   Friedman HS, 2009, J CLIN ONCOL, V27, P4733, DOI 10.1200/JCO.2008.19.8721
   Froidevaux-Klipfel L, 2015, ONCOTARGET, V6, P36063, DOI 10.18632/oncotarget.5373
   Froidevaux-Klipfel L, 2011, PROTEOMICS, V11, P3877, DOI 10.1002/pmic.201000789
   Gilad R, 2015, PLOS ONE, V10, DOI 10.1371/journal.pone.0124251
   Gravendeel LAM, 2009, CANCER RES, V69, P9065, DOI 10.1158/0008-5472.CAN-09-2307
   Griesinger AM, 2013, J IMMUNOL, V191, P4880, DOI 10.4049/jimmunol.1301966
   Grzmil M, 2011, CANCER RES, V71, P2392, DOI 10.1158/0008-5472.CAN-10-3112
   HARTWELL LH, 1974, SCIENCE, V183, P46, DOI 10.1126/science.183.4120.46
   Holland EC, 2000, P NATL ACAD SCI USA, V97, P6242, DOI 10.1073/pnas.97.12.6242
   Hu QC, 2010, SCIENCE, V329, P436, DOI 10.1126/science.1191054
   Jia ZF, 2010, J NEURO-ONCOL, V98, P329, DOI 10.1007/s11060-009-0092-1
   Jiang HW, 2014, ONCOL REP, V31, P2261, DOI 10.3892/or.2014.3055
   Kartmann B, 2001, J CELL SCI, V114, P839
   Kinoshita M, 2003, J BIOCHEM, V134, P491, DOI 10.1093/jb/mvg182
   Kremer BE, 2007, CELL, V130, P837, DOI 10.1016/j.cell.2007.06.053
   Kuo YC, 2015, J CELL SCI, V128, P923, DOI 10.1242/jcs.158998
   Lofton-Day C, 2008, CLIN CHEM, V54, P414, DOI 10.1373/clinchem.2007.095992
   Longtine MS, 1996, CURR OPIN CELL BIOL, V8, P106, DOI 10.1016/S0955-0674(96)80054-8
   Louis DN, 2016, ACTA NEUROPATHOL, V131, P803, DOI 10.1007/s00401-016-1545-1
   Macara IG, 2002, MOL BIOL CELL, V13, P4111, DOI 10.1091/mbc.E02-07-0438
   Martínez C, 2004, BIOCHEM J, V382, P783, DOI 10.1042/BJ20040372
   McDade SS, 2007, HUM MOL GENET, V16, P742, DOI 10.1093/hmg/ddm003
   Morgan AA, 2010, BMC BIOINFORMATICS, V11, DOI 10.1186/1471-2105-11-S9-S6
   Mostowy S, 2012, NAT REV MOL CELL BIO, V13, P183, DOI 10.1038/nrm3284
   NAITO S, 1986, CANCER RES, V46, P4109
   Neubauer K, 2017, FRONT CELL DEV BIOL, V5, DOI 10.3389/fcell.2017.00003
   Omuro A, 2013, JAMA-J AM MED ASSOC, V310, P1842, DOI 10.1001/jama.2013.280319
   Parsons DW, 2008, SCIENCE, V321, P1807, DOI 10.1126/science.1164382
   Peng XR, 2002, MOL CELL BIOL, V22, P378, DOI 10.1128/MCB.22.1.378-387.2002
   Peterson EA, 2010, CLIN GENET, V77, P511, DOI 10.1111/j.1399-0004.2010.01392.x
   Reddy SP, 2008, CLIN CANCER RES, V14, P2978, DOI 10.1158/1078-0432.CCR-07-4821
   Russell SEH, 2000, CANCER RES, V60, P4729
   Scott M, 2005, ONCOGENE, V24, P4688, DOI 10.1038/sj.onc.1208574
   Sellin ME, 2011, MOL BIOL CELL, V22, P3152, DOI 10.1091/mbc.E11-03-0253
   Spiliotis ET, 2005, SCIENCE, V307, P1781, DOI 10.1126/science.1106823
   Sun CY, 2013, NEUROSCI BULL, V29, P83, DOI 10.1007/s12264-012-1296-5
   Sun LX, 2006, CANCER CELL, V9, P287, DOI 10.1016/j.ccr.2006.03.003
   Tan Z, 2011, J IMMUNOL METHODS, V365, P149, DOI 10.1016/j.jim.2010.12.012
   Taylor WR, 2001, ONCOGENE, V20, P1803, DOI 10.1038/sj.onc.1204252
   Tong JJ, 2016, RES VET SCI, V105, P10, DOI 10.1016/j.rvsc.2016.01.008
   Valadares Napoleao Fonseca, 2017, Biophys Rev, V9, P481, DOI 10.1007/s12551-017-0320-4
   Walid Mohammad Sami, 2008, Perm J, V12, P45
   Wasserkort R, 2013, BMC CANCER, V13, DOI 10.1186/1471-2407-13-398
   Weirich CS, 2008, NAT REV MOL CELL BIO, V9, P478, DOI 10.1038/nrm2407
   Yan Y, 2015, J CANCER RES CLIN, V141, P827, DOI 10.1007/s00432-014-1861-6
   Yue X, 2016, NEURO-ONCOLOGY, V18, P1288, DOI 10.1093/neuonc/now044
   Zhang GB, 2012, J CLIN NEUROSCI, V19, P1636, DOI 10.1016/j.jocn.2011.12.028
   Zhang NZ, 2016, ONCOTARGET, V7, P61587, DOI 10.18632/oncotarget.11402
NR 62
TC 30
Z9 32
U1 1
U2 13
PU NATURE PUBLISHING GROUP
PI LONDON
PA MACMILLAN BUILDING, 4 CRINAN ST, LONDON N1 9XW, ENGLAND
SN 2041-4889
J9 CELL DEATH DIS
JI Cell Death Dis.
PD MAY 3
PY 2018
VL 9
AR 14
DI 10.1038/s41419-018-0547-4
PG 13
WC Cell Biology
WE Science Citation Index Expanded (SCI-EXPANDED)
SC Cell Biology
GA GF2RT
UT WOS:000431788100009
PM 29724999
OA gold, Green Published
DA 2024-03-10
ER

PT J
AU Gargiulo, G
AF Gargiulo, Gaetano
TI Next-Generation <i>in vivo</i> Modeling of Human Cancers
SO FRONTIERS IN ONCOLOGY
LA English
DT Review
DE mouse models; cancer; single-cell genomics; CRISPR/Cas9; targeted
   therapies; biomarker discovery; preclinical models; patient-derived
   xenografts (PDX)
ID STEM-LIKE CELLS; GROWTH-FACTOR RECEPTOR; HUMAN GLIOBLASTOMA-MULTIFORME;
   ACUTE PROMYELOCYTIC LEUKEMIA; ACUTE MYELOID-LEUKEMIA; MOUSE MODEL; DNA
   METHYLATION; GENE-EXPRESSION; SOLID TUMORS; RNAI SCREEN
AB Animal models of human cancers played a major role in our current understanding of tumor biology. In pre-clinical oncology, animal models empowered drug target and biomarker discovery and validation. In turn, this resulted in improved care for cancer patients. In the quest for understanding and treating a diverse spectrum of cancer types, technological breakthroughs in genetic engineering and single cell "omics" offer tremendous potential to enhance the informative value of pre-clinical models. Here, I review the state-of-the-art in modeling human cancers with focus on animal models for human malignant gliomas. The review highlights the use of glioma models in dissecting mechanisms of tumor initiation, in the retrospective identification of tumor cell-of-origin, in understanding tumor heterogeneity and in testing the potential of immuno-oncology. I build on the deep review of glioma models as a basis for a more general discussion of the potential ways in which transformative technologies may shape the next-generation of pre-clinical models. I argue that refining animal models along the proposed lines will benefit the success rate of translation for pre-clinical research in oncology.
C1 [Gargiulo, Gaetano] Max Delbruck Ctr Mol Med, Mol Oncol, Berlin, Germany.
C3 Helmholtz Association; Max Delbruck Center for Molecular Medicine
RP Gargiulo, G (通讯作者)，Max Delbruck Ctr Mol Med, Mol Oncol, Berlin, Germany.
EM gaetano.gargiulo@mdc-berlin.de
FU European Research Council [ERC StG 714922]; Helmholtz Association; MDC
FX I am grateful to Ulrike Bruning and to Andreas Gohrig for assistance
   with literature review, to Michela Serresi for critical reading and to
   Yuliia Dramaretska and Russel Hodge for proofreading and editing of the
   manuscript. I apologize for the original work I could not directly cite
   owing to space constraints. GG acknowledges funding from the European
   Research Council (ERC StG 714922), the Helmholtz Association and the
   MDC.
CR Abdouh M, 2009, J NEUROSCI, V29, P8884, DOI 10.1523/JNEUROSCI.0968-09.2009
   Anido J, 2010, CANCER CELL, V18, P655, DOI 10.1016/j.ccr.2010.10.023
   Bacac M, 2016, CLIN CANCER RES, V22, P3286, DOI 10.1158/1078-0432.CCR-15-1696
   Bachoo RM, 2002, CANCER CELL, V1, P269, DOI 10.1016/S1535-6108(02)00046-6
   Bailey MH, 2018, CELL, V173, P371, DOI [10.1016/j.cell.2018.02.060, 10.1016/j.cell.2018.07.034]
   Bajenaru ML, 2003, CANCER RES, V63, P8573
   Balvers RK, 2013, NEURO-ONCOLOGY, V15, P1684, DOI 10.1093/neuonc/not116
   BANGALORE L, 1992, P NATL ACAD SCI USA, V89, P11637, DOI 10.1073/pnas.89.23.11637
   Bao SD, 2006, NATURE, V444, P756, DOI 10.1038/nature05236
   Bardella C, 2016, CANCER CELL, V30, P578, DOI 10.1016/j.ccell.2016.08.017
   Ben-David U, 2017, NAT GENET, V49, P1567, DOI 10.1038/ng.3967
   Bollag G, 2012, NAT REV DRUG DISCOV, V11, P873, DOI 10.1038/nrd3847
   Bolouri H, 2016, P NATL ACAD SCI USA, V113, P5394, DOI 10.1073/pnas.1601591113
   Bourgeois-Daigneault MC, 2018, SCI TRANSL MED, V10, DOI 10.1126/scitranslmed.aao1641
   Brat DJ, 2015, NEW ENGL J MED, V372, P2481, DOI 10.1056/NEJMoa1402121
   Bric A, 2009, CANCER CELL, V16, P324, DOI 10.1016/j.ccr.2009.08.015
   Brown D, 1997, P NATL ACAD SCI USA, V94, P2551, DOI 10.1073/pnas.94.6.2551
   Bruggeman SWM, 2007, CANCER CELL, V12, P328, DOI 10.1016/j.ccr.2007.08.032
   Burger JA, 2014, LANCET ONCOL, V15, P1090, DOI 10.1016/S1470-2045(14)70335-3
   Camphausen K, 2005, P NATL ACAD SCI USA, V102, P8287, DOI 10.1073/pnas.0502887102
   Camphausen KV, 2005, CANCER RES, V65, P10389, DOI 10.1158/0008-5472.CAN-05-1904
   Capper D, 2018, NATURE, V555, P469, DOI 10.1038/nature26000
   CARTER P, 1992, P NATL ACAD SCI USA, V89, P4285, DOI 10.1073/pnas.89.10.4285
   Ceccarelli M, 2016, CELL, V164, P550, DOI 10.1016/j.cell.2015.12.028
   Chen J, 2012, NATURE, V488, P522, DOI 10.1038/nature11287
   Chen RH, 2010, CANCER CELL, V17, P362, DOI 10.1016/j.ccr.2009.12.049
   Cheng L, 2013, CELL, V153, P139, DOI 10.1016/j.cell.2013.02.021
   CHICOINE MR, 1995, J NEUROSURG, V83, P665, DOI 10.3171/jns.1995.83.4.0665
   Chitadze G, 2016, ONCOIMMUNOLOGY, V5, DOI 10.1080/2162402X.2015.1093276
   Chow LML, 2011, CANCER CELL, V19, P305, DOI 10.1016/j.ccr.2011.01.039
   Chow RD, 2017, NAT NEUROSCI, V20, P1329, DOI 10.1038/nn.4620
   Clark SJ, 2017, NAT PROTOC, V12, P534, DOI 10.1038/nprot.2016.187
   Cohen MH, 2002, CLIN CANCER RES, V8, P935
   Cook PJ, 2017, NAT COMMUN, V8, DOI 10.1038/ncomms15987
   Dash AB, 2002, P NATL ACAD SCI USA, V99, P7622, DOI 10.1073/pnas.102583199
   Datlinger P, 2017, NAT METHODS, V14, P297, DOI [10.1038/NMETH.4177, 10.1038/nmeth.4177]
   De Mattos-Arruda L, 2015, NAT COMMUN, V6, DOI 10.1038/ncomms9839
   De P, 2014, NEOPLASIA, V16, P43, DOI 10.1593/neo.131694
   De Raedt T, 2014, NATURE, V514, P247, DOI 10.1038/nature13561
   de Vries NA, 2015, CELL REP, V10, P383, DOI 10.1016/j.celrep.2014.12.028
   de Vries NA, 2010, CLIN CANCER RES, V16, P3431, DOI 10.1158/1078-0432.CCR-09-3414
   Desjardins A, 2018, NEW ENGL J MED, V379, P150, DOI 10.1056/NEJMoa1716435
   Ding H, 2001, CANCER RES, V61, P3826
   Dörr JR, 2013, NATURE, V501, P421, DOI 10.1038/nature12437
   Eckel-Passow JE, 2015, NEW ENGL J MED, V372, P2499, DOI 10.1056/NEJMoa1407279
   Ellenbroek B, 2016, DIS MODEL MECH, V9, P1079, DOI 10.1242/dmm.026120
   Filley AC, 2017, ONCOTARGET, V8, P91779, DOI 10.18632/oncotarget.21586
   Finocchiaro G, 2016, CANCER IMMUNOL IMMUN, V65, P101, DOI 10.1007/s00262-015-1754-9
   Friedmann-Morvinski D, 2012, SCIENCE, V338, P1080, DOI 10.1126/science.1226929
   Frisch M, 2001, JAMA-J AM MED ASSOC, V285, P1736, DOI 10.1001/jama.285.13.1736
   Galli R, 2004, CANCER RES, V64, P7011, DOI 10.1158/0008-5472.CAN-04-1364
   Gargiulo G, 2014, NAT PROTOC, V9, P2880, DOI 10.1038/nprot.2014.185
   Gargiulo G, 2013, CANCER CELL, V23, P660, DOI 10.1016/j.ccr.2013.03.030
   Garralda E, 2014, CLIN CANCER RES, V20, P2476, DOI 10.1158/1078-0432.CCR-13-3047
   Gengenbacher N, 2017, NAT REV CANCER, V17, P751, DOI 10.1038/nrc.2017.92
   Giachino C, 2015, CANCER CELL, V28, P730, DOI 10.1016/j.ccell.2015.10.008
   Ginhoux F, 2010, SCIENCE, V330, P841, DOI 10.1126/science.1194637
   Gordon LI, 2013, J CLIN ONCOL, V31, P684, DOI 10.1200/JCO.2012.43.4803
   Grisolano JL, 1997, BLOOD, V89, P376, DOI 10.1182/blood.V89.2.376
   Hakin-Smith V, 2003, LANCET, V361, P836, DOI 10.1016/S0140-6736(03)12681-5
   Hardcastle J, 2017, NEURO-ONCOLOGY, V19, P493, DOI 10.1093/neuonc/now179
   Harris MA, 2008, CANCER RES, V68, P10051, DOI 10.1158/0008-5472.CAN-08-0786
   Hatzivassiliou G, 2010, NATURE, V464, P431, DOI 10.1038/nature08833
   Hede SM, 2009, GLIA, V57, P1143, DOI 10.1002/glia.20837
   Hitoshi Y, 2008, CANCER RES, V68, P8507, DOI 10.1158/0008-5472.CAN-08-1063
   Hoadley KA, 2018, CELL, V173, P291, DOI 10.1016/j.cell.2018.03.022
   Hochhaus A, 2002, LEUKEMIA, V16, P2190, DOI 10.1038/sj.leu.2402741
   Holland EC, 2000, NAT GENET, V25, P55, DOI 10.1038/75596
   Holland EC, 1998, GENE DEV, V12, P3675, DOI 10.1101/gad.12.23.3675
   Honigberg LA, 2010, P NATL ACAD SCI USA, V107, P13075, DOI 10.1073/pnas.1004594107
   Iraqi FA, 2012, GENETICS, V190, P389, DOI 10.1534/genetics.111.132639
   Ishikawa F, 2005, BLOOD, V106, P1565, DOI 10.1182/blood-2005-02-0516
   Izumchenko E, 2017, ANN ONCOL, V28, P2595, DOI 10.1093/annonc/mdx416
   Jacobs VL, 2011, ASN NEURO, V3, DOI 10.1042/AN20110014
   Jacques TS, 2010, EMBO J, V29, P222, DOI 10.1038/emboj.2009.327
   Jiang YW, 2017, CELL REP, V18, P977, DOI 10.1016/j.celrep.2017.01.003
   Jin X, 2017, NAT MED, V23, P1352, DOI 10.1038/nm.4415
   Kaplon J, 2013, NATURE, V498, P109, DOI 10.1038/nature12154
   Kim J, 2015, CANCER CELL, V28, P318, DOI 10.1016/j.ccell.2015.07.013
   Kloss CC, 2013, NAT BIOTECHNOL, V31, P71, DOI 10.1038/nbt.2459
   Kuperwasser C, 2000, AM J PATHOL, V157, P2151, DOI 10.1016/S0002-9440(10)64853-5
   Kwak EL, 2010, NEW ENGL J MED, V363, P1693, DOI 10.1056/NEJMoa1006448
   Kwon CH, 2008, CANCER RES, V68, P3286, DOI 10.1158/0008-5472.CAN-07-6867
   Lai A, 2011, J CLIN ONCOL, V29, P4482, DOI 10.1200/JCO.2010.33.8715
   Lallemand-Breitenbach V, 1999, J EXP MED, V189, P1043, DOI 10.1084/jem.189.7.1043
   Lan XY, 2017, NATURE, V549, P227, DOI 10.1038/nature23666
   Lang FF, 2018, J CLIN ONCOL, V36, P1419, DOI 10.1200/JCO.2017.75.8219
   LAPIDOT T, 1994, NATURE, V367, P645, DOI 10.1038/367645a0
   Le Magnen C, 2016, NAT REV CANCER, V16, P187, DOI 10.1038/nrc.2016.1
   Lee J, 2006, CANCER CELL, V9, P391, DOI 10.1016/j.ccr.2006.03.030
   Lee JK, 2017, NAT GENET, V49, P594, DOI 10.1038/ng.3806
   Lee JH, 2018, NATURE, V560, P243, DOI 10.1038/s41586-018-0389-3
   Lei L, 2011, PLOS ONE, V6, DOI 10.1371/journal.pone.0020041
   Liau LM, 1999, J NEUROSURG, V90, P1115, DOI 10.3171/jns.1999.90.6.1115
   Lin F, 2014, CLIN CANCER RES, V20, P2703, DOI 10.1158/1078-0432.CCR-14-0084
   Lindberg N, 2014, J NEUROSCI, V34, P14644, DOI 10.1523/JNEUROSCI.2977-14.2014
   Linnemann C, 2013, NAT MED, V19, P1534, DOI 10.1038/nm.3359
   Liu C, 2011, CELL, V146, P209, DOI 10.1016/j.cell.2011.06.014
   Llaguno SRA, 2015, CANCER CELL, V28, P429, DOI 10.1016/j.ccell.2015.09.007
   Lopez JS, 2017, NAT REV CLIN ONCOL, V14, P57, DOI 10.1038/nrclinonc.2016.96
   Maddalo D, 2014, NATURE, V516, P423, DOI 10.1038/nature13902
   Malaney P, 2014, CANCER LETT, V344, P1, DOI 10.1016/j.canlet.2013.10.010
   Marumoto T, 2009, NAT MED, V15, P110, DOI 10.1038/nm.1863
   Matano M, 2015, NAT MED, V21, P256, DOI 10.1038/nm.3802
   Mathivet T, 2017, EMBO MOL MED, V9, P1629, DOI 10.15252/emmm.201607445
   Matsushima W, 2018, DEVELOPMENT, V145, DOI 10.1242/dev.164640
   Mazor T, 2015, CANCER CELL, V28, P307, DOI 10.1016/j.ccell.2015.07.012
   Meacham CE, 2009, NAT GENET, V41, P1133, DOI 10.1038/ng.451
   Mestas J, 2004, J IMMUNOL, V172, P2731, DOI 10.4049/jimmunol.172.5.2731
   Miller TE, 2017, NATURE, V547, P355, DOI 10.1038/nature23000
   O'Neil NJ, 2017, NAT REV GENET, V18, P613, DOI 10.1038/nrg.2017.47
   Oh YT, 2014, PLOS ONE, V9, DOI 10.1371/journal.pone.0103327
   Oldrini B, 2018, NAT COMMUN, V9, DOI 10.1038/s41467-018-03731-w
   Ozawa T, 2014, CANCER CELL, V26, P288, DOI 10.1016/j.ccr.2014.06.005
   Patel AP, 2014, SCIENCE, V344, P1396, DOI 10.1126/science.1254257
   Pegram MD, 1998, J CLIN ONCOL, V16, P2659, DOI 10.1200/JCO.1998.16.8.2659
   Pellegatta S, 2006, CANCER RES, V66, P10247, DOI 10.1158/0008-5472.CAN-06-2048
   Pollard S, 2009, CELL STEM CELL, V5, P468, DOI 10.1016/j.stem.2009.10.016
   Pollard SM, 2009, CELL STEM CELL, V4, P568, DOI 10.1016/j.stem.2009.03.014
   Quail DF, 2016, SCIENCE, V352, DOI 10.1126/science.aad3018
   Quintana E, 2008, NATURE, V456, P593, DOI 10.1038/nature07567
   RANA MW, 1977, P SOC EXP BIOL MED, V155, P85
   Read TA, 2009, CANCER CELL, V15, P135, DOI 10.1016/j.ccr.2008.12.016
   Reilly KM, 2000, NAT GENET, V26, P109, DOI 10.1038/79075
   Ricci-Vitiani L, 2008, CELL DEATH DIFFER, V15, P1491, DOI 10.1038/cdd.2008.72
   Ricci-Vitiani L, 2010, NATURE, V468, P824, DOI 10.1038/nature09557
   Rottenberg S, 2008, P NATL ACAD SCI USA, V105, P17079, DOI 10.1073/pnas.0806092105
   Roybal KT, 2016, CELL, V167, P419, DOI 10.1016/j.cell.2016.09.011
   Salphati L, 2016, DRUG METAB DISPOS, V44, P1881, DOI 10.1124/dmd.116.071423
   Samson A, 2018, SCI TRANSL MED, V10, DOI 10.1126/scitranslmed.aam7577
   Sánchez-Rivera FJ, 2015, NAT REV CANCER, V15, P387, DOI 10.1038/nrc3950
   Sasaki M, 2012, NATURE, V488, P656, DOI 10.1038/nature11323
   Schönhuber N, 2014, NAT MED, V20, P1340, DOI 10.1038/nm.3646
   Schumacher TN, 2015, SCIENCE, V348, P69, DOI 10.1126/science.aaa4971
   Semenkow S, 2017, ONCOTARGET, V8, P61072, DOI 10.18632/oncotarget.17851
   Serresi M, 2016, CANCER CELL, V29, P17, DOI 10.1016/j.ccell.2015.12.006
   SHAPIRO WR, 1979, J NATL CANCER I, V62, P447, DOI 10.1093/jnci/62.3.447
   Singh M, 2010, NAT BIOTECHNOL, V28, P585, DOI 10.1038/nbt.1640
   Singh SK, 2004, NATURE, V432, P396, DOI 10.1038/nature03128
   Sockolosky JT, 2016, P NATL ACAD SCI USA, V113, pE2646, DOI 10.1073/pnas.1604268113
   Soda M, 2008, P NATL ACAD SCI USA, V105, P19893, DOI 10.1073/pnas.0805381105
   Sonoda Y, 2001, CANCER RES, V61, P4956
   Sottoriva A, 2015, NAT GENET, V47, P209, DOI 10.1038/ng.3214
   Squatrito M, 2011, CANCER RES, V71, P5945, DOI 10.1158/0008-5472.CAN-11-1245
   Srinivasan VM, 2017, NEUROTHERAPEUTICS, V14, P345, DOI 10.1007/s13311-017-0522-2
   Staahl BT, 2017, NAT BIOTECHNOL, V35, P431, DOI 10.1038/nbt.3806
   Stojiljkovic M, 2003, J NEURO-ONCOL, V63, P1, DOI 10.1023/A:1023732619651
   Suvà ML, 2009, CANCER RES, V69, P9211, DOI 10.1158/0008-5472.CAN-09-1622
   Tallman MS, 1997, NEW ENGL J MED, V337, P1021, DOI 10.1056/NEJM199710093371501
   Theocharides APA, 2012, J EXP MED, V209, P1883, DOI 10.1084/jem.20120502
   Toledo CM, 2015, CELL REP, V13, P2425, DOI 10.1016/j.celrep.2015.11.021
   Twumasi-Boateng K, 2018, NAT REV CANCER, V18, P419, DOI 10.1038/s41568-018-0009-4
   Vaughan K, 2014, BLOOD, V124
   Venteicher AS, 2017, SCIENCE, V355, DOI 10.1126/science.aai8478
   Verhaak RGW, 2010, CANCER CELL, V17, P98, DOI 10.1016/j.ccr.2009.12.020
   Villanueva J, 2010, CANCER CELL, V18, P683, DOI 10.1016/j.ccr.2010.11.023
   Waclaw B, 2015, NATURE, V525, P261, DOI 10.1038/nature14971
   Waldhauer I, 2008, CANCER RES, V68, P6368, DOI 10.1158/0008-5472.CAN-07-6768
   Wang JG, 2016, NAT GENET, V48, P768, DOI 10.1038/ng.3590
   Wang LQ, 2018, CELL, V173, P1413, DOI 10.1016/j.cell.2018.04.012
   Wang ML, 2013, NEW ENGL J MED, V369, P507, DOI 10.1056/NEJMoa1306220
   Wang QH, 2017, CANCER CELL, V32, P42, DOI 10.1016/j.ccell.2017.06.003
   Wang R, 2010, NATURE, V468, P829, DOI 10.1038/nature09624
   Weil S, 2017, NEURO-ONCOLOGY, V19, P1316, DOI 10.1093/neuonc/nox070
   Weiss T, 2018, CANCER RES, V78, P1031, DOI 10.1158/0008-5472.CAN-17-1788
   Weiss WA, 2003, CANCER RES, V63, P1589
   Weissenberger J, 1997, ONCOGENE, V14, P2005, DOI 10.1038/sj.onc.1201168
   Willimsky G, 2008, J EXP MED, V205, P1687, DOI 10.1084/jem.20072016
   Wuestefeld T, 2013, CELL, V153, P389, DOI 10.1016/j.cell.2013.03.026
   Xu MM, 2017, IMMUNITY, V47, P363, DOI 10.1016/j.immuni.2017.07.016
   Yip S, 2009, CLIN CANCER RES, V15, P4622, DOI 10.1158/1078-0432.CCR-08-3012
   Yue F, 2014, NATURE, V515, P355, DOI 10.1038/nature13992
   Zagzag D, 2000, CANCER-AM CANCER SOC, V88, P2606, DOI 10.1002/1097-0142(20000601)88:11<2606::AID-CNCR25>3.0.CO;2-W
   Zender L, 2008, CELL, V135, P852, DOI 10.1016/j.cell.2008.09.061
   Zhang M, 2016, PLOS ONE, V11, DOI 10.1371/journal.pone.0153550
   Zhang P, 2015, INT J CANCER, V137, P2007, DOI 10.1002/ijc.29566
   Zhu Y, 2005, CANCER CELL, V8, P119, DOI 10.1016/j.ccr.2005.07.004
   Zuckermann M, 2015, NAT COMMUN, V6, DOI 10.1038/ncomms8391
NR 178
TC 27
Z9 29
U1 0
U2 13
PU FRONTIERS MEDIA SA
PI LAUSANNE
PA AVENUE DU TRIBUNAL FEDERAL 34, LAUSANNE, CH-1015, SWITZERLAND
SN 2234-943X
J9 FRONT ONCOL
JI Front. Oncol.
PD OCT 10
PY 2018
VL 8
AR 429
DI 10.3389/fonc.2018.00429
PG 18
WC Oncology
WE Science Citation Index Expanded (SCI-EXPANDED)
SC Oncology
GA GW4EB
UT WOS:000446862600001
PM 30364119
OA gold, Green Published, Green Accepted
DA 2024-03-10
ER

PT J
AU Yu, F
   Fu, WM
AF Yu, Feng
   Fu, Wei-Ming
TI Identification of differential splicing genes in gliomas using exon
   expression profiling
SO MOLECULAR MEDICINE REPORTS
LA English
DT Article
DE glioblastomas; oligodendrogliomas; alternative splicing; differentially
   expressed genes; protein-protein interaction network
ID MENTAL-RETARDATION; P53 MUTATIONS; FMR2 GENE; GLIOBLASTOMA; TUMORS;
   INACTIVATION; METHYLATION; CARCINOMA; VARIANTS; BEHAVIOR
AB Diffuse gliomas are the most common type of malignant primary brain tumor, and their initiation and/or progression are often associated with alternative splicing. They produce an enormous economic burden on society and greatly impair the quality of life of those affected. The aim of the current study was to explore the differentially expressed genes (DEGs) observed in glioblastoma (GBM) and oligodendroglioma (OD) at the splicing level, and to analyze their functions in order to identify the underlying molecular mechanisms of gliomas. The exon-level expression profile data G5E9385 was downloaded from the Gene Expression Omnibus database, and included 26 GBM samples, 22 OD samples and 6 control brain samples. The differentially expressed exon-level probes were analyzed using the microarray detection of alternative splicing algorithm combined with the splicing index method, and the corresponding DEGs were identified. Next, a Gene Ontology enrichment analysis of the DEGs was performed. Additionally, the protein-protein interaction (PPI) networks were constructed based on the depth-first search algorithm. A total of 300 DEGs were identified to be shared by GBM and OD, including 97 upregulated and 203 downregulated DEGs. Furthermore, screening with a defined threshold identified 6 genes that were highly expressed in GBM, including AFF2, CACNA2D3 and ARPP2I, while the 6 highly expressed genes in OD notably included CNTN2. The TP53 and HIST1H3A genes were the hub nodes in the PPI network of DEGs from GBM, while CNTN2 was linked to the highest degree in the OD PPI network. The present study provides a comprehensive Voinformatics analysis of DEGs in GBM and OD, which may provide a basis for understanding the initiation and/or progression of glioma development.
C1 [Yu, Feng; Fu, Wei-Ming] Zhejiang Univ, Coll Med, Affiliated Hosp 2, Dept Neurosurg, Hangzhou 310009, Zhejiang, Peoples R China.
C3 Zhejiang University
RP Fu, WM (通讯作者)，Zhejiang Univ, Coll Med, Affiliated Hosp 2, Dept Neurosurg, 88 Jiefang Rd, Hangzhou 310009, Zhejiang, Peoples R China.
EM fwm195921@hotmail.com
CR Adair SJ, 2008, J IMMUNOTHER, V31, P7, DOI 10.1097/CJI.0b013e318159f797
   Bensaid M, 2009, NUCLEIC ACIDS RES, V37, P1269, DOI 10.1093/nar/gkn1058
   Camacho-Vanegas O, 2007, INT J CANCER, V121, P1390, DOI 10.1002/ijc.22809
   Cappellari AR, 2012, MOL CELL BIOCHEM, V359, P315, DOI 10.1007/s11010-011-1025-9
   Chen Y, 2013, ONCOL REP, V30, P1906, DOI 10.3892/or.2013.2652
   Donzelli S, 2012, CELL DEATH DIFFER, V19, P1038, DOI 10.1038/cdd.2011.190
   Ebert C, 1999, AM J PATHOL, V155, P627, DOI 10.1016/S0002-9440(10)65158-9
   Freije WA, 2004, CANCER RES, V64, P6503, DOI 10.1158/0008-5472.CAN-04-0452
   French PJ, 2007, CANCER RES, V67, P5635, DOI 10.1158/0008-5472.CAN-06-2869
   Gardina PJ, 2006, BMC GENOMICS, V7, DOI 10.1186/1471-2164-7-325
   Gecz J, 2000, ANN HUM GENET, V64, P95, DOI 10.1017/S0003480000007983
   Giese A, 1998, ANTICANCER RES, V18, P2435
   HOLLSTEIN M, 1991, SCIENCE, V253, P49, DOI 10.1126/science.1905840
   Huang DW, 2009, NAT PROTOC, V4, P44, DOI 10.1038/nprot.2008.211
   Hulsegge Ina, 2009, BMC Proc, V3 Suppl 4, pS10, DOI 10.1186/1753-6561-3-S4-S10
   Irizarry RA, 2003, BIOSTATISTICS, V4, P249, DOI 10.1093/biostatistics/4.2.249
   Kaufman L, 2009, FINDING GROUPS DATA, V344, DOI DOI 10.1007/S13137-020-00149-9
   Koboldt DC, 2012, NATURE, V490, P61, DOI 10.1038/nature11412
   Kraus JA, 2001, ACTA NEUROPATHOL, V101, P311
   Kumar Hari R, 2008, Expert Rev Neurother, V8, P1497, DOI 10.1586/14737175.8.10.1497
   Laajala E, 2009, GENOME BIOL, V10, DOI 10.1186/gb-2009-10-7-r77
   LeFave CV, 2011, EMBO J, V30, P4084, DOI 10.1038/emboj.2011.259
   Li Y, 2013, PLOS ONE, V8, DOI 10.1371/journal.pone.0060027
   Liang Y, 2005, P NATL ACAD SCI USA, V102, P5814, DOI 10.1073/pnas.0402870102
   Miller CR, 2007, ARCH PATHOL LAB MED, V131, P397
   Mondal K, 2012, HUM MOL GENET, V21, P4356, DOI 10.1093/hmg/dds267
   Ohgaki H, 2009, CANCER SCI, V100, P2235, DOI 10.1111/j.1349-7006.2009.01308.x
   OUIMET CC, 1989, J NEUROSCI, V9, P865
   Palmieri C, 2012, BRIT J CANCER, V107, P375, DOI 10.1038/bjc.2012.231
   Qian PX, 2012, CANCER RES, V72, P6036, DOI 10.1158/0008-5472.CAN-12-1507
   Qu Y, 2010, BMC BIOINFORMATICS, V11, DOI 10.1186/1471-2105-11-211
   Shashidhar S, 2005, ONCOGENE, V24, P1673, DOI 10.1038/sj.onc.1208395
   Shiraishi S, 2002, CANCER-AM CANCER SOC, V95, P249, DOI 10.1002/cncr.10677
   Shostak K, 2003, CANCER LETT, V198, P203, DOI 10.1016/S0304-3835(03)00310-0
   Sinha S, 2008, CANCER SCI, V99, P1984, DOI 10.1111/j.1349-7006.2008.00952.x
   Song SW, 2005, CANCER RES, V65, P3562, DOI 10.1158/0008-5472.CAN-04-3392
   Stettner GM, 2011, AM J MED GENET A, V155A, P2003, DOI 10.1002/ajmg.a.34122
   Szklarczyk D, 2011, NUCLEIC ACIDS RES, V39, pD561, DOI 10.1093/nar/gkq973
   Thorell K, 2009, BMC MED GENOMICS, V2, DOI 10.1186/1755-8794-2-53
   Tortosa A, 2003, CANCER, V97, P1063, DOI 10.1002/cncr.11120
   Venables JP, 2009, NAT STRUCT MOL BIOL, V16, P670, DOI 10.1038/nsmb.1608
   Wanajo A, 2008, GASTROENTEROLOGY, V135, P580, DOI 10.1053/j.gastro.2008.05.041
   Wang HM, 2004, LAB INVEST, V84, P941, DOI 10.1038/labinvest.3700123
   Wang YZ, 2012, NEURO-ONCOLOGY, V14, P518, DOI 10.1093/neuonc/nor232
   Watanabe T, 2002, ACTA NEUROPATHOL, V103, P267, DOI 10.1007/s004010100464
   Watanabe T, 2009, AM J PATHOL, V174, P1149, DOI 10.2353/ajpath.2009.080958
NR 46
TC 16
Z9 17
U1 0
U2 10
PU SPANDIDOS PUBL LTD
PI ATHENS
PA POB 18179, ATHENS, 116 10, GREECE
SN 1791-2997
EI 1791-3004
J9 MOL MED REP
JI Mol. Med. Rep.
PD FEB
PY 2015
VL 11
IS 2
BP 843
EP 850
DI 10.3892/mmr.2014.2775
PG 8
WC Oncology; Medicine, Research & Experimental
WE Science Citation Index Expanded (SCI-EXPANDED)
SC Oncology; Research & Experimental Medicine
GA CB3CS
UT WOS:000349506400012
PM 25351872
OA Green Published, hybrid, Green Submitted
DA 2024-03-10
ER

PT J
AU Zolotovskaia, M
   Tkachev, V
   Sorokin, M
   Garazha, A
   Kim, E
   Kantelhardt, SR
   Bikar, SE
   Zottel, A
   Samec, N
   Kuzmin, D
   Sprang, B
   Moisseev, A
   Giese, A
   Efimov, V
   Jovcevska, I
   Buzdin, A
AF Zolotovskaia, Marianna
   Tkachev, Victor
   Sorokin, Maxim
   Garazha, Andrew
   Kim, Ella
   Kantelhardt, Sven Rainer
   Bikar, Sven-Ernoe
   Zottel, Alja
   Samec, Neja
   Kuzmin, Denis
   Sprang, Bettina
   Moisseev, Alexey
   Giese, Alf
   Efimov, Victor
   Jovcevska, Ivana
   Buzdin, Anton
TI Algorithmically Deduced <i>FREM2</i> Molecular Pathway Is a Potent Grade
   and Survival Biomarker of Human Gliomas
SO CANCERS
LA English
DT Article
DE FREM2; glioma; glioblastoma; survival prognosis; algorithmically deduced
   molecular pathway; transcriptomics
ID OPERATING CHARACTERISTIC CURVE; PROGRESSION-FREE SURVIVAL;
   GLIOBLASTOMA-MULTIFORME; MGMT METHYLATION; PROGNOSTIC VALUE; IDH
   MUTATIONS; RNA-SEQ; TEMOZOLOMIDE; ONCOFINDER; INTEGRINS
AB Simple Summary Gliomas are the most common malignant brain tumors with high mortality rates. Recently the role of the FREM2 gene has been shown in glioblastoma progression. Here we reconstructed the FREM2 molecular pathway. We assessed the biomarker capacity of FREM2 expression and its pathway as the overall survival (OS) and progression-free survival (PFS) biomarkers. We used 566 glioblastomas (GBM) and 1097 low-grade gliomas (LGG) to test these biomarkers. FREM2 molecular pathway was a better biomarker than FREM2 gene expression. It could robustly discriminate between GBM and LGG. High FREM2 pathway activation level was associated with poor overall survival (OS) in LGG, and low progression-free survival in LGG and GBM. FREM2 pathway activation level was also a poor prognosis biomarker for OS and PFS in LGG with IDH mutation, for PFS in LGG with wild type IDH and mutant IDH with 1p/19q codeletion, in GBM with unmethylated MGMT, and in GBM with wild type IDH. Gliomas are the most common malignant brain tumors with high mortality rates. Recently we showed that the FREM2 gene has a role in glioblastoma progression. Here we reconstructed the FREM2 molecular pathway using the human interactome model. We assessed the biomarker capacity of FREM2 expression and its pathway as the overall survival (OS) and progression-free survival (PFS) biomarkers. To this end, we used three literature and one experimental RNA sequencing datasets collectively covering 566 glioblastomas (GBM) and 1097 low-grade gliomas (LGG). The activation level of deduced FREM2 pathway showed strong biomarker characteristics and significantly outperformed the FREM2 expression level itself. For all relevant datasets, it could robustly discriminate GBM and LGG (p < 1.63 x 10(-13), AUC > 0.74). High FREM2 pathway activation level was associated with poor OS in LGG (p < 0.001), and low PFS in LGG (p < 0.001) and GBM (p < 0.05). FREM2 pathway activation level was poor prognosis biomarker for OS (p < 0.05) and PFS (p < 0.05) in LGG with IDH mutation, for PFS in LGG with wild type IDH (p < 0.001) and mutant IDH with 1p/19q codeletion(p < 0.05), in GBM with unmethylated MGMT (p < 0.05), and in GBM with wild type IDH (p < 0.05). Thus, we conclude that the activation level of the FREM2 pathway is a potent new-generation diagnostic and prognostic biomarker for multiple molecular subtypes of GBM and LGG.
C1 [Zolotovskaia, Marianna; Sorokin, Maxim; Garazha, Andrew; Moisseev, Alexey] Omicsway Corp, Walnut, CA 91789 USA.
   [Zolotovskaia, Marianna; Tkachev, Victor; Sorokin, Maxim; Kuzmin, Denis; Efimov, Victor; Buzdin, Anton] Moscow Inst Phys & Technol, Dolgoprudnyi 141701, Russia.
   [Zolotovskaia, Marianna] Pirogov Russian Natl Res Med Univ, Dept Oncol Hematol & Radiotherapy, Moscow 117997, Russia.
   [Sorokin, Maxim; Buzdin, Anton] IM Sechenov First Moscow State Med Univ, Lab Clin Genom Bioinformat, Moscow 119991, Russia.
   [Kim, Ella; Kantelhardt, Sven Rainer; Sprang, Bettina] Johannes Gutenberg Univ Mainz, Lab Expt Neurooncol, Med Ctr, Clin Neurosurg, Langenbeckstr 1, D-55124 Mainz, Germany.
   [Bikar, Sven-Ernoe] StarSEQ GmbH, Joh Joachim Becher Weg 30a, D-55128 Mainz, Germany.
   [Zottel, Alja; Samec, Neja; Jovcevska, Ivana] Univ Ljubljana, Fac Med, Med Ctr Mol Biol, Inst Biochem & Mol Genet, Vrazov Trg 2, Ljubljana 1000, Slovenia.
   [Giese, Alf] Orthoctr Hamburg, Hansastr 1, D-20149 Hamburg, Germany.
   [Buzdin, Anton] Shemyakin Ovchinnikov Inst Bioorgan Chem, Moscow 117997, Russia.
   [Buzdin, Anton] European Org Res & Treatment Canc EORTC, Biostat & Bioinformat Subgrp, B-1200 Brussels, Belgium.
C3 Moscow Institute of Physics & Technology; Pirogov Russian National
   Research Medical University; Sechenov First Moscow State Medical
   University; Johannes Gutenberg University of Mainz; University of
   Ljubljana; Russian Academy of Sciences; Pushchino Scientific Center for
   Biological Research (PSCBI) of the Russian Academy of Sciences;
   Institute of Bioorganic Chemistry of the Russian Academy of Sciences
RP Zolotovskaia, M (通讯作者)，Omicsway Corp, Walnut, CA 91789 USA.; Zolotovskaia, M (通讯作者)，Moscow Inst Phys & Technol, Dolgoprudnyi 141701, Russia.; Zolotovskaia, M (通讯作者)，Pirogov Russian Natl Res Med Univ, Dept Oncol Hematol & Radiotherapy, Moscow 117997, Russia.
EM zolotovskaya@oncobox.com; tkachev@oncobox.com; sorokin@oncobox.com;
   garazha@oncobox.com; ella.kim@unimedizin-mainz.de;
   sven.kantelhardt@unimedizin-mainz.de; Bikar@starseq.com;
   alja.zottel@mf.uni-lj.si; neja.samec@mf.uni-lj.si; kuzmin.dv@mipt.ru;
   bettina.sprang@unimedizin-mainz.de; moiseev_a_a@staff.sechenov.ru;
   prof.giese@oc-h.de; ef.viktor12@gmail.com; ivanajoycevska@mf.uni-li.si;
   buzdin.aa@mipt.ru
RI Garazha, Andrew V/L-2298-2016; Kuzmin, Denis/AAT-4851-2020; Sorokin,
   Maksim I/P-1459-2017
OI Samec, Neja/0000-0002-1291-1931; Zottel, Alja/0000-0002-8587-3390;
   Jovcevska, Ivana/0000-0002-0418-2986
FU ERA-NET EuroTransBio program by the Federal Ministry of Education and
   Research (BMBF/Julich Germany, OMICSGLIOMA project); ERA-NET RUS Plus
   Program (GOTICS Project); Slovenian Research Agency [Z3-1869]; Russian
   Foundation for Basic Research [20-515-76007]
FX Biospecimen collection and RNA sequencing were financially supported by
   the ERA-NET EuroTransBio program by the Federal Ministry of Education
   and Research (BMBF/Julich Germany, OMICSGLIOMA project), ERA-NET RUS
   Plus Program (GOTICS Project). RNA sequencing and primary data
   processing were supported by Z3-1869 postdoctoral project from the
   Slovenian Research Agency. Financial support of data curation and formal
   data analysis was provided by Russian Foundation for Basic Research
   grant 20-515-76007.
CR Anjum K, 2017, BIOMED PHARMACOTHER, V92, P681, DOI 10.1016/j.biopha.2017.05.125
   Bady P, 2012, ACTA NEUROPATHOL, V124, P547, DOI 10.1007/s00401-012-1016-2
   Baid U, 2020, FRONT COMPUT NEUROSC, V14, DOI 10.3389/fncom.2020.00061
   Bao ZS, 2014, GENOME RES, V24, P1765, DOI 10.1101/gr.165126.113
   Borisov N, 2020, BMC MED GENOMICS, V13, DOI 10.1186/s12920-020-00759-0
   Borisov N, 2020, METHODS MOL BIOL, V2063, P189, DOI 10.1007/978-1-0716-0138-9_15
   Boyd JC, 1997, SCAND J CLIN LAB INV, V57, P46, DOI 10.1080/00365519709168308
   Brat DJ, 2015, NEW ENGL J MED, V372, P2481, DOI 10.1056/NEJMoa1402121
   Buzdin AA, 2017, METHODS MOL BIOL, V1613, P53, DOI 10.1007/978-1-4939-7027-8_4
   Cairncross G, 2006, J CLIN ONCOL, V24, P2707, DOI 10.1200/JCO.2005.04.3414
   Capper D, 2018, NATURE, V555, P469, DOI 10.1038/nature26000
   Ceccarelli M, 2016, CELL, V164, P550, DOI 10.1016/j.cell.2015.12.028
   Chen L, 2019, INT J ONCOL, V54, P370, DOI 10.3892/ijo.2018.4626
   Choi S, 2018, NEURO-ONCOLOGY, V20, P1300, DOI 10.1093/neuonc/noy016
   Croft D, 2014, NUCLEIC ACIDS RES, V42, pD472, DOI [10.1093/nar/gkt1102, 10.1093/nar/gkz1031]
   Dagogo-Jack I, 2018, NAT REV CLIN ONCOL, V15, P81, DOI 10.1038/nrclinonc.2017.166
   Dobin A, 2013, BIOINFORMATICS, V29, P15, DOI 10.1093/bioinformatics/bts635
   Everhard S, 2006, ANN NEUROL, V60, P740, DOI 10.1002/ana.21044
   Goodenberger ML, 2012, CANCER GENET-NY, V205, P613, DOI 10.1016/j.cancergen.2012.10.009
   Hanif Farina, 2017, Asian Pac J Cancer Prev, V18, P3
   Hegi ME, 2005, NEW ENGL J MED, V352, P997, DOI 10.1056/NEJMoa043331
   Iaccarino C, 2015, CLIN NEUROL NEUROSUR, V132, P1, DOI 10.1016/j.clineuro.2015.01.029
   Jacomy M, 2014, PLOS ONE, V9, DOI 10.1371/journal.pone.0098679
   Jovcevska I, 2017, ONCOTARGET, V8, P44141, DOI 10.18632/oncotarget.17390
   Joycevska I, 2019, CANCERS, V11, DOI 10.3390/cancers11081060
   Kamashev D, 2021, HELIYON, V7, DOI 10.1016/j.heliyon.2021.e06394
   Kim EL, 2020, CANCERS, V12, DOI 10.3390/cancers12020520
   Larsson C, 2020, MAGN RESON IMAGING, V68, P106, DOI 10.1016/j.mri.2020.01.012
   Li HN, 2020, CANCER MED-US, V9, P9554, DOI 10.1002/cam4.3543
   Liu TT, 2018, NEURORADIOLOGY, V60, P693, DOI 10.1007/s00234-018-2021-5
   Liu X, 2018, NEUROIMAGE-CLIN, V20, P1070, DOI 10.1016/j.nicl.2018.10.014
   Love MI, 2014, GENOME BIOL, V15, DOI 10.1186/s13059-014-0550-8
   Mandrekar JN, 2010, J THORAC ONCOL, V5, P1315, DOI 10.1097/JTO.0b013e3181ec173d
   Nagaishi M, 2012, AM J PATHOL, V180, P1816, DOI 10.1016/j.ajpath.2012.01.027
   Nishimura D., 2001, Internet Rep., V2, P117, DOI 10.1089/152791601750294344
   Ostrom QT, 2018, JAMA ONCOL, V4, P1254, DOI 10.1001/jamaoncol.2018.1789
   Ostrom Quinn T, 2018, Prog Neurol Surg, V30, P1, DOI 10.1159/000464374
   Paolillo M, 2016, PHARMACOL RES, V113, P55, DOI 10.1016/j.phrs.2016.08.004
   Qi ST, 2012, CANCER SCI, V103, P269, DOI 10.1111/j.1349-7006.2011.02134.x
   R Core Team, 2021, R LANG ENV STAT COMP
   Rajaratnam V, 2020, CANCERS, V12, DOI 10.3390/cancers12040937
   Ritchie CK, 2000, J CELL PHYSIOL, V184, P214, DOI 10.1002/1097-4652(200008)184:2<214::AID-JCP9>3.0.CO;2-Z
   Safari S, 2016, EMERGENCY, V4, P111
   Schaefer CF, 2009, NUCLEIC ACIDS RES, V37, pD674, DOI 10.1093/nar/gkn653
   Shen F, 2014, NEUROSURG REV, V37, P367, DOI 10.1007/s10143-014-0539-5
   Sorokin M, 2021, FRONT GENET, V12, DOI 10.3389/fgene.2021.617059
   Suvà ML, 2014, SWISS MED WKLY, V144, DOI 10.4414/smw.2014.14018
   Tabatabai G, 2011, CURR PHARM DESIGN, V17, P2402, DOI 10.2174/138161211797249189
   Tanioka M, 2018, CLIN CANCER RES, V24, P5292, DOI 10.1158/1078-0432.CCR-17-3431
   Tewarie IA, 2021, NEUROSURG REV, V44, P2047, DOI 10.1007/s10143-020-01430-z
   Umeda S, 2020, INT J CANCER, V146, P2865, DOI 10.1002/ijc.32705
   van den Bent MJ, 2006, J CLIN ONCOL, V24, P2715, DOI 10.1200/JCO.2005.04.6078
   Vidak M, 2018, INT J MOL SCI, V19, DOI 10.3390/ijms19051369
   Vladimirova U, 2021, HELIYON, V7, DOI 10.1016/j.heliyon.2021.e06408
   Wang YY, 2015, NEURO-ONCOLOGY, V17, P282, DOI 10.1093/neuonc/nou130
   Weinstein JN, 2013, NAT GENET, V45, P1113, DOI 10.1038/ng.2764
   Witthayanuwat Supapan, 2018, Asian Pac J Cancer Prev, V19, P2613
   Wrensch Margaret, 2005, Neurosurg Focus, V19, pE5
   Xia L, 2015, ONCOTARGET, V6, P17354, DOI 10.18632/oncotarget.4008
   Zhang K, 2013, FAM CANCER, V12, P449, DOI 10.1007/s10689-013-9607-1
   Zhao Z, 2017, SCI DATA, V4, DOI 10.1038/sdata.2017.24
   Zolotovskaia MA, 2020, INT J MOL SCI, V21, DOI 10.3390/ijms21051580
NR 62
TC 8
Z9 8
U1 0
U2 3
PU MDPI
PI BASEL
PA ST ALBAN-ANLAGE 66, CH-4052 BASEL, SWITZERLAND
EI 2072-6694
J9 CANCERS
JI Cancers
PD AUG
PY 2021
VL 13
IS 16
AR 4117
DI 10.3390/cancers13164117
PG 21
WC Oncology
WE Science Citation Index Expanded (SCI-EXPANDED)
SC Oncology
GA UF8PO
UT WOS:000688830600001
PM 34439271
OA Green Published, gold
DA 2024-03-10
ER

PT J
AU Markouli, M
   Strepkos, D
   Papavassiliou, KA
   Papavassiliou, AG
   Piperi, C
AF Markouli, Mariam
   Strepkos, Dimitrios
   Papavassiliou, Kostas A.
   Papavassiliou, Athanasios G.
   Piperi, Christina
TI Crosstalk of Epigenetic and Metabolic Signaling Underpinning
   Glioblastoma Pathogenesis
SO CANCERS
LA English
DT Review
DE glioma; glioblastoma; methylation; acetylation; histones; DNA;
   glycolysis; TCA cycle; Krebs cycle; gluconeogenesis; oxidative
   phosphorylation; pentose phosphate pathway; microRNAs; glutamine
ID NONHISTONE PROTEIN METHYLATION; OVARIAN-CANCER CELLS; PYRUVATE-KINASE
   M2; GLIOMA STEM-CELLS; DNA METHYLATION; TUMOR-SUPPRESSOR; AEROBIC
   GLYCOLYSIS; GLUCOSE-METABOLISM; STRESS-RESPONSE; TARGETING AKT
AB Simple Summary Epigenetic mechanisms can modulate key genes involved in the cellular metabolism of glioblastomas and participate in their pathogenesis by increasing their heterogeneity, plasticity, and malignancy. Although most epigenetic modifications can primarily promote the activity of metabolic pathways, they may also exert an inhibitory role. The detection of key metabolic alterations in gliomas regulated by epigenetic mechanisms will enable drug development and effective molecular targeting, improvement of therapeutic schemes, and patients' management. Metabolic alterations in neoplastic cells have recently gained increasing attention as a main topic of research, playing a crucial regulatory role in the development and progression of tumors. The interplay between epigenetic modifications and metabolic pathways in glioblastoma cells has emerged as a key pathogenic area with great potential for targeted therapy. Epigenetic mechanisms have been demonstrated to affect main metabolic pathways, such as glycolysis, pentose phosphate pathway, gluconeogenesis, oxidative phosphorylation, TCA cycle, lipid, and glutamine metabolism by modifying key regulatory genes. Although epigenetic modifications can primarily promote the activity of metabolic pathways, they may also exert an inhibitory role. In this way, they participate in a complex network of interactions that regulate the metabolic behavior of malignant cells, increasing their heterogeneity and plasticity. Herein, we discuss the main epigenetic mechanisms that regulate the metabolic pathways in glioblastoma cells and highlight their targeting potential against tumor progression.
C1 [Markouli, Mariam; Strepkos, Dimitrios; Papavassiliou, Kostas A.; Papavassiliou, Athanasios G.; Piperi, Christina] Natl & Kapodistrian Univ Athens, Med Sch, Dept Biol Chem, Athens 11527, Greece.
C3 National & Kapodistrian University of Athens
RP Papavassiliou, AG; Piperi, C (通讯作者)，Natl & Kapodistrian Univ Athens, Med Sch, Dept Biol Chem, Athens 11527, Greece.
EM smd1800087@uoa.gr; smd1700150@uoa.gr; konpapav@med.uoa.gr;
   papavas@med.uoa.gr; cpiperi@med.uoa.gr
RI Markouli, Mariam/HNB-4965-2023
OI Markouli, Mariam/0000-0002-4630-7337; Piperi,
   Christina/0000-0002-2701-0618; Papavassiliou,
   Athanasios/0000-0001-5803-4527; Papavassiliou,
   Kostas/0000-0001-9620-745X
CR Appelskog IB, 2004, INT J ONCOL, V24, P1419
   Babic I, 2013, CELL METAB, V17, P1000, DOI 10.1016/j.cmet.2013.04.013
   Bannister AJ, 2011, CELL RES, V21, P381, DOI 10.1038/cr.2011.22
   Bao L, 2018, NUCLEIC ACIDS RES, V46, P6576, DOI 10.1093/nar/gky449
   Biggar KK, 2015, NAT REV MOL CELL BIO, V16, P5, DOI 10.1038/nrm3915
   Böttcher M, 2018, ONCOIMMUNOLOGY, V7, DOI 10.1080/2162402X.2018.1445454
   Cai JC, 2015, J BIOL CHEM, V290, P24678, DOI 10.1074/jbc.M115.649004
   Chan JA, 2005, CANCER RES, V65, P6029, DOI 10.1158/0008-5472.CAN-05-0137
   Chen C, 2017, J GENET GENOMICS, V44, P519, DOI 10.1016/j.jgg.2017.05.007
   Chen M, 2010, CANCER RES, V70, P8977, DOI 10.1158/0008-5472.CAN-10-2513
   Chen X, 2017, J CELL BIOCHEM, V118, P4897, DOI 10.1002/jcb.26175
   Cheng CM, 2015, CANCER CELL, V28, P569, DOI 10.1016/j.ccell.2015.09.021
   Cheng SC, 2014, SCIENCE, V345, P1579, DOI 10.1126/science.1250684
   Christman JK, 2002, ONCOGENE, V21, P5483, DOI 10.1038/sj.onc.1205699
   Christofk HR, 2008, NATURE, V452, P230, DOI 10.1038/nature06734
   Chung C, 2020, CANCER CELL, V38, P334, DOI 10.1016/j.ccell.2020.07.008
   Ciechanover A, 2005, NAT REV MOL CELL BIO, V6, P79, DOI 10.1038/nrm1552
   Cuperlovic-Culf M, 2014, METABOLITES, V4, P807, DOI 10.3390/metabo4030807
   Dai DW, 2013, BMC CANCER, V13, DOI 10.1186/1471-2407-13-478
   Dang CV, 2012, GENE DEV, V26, P877, DOI 10.1101/gad.189365.112
   Das DS, 2016, LEUKEMIA, V30, P2187, DOI 10.1038/leu.2016.96
   David CJ, 2010, NATURE, V463, P364, DOI 10.1038/nature08697
   DeBerardinis RJ, 2008, CELL METAB, V7, P11, DOI 10.1016/j.cmet.2007.10.002
   Di Blasi R, 2021, ACS CHEM BIOL, V16, P238, DOI 10.1021/acschembio.0c00771
   Dong CF, 2013, CANCER CELL, V23, P316, DOI 10.1016/j.ccr.2013.01.022
   Dong Z, 2019, SEMIN CANCER BIOL, V57, P45, DOI 10.1016/j.semcancer.2018.09.002
   Egler V, 2008, CLIN CANCER RES, V14, P3132, DOI 10.1158/1078-0432.CCR-07-4182
   Epstein T, 2014, CANCER METAB, V2, DOI 10.1186/2049-3002-2-7
   Estrella V, 2013, CANCER RES, V73, P1524, DOI 10.1158/0008-5472.CAN-12-2796
   Feng Q, 2002, CURR BIOL, V12, P1052, DOI 10.1016/S0960-9822(02)00901-6
   Ge JH, 2013, TRENDS BIOCHEM SCI, V38, P210, DOI 10.1016/j.tibs.2013.01.002
   Gimple RC, 2019, GENE DEV, V33, P591, DOI 10.1101/gad.324301.119
   Godlewski J, 2010, MOL CELL, V37, P620, DOI 10.1016/j.molcel.2010.02.018
   Grasso CS, 2015, NAT MED, V21, P555, DOI 10.1038/nm.3855
   Guan YC, 2020, CANCER CELL INT, V20, DOI 10.1186/s12935-020-01169-z
   Guo P, 2013, BIOCHEM BIOPH RES CO, V441, P186, DOI 10.1016/j.bbrc.2013.10.034
   Gupta P, 2017, EXP CELL RES, V357, P98, DOI 10.1016/j.yexcr.2017.05.005
   Ha TK, 2012, CANCER RES, V72, P4097, DOI 10.1158/0008-5472.CAN-12-0448
   Heddleston JM, 2012, CELL DEATH DIFFER, V19, P428, DOI 10.1038/cdd.2011.109
   Heiden MGV, 2009, SCIENCE, V324, P1029, DOI 10.1126/science.1160809
   Hennika T, 2017, PLOS ONE, V12, DOI 10.1371/journal.pone.0169485
   Ho PC, 2015, CELL, V162, P1217, DOI 10.1016/j.cell.2015.08.012
   Hu J, 2016, CANCER CELL, V29, P49, DOI 10.1016/j.ccell.2015.12.005
   Isaacs JS, 2005, CANCER CELL, V8, P143, DOI 10.1016/j.ccr.2005.06.017
   Jayachandran A, 2016, BMC CANCER, V16, DOI 10.1186/s12885-016-2185-5
   Jones PA, 2019, NAT REV CANCER, V19, P151, DOI 10.1038/s41568-019-0109-9
   Kanderi T., STATPEARLS
   Kant S, 2020, CELL DEATH DIS, V11, DOI 10.1038/s41419-020-2449-5
   Kanwore K, 2022, FRONT IMMUNOL, V13, DOI 10.3389/fimmu.2022.831636
   Karimi MM, 2011, CELL STEM CELL, V8, P676, DOI 10.1016/j.stem.2011.04.004
   Katagi H, 2019, CLIN CANCER RES, V25, P5572, DOI 10.1158/1078-0432.CCR-18-3890
   Kefas B, 2008, CANCER RES, V68, P3566, DOI 10.1158/0008-5472.CAN-07-6639
   Kefas B, 2010, NEURO-ONCOLOGY, V12, P1102, DOI 10.1093/neuonc/noq080
   Konstantinopoulos PA, 2006, CANCER CHEMOTH PHARM, V58, P711, DOI 10.1007/s00280-005-0182-5
   Koukourakis MI, 2005, NEOPLASIA, V7, P1, DOI 10.1593/neo.04373
   Krug B, 2019, CANCER CELL, V35, P782, DOI 10.1016/j.ccell.2019.04.004
   Lamb RF, 2012, FEBS J, V279, P2624, DOI 10.1111/j.1742-4658.2012.08659.x
   Leclerc D, 2013, CANCER PREV RES, V6, P1171, DOI 10.1158/1940-6207.CAPR-13-0198
   Lee W, 2015, CELL DEATH DIS, V6, DOI 10.1038/cddis.2015.34
   Li B, 2014, NATURE, V513, P251, DOI 10.1038/nature13557
   Li XY, 2016, CURR OPIN CHEM BIOL, V33, P108, DOI 10.1016/j.cbpa.2016.06.014
   Li XT, 2015, CELL MOL NEUROBIOL, V35, P679, DOI 10.1007/s10571-015-0163-0
   Liberti MV, 2016, TRENDS BIOCHEM SCI, V41, P211, DOI 10.1016/j.tibs.2015.12.001
   Liu PS, 2018, MITOCHONDRION, V41, P45, DOI 10.1016/j.mito.2017.11.002
   Liu SH, 2013, MOL MED REP, V8, P1741, DOI 10.3892/mmr.2013.1709
   Liu ZL, 2014, INT J ONCOL, V44, P1571, DOI 10.3892/ijo.2014.2322
   Liu ZY, 2017, TUMOR BIOL, V39, DOI 10.1177/1010428317691429
   Lopez-Serra P, 2014, NAT COMMUN, V5, DOI 10.1038/ncomms4608
   Louis DN, 2021, NEURO-ONCOLOGY, V23, P1231, DOI 10.1093/neuonc/noab106
   Lu ZM, 2012, CHIN J CANCER, V31, P5, DOI 10.5732/cjc.011.10446
   Luan WK, 2015, ONCOTARGET, V6, P13006, DOI 10.18632/oncotarget.3514
   Lv DG, 2017, CANCER RES, V77, P6190, DOI 10.1158/0008-5472.CAN-17-1388
   Malecki J, 2017, NUCLEIC ACIDS RES, V45, P4370, DOI 10.1093/nar/gkx002
   Marín-Hernández A, 2006, FEBS J, V273, P1975, DOI 10.1111/j.1742-4658.2006.05214.x
   Masui K, 2020, ACTA HISTOCHEM CYTOC, V53, P1, DOI 10.1267/ahc.20002
   Masui K, 2016, BIOESSAYS, V38, P839, DOI 10.1002/bies.201600026
   Masui K, 2013, CELL METAB, V18, P726, DOI 10.1016/j.cmet.2013.09.013
   Mathupala SP, 2009, SEMIN CANCER BIOL, V19, P17, DOI 10.1016/j.semcancer.2008.11.006
   Mazurek S, 2005, SEMIN CANCER BIOL, V15, P300, DOI 10.1016/j.semcancer.2005.04.009
   McMahon M, 2004, J BIOL CHEM, V279, P31556, DOI 10.1074/jbc.M403061200
   Mendez FM, 2020, NEURO-ONCOLOGY, V22, P195, DOI 10.1093/neuonc/noz218
   Miao FA, 2019, INVEST NEW DRUG, V37, P1177, DOI 10.1007/s10637-019-00748-w
   Michlewski G, 2010, NAT STRUCT MOL BIOL, V17, P1011, DOI 10.1038/nsmb.1874
   Muscarella LA, 2011, EPIGENETICS-US, V6, P710, DOI 10.4161/epi.6.6.15773
   Muscarella LA, 2011, EPIGENETICS-US, V6, P317, DOI 10.4161/epi.6.3.14408
   Nagaraja S, 2017, CANCER CELL, V31, P635, DOI 10.1016/j.ccell.2017.03.011
   Nakamura Y, 2017, CANCER SCI, V108, P809, DOI 10.1111/cas.13208
   Obara-Michlewska M, 2020, CANCERS, V12, DOI 10.3390/cancers12020310
   Ohgaki H, 2013, CLIN CANCER RES, V19, P764, DOI 10.1158/1078-0432.CCR-12-3002
   Ostrom QT, 2016, NEURO-ONCOLOGY, V18, pv1, DOI [10.1093/neuonc/now207, 10.1093/neuonc/nov189]
   Ostrom QT, 2015, CANCER TREAT RES, V163, P1, DOI 10.1007/978-3-319-12048-5_1
   Paik WK, 2007, TRENDS BIOCHEM SCI, V32, P146, DOI 10.1016/j.tibs.2007.01.006
   Pang B, 2016, ONCOTARGET, V7, P45134, DOI 10.18632/oncotarget.9761
   Papagiannakopoulos T, 2012, ONCOGENE, V31, P1884, DOI 10.1038/onc.2011.380
   Patel AP, 2014, SCIENCE, V344, P1396, DOI 10.1126/science.1254257
   Peng M, 2016, SCIENCE, V354, P481, DOI 10.1126/science.aaf6284
   Piunti A, 2017, NAT MED, V23, P493, DOI 10.1038/nm.4296
   Pulliam N, 2018, CLIN CANCER RES, V24, P3163, DOI 10.1158/1078-0432.CCR-18-0204
   Rao SAM, 2010, MODERN PATHOL, V23, P1404, DOI 10.1038/modpathol.2010.135
   Rao SAM, 2013, PLOS ONE, V8, DOI 10.1371/journal.pone.0063164
   Rathod SS, 2014, FEBS OPEN BIO, V4, P485, DOI 10.1016/j.fob.2014.05.002
   Rea S, 2000, NATURE, V406, P593, DOI 10.1038/35020506
   Rodríguez-García A, 2017, FEBS J, V284, P3437, DOI 10.1111/febs.14201
   Ru Peng, 2017, RNA Dis, V4, DOI 10.14800/rd.1525
   Ru P, 2016, CELL REP, V16, P1527, DOI 10.1016/j.celrep.2016.07.017
   Schofield CJ, 2004, NAT REV MOL CELL BIO, V5, P343, DOI 10.1038/nrm1366
   Sekhar KR, 2002, ONCOGENE, V21, P6829, DOI 10.1038/sj.onc.1205905
   Selak MA, 2005, CANCER CELL, V7, P77, DOI 10.1016/j.ccr.2004.11.022
   Semenza GL, 2003, NAT REV CANCER, V3, P721, DOI 10.1038/nrc1187
   Shen L, 2015, TUMOR BIOL, V36, P6929, DOI 10.1007/s13277-015-3409-z
   Singh S, 2017, P NATL ACAD SCI USA, V114, P11440, DOI 10.1073/pnas.1708447114
   Souweidane MM, 2018, LANCET ONCOL, V19, P1040, DOI 10.1016/S1470-2045(18)30322-X
   Stafford JM, 2018, SCI ADV, V4, DOI 10.1126/sciadv.aau5935
   Strickland M, 2017, FRONT CELL DEV BIOL, V5, DOI 10.3389/fcell.2017.00043
   Sturm D, 2012, CANCER CELL, V22, P425, DOI 10.1016/j.ccr.2012.08.024
   Sun WY, 2010, CLIN CANCER RES, V16, P857, DOI 10.1158/1078-0432.CCR-09-2604
   Sun X, 2018, NUCLEIC ACIDS RES, V46, P5977, DOI 10.1093/nar/gky339
   Taguchi K, 2011, GENES CELLS, V16, P123, DOI 10.1111/j.1365-2443.2010.01473.x
   Thakkar JP, 2014, CANCER EPIDEM BIOMAR, V23, P1985, DOI 10.1158/1055-9965.EPI-14-0275
   Thakur C, 2019, SEMIN CANCER BIOL, V57, P52, DOI 10.1016/j.semcancer.2019.06.006
   Tsai WW, 2013, P NATL ACAD SCI USA, V110, P8870, DOI 10.1073/pnas.1304602110
   Tsuneki M, 2015, SCI REP-UK, V5, DOI 10.1038/srep12472
   Virtuoso A, 2021, INT J MOL SCI, V22, DOI 10.3390/ijms22073301
   Vlashi E, 2011, P NATL ACAD SCI USA, V108, P16062, DOI 10.1073/pnas.1106704108
   Wang G, 2019, J CELL PHYSIOL, V234, P5888, DOI 10.1002/jcp.26474
   Wang J, 2017, ONCOTARGETS THER, V10, P4251, DOI 10.2147/OTT.S130365
   Wolf A, 2011, NEUROBIOL DIS, V44, P84, DOI 10.1016/j.nbd.2011.06.007
   Wu YH, 2016, BIOMED PHARMACOTHER, V84, P462, DOI 10.1016/j.biopha.2016.09.051
   Xia XW, 2015, MOL CANCER, V14, DOI 10.1186/s12943-015-0423-0
   Xu GY, 2016, J NEURO-ONCOL, V126, P405, DOI 10.1007/s11060-015-1984-x
   Yang H, 2016, ONCOTARGET, V7, P72131, DOI 10.18632/oncotarget.12351
   Yang WW, 2013, CANCER LETT, V339, P153, DOI 10.1016/j.canlet.2013.06.008
   Yang WW, 2012, MOL CELL, V48, P771, DOI 10.1016/j.molcel.2012.09.028
   Yang WW, 2012, CELL, V150, P685, DOI 10.1016/j.cell.2012.07.018
   Yang WW, 2011, NATURE, V480, P118, DOI 10.1038/nature10598
   Zhang DS, 2014, CANCER LETT, V355, P176, DOI 10.1016/j.canlet.2014.09.003
   Zhang SG, 2015, TUMOR BIOL, V36, P1455, DOI 10.1007/s13277-014-2522-8
   Zhang YY, 2014, ONCOL REP, V31, P1445, DOI 10.3892/or.2013.2951
   Zhao SG, 2013, CANCER LETT, V333, P253, DOI 10.1016/j.canlet.2013.01.039
   Zhou L, 2019, ONCOTARGETS THER, V12, P1729, DOI 10.2147/OTT.S194329
   Zhou ST, 2012, CANCER LETT, V318, P14, DOI 10.1016/j.canlet.2011.10.038
   Zhou X, 2010, LAB INVEST, V90, P144, DOI 10.1038/labinvest.2009.126
   Zhu XX, 2020, INT J BIOL SCI, V16, P2029, DOI 10.7150/ijbs.45420
NR 143
TC 5
Z9 5
U1 1
U2 6
PU MDPI
PI BASEL
PA ST ALBAN-ANLAGE 66, CH-4052 BASEL, SWITZERLAND
EI 2072-6694
J9 CANCERS
JI Cancers
PD JUN
PY 2022
VL 14
IS 11
AR 2655
DI 10.3390/cancers14112655
PG 22
WC Oncology
WE Science Citation Index Expanded (SCI-EXPANDED)
SC Oncology
GA 2B5EI
UT WOS:000810210900001
PM 35681635
OA gold, Green Published
DA 2024-03-10
ER

PT J
AU Rossi, S
   Barresi, S
   Colafati, GS
   Genovese, S
   Tancredi, C
   Costabile, V
   Patrizi, S
   Giovannoni, I
   Asioli, S
   Poliani, PL
   Gardiman, MP
   Cardoni, A
   Del Baldo, G
   Antonelli, M
   Gianno, F
   Piccirilli, E
   Catino, G
   Martucci, L
   Quacquarini, D
   Toni, F
   Melchionda, F
   Viscardi, E
   Zucchelli, M
   Dal Pos, S
   Gatti, E
   Liserre, R
   Schiavello, E
   Diomedi-Camassei, F
   Carai, A
   Mastronuzzi, A
   Gessi, M
   Giannini, C
   Novelli, A
   Muda, AO
   Miele, E
   Alesi, V
   Alaggio, R
AF Rossi, Sabrina
   Barresi, Sabina
   Colafati, Giovanna Stefania
   Genovese, Silvia
   Tancredi, Chantal
   Costabile, Valentino
   Patrizi, Sara
   Giovannoni, Isabella
   Asioli, Sofia
   Poliani, Pietro Luigi
   Gardiman, Marina Paola
   Cardoni, Antonello
   Del Baldo, Giada
   Antonelli, Manila
   Gianno, Francesca
   Piccirilli, Eleonora
   Catino, Giorgia
   Martucci, Licia
   Quacquarini, Denise
   Toni, Francesco
   Melchionda, Fraia
   Viscardi, Elisabetta
   Zucchelli, Mino
   Dal Pos, Sandro
   Gatti, Enza
   Liserre, Roberto
   Schiavello, Elisabetta
   Diomedi-Camassei, Francesca
   Carai, Andrea
   Mastronuzzi, Angela
   Gessi, Marco
   Giannini, Caterina
   Novelli, Antonio
   Muda, Andrea Onetti
   Miele, Evelina
   Alesi, Viola
   Alaggio, Rita
TI <i>PATZ1</i>-Rearranged Tumors of the Central Nervous System:
   Characterization of a Pediatric Series of Seven Cases
SO MODERN PATHOLOGY
LA English
DT Article; Early Access
DE brain sarcomas; chromothripsis; gliosarcoma; MN1::PATZ1; optical genome
   mapping; pediatric brain tumors; ventricles; EWSR1::PATZ1
ID CLASSIFICATION; UPDATE; GENE
AB PATZ1-rearranged sarcomas are well-recognized tumors as part of the family of round cell sarcoma with EWSR1-non-ETS fusions. Whether PATZ1-rearranged central nervous system (CNS) tumors are a distinct tumor type is debatable. We thoroughly characterized a pediatric series of PATZ1-rearranged CNS tumors by chromosome microarray analysis (CMA), DNA methylation analysis, gene expression profiling and, when frozen tissue is available, optical genome mapping (OGM). The series consisted of 7 cases (M:F1/41.3:1, 1-17 years, median 12). On MRI, the tumors were supratentorial in close relation to the lateral ventricles (intraventricular or iuxtaventricular), preferentially located in the occipital lobe. Two major histologic groups were identified: one (4 cases) with an overall glial appearance, indicated as "neuroepithelial" (NET) by analogy with the corresponding methylation class (MC); the other (3 cases) with a predominant spindle cell sarcoma morphology, indicated as "sarcomatous" (SM). A single distinct methylation cluster encompassing both groups was identified by multidimensional scaling analysis. Despite the epigenetic homogeneity, unsupervised clustering analysis of gene expression profiles revealed 2 distinct transcriptional subgroups correlating with the histologic phenotypes. Interestingly, genes implicated in epithelial-mesenchymal transition and extracellular matrix composition were enriched in the subgroup associated to the SM phenotype. The combined use of CMA and OGM enabled the identification of chromosome 22 chromothripsis in all cases suitable for the analyses, explaining the physical association of PATZ1 to EWSR1 or MN1. Six patients are currently disease-free (median follow-up 30 months, range 12-92). One patient of the SM group developed spinal metastases at 26 months from diagnosis and is currently receiving multimodal therapy (42 months). Our data suggest that PATZ1-CNS tumors are defined by chromosome 22 chromothripsis as causative of PATZ1 fusion, show peculiar MRI features (eg, relation to lateral ventricles, supratentorial frequently posterior site), and, although epigenetically homogenous, encompass 2 distinct histologic and transcriptional subgroups.(c) 2023 United States & Canadian Academy of Pathology. Published by Elsevier Inc. All rights reserved.
C1 [Rossi, Sabrina; Barresi, Sabina; Tancredi, Chantal; Giovannoni, Isabella; Cardoni, Antonello; Quacquarini, Denise; Diomedi-Camassei, Francesca; Alaggio, Rita] IRCCS, Bambino Gesu Childrens Hosp, Dept Labs, Pathol Unit, Rome, Italy.
   [Colafati, Giovanna Stefania; Piccirilli, Eleonora] Bambino Gesu Childrens Hosp IRCCS, Dept Imaging, Rome, Italy.
   [Colafati, Giovanna Stefania; Piccirilli, Eleonora] Univ Gabriele DAnnunzio Chieti Pescara, Dept Neurosci Imaging & Clin Sci, Chieti, Italy.
   [Genovese, Silvia; Catino, Giorgia; Martucci, Licia; Novelli, Antonio; Alesi, Viola] Bambino Gesu Children Hosp, Translat Cytogen Res Unit, Lab Med Genet, IRCCS, Rome, Italy.
   [Costabile, Valentino] Bambino Gesu Pediat Hosp, IRCCS, Unit Microbiol & Diagnost Immunol, Multimodal Res Area, Rome, Italy.
   [Patrizi, Sara; Del Baldo, Giada; Mastronuzzi, Angela; Miele, Evelina] Bambino Gesu Pediat Hosp, IRCCS, Oncohematol Cell Therapy Gene Therapies & Hemopoi, Rome, Italy.
   [Asioli, Sofia; Giannini, Caterina] Alma Mater Studiorum Univ Bologna, Dept Biomed & Neuromotor Sci DIBINEM, Surg Pathol Sect, Bologna, Italy.
   [Poliani, Pietro Luigi] Univ Vita Salute San Raffaele, San Raffaele Hosp Sci Inst, Pathol Unit, Milan, Italy.
   [Gardiman, Marina Paola] Univ Hosp Padua, Dept Med, Surg Pathol & Cytopathol Unit, Padua, Italy.
   [Antonelli, Manila; Gianno, Francesca] Univ Roma La Sapienza, Dept Radiol Oncol & Anat Pathol, Rome, Italy.
   [Gianno, Francesca] IRCCS Neuromed, Pozzilli, Isernia, Italy.
   [Toni, Francesco] IRCCS Ist Sci Neurolog Bologna, Neuroradiol Unit, Bologna, Italy.
   [Melchionda, Fraia] IRCCS AOU Policlin S Orsola, SSD Oncoematol Pediat, Bologna, Italy.
   [Viscardi, Elisabetta] Azienda Osped Univ Padova, Dept Pediat, Padua, Italy.
   [Zucchelli, Mino] IRCCS Ist Sci Neurol Bologna, Paediat Neurosurg, Bologna, Italy.
   [Dal Pos, Sandro] Azienda Osped Univ Padova, Dept Radiol, Padua, Italy.
   [Gatti, Enza; Liserre, Roberto] ASST Spedali Civili Univ Hosp, Dept Radiol, Neuroradiol Unit, Brescia, Italy.
   [Schiavello, Elisabetta] Fdn IRCCS Ist Nazl Tumori, Pediat Oncol Unit, Milan, Italy.
   [Carai, Andrea] Bambino Gesu Pediat Hosp, IRCCS, Neurosurg Unit, Rome, Italy.
   [Gessi, Marco] Univ Cattolica S Cuore, Fdn Policlin Univ A Gemelli IRCCS, Div Pathol, Neuropathol Unit, Rome, Italy.
   [Giannini, Caterina] Mayo Clin, Dept Anat Pathol, Rochester, MN USA.
   [Muda, Andrea Onetti] Bambino Gesu Pediat Hosp, IRCCS, Rome, Italy.
   [Alaggio, Rita] Sapienza Univ, Dept Med Surg Sci & Biotechnol, Rome, Italy.
C3 IRCCS Bambino Gesu; IRCCS Bambino Gesu; G d'Annunzio University of
   Chieti-Pescara; IRCCS Bambino Gesu; IRCCS Bambino Gesu; IRCCS Bambino
   Gesu; University of Bologna; Vita-Salute San Raffaele University; IRCCS
   Ospedale San Raffaele; University of Padua; Azienda Ospedaliera -
   Universita di Padova; Sapienza University Rome; IRCCS Neuromed; IRCCS
   Istituto delle Scienze Neurologiche di Bologna (ISNB); University of
   Padua; Azienda Ospedaliera - Universita di Padova; IRCCS Istituto delle
   Scienze Neurologiche di Bologna (ISNB); University of Padua; Azienda
   Ospedaliera - Universita di Padova; Fondazione IRCCS Istituto Nazionale
   Tumori Milan; IRCCS Bambino Gesu; Catholic University of the Sacred
   Heart; IRCCS Policlinico Gemelli; Mayo Clinic; IRCCS Bambino Gesu;
   Sapienza University Rome
RP Rossi, S (通讯作者)，IRCCS, Bambino Gesu Childrens Hosp, Dept Labs, Pathol Unit, Rome, Italy.; Miele, E (通讯作者)，Bambino Gesu Pediat Hosp, IRCCS, Oncohematol Cell Therapy Gene Therapies & Hemopoi, Rome, Italy.
EM evelina.miele@opbg.net; evelina.miele@opbg.net
RI Novelli, Antonio/K-4035-2016; Schiavello, Elisabetta ES/K-8091-2016;
   Piccirilli, Eleonora/AHI-1883-2022; Gianno, Francesca/M-7735-2018
OI Novelli, Antonio/0000-0002-9037-4297; Piccirilli,
   Eleonora/0000-0003-3105-1292; Gianno, Francesca/0000-0002-6223-9952;
   Patrizi, Sara/0000-0003-1898-1516; Asioli, Sofia/0000-0002-5035-2448;
   Rossi, Sabrina/0000-0002-1477-8855
FU Ministry of Health [202105_INNOV_Onet]
FX Ministry of Health, funds 2020 to A.O.M. (202105_INNOV_Onet).
CR Alhalabi KT, 2021, ACTA NEUROPATHOL, V142, P841, DOI 10.1007/s00401-021-02354-8
   Bogumil H, 2023, ACTA NEUROPATHOL, V145, P667, DOI 10.1007/s00401-023-02558-0
   Brat DJ, 2021, WHO classification of tumours series, V6, P39
   Bridge JA, 2020, WHO classification of tumours series, V3, P326
   Bridge JA, 2019, MODERN PATHOL, V32, P1593, DOI 10.1038/s41379-019-0301-1
   Burel-Vandenbos F, 2020, NEUROPATH APPL NEURO, V46, P506, DOI 10.1111/nan.12626
   Capper D, 2018, NATURE, V555, P469, DOI 10.1038/nature26000
   Chadda KR, 2021, NEUROPATH APPL NEURO, V47, P882, DOI 10.1111/nan.12701
   Chen SF, 2018, BIOINFORMATICS, V34, P884, DOI 10.1093/bioinformatics/bty560
   Chougule A, 2019, AM J SURG PATHOL, V43, P220, DOI 10.1097/PAS.0000000000001183
   Figarella-Branger D, 2016, NEURO-ONCOLOGY, V18, P919, DOI 10.1093/neuonc/now025
   Folpe AL, 2022, HISTOPATHOLOGY, V80, P54, DOI 10.1111/his.14460
   Ismagulov G, 2021, FRONT CELL DEV BIOL, V9, DOI 10.3389/fcell.2021.639244
   Janssen BDE, 2022, HUM MUTAT, V43, P1844, DOI 10.1002/humu.24444
   Johnson A, 2017, ONCOLOGIST, V22, P1478, DOI 10.1634/theoncologist.2017-0242
   Kamihara J, 2020, MODERN PATHOL, V33, P1910, DOI 10.1038/s41379-020-0516-1
   Koelsche C, 2018, ACTA NEUROPATHOL, V136, P327, DOI 10.1007/s00401-018-1871-6
   Korbel JO, 2013, CELL, V152, P1226, DOI 10.1016/j.cell.2013.02.023
   Kresbach C, 2022, BRAIN PATHOL, V32, DOI 10.1111/bpa.13068
   Lasser M, 2018, FRONT CELL NEUROSCI, V12, DOI 10.3389/fncel.2018.00165
   Lee JC, 2019, ACTA NEUROPATHOL, V137, P521, DOI 10.1007/s00401-019-01960-x
   Lopez-Nunez O, 2021, CANCERS, V13, DOI 10.3390/cancers13040706
   Lopez-Nunez O, 2021, BRAIN PATHOL, V31, P70, DOI 10.1111/bpa.12900
   Louis D.N., 2021, WHO classification of tumours, Central nervous system tumours, P8
   Luo WJ, 2009, BMC BIOINFORMATICS, V10, DOI 10.1186/1471-2105-10-161
   Mastrangelo T, 2000, ONCOGENE, V19, P3799, DOI 10.1038/sj.onc.1203762
   Métais A, 2023, ACTA NEUROPATHOL COM, V11, DOI 10.1186/s40478-023-01506-z
   Michal M, 2021, MODERN PATHOL, V34, P770, DOI 10.1038/s41379-020-00684-8
   Miele E, 2020, INT J MOL SCI, V21, DOI 10.3390/ijms21051818
   Nagaishi M, 2012, BRAIN PATHOL, V22, P670, DOI 10.1111/j.1750-3639.2012.00571.x
   Oikkonen Laura, 2017, Wellcome Open Res, V2, P6, DOI 10.12688/wellcomeopenres.10501.2
   Park KW, 2020, LARYNGOSCOPE, V130, pE833, DOI 10.1002/lary.28554
   Pei JM, 2019, MEDICINE, V98, DOI 10.1097/MD.0000000000016031
   Pinheiro L, 2021, CLIN NEUROL NEUROSUR, V207, DOI 10.1016/j.clineuro.2021.106771
   Pizzimenti C, 2022, PATHOLOGICA, V114, P455, DOI 10.32074/1591-951X-826
   Prabowo AS, 2015, NEUROPATH APPL NEURO, V41, P743, DOI 10.1111/nan.12235
   Qaddoumi I, 2016, ACTA NEUROPATHOL, V131, P833, DOI 10.1007/s00401-016-1539-z
   Rimmer A, 2014, NAT GENET, V46, P912, DOI 10.1038/ng.3036
   Ritchie ME, 2015, NUCLEIC ACIDS RES, V43, DOI 10.1093/nar/gkv007
   Rossi S, 2021, BRAIN PATHOL, V31, DOI 10.1111/bpa.12934
   Salgado CM, 2023, MODERN PATHOL, V36, DOI 10.1016/j.modpat.2022.100039
   Siegfried A, 2019, BRAIN PATHOL, V29, P53, DOI 10.1111/bpa.12619
   Stichel D, 2019, ACTA NEUROPATHOL, V138, P827, DOI 10.1007/s00401-019-02039-3
   Sturm D, 2016, CELL, V164, P1060, DOI 10.1016/j.cell.2016.01.015
   Tauziède-Espariat A, 2023, ACTA NEUROPATHOL COM, V11, DOI 10.1186/s40478-023-01522-z
   Tauziède-Espariat A, 2023, HISTOPATHOLOGY, V82, P596, DOI 10.1111/his.14842
   Tauziède-Espariat A, 2022, ACTA NEUROPATHOL COM, V10, DOI 10.1186/s40478-022-01317-8
   Tauziède-Espariat A, 2021, ACTA NEUROPATHOL COM, V9, DOI 10.1186/s40478-021-01238-y
   Tsuda Y, 2020, GENE CHROMOSOME CANC, V59, P525, DOI 10.1002/gcc.22857
   Uhrig S, 2021, GENOME RES, V31, P448, DOI 10.1101/gr.257246.119
   Voronina N, 2020, NAT COMMUN, V11, DOI 10.1038/s41467-020-16134-7
   Watson S, 2018, J PATHOL, V245, P29, DOI 10.1002/path.5053
   Wen ZF, 2017, INT J MOL MED, V40, P1315, DOI 10.3892/ijmm.2017.3132
   Zhang GX, 2021, J EXP MED, V218, DOI 10.1084/jem.20202669
   Zheng TY, 2021, CANCER DISCOV, V11, P2230, DOI 10.1158/2159-8290.CD-20-0963
   2014, bioRxiv, DOI [10.1101/011650, 10.1101/011650, DOI 10.1101/011650]
NR 56
TC 0
Z9 0
U1 4
U2 4
PU ELSEVIER SCIENCE INC
PI NEW YORK
PA STE 800, 230 PARK AVE, NEW YORK, NY 10169 USA
SN 0893-3952
EI 1530-0285
J9 MODERN PATHOL
JI Mod. Pathol.
PD 2024 FEB
PY 2024
VL 37
IS 2
AR 100387
DI 10.1016/j.modpat.2023.100387
EA DEC 2023
PG 13
WC Pathology
WE Science Citation Index Expanded (SCI-EXPANDED)
SC Pathology
GA EV7E5
UT WOS:001141764900001
PM 38007157
DA 2024-03-10
ER

PT J
AU Teng, YQ
   Dong, YC
   Liu, ZY
   Zou, Y
   Xie, H
   Zhao, Y
   Su, J
   Cao, FL
   Jin, H
   Ren, H
AF Teng, Yueqiu
   Dong, Yu-Cui
   Liu, Zhaoyu
   Zou, Yan
   Xie, Hui
   Zhao, Yu
   Su, Jun
   Cao, Fenglin
   Jin, Hua
   Ren, Huan
TI DNA methylation-mediated caspase-8 downregulation is associated with
   anti-apoptotic activity and human malignant glioma grade
SO INTERNATIONAL JOURNAL OF MOLECULAR MEDICINE
LA English
DT Article
DE caspase-8; glioma; DNA methylation; gene silencing; anti-apoptosis
ID TRAIL-INDUCED APOPTOSIS; PROMOTER METHYLATION; ASTROCYTIC TUMORS;
   CANCER; EXPRESSION; NEUROBLASTOMA; DEATH; MEDULLOBLASTOMA;
   PROLIFERATION; RESISTANCE
AB The methylation-mediated silencing of tumor suppressors, including key apoptosis-related genes plays an important role in the pathogenesis and therapeutic resistance in human cancer. In this study, we aimed to elucidate the role and mechanisms of resistance to apoptosis with caspase-8 gene downregulation in human malignant glioma. Reverse transcription-polymerase chain reaction (RT-PCR) and methylation-specific PCR (MSP) were used to examine caspase-8 expressoin at the mRNA level and gene methylation status in normal brain tissue, glioma tissue and cancer cell lines. Caspase-8 protein kinase activity was measured by caspase-8 colorimetric assays; cell apoptosis was examined by Annexin V/propidium iodide (PI) staining; the rates of tumor cell apoptosis were detected by flow cytometry. Our results revealed that caspase-8 gene silencing may result from the methylation of its gene promoter in human glioma tissues. The expression of caspase-8 at the mRNA level was significantly associated with the grade of human glioma. In certain human cancer cell lines, the expression at the mRNA level, protein kinase activity and tumor cell anti-apoptotic activity and resistance were related to the methylation status of the caspase-8 gene promoter. Thus, the caspase-8 gene methylation status may be used as an indicator for the early diagnosis of human malignant glioma. Combination therapy with demethylation reagents may overcome therapeutic resistance in the same malignancy.
C1 [Teng, Yueqiu; Dong, Yu-Cui; Liu, Zhaoyu; Zou, Yan; Xie, Hui; Zhao, Yu; Ren, Huan] Harbin Med Univ, Dept Immunol, 157 Baojian Rd, Harbin 150081, Heilongjiang, Peoples R China.
   [Teng, Yueqiu; Cao, Fenglin] Harbin Med Univ, Affiliated Hosp 1, Cent Lab Blood Canc, Harbin 150001, Heilongjiang, Peoples R China.
   [Su, Jun; Jin, Hua] Harbin Med Univ, Dept Neurosurg, Affiliated Hosp 3, 150 Haping Rd, Harbin 150040, Heilongjiang, Peoples R China.
C3 Harbin Medical University; Harbin Medical University; Harbin Medical
   University
RP Ren, H (通讯作者)，Harbin Med Univ, Dept Immunol, 157 Baojian Rd, Harbin 150081, Heilongjiang, Peoples R China.; Jin, H (通讯作者)，Harbin Med Univ, Dept Neurosurg, Affiliated Hosp 3, 150 Haping Rd, Harbin 150040, Heilongjiang, Peoples R China.
EM hydsjwk@163.com; huanren2009@126.com
RI Ren, Huan/O-5727-2017
OI Ren, Huan/0000-0001-7114-2012
FU Natural Science Foundation of China [91229112, 30772238, 81472367,
   81402054]; Heilongjiang Province and China Postdoctoral Projects
   [LBH-Z14138, 2014M560272, 2015T80371]; Natural Science Foundation of
   Heilongjiang Province [s41400298-9-15057]
FX The present study was supported by grants from the Natural Science
   Foundation of China (nos. 91229112, 30772238 and 81472367 to H.R. and
   81402054 to Y.-C.D.), the Heilongjiang Province and China Postdoctoral
   Projects (nos. LBH-Z14138, 2014M560272 and 2015T80371 to Y.-C.D.); the
   Natural Science Foundation of Heilongjiang Province
   (no.s41400298-9-15057 to Y.-C.D.).
CR Adams DJ, 2011, CANCER CHEMOTH PHARM, V67, P855, DOI 10.1007/s00280-010-1388-8
   Ashley DM, 2005, CANCER-AM CANCER SOC, V104, P1487, DOI 10.1002/cncr.21323
   Blanchard H, 2000, J MOL BIOL, V302, P9, DOI 10.1006/jmbi.2000.4041
   Boldin MP, 1996, CELL, V85, P803, DOI 10.1016/S0092-8674(00)81265-9
   Deng YB, 2002, GENE DEV, V16, P33, DOI 10.1101/gad.949602
   Ebinger M, 2004, PATHOL ONCOL RES, V10, P17, DOI 10.1007/BF02893403
   Fuller GN, 2007, BRAIN PATHOL, V17, P304, DOI 10.1111/j.1750-3639.2007.00084.x
   Galm O, 2004, LEUKEMIA, V18, P1687, DOI 10.1038/sj.leu.2403434
   Gonzalez-Gomez P, 2004, ONCOL REP, V12, P663
   Grenet J, 1999, GENE, V226, P225, DOI 10.1016/S0378-1119(98)00565-4
   Hildebrandt MAT, 2010, ONCOGENE, V29, P5724, DOI 10.1038/onc.2010.305
   Hopkins-Donaldson S, 2003, CELL DEATH DIFFER, V10, P356, DOI 10.1038/sj.cdd.4401157
   Hopkins-Donaldson S, 2000, MED PEDIATR ONCOL, V35, P608
   Hopkins-Donaldson S, 2000, CANCER RES, V60, P4315
   Jones PA, 2002, ONCOGENE, V21, P5358, DOI 10.1038/sj.onc.1205597
   Jones PA, 2002, NAT REV GENET, V3, P415, DOI 10.1038/nrg816
   Kajiwara Y, 2003, CANCER-AM CANCER SOC, V97, P1077, DOI 10.1002/cncr.11122
   Kim JH, 2010, GYNECOL ONCOL, V116, P99, DOI 10.1016/j.ygyno.2009.09.032
   Kitazawa S, 2000, LAB INVEST, V80, P275, DOI 10.1038/labinvest.3780031
   KNUDSON AG, 1971, P NATL ACAD SCI USA, V68, P820, DOI 10.1073/pnas.68.4.820
   McKee AE, 2006, EXPERT OPIN THER TAR, V10, P703, DOI 10.1517/14728222.10.5.703
   Muzio M, 1996, CELL, V85, P817, DOI 10.1016/S0092-8674(00)81266-0
   Park SY, 2010, VIRCHOWS ARCH, V457, P415, DOI 10.1007/s00428-010-0962-0
   Saggioro FP, 2014, PATHOL RES PRACT, V210, P267, DOI 10.1016/j.prp.2013.12.012
   Sarkar C, 2005, J NEURO-ONCOL, V73, P93, DOI 10.1007/s11060-004-3015-1
   Shen DH, 2005, CARCINOGENESIS, V26, P855, DOI 10.1093/carcin/bgi011
   Shen LL, 2005, JNCI-J NATL CANCER I, V97, P1330, DOI 10.1093/jnci/dji275
   Sun T, 2007, NAT GENET, V39, P605, DOI 10.1038/ng2030
   Teitz T, 2000, NAT MED, V6, P529, DOI 10.1038/75007
   THOMPSON CB, 1995, SCIENCE, V267, P1456, DOI 10.1126/science.7878464
   Varela M, 2004, J SURG ONCOL, V86, P34, DOI 10.1002/jso.20036
   Xia SL, 2016, NEURO-ONCOLOGY, V18, P507, DOI 10.1093/neuonc/nov171
NR 32
TC 5
Z9 5
U1 0
U2 12
PU SPANDIDOS PUBL LTD
PI ATHENS
PA POB 18179, ATHENS, 116 10, GREECE
SN 1107-3756
EI 1791-244X
J9 INT J MOL MED
JI Int. J. Mol. Med.
PD MAR
PY 2017
VL 39
IS 3
BP 725
EP 733
DI 10.3892/ijmm.2017.2881
PG 9
WC Medicine, Research & Experimental
WE Science Citation Index Expanded (SCI-EXPANDED)
SC Research & Experimental Medicine
GA EP1VU
UT WOS:000397173200028
PM 28204824
OA Bronze
DA 2024-03-10
ER

PT J
AU Joo, M
   Park, SH
   Chang, SH
   Kim, H
   Choi, CY
   Lee, CH
   Lee, BH
   Hwang, YJ
AF Joo, Mee
   Park, Sung-Hye
   Chang, Sun Hee
   Kim, Hanseong
   Choi, Chan-Young
   Lee, Chae-Heuck
   Lee, Byung Hoon
   Hwang, Yoon Joon
TI Cytogenetic and molecular genetic study on granular cell glioblastoma: a
   case report
SO HUMAN PATHOLOGY
LA English
DT Article
DE Glioblastoma; Granular cell astrocytoma; Comparative genomic
   hybridization; Genetic signature
ID INTEGRATED GENOMIC ANALYSIS; ASTROCYTOMA; FEATURES; GLIOMAS; PATTERN;
   TUMORS; IDH1
AB Granular cell astrocytoma is a rare infiltrative malignant glioma with prominent granular cell change. Granular cell astrocytomas are biologically aggressive compared with conventional infiltrating astrocytomas of similar grades, but their genetic alterations are poorly known. We report a case of granular cell glioblastoma and its genetic and molecular features. Histologically, the tumor not only showed features typical of granular cell astrocytoma but also demonstrated frequent mitoses, pseudopalisading necrosis, and vascular endothelial hyperplasia, compatible with glioblastoma. Array-based comparative genomic hybridization and focused molecular genetic analyses demonstrated gain of chromosome 7; losses of chromosome 1p, 8p, 9p, 10, 13q, and 22q; amplification of epidermal growth factor receptor; and homozygous deletion of CDKN2A as well as MGMT promoter methylation. However, neither isocitrate dehydrogenase 1 mutation nor codeletion of 1p/19q was found. Our results indicate that granular cell glioblastomas, despite having its peculiar granular cell changes, share common molecular genetic features with conventional glioblastoma, especially the classical subtype. (c) 2013 Elsevier Inc. All rights reserved.
C1 [Joo, Mee; Chang, Sun Hee; Kim, Hanseong] Inje Univ, Coll Med, Ilsan Paik Hosp, Dept Pathol, Goyang, South Korea.
   [Park, Sung-Hye] Seoul Natl Univ, Coll Med, Dept Pathol, Seoul 110744, South Korea.
   [Choi, Chan-Young; Lee, Chae-Heuck] Inje Univ, Coll Med, Ilsan Palk Hosp, Dept Neurosurg, Goyang, South Korea.
   [Lee, Byung Hoon; Hwang, Yoon Joon] Inje Univ, Coll Med, Ilsan Palk Hosp, Dept Radiol, Goyang, South Korea.
C3 Inje University; Seoul National University (SNU); Inje University; Inje
   University
RP Park, SH (通讯作者)，Seoul Natl Univ, Coll Med, Dept Pathol, Seoul 110744, South Korea.
EM shparknp@snu.ac.kr
FU Seoul National University Hospital [04-2008-1100]
FX This work was supported by a grant from Seoul National University
   Hospital (04-2008-1100).
CR Brat DJ, 2002, AM J SURG PATHOL, V26, P750, DOI 10.1097/00000478-200206000-00008
   Castellano-Sanchez AA, 2003, BRAIN PATHOL, V13, P185
   Holland H, 2010, PATHOL RES PRACT, V206, P663, DOI 10.1016/j.prp.2010.04.002
   MARKESBERY WR, 1973, J NEUROPATH EXP NEUR, V32, P92, DOI 10.1097/00005072-197301000-00006
   Nobusawa S, 2009, CLIN CANCER RES, V15, P6002, DOI 10.1158/1078-0432.CCR-09-0715
   Parsons DW, 2008, SCIENCE, V321, P1807, DOI 10.1126/science.1164382
   Phillips HS, 2006, CANCER CELL, V9, P157, DOI 10.1016/j.ccr.2006.02.019
   Rodriguez FJ, 2010, SEMIN DIAGN PATHOL, V27, P136, DOI 10.1053/j.semdp.2010.05.001
   Sanson M, 2009, J CLIN ONCOL, V27, P4150, DOI 10.1200/JCO.2009.21.9832
   Schittenhelm J, 2010, CLIN NEUROPATHOL, V29, P323
   Shin E, 2007, PATHOL RES PRACT, V203, P57, DOI 10.1016/j.prp.2006.11.001
   Verhaak RGW, 2010, CANCER CELL, V17, P98, DOI 10.1016/j.ccr.2009.12.020
   Vitucci M, 2011, BRIT J CANCER, V104, P545, DOI 10.1038/sj.bjc.6606031
   Yan H, 2009, NEW ENGL J MED, V360, P765, DOI 10.1056/NEJMoa0808710
NR 14
TC 12
Z9 13
U1 1
U2 5
PU W B SAUNDERS CO-ELSEVIER INC
PI PHILADELPHIA
PA 1600 JOHN F KENNEDY BOULEVARD, STE 1800, PHILADELPHIA, PA 19103-2899 USA
SN 0046-8177
J9 HUM PATHOL
JI Hum. Pathol.
PD FEB
PY 2013
VL 44
IS 2
BP 282
EP 288
DI 10.1016/j.humpath.2012.07.022
PG 7
WC Pathology
WE Science Citation Index Expanded (SCI-EXPANDED)
SC Pathology
GA 082HM
UT WOS:000314382900016
PM 23058249
DA 2024-03-10
ER

PT J
AU Buccoliero, AM
   Castiglione, F
   Degl'Innocenti, DR
   Moncini, D
   Paglierani, M
   Sardi, I
   Giunti, L
   Giordano, F
   Sanzo, M
   Mussa, F
   Aricò, M
   Genitori, L
   Taddei, GL
AF Buccoliero, Anna Maria
   Castiglione, Francesca
   Degl'Innocenti, Duccio Rossi
   Moncini, Daniela
   Paglierani, Milena
   Sardi, Iacopo
   Giunti, Laura
   Giordano, Flavio
   Sanzo, Massimiliano
   Mussa, Federico
   Arico, Maurizio
   Genitori, Lorenzo
   Taddei, Gian Luigi
TI Glioneuronal Tumor with Neuropil-Like Islands: Clinical, Morphologic,
   Immunohistochemical, and Molecular Features of Three Pediatric Cases
SO PEDIATRIC AND DEVELOPMENTAL PATHOLOGY
LA English
DT Article
DE central nervous system; children; glioneuronal; neuropil-like islands;
   rosetted; tumor
ID SPINAL-CORD; 1P/19Q DELETION; ADULT CEREBRUM; MUTATIONS
AB Glioneuronal tumors with neuropil-like islands are rare. The 1st reported cases were localized in the cerebral hemispheres of adults, showed homogeneous histopathologic features (infiltrating astrocytic growth and neuropil-like islands rimmed by neuronal cells), and had an unfavorable behavior. We report 3 pediatric cases (1 boy and 2 girls, ages 4, 6, and 8 years, respectively). The boy had a cerebral tumor, and the girls had a spinal tumor. The younger girl also had multiple posterior fossa lesions. The boy and older girl underwent a gross total resection. The younger girl underwent a subtotal resection of the spinal tumor; posterior fossa lesions were not surgically treated. The boy and younger girl are in complete remission at 33 and 24 months, respectively, after surgery and subsequent high-dose chemoradiotherapy. The older girl had a recurrence that was partially resected. Afterward, she started high-dose chemoradiotherapy and had an optimal radiologic response at 4 months follow up. Microscopically, the common denominator was the presence of synaptophysin-positive neuropil-like islands. One tumor showed ependymal features (pseudorosettes and punctate epithelial membrane antigen immunopositivity). Two tumors had 1p deletion. 19q deletion, MGMT gene promoter methylation, EGFR amplifications or polysomy, and EGFR, IDH1, IDH2, and TP53 genes mutation analyses yielded negative results. In conclusion, glioneuronal tumor with neuropil-like islands can affect children, arise in the spinal cord, and show ependymal features in its glial component. A high-dose chemoradiotherapy program is effective.
C1 [Buccoliero, Anna Maria] Anna Meyer Childrens Hosp, Pathol Unit, Florence, Italy.
   [Castiglione, Francesca; Degl'Innocenti, Duccio Rossi; Moncini, Daniela; Paglierani, Milena; Taddei, Gian Luigi] Careggi Hosp, Dept Biomed, Florence, Italy.
   [Sardi, Iacopo; Arico, Maurizio] Anna Meyer Childrens Hosp, Dept Pediat Hematol Oncol, Florence, Italy.
   [Giunti, Laura] Anna Meyer Childrens Hosp, Med Genet Unit, Florence, Italy.
   [Giordano, Flavio; Sanzo, Massimiliano; Mussa, Federico; Genitori, Lorenzo] Anna Meyer Childrens Hosp, Dept Pediat Neurosurg, Florence, Italy.
C3 University of Florence; Azienda Ospedaliera Universitaria (AOU) MEYER;
   University of Florence; Azienda Ospedaliero Universitaria Careggi;
   University of Florence; Azienda Ospedaliera Universitaria (AOU) MEYER;
   University of Florence; Azienda Ospedaliera Universitaria (AOU) MEYER;
   University of Florence; Azienda Ospedaliera Universitaria (AOU) MEYER
RP Buccoliero, AM (通讯作者)，Anna Meyer Childrens Hosp, Pathol Unit, Florence, Italy.
EM ambuccoliero@unifi.it
RI Genitori, Lorenzo/K-9682-2016; sardi, silvia I/P-9349-2016; Arico,
   Maurizio/ABI-2155-2020; Arico, Maurizio/S-3039-2019; Sardi,
   Iacopo/K-3283-2018
OI Arico, Maurizio/0000-0002-1908-6671; GIORDANO,
   FLAVIO/0000-0002-9006-9225; Sanzo, Massimiliano/0000-0003-4640-2040;
   Sardi, Iacopo/0000-0002-8763-6524; Genitori, Lorenzo/0000-0002-4359-0798
CR Agarwal S, 2009, NEUROPATHOLOGY, V29, P96, DOI 10.1111/j.1440-1789.2008.00933.x
   Allende DS, 2009, ADV ANAT PATHOL, V16, P33, DOI 10.1097/PAP.0b013e3181915e3b
   Barbashina V, 2007, AM J SURG PATHOL, V31, P1196, DOI 10.1097/PAS.0b013e3180335f65
   Brandes AA, 2008, J CLIN ONCOL, V26, P2192, DOI 10.1200/JCO.2007.14.8163
   Coombs N J, 1999, Nucleic Acids Res, V27, pe12, DOI 10.1093/nar/27.16.e12
   Costa BM, 2011, CANCER EPIDEM BIOMAR, V20, P2610, DOI 10.1158/1055-9965.EPI-11-0340
   Edgar MA, 2007, ARCH PATHOL LAB MED, V131, P228
   Fraum TJ, 2012, J NEURO-ONCOL, V107, P421, DOI 10.1007/s11060-011-0760-9
   Gessi M, 2005, ACTA NEUROPATHOL, V109, P231, DOI 10.1007/s00401-004-0927-y
   Harris BT, 2000, ACTA NEUROPATHOL, V100, P575, DOI 10.1007/s004010000217
   Huse JT, 2011, ACTA NEUROPATHOL, V122, P367, DOI 10.1007/s00401-011-0855-6
   Ishii N, 1999, ONCOGENE, V18, P5870, DOI 10.1038/sj.onc.1203241
   Keyvani K, 2001, ACTA NEUROPATHOL, V101, P525
   Louis DN., 2007, WHO CLASSIFICATION T
   Massimino M, 2005, NEURO-ONCOLOGY, V7, P41, DOI 10.1215/S1152851704000304
   Min HS, 2010, NEUROPATHOLOGY, V30, P420, DOI 10.1111/j.1440-1789.2009.01066.x
   Poliani PL, 2009, NEUROPATHOLOGY, V29, P574, DOI 10.1111/j.1440-1789.2008.00988.x
   Pollack IF, 2011, CHILD NERV SYST, V27, P87, DOI 10.1007/s00381-010-1264-1
   Prayson RA, 2000, HUM PATHOL, V31, P1435, DOI 10.1053/hupa.2000.19433
   Rickert CH, 2006, ACTA NEUROPATHOL, V112, P231, DOI 10.1007/s00401-006-0091-7
   Rodriguez FJ, 2007, ACTA NEUROPATHOL, V113, P313, DOI 10.1007/s00401-006-0153-x
   Ruppert B, 2011, J NEURO-ONCOL, V104, P529, DOI 10.1007/s11060-010-0505-1
   Scholz M, 2009, ACTA NEUROPATHOL, V117, P591, DOI 10.1007/s00401-009-0510-7
   Syed S, 2006, ACTA NEUROPATHOL, V111, P53, DOI 10.1007/s00401-005-1089-2
   Teo JGC, 1999, AM J SURG PATHOL, V23, P502, DOI 10.1097/00000478-199905000-00002
   Vajtai I, 2007, ACTA NEUROPATHOL, V113, P711, DOI 10.1007/s00401-007-0219-4
   Woehrer A, 2011, CLIN NEUROPATHOL, V30, P47, DOI 10.5414/NPP30047
NR 27
TC 10
Z9 10
U1 0
U2 0
PU SAGE PUBLICATIONS INC
PI THOUSAND OAKS
PA 2455 TELLER RD, THOUSAND OAKS, CA 91320 USA
SN 1093-5266
EI 1615-5742
J9 PEDIATR DEVEL PATHOL
JI Pediatr. Dev. Pathol.
PD SEP-OCT
PY 2012
VL 15
IS 5
BP 352
EP 360
DI 10.2350/12-01-1147-OA.1
PG 9
WC Pathology; Pediatrics
WE Science Citation Index Expanded (SCI-EXPANDED)
SC Pathology; Pediatrics
GA 038JR
UT WOS:000311171500002
PM 22594376
DA 2024-03-10
ER

PT J
AU Stupp, R
   Hottinger, AF
   van den Bent, MJ
   Dietrich, PY
   Brandes, AA
AF Stupp, R.
   Hottinger, A. F.
   van den Bent, M. J.
   Dietrich, P. -Y.
   Brandes, A. A.
TI Frequently asked questions in the medical management of high-grade
   glioma: a short guide with practical answers
SO ANNALS OF ONCOLOGY
LA English
DT Article; Proceedings Paper
CT 33rd Congress of the European-Society-for-Medical-Oncology (ESMO)
CY SEP 12-16, 2008
CL Stockholm, SWEDEN
SP European Soc Med Oncol (ESMO)
ID O-6-ALKYLGUANINE-DNA ALKYLTRANSFERASE ACTIVITY; PHASE-II TRIAL;
   GLIOBLASTOMA-MULTIFORME; ANAPLASTIC OLIGODENDROGLIOMA; PROMOTER
   METHYLATION; RADIATION-THERAPY; MALIGNANT GLIOMA; TEMOZOLOMIDE;
   RADIOTHERAPY; SURVIVAL
C1 [Stupp, R.] Univ Lausanne, CH-1015 Lausanne, Switzerland.
   [Hottinger, A. F.; Dietrich, P. -Y.] Univ Geneva, CH-1211 Geneva 4, Switzerland.
   [van den Bent, M. J.] Erasmus Univ, Dr Daniel Den Hoed Canc Ctr, Rotterdam, Netherlands.
   [Brandes, A. A.] Azienda USL Bologna, Bellaria Maggiore Hosp, Bologna, Italy.
C3 University of Lausanne; University of Geneva; Erasmus University
   Rotterdam; Erasmus MC; Erasmus MC Cancer Institute; AUSL di Bologna
RI Stupp, Roger/L-3303-2019; van den Bent, Martin J/JPK-6126-2023
OI van den Bent, Martin J/0000-0001-5710-5127; Brandes,
   Alba/0000-0002-2503-9089
CR Athanassiou H, 2005, J CLIN ONCOL, V23, P2372, DOI 10.1200/JCO.2005.00.331
   Brada M, 2001, ANN ONCOL, V12, P259, DOI 10.1023/A:1008382516636
   BRANDES A, 2008, NEUROONCOLO IN PRESS, V10
   Brandes AA, 2006, BRIT J CANCER, V95, P1155, DOI 10.1038/sj.bjc.6603376
   Brandes AA, 2008, J CLIN ONCOL, V26, P2192, DOI 10.1200/JCO.2007.14.8163
   Brandsma D, 2008, LANCET ONCOL, V9, P453, DOI 10.1016/S1470-2045(08)70125-6
   Brock CS, 1998, CANCER RES, V58, P4363
   Cairncross G, 2006, J CLIN ONCOL, V24, P2707, DOI 10.1200/JCO.2005.04.3414
   Chamberlain MC, 2007, J NEURO-ONCOL, V82, P81, DOI 10.1007/s11060-006-9241-y
   de Wit MCY, 2004, NEUROLOGY, V63, P535, DOI 10.1212/01.WNL.0000133398.11870.9A
   DINAPOLI RP, 1993, J CLIN ONCOL, V11, P1316, DOI 10.1200/JCO.1993.11.7.1316
   Esteller M, 2000, NEW ENGL J MED, V343, P1350, DOI 10.1056/NEJM200011093431901
   Friedman HS, 1998, J CLIN ONCOL, V16, P3851, DOI 10.1200/JCO.1998.16.12.3851
   Ganière V, 2006, NAT CLIN PRACT ONCOL, V3, P339, DOI 10.1038/ncponc0514
   Glantz MJ, 2000, NEUROLOGY, V54, P1886, DOI 10.1212/WNL.54.10.1886
   Griffin CA, 2006, J NEUROPATH EXP NEUR, V65, P988, DOI 10.1097/01.jnen.0000235122.98052.8f
   Hegi ME, 2004, CLIN CANCER RES, V10, P1871, DOI 10.1158/1078-0432.CCR-03-0384
   Hegi ME, 2005, NEW ENGL J MED, V352, P997, DOI 10.1056/NEJMoa043331
   Hirose Y, 2001, CANCER RES, V61, P1957
   Hughes M. A., 2003, International Journal of Radiation Oncology Biology Physics, V57, pS369, DOI 10.1016/S0360-3016(03)01280-X
   Ino Y, 2001, CLIN CANCER RES, V7, P839
   Jaeckle KA, 1998, J CLIN ONCOL, V16, P3310, DOI 10.1200/JCO.1998.16.10.3310
   Jenkins RB, 2006, CANCER RES, V66, P9852, DOI 10.1158/0008-5472.CAN-06-1796
   Kovacs JA, 2000, NEW ENGL J MED, V342, P1416, DOI 10.1056/NEJM200005113421907
   LEFEBVRE P, 1986, CANCER RES, V46, P5701
   Mahindra AK, 2003, J NEURO-ONCOL, V63, P263, DOI 10.1023/A:1024217527650
   Mason W P, 2007, Curr Oncol, V14, P110, DOI 10.3747/co.2007.119
   Mutter N, 2006, EXPERT REV ANTICANC, V6, P1187, DOI 10.1586/14737140.6.8.1187
   Nabors LB, 2007, J CLIN ONCOL, V25, P1651, DOI 10.1200/JCO.2006.06.6514
   PREUSSER M, 2008, BRAIN PATHO IN PRESS
   Reardon DA, 2006, J CLIN ONCOL, V24, P1253, DOI 10.1200/JCO.2005.04.5302
   Stupp R, 2003, Forum (Genova), V13, P61
   Stupp R, 2002, J CLIN ONCOL, V20, P1375, DOI 10.1200/JCO.20.5.1375
   Stupp R, 2005, NEW ENGL J MED, V352, P987, DOI 10.1056/NEJMoa043330
   STUPP R, 2007, J CLIN ONCOL S, V25, pS75
   Stupp R, 2007, J CLIN ONCOL, V25, P4127, DOI 10.1200/JCO.2007.11.8554
   Stupp R, 2007, J CLIN ONCOL, V25, P3550, DOI 10.1200/JCO.2007.12.8645
   Stupp R, 2007, J CLIN ONCOL, V25, P1637, DOI 10.1200/JCO.2006.09.8376
   Stupp R, 2007, J CLIN ONCOL, V25, P1459, DOI 10.1200/JCO.2006.09.7139
   Stupp R, 2006, ONCOLOGIST, V11, P165, DOI 10.1634/theoncologist.11-2-165
   Su YB, 2004, J CLIN ONCOL, V22, P610, DOI 10.1200/JCO.2004.07.060
   TAAL W, 2007, ASCO M ABSTR, V25, P2009
   Thomas D, 2001, J CLIN ONCOL, V19, P509, DOI 10.1200/JCO.2001.19.2.509
   Tolcher AW, 2003, BRIT J CANCER, V88, P1004, DOI 10.1038/sj.bjc.6600827
   van den Bent MJ, 2006, J CLIN ONCOL, V24, P2715, DOI 10.1200/JCO.2005.04.6078
   van Rijn J, 2000, INT J RADIAT ONCOL, V47, P779, DOI 10.1016/S0360-3016(99)00539-8
   Vecht CJ, 2003, LANCET NEUROL, V2, P404, DOI 10.1016/S1474-4422(03)00435-6
   Vera K, 2004, ANN ONCOL, V15, P161, DOI 10.1093/annonc/mdh003
   Wedge SR, 1996, BRIT J CANCER, V73, P1049, DOI 10.1038/bjc.1996.203
   Wick W, 2004, NEUROLOGY, V62, P2113, DOI 10.1212/01.WNL.0000127617.89363.84
   Wick W, 2002, CANCER RES, V62, P1915
   Yung WKA, 1999, J CLIN ONCOL, V17, P2762, DOI 10.1200/JCO.1999.17.9.2762
   Yung WKA, 2000, BRIT J CANCER, V83, P588, DOI 10.1054/bjoc.2000.1316
   Zhou QY, 2007, J PHARMACOL EXP THER, V321, P265, DOI 10.1124/jpet.106.118265
NR 54
TC 33
Z9 35
U1 0
U2 0
PU OXFORD UNIV PRESS
PI OXFORD
PA GREAT CLARENDON ST, OXFORD OX2 6DP, ENGLAND
SN 0923-7534
EI 1569-8041
J9 ANN ONCOL
JI Ann. Oncol.
PY 2008
VL 19
SU 7
BP 209
EP 216
DI 10.1093/annonc/mdn474
PG 8
WC Oncology
WE Science Citation Index Expanded (SCI-EXPANDED); Conference Proceedings Citation Index - Science (CPCI-S)
SC Oncology
GA 354CH
UT WOS:000259616000033
PM 18790951
OA hybrid, Green Published
DA 2024-03-10
ER

PT J
AU Delgado-López, PD
   Corrales-García, EM
AF Delgado-Lopez, P. D.
   Corrales-Garcia, E. M.
TI Survival in glioblastoma: a review on the impact of treatment modalities
SO CLINICAL & TRANSLATIONAL ONCOLOGY
LA English
DT Review
DE Glioblastoma; Survival; Prognosis; Radiotherapy; Chemotherapy; Tumor
   marker
ID INTEGRATED GENOMIC ANALYSIS; GROWTH-FACTOR RECEPTOR; RANDOMIZED
   PHASE-III; HIGH-GRADE GLIOMAS; RECURRENT GLIOBLASTOMA; MALIGNANT GLIOMA;
   BRAIN-TUMORS; ADJUVANT TEMOZOLOMIDE; PROGNOSTIC-FACTORS;
   RADIATION-THERAPY
AB Glioblastoma (GBM) is the most common and lethal tumor of the central nervous system. The natural history of treated GBM remains very poor with 5-year survival rates of 5 %. Survival has not significantly improved over the last decades. Currently, the best that can be offered is a modest 14-month overall median survival in patients undergoing maximum safe resection plus adjuvant chemoradiotherapy. Prognostic factors involved in survival include age, performance status, grade, specific markers (MGMT methylation, mutation of IDH1, IDH2 or TERT, 1p19q codeletion, overexpression of EGFR, etc.) and, likely, the extent of resection. Certain adjuncts to surgery, especially cortical mapping and 5-ALA fluorescence, favor higher rates of gross total resection with apparent positive impact on survival. Recurrent tumors can be offered re-intervention, participation in clinical trials, anti-angiogenic agent or local electric field therapy, without an evident impact on survival. Molecular-targeted therapies, immunotherapy and gene therapy are promising tools currently under research.
C1 [Delgado-Lopez, P. D.] Hosp Univ Burgos, Serv Neurocirugia, Avda Islas Baleares 3, Burgos 09006, Spain.
   [Corrales-Garcia, E. M.] Hosp Univ Burgos, Serv Oncol Radioterap, Avda Islas Baleares 3, Burgos 09006, Spain.
RP Delgado-López, PD (通讯作者)，Hosp Univ Burgos, Serv Neurocirugia, Avda Islas Baleares 3, Burgos 09006, Spain.
EM pedrodl@yahoo.com
RI Corrales-García, Eva María/ABF-2205-2021; Delgado-López, Pedro
   David/AAE-7614-2020
OI Delgado-López, Pedro David/0000-0002-9317-6958; Corrales-Garcia, Eva
   Maria/0000-0002-7129-3109
CR Abdullah KG, 2013, NEUROSURG FOCUS, V34, DOI 10.3171/2013.1.FOCUS12412
   Armstrong TS, 2013, J CLIN ONCOL, V31, P4076, DOI 10.1200/JCO.2013.49.6067
   Athanassiou H, 2005, J CLIN ONCOL, V23, P2372, DOI 10.1200/JCO.2005.00.331
   Bloch O, 2012, J NEUROSURG, V117, P1032, DOI 10.3171/2012.9.JNS12504
   Bregy A, 2013, EXPERT REV ANTICANC, V13, P1453, DOI 10.1586/14737140.2013.840090
   Brell M, 2013, NEUROCIRUGIA, V24, P11, DOI 10.1016/j.neucir.2012.07.003
   BREM H, 1995, LANCET, V345, P1008, DOI 10.1016/S0140-6736(95)90755-6
   Carlsson SK, 2014, EMBO MOL MED, V6, P1359, DOI 10.15252/emmm.201302627
   Castro JR, 1997, INT J RADIAT ONCOL, V38, P257, DOI 10.1016/S0360-3016(97)00039-4
   Chaichana KL, 2014, NEURO-ONCOLOGY, V16, P113, DOI 10.1093/neuonc/not137
   Chan JL, 2002, J CLIN ONCOL, V20, P1635, DOI 10.1200/JCO.20.6.1635
   Coburger J, 2015, PLOS ONE, V10, DOI 10.1371/journal.pone.0131872
   COFFEY RJ, 1988, NEUROSURGERY, V22, P465, DOI 10.1227/00006123-198803000-00003
   Davis FG, 1998, J NEUROSURG, V88, P1, DOI 10.3171/jns.1998.88.1.0001
   Valle RD, 2014, NEUROLOGIA, V29, P131, DOI 10.1016/j.nrl.2013.05.004
   Eckel-Passow JE, 2015, NEW ENGL J MED, V372, P2499, DOI 10.1056/NEJMoa1407279
   Eljamel S, 2015, INT J MOL SCI, V16, P10443, DOI 10.3390/ijms160510443
   Farrell CJ, 2007, NEUROL CLIN, V25, P925, DOI 10.1016/j.ncl.2007.07.008
   Fitzek MM, 1999, J NEUROSURG, V91, P251, DOI 10.3171/jns.1999.91.2.0251
   Friedman HS, 2009, J CLIN ONCOL, V27, P4733, DOI 10.1200/JCO.2008.19.8721
   Pérez-Larraya JG, 2014, ONCOLOGIST, V19, P1258, DOI 10.1634/theoncologist.2014-0170
   Gerber DE, 2007, NEURO-ONCOLOGY, V9, P47, DOI 10.1215/15228517-2006-024
   González-Darder JM, 2010, NEUROSURG FOCUS, V28, DOI 10.3171/2009.11.FOCUS09234
   Grabowski MM, 2014, J NEUROSURG, V121, P1115, DOI 10.3171/2014.7.JNS132449
   Hartmann C, 2013, CLIN CANCER RES, V19, P5146, DOI 10.1158/1078-0432.CCR-13-0017
   Hegi ME, 2005, NEW ENGL J MED, V352, P997, DOI 10.1056/NEJMoa043331
   Hegi ME, 2008, J CLIN ONCOL, V26, P4189, DOI 10.1200/JCO.2007.11.5964
   Heimberger AB, 2005, CLIN CANCER RES, V11, P1462, DOI 10.1158/1078-0432.CCR-04-1737
   Hernández-Pedro NY, 2013, BIOMED RES INT, V2013, DOI 10.1155/2013/351031
   Iwamoto FM, 2009, NEUROLOGY, V73, P1200, DOI 10.1212/WNL.0b013e3181bc0184
   Keime-Guibert F, 2007, NEW ENGL J MED, V356, P1527, DOI 10.1056/NEJMoa065901
   Kreisl TN, 2009, J CLIN ONCOL, V27, P740, DOI 10.1200/JCO.2008.16.3055
   Krex D, 2007, BRAIN, V130, P2596, DOI 10.1093/brain/awm204
   Krieg SM, 2015, BMC CANCER, V15, DOI 10.1186/s12885-015-1258-1
   Kubben PL, 2011, LANCET ONCOL, V12, P1062, DOI 10.1016/S1470-2045(11)70130-9
   Labussière M, 2014, NEUROLOGY, V83, P1200, DOI 10.1212/WNL.0000000000000814
   Lacouture Mario E, 2014, Semin Oncol, V41 Suppl 4, pS1, DOI 10.1053/j.seminoncol.2014.03.011
   Lacroix M, 2001, J NEUROSURG, V95, P190, DOI 10.3171/jns.2001.95.2.0190
   Lamborn KR, 2004, NEURO-ONCOLOGY, V6, P227, DOI 10.1215/S1152851703000620
   Laws ER, 2003, J NEUROSURG, V99, P467, DOI 10.3171/jns.2003.99.3.0467
   Gil-Salú JL, 2013, NEUROCIRUGIA, V24, P163, DOI 10.1016/j.neucir.2013.01.004
   Meyer RB, 2001, MAYO CLIN PROC, V76, P677, DOI 10.4065/76.7.677
   Miranda PC, 2014, PHYS MED BIOL, V59, P4137, DOI 10.1088/0031-9155/59/15/4137
   Narayana A, 2006, INT J RADIAT ONCOL, V64, P892, DOI 10.1016/j.ijrobp.2005.05.067
   NELSON D F, 1988, NCI (National Cancer Institute) Monographs, P279
   Nobusawa S, 2009, CLIN CANCER RES, V15, P6002, DOI 10.1158/1078-0432.CCR-09-0715
   Ohgaki H, 2005, J NEUROPATH EXP NEUR, V64, P479, DOI 10.1093/jnen/64.6.479
   Ohgaki H, 2013, CLIN CANCER RES, V19, P764, DOI 10.1158/1078-0432.CCR-12-3002
   Omar AI, 2014, JOVE-J VIS EXP, DOI 10.3791/51638
   Oppenlander ME, 2014, J NEUROSURG, V120, P846, DOI 10.3171/2013.12.JNS13184
   Orringer D, 2012, J NEUROSURG, V117, P851, DOI 10.3171/2012.8.JNS12234
   Ostrom Q.T., 2014, NEUROONCOL S4, V16, piv1, DOI DOI 10.1093/NEU0NC/N0U223
   Parsons DW, 2008, SCIENCE, V321, P1807, DOI 10.1126/science.1164382
   Paulino AC, 2008, INT J RADIAT ONCOL, V71, P1381, DOI 10.1016/j.ijrobp.2007.12.018
   Phillips HS, 2006, CANCER CELL, V9, P157, DOI 10.1016/j.ccr.2006.02.019
   Poulsen HS, 2014, CANCER MANAG RES, V6, P373, DOI 10.2147/CMAR.S39306
   Rahmathulla G, 2013, ONCOTARGETS THER, V6, P371, DOI 10.2147/OTT.S38628
   Reifenberger G, 2012, INT J CANCER, V131, P1342, DOI 10.1002/ijc.27385
   Romano A, 2009, EUR RADIOL, V19, P2798, DOI 10.1007/s00330-009-1483-6
   Sanai N, 2011, J NEUROSURG, V115, P3, DOI 10.3171/2011.2.JNS10998
   Sanai N, 2010, NEUROSURG FOCUS, V28, DOI 10.3171/2009.12.FOCUS09266
   Sanson M, 2009, J CLIN ONCOL, V27, P4150, DOI 10.1200/JCO.2009.21.9832
   Scott JG, 2012, CANCER-AM CANCER SOC, V118, P5595, DOI 10.1002/cncr.27570
   Selker RG, 2002, NEUROSURGERY, V51, P343, DOI 10.1097/00006123-200208000-00009
   Senft C, 2008, NEUROSURGERY, V63, P257, DOI 10.1227/01.NEU.0000313624.77452.3C
   Senft C, 2011, LANCET ONCOL, V12, P997, DOI 10.1016/S1470-2045(11)70196-6
   Shinojima N, 2003, CANCER RES, V63, P6962
   Slof J, 2015, NEUROLOGIA, V30, P163, DOI 10.1016/j.nrl.2013.11.002
   Souhami L, 2004, INT J RADIAT ONCOL, V60, P853, DOI 10.1016/j.ijrobp.2004.04.011
   Stummer W, 2006, LANCET ONCOL, V7, P392, DOI 10.1016/S1470-2045(06)70665-9
   Stupp R, 2005, NEW ENGL J MED, V352, P987, DOI 10.1056/NEJMoa043330
   Stupp R, 2012, EUR J CANCER, V48, P2192, DOI 10.1016/j.ejca.2012.04.011
   Stupp R, 2009, LANCET ONCOL, V10, P459, DOI 10.1016/S1470-2045(09)70025-7
   Turner SG, 2014, WORLD J SURG ONCOL, V12, DOI 10.1186/1477-7819-12-162
   Verhaak RGW, 2010, CANCER CELL, V17, P98, DOI 10.1016/j.ccr.2009.12.020
   Vuorinen V, 2003, ACTA NEUROCHIR, V145, P5, DOI 10.1007/s00701-002-1030-6
   WALKER MD, 1980, NEW ENGL J MED, V303, P1323, DOI 10.1056/NEJM198012043032303
   WALLNER KE, 1989, INT J RADIAT ONCOL, V16, P1405, DOI 10.1016/0360-3016(89)90941-3
   Wangaryattawanich P, 2015, NEURO-ONCOLOGY, V17, P1525, DOI 10.1093/neuonc/nov117
   Wen PY, 2008, NEW ENGL J MED, V359, P492, DOI 10.1056/NEJMra0708126
   Wilson Taylor A, 2014, Surg Neurol Int, V5, P64, DOI 10.4103/2152-7806.132138
   Wong ET, 2015, BRIT J CANCER, V113, P232, DOI 10.1038/bjc.2015.238
   Wong ET, 2015, CURR TREAT OPTION ON, V16, DOI 10.1007/s11864-015-0353-5
   Wong ET, 2015, CANCER MED-US, V4, P383, DOI 10.1002/cam4.421
   Wrensch M, 2002, NEURO-ONCOLOGY, V4, P278, DOI 10.1093/neuonc/4.4.278
   Wu Jin-Song, 2014, Neurosurgery, V61 Suppl 1, P145, DOI 10.1227/NEU.0000000000000372
   Yamada S, 1998, NEUROL MED-CHIR, V38, P95, DOI 10.2176/nmc.38.95
   Yoshida T, 2000, NEUROL MED-CHIR, V40, P224, DOI 10.2176/nmc.40.224
   Young RM, 2015, ANN TRANSL MED, V3, DOI 10.3978/j.issn.2305-5839.2015.05.10
   Zhang YD, 2014, TURK NEUROSURG, V24, P639, DOI 10.5137/1019-5149.JTN.8878-13.1
NR 90
TC 426
Z9 452
U1 4
U2 137
PU SPRINGER INTERNATIONAL PUBLISHING AG
PI CHAM
PA GEWERBESTRASSE 11, CHAM, CH-6330, SWITZERLAND
SN 1699-048X
EI 1699-3055
J9 CLIN TRANSL ONCOL
JI Clin. Transl. Oncol.
PD NOV
PY 2016
VL 18
IS 11
BP 1062
EP 1071
DI 10.1007/s12094-016-1497-x
PG 10
WC Oncology
WE Science Citation Index Expanded (SCI-EXPANDED)
SC Oncology
GA DY5YX
UT WOS:000385182500003
PM 26960561
HC Y
HP N
DA 2024-03-10
ER

PT J
AU Du, P
   Meng, L
   Liao, XB
   Liu, Y
   Mo, X
   Gong, MQ
   Liao, YW
AF Du, Peng
   Meng, Li
   Liao, Xinbin
   Liu, Yi
   Mo, Xin
   Gong, Mengqi
   Liao, Yiwei
TI The miR-27a-3p/FTO axis modifies hypoxia-induced malignant behaviors of
   glioma cells
SO ACTA BIOCHIMICA ET BIOPHYSICA SINICA
LA English
DT Article
DE glioblastoma; m6A RNA methylation; FTO; miR-27a-3p; hypoxia
ID CANCER STEM-CELLS; NUCLEAR-RNA; FTO; EXPRESSION; N6-METHYLADENOSINE;
   PROLIFERATION; TRANSCRIPTION; IMPACT
AB Glioblastoma multiforme (GBM) is one of the most malignant types of central nervous system (CNS) tumors. N6methyladenine (m6A) RNA modification is a main type of RNA modification in eukaryotic cells. In this study, we find that the m6A RNA methylation eraser FTO is dramatically downregulated in glioma samples and cell lines, particularly in intermediate and core regions and hypoxia-challenged glioma cells. In vitro, FTO overexpression inhibits the hypoxia-induced capacities of glioma cells to proliferate, migrate and invade, and decreases the percentage of cells with m6A RNA methylation. In vivo, FTO overexpression inhibits tumor growth in the xenograft model and decreases the protein levels of migration markers, including Vimentin and Twist. miR-27a-3p is upregulated within glioma intermediate and core regions and hypoxia-challenged glioma cells. miR-27a-3p inhibits the expression of FTO via direct binding to FTO. miR-27a-3p overexpression promotes hypoxia-challenged glioma cell aggressiveness, whereas FTO overexpression partially diminishes the oncogenic effects of miR-27a-3p overexpression. FTO overexpression promotes the nuclear translocation of FOXO3a and upregulates the expression levels of the FOXO3a downstream targets BIM, BNIP3, BCL-6, and PUMA, possibly by interacting with FOXO3a. Conclusively, FTO serves as a tumor suppressor in glioma by suppressing hypoxia-induced malignant behaviors of glioma cells, possibly by promoting the nuclear translocation of FOXO3a and upregulating FOXO3a downstream targets. miR-27a-3p is a major contributor to FTO downregulation in glioma under hypoxia.
C1 [Du, Peng; Liao, Yiwei] Cent South Univ, Xiangya Hosp, Natl Clin Res Ctr Geriatr Disorders, Changsha 410008, Peoples R China.
   [Du, Peng; Liao, Xinbin; Liu, Yi; Mo, Xin; Gong, Mengqi; Liao, Yiwei] Cent South Univ, Xiangya Hosp, Dept Neurosurg, Changsha 410008, Peoples R China.
   [Du, Peng] Xinjiang Med Univ, Affiliated Hosp 2, Dept Neurosurg, Urumqi 830063, Peoples R China.
   [Meng, Li] Xiangya Hosp, Dept Radiol, Cent South Univ, Changsha 410008, Peoples R China.
C3 Central South University; Central South University; Xinjiang Medical
   University; Central South University
RP Liao, YW (通讯作者)，Cent South Univ, Xiangya Hosp, Natl Clin Res Ctr Geriatr Disorders, Changsha 410008, Peoples R China.; Liao, YW (通讯作者)，Cent South Univ, Xiangya Hosp, Dept Neurosurg, Changsha 410008, Peoples R China.
EM yiweiliao@csu.edu.cn
RI Yan, Jing/JFA-6705-2023
FU Natural Science Foundation of Hunan [2021JJ31078]; Xinjiang Key
   Laboratory of Neurological Disorder Research [XJDX1711-2101]
FX This work was supported by the grants from the Natural Science
   Foundation of Hunan (No. 2021JJ31078) and the Xinjiang Key Laboratory of
   Neurological Disorder Research (No. XJDX1711-2101).
CR Abou-Antoun TJ, 2017, NEUROTHERAPEUTICS, V14, P372, DOI 10.1007/s13311-017-0524-0
   Agrawal R, 2014, BMC GENOMICS, V15, DOI 10.1186/1471-2164-15-686
   Ben W, 2020, CANCER MANAG RES, V12, P2925, DOI 10.2147/CMAR.S234897
   Blough MD, 2011, J NEURO-ONCOL, V102, P1, DOI 10.1007/s11060-010-0283-9
   Chan JA, 2005, CANCER RES, V65, P6029, DOI 10.1158/0008-5472.CAN-05-0137
   Chen Q, 2020, CANCER LETT, V469, P68, DOI 10.1016/j.canlet.2019.10.017
   Chen XY, 2019, MOL CANCER, V18, DOI 10.1186/s12943-019-1033-z
   Cheng L, 2021, EXP CELL RES, V402, DOI 10.1016/j.yexcr.2021.112547
   Ciafrè SA, 2005, BIOCHEM BIOPH RES CO, V334, P1351, DOI 10.1016/j.bbrc.2005.07.030
   Ciechomska IA, 2020, EXP MOL MED, V52, P1326, DOI 10.1038/s12276-020-0479-9
   Claes A, 2007, ACTA NEUROPATHOL, V114, P443, DOI 10.1007/s00401-007-0293-7
   Da Ros M, 2018, INT J MOL SCI, V19, DOI 10.3390/ijms19102879
   de Mattos SF, 2004, MOL CELL BIOL, V24, P10058, DOI 10.1128/MCB.24.22.10058-10071.2004
   Deng XL, 2018, CELL RES, V28, P507, DOI 10.1038/s41422-018-0034-6
   Du P, 2020, CELL SIGNAL, V74, DOI 10.1016/j.cellsig.2020.109718
   Guo XF, 2020, CANCER CELL INT, V20, DOI 10.1186/s12935-020-01561-9
   Guo Z, 2010, MOL CARCINOGEN, V49, P826, DOI 10.1002/mc.20659
   He L, 2004, NAT REV GENET, V5, P522, DOI 10.1038/nrg1379
   Huang H, 2020, CANCER RES, V80, P3200, DOI 10.1158/0008-5472.CAN-19-4044
   Jafari Nedooshan Jamal, 2017, Asian Pac J Cancer Prev, V18, P1031
   Jia GF, 2011, NAT CHEM BIOL, V7, P885, DOI [10.1038/NCHEMBIO.687, 10.1038/nchembio.687]
   Jonas S, 2015, NAT REV GENET, V16, P421, DOI 10.1038/nrg3965
   Karsy M, 2016, WORLD NEUROSURG, V88, P222, DOI 10.1016/j.wneu.2015.12.032
   Kassambara A, Survminer: drawing survival curves using 'ggplot2' [R package], version 0.4.92021.
   Kulshreshtha R, 2008, CELL DEATH DIFFER, V15, P667, DOI 10.1038/sj.cdd.4402310
   Lathia JD, 2015, GENE DEV, V29, P1203, DOI 10.1101/gad.261982.115
   Li XJ, 2020, INT J MOL MED, V46, P729, DOI 10.3892/ijmm.2020.4632
   Liu JZ, 2014, NAT CHEM BIOL, V10, P93, DOI 10.1038/nchembio.1432
   Liu Y, 2018, MOL CANCER, V17, DOI 10.1186/s12943-018-0856-3
   Loos RJF, 2008, OBES REV, V9, P246, DOI 10.1111/j.1467-789X.2008.00481.x
   Mittenbühler MJ, 2020, MOL METAB, V42, DOI 10.1016/j.molmet.2020.101085
   Mongiardi MP, 2016, ONCOTARGET, V7, P33257, DOI 10.18632/oncotarget.8921
   Nallamshetty S, 2013, FREE RADICAL BIO MED, V64, P20, DOI 10.1016/j.freeradbiomed.2013.05.022
   Nock NL, 2011, CARCINOGENESIS, V32, P748, DOI 10.1093/carcin/bgr026
   Pan YT, 2018, J HEMATOL ONCOL, V11, DOI 10.1186/s13045-018-0590-8
   Ping XL, 2014, CELL RES, V24, P177, DOI 10.1038/cr.2014.3
   Sabirzhanov B, 2014, J NEUROSCI, V34, P10055, DOI 10.1523/JNEUROSCI.1260-14.2014
   Shi HL, 2018, NATURE, V563, P249, DOI 10.1038/s41586-018-0666-1
   Tao BB, 2020, SIGNAL TRANSDUCT TAR, V5, DOI 10.1038/s41392-020-00234-3
   Therneau TM., 2019, PACKAGE SURVIVAL ANA
   van der Horst A, 2007, NAT REV MOL CELL BIO, V8, P440, DOI 10.1038/nrm2190
   Vaupel P, 2007, CANCER METAST REV, V26, P225, DOI 10.1007/s10555-007-9055-1
   Vu LP, 2019, CANCER DISCOV, V9, P25, DOI 10.1158/2159-8290.CD-18-0959
   Wang X, 2014, NATURE, V505, P117, DOI 10.1038/nature12730
   Wang Y, 2014, NAT CELL BIOL, V16, P191, DOI 10.1038/ncb2902
   Wu RZ, 2020, CANCER MANAG RES, V12, P6241, DOI 10.2147/CMAR.S255419
   Xie Q, 2018, CELL, V175, P1228, DOI 10.1016/j.cell.2018.10.006
   Xu D, 2017, ONCOL REP, V38, P2285, DOI 10.3892/or.2017.5904
   Xu WY, 2013, INT J ONCOL, V42, P757, DOI 10.3892/ijo.2012.1742
   Zhao BXS, 2017, NAT REV MOL CELL BIO, V18, P31, DOI 10.1038/nrm.2016.132
   Zhao Y, 2019, INT J CLIN EXP PATHO, V12, P3376
   Zheng FX, 2019, CANCER LETT, V460, P139, DOI 10.1016/j.canlet.2019.06.018
   Zhuang CS, 2019, J CELL MOL MED, V23, P2163, DOI 10.1111/jcmm.14128
NR 53
TC 1
Z9 1
U1 4
U2 7
PU SCIENCE PRESS
PI BEIJING
PA 16 DONGHUANGCHENGGEN NORTH ST, Building 5, Room 411, BEIJING, 100009,
   PEOPLES R CHINA
SN 1672-9145
EI 1745-7270
J9 ACTA BIOCH BIOPH SIN
JI Acta Biochim. Biophys. Sin.
PD JAN
PY 2023
VL 55
IS 1
BP 103
EP 116
DI 10.3724/abbs.2023002
PG 14
WC Biochemistry & Molecular Biology; Biophysics
WE Science Citation Index Expanded (SCI-EXPANDED)
SC Biochemistry & Molecular Biology; Biophysics
GA 9Z8UL
UT WOS:000951409700011
PM 36718644
OA Green Published, gold
DA 2024-03-10
ER

PT J
AU Vuong, HG
   Le, HT
   Dunn, IF
AF Vuong, Huy Gia
   Le, Hieu Trong
   Dunn, Ian F.
TI The prognostic significance of further genotyping H3G34 diffuse
   hemispheric gliomas
SO CANCER
LA English
DT Review; Early Access
DE codon 34 glycine-to-arginine substitution (G34R); codon 34
   glycine-to-valine substitution (G34V); diffuse hemispheric glioma; EGFR;
   histone; PDGFRA
ID CENTRAL-NERVOUS-SYSTEM; HISTONE H3.3; MUTATIONS; TUMORS; PDGFRA; GENES;
   GLIOBLASTOMAS; PREVALENCE; SUBGROUPS; TARGET
AB Background H3G34-mutant diffuse hemispheric glioma (DHG) is recognized as a new, distinct entity in the latest World Health Organization classification for central nervous system tumors and is associated with a particularly aggressive course. The authors performed a systematic review and pooled analysis to investigate the frequency of genetic events in these tumors and to determine whether these events were associated with survival trends. Methods Two electronic databases were accessed to search for relevant data. Included criteria were studies that had individual patient data on H3.3 G34-mutant gliomas. To analyze the impact of genetic events on overall survival, Kaplan-Meier analysis and Cox regression models were used, and corresponding hazard ratios and 95% confidence intervals were computed. Results In total, 20 studies with 257 H3G34-mutant DHGs were included for integrated analyses. The H3 glycine-to-valine (H3G34V) mutation showed a significantly worse prognosis than the glycine-to-arginine (H3G34R) mutation (median overall survival, 9.9 vs 14.8 months; hazard ratio, 3.040; 95% confidence interval, 1.208-7.651; P = .018), and this result remained statistically significant in the multivariate Cox regression model. Among H3G34 DHGs, TP53 mutation was the most common genetic alteration (94.9%), followed by ATRX alterations (87.5%), MGMT methylation (79.5%), and PDGFRA alterations (33.2%). The presence of PDGFRA amplification or EGFR amplification conferred poor survival. After adjusting for age and sex, these alterations were still independent indicators for adverse outcomes. Conclusions The authors highlight the important role of molecular stratification of H3G34 DHGs, which may help refine our understanding of the natural history of this group of malignant tumors.
C1 [Vuong, Huy Gia; Dunn, Ian F.] Oklahoma Univ Hlth Sci Ctr, Dept Neurosurg, Oklahoma City, OK 73104 USA.
   [Le, Hieu Trong] Univ Med & Pharm Ho Chi Minh City, Dept Pathol, Ho Chi Minh City, Vietnam.
C3 University of Oklahoma System; University of Oklahoma Health Sciences
   Center; Hochiminh City University of Medicine & Pharmacy
RP Dunn, IF (通讯作者)，Oklahoma Univ Hlth Sci Ctr, Dept Neurosurg, Oklahoma City, OK 73104 USA.
EM ian-dunn@ouhsc.edu
RI Vuong, Huy Gia/J-2651-2018
OI Vuong, Huy Gia/0000-0001-6213-765X
CR Alentorn A, 2012, NEURO-ONCOLOGY, V14, P1393, DOI 10.1093/neuonc/nos217
   Amary F, 2017, AM J SURG PATHOL, V41, P1059, DOI 10.1097/PAS.0000000000000859
   Bender S, 2016, NAT MED, V22, P1314, DOI 10.1038/nm.4204
   Chen CCL, 2020, CELL, V183, P1617, DOI 10.1016/j.cell.2020.11.012
   Crotty EE, 2020, J NEURO-ONCOL, V148, P607, DOI 10.1007/s11060-020-03558-w
   Khuong-Quang DA, 2012, ACTA NEUROPATHOL, V124, P439, DOI 10.1007/s00401-012-0998-0
   Fontebasso AM, 2014, NAT GENET, V46, P462, DOI 10.1038/ng.2950
   Fontebasso AM, 2013, ACTA NEUROPATHOL, V125, P659, DOI 10.1007/s00401-013-1095-8
   Gessi M, 2013, J NEURO-ONCOL, V112, P67, DOI 10.1007/s11060-012-1040-z
   Jones C, 2012, NAT REV CLIN ONCOL, V9, P400, DOI 10.1038/nrclinonc.2012.87
   Korshunov A, 2016, ACTA NEUROPATHOL, V131, P137, DOI 10.1007/s00401-015-1493-1
   Korshunov A, 2015, ACTA NEUROPATHOL, V129, P669, DOI 10.1007/s00401-015-1405-4
   Lim KY, 2021, BRAIN TUMOR PATHOL, V38, P4, DOI 10.1007/s10014-020-00378-8
   Louis DN, 2021, NEURO-ONCOLOGY, V23, P1231, DOI 10.1093/neuonc/noab106
   Lucas CHG, 2021, NEURO-ONCOLOGY, V23, P1974, DOI 10.1093/neuonc/noab184
   Mackay A, 2018, CANCER CELL, V33, P829, DOI 10.1016/j.ccell.2018.04.004
   Martinho O, 2009, BRIT J CANCER, V101, P973, DOI 10.1038/sj.bjc.6605225
   Minasi S, 2021, CHILD NERV SYST, V37, P809, DOI 10.1007/s00381-020-04933-8
   Moher D, 2009, PLOS MED, V6, DOI [10.1016/j.ijsu.2010.02.007, 10.1371/journal.pmed.1000097, 10.1136/bmj.i4086, 10.1136/bmj.b2700, 10.1016/j.ijsu.2010.07.299, 10.1136/bmj.b2535, 10.1186/2046-4053-4-1]
   Ostrom QT, 2015, NEURO-ONCOLOGY, V16, P1, DOI [10.1093/neuonc/nou327, 10.1093/neuonc/nov189, 10.1093/neuonc/nox158, 10.1093/neuonc/nou223]
   Pathak P, 2015, J NEURO-ONCOL, V121, P489, DOI 10.1007/s11060-014-1675-z
   Picart T, 2021, NEURO-ONCOL ADV, V3, DOI 10.1093/noajnl/vdab061
   Puget S, 2012, PLOS ONE, V7, DOI 10.1371/journal.pone.0030313
   Puntonet J, 2018, J NEURORADIOLOGY, V45, P316, DOI 10.1016/j.neurad.2018.02.006
   Reuss DE, 2015, ACTA NEUROPATHOL, V130, P407, DOI 10.1007/s00401-015-1454-8
   Saadeh FS, 2018, INT J BIOL MARKER, V33, P22, DOI 10.5301/ijbm.5000301
   Schwartzentruber J, 2012, NATURE, V482, P226, DOI [10.1038/nature10833, 10.1007/s13311-012-0137-6]
   Sturm D, 2014, NAT REV CANCER, V14, P92, DOI 10.1038/nrc3655
   Sturm D, 2012, CANCER CELL, V22, P425, DOI 10.1016/j.ccr.2012.08.024
   Vettermann FJ, 2018, CLIN NUCL MED, V43, P895, DOI 10.1097/RLU.0000000000002300
   Vuong HG, 2021, J NEURO-ONCOL, V155, P225, DOI 10.1007/s11060-021-03890-9
   Wang LM, 2022, AM J SURG PATHOL, V46, P249, DOI 10.1097/PAS.0000000000001781
   Wu G, 2014, NAT GENET, V46, P444, DOI 10.1038/ng.2938
   Yoshimoto K, 2017, BRAIN TUMOR PATHOL, V34, P103, DOI 10.1007/s10014-017-0287-7
   Yuen BTK, 2013, CANCER CELL, V24, P567, DOI 10.1016/j.ccr.2013.09.015
   Zhang RQ, 2016, ONCOTARGET, V7, P5030, DOI 10.18632/oncotarget.5456
   Zhou VW, 2011, NAT REV GENET, V12, P7, DOI 10.1038/nrg2905
NR 37
TC 9
Z9 9
U1 0
U2 4
PU WILEY
PI HOBOKEN
PA 111 RIVER ST, HOBOKEN 07030-5774, NJ USA
SN 0008-543X
EI 1097-0142
J9 CANCER-AM CANCER SOC
JI Cancer
PD 2022 MAY 15
PY 2022
VL 128
IS 10
BP 1907
EP 1912
DI 10.1002/cncr.34156
EA FEB 2022
PG 6
WC Oncology
WE Science Citation Index Expanded (SCI-EXPANDED)
SC Oncology
GA 0T3ZA
UT WOS:000759646500001
PM 35195909
DA 2024-03-10
ER

PT J
AU Muskens, IS
   Hansen, HM
   Smirnov, IV
   Molinaro, AM
   Bondy, ML
   Schildkraut, JM
   Wrensch, M
   Wiemels, JL
   Claus, EB
AF Muskens, Ivo S.
   Hansen, Helen M.
   Smirnov, Ivan V.
   Molinaro, Annette M.
   Bondy, Melissa L.
   Schildkraut, Joellen M.
   Wrensch, Margaret
   Wiemels, Joseph L.
   Claus, Elizabeth B.
TI Longer genotypically-estimated leukocyte telomere length is associated
   with increased meningioma risk
SO JOURNAL OF NEURO-ONCOLOGY
LA English
DT Article
DE Leukocyte telomere length; Meningioma; Mendelian randomization; Risk
ID TERT PROMOTER MUTATIONS; ADULT MALIGNANT GLIOMAS; VARIANTS; METHYLATION;
   CANCER; BRAIN; HTERT
AB PurposeTelomere length-associated SNPs have been associated with incidence and survival rates for malignant brain tumors such as glioma. Here, we study the influence of genetically determined lymphocyte telomere length (LTL) by comparing telomerase associated SNPs between the most common non-malignant brain tumor, i.e. meningioma, and healthy controls.Methods/patientsOne thousand fifty-three (1053) surgically treated meningioma patients and 4437 controls of Western European ancestry were included. Germline DNA was genotyped for 8 SNPs previously significantly associated with LTL. Genotypically-estimated LTL was then calculated by summing each SNP's genotypically-specified telomere length increase in base pairs (bp) for each person. Odds ratios for genotypically-estimated LTL in meningioma cases and controls were evaluated using logistic regression with the first two ancestral principal components and sex as covariates.ResultsThree out of the eight evaluated LTL SNPs were significantly associated with increased meningioma risk (rs10936599: OR 1.14, 95% CI 1.01-1.28, rs2736100: OR 1.13, 95% CI 1.03-1.25, rs9420907: OR 1.22, 95% CI 1.07-1.39). Only rs9420907 remained significant after correction for multiple testing. Average genotypically-estimated LTL was significantly longer for those with meningioma compared to controls [mean cases: 560.2bp (standard error (SE): 4.05bp), mean controls: 541.5bp (SE: 2.02bp), logistic regression p value=2.13x10(-5)].ConclusionIncreased genotypically-estimated LTL was significantly associated with increased meningioma risk. A role for telomere length in the pathophysiology of meningioma is novel, and could lead to new insights on the etiology of meningioma.
C1 [Muskens, Ivo S.; Claus, Elizabeth B.] Brigham & Womans Hosp, Dept Neurosurg, Boston, MA 02115 USA.
   [Muskens, Ivo S.; Wiemels, Joseph L.] Univ Southern Calif, Ctr Genet Epidemiol, Dept Preventat Med, Keck Sch Med, Los Angeles, CA USA.
   [Hansen, Helen M.; Smirnov, Ivan V.; Molinaro, Annette M.; Wrensch, Margaret; Wiemels, Joseph L.] Univ Calif San Francisco, Sch Med, Dept Neurol Surg, San Francisco, CA USA.
   [Wrensch, Margaret] Univ Calif San Francisco, Inst Human Genet, San Francisco, CA 94143 USA.
   [Bondy, Melissa L.] Baylor Coll Med, Dept Med, Sect Epidemiol & Popular Sci, Dan L Duncan Canc Ctr, Houston, TX 77030 USA.
   [Schildkraut, Joellen M.] Univ Virginia, Sch Med, Dept Publ Hlth Sci, Charlottesville, VA 22908 USA.
   [Claus, Elizabeth B.] Yale Univ, Sch Publ Hlth, 60 Coll St,POB 208034, New Haven, CT 06520 USA.
C3 Harvard University; Brigham & Women's Hospital; University of Southern
   California; University of California System; University of California
   San Francisco; University of California System; University of California
   San Francisco; Baylor College of Medicine; University of Virginia; Yale
   University
RP Claus, EB (通讯作者)，Brigham & Womans Hosp, Dept Neurosurg, Boston, MA 02115 USA.; Claus, EB (通讯作者)，Yale Univ, Sch Publ Hlth, 60 Coll St,POB 208034, New Haven, CT 06520 USA.
EM elizabeth.claus@yale.edu
FU NIH R01 Grants [CA109468, CA109461, CA109745, CA109473, CA109475,
   CA52689]; NIH R25 Grant [CA112355]; NIH P50 Grant [CA097257]; Brain
   Science Foundation; Meningioma Mommas; University of California, San
   Francisco Lewis Chair in Brain Tumor Research
FX This work was supported by NIH R01 Grants Nos. CA109468, CA109461,
   CA109745, CA109473, CA109475; CA52689, NIH R25 Grant No. CA112355, NIH
   P50 Grant No. CA097257, as well as by the Brain Science Foundation, the
   Meningioma Mommas, and the University of California, San Francisco Lewis
   Chair in Brain Tumor Research (MW).
CR Adaikalakoteswari A, 2005, DIABETIC MED, V22, P1151, DOI 10.1111/j.1464-5491.2005.01574.x
   Arita H, 2016, ACTA NEUROPATHOL COM, V4, DOI 10.1186/s40478-016-0351-2
   Arita H, 2013, ACTA NEUROPATHOL, V126, P267, DOI 10.1007/s00401-013-1141-6
   Bojesen SE, 2013, NAT GENET, V45, P371, DOI 10.1038/ng.2566
   Casteel DE, 2009, J BIOL CHEM, V284, P5807, DOI 10.1074/jbc.M807593200
   CHEN HJ, 2009, CANCER, V89, P2092, DOI DOI 10.1002/1097-0142(20001115)89:10
   CLAUS E, 2016, NEURO-ONCOLOGY, V18, DOI DOI 10.1093/NEUONC/NOW212.432
   Claus EB, 2018, NEUROONCOL
   Codd V, 2013, NAT GENET, V45, P422, DOI 10.1038/ng.2528
   Daniali L, 2013, NAT COMMUN, V4, DOI 10.1038/ncomms2602
   Dobbins SE, 2011, NAT GENET, V43, P825, DOI 10.1038/ng.879
   Eckel-Passow JE, 2015, NEW ENGL J MED, V372, P2499, DOI 10.1056/NEJMoa1407279
   Egan KM, 2015, EUR J HUM GENET, V23, P132, DOI 10.1038/ejhg.2014.70
   Fitzpatrick AL, 2007, AM J EPIDEMIOL, V165, P14, DOI [10.1093/aje/kw346, 10.1093/aje/kwj346]
   Furtjes G, 2016, J NEURO-ONCOL, V130, P79, DOI 10.1007/s11060-016-2226-6
   Goutagny S, 2014, BRAIN PATHOL, V24, P184, DOI 10.1111/bpa.12110
   Griewank K.G., 2014, J. Natl. Cancer Inst
   Griffith JD, 1999, CELL, V97, P503, DOI 10.1016/S0092-8674(00)80760-6
   Haycock PC, 2017, JAMA ONCOL, V3, P636, DOI 10.1001/jamaoncol.2016.5945
   Haycock PC, 2014, BMJ-BRIT MED J, V349, DOI 10.1136/bmj.g4227
   Heidenreich B, 2015, ONCOTARGET, V6, P10617, DOI 10.18632/oncotarget.3329
   Heidenreich B, 2014, CURR OPIN GENET DEV, V24, P30, DOI 10.1016/j.gde.2013.11.005
   Hornsby PJ, 2007, EXP GERONTOL, V42, P575, DOI 10.1016/j.exger.2007.03.007
   Huzen J, 2014, J INTERN MED, V275, P155, DOI 10.1111/joim.12149
   Kimura M, 2008, AM J EPIDEMIOL, V167, P799, DOI 10.1093/aje/kwm380
   Kirkpatrick KL, 2001, EUR J SURG ONCOL, V27, P754, DOI 10.1053/ejso.2001.1151
   Langford LA, 1997, HUM PATHOL, V28, P416, DOI 10.1016/S0046-8177(97)90029-0
   Machiela MJ, 2016, HUM MOL GENET, V25, P1663, DOI 10.1093/hmg/ddw027
   Mangino M, 2012, HUM MOL GENET, V21, P5385, DOI 10.1093/hmg/dds382
   McCarthy S, 2016, NAT GENET, V48, P1279, DOI 10.1038/ng.3643
   Ojha J, 2016, CANCER EPIDEM BIOMAR, V25, P1043, DOI 10.1158/1055-9965.EPI-15-1329
   Ostrom QT, 2017, NEURO-ONCOLOGY, V19, pV1, DOI 10.1093/neuonc/nox158
   Price AL, 2006, NAT GENET, V38, P904, DOI 10.1038/ng1847
   Walsh KM, 2016, CARCINOGENESIS, V37, P576, DOI 10.1093/carcin/bgw037
   Walsh KM, 2015, ONCOTARGET, V6, P42468, DOI 10.18632/oncotarget.6468
   Walsh KM, 2015, NEURO-ONCOLOGY, V17, P1445, DOI 10.1093/neuonc/nov082
   Wang SL, 2014, NEURO-ONCOLOGY, V16, P505, DOI 10.1093/neuonc/not240
   Weinrich SL, 1997, NAT GENET, V17, P498, DOI 10.1038/ng1297-498
   Wiemels JL, 2011, INT J CANCER, V129, P1932, DOI 10.1002/ijc.25858
   Wilson WRW, 2008, EUR HEART J, V29, P2689, DOI 10.1093/eurheartj/ehn386
   Wrensch M, 2009, NAT GENET, V41, P905, DOI 10.1038/ng.408
   Yang M, 2017, CANCER EPIDEM BIOMAR, V26, P339, DOI [10.1158/1055-9965.EPI-16-0466, 10.1158/1055-9965.epi-16-0466]
NR 42
TC 11
Z9 12
U1 0
U2 6
PU SPRINGER
PI NEW YORK
PA 233 SPRING ST, NEW YORK, NY 10013 USA
SN 0167-594X
EI 1573-7373
J9 J NEURO-ONCOL
JI J. Neuro-Oncol.
PD MAY
PY 2019
VL 142
IS 3
BP 479
EP 487
DI 10.1007/s11060-019-03119-w
PG 9
WC Oncology; Clinical Neurology
WE Science Citation Index Expanded (SCI-EXPANDED)
SC Oncology; Neurosciences & Neurology
GA HU7XV
UT WOS:000465497800010
PM 30796745
OA Green Accepted, Green Submitted
DA 2024-03-10
ER

PT J
AU Minniti, G
   Muni, R
   Lanzetta, G
   Marchetti, P
   Enrici, RM
AF Minniti, G.
   Muni, R.
   Lanzetta, G.
   Marchetti, P.
   Enrici, R. Maurizi
TI Chemotherapy for Glioblastoma: Current Treatment and Future Perspectives
   for Cytotoxic and Targeted Agents
SO ANTICANCER RESEARCH
LA English
DT Review
DE Glioblastoma; radiotherapy; chemotherapy; temozolomide; targeted
   therapy; review
ID GROWTH-FACTOR-RECEPTOR; PHASE-II TRIAL; TYROSINE KINASE INHIBITOR;
   RECURRENT MALIGNANT GLIOMAS; BEVACIZUMAB PLUS IRINOTECAN; MGMT PROMOTER
   METHYLATION; BRAIN-TUMOR CONSORTIUM; ASPARTIC ACID PEPTIDE;
   RADIATION-THERAPY; IMATINIB MESYLATE
AB Glioblastoma is the most frequent and devastating primary malignant brain tumor in adults. Surgery followed by standard radiotherapy with concomitant and adjuvant chemotherapy with temozolomide is the standard of care in patients with glioblastoma, however the prognosis remains poor with a median survival in the range of 12-15 months. Common genetic abnormalities in glioblastoma are associated with aberrant activation or suppression of cellular signal transduction pathways and resistance to radiation and chemotherapy. Special attention has been focused on tat-gets such as epidermal growth factor receptor, vascular endothelial growth factor receptor, platelet-derived growth factor receptor, and oil pathways such as the phosphatidylinositol-3kinase/Akt/mammalian target of rapamycin and Ras/Raf/mitogen-activated protein-kinase pathways. Several signal transduction inhibitors have been examined in preclinical and clinical malignant glioma trials, including antiangiogenic agents (bevacizumab, enzastaurin), and inhibitors of epidermal growth factor receptor tyrosine kinase (gefitinib and erlotinib), mammalian target of rapamycin (temsirolimus, everolimus) and integrin. it (cilengitide). Although preliminary clinical results of the use of targeted agents have not translated into significantly better survival, more recent phase 11 trials are exploring the combination of multitargeted drugs with cytotoxic chemotherapy and radiotherapy in order to overcome the resistance of tumors to single-agent targeted therapies. This review summarizes the current results with cytotoxic and targeted molecular agents in glioblastoma and the development of new chemoradiation strategies under evaluation to increase their effectiveness.
C1 [Minniti, G.; Muni, R.; Enrici, R. Maurizi] Univ Roma La Sapienza, Dept Radiotherapy Oncol, St Andrea Hosp, I-00189 Rome, Italy.
   [Marchetti, P.] Univ Roma La Sapienza, Dept Med Oncol, St Andrea Hosp, I-00189 Rome, Italy.
   [Minniti, G.; Lanzetta, G.] NEUROMED Inst, Dept Neurosci, Pozzilli, IS, Italy.
C3 Sapienza University Rome; Azienda Ospedaliera Sant'Andrea; Sapienza
   University Rome; Azienda Ospedaliera Sant'Andrea; IRCCS Neuromed
RP Minniti, G (通讯作者)，Univ Roma La Sapienza, Dept Radiotherapy Oncol, St Andrea Hosp, Via Grottarossa 1035, I-00189 Rome, Italy.
EM Giuseppe.Minniti@ospedalesantandrea.it
RI Minniti, Giuseppe/AAG-4003-2019; Minniti, Giuseppe/AAC-2419-2019;
   calogero, antonella/U-5418-2019; Marchetti, Paolo/K-1469-2016;
   marchetti, paolo/J-9890-2018
OI Muni, Roberta/0000-0001-9477-3140; minniti,
   giuseppe/0000-0003-1239-1603; marchetti, paolo/0000-0002-9064-8761
CR Aldape KD, 2004, J NEUROPATH EXP NEUR, V63, P700, DOI 10.1093/jnen/63.7.700
   Allen LF, 2003, SEMIN ONCOL, V30, P65, DOI 10.1053/j.seminoncol.2003.08.009
   BAER JC, 1993, BRIT J CANCER, V67, P1299, DOI 10.1038/bjc.1993.241
   Barker FG, 2001, INT J RADIAT ONCOL, V51, P410, DOI 10.1016/S0360-3016(01)01609-1
   Batchelor T, 2007, J CLIN ONCOL, V25
   Bokstein F, 2008, CANCER-AM CANCER SOC, V112, P2267, DOI 10.1002/cncr.23401
   Brandes AA, 2006, BRIT J CANCER, V95, P1155, DOI 10.1038/sj.bjc.6603376
   Brandes AA, 2009, CANCER-AM CANCER SOC, V115, P3512, DOI 10.1002/cncr.24406
   Brown PD, 2008, J CLIN ONCOL, V26, P5603, DOI 10.1200/JCO.2008.18.0612
   Burgess AW, 2008, GROWTH FACTORS, V26, P263, DOI 10.1080/08977190802312844
   Castedo M, 2002, CELL DEATH DIFFER, V9, P99, DOI 10.1038/sj/cdd/4400978
   Chaki Shigeyuki, 2006, Recent Pat CNS Drug Discov, V1, P1, DOI 10.2174/157488906775245318
   Chang SM, 2005, INVEST NEW DRUG, V23, P357, DOI 10.1007/s10637-005-1444-0
   Chaudhry IH, 2001, HISTOPATHOLOGY, V39, P409, DOI 10.1046/j.1365-2559.2001.01230.x
   Choe G, 2003, CANCER RES, V63, P2742
   Christensen JG, 2005, MOL CANCER THER, V4, P938, DOI 10.1158/1535-7163.MCT-04-0208
   Ciardiello F, 2003, CLIN CANCER RES, V9, P1546
   CLOUGHESY T, 2005, J CLIN ONCOL ASCO S, V22, P1507
   Cloughesy TF, 2006, J CLIN ONCOL, V24, P3651, DOI 10.1200/JCO.2006.06.2323
   Combs SE, 2007, INT J RADIAT ONCOL, V68, P873, DOI 10.1016/j.ijrobp.2007.03.002
   Combs SE, 2006, BMC CANCER, V6, DOI 10.1186/1471-2407-6-133
   Conrad C, 2004, P AN M AM SOC CLIN, V22, P1512
   Damiano V, 2005, CLIN CANCER RES, V11, P5639, DOI 10.1158/1078-0432.CCR-05-0174
   Davis FG, 1998, J NEUROSURG, V88, P1, DOI 10.3171/jns.1998.88.1.0001
   De Boüard S, 2005, B CANCER, V92, P360
   de Boüard S, 2007, NEURO-ONCOLOGY, V9, P412, DOI 10.1215/15228517-2007-024
   De Groot JF, 2008, J CLIN ONCOL, V26, DOI 10.1200/jco.2008.26.15_suppl.2020
   de Groot JF, 2007, CURR OPIN NEUROL, V20, P712, DOI 10.1097/WCO.0b013e3282f15650
   Eller JL, 2002, NEUROSURGERY, V51, P1005, DOI 10.1227/01.NEU.0000029020.56466.17
   Ermoian RP, 2002, CLIN CANCER RES, V8, P1100
   Escudier B, 2009, J CLIN ONCOL, V27, P1280, DOI 10.1200/JCO.2008.19.3342
   Faivre S, 2006, J CLIN ONCOL, V24, P25, DOI 10.1200/JCO.2005.02.2194
   Faivre S, 2007, NAT REV DRUG DISCOV, V6, P734, DOI 10.1038/nrd2380
   Ferrara N, 2004, NAT REV DRUG DISCOV, V3, P391, DOI 10.1038/nrd1381
   Fine HA, 2008, J CLIN ONCOL, V26, DOI 10.1200/jco.2008.26.15_suppl.2005
   FRANCESCHI E, 2005, J CLIN ONCOL, V23, P1564
   Frederick L, 2000, CANCER RES, V60, P1383
   Galanis E, 2005, J CLIN ONCOL, V23, P5294, DOI 10.1200/JCO.2005.23.622
   Gilbert M. R., 2006, J CLIN ONCOL, V24, P1556
   Gollob JA, 2007, J CLIN ONCOL, V25, P3288, DOI 10.1200/JCO.2007.10.8613
   Gomez HL, 2008, J CLIN ONCOL, V26, P2999, DOI 10.1200/JCO.2007.14.0590
   Guertin DA, 2007, CANCER CELL, V12, P9, DOI 10.1016/j.ccr.2007.05.008
   Haas-Kogan DA, 2005, JNCI-J NATL CANCER I, V97, P880, DOI 10.1093/jnci/dji161
   Hegi ME, 2005, NEW ENGL J MED, V352, P997, DOI 10.1056/NEJMoa043331
   Hegi ME, 2008, J CLIN ONCOL, V26, P4189, DOI 10.1200/JCO.2007.11.5964
   Heimberger AB, 2005, CLIN CANCER RES, V11, P1462, DOI 10.1158/1078-0432.CCR-04-1737
   Holash J, 2002, P NATL ACAD SCI USA, V99, P11393, DOI 10.1073/pnas.172398299
   HU X, 2007, NEOPLASIA, V7, P356
   Hurwitz H, 2004, NEW ENGL J MED, V350, P2335, DOI 10.1056/NEJMoa032691
   Jane EP, 2006, J PHARMACOL EXP THER, V319, P1070, DOI 10.1124/jpet.106.108621
   Joensuu H, 2005, J PATHOL, V207, P224, DOI 10.1002/path.1823
   Kapoor GS, 2003, CANCER BIOL THER, V2, P330, DOI 10.4161/cbt.2.4.507
   Kitange GJ, 2003, CURR OPIN ONCOL, V15, P197, DOI 10.1097/00001622-200305000-00003
   KLEIHUS P, 2000, PATHOLOGY GENETICS T
   Kreisl TN, 2009, J CLIN ONCOL, V27, P740, DOI 10.1200/JCO.2008.16.3055
   Lai A, 2008, INT J RADIAT ONCOL, V71, P1372, DOI 10.1016/j.ijrobp.2007.11.068
   Lassman AB, 2005, CLIN CANCER RES, V11, P7841, DOI 10.1158/1078-0432.CCR-05-0421
   Lieberman FS, 2004, J CLIN ONCOL, V22, p109S
   Longo R., 2002, Angiogenesis, V5, P237, DOI 10.1023/A:1024532022166
   Louis DN, 2006, ANNU REV PATHOL-MECH, V1, P97, DOI 10.1146/annurev.pathol.1.110304.100043
   Mellinghoff IK, 2005, NEW ENGL J MED, V353, P2012, DOI 10.1056/NEJMoa051918
   Minniti G, 2008, J NEURO-ONCOL, V88, P97, DOI 10.1007/s11060-008-9538-0
   MINNITI G, 2006, PROGNOSTIC FACTORS C, P307
   Minniti G, 2009, J NEURO-ONCOL, V91, P95, DOI 10.1007/s11060-008-9689-z
   Motzer RJ, 2006, J CLIN ONCOL, V24, P5601, DOI 10.1200/JCO.2006.08.5415
   Moyal ECJ, 2007, INT J RADIAT ONCOL, V68, P1396, DOI 10.1016/j.ijrobp.2007.02.043
   Nabors LB, 2007, J CLIN ONCOL, V25, P1651, DOI 10.1200/JCO.2006.06.6514
   Narayana A, 2008, INT J RADIAT ONCOL, V72, P383, DOI 10.1016/j.ijrobp.2008.05.062
   Neyns B, 2008, CANCER INVEST, V26, P269, DOI 10.1080/07357900701708393
   Nguyen T, 2006, J CLIN ONCOL, V24, P1507
   Norden AD, 2008, NEUROLOGY, V70, P779, DOI 10.1212/01.wnl.0000304121.57857.38
   Normanno N, 2006, GENE, V366, P2, DOI 10.1016/j.gene.2005.10.018
   Parkin DM, 2001, LANCET ONCOL, V2, P533, DOI 10.1016/S1470-2045(01)00486-7
   Pelloski CE, 2007, J CLIN ONCOL, V25, P2288, DOI 10.1200/JCO.2006.08.0705
   PLATE KH, 1992, NATURE, V359, P845, DOI 10.1038/359845a0
   Podsypanina K, 2001, P NATL ACAD SCI USA, V98, P10320, DOI 10.1073/pnas.171060098
   Prados MD, 2006, NEURO-ONCOLOGY, V8, P67, DOI 10.1215/S1522851705000451
   Prados MD, 2009, J CLIN ONCOL, V27, P579, DOI 10.1200/JCO.2008.18.9639
   Raizer JJ, 2004, J CLIN ONCOL, V22, p107S
   Rajasekhar VK, 2003, MOL CELL, V12, P889, DOI 10.1016/S1097-2765(03)00395-2
   Rao RD, 2005, NEOPLASIA, V7, P921, DOI 10.1593/neo.05361
   Raval S, 2007, J CLIN ONCOL, V25
   Raymond E, 2008, J CLIN ONCOL, V26, P4659, DOI 10.1200/JCO.2008.16.9235
   Reardon DA, 2006, CLIN CANCER RES, V12, P860, DOI 10.1158/1078-0432.CCR-05-2215
   Reardon DA, 2005, J CLIN ONCOL, V23, P9359, DOI 10.1200/JCO.2005.03.2185
   Reardon DA, 2008, EXPERT OPIN INV DRUG, V17, P1225, DOI [10.1517/13543784.17.8.1225, 10.1517/13543784.17.8.1225 ]
   Reardon DA, 2008, NEURO-ONCOLOGY, V10, P330, DOI 10.1215/15228517-2008-003
   Reardon DA, 2009, CANCER-AM CANCER SOC, V115, P2188, DOI 10.1002/cncr.24213
   Reardon DA, 2008, J CLIN ONCOL, V26, P5610, DOI 10.1200/JCO.2008.16.7510
   Reijneveld JC, 2000, J NEUROL, V247, P597, DOI 10.1007/s004150070128
   Rich JN, 2005, CLIN CANCER RES, V11, P8145, DOI 10.1158/1078-0432.CCR-05-0319
   Rich JN, 2004, J CLIN ONCOL, V22, P133, DOI 10.1200/JCO.2004.08.110
   RUEGG C, 1992, J CELL BIOL, V117, P179, DOI 10.1083/jcb.117.1.179
   Ryan CW, 2007, J CLIN ONCOL, V25, P3296, DOI 10.1200/JCO.2007.11.1047
   Sandler A, 2006, NEW ENGL J MED, V355, P2542, DOI 10.1056/NEJMoa061884
   Sandström M, 2004, BRIT J CANCER, V91, P1174, DOI 10.1038/sj.bjc.6602108
   Sandström M, 2008, J NEURO-ONCOL, V88, P1, DOI 10.1007/s11060-008-9527-3
   Sano T, 1999, CANCER RES, V59, P1820
   Sanson M, 2004, CURR OPIN ONCOL, V16, P607, DOI 10.1097/01.cco.0000142485.81849.cc
   Schmelzle T, 2000, CELL, V103, P253, DOI 10.1016/S0092-8674(00)00117-3
   Schueneman AJ, 2003, CANCER RES, V63, P4009
   Shinojima N, 2003, CANCER RES, V63, P6962
   Smith JS, 2001, JNCI-J NATL CANCER I, V93, P1246, DOI 10.1093/jnci/93.16.1246
   Stupp R, 2007, J CLIN ONCOL, V25
   Stupp R, 2005, NEW ENGL J MED, V352, P987, DOI 10.1056/NEJMoa043330
   Stupp R, 2007, J CLIN ONCOL, V25, P1637, DOI 10.1200/JCO.2006.09.8376
   Stupp R, 2009, LANCET ONCOL, V10, P459, DOI 10.1016/S1470-2045(09)70025-7
   Tabatabai G, 2007, ANN NEUROL, V61, P153, DOI 10.1002/ana.21057
   UHM JH, 2004, J CLIN ONCOL ASCO AN, V22, P1505
   van den Bent MJ, 2009, J CLIN ONCOL, V27, P1268, DOI 10.1200/JCO.2008.17.5984
   Vogelbaum MA, 2004, J CLIN ONCOL, V22, p121S
   Vredenburgh JJ, 2007, J CLIN ONCOL, V25, P4722, DOI 10.1200/JCO.2007.12.2440
   Vredenburgh JJ, 2007, CLIN CANCER RES, V13, P1253, DOI 10.1158/1078-0432.CCR-06-2309
   Wachsberger PR, 2007, INT J RADIAT ONCOL, V67, P1526, DOI 10.1016/j.ijrobp.2006.11.011
   Wang SI, 1997, CANCER RES, V57, P4183
   Wedge SR, 2002, CANCER RES, V62, P4645
   Wen PY, 2006, CLIN CANCER RES, V12, P4899, DOI 10.1158/1078-0432.CCR-06-0773
   Wick A, 2007, J CLIN ONCOL, V25, P3357, DOI 10.1200/JCO.2007.10.7722
   Zhou XP, 1999, INT J CANCER, V84, P150, DOI 10.1002/(SICI)1097-0215(19990420)84:2<150::AID-IJC10>3.0.CO;2-#
NR 119
TC 150
Z9 174
U1 0
U2 19
PU INT INST ANTICANCER RESEARCH
PI ATHENS
PA EDITORIAL OFFICE 1ST KM KAPANDRITIOU-KALAMOU RD KAPANDRITI, PO BOX 22,
   ATHENS 19014, GREECE
SN 0250-7005
EI 1791-7530
J9 ANTICANCER RES
JI Anticancer Res.
PD DEC
PY 2009
VL 29
IS 12
BP 5171
EP 5184
PG 14
WC Oncology
WE Science Citation Index Expanded (SCI-EXPANDED)
SC Oncology
GA 540UP
UT WOS:000273365700038
PM 20044633
DA 2024-03-10
ER

PT J
AU Wang, HW
   Xu, ZK
   Song, Y
   Liu, YG
AF Wang, H-W
   Xu, Z-K
   Song, Y.
   Liu, Y-G
TI Correlations of <i>MGMT</i> genetic polymorphisms with temozolomide
   resistance and prognosis of patients with malignant gliomas: a
   population-based study in China
SO CANCER GENE THERAPY
LA English
DT Article
ID PROMOTER METHYLATION; GLIOBLASTOMA-MULTIFORME; PROSTATE-CANCER;
   LUNG-CANCER; STEM-CELLS; RISK; SURVIVAL; LEU84PHE; EFFICACY; XRCC1
AB This study aims to investigate the associations of O-6-methylguanine-DNA methyltransferase (MGMT) genetic polymorphisms (Leu84Phe and Ile143Val) with temozolomide (TMZ) resistance and prognosis of patients with malignant gliomas. A total of 212 patients diagnosed with malignant gliomas were enrolled in this study as the case group. All of these patients took oral TMZ and were assigned into the TMZ-sensitive (complete response+partial response) and the TMZ-resistant (stable disease+progressive disease) groups based on the clinical response after chemotherapy. The polymerase chain reaction-restriction fragment length polymorphism was used to identify the gene polymorphism of Leu84Phe and Ile143Val. The survival time and survival outcomes of all the patients were obtained by follow-up. There were significant differences in the genotype and allele of Leu84Phe between the TMZ-sensitive and the TMZ-resistant groups. The CT, TT and CT+TT genotypes and the T allele of MGMT gene Leu84Phe may be associated with increasing TMZ resistance in patients with malignant gliomas. Logistic regression analysis showed that Leu84Phe of MGMT gene and pathological grade were independent risk factors for the increase of TMZ resistance in patients with malignant gliomas. Kaplan-Meier survival curve revealed that the average survival time of patients with the CT+TT and CC genotypes of Leu84Phe in the two groups was statistically significant. COX regression analysis showed that Leu84Phe, degree of resection and pathological grade were independent prognostic factors for patients with malignant gliomas. Our study demonstrates that Leu84Phe of MGMT gene might be a risk factor of TMZ resistance and poor prognosis of patients with malignant gliomas.
C1 [Wang, H-W; Xu, Z-K; Song, Y.; Liu, Y-G] Shandong Univ, Qilu Hosp, Dept Neurosurg, 107 Wenhua West Rd, Jinan 250012, Peoples R China.
C3 Shandong University
RP Wang, HW (通讯作者)，Shandong Univ, Qilu Hosp, Dept Neurosurg, 107 Wenhua West Rd, Jinan 250012, Peoples R China.
EM wang_hw2016@163.com
CR Abhinav K, 2013, CLIN NEUROL NEUROSUR, V115, P1375, DOI 10.1016/j.clineuro.2012.12.023
   Beier D, 2008, CANCER RES, V68, P5706, DOI 10.1158/0008-5472.CAN-07-6878
   Beier D, 2012, J NEURO-ONCOL, V109, P45, DOI 10.1007/s11060-012-0878-4
   Castro BA, 2017, NEUROSURGERY, V80, P421, DOI 10.1227/NEU.0000000000001263
   Du L, 2013, TUMOR BIOL, V34, P3227, DOI 10.1007/s13277-013-0893-x
   Eisenhauer EA, 2009, EUR J CANCER, V45, P228, DOI 10.1016/j.ejca.2008.10.026
   Felini MJ, 2007, NEUROEPIDEMIOLOGY, V29, P55, DOI 10.1159/000108919
   Gaspar N, 2010, CANCER RES, V70, P9243, DOI 10.1158/0008-5472.CAN-10-1250
   Kim M, 2010, CANCER SCI, V101, P2436, DOI 10.1111/j.1349-7006.2010.01699.x
   Lakicevic G, 2010, COLLEGIUM ANTROPOL, V34, P93
   Li QQ, 2013, ANTICANCER RES, V33, P65
   Liu J, 2013, PLOS ONE, V8, DOI 10.1371/journal.pone.0075367
   Liu YH, 2009, CANCER EPIDEM BIOMAR, V18, P204, DOI 10.1158/1055-9965.EPI-08-0632
   Loh YH, 2010, DNA REPAIR, V9, P421, DOI 10.1016/j.dnarep.2010.01.002
   McDonald KL, 2013, EUR J CANCER, V49, P360, DOI 10.1016/j.ejca.2012.08.012
   Nelson JS, 2012, J NEURO-ONCOL, V109, P315, DOI 10.1007/s11060-012-0895-3
   Park JY, 2002, CANCER EPIDEM BIOMAR, V11, P23
   Pokorny JL, 2015, CLIN CANCER RES, V21, P1916, DOI 10.1158/1078-0432.CCR-14-2588
   Qian Zheng-zi, 2009, Zhonghua Yi Xue Za Zhi, V89, P2059
   Riemenschneider MJ, 2010, TARGET ONCOL, V5, P161, DOI 10.1007/s11523-010-0153-6
   Ritchey JD, 2005, CANCER EPIDEM BIOMAR, V14, P1703, DOI 10.1158/1055-9965.EPI-04-0809
   Sampetrean O, 2011, NEOPLASIA, V13, P784, DOI 10.1593/neo.11624
   Shah MA, 2012, ASIAN PAC J CANCER P, V13, P3047, DOI 10.7314/APJCP.2012.13.7.3047
   Stetson LC, 2016, MOL CELL PROTEOMICS, V15, P2356, DOI 10.1074/mcp.M116.060657
   Stupp R, 2005, NEW ENGL J MED, V352, P987, DOI 10.1056/NEJMoa043330
   Thakkar JP, 2014, CANCER EPIDEM BIOMAR, V23, P1985, DOI 10.1158/1055-9965.EPI-14-0275
   Tranah GJ, 2006, CANCER CAUSE CONTROL, V17, P721, DOI 10.1007/s10552-006-0005-y
   Weller M, 2010, NAT REV NEUROL, V6, P39, DOI 10.1038/nrneurol.2009.197
   Wick W, 2014, NAT REV NEUROL, V10, P372, DOI 10.1038/nrneurol.2014.100
   Zawlik I, 2009, NEUROEPIDEMIOLOGY, V32, P21, DOI 10.1159/000170088
NR 30
TC 8
Z9 8
U1 0
U2 4
PU NATURE PUBLISHING GROUP
PI LONDON
PA MACMILLAN BUILDING, 4 CRINAN ST, LONDON N1 9XW, ENGLAND
SN 0929-1903
EI 1476-5500
J9 CANCER GENE THER
JI Cancer Gene Ther.
PD MAY
PY 2017
VL 24
IS 5
BP 215
EP 220
DI 10.1038/cgt.2017.7
PG 6
WC Biotechnology & Applied Microbiology; Oncology; Genetics & Heredity;
   Medicine, Research & Experimental
WE Science Citation Index Expanded (SCI-EXPANDED)
SC Biotechnology & Applied Microbiology; Oncology; Genetics & Heredity;
   Research & Experimental Medicine
GA EU9ID
UT WOS:000401352100005
PM 28409559
DA 2024-03-10
ER

PT J
AU Chen, C
   Huang, R
   MacLean, A
   Muzikansky, A
   Mukundan, S
   Wen, PY
   Norden, AD
AF Chen, Christina
   Huang, Raymond
   MacLean, Ainsley
   Muzikansky, Alona
   Mukundan, Srinivasan
   Wen, Patrick Y.
   Norden, Andrew D.
TI Recurrent high-grade glioma treated with bevacizumab: prognostic value
   of MGMT methylation, EGFR status and pretreatment MRI in determining
   response and survival
SO JOURNAL OF NEURO-ONCOLOGY
LA English
DT Article
DE High-grade glioma; Bevacizumab; Anti-angiogenic therapy; MRI biomarkers;
   Tissue biomarkers
ID APPARENT DIFFUSION-COEFFICIENT; II CLINICAL-TRIALS; PHASE-II; ASTROCYTIC
   TUMORS; MALIGNANT GLIOMAS; KINASE INHIBITOR; BRAIN-TUMORS; GLIOBLASTOMA;
   CRITERIA; PROGRESSION
AB Although bevacizumab represented an important advance in treatment of recurrent high-grade gliomas (HGG), responses occur in fewer than half of patients. There are no validated biomarkers for anti-angiogenic therapy that are available for routine clinical use. We assessed the prognostic values of imaging and molecular markers in this patient population. MRI scans from 191 patients with recurrent HGG obtained prior to initiating bevacizumab were reviewed for areas of enhancement, necrosis, T2/FLAIR abnormality, and ADC values. Serial MRI scans following the initiation of bevacizumab were evaluated for response and progression. Non-radiographic markers including EGFR and MGMT status were also assessed with respect to response and patient survival. 65 of 191 patients (34 %) showed complete or partial response at the time of their best response MRI and demonstrated longer progression free survival (PFS) and overall survival (OS) compared to the group without response (PFS: 6.9 vs 3.5 months, OS: 10.9 vs 6.1 months). Minimum ADC values within enhancing and non-enhancing regions were lower in responders compared to those of non-responders (1,099 vs 984 x 10(-6) mm(2)/s, p = 0.006). Smaller enhancing area was associated with longer OS (HR = 1.99, p = 0.017). The ratio of T2/FLAIR to enhancing area was prognostic of OS for only the Grade III HGG subgroup (HR = 0.14, p = 0.004). Area of enhancing tumor at baseline can stratify survival in patients with recurrent HGG treated with bevacizumab. The extent of edema relative to enhancing area may have a prognostic role specific to Grade III HGG.
C1 [Chen, Christina; Huang, Raymond; Mukundan, Srinivasan; Wen, Patrick Y.; Norden, Andrew D.] Harvard Univ, Sch Med, Boston, MA 02115 USA.
   [Huang, Raymond; Mukundan, Srinivasan; Wen, Patrick Y.; Norden, Andrew D.] Brigham & Womens Hosp, Boston, MA 02115 USA.
   [MacLean, Ainsley] Midatlantic Permanente Med Grp, Rockville, MD 20852 USA.
   [Muzikansky, Alona] Massachusetts Gen Hosp, Ctr Biostat, Boston, MA 02114 USA.
   [Wen, Patrick Y.; Norden, Andrew D.] Dana Farber Canc Inst, Ctr Neurooncol, Boston, MA 02215 USA.
C3 Harvard University; Harvard Medical School; Harvard University; Brigham
   & Women's Hospital; Permanente Medical Groups; Harvard University;
   Massachusetts General Hospital; Harvard University; Dana-Farber Cancer
   Institute
RP Norden, AD (通讯作者)，Dana Farber Canc Inst, Ctr Neurooncol, 450 Brookline Ave, Boston, MA 02215 USA.
EM anorden@partners.org
RI Wen, Patrick/AAE-3776-2022
OI Huang, Raymond/0000-0001-7661-797X; Jackson,
   Christina/0000-0003-4210-7976
CR [Anonymous], STAT REP PRIM BRAIN
   Batchelor TT, 2007, CANCER CELL, V11, P83, DOI 10.1016/j.ccr.2006.11.021
   Crawford FW, 2009, J NEURO-ONCOL, V91, P337, DOI 10.1007/s11060-008-9719-x
   Dorenbeck U, 2005, J NEUROIMAGING, V15, P341, DOI 10.1177/1051228405279991
   Esteller M, 1999, CANCER RES, V59, P793
   Friedman HS, 2009, J CLIN ONCOL, V27, P4733, DOI 10.1200/JCO.2008.19.8721
   Pérez-Larraya JG, 2012, NEURO-ONCOLOGY, V14, P667, DOI 10.1093/neuonc/nos070
   Gerstner ER, 2010, J CLIN ONCOL, V28, pE91, DOI 10.1200/JCO.2009.25.0233
   Gorlia T, 2012, EUR J CANCER, V48, P1176, DOI 10.1016/j.ejca.2012.02.004
   Grossman SA, 2007, J CLIN ONCOL, V25, DOI 10.1200/JCO.2006.08.1661
   Guo AC, 2002, RADIOLOGY, V224, P177, DOI 10.1148/radiol.2241010637
   Higano S, 2006, RADIOLOGY, V241, P839, DOI 10.1148/radiol.2413051276
   Jain R, 2010, J NEURO-ONCOL, V96, P423, DOI 10.1007/s11060-009-9981-6
   Kamoun WS, 2009, J CLIN ONCOL, V27, P2542, DOI 10.1200/JCO.2008.19.9356
   Kitis O, 2005, EUR J RADIOL, V55, P393, DOI 10.1016/j.ejrad.2005.02.004
   Kreisl TN, 2009, J CLIN ONCOL, V27, P740, DOI 10.1200/JCO.2008.16.3055
   MACDONALD DR, 1990, J CLIN ONCOL, V8, P1277, DOI 10.1200/JCO.1990.8.7.1277
   Mong S, 2012, AM J NEURORADIOL, V33, P1763, DOI 10.3174/ajnr.A3053
   Murakami R, 2009, RADIOLOGY, V251, P838, DOI 10.1148/radiol.2513080899
   Najafi M, 2012, PLOS ONE, V7, DOI 10.1371/journal.pone.0029945
   Norden AD, 2008, NEUROLOGY, V70, P779, DOI 10.1212/01.wnl.0000304121.57857.38
   Pope WB, 2006, NEUROLOGY, V66, P1258, DOI 10.1212/01.wnl.0000208958.29600.87
   Pope WB, 2012, J NEURO-ONCOL, V108, P491, DOI 10.1007/s11060-012-0847-y
   Pope WB, 2011, CURR NEUROL NEUROSCI, V11, P336, DOI 10.1007/s11910-011-0179-x
   Pope WB, 2009, RADIOLOGY, V252, P182, DOI 10.1148/radiol.2521081534
   Prados M, 2011, NEURO-ONCOLOGY, V13, P143, DOI 10.1093/neuonc/noq151
   Rieger J, 2010, J NEURO-ONCOL, V99, P49, DOI 10.1007/s11060-009-0098-8
   Rumboldt Z, 2006, AM J NEURORADIOL, V27, P1362
   Saraswathy S, 2009, J NEURO-ONCOL, V91, P69, DOI 10.1007/s11060-008-9685-3
   Sathornsumetee S, 2008, J CLIN ONCOL, V26, P271, DOI 10.1200/JCO.2007.13.3652
   Sawlani RN, 2010, RADIOLOGY, V255, P622, DOI 10.1148/radiol.10091341
   Siegel R, 2012, CA-CANCER J CLIN, V62, P10, DOI 10.3322/caac.20138
   Stupp R, 2005, NEW ENGL J MED, V352, P987, DOI 10.1056/NEJMoa043330
   Sugahara T, 1999, JMRI-J MAGN RESON IM, V9, P53, DOI 10.1002/(SICI)1522-2586(199901)9:1<53::AID-JMRI7>3.0.CO;2-2
   Wen PY, 2010, J CLIN ONCOL, V28, P1963, DOI 10.1200/JCO.2009.26.3541
   Yamasaki F, 2005, RADIOLOGY, V235, P985, DOI 10.1148/radiol.2353031338
NR 36
TC 26
Z9 26
U1 0
U2 22
PU SPRINGER
PI NEW YORK
PA 233 SPRING ST, NEW YORK, NY 10013 USA
SN 0167-594X
EI 1573-7373
J9 J NEURO-ONCOL
JI J. Neuro-Oncol.
PD NOV
PY 2013
VL 115
IS 2
BP 267
EP 276
DI 10.1007/s11060-013-1225-0
PG 10
WC Oncology; Clinical Neurology
WE Science Citation Index Expanded (SCI-EXPANDED)
SC Oncology; Neurosciences & Neurology
GA 236TJ
UT WOS:000325821900016
PM 23974656
DA 2024-03-10
ER

PT J
AU Matjasic, A
   Popovic, M
   Matos, B
   Glavac, D
AF Matjasic, Alenka
   Popovic, Mara
   Matos, Bostjan
   Glavac, Damjan
TI Expression of LOC285758, a potential long non-coding biomarker, is
   methylation-dependent and correlates with glioma malignancy grade
SO RADIOLOGY AND ONCOLOGY
LA English
DT Article
DE glioma; lncRNA; LOC285758; over-expression; epigenetics; DNA
   methylation; MS-HRM; MLPA; IDH1; 1p/19q
ID C-KINASE SUBSTRATE; HISTONE DEACETYLASES; RNAS; CANCER; TRANSCRIPTION;
   REVEALS; LNCRNAS; BRAIN; TIME
AB Background. Identifying the early genetic drivers can help diagnose glioma tumours in their early stages, before becoming malignant. However, there is emerging evidence that disturbance of epigenetic mechanisms also contributes to cell's malignant transformation and cancer progression. Long non-coding RNAs are one of key epigenetic modulators of signalling pathways, since gene expression regulation is one of their canonical mechanisms. The aim of our study was to search new gliomagenesis-specific candidate lncRNAs involved in epigenetic regulation.
   Patients and methods. We used a microarray approach to detect expression profiles of epigenetically involved lncRNAs on a set of 12 glioma samples, and selected LOC285758 for further qPCR expression validation on 157 glioma samples of different subtypes. To establish if change in expression is a consequence of epigenetic alterations we determined methylation status of lncRNA's promoter using MS-HRM. Additionally, we used the MLPA analysis for determining the status of known glioma biomarkers and used them for association analyses.
   Results. In all glioma subtypes levels of LOC285758 were significantly higher in comparison to normal brain reference RNA, and expression was inversely associated with promoter methylation. Expression substantially differs between astrocytoma and oligodendroglioma, and is elevated in higher WHO grades, which also showed loss of methylation.
   Conclusions. Our study revealed that lncRNA LOC285758 changed expression in glioma is methylation-dependent and methylation correlates with WHO malignancy grade. Methylation is also distinctive between astrocytoma I-III and other glioma subtypes and may thus serve as an additional biomarker in glioma diagnosis.
C1 [Matjasic, Alenka; Glavac, Damjan] Univ Ljubljana, Inst Pathol, Dept Mol Genet, Fac Med, Korytkova 2, SI-1000 Ljubljana, Slovenia.
   [Popovic, Mara] Univ Ljubljana, Inst Pathol, Fac Med, Ljubljana, Slovenia.
   [Matos, Bostjan] Univ Med Ctr, Dept Neurosurg, Ljubljana, Slovenia.
C3 University of Ljubljana; University of Ljubljana; University Medical
   Centre Ljubljana
RP Glavac, D (通讯作者)，Univ Ljubljana, Inst Pathol, Dept Mol Genet, Fac Med, Korytkova 2, SI-1000 Ljubljana, Slovenia.
EM damjan.glavac@mf.uni-lj.si
FU Slovenian Research Agency [P3-054]
FX This research is a part of Alenka Matjasic doctoral thesis. This study
   was supported by the Slovenian Research Agency (P3-054).
CR Alelu-Paz Raul, 2012, J Signal Transduct, V2012, P956958, DOI 10.1155/2012/956958
   Alzoubi S, 2016, ONCOTARGET, V7, P44505, DOI 10.18632/oncotarget.9887
   Bian EB, 2015, J CELL PHYSIOL, V230, P496, DOI 10.1002/jcp.24549
   Campos B, 2011, CANCER SCI, V102, P387, DOI 10.1111/j.1349-7006.2010.01792.x
   Conte M, 2015, ONCOTARGET, V6, P886, DOI 10.18632/oncotarget.2816
   Djebali S, 2012, NATURE, V489, P101, DOI 10.1038/nature11233
   Fietkau R, 2013, STRAHLENTHER ONKOL, V189, P993, DOI 10.1007/s00066-013-0459-2
   Gibb EA, 2011, PLOS ONE, V6, DOI 10.1371/journal.pone.0025915
   Gibb EA, 2011, MOL CANCER, V10, DOI 10.1186/1476-4598-10-38
   Guttman M, 2009, NATURE, V458, P223, DOI 10.1038/nature07672
   Hagedorn M, 2016, ONCOTARGET, V7, P71567, DOI 10.18632/oncotarget.12257
   Han L, 2012, INT J ONCOL, V40, P2004, DOI 10.3892/ijo.2012.1413
   Hanada S, 2013, CANCER BIOMARK, V13, P289, DOI 10.3233/CBM-130354
   Hassler MR, 2012, BIOCHIMIE, V94, P2219, DOI 10.1016/j.biochi.2012.05.007
   He CB, 2016, APMIS, V124, P169, DOI 10.1111/apm.12480
   Kanduri C, 2016, BBA-GENE REGUL MECH, V1859, P102, DOI 10.1016/j.bbagrm.2015.05.006
   Karapetyan Armen R, 2013, Cancers (Basel), V5, P462, DOI 10.3390/cancers5020462
   Kitagawa M, 2013, CELL MOL LIFE SCI, V70, P4785, DOI 10.1007/s00018-013-1423-0
   Lee C, 2012, CELL BIOSCI, V2, DOI 10.1186/2045-3701-2-37
   Legendre CR, 2016, PLOS ONE, V11, DOI 10.1371/journal.pone.0150629
   Li J, 2016, INT J ONCOL, V48, P723, DOI 10.3892/ijo.2015.3285
   Li ZM, 2014, INT J BIOL SCI, V10, P757, DOI 10.7150/ijbs.9067
   Livak KJ, 2001, METHODS, V25, P402, DOI 10.1006/meth.2001.1262
   Louis DN, 2007, ACTA NEUROPATHOL, V114, P547, DOI 10.1007/s00401-007-0278-6
   Louis DN, 2006, ANNU REV PATHOL-MECH, V1, P97, DOI 10.1146/annurev.pathol.1.110304.100043
   Mercer TR, 2013, NAT STRUCT MOL BIOL, V20, P300, DOI 10.1038/nsmb.2480
   Mesti T, 2015, RADIOL ONCOL, V49, P80, DOI 10.2478/raon-2014-0021
   Micallef J, 2009, CANCER RES, V69, P7548, DOI 10.1158/0008-5472.CAN-08-4783
   Ohgaki H, 2013, CLIN CANCER RES, V19, P764, DOI 10.1158/1078-0432.CCR-12-3002
   Park Ju Young, 2014, Brain Tumor Res Treat, V2, P1, DOI 10.14791/btrt.2014.2.1.1
   Punzi G, 2014, MOL PSYCHIATR, V19, P1057, DOI 10.1038/mp.2014.41
   Qu X, 2016, CELL BIOL INT, V40, P642, DOI 10.1002/cbin.10598
   Qureshi IA, 2012, NAT REV NEUROSCI, V13, P528, DOI 10.1038/nrn3234
   Qureshi IA, 2010, BRAIN RES, V1338, P20, DOI 10.1016/j.brainres.2010.03.110
   Rohrbach TD, 2015, PLOS ONE, V10, DOI 10.1371/journal.pone.0140870
   Rohrbach TD, 2015, INT J ONCOL, V46, P1079, DOI 10.3892/ijo.2014.2799
   Ropero S, 2007, MOL ONCOL, V1, P19, DOI 10.1016/j.molonc.2007.01.001
   Shi XF, 2013, CANCER LETT, V339, P159, DOI 10.1016/j.canlet.2013.06.013
   Smrdel U, 2016, RADIOL ONCOL, V50, P394, DOI 10.1515/raon-2015-0041
   Stojanovic N, 2017, ONCOGENE, V36, P1804, DOI 10.1038/onc.2016.344
   Switzeny OJ, 2016, CLIN EPIGENETICS, V8, DOI 10.1186/s13148-016-0204-7
   Tian D, 2010, CELL, V143, P390, DOI 10.1016/j.cell.2010.09.049
   Tripathi V, 2013, PLOS GENET, V9, DOI 10.1371/journal.pgen.1003368
   Wang PJ, 2012, J CELL BIOCHEM, V113, P1868, DOI 10.1002/jcb.24055
   Wang QX, 2016, CANCER LETT, V373, P251, DOI 10.1016/j.canlet.2016.01.039
   Weichenhan D, 2013, HUM MOL GENET, V22, pR1, DOI 10.1093/hmg/ddt348
   Wojdacz TK, 2007, NUCLEIC ACIDS RES, V35, DOI 10.1093/nar/gkm013
   Yang Z, 2016, ONCOTARGET, V7, P37649, DOI 10.18632/oncotarget.8726
   Yao YL, 2015, CANCER LETT, V359, P75, DOI 10.1016/j.canlet.2014.12.051
   Zhang XQ, 2012, NEUROBIOL DIS, V48, P1, DOI 10.1016/j.nbd.2012.06.004
NR 50
TC 17
Z9 19
U1 0
U2 4
PU WALTER DE GRUYTER GMBH
PI BERLIN
PA GENTHINER STRASSE 13, D-10785 BERLIN, GERMANY
SN 1318-2099
EI 1581-3207
J9 RADIOL ONCOL
JI Radiol. Oncol.
PD SEP
PY 2017
VL 51
IS 3
BP 331
EP 341
DI 10.1515/raon-2017-0004
PG 11
WC Oncology; Radiology, Nuclear Medicine & Medical Imaging
WE Science Citation Index Expanded (SCI-EXPANDED)
SC Oncology; Radiology, Nuclear Medicine & Medical Imaging
GA FH1WB
UT WOS:000410929300011
PM 28959170
OA Green Published, gold
DA 2024-03-10
ER

PT J
AU Wu, W
   Wang, YC
   Niu, C
   Wahafu, A
   Huo, LW
   Guo, XY
   Xiang, JY
   Li, XD
   Xie, WF
   Bai, XB
   Wang, MD
   Wang, J
AF Wu, Wei
   Wang, Yichang
   Niu, Chen
   Wahafu, Alafate
   Huo, Longwei
   Guo, Xiaoye
   Xiang, Jianyang
   Li, Xiaodong
   Xie, Wanfu
   Bai, Xiaobin
   Wang, Maode
   Wang, Jia
TI Retinol binding protein 1-dependent activation of NF- κB signaling
   enhances the malignancy of non-glioblastomatous diffuse gliomas
SO CANCER SCIENCE
LA English
DT Article; Early Access
DE EMT-like phenotypes; NF-kappa B signaling; prognostic biomarker; RBP1;
   non-GDG
ID CENTRAL-NERVOUS-SYSTEM; LOW-GRADE GLIOMAS; TERM-FOLLOW-UP;
   MOLECULAR-MECHANISMS; DNA METHYLATION; EXPRESSION; ACID; PATHWAYS;
   RESISTANCE; MUTATIONS
AB Nonglioblastomatous diffuse glioma (non-GDG) is a heterogeneous neuroepithelial tumor that exhibits a varied survival range from 4 to 13 years based on the diverse subtypes. Recent studies demonstrated novel molecular markers can predict prognosis for non-GDG patients; however, these findings as well as pathological classification strategies show obvious limitations on malignant transition due to the heterogeneity among non-GDGs. Therefore, developing reliable prognostic biomarkers and therapeutic targets have become an urgent need for precisely distinguishing non-GDG subtypes, illuminating the underlying mechanism. Nuclear factor kappa beta (NF-kappa B) has been proved to be a significant nuclear transcriptional regulator with specific DNA-binding sequences to participate in multiple pathophysiological processes. However, the underlying mechanism of NF-kappa B activation still needs to be further investigated. Herein, our results indicated retinol-binding protein 1 (RBP1) was significantly upregulated in the IDHWT and 1p19q(Non co-del) non-GDG subtypes and enriched RBP1 expression was markedly correlated with more severe outcomes. Additionally, malignant signatures of the non-GDG cells including proliferation, migration, invasion, and self-renewal were significantly suppressed by lentiviral knockdown of RBP1. To further explore the underlying molecular mechanism, bioinformatics analysis was performed using databases, and the results demonstrated RBP1 was strongly correlated with tumor necrosis factor alpha (TNF alpha)-NF-kappa B signaling. Moreover, exogenous silencing of RBP1 reduced phosphorylation of IkB-kinase alpha (IKK alpha) and thus decreased NF-kappa B expression via decreasing the degradation of the I kappa B alpha protein. Altogether, these data suggested RBP1-dependent activation of NF-kappa B signaling promoted malignancy of non-GDG, indicating that RBP1 could be a reliable prognostic biomarker and potential therapeutic target for non-GDG.
C1 [Wu, Wei; Wang, Yichang; Wahafu, Alafate; Guo, Xiaoye; Xiang, Jianyang; Li, Xiaodong; Xie, Wanfu; Bai, Xiaobin; Wang, Maode; Wang, Jia] Xi An Jiao Tong Univ, Affiliated Hosp 1, Dept Neurosurg, 277 Yanta West Rd, Xian 710061, Shaanxi, Peoples R China.
   [Wu, Wei; Wang, Yichang; Wahafu, Alafate; Xiang, Jianyang; Li, Xiaodong; Wang, Maode; Wang, Jia] Xi An Jiao Tong Univ, Affiliated Hosp 1, Ctr Brain Sci, 277 Yanta West Rd, Xian 710061, Shaanxi, Peoples R China.
   [Niu, Chen] Xi An Jiao Tong Univ, Affiliated Hosp 1, Dept Med Imaging, Xian, Peoples R China.
   [Huo, Longwei] Xi An Jiao Tong Univ, Dept Neurosurg, Yulin Hosp 1, Yulin, Peoples R China.
C3 Xi'an Jiaotong University; Xi'an Jiaotong University; Xi'an Jiaotong
   University; Xi'an Jiaotong University
RP Wang, MD; Wang, J (通讯作者)，Xi An Jiao Tong Univ, Affiliated Hosp 1, Dept Neurosurg, 277 Yanta West Rd, Xian 710061, Shaanxi, Peoples R China.; Wang, MD; Wang, J (通讯作者)，Xi An Jiao Tong Univ, Affiliated Hosp 1, Ctr Brain Sci, 277 Yanta West Rd, Xian 710061, Shaanxi, Peoples R China.
EM maodewang@163.com; jiawang_xjtu@163.com
RI zheng, xin/JNS-5523-2023
FU National Natural Science Foundation of China [81802502]; Fundamental
   Research Funds of Xi'an Jiaotong University [1191329177]; Natural
   Science Basic Research Plan in Shaanxi Province of China [2019JQ--958]
FX The National Natural Science Foundation of China (Grant/Award Number:
   'no. 81802502'), Fundamental Research Funds of Xi'an Jiaotong University
   (Grant/Award Number: 'no. 1191329177'), Natural Science Basic Research
   Plan in Shaanxi Province of China (Grant/Award Number: 'no.
   2019JQ--958')
CR Nieto MA, 2016, CELL, V166, P21, DOI 10.1016/j.cell.2016.06.028
   Asgarova A, 2018, ONCOIMMUNOLOGY, V7, DOI 10.1080/2162402X.2017.1423170
   Bassères DS, 2006, ONCOGENE, V25, P6817, DOI 10.1038/sj.onc.1209942
   Batlle E, 2000, NAT CELL BIOL, V2, P84, DOI 10.1038/35000034
   Bhat KPL, 2013, CANCER CELL, V24, P331, DOI 10.1016/j.ccr.2013.08.001
   Bhatia AK, 2017, CANCER-AM CANCER SOC, V123, P4653, DOI 10.1002/cncr.30920
   Bottero V, 2006, CELL DEATH DIFFER, V13, P785, DOI 10.1038/sj.cdd.4401888
   Brandner S, 2015, NEUROPATH APPL NEURO, V41, P694, DOI 10.1111/nan.12246
   Brat DJ, 2015, NEW ENGL J MED, V372, P2481, DOI 10.1056/NEJMoa1402121
   Campos B, 2011, AM J PATHOL, V178, P1953, DOI 10.1016/j.ajpath.2011.01.051
   Ceccarelli M, 2016, CELL, V164, P550, DOI 10.1016/j.cell.2015.12.028
   Chou AP, 2012, JNCI-J NATL CANCER I, V104, P1458, DOI 10.1093/jnci/djs357
   Chung AS, 2013, NAT MED, V19, P1114, DOI 10.1038/nm.3291
   Dang L, 2016, ANN ONCOL, V27, P599, DOI 10.1093/annonc/mdw013
   Das BC, 2014, BIOORGAN MED CHEM, V22, P673, DOI 10.1016/j.bmc.2013.11.025
   Dixit K, 2017, ONCOLOGY-NY, V31, P680
   Doldo Elena, 2015, Genes Cancer, V6, P490
   Duffau H, 2015, NEURO-ONCOLOGY, V17, P332, DOI 10.1093/neuonc/nou153
   Eckel-Passow JE, 2015, NEW ENGL J MED, V372, P2499, DOI 10.1056/NEJMoa1407279
   Ghyselinck NB, 1999, EMBO J, V18, P4903, DOI 10.1093/emboj/18.18.4903
   Gilmore TD, 2011, CURR TOP MICROBIOL, V349, P245, DOI 10.1007/82_2010_105
   Gittleman H, 2017, NEURO-ONCOLOGY, V19, P669, DOI 10.1093/neuonc/now208
   Grooteclaes ML, 2000, ONCOGENE, V19, P3823, DOI 10.1038/sj.onc.1203721
   Hayden MS, 2012, GENE DEV, V26, P203, DOI 10.1101/gad.183434.111
   Hidalgo A, 2005, BMC CANCER, V5, DOI 10.1186/1471-2407-5-77
   Iser IC, 2017, MED RES REV, V37, P271, DOI 10.1002/med.21408
   Kuppumbatti YS, 2000, J NATL CANCER I, V92, P475, DOI 10.1093/jnci/92.6.475
   Lamouille S, 2014, NAT REV MOL CELL BIO, V15, P178, DOI 10.1038/nrm3758
   LeBlanc VG, 2016, BRIEF FUNCT GENOMICS, V15, P491, DOI 10.1093/bfgp/elw019
   Louis DN, 2021, NEURO-ONCOLOGY, V23, P1231, DOI 10.1093/neuonc/noab106
   Louis DN, 2016, ACTA NEUROPATHOL, V131, P803, DOI 10.1007/s00401-016-1545-1
   NAPOLI JL, 1993, J NUTR, V123, P362, DOI 10.1093/jn/123.suppl_2.362
   Napoli JL, 2017, PHARMACOL THERAPEUT, V173, P19, DOI 10.1016/j.pharmthera.2017.01.004
   Oh SJ, 2019, CELL MOL NEUROBIOL, V39, P769, DOI 10.1007/s10571-019-00677-5
   Orlandi A, 2006, MODERN PATHOL, V19, P797, DOI 10.1038/modpathol.3800586
   Ostrom QT, 2015, NEURO-ONCOLOGY, V16, P1, DOI [10.1093/neuonc/nou327, 10.1093/neuonc/nov189, 10.1093/neuonc/nox158, 10.1093/neuonc/nou223]
   Pallud J, 2014, BRAIN, V137, P449, DOI 10.1093/brain/awt345
   Peralta R, 2010, J CANCER RES CLIN, V136, P931, DOI 10.1007/s00432-009-0735-9
   Roberts D, 2002, DNA CELL BIOL, V21, P11, DOI 10.1089/10445490252810276
   Sah JF, 2002, J BIOL CHEM, V277, P9728, DOI 10.1074/jbc.M110897200
   Scheidereit C, 2006, ONCOGENE, V25, P6685, DOI 10.1038/sj.onc.1209934
   Schmitt-Gräff A, 2003, HEPATOLOGY, V38, P470, DOI 10.1053/jhep.2003.50321
   Schomas DA, 2009, NEURO-ONCOLOGY, V11, P437, DOI 10.1215/15228517-2008-102
   Sun SC, 2011, CELL RES, V21, P71, DOI 10.1038/cr.2010.177
   van den Bent MJ, 2014, NEURO-ONCOLOGY, V16, P1570, DOI 10.1093/neuonc/nou297
   Wei CY, 2019, J HEMATOL ONCOL, V12, DOI 10.1186/s13045-019-0711-z
   Wesseling P, 2015, ACTA NEUROPATHOL, V129, P809, DOI 10.1007/s00401-015-1424-1
   Xiao K, 2020, CELL DEATH DIS, V11, DOI 10.1038/s41419-020-03034-3
   Yan H, 2009, NEW ENGL J MED, V360, P765, DOI 10.1056/NEJMoa0808710
   Yang J, 2004, CELL, V117, P927, DOI 10.1016/j.cell.2004.06.006
   Yang J, 2020, NAT REV MOL CELL BIO, V21, P341, DOI 10.1038/s41580-020-0237-9
   Yang SC, 2017, MOL CANCER, V16, DOI 10.1186/s12943-017-0700-1
   Yokoi K, 2017, BRIT J CANCER, V116, P1046, DOI 10.1038/bjc.2017.65
   Yue B, 2019, MOL CANCER, V18, DOI 10.1186/s12943-019-1065-4
   Zhang J, 2018, J EXP CLIN CANC RES, V37, DOI 10.1186/s13046-018-0864-6
   Zhuang Y, 2003, MOL CANCER RES, V1, P619
NR 56
TC 5
Z9 5
U1 1
U2 12
PU WILEY
PI HOBOKEN
PA 111 RIVER ST, HOBOKEN 07030-5774, NJ USA
SN 1347-9032
EI 1349-7006
J9 CANCER SCI
JI Cancer Sci.
PD 2022 FEB
PY 2022
VL 113
IS 2
BP 517
EP 528
DI 10.1111/cas.15233
EA DEC 2021
PG 12
WC Oncology
WE Science Citation Index Expanded (SCI-EXPANDED)
SC Oncology
GA YU1KC
UT WOS:000730408200001
PM 34866280
OA gold, Green Published
DA 2024-03-10
ER

PT J
AU Rajmohan, KS
   Sugur, HS
   Shwetha, SD
   Ramesh, A
   Thennarasu, K
   Pandey, P
   Arivazhagan, A
   Santosh, V
AF Rajmohan, K. S.
   Sugur, Harsha S.
   Shwetha, S. D.
   Ramesh, Arvind
   Thennarasu, Kandavel
   Pandey, Paritosh
   Arivazhagan, Arimappamagan
   Santosh, Vani
TI Prognostic significance of histomolecular subgroups of adult anaplastic
   (WHO Grade III) gliomas: applying the 'integrated' diagnosis approach
SO JOURNAL OF CLINICAL PATHOLOGY
LA English
DT Article
ID MGMT PROMOTER METHYLATION; IDH1 MUTATIONS; MOLECULAR DIAGNOSTICS;
   MALIGNANT GLIOMA; 1P/19Q LOSS; OLIGODENDROGLIOMA; CLASSIFICATION;
   CHEMOTHERAPY; SURVIVAL; ASTROCYTOMAS
AB Aims Anaplastic gliomas (AGs; WHO Grade III) include anaplastic astrocytoma (AA), anaplastic oligodendroglioma (AO) and anaplastic oligoastrocytoma (AOA) and are known to have variable prognosis. Since biomarkers have a major impact on prognosis of gliomas, we compared the prognostic significance of the established biomarkers of AGs and the 'histomolecular' subgroups based on the proposed International Society of Neuropathology-Haarlem ('ISN-Haarlem') guidelines, with the current WHO 2007 classification.
   Methods The study was carried out on formalin-fixed paraffin-embedded (FFPE) tissues from 91 adult patients with AG. Clinical, histological and molecular parameters, including 1p/19q codeletion, isocitrate dehydrogenase gene (IDH1)-R132H positivity, alpha thalassemia/mental retardation syndrome X-linked gene (ATRX) expression and O6-methylguanine-DNA-methyltransferase gene (MGMT) promoter methylation (mMGMT), were correlated with overall survival (OS) and recurrence-free survival (RFS). Subsequently, following sequencing for rare IDH mutations, we derived three 'histomolecular' subgroups based on the 'integrated' diagnosis approach proposed by 'ISN-Haarlem' guidelines and correlated this with clinical outcome.
   Results Gross tumour resection, administration of radiochemotherapy, 1p/19q codeletion, IDH1-R132H positivity and mMGMT were associated with favourable OS and RFS (p <= 0.001), while the WHO histological subgroups were prognostically not significant. The ISN 'histomolecular' subgroups prognosticated best with AOs (IDHmut, 1p/19q codeleted, ATRX predominantly retained) having the best survival, followed by the AAs (IDHmut, ATRX loss or retained, 1p19q non-codeleted) and AA IDH wild type group having the worst OS and RFS (p =< 0.001 for OS).
   Conclusions Our study reiterates the prognostic significance of biomarkers, 1p/19q codeletion, IDH1-R132H positivity and mMGMT in AGs. Importantly, we show that the 'histomolecular' subgroups of AGs based on the 'integrated' diagnosis has a prognostic value, superior to the WHO histological classification.
C1 [Rajmohan, K. S.; Sugur, Harsha S.; Shwetha, S. D.; Ramesh, Arvind; Santosh, Vani] Natl Inst Mental Hlth & Neurosci NIMHANS, Dept Neuropathol, Bangalore, Karnataka, India.
   [Thennarasu, Kandavel] Natl Inst Mental Hlth & Neurosci NIMHANS, Dept Biostat, Bangalore, Karnataka, India.
   [Pandey, Paritosh; Arivazhagan, Arimappamagan] Natl Inst Mental Hlth & Neurosci NIMHANS, Dept Neurosurg, Bangalore, Karnataka, India.
C3 National Institute of Mental Health & Neurosciences - India; National
   Institute of Mental Health & Neurosciences - India; National Institute
   of Mental Health & Neurosciences - India
RP Santosh, V (通讯作者)，NIMHANS, Dept Neuropathol, Post Bag 2900,Hosur Rd, Bangalore 560029, Karnataka, India.
EM vani.santosh@gmail.com
RI rajmohan, lionksr KS/D-1149-2010
FU '0546-Neuro-Oncology Research Fund' NIMHANS, Bangalore, India
FX This study was funded by '0546-Neuro-Oncology Research Fund' NIMHANS,
   Bangalore, India.
CR [Anonymous], LANCET
   [Anonymous], 2007, WHO CLASSIFICATION T
   [Anonymous], NEUROONCOLOGY CBTRUS
   Balss J, 2008, ACTA NEUROPATHOL, V116, P597, DOI 10.1007/s00401-008-0455-2
   Bauman GS, 2000, INT J RADIAT ONCOL, V48, P825, DOI 10.1016/S0360-3016(00)00703-3
   Beiko J, 2014, NEURO-ONCOLOGY, V16, P81, DOI 10.1093/neuonc/not159
   Brandes AA, 2006, J CLIN ONCOL, V24, P4746, DOI 10.1200/JCO.2006.06.3891
   Cairncross G, 2006, J CLIN ONCOL, V24, P2707, DOI 10.1200/JCO.2005.04.3414
   Cairncross JG, 1998, J NATL CANCER I, V90, P1473, DOI 10.1093/jnci/90.19.1473
   Capper D, 2010, BRAIN PATHOL, V20, P245, DOI 10.1111/j.1750-3639.2009.00352.x
   Capper D, 2009, ACTA NEUROPATHOL, V118, P599, DOI 10.1007/s00401-009-0595-z
   Chamberlain Marc C, 2008, Expert Rev Neurother, V8, P575, DOI 10.1586/14737175.8.4.575
   Chaturbedi A, 2012, BIOMARK INSIGHTS, V7, P9, DOI 10.4137/BMI.S9003
   Coons SW, 1997, CANCER, V79, P1381, DOI 10.1002/(SICI)1097-0142(19970401)79:7<1381::AID-CNCR16>3.0.CO;2-W
   Dehais C, 2006, CANCER-AM CANCER SOC, V107, P1891, DOI 10.1002/cncr.22211
   Ducray F, 2008, MOL CANCER, V7, DOI 10.1186/1476-4598-7-41
   Gladson CL, 2010, ANNU REV PATHOL-MECH, V5, P33, DOI 10.1146/annurev-pathol-121808-102109
   Haberler C, 2014, CLIN NEUROPATHOL, V33, P108, DOI 10.5414/NP300758
   Hartmann C, 2010, ACTA NEUROPATHOL, V120, P707, DOI 10.1007/s00401-010-0781-z
   Hartmann C, 2009, ACTA NEUROPATHOL, V118, P469, DOI 10.1007/s00401-009-0561-9
   Hegi ME, 2005, NEW ENGL J MED, V352, P997, DOI 10.1056/NEJMoa043331
   Ichimura K, 2009, NEURO-ONCOLOGY, V11, P341, DOI 10.1215/15228517-2009-025
   Idbaih A, 2007, CURR OPIN ONCOL, V19, P606, DOI 10.1097/CCO.0b013e3282f075f3
   Jansen M, 2010, LANCET NEUROL, V9, P717, DOI 10.1016/S1474-4422(10)70105-8
   Jaskolsky D, 1987, Zentralbl Neurochir, V48, P120
   Jeuken JWM, 2004, J NEURO-ONCOL, V70, P161, DOI 10.1007/s11060-004-2748-1
   Jiao YC, 2012, ONCOTARGET, V3, P709, DOI 10.18632/oncotarget.588
   Kanno H, 2012, PLOS ONE, V7, DOI 10.1371/journal.pone.0041669
   Kouwenhoven MCM, 2006, EUR J CANCER, V42, P2499, DOI 10.1016/j.ejca.2006.05.021
   Kros JM, 2007, J NEUROPATH EXP NEUR, V66, P1118, DOI 10.1097/nen.0b013e31815c254d
   Kros JM, 2007, J NEUROPATH EXP NEUR, V66, P545, DOI 10.1097/01.jnen.0000263869.84188.72
   Labussiere M, 2010, FUTURE ONCOL, V6, P733, DOI [10.2217/fon.10.25, 10.2217/FON.10.25]
   Laws ER, 2003, J NEUROSURG, V99, P467, DOI 10.3171/jns.2003.99.3.0467
   Li SW, 2012, NEURO-ONCOLOGY, V14, P109, DOI 10.1093/neuonc/nor185
   Louis DN, 2014, BRAIN PATHOL, V24, P429, DOI 10.1111/bpa.12171
   Louis DN, 2001, AM J PATHOL, V159, P779, DOI 10.1016/S0002-9440(10)61750-6
   Louis DN, 2007, ACTA NEUROPATHOL, V114, P97, DOI [DOI 10.1007/s00401-007-0243-4, 10.1007/s00401-007-0243-4]
   Maher EA, 2001, GENE DEV, V15, P1311, DOI 10.1101/gad.891601
   Masui K, 2012, NEUROPATH APPL NEURO, V38, P271, DOI 10.1111/j.1365-2990.2011.01238.x
   Nuño M, 2013, NEUROSURGERY, V73, P458, DOI 10.1227/01.neu.0000431477.02408.5e
   Ohgaki H, 2005, J NEUROPATH EXP NEUR, V64, P479, DOI 10.1093/jnen/64.6.479
   Paleologos NA, 2012, CURR TREAT OPTION NE, V14, P381, DOI 10.1007/s11940-012-0177-6
   Reuss DE, 2015, ACTA NEUROPATHOL, V130, P407, DOI 10.1007/s00401-015-1454-8
   Reuss DE, 2015, ACTA NEUROPATHOL, V129, P133, DOI 10.1007/s00401-014-1370-3
   Riemenschneider MJ, 2010, ACTA NEUROPATHOL, V120, P567, DOI 10.1007/s00401-010-0736-4
   Riemenschneider MJ, 2009, INT J MOL SCI, V10, P184, DOI 10.3390/ijms10010184
   Rivera AL, 2010, NEURO-ONCOLOGY, V12, P116, DOI 10.1093/neuonc/nop020
   Sahm F, 2014, ACTA NEUROPATHOL, V128, P551, DOI 10.1007/s00401-014-1326-7
   Thota B, 2012, AM J CLIN PATHOL, V138, P177, DOI 10.1309/AJCPZOIY3WY4KIKE
   van den Bent MJ, 2013, J CLIN ONCOL, V31, P344, DOI 10.1200/JCO.2012.43.2229
   van den Bent MJ, 2010, ACTA NEUROPATHOL, V120, P297, DOI 10.1007/s00401-010-0725-7
   van den Bent MJ, 2009, J CLIN ONCOL, V27, P5881, DOI 10.1200/JCO.2009.24.1034
   Weller M, 2010, NAT REV NEUROL, V6, P39, DOI 10.1038/nrneurol.2009.197
   Wick W, 2009, J CLIN ONCOL, V27, P5874, DOI 10.1200/JCO.2009.23.6497
   Wiestler B, 2013, ACTA NEUROPATHOL, V126, P443, DOI 10.1007/s00401-013-1156-z
   WINGER MJ, 1989, J NEUROSURG, V71, P487, DOI 10.3171/jns.1989.71.4.0487
NR 56
TC 20
Z9 20
U1 0
U2 1
PU BMJ PUBLISHING GROUP
PI LONDON
PA BRITISH MED ASSOC HOUSE, TAVISTOCK SQUARE, LONDON WC1H 9JR, ENGLAND
SN 0021-9746
EI 1472-4146
J9 J CLIN PATHOL
JI J. Clin. Pathol.
PD AUG
PY 2016
VL 69
IS 8
BP 686
EP 694
DI 10.1136/jclinpath-2015-203456
PG 9
WC Pathology
WE Science Citation Index Expanded (SCI-EXPANDED)
SC Pathology
GA DS5EE
UT WOS:000380803000004
PM 26743027
DA 2024-03-10
ER

PT J
AU Lehmann-Werman, R
   Neiman, D
   Zemmour, H
   Moss, J
   Magenheim, J
   Vaknin-Dembinsky, A
   Rubertsson, S
   Nellgård, B
   Blennow, K
   Zetterberg, H
   Spalding, K
   Haller, MJ
   Wasserfall, CH
   Schatz, DA
   Greenbaum, CJ
   Dorrell, C
   Grompe, M
   Zick, A
   Hubert, A
   Maoz, M
   Fendrich, V
   Bartsch, DK
   Golan, T
   Ben Sasson, SA
   Zamir, G
   Razin, A
   Cedar, H
   Shapiro, AMJ
   Glaser, B
   Shemer, R
   Dor, Y
AF Lehmann-Werman, Roni
   Neiman, Daniel
   Zemmour, Hai
   Moss, Joshua
   Magenheim, Judith
   Vaknin-Dembinsky, Adi
   Rubertsson, Sten
   Nellgard, Bengt
   Blennow, Kaj
   Zetterberg, Henrik
   Spalding, Kirsty
   Haller, Michael J.
   Wasserfall, Clive H.
   Schatz, Desmond A.
   Greenbaum, Carla J.
   Dorrell, Craig
   Grompe, Markus
   Zick, Aviad
   Hubert, Ayala
   Maoz, Myriam
   Fendrich, Volker
   Bartsch, Detlef K.
   Golan, Talia
   Ben Sasson, Shmuel A.
   Zamir, Gideon
   Razin, Aharon
   Cedar, Howard
   Shapiro, A. M. James
   Glaser, Benjamin
   Shemer, Ruth
   Dor, Yuval
TI Identification of tissue-specific cell death using methylation patterns
   of circulating DNA
SO PROCEEDINGS OF THE NATIONAL ACADEMY OF SCIENCES OF THE UNITED STATES OF
   AMERICA
LA English
DT Article
DE circulating DNA; diagnosis; methylation
ID BRAIN-INJURY; TUMOR DNA; PLASMA; CANCER; THERAPY; SERUM;
   TRANSPLANTATION; ADENOCARCINOMA; EXPRESSION; BIOMARKERS
AB Minimally invasive detection of cell death could prove an invaluable resource in many physiologic and pathologic situations. Cell-free circulating DNA (cfDNA) released from dying cells is emerging as a diagnostic tool for monitoring cancer dynamics and graft failure. However, existing methods rely on differences in DNA sequences in source tissues, so that cell death cannot be identified in tissues with a normal genome. We developed a method of detecting tissue-specific cell death in humans based on tissue-specific methylation patterns in cfDNA. We interrogated tissue-specific methylome databases to identify cell type-specific DNA methylation signatures and developed a method to detect these signatures in mixed DNA samples. We isolated cfDNA from plasma or serum of donors, treated the cfDNA with bisulfite, PCR-amplified the cfDNA, and sequenced it to quantify cfDNA carrying the methylation markers of the cell type of interest. Pancreatic beta-cell DNA was identified in the circulation of patients with recently diagnosed type-1 diabetes and islet-graft recipients; oligodendrocyte DNA was identified in patients with relapsing multiple sclerosis; neuronal/glial DNA was identified in patients after traumatic brain injury or cardiac arrest; and exocrine pancreas DNA was identified in patients with pancreatic cancer or pancreatitis. This proof-of-concept study demonstrates that the tissue origins of cfDNA and thus the rate of death of specific cell types can be determined in humans. The approach can be adapted to identify cfDNA derived from any cell type in the body, offering a minimally invasive window for diagnosing and monitoring a broad spectrum of human pathologies as well as providing a better understanding of normal tissue dynamics.
C1 [Lehmann-Werman, Roni; Neiman, Daniel; Zemmour, Hai; Moss, Joshua; Magenheim, Judith; Ben Sasson, Shmuel A.; Razin, Aharon; Cedar, Howard; Shemer, Ruth; Dor, Yuval] Hebrew Univ Jerusalem, Hadassah Med Sch, Inst Med Res Israel Canada, Dept Dev Biol & Canc Res, IL-91120 Jerusalem, Israel.
   [Vaknin-Dembinsky, Adi] Hadassah Hebrew Univ, Med Ctr, Dept Neurol, IL-91120 Jerusalem, Israel.
   [Rubertsson, Sten] Univ Uppsala Hosp, Dept Surg Sci, Anesthesiol & Intens Care, SE-75185 Uppsala, Sweden.
   [Nellgard, Bengt] Sahlgrens Univ Hosp, S-43180 Molndal, Sweden.
   [Blennow, Kaj; Zetterberg, Henrik] Univ Gothenburg, Sahlgrenska Acad, Dept Psychiat & Neurochem, Clin Neurochem Lab,Inst Neurosci & Phys, S-43180 Molndal, Sweden.
   [Zetterberg, Henrik] UCL, Inst Neurol, London WC1N 3BG, England.
   [Spalding, Kirsty] Karolinska Inst, Dept Cell & Mol Biol, S-17177 Stockholm, Sweden.
   [Haller, Michael J.; Wasserfall, Clive H.; Schatz, Desmond A.] Univ Florida, Coll Med, Div Endocrinol, Gainesville, FL 32610 USA.
   [Greenbaum, Carla J.] Benaroya Res Inst, Seattle, WA 98101 USA.
   [Dorrell, Craig; Grompe, Markus] Oregon Hlth & Sci Univ, Pape Family Pediat Res Inst, Portland, OR 97239 USA.
   [Zick, Aviad; Hubert, Ayala; Maoz, Myriam] Hadassah Hebrew Univ, Med Ctr, Dept Oncol, IL-91120 Jerusalem, Israel.
   [Fendrich, Volker; Bartsch, Detlef K.] Univ Marburg, Dept Surg, D-35037 Marburg, Germany.
   [Golan, Talia] Chaim Sheba Med Ctr, Dept Oncol, IL-52621 Tel Hashomer, Israel.
   [Zamir, Gideon] Hadassah Hebrew Univ, Med Ctr, Dept Expt Surg, IL-91120 Jerusalem, Israel.
   [Shapiro, A. M. James] Univ Alberta, Dept Surg, Edmonton, AB T6G 2R3, Canada.
   [Shapiro, A. M. James] Univ Alberta, Clin Islet Transplant Program, Edmonton, AB T6G 2R3, Canada.
   [Glaser, Benjamin] Hadassah Hebrew Univ, Med Ctr, Endocrinol & Metab Serv, IL-91120 Jerusalem, Israel.
C3 Hebrew University of Jerusalem; Hebrew University of Jerusalem; Hadassah
   University Medical Center; Uppsala University; Uppsala University
   Hospital; Sahlgrenska University Hospital; University of Gothenburg;
   University of London; University College London; Karolinska Institutet;
   State University System of Florida; University of Florida; Benaroya
   Research Institute; Oregon Health & Science University; Hebrew
   University of Jerusalem; Hadassah University Medical Center; Philipps
   University Marburg; Chaim Sheba Medical Center; Hebrew University of
   Jerusalem; Hadassah University Medical Center; University of Alberta;
   University of Alberta; Hebrew University of Jerusalem; Hadassah
   University Medical Center
RP Shemer, R; Dor, Y (通讯作者)，Hebrew Univ Jerusalem, Hadassah Med Sch, Inst Med Res Israel Canada, Dept Dev Biol & Canc Res, IL-91120 Jerusalem, Israel.; Glaser, B (通讯作者)，Hadassah Hebrew Univ, Med Ctr, Endocrinol & Metab Serv, IL-91120 Jerusalem, Israel.
EM beng@cc.huji.ac.il; shemer.ru@mail.huji.ac.il; yuvald@ekmd.huji.ac.il
RI Wasserfall, Clive/ABF-9385-2020; wasserfall, clive/J-9078-2012; Zick,
   Aviad/GZK-7645-2022; Spalding, Kirsty/CAF-4248-2022; spalding,
   kirsty/I-6046-2017; Glaser, Benjamin/F-8411-2017
OI Wasserfall, Clive/0000-0002-3522-8932; Zick, Aviad/0000-0002-5077-9249;
   Spalding, Kirsty/0000-0002-5189-7028; Glaser,
   Benjamin/0000-0003-4711-5000; Moss, Joshua/0000-0003-2606-8006; Grompe,
   Markus/0000-0002-6616-4345
FU T1D Exchange, a program of T1D First; American Schools and Hospitals
   Abroad Program of the US Agency for International Development; Juvenile
   Diabetes Research Foundation [3-SRA-2014-38-Q-R]; Beta-Cell Biology
   Consortium; Human Islet Research Network of the National Institutes of
   Health [DK104216]; Sir Zalman Cowen Universities Fund; Trilateral
   German-Israel-Palestine program of the Deutsche Forschungsgemeinschaft;
   Soyka Pancreatic Cancer Fund; Israeli Centers for Research Excellence
   Program of The Israel Science Foundation [41.11]; Teva Pharmaceutical
   Industries Ltd. as part of the Israeli National Network of Excellence in
   Neuroscience; Alberta Innovates [201201154] Funding Source: researchfish
FX We thank the T1D Exchange Biobank and investigators and staff of T1D
   Exchange Protocols for subject recruitment, Tomer Nir and Adi Nir for
   discussions, and Marc Gotkine for critical reading of the manuscript.
   This work was supported by the T1D Exchange, a program of T1D First; in
   part by a grant from the American Schools and Hospitals Abroad Program
   of the US Agency for International Development for upgrading the Hebrew
   University Medical School Flow Cytometry Laboratory; and by grants from
   the Juvenile Diabetes Research Foundation (3-SRA-2014-38-Q-R); the
   Beta-Cell Biology Consortium and the Human Islet Research Network of the
   National Institutes of Health (DK104216); the Sir Zalman Cowen
   Universities Fund; a Trilateral German-Israel-Palestine program of the
   Deutsche Forschungsgemeinschaft; the Soyka Pancreatic Cancer Fund; and
   the Israeli Centers for Research Excellence Program of The Israel
   Science Foundation 41.11 (to Y.D.). R.L.-W. was supported by a training
   grant from Teva Pharmaceutical Industries Ltd. as part of the Israeli
   National Network of Excellence in Neuroscience. K.B. holds the Torsten
   Soderberg Professorship in Medicine at the Royal Swedish Academy of
   Sciences.
CR Akirav EM, 2011, P NATL ACAD SCI USA, V108, P19018, DOI 10.1073/pnas.1111008108
   Antonatos D, 2006, ANN NY ACAD SCI, V1075, P278, DOI 10.1196/annals.1368.037
   Beck J, 2013, CLIN CHEM, V59, P1732, DOI 10.1373/clinchem.2013.210328
   Bergman Y, 2013, NAT STRUCT MOL BIOL, V20, P274, DOI 10.1038/nsmb.2518
   Bettegowda C, 2014, SCI TRANSL MED, V6, DOI 10.1126/scitranslmed.3007094
   Bianchi DW, 2014, NEW ENGL J MED, V370, P799, DOI 10.1056/NEJMoa1311037
   Breitbach S, 2012, SPORTS MED, V42, P565, DOI 10.2165/11631380-000000000-00000
   CATE RL, 1983, J BIOL CHEM, V258, P6645
   Danese E, 2013, BRIT J CANCER, V109, P807, DOI 10.1038/bjc.2013.351
   Dawson SJ, 2013, NEW ENGL J MED, V368, P1199, DOI 10.1056/NEJMoa1213261
   Diaz LA, 2014, J CLIN ONCOL, V32, P579, DOI 10.1200/JCO.2012.45.2011
   Dorrell C, 2011, DIABETOLOGIA, V54, P2832, DOI 10.1007/s00125-011-2283-5
   Dwivedi DJ, 2012, CRIT CARE, V16, DOI 10.1186/cc11466
   Eich T, 2007, NEW ENGL J MED, V356, P2754, DOI 10.1056/NEJMc070201
   Fackler MJ, 2014, CANCER RES, V74, P2160, DOI 10.1158/0008-5472.CAN-13-3392
   Fan HC, 2012, NATURE, V487, P320, DOI 10.1038/nature11251
   Fisher MM, 2015, DIABETES, V64, P3867, DOI 10.2337/db15-0430
   Ortiz GG, 2014, ARCH MED RES, V45, P687, DOI 10.1016/j.arcmed.2014.11.013
   Herold KC, 2015, J CLIN INVEST, V125, P1163, DOI 10.1172/JCI78142
   Hidalgo M, 2010, NEW ENGL J MED, V362, P1605, DOI 10.1056/NEJMra0901557
   Holdenrieder S, 2005, CLIN CHEM, V51, P1544, DOI 10.1373/clinchem.2005.049320
   Husseiny MI, 2014, PLOS ONE, V9, DOI 10.1371/journal.pone.0094591
   Huynh JL, 2014, NAT NEUROSCI, V17, P121, DOI 10.1038/nn.3588
   Kuroda A, 2009, PLOS ONE, V4, DOI 10.1371/journal.pone.0006953
   Lebastchi J, 2013, DIABETES, V62, P1676, DOI 10.2337/db12-1207
   Lo YMD, 1999, AM J HUM GENET, V64, P218, DOI 10.1086/302205
   Lo YMD, 1997, LANCET, V350, P485, DOI 10.1016/S0140-6736(97)02174-0
   Mörtberg E, 2011, RESUSCITATION, V82, P26, DOI 10.1016/j.resuscitation.2010.10.011
   Murtaza M, 2013, NATURE, V497, P108, DOI 10.1038/nature12065
   Polman CH, 2011, ANN NEUROL, V69, P292, DOI 10.1002/ana.22366
   Randall J, 2013, RESUSCITATION, V84, P351, DOI 10.1016/j.resuscitation.2012.07.027
   Richter-Landsberg C, 2000, J NEUROSCI RES, V59, P11, DOI 10.1002/(SICI)1097-4547(20000101)59:1<11::AID-JNR2>3.0.CO;2-O
   Ryan DP, 2014, NEW ENGL J MED, V371, P2140, DOI 10.1056/NEJMc1412266
   Schwarzenbach H, 2011, NAT REV CANCER, V11, P426, DOI 10.1038/nrc3066
   Shapiro AMJ, 2006, NEW ENGL J MED, V355, P1318, DOI 10.1056/NEJMoa061267
   Sigdel TK, 2013, TRANSPLANTATION, V96, P97, DOI 10.1097/TP.0b013e318295ee5a
   Snyder TM, 2011, P NATL ACAD SCI USA, V108, P6229, DOI 10.1073/pnas.1013924108
   STALHAMMAR D, 1988, ACTA NEUROCHIR, V90, P73, DOI 10.1007/BF01560558
   Sun K, 2015, P NATL ACAD SCI USA, V112, pE5503, DOI 10.1073/pnas.1508736112
   Troletti CD, 2016, BBA-MOL BASIS DIS, V1862, P452, DOI 10.1016/j.bbadis.2015.10.010
   Vogelstein B, 2013, SCIENCE, V339, P1546, DOI 10.1126/science.1235122
   Wahlström MR, 2005, INTENS CARE MED, V31, P832, DOI 10.1007/s00134-005-2632-2
   Warton K, 2015, FRONT MOL BIOSCI, V2, DOI 10.3389/fmolb.2015.00013
   WATANABE T, 1990, J BIOL CHEM, V265, P7432
   Wingerchuk D M, 2006, Int MS J, V13, P42
   Yurgel VC, 2007, J NEUROTRAUM, V24, P1172, DOI 10.1089/neu.2006.0160
   Zhai RH, 2012, NEOPLASIA, V14, P29, DOI 10.1593/neo.111626
NR 47
TC 404
Z9 450
U1 2
U2 100
PU NATL ACAD SCIENCES
PI WASHINGTON
PA 2101 CONSTITUTION AVE NW, WASHINGTON, DC 20418 USA
SN 0027-8424
J9 P NATL ACAD SCI USA
JI Proc. Natl. Acad. Sci. U. S. A.
PD MAR 29
PY 2016
VL 113
IS 13
BP E1826
EP E1834
DI 10.1073/pnas.1519286113
PG 9
WC Multidisciplinary Sciences
WE Science Citation Index Expanded (SCI-EXPANDED)
SC Science & Technology - Other Topics
GA DH6BQ
UT WOS:000372876400010
PM 26976580
OA Green Submitted, Bronze, Green Published
HC Y
HP N
DA 2024-03-10
ER

PT J
AU Alharbi, M
   Mobark, N
   Bashawri, Y
   Abu Safieh, L
   Alowayn, A
   Aljelaify, R
   AlSaeed, M
   Almutairi, A
   Alqubaishi, F
   AlSolme, E
   Ahmad, M
   Al-Banyan, A
   Alotabi, FE
   Serrano, J
   Snuderl, M
   Al-Rashed, M
   Abedalthagafi, M
AF Alharbi, Musa
   Mobark, Nahla
   Bashawri, Yara
   Abu Safieh, Leen
   Alowayn, Albandary
   Aljelaify, Rasha
   AlSaeed, Mariam
   Almutairi, Amal
   Alqubaishi, Fatimah
   AlSolme, Ebtehal
   Ahmad, Maqsood
   Al-Banyan, Ayman
   Alotabi, Fahad E.
   Serrano, Jonathan
   Snuderl, Matija
   Al-Rashed, May
   Abedalthagafi, Malak
TI Methylation Profiling of Medulloblastoma in a Clinical Setting Permits
   Sub-classification and Reveals New Outcome Predictions
SO FRONTIERS IN NEUROLOGY
LA English
DT Article
DE medulloblastoma; methylation; non-glial; pediatric; neuro-oncology
ID EXTENSIVE NODULARITY; SHH; WNT; SUBGROUP; SURVIVAL; RECURRENT;
   RESECTION; CHILDREN; PATHWAY; TARGET
AB Medulloblastoma (MB) is the most common childhood malignant brain tumor and is a leading cause of cancer-related death in children. DNA methylation profiling has rapidly advanced our understanding of MB pathogenesis at the molecular level, but assessments in Saudi Arabian (SA)-MB cases are sparse. MBs can be sub-grouped according to methylation patterns from FPPE samples into Wingless (WNT-MB), Sonic Hedgehog (SHH-MB), Group 3 (G3), and Group 4 (G4) tumors. The WNT-MB and SHH-MB subgroups are characterized by gain-of function mutations that activate oncogenic cell signaling, whilst G3/G4 tumors show recurrent chromosomal alterations. Given that each subgroup has distinct clinical outcomes, the ability to subgroup SA-FPPE samples holds significant prognostic and therapeutic value. Here, we performed the first assessment of MB-DNA methylation patterns in an SA cohort using archival biopsy material (FPPE n = 49). Of the 41 materials available for methylation assessments, 39 could be classified into the major DNA methylation subgroups (SHH, WNT, G3, and G4). Furthermore, methylation analysis was able to reclassify tumors that could not be sub-grouped through next-generation sequencing, highlighting its superior accuracy for MB molecular classifications. Independent assessments demonstrated known clinical relationships of the subgroups, exemplified by the high survival rates observed for WNT tumors. Surprisingly, the G4 subgroup did not conform to previously identified phenotypes, with a high prevalence in females, high metastatic rates, and a large number of tumor-associated deaths. Taking our results together, we demonstrate that DNA methylation profiling enables the robust sub-classification of four disease sub-groups in archival FFPE biopsy material from SA-MB patients. Moreover, we show that the incorporation of DNA methylation biomarkers can significantly improve current disease-risk stratification schemes, particularly concerning the identification of aggressive G4 tumors. These findings have important implications for future clinical disease management in MB cases across the Arab world.
C1 [Alharbi, Musa; Mobark, Nahla] King Fahad Med City, Dept Paediat Oncol, Comprehens Canc Ctr, Riyadh, Saudi Arabia.
   [Bashawri, Yara; Alowayn, Albandary; Aljelaify, Rasha; AlSaeed, Mariam; Almutairi, Amal; Alqubaishi, Fatimah] King Fahad Med City, Res Ctr, Dept Biostat, Riyadh, Saudi Arabia.
   [Abu Safieh, Leen; AlSolme, Ebtehal; Abedalthagafi, Malak] King Fahad Med City, Genom Res Dept, Saudi Human Genome Project, Riyadh, Saudi Arabia.
   [Abu Safieh, Leen; AlSolme, Ebtehal; Abedalthagafi, Malak] King Abdulaziz City Sci & Technol, Riyadh, Saudi Arabia.
   [Ahmad, Maqsood; Al-Banyan, Ayman; Alotabi, Fahad E.] King Fahad Med City, Dept Neurosci, Riyadh, Saudi Arabia.
   [Serrano, Jonathan; Snuderl, Matija] NYU, Dept Pathol, Langone Med Ctr, 550 1St Ave, New York, NY 10016 USA.
   [Al-Rashed, May] King Saud Univ, Coll Appl Med Sci, Dept Clin Lab Sci, Riyadh, Saudi Arabia.
C3 King Fahad Medical City; King Fahad Medical City; King Fahad Medical
   City; King Abdulaziz City for Science & Technology; King Fahad Medical
   City; New York University; NYU Langone Medical Center; King Saud
   University
RP Abedalthagafi, M (通讯作者)，King Fahad Med City, Genom Res Dept, Saudi Human Genome Project, Riyadh, Saudi Arabia.
EM malthagafi@kfmc.med.sa
RI alrashed, may/AAY-5134-2021
OI alrashed, may/0000-0002-3056-6393; Aljelaify, Rasha/0000-0003-1923-1936;
   Snuderl, Matija/0000-0003-0752-0917; Abedalthagafi,
   Malak/0000-0003-1786-3366
FU King Saud University, Riyadh, Saudi Arabia [RSP-2019-101]
FX This study was supported by the Researcher Supporting Project number
   RSP-2019-101, King Saud University, Riyadh, Saudi Arabia (MA-R).
CR Aldosari N, 2002, ARCH PATHOL LAB MED, V126, P540
   AlSahlawi Aysha, 2019, Oncotarget, V10, P5549, DOI 10.18632/oncotarget.27178
   Aref D, 2013, BRAIN PATHOL, V23, P178, DOI 10.1111/j.1750-3639.2012.00631.x
   Bautista F, 2017, CANCER MED-US, V6, P2606, DOI 10.1002/cam4.1171
   Bendelsmith CR, 2018, PEDIATR BLOOD CANCER, V65, DOI 10.1002/pbc.26756
   Bhatia B, 2012, ACTA NEUROPATHOL, V123, P587, DOI 10.1007/s00401-012-0968-6
   Bourdeaut F, 2014, PEDIATR BLOOD CANCER, V61, P383, DOI 10.1002/pbc.24765
   Brown AL, 2015, CANCER MED-US, V4, P1679, DOI 10.1002/cam4.516
   Cambruzzi E, 2018, CHILD NERV SYST, V34, P809, DOI 10.1007/s00381-018-3765-2
   Chen YD, 2018, J GENE MED, V20, DOI 10.1002/jgm.3000
   Coni S, 2017, SCI REP-UK, V7, DOI 10.1038/srep46645
   de Spéville ED, 2021, NEUROCHIRURGIE, V67, P90, DOI 10.1016/j.neuchi.2018.03.002
   Di Pietro C, 2019, EXP NEUROL, V312, P33, DOI 10.1016/j.expneurol.2018.11.004
   Drissi J, 2015, PAN AFR MED J, V22, DOI 10.11604/pamj.2015.22.126.7242
   Ecker J, 2015, ACTA NEUROPATHOL COM, V3, DOI 10.1186/s40478-015-0201-7
   Faria CC, 2015, ONCOTARGET, V6, P21718, DOI 10.18632/oncotarget.4304
   Faried Ahmad, 2016, Surg Neurol Int, V7, pS481, DOI 10.4103/2152-7806.185782
   Fudyma IA, 2017, POL J PATHOL, V68, P364, DOI [10.5114/PJP.2017.73934, 10.5114/pjp.2017.73934]
   Gentile G, 2016, FRONT PHARMACOL, V7, DOI 10.3389/fphar.016.00449
   Geron L, 2018, CYTOTECHNOLOGY, V70, P1713, DOI 10.1007/s10616-018-0260-2
   Goschzik T, 2015, NEUROPATH APPL NEURO, V41, P135, DOI 10.1111/nan.12161
   Goschzik T, 2018, LANCET ONCOL, V19, P1602, DOI 10.1016/S1470-2045(18)30532-1
   Gottardo NG, 2014, ACTA NEUROPATHOL, V127, P189, DOI 10.1007/s00401-013-1213-7
   Goyal A, 2018, WORLD NEUROSURG, V118, P42, DOI 10.1016/j.wneu.2018.06.250
   Jenkins NC, 2014, ACTA NEUROPATHOL COM, V2, DOI 10.1186/s40478-014-0085-y
   Kline CN, 2017, NEURO-ONCOL PRACT, V4, P138, DOI 10.1093/nop/npx011
   Kool M, 2012, ACTA NEUROPATHOL, V123, P473, DOI 10.1007/s00401-012-0958-8
   Kool M, 2008, PLOS ONE, V3, DOI 10.1371/journal.pone.0003088
   Lastowska M, 2019, BRAIN TUMOR PATHOL, V36, P1, DOI 10.1007/s10014-018-0331-2
   Li Y X, 2017, Zhonghua Bing Li Xue Za Zhi, V46, P684, DOI 10.3760/cma.j.issn.0529-5807.2017.10.005
   Liang B, 2016, MOL CLIN ONCOL, V5, P312, DOI 10.3892/mco.2016.942
   Liang L, 2018, CANCER RES, V78, P4745, DOI 10.1158/0008-5472.CAN-18-0027
   Mangum R, 2016, CHILD NERV SYST, V32, P2439, DOI 10.1007/s00381-016-3185-0
   Merk DJ, 2018, DEV CELL, V44, P709, DOI 10.1016/j.devcel.2018.02.012
   Merve A, 2014, ACTA NEUROPATHOL COM, V2, DOI 10.1186/2051-5960-2-10
   Miele E, 2017, ONCOTARGET, V8, P68557, DOI 10.18632/oncotarget.19782
   Mollashahi B, 2019, J CANCER PREV, V24, P79, DOI 10.15430/JCP.2019.24.2.79
[truncated: 3,842,501 more chars]
