# Supplementary material for: Two decades of progress in glioma methylation research: the rise of temozolomide resistance and immunotherapy insights
Source: Front Neurosci. 2024 Sep 2;18:1440756. doi: 10.3389/fnins.2024.1440756 (PMC11402815; doi:10.3389/fnins.2024.1440756)
Supplement: Supplementary file 1 [file Data_Sheet_1.ZIP › download_1-500.txt]

FN Clarivate Analytics Web of Science
VR 1.0
PT J
AU Restrepo, A
   Smith, CA
   Agnihotri, S
   Shekarforoush, M
   Kongkham, PN
   Seol, HJ
   Northcott, P
   Rutka, JT
AF Restrepo, Andres
   Smith, Christian A.
   Agnihotri, Sameer
   Shekarforoush, Maryam
   Kongkham, Paul N.
   Seol, Ho Jun
   Northcott, Paul
   Rutka, James T.
TI Epigenetic regulation of glial fibrillary acidic protein by DNA
   methylation in human malignant gliomas
SO NEURO-ONCOLOGY
LA English
DT Article
DE epigenetics; GFAP; glioma; methylation
ID ACTIN-BUNDLING PROTEIN; COMPLEMENTARY-DNA; DIFFERENTIATION; EXPRESSION;
   CELLS; GFAP; FILAMENTS; MOTILITY; ADHESION; FASCIN
AB Glial fibrillary acidic protein (GFAP) is an intermediate filament expressed in glial cells that stabilizes and maintains the cytoskeleton of normal astrocytes. In glial tumors, GFAP expression is frequently lost with increasing grade of malignancy, suggesting that GFAP is important for maintaining glial cell morphology or regulating astrocytoma cell growth. Most permanent human glioma cell lines are GFAP negative by immunocytochemistry. Given that the GFAP gene is not mutated in human glioma specimens or glioma cell lines, we considered epigenetic mechanisms, such as promoter methylation, as a cause of silencing of GFAP in these tumors. In this study, we treated known GFAP-negative glioma cell lines with 5-aza-2'-deoxycytidine to examine GFAP promoter hypermethylation. Additionally, we performed bisulfite sequencing on primary glioma samples and glioma cell lines and showed an inverse relationship between GFAP promoter methylation status and GFAP expression. Using a gene reporter assay with the GFAP promoter cloned upstream of a luciferase gene, we showed that methylation of the GFAP promoter downregulates the expression of the luciferase gene. Our results suggest that epigenetic silencing of the GFAP gene through DNA methylation of its promoter region may be one mechanism by which GFAP is downregulated in human gliomas and glioma cell lines.
C1 [Restrepo, Andres; Smith, Christian A.; Agnihotri, Sameer; Shekarforoush, Maryam; Kongkham, Paul N.; Seol, Ho Jun; Northcott, Paul; Rutka, James T.] Univ Toronto, Hosp Sick Children,Div Neurosurg, Arthur & Sonia Labatt Brain Tumor Res Ctr, Cell Biol Program, Toronto, ON M5G 1X8, Canada.
   [Seol, Ho Jun] Kangwon Natl Univ, Dept Neurosurg, Coll Med, Chunchon, South Korea.
C3 University of Toronto; Hospital for Sick Children (SickKids); Kangwon
   National University
RP Rutka, JT (通讯作者)，Univ Toronto, Hosp Sick Children,Div Neurosurg, Arthur & Sonia Labatt Brain Tumor Res Ctr, Cell Biol Program, Suite 1503,555 Univ Ave, Toronto, ON M5G 1X8, Canada.
EM james.rutka@sickkids.ca
RI AGNIHOTRI, SAMEER/HHS-2255-2022; Northcott, Paul A/N-4022-2018
OI AGNIHOTRI, SAMEER/0000-0001-6584-3795; Northcott, Paul
   A/0000-0002-1220-5252; Kongkham, Paul/0000-0002-1047-9305
FU Canadian Institutes of Health Research [MOP 74610]; b.r.a.i.n.-child;
   Wiley Fund; Laurie Berman Fund for Brain Tumour Research at the Hospital
   for Sick Children; Canadian Cancer Society
FX This work was supported by grants from the Canadian Institutes of Health
   Research (MOP 74610), b.r.a.i.n.-child, the Wiley Fund, and the Laurie
   Berman Fund for Brain Tumour Research at the Hospital for Sick Children.
   P.N.K. was supported by a fellowship from the Canadian Cancer Society.
   J.T.R. is a scientist of the CIHR.
CR Adams JC, 1997, MOL BIOL CELL, V8, P2345, DOI 10.1091/mbc.8.11.2345
   Bansal K, 2006, TECHNOL CANCER RES T, V5, P185, DOI 10.1177/153303460600500302
   Bock C, 2005, BIOINFORMATICS, V21, P4067, DOI 10.1093/bioinformatics/bti652
   Brenner M, 2001, NAT GENET, V27, P117, DOI 10.1038/83679
   BRENNER M, 1994, BRAIN PATHOL, V4, P245, DOI 10.1111/j.1750-3639.1994.tb00840.x
   Chin L, 2008, NATURE, V455, P1061, DOI 10.1038/nature07385
   CLARK SJ, 1994, NUCLEIC ACIDS RES, V22, P2990, DOI 10.1093/nar/22.15.2990
   DECK JHN, 1978, ACTA NEUROPATHOL, V42, P183, DOI 10.1007/BF00690355
   DUFFY PE, 1982, EXP CELL RES, V139, P145, DOI 10.1016/0014-4827(82)90328-7
   DUFFY PE, 1980, ACTA NEUROPATHOL, V52, P51, DOI 10.1007/BF00687228
   Fukuyama K, 1996, ANTICANCER RES, V16, P1251
   Garcia-Manero G, 2008, CURR OPIN ONCOL, V20, P705, DOI 10.1097/CCO.0b013e328313699c
   Hanahan D, 2000, CELL, V100, P57, DOI 10.1016/S0092-8674(00)81683-9
   Kiefer JC, 2007, DEV DYNAM, V236, P1144, DOI 10.1002/dvdy.21094
   Kongkham PN, 2008, CANCER RES, V68, P9945, DOI 10.1158/0008-5472.CAN-08-2169
   LAZARIDES E, 1982, ANNU REV BIOCHEM, V51, P219, DOI 10.1146/annurev.bi.51.070182.001251
   Lee Y, 2008, GLIA, V56, P481, DOI 10.1002/glia.20622
   Lupien C, 2004, EXP EYE RES, V79, P423, DOI 10.1016/j.exer.2004.05.008
   Mignot C, 2009, BRAIN DEV-JPN, V31, P244, DOI 10.1016/j.braindev.2008.05.005
   Mondal S, 2010, BRAIN PATHOL, V20, P190, DOI 10.1111/j.1750-3639.2008.00261.x
   Murakami M, 1996, CELL GROWTH DIFFER, V7, P1697
   Parsons DW, 2008, SCIENCE, V321, P1807, DOI 10.1126/science.1164382
   Peraud Aurelia, 2003, Brain Tumor Pathol, V20, P53, DOI 10.1007/BF02483447
   RUTKA JT, 1987, ACTA NEUROPATHOL, V75, P92, DOI 10.1007/BF00686798
   RUTKA JT, 1993, CANCER RES, V53, P3624
   RUTKA JT, 1994, CANCER RES, V54, P3267
   Rutka JT, 1997, J NEUROSURG, V87, P420, DOI 10.3171/jns.1997.87.3.0420
   Shimozaki K, 2005, J NEUROCHEM, V93, P432, DOI 10.1111/j.1471-4159.2005.03031.x
   Takizawa T, 2001, DEV CELL, V1, P749, DOI 10.1016/S1534-5807(01)00101-0
   van der Knaap MS, 2005, ANN NEUROL, V57, P327, DOI 10.1002/ana.20381
   WICHE G, 1981, COLD SPRING HARB SYM, V46, P475
   Wilkinson LS, 2007, NAT REV NEUROSCI, V8, P832, DOI 10.1038/nrn2235
   Yamashiro S, 1998, MOL BIOL CELL, V9, P993, DOI 10.1091/mbc.9.5.993
   YAMASHIROMATSUMURA S, 1986, J CELL BIOL, V103, P631, DOI 10.1083/jcb.103.2.631
NR 34
TC 36
Z9 42
U1 0
U2 5
PU OXFORD UNIV PRESS INC
PI CARY
PA JOURNALS DEPT, 2001 EVANS RD, CARY, NC 27513 USA
SN 1522-8517
EI 1523-5866
J9 NEURO-ONCOLOGY
JI Neuro-Oncology
PD JAN
PY 2011
VL 13
IS 1
BP 42
EP 50
DI 10.1093/neuonc/noq145
PG 9
WC Oncology; Clinical Neurology
WE Science Citation Index Expanded (SCI-EXPANDED)
SC Oncology; Neurosciences & Neurology
GA 708KQ
UT WOS:000286361100004
PM 21075782
OA Bronze, Green Published
DA 2024-03-10
ER

PT J
AU Locatelli, M
   Boiocchi, L
   Ferrero, S
   Boneschi, FM
   Zavanone, M
   Pesce, S
   Allavena, P
   Gaini, SM
   Bello, L
   Mantovani, A
AF Locatelli, Marco
   Boiocchi, Leonardo
   Ferrero, Stefano
   Boneschi, Filippo Martinelli
   Zavanone, Mario
   Pesce, Samantha
   Allavena, Paola
   Gaini, Sergio Maria
   Bello, Lorenzo
   Mantovani, Alberto
TI Human glioma tumors express high levels of the chemokine receptor CX3CR1
SO EUROPEAN CYTOKINE NETWORK
LA English
DT Article
DE gliomas; chemokines; CX3CR1; CX3CL1; histochemistry
ID FRACTALKINE RECEPTOR; MALIGNANT GLIOMAS; BONE-MARROW; CELLS; CANCER;
   CX(3)CR1; NEURONS; CXCR4; ADHESION; IDENTIFICATION
AB The chemokine receptor CX3CR1 and its cognate ligand CX3CL1 (also known as fractalkine), are involved in central nervous system pathophysiology, in particular, in the cross-talk between neurons and microglia. It was therefore important to investigate the expression of CX3CR1 in gliomas, the most frequently occurring, malignant brain tumors. In a consecutive series of 70 patients with primary, central nervous glial tumors, CX3CR1 was highly expressed in tumor cells as assessed by RT-PCR mRNA and protein levels, and by immunohistochemistry, while the corresponding normal cells were negative. Receptor immuno-positivity did not correlate with histology, grade, chromosomal (1p,19q) deletion, or with methylation of the DNA repair gene promoter MGMT (O6-methylguanine- DNA methyltransferase). Thus, CX3CR1 expression is a frequent event in gliomas, irrespective of tumor classification and clinical severity. The molecular basis underlying CX3CR1 up-regulation and its functional biological significance remain to be determined.
C1 [Pesce, Samantha; Allavena, Paola; Mantovani, Alberto] Ist Clin Humanitas IRCCS, I-20089 Milan, Italy.
   [Locatelli, Marco; Boiocchi, Leonardo; Zavanone, Mario; Gaini, Sergio Maria; Bello, Lorenzo] Ca Granda Osped Maggiore Policlin Mangiagalli & R, Fdn IRCCS, Milan, Italy.
   [Boiocchi, Leonardo; Ferrero, Stefano] Univ Milan, Cattedra Anat Patol 2, Dipartimento Med Chirurg & Odontoiatria, AO San Paolo Milan, Italy.
   [Boneschi, Filippo Martinelli] Ist Sci San Raffaele, Inst Expt Neurol INSPE, I-20132 Milan, Italy.
   [Zavanone, Mario; Gaini, Sergio Maria; Bello, Lorenzo] Univ Milan, Dept Neurol Sci, I-20122 Milan, Italy.
   [Mantovani, Alberto] Univ Milan, Dept Translat Med, I-20122 Milan, Italy.
C3 IRCCS Humanitas Research Hospital; IRCCS Ca Granda Ospedale Maggiore
   Policlinico; University of Milan; Vita-Salute San Raffaele University;
   IRCCS Ospedale San Raffaele; University of Milan; University of Milan
RP Mantovani, A (通讯作者)，Ist Clin Humanitas IRCCS, Via Manzoni 56, I-20089 Milan, Italy.
EM Alberto.mantovani@humanitas.it
RI Allavena, Paola/HHM-5218-2022; Locatelli, Marco/AAC-5745-2022;
   Mantovani, Alberto/HCI-7449-2022; Boneschi, Filippo
   Martinelli/H-8592-2012; Boiocchi, Leonardo/C-2590-2011; Bello,
   Lorenzo/AAB-2884-2022
OI Allavena, Paola/0000-0002-6697-6028; Locatelli,
   Marco/0000-0003-0778-3653; Mantovani, Alberto/0000-0001-5578-236X;
   Bello, Lorenzo/0000-0001-6797-7105; Boiocchi,
   Leonardo/0000-0001-5188-6217; zavanone, mario/0000-0001-6581-5006;
   martinelli boneschi, filippo/0000-0002-9955-1368
FU Associazione Italiana Ricerca sul Cancro (AIRC) Italy; Ministry of
   Health and Istituto Superiore Sanita Italy; European Commission
FX This work was supported by the Associazione Italiana Ricerca sul Cancro
   (AIRC) Italy, grants from the Ministry of Health and Istituto Superiore
   Sanita Italy (Project Oncology 2006, Alleanza Contro il Cancro), and the
   European Commission FP6 Framework (Project Innochem).
CR Bajetto A, 2006, NEUROCHEM INT, V49, P423, DOI 10.1016/j.neuint.2006.03.003
   Balkwill F, 2004, NAT REV CANCER, V4, P540, DOI 10.1038/nrc1388
   Balkwill F, 2009, NAT REV CANCER, V9, P361, DOI 10.1038/nrc2628
   Barbashina V, 2005, CLIN CANCER RES, V11, P1119
   Bian XW, 2007, NEUROSURGERY, V61, P570, DOI 10.1227/01.NEU.0000290905.53685.A2
   Boehme SA, 2000, J IMMUNOL, V165, P397, DOI 10.4049/jimmunol.165.1.397
   Burger JA, 2006, BLOOD, V107, P1761, DOI 10.1182/blood-2005-08-3182
   Cardona AE, 2006, NAT NEUROSCI, V9, P917, DOI 10.1038/nn1715
   Charo IF, 2006, NEW ENGL J MED, V354, P610, DOI 10.1056/NEJMra052723
   Chen SH, 1998, J EXP MED, V188, P193, DOI 10.1084/jem.188.1.193
   Chen SZ, 2002, J NEUROIMMUNOL, V133, P46, DOI 10.1016/S0165-5728(02)00354-5
   Ehtesham M, 2009, CANCER LETT, V274, P305, DOI 10.1016/j.canlet.2008.09.034
   Erichsen D, 2003, J NEUROIMMUNOL, V138, P144, DOI 10.1016/S0165-5728(03)00117-6
   Fraticelli P, 2001, J CLIN INVEST, V107, P1173, DOI 10.1172/JCI11517
   Goda S, 2000, J IMMUNOL, V164, P4313, DOI 10.4049/jimmunol.164.8.4313
   Harrison JK, 1998, P NATL ACAD SCI USA, V95, P10896, DOI 10.1073/pnas.95.18.10896
   Haskell CA, 1999, J BIOL CHEM, V274, P10053, DOI 10.1074/jbc.274.15.10053
   Hatori K, 2002, J NEUROSCI RES, V69, P418, DOI 10.1002/jnr.10304
   Hegi ME, 2005, NEW ENGL J MED, V352, P997, DOI 10.1056/NEJMoa043331
   Hughes PM, 2002, GLIA, V37, P314, DOI 10.1002/glia.10037
   Hulshof S, 2003, J NEUROPATH EXP NEUR, V62, P899, DOI 10.1093/jnen/62.9.899
   Imai T, 1997, CELL, V91, P521, DOI 10.1016/S0092-8674(00)80438-9
   Jamieson WL, 2008, CANCER RES, V68, P1715, DOI 10.1158/0008-5472.CAN-07-1315
   Limatola C, 2005, J NEUROIMMUNOL, V166, P19, DOI 10.1016/j.jneuroim.2005.03.023
   Liu C, 2008, J NEUROIMMUNOL, V198, P98, DOI 10.1016/j.jneuroim.2008.04.016
   Luster AD, 1998, NEW ENGL J MED, V338, P436, DOI 10.1056/NEJM199802123380706
   Maciejewski-Lenoir D, 1999, J IMMUNOL, V163, P1628
   Mantovani A, 2008, NATURE, V454, P436, DOI 10.1038/nature07205
   Marchesi F, 2008, CANCER RES, V68, P9060, DOI 10.1158/0008-5472.CAN-08-1810
   Mason WP, 2008, NEUROLOGY, V71, P365, DOI 10.1212/01.wnl.0000319721.98502.1b
   Mccoy E, 2007, GLIA, V55, P1034, DOI 10.1002/glia.20524
   Meucci O, 2000, P NATL ACAD SCI USA, V97, P8075, DOI 10.1073/pnas.090017497
   Meucci O, 1998, P NATL ACAD SCI USA, V95, P14500, DOI 10.1073/pnas.95.24.14500
   Meyer MA, 2008, NEW ENGL J MED, V359, P1850, DOI 10.1056/NEJMc086380
   Miller RJ, 2008, J NEUROSCI, V28, P11792, DOI 10.1523/JNEUROSCI.3588-08.2008
   Mizuno T, 2003, BRAIN RES, V979, P65, DOI 10.1016/S0006-8993(03)02867-1
   Nevo I, 2009, CANCER LETT, V273, P127, DOI 10.1016/j.canlet.2008.07.029
   Palmisano WA, 2000, CANCER RES, V60, P5954
   Pan Y, 1997, NATURE, V387, P611, DOI 10.1038/42491
   Rempel SA, 2000, CLIN CANCER RES, V6, P102
   Rodero M, 2008, J CLIN ONCOL, V26, P5957, DOI 10.1200/JCO.2008.17.2833
   Schomas DA, 2009, NEURO-ONCOLOGY, V11, P437, DOI 10.1215/15228517-2008-102
   Shulby SA, 2004, CANCER RES, V64, P4693, DOI 10.1158/0008-5472.CAN-03-3437
   Smith JS, 1999, ONCOGENE, V18, P4144, DOI 10.1038/sj.onc.1202759
   Sozzani S, 2000, EUR CYTOKINE NETW, V11, P502
   Tarozzo G, 2002, EUR J NEUROSCI, V15, P1663, DOI 10.1046/j.1460-9568.2002.02007.x
   Weller M, 1995, BRAIN RES REV, V21, P128, DOI 10.1016/0165-0173(95)00010-0
   Wen PY, 2008, NEW ENGL J MED, V359, P492, DOI 10.1056/NEJMra0708126
   Wick W, 2001, J NEURO-ONCOL, V53, P177, DOI 10.1023/A:1012209518843
   Zlotnik A, 2006, INT J CANCER, V119, P2026, DOI 10.1002/ijc.22024
   Zujovic V, 2000, GLIA, V29, P305, DOI 10.1002/(SICI)1098-1136(20000215)29:4<305::AID-GLIA2>3.0.CO;2-V
NR 51
TC 22
Z9 23
U1 0
U2 0
PU JOHN LIBBEY EUROTEXT LTD
PI MONTROUGE
PA 127 AVE DE LA REPUBLIQUE, 92120 MONTROUGE, FRANCE
EI 1952-4005
J9 EUR CYTOKINE NETW
JI Eur. Cytokine Netw.
PD MAR
PY 2010
VL 21
IS 1
BP 27
EP 33
DI 10.1684/ecn.2009.0184
PG 7
WC Biochemistry & Molecular Biology; Cell Biology; Immunology
WE Science Citation Index Expanded (SCI-EXPANDED)
SC Biochemistry & Molecular Biology; Cell Biology; Immunology
GA 560KG
UT WOS:000274900600004
PM 20146987
DA 2024-03-10
ER

PT J
AU Braunstein, S
   Raleigh, D
   Bindra, R
   Mueller, S
   Haas-Kogan, D
AF Braunstein, Steve
   Raleigh, David
   Bindra, Ranjit
   Mueller, Sabine
   Haas-Kogan, Daphne
TI Pediatric high-grade glioma: current molecular landscape and therapeutic
   approaches
SO JOURNAL OF NEURO-ONCOLOGY
LA English
DT Review
DE Pediatric glioblastoma; Pediatric astrocytoma; Pediatric brain tumor
ID CENTRAL-NERVOUS-SYSTEM; CHILDHOOD MALIGNANT GLIOMAS; INTRINSIC PONTINE
   GLIOMA; PROGENITOR-CELL RESCUE; BRAIN-STEM GLIOMAS; IDH1 MUTATIONS;
   MYELOABLATIVE CHEMOTHERAPY; GLIOBLASTOMA-MULTIFORME; PROMOTER
   METHYLATION; RADIATION-THERAPY
AB High-grade pediatric central nervous system glial tumors are comprised primarily of anaplastic astrocytomas (AA, WHO grade III) and glioblastomas (GBM, WHO grade IV). High-grade gliomas are most commonly diagnosed in the primary setting in children, but as in adults, they can also arise as a result of transformation of a low-grade malignancy, though with limited frequency in the pediatric population. The molecular genetics of high-grade gliomas in the pediatric population are distinct from their adult counterparts. In contrast to the adult population, high-grade gliomas in children are relatively infrequent, representing less than 20% of cases.
C1 [Braunstein, Steve; Raleigh, David] Univ Calif San Francisco, Dept Radiat Oncol, San Francisco, CA 94143 USA.
   [Bindra, Ranjit] Yale Sch Med, Dept Therapeut Radiol, New Haven, CT USA.
   [Mueller, Sabine] Univ Calif San Francisco, Dept Neurol, San Francisco, CA USA.
   [Mueller, Sabine] Univ Calif San Francisco, Dept Neurosurg, San Francisco, CA USA.
   [Mueller, Sabine] Univ Calif San Francisco, Dept Pediat, San Francisco, CA USA.
   [Haas-Kogan, Daphne] DFCI BWH, Dept Radiat Oncol, Boston, MA USA.
C3 University of California System; University of California San Francisco;
   Yale University; University of California System; University of
   California San Francisco; University of California System; University of
   California San Francisco; University of California System; University of
   California San Francisco
RP Braunstein, S (通讯作者)，Univ Calif San Francisco, Dept Radiat Oncol, San Francisco, CA 94143 USA.
EM steve.braunstein@ucsf.edu
OI Braunstein, Steve/0000-0002-9841-9357
CR Armstrong CL, 2004, NEUROPSYCHOL REV, V14, P65, DOI 10.1023/B:NERV.0000026649.68781.8e
   Barani IJ, 2007, INT J RADIAT ONCOL, V68, P978, DOI 10.1016/j.ijrobp.2007.01.064
   Barbagallo GMV, 2014, BRIT J NEUROSURG, V28, P750, DOI 10.3109/02688697.2014.913779
   Bax DA, 2009, CLIN CANCER RES, V15, P5753, DOI 10.1158/1078-0432.CCR-08-3210
   Bredel M, 1999, CLIN CANCER RES, V5, P1786
   Butte PV, 2014, NEUROSURG FOCUS, V36, DOI 10.3171/2013.11.FOCUS13497
   Castel D, 2015, ACTA NEUROPATHOL, V130, P815, DOI 10.1007/s00401-015-1478-0
   Chapman PB, 2011, NEW ENGL J MED, V364, P2507, DOI 10.1056/NEJMoa1103782
   Cheng Y, 1999, HUM PATHOL, V30, P1284, DOI 10.1016/S0046-8177(99)90057-6
   Cohen KJ, 2011, NEURO-ONCOLOGY, V13, P317, DOI 10.1093/neuonc/noq191
   Donson AM, 2007, PEDIATR BLOOD CANCER, V48, P403, DOI 10.1002/pbc.20803
   Duffner Patricia K, 2007, Expert Rev Neurother, V7, P875, DOI 10.1586/14737175.7.7.875
   Estlin EJ, 1998, BRIT J CANCER, V78, P652, DOI 10.1038/bjc.1998.555
   Faury D, 2007, J CLIN ONCOL, V25, P1196, DOI 10.1200/JCO.2006.07.8626
   Ferris SP, 2016, ACTA NEUROPATHOL, V132, P153, DOI 10.1007/s00401-016-1579-4
   FINLAY JL, 1995, J CLIN ONCOL, V13, P112, DOI 10.1200/JCO.1995.13.1.112
   Fontebasso AM, 2013, ACTA NEUROPATHOL, V125, P659, DOI 10.1007/s00401-013-1095-8
   FULTON DS, 1992, J NEURO-ONCOL, V14, P63
   Ganigi PM, 2005, PEDIATR NEUROSURG, V41, P292, DOI 10.1159/000088731
   Grovas AC, 1999, MED PEDIATR ONCOL, V33, P83, DOI 10.1002/(SICI)1096-911X(199908)33:2<83::AID-MPO4>3.0.CO;2-G
   Gutiérrez AN, 2007, INT J RADIAT ONCOL, V69, P589, DOI 10.1016/j.ijrobp.2007.05.038
   HAMILTON SR, 1995, NEW ENGL J MED, V332, P839, DOI 10.1056/NEJM199503303321302
   Harrow S, 2004, GENE THER, V11, P1648, DOI 10.1038/sj.gt.3302289
   Hegde MR, 2005, CLIN CANCER RES, V11, P4689, DOI 10.1158/1078-0432.CCR-04-2025
   Hegi ME, 2005, NEW ENGL J MED, V352, P997, DOI 10.1056/NEJMoa043331
   Heideman RL, 1997, CANCER-AM CANCER SOC, V80, P497
   Hyder DJ, 2007, J NEURO-ONCOL, V83, P1, DOI 10.1007/s11060-006-9299-6
   Jakacki RI, 2016, NEURO-ONCOLOGY, P1
   Jiao YC, 2012, ONCOTARGET, V3, P709, DOI 10.18632/oncotarget.588
   Kieran MW, 2015, J CLIN ONCOL, V33
   Killela PJ, 2013, P NATL ACAD SCI USA, V110, P6021, DOI 10.1073/pnas.1303607110
   Kline C, 2016, SOC NEUR ONC ANN M 2
   Kline CN, 2017, NEURO-ONCOLOGY, V19, P699, DOI 10.1093/neuonc/now254
   Korshunov A, 2015, ACTA NEUROPATHOL, V129, P669, DOI 10.1007/s00401-015-1405-4
   Lashford LS, 2002, J CLIN ONCOL, V20, P4684, DOI 10.1200/JCO.2002.08.141
   LI FP, 1988, CANCER RES, V48, P5358
   Liang ML, 2008, J NEURO-ONCOL, V87, P247, DOI 10.1007/s11060-007-9513-1
   Louis DN, 2016, ACTA NEUROPATHOL, V131, P803, DOI 10.1007/s00401-016-1545-1
   Marachelian A, 2008, BONE MARROW TRANSPL, V41, P167, DOI 10.1038/sj.bmt.1705953
   Massimino M, 2005, NEURO-ONCOLOGY, V7, P41, DOI 10.1215/S1152851704000304
   Mehta V, 2002, NEUROSURGERY, V51, P365, DOI 10.1227/01.NEU.0000019779.27789.AC
   Merchant TE, 2008, PEDIATR BLOOD CANCER, V51, P110, DOI 10.1002/pbc.21530
   Merchant TE, 2009, J CLIN ONCOL, V27, P3691, DOI 10.1200/JCO.2008.21.2738
   Mueller S, 2013, INT J RADIAT ONCOL, V86, P649, DOI 10.1016/j.ijrobp.2013.03.034
   Mueller S, 2012, NEURO-ONCOLOGY, V14, P1146, DOI 10.1093/neuonc/nos140
   Nakamura M, 2007, NEURO-ONCOLOGY, V9, P113, DOI 10.1215/15228517-2006-036
   Nicholson HS, 2007, CANCER, V110, P1542, DOI 10.1002/cncr.22961
   Nicolaides TP, 2011, CLIN CANCER RES, V17, P7595, DOI 10.1158/1078-0432.CCR-11-1456
   Packer, 1999, Curr Treat Options Neurol, V1, P395, DOI 10.1007/s11940-996-0003-0
   PACKER RJ, 1993, CANCER-AM CANCER SOC, V72, P1414, DOI 10.1002/1097-0142(19930815)72:4<1414::AID-CNCR2820720442>3.0.CO;2-C
   Palucka K, 2012, NAT REV CANCER, V12, P265, DOI 10.1038/nrc3258
   Paugh BS, 2010, J CLIN ONCOL, V28, P3061, DOI 10.1200/JCO.2009.26.7252
   Pettorini BL, 2008, CHILD NERV SYST, V24, P793, DOI 10.1007/s00381-008-0631-7
   Pollack IF, 2006, J NEUROSURG, V105, P418, DOI 10.3171/ped.2006.105.5.418
   Pollack IF, 2006, J CLIN ONCOL, V24, P3431, DOI 10.1200/JCO.2006.05.7265
   Pollack IF, 2014, J CLIN ONCOL, V32, P2050, DOI 10.1200/JCO.2013.54.0526
   Pollack IF, 2011, CHILD NERV SYST, V27, P87, DOI 10.1007/s00381-010-1264-1
   Pollack IF, 2010, J NEURO-ONCOL, V99, P155, DOI 10.1007/s11060-010-0297-3
   Pollack IF, 2002, NEW ENGL J MED, V346, P420, DOI 10.1056/NEJMoa012224
   POLLACK IF, 1994, NEW ENGL J MED, V331, P1500, DOI 10.1056/NEJM199412013312207
   Pollack IF, 2001, CANCER RES, V61, P7404
   Raffel C, 1999, CLIN CANCER RES, V5, P4085
   Robinson GW, 2014, BMC CANCER, V14, DOI 10.1186/1471-2407-14-258
   Schiffman JD, 2010, CANCER RES, V70, P512, DOI 10.1158/0008-5472.CAN-09-1851
   Schwartzentruber J, 2012, NATURE, V482, P226, DOI [10.1038/nature10833, 10.1007/s13311-012-0137-6]
   Setty P, 2010, J MOL DIAGN, V12, P750, DOI 10.2353/jmoldx.2010.090237
   SPOSTO R, 1989, J NEURO-ONCOL, V7, P165, DOI 10.1007/BF00165101
   Sturm D, 2012, CANCER CELL, V22, P425, DOI 10.1016/j.ccr.2012.08.024
   Sure U, 1997, J NEUROPATH EXP NEUR, V56, P782
   Tamber Mandeep S, 2003, Neurosurg Focus, V14, pe1
   Thorarinsdottir HK, 2008, CLIN CANCER RES, V14, P3386, DOI 10.1158/1078-0432.CCR-07-1616
   TURCOT J, 1959, Dis Colon Rectum, V2, P465, DOI 10.1007/BF02616938
   Varley JM, 1997, CANCER RES, V57, P3245
   Warren Katherine E, 2013, CNS Oncol, V2, P427
   Wisoff JH, 1998, J NEUROSURG, V89, P52, DOI 10.3171/jns.1998.89.1.0052
   Wolff JEA, 2002, CANCER, V94, P264, DOI 10.1002/cncr.10114
   Wolff JEA, 2010, CANCER-AM CANCER SOC, V116, P705, DOI 10.1002/cncr.24730
   Wu G, 2014, NAT GENET, V46, P444, DOI 10.1038/ng.2938
   Wu G, 2012, NAT GENET, V44, P251, DOI 10.1038/ng.1102
   Yang T, 2013, WORLD NEUROSURG, V79, P537, DOI 10.1016/j.wneu.2012.09.015
   Zaghloul MS, 2014, RADIOTHER ONCOL, V111, P35, DOI 10.1016/j.radonc.2014.01.013
NR 81
TC 94
Z9 103
U1 0
U2 12
PU SPRINGER
PI NEW YORK
PA 233 SPRING ST, NEW YORK, NY 10013 USA
SN 0167-594X
EI 1573-7373
J9 J NEURO-ONCOL
JI J. Neuro-Oncol.
PD SEP
PY 2017
VL 134
IS 3
SI SI
BP 541
EP 549
DI 10.1007/s11060-017-2393-0
PG 9
WC Oncology; Clinical Neurology
WE Science Citation Index Expanded (SCI-EXPANDED)
SC Oncology; Neurosciences & Neurology
GA FH7LS
UT WOS:000411370700009
PM 28357536
DA 2024-03-10
ER

PT J
AU Han, XS
   Li, R
   Zhang, WB
   Yang, XH
   Wheeler, CG
   Friedman, GK
   Province, P
   Ding, Q
   You, ZY
   Fathallah-Shaykh, HM
   Gillespie, GY
   Zhao, XY
   King, PH
   Nabors, LB
AF Han, Xiaosi
   Li, Rong
   Zhang, Wenbin
   Yang, Xiuhua
   Wheeler, Crystal G.
   Friedman, Gregory K.
   Province, Paula
   Ding, Qiang
   You, Zhiying
   Fathallah-Shaykh, Hassan M.
   Gillespie, G. Yancey
   Zhao, Xinyang
   King, Peter H.
   Nabors, L. Burt
TI Expression of PRMT5 correlates with malignant grade in gliomas and plays
   a pivotal role in tumor growth in vitro
SO JOURNAL OF NEURO-ONCOLOGY
LA English
DT Article
DE Diffuse astrocytoma; Anaplastic astrocytoma; Glioblastoma; PRMT5; ERK1/2
ID PROTEIN ARGININE METHYLTRANSFERASE; CANCER CELLS; GERM-CELLS;
   METHYLATION; ACTIVATION; HISTONE; DIFFERENTIATION; GLIOBLASTOMA;
   DIMETHYLARGININE; TRANSCRIPTION
AB Protein arginine methyltransferase 5 (PRMT5) catalyzes the formation of omega-NG,N'G-symmetric dimethylarginine residues on histones as well as other proteins. These modifications play an important role in cell differentiation and tumor cell growth. However, the role of PRMT5 in human glioma cells has not been characterized. In this study, we assessed protein expression profiles of PRMT5 in control brain, WHO grade II astrocytomas, anaplastic astrocytomas, and glioblastoma multiforme (GBM) by immunohistochemistry. PRMT5 was low in glial cells in control brain tissues and low grade astrocytomas. Its expression increased in parallel with malignant progression, and was highly expressed in GBM. Knockdown of PRMT5 by small hairpin RNA caused alterations of p-ERK1/2 and significantly repressed the clonogenic potential and viability of glioma cells. These findings indicate that PRMT5 is a marker of malignant progression in glioma tumors and plays a pivotal role in tumor growth.
C1 [Han, Xiaosi; Zhang, Wenbin; Yang, Xiuhua; Wheeler, Crystal G.; Province, Paula; Fathallah-Shaykh, Hassan M.; King, Peter H.; Nabors, L. Burt] Univ Alabama Birmingham, Dept Neurol, Birmingham, AL 35294 USA.
   [Han, Xiaosi; King, Peter H.] Birmingham Vet Affairs Med Ctr, Birmingham, AL 35295 USA.
   [Li, Rong] Univ Alabama Birmingham, Dept Pathol, Birmingham, AL 35294 USA.
   [Friedman, Gregory K.] Univ Alabama Birmingham, Dept Pediat, Div Hematol Oncol, Birmingham, AL 35294 USA.
   [Ding, Qiang] Univ Alabama Birmingham, Div Pulm Med, Dept Med, Birmingham, AL 35294 USA.
   [You, Zhiying] Univ Alabama Birmingham, Dept Prevent Med, Birmingham, AL 35294 USA.
   [Gillespie, G. Yancey] Univ Alabama Birmingham, Dept Neurosurg, Birmingham, AL 35294 USA.
   [Zhao, Xinyang] Univ Alabama Birmingham, Dept Biochem & Mol Genet, Birmingham, AL 35294 USA.
C3 University of Alabama System; University of Alabama Birmingham; US
   Department of Veterans Affairs; Veterans Health Administration (VHA);
   Veterans Affairs Medical Center - Birmingham; University of Alabama
   System; University of Alabama Birmingham; University of Alabama System;
   University of Alabama Birmingham; University of Alabama System;
   University of Alabama Birmingham; University of Alabama System;
   University of Alabama Birmingham; University of Alabama System;
   University of Alabama Birmingham; University of Alabama System;
   University of Alabama Birmingham
RP Han, XS (通讯作者)，Univ Alabama Birmingham, Dept Neurol, FOT 1020,1530 3rd Ave S, Birmingham, AL 35294 USA.
EM xhan@uab.edu
RI Nabors, Louis/ABB-8223-2021; liu, bing/JJD-5566-2023; Wang,
   Jinguo/JED-9233-2023
OI Nabors, Louis/0000-0001-5926-2230; Zhao, Xinyang/0000-0001-6677-7072;
   Fathallah-Shaykh, Hassan/0000-0002-2690-7685; Friedman,
   Gregory/0000-0002-6653-7420; Gillespie, George/0000-0001-6436-9542;
   King, Peter/0000-0001-9391-7464
FU NIH NCI [P30CA013148, P50CA097247, P20CA151129]; St. Baldrick's
   Foundation; VA Merit Review
FX NIH NCI Grants P30CA013148 (UAB Comprehensive Cancer Center Core Support
   Grant); P50CA097247, P20CA151129 (G. Y. Gillespie); St. Baldrick's
   Foundation (G. K. Friedman); VA Merit Review (P. H. King).
CR Aggarwal P, 2010, CANCER CELL, V18, P329, DOI 10.1016/j.ccr.2010.08.012
   Ancelin K, 2006, NAT CELL BIOL, V8, P623, DOI 10.1038/ncb1413
   Andreu-Pérez P, 2011, SCI SIGNAL, V4, DOI 10.1126/scisignal.2001936
   Bao XX, 2013, J HISTOCHEM CYTOCHEM, V61, P206, DOI 10.1369/0022155413475452
   Bedford MT, 2009, MOL CELL, V33, P1, DOI 10.1016/j.molcel.2008.12.013
   Chittka A, 2012, J BIOL CHEM, V287, P42995, DOI 10.1074/jbc.M112.392746
   Chittka A, 2010, PLOS ONE, V5, DOI 10.1371/journal.pone.0013807
   Cho EC, 2012, EMBO J, V31, P1785, DOI 10.1038/emboj.2012.17
   Dunn GP, 2012, GENE DEV, V26, P756, DOI 10.1101/gad.187922.112
   Eckert D, 2008, BMC DEV BIOL, V8, DOI 10.1186/1471-213X-8-106
   Friedmann-Morvinski D, 2012, SCIENCE, V338, P1080, DOI 10.1126/science.1226929
   Friesen WJ, 2001, MOL CELL BIOL, V21, P8289, DOI 10.1128/MCB.21.24.8289-8300.2001
   Han XS, 2001, ONCOGENE, V20, P7976, DOI 10.1038/sj.onc.1204996
   Hsu JM, 2011, NAT CELL BIOL, V13, P174, DOI 10.1038/ncb2158
   Huang JH, 2011, J BIOL CHEM, V286, P44424, DOI 10.1074/jbc.M111.277046
   Inai T, 2004, AM J PATHOL, V165, P35, DOI 10.1016/S0002-9440(10)63273-7
   Ishibashi H, 2003, J CLIN ENDOCR METAB, V88, P2309, DOI 10.1210/jc.2002-021353
   Jansson M, 2008, NAT CELL BIOL, V10, P1431, DOI 10.1038/ncb1802
   Jemal A, 2003, CA-CANCER J CLIN, V53, P5, DOI 10.3322/canjclin.53.1.5
   Karkhanis V, 2011, TRENDS BIOCHEM SCI, V36, P633, DOI 10.1016/j.tibs.2011.09.001
   Kim JM, 2005, CLIN CANCER RES, V11, P473
   Krakstad C, 2010, MOL CANCER, V9, DOI 10.1186/1476-4598-9-135
   Lee JH, 2005, J BIOL CHEM, V280, P3656, DOI 10.1074/jbc.M405295200
   MARSHALL CJ, 1995, CELL, V80, P179, DOI 10.1016/0092-8674(95)90401-8
   Ohgaki H, 2005, J NEUROPATH EXP NEUR, V64, P479, DOI 10.1093/jnen/64.6.479
   Olsen BB, 2012, INT J ONCOL, V41, P1967, DOI 10.3892/ijo.2012.1635
   Pal S, 2004, MOL CELL BIOL, V24, P9630, DOI 10.1128/MCB.24.21.9630-9645.2004
   Pal S, 2007, EMBO J, V26, P3558, DOI 10.1038/sj.emboj.7601794
   PANG L, 1995, J BIOL CHEM, V270, P13585, DOI 10.1074/jbc.270.23.13585
   Powers MA, 2011, CANCER RES, V71, P5579, DOI 10.1158/0008-5472.CAN-11-0458
   Ravi RK, 1998, J CLIN INVEST, V101, P153, DOI 10.1172/JCI831
   Robertson D, 2008, BMC CELL BIOL, V9, DOI 10.1186/1471-2121-9-13
   Scoumanne A, 2009, NUCLEIC ACIDS RES, V37, P4965, DOI 10.1093/nar/gkp516
   Tanaka H, 2009, MOL CANCER RES, V7, P557, DOI 10.1158/1541-7786.MCR-08-0197
   Tee WW, 2010, GENE DEV, V24, P2772, DOI 10.1101/gad.606110
   Teng Y, 2007, CANCER RES, V67, P10491, DOI 10.1158/0008-5472.CAN-06-4206
   Verhaak RGW, 2010, CANCER CELL, V17, P98, DOI 10.1016/j.ccr.2009.12.020
   Wang L, 2008, MOL CELL BIOL, V28, P6262, DOI 10.1128/MCB.00923-08
   Wiederschain D, 2009, CELL CYCLE, V8, P498, DOI 10.4161/cc.8.3.7701
   Yang M, 2009, PLOS GENET, V5, DOI 10.1371/journal.pgen.1000514
   Yang YZ, 2013, NAT REV CANCER, V13, P37, DOI 10.1038/nrc3409
   Zhao Q, 2009, NAT STRUCT MOL BIOL, V16, P304, DOI 10.1038/nsmb.1568
NR 42
TC 70
Z9 81
U1 1
U2 11
PU SPRINGER
PI NEW YORK
PA 233 SPRING ST, NEW YORK, NY 10013 USA
SN 0167-594X
EI 1573-7373
J9 J NEURO-ONCOL
JI J. Neuro-Oncol.
PD MAY
PY 2014
VL 118
IS 1
BP 61
EP 72
DI 10.1007/s11060-014-1419-0
PG 12
WC Oncology; Clinical Neurology
WE Science Citation Index Expanded (SCI-EXPANDED)
SC Oncology; Neurosciences & Neurology
GA AH8HC
UT WOS:000336376700007
PM 24664369
OA Green Accepted
DA 2024-03-10
ER

PT J
AU Zhang, L
   Wang, D
   Han, X
   Tang, FR
   Gao, DS
AF Zhang, Lin
   Wang, Dan
   Han, Xiao
   Tang, Furong
   Gao, Dianshuai
TI Mechanism of methylation and acetylation of high <i>GDNF</i>
   transcription in glioma cells: A review
SO HELIYON
LA English
DT Review
DE Oncology; Cancer research; Genetics and molecular biology; GDNF; Glioma;
   DNA methylation; Histone acetylation; Transcription factors
ID HISTONE DEACETYLASE INHIBITORS; ACTIVATED GENE NAG-1/GDF15; NEUROTROPHIC
   FACTOR; DNA METHYLATION; TUMOR-SUPPRESSOR; UP-REGULATION; EXPRESSION;
   NEURODEGENERATION; HYPERACETYLATION; CLASSIFICATION
AB Gliomas are the most common primary malignant tumors in the central nervous system. High expression of glial cell line-derived neurotrophic factor (GDNF) is an important prerequisite for the initiation and development of gliomas. However, the underlying transcription mechanism is poorly understood. Epigenetic alterations are common and important hallmarks of various types of tumors, and lead to abnormal expression of genes. Several recent studies have suggested that epigenetic modifications contribute to increased GDNF transcription. Specifically, aberrant DNA methylation and histone acetylation in the promoter regions of GDNF are related to high GDNF transcription in glioma cells, where transcription factors have extremely important roles. Therefore, elucidating the importance and features of this underlying molecular mechanism will enhance our understanding and provide clues for the accurate diagnosis and efficacious treatment of gliomas. This review summarizes the latest thinking on the potential epigenetic mechanisms of high expression of GDNF in glioma cells focusing primarily on DNA methylation and histone acetylation.
C1 [Zhang, Lin] Xuzhou Med Univ, Sch Nursing, Xuzhou 221004, Jiangsu, Peoples R China.
   [Zhang, Lin; Han, Xiao; Gao, Dianshuai] Xuzhou Med Univ, Dept Anat & Neurobiol, Xuzhou 221004, Jiangsu, Peoples R China.
   [Wang, Dan] Xuzhou Med Univ, Sch Med Informat, Xuzhou 221004, Jiangsu, Peoples R China.
   [Tang, Furong] Xuzhou Oriental Peoples Hosp, Dept Psychiat, Xuzhou 221004, Jiangsu, Peoples R China.
C3 Xuzhou Medical University; Xuzhou Medical University; Xuzhou Medical
   University
RP Gao, DS (通讯作者)，Xuzhou Med Univ, Dept Anat & Neurobiol, Xuzhou 221004, Jiangsu, Peoples R China.
EM gds@xzhmu.edu.cn
OI Gao, DianShuai/0000-0001-8567-0238
FU Jiangsu Province Postdoctoral Science Foundation [1601080C]; Research
   Foundation for Talented Scholars in Xuzhou Medical University
   [D2015001]; Jiangsu Province Postgraduate Training Innovation Project
   [KYCX19_2212]
FX This work was supported by Jiangsu Province Postdoctoral Science
   Foundation (1601080C), Research Foundation for Talented Scholars in
   Xuzhou Medical University (D2015001), and Jiangsu Province Postgraduate
   Training Innovation Project (KYCX19_2212).
CR Airaksinen MS, 2002, NAT REV NEUROSCI, V3, P383, DOI 10.1038/nrn812
   Airavaara M, 2011, J BIOL CHEM, V286, P45093, DOI 10.1074/jbc.M111.310250
   ALLFREY VG, 1964, P NATL ACAD SCI USA, V51, P786, DOI 10.1073/pnas.51.5.786
   Baecker PA, 1999, MOL BRAIN RES, V69, P209, DOI 10.1016/S0169-328X(99)00106-0
   Bai H, 2016, NAT GENET, V48, P59, DOI 10.1038/ng.3457
   Baylin SB, 2011, NAT REV CANCER, V11, P726, DOI 10.1038/nrc3130
   BIRD AP, 1986, NATURE, V321, P209, DOI 10.1038/321209a0
   Blattler A, 2014, GENOME BIOL, V15, DOI 10.1186/s13059-014-0469-0
   Brat DJ, 2015, NEW ENGL J MED, V372, P2481, DOI 10.1056/NEJMoa1402121
   Brownell JE, 1996, CELL, V84, P843, DOI 10.1016/S0092-8674(00)81063-6
   Castro LMR, 2005, J NEUROCHEM, V95, P1227, DOI 10.1111/j.1471-4159.2005.03457.x
   Chen MH, 2014, INT J CLIN EXP MED, V7, P1735
   Chen PS, 2006, MOL PSYCHIATR, V11, P1116, DOI 10.1038/sj.mp.4001893
   Chiang JH, 2014, OMICS, V18, P310, DOI 10.1089/omi.2013.0084
   Christensen BC, 2011, JNCI-J NATL CANCER I, V103, DOI 10.1093/jnci/djq497
   Clayton AL, 2006, MOL CELL, V23, P289, DOI 10.1016/j.molcel.2006.06.017
   Dawson MA, 2012, CELL, V150, P12, DOI 10.1016/j.cell.2012.06.013
   Dietz KC, 2010, PHARMACOL RES, V62, P11, DOI 10.1016/j.phrs.2010.01.011
   Eckel-Passow JE, 2015, NEW ENGL J MED, V372, P2499, DOI 10.1056/NEJMoa1407279
   Edgar R, 2014, EPIGENET CHROMATIN, V7, DOI 10.1186/1756-8935-7-28
   Edwards LA, 2011, JNCI-J NATL CANCER I, V103, P1162, DOI 10.1093/jnci/djr224
   Esteller M, 2008, NEW ENGL J MED, V358, P1148, DOI 10.1056/NEJMra072067
   Gao J, 2016, CELL DEATH DIS, V7, DOI 10.1038/cddis.2016.120
   Gao J, 2009, GLIA, V57, P989, DOI 10.1002/glia.20823
   Goudarzi A, 2016, MOL CELL, V62, P169, DOI 10.1016/j.molcel.2016.03.014
   Grayson DR, 2010, MOL PHARMACOL, V77, P126, DOI 10.1124/mol.109.061333
   Hamerlik P, 2012, J EXP MED, V209, P507, DOI 10.1084/jem.20111424
   Harrison IF, 2013, PHARMACOL THERAPEUT, V140, P34, DOI 10.1016/j.pharmthera.2013.05.010
   Hazzalin CA, 2005, PLOS BIOL, V3, P2111, DOI 10.1371/journal.pbio.0030393
   Hegi ME, 2005, NEW ENGL J MED, V352, P997, DOI 10.1056/NEJMoa043331
   Jones PA, 2007, CELL, V128, P683, DOI 10.1016/j.cell.2007.01.029
   Ju YS, 2012, GENOME RES, V22, P436, DOI 10.1101/gr.133645.111
   Kadowaki M, 2012, INT J CANCER, V130, P267, DOI 10.1002/ijc.26082
   Kim TY, 2006, CANCER RES, V66, P7490, DOI 10.1158/0008-5472.CAN-05-4552
   Kim Y, 2011, PROG NEURO-PSYCHOPH, V35, P1026, DOI 10.1016/j.pnpbp.2011.02.012
   Kondo Y, 2014, CANCER SCI, V105, P363, DOI 10.1111/cas.12379
   Ku MC, 2013, ACTA NEUROPATHOL, V125, P609, DOI 10.1007/s00401-013-1079-8
   LIN LFH, 1993, SCIENCE, V260, P1130, DOI 10.1126/science.8493557
   Lin PY, 2015, J PSYCHIATR RES, V63, P20, DOI 10.1016/j.jpsychires.2015.02.004
   Louis DN, 2007, ACTA NEUROPATHOL, V114, P547, DOI 10.1007/s00401-007-0278-6
   Louis DN, 2016, ACTA NEUROPATHOL, V131, P803, DOI 10.1007/s00401-016-1545-1
   Lu DY, 2010, BIOCHEM PHARMACOL, V80, P1201, DOI 10.1016/j.bcp.2010.06.046
   Matt SM, 2016, NEUROBIOL AGING, V47, P1, DOI 10.1016/j.neurobiolaging.2016.07.006
   Newton SS, 2013, CELL MOL LIFE SCI, V70, P1739, DOI 10.1007/s00018-013-1281-9
   Ng WH, 2009, J CLIN NEUROSCI, V16, P427, DOI 10.1016/j.jocn.2008.06.002
   NIGRO JM, 1989, NATURE, V342, P705, DOI 10.1038/342705a0
   Noushmehr Houtan, 2010, Cancer Cell, V17, P510, DOI 10.1016/j.ccr.2010.03.017
   NUCIFORA G, 1995, BLOOD, V86, P1
   Qu DW, 2015, EUR REV MED PHARMACO, V19, P2070
   Saha RN, 2006, CELL DEATH DIFFER, V13, P539, DOI 10.1038/sj.cdd.4401769
   Sakamoto S, 2004, J BIOL CHEM, V279, P40362, DOI 10.1074/jbc.M406400200
   Schmidt N, 2012, BRAIN PATHOL, V22, P17, DOI 10.1111/j.1750-3639.2011.00507.x
   Shaffer DR, 2006, NAT MED, V12, P14, DOI 10.1038/nm0106-14
   Shinjo K, 2012, CARCINOGENESIS, V33, P1277, DOI 10.1093/carcin/bgs154
   Suzuki H, 2015, NAT GENET, V47, P458, DOI 10.1038/ng.3273
   Takai D, 2002, P NATL ACAD SCI USA, V99, P3740, DOI 10.1073/pnas.052410099
   Taunton J, 1996, SCIENCE, V272, P408, DOI 10.1126/science.272.5260.408
   Turcan S, 2012, NATURE, V483, P479, DOI 10.1038/nature10866
   Turner BM, 2000, BIOESSAYS, V22, P836, DOI 10.1002/1521-1878(200009)22:9<836::AID-BIES9>3.0.CO;2-X
   Van Meir EG, 2010, CA-CANCER J CLIN, V60, P166, DOI 10.3322/caac.20069
   VanLint C, 1996, GENE EXPRESSION, V5, P245
   Wang YZ, 2013, CANCER LETT, V331, P139, DOI 10.1016/j.canlet.2012.12.024
   Weinstein JN, 2014, NATURE, V507, P315, DOI 10.1038/nature12965
   Wen PY, 2008, NEW ENGL J MED, V359, P492, DOI 10.1056/NEJMra0708126
   Wick W, 2014, NAT REV NEUROL, V10, P372, DOI 10.1038/nrneurol.2014.100
   Wiesenhofer B, 2000, ACTA NEUROPATHOL, V99, P131, DOI 10.1007/PL00007416
   Wiestler B, 2014, ACTA NEUROPATHOL, V128, P561, DOI 10.1007/s00401-014-1315-x
   Wu XF, 2008, INT J NEUROPSYCHOPH, V11, P1123, DOI 10.1017/S1461145708009024
   Xie XN, 2015, CLIN SCI, V129, P1151, DOI 10.1042/CS20150346
   Xiong Y, 2017, ONCOTARGET, V8, P24902, DOI 10.18632/oncotarget.15302
   Yang XJ, 2014, CANCER CELL, V26, P577, DOI 10.1016/j.ccr.2014.07.028
   Yoshioka H, 2008, J BIOL CHEM, V283, P33129, DOI 10.1074/jbc.M805248200
   Yu ZQ, 2014, MOL NEUROBIOL, V50, P914, DOI 10.1007/s12035-014-8666-0
   Yu ZQ, 2013, MOL NEUROBIOL, V48, P571, DOI 10.1007/s12035-013-8443-5
   Zhang BL, 2017, ONCOTARGET, V8, P45105, DOI 10.18632/oncotarget.15126
   Zhang BL, 2016, MOL NEUROBIOL, V53, P4352, DOI 10.1007/s12035-015-9365-1
   Zhang BL, 2014, BBA-GENE REGUL MECH, V1839, P1161, DOI 10.1016/j.bbagrm.2014.08.014
NR 77
TC 11
Z9 11
U1 1
U2 5
PU ELSEVIER SCI LTD
PI OXFORD
PA THE BOULEVARD, LANGFORD LANE, KIDLINGTON, OXFORD OX5 1GB, OXON, ENGLAND
EI 2405-8440
J9 HELIYON
JI Heliyon
PD JUN
PY 2019
VL 5
IS 6
AR e01951
DI 10.1016/j.heliyon.2019.e01951
PG 6
WC Multidisciplinary Sciences
WE Science Citation Index Expanded (SCI-EXPANDED)
SC Science & Technology - Other Topics
GA IG5BK
UT WOS:000473818300121
PM 31294105
OA Green Published, gold
DA 2024-03-10
ER

PT J
AU Kit, OI
   Vodolazhsky, DI
   Rostorguev, EE
   Frantsiyants, EM
   Panina, SB
AF Kit, O. I.
   Vodolazhsky, D. I.
   Rostorguev, E. E.
   Frantsiyants, E. M.
   Panina, S. B.
TI Molecular Markers of Gliomas
SO MOLECULAR GENETICS MICROBIOLOGY AND VIROLOGY
LA English
DT Review
DE gliomas; molecular markers; oncogenic mutations; epigenetic alterations;
   review
ID HIGH-GRADE GLIOMA; GLIOBLASTOMA-MULTIFORME; PILOCYTIC ASTROCYTOMAS;
   CLINICAL-SIGNIFICANCE; DISTINCT SUBGROUPS; PROGNOSTIC-FACTORS; MALIGNANT
   GLIOMAS; HOTSPOT MUTATIONS; TP53 MUTATIONS; K27M MUTATION
AB Gliomas are invasive recurrent brain tumors with high lethality. Gliomas have been morphologically divided into astrocytomas, oligodendrogliomas, and mixed oligoastrocytomas. Gliomas are graded according to the criteria of the World Health Organization criteria as grade I (pilocytic astrocytomas), grade II (low-grade gliomas), grade III (high-grade gliomas), and grade IV (glioblastoma). The mutations of IDH1/2 and TP53 genes and MGMT methylation have been described as prognostic markers of glioma. The aim of the present review is to analyze research and experimental results (Scopus, Web of Science, Pubmed) concerning somatic mutations, aberrant regulation of gene expression of signal pathways, diagnostic and prognostic markers of glioma progression and characterizing various morphological types and grades of glioma. In particular, the specificities of medulloblastomas and ependymomas have been considered in the present review.
C1 [Kit, O. I.; Vodolazhsky, D. I.; Rostorguev, E. E.; Frantsiyants, E. M.; Panina, S. B.] Rostov Res Inst Oncol, Rostov Na Donu 344037, Russia.
RP Panina, SB (通讯作者)，Rostov Res Inst Oncol, Rostov Na Donu 344037, Russia.
EM tailana703@gmail.com
RI Vodolazhsky, Dmitriy/AAF-7800-2020; Frantsiyants, Elena/Y-1491-2018;
   Rostorguev, Eduard/AAH-1040-2020; Panina, Svetlana/JUU-8338-2023; Kit,
   Oleg I/U-2241-2017; Rostorguev, Eduard/AAK-6852-2020
OI Vodolazhsky, Dmitriy/0000-0003-1114-8732; Frantsiyants,
   Elena/0000-0003-3618-6890; Rostorguev, Eduard/0000-0003-2937-0470; 
CR Amatu A, 2016, ESMO OPEN, V1, DOI 10.1136/esmoopen-2015-000023
   Anjum K, 2017, BIOMED PHARMACOTHER, V92, P681, DOI 10.1016/j.biopha.2017.05.125
   Appin CL, 2015, MOL ASPECTS MED, V45, P87, DOI 10.1016/j.mam.2015.05.002
   Becker AP, 2015, J NEUROPATH EXP NEUR, V74, P743, DOI 10.1097/NEN.0000000000000213
   Berger SL, 2007, NATURE, V447, P407, DOI 10.1038/nature05915
   Boustani MR, 2016, J NEUROL SCI, V363, P80, DOI 10.1016/j.jns.2016.02.032
   Cahill Daniel P, 2015, CNS Oncol, V4, P287, DOI 10.2217/cns.15.32
   Ceccarelli M, 2016, CELL, V164, P550, DOI 10.1016/j.cell.2015.12.028
   Chen R, 2017, NEUROTHERAPEUTICS, V14, P284, DOI 10.1007/s13311-017-0519-x
   Christensen BC, 2011, JNCI-J NATL CANCER I, V103, DOI 10.1093/jnci/djq497
   Cohen AL, 2015, CANCER TREAT RES, V163, P15, DOI 10.1007/978-3-319-12048-5_2
   Cohen AL, 2013, CURR NEUROL NEUROSCI, V13, DOI 10.1007/s11910-013-0345-4
   Collins VP, 2015, ACTA NEUROPATHOL, V129, P775, DOI 10.1007/s00401-015-1410-7
   Dang L, 2009, NATURE, V462, P739, DOI 10.1038/nature08617
   Ding ZM, 2015, MOL CARCINOGEN, V54, P405, DOI 10.1002/mc.22114
   Khuong-Quang DA, 2012, ACTA NEUROPATHOL, V124, P439, DOI 10.1007/s00401-012-0998-0
   Dubbink HJ, 2016, NEURO-ONCOLOGY, V18, P388, DOI 10.1093/neuonc/nov182
   Ebrahimi A, 2016, ACTA NEUROPATHOL COM, V4, DOI 10.1186/s40478-016-0331-6
   Fisher KE, 2014, CURR PROB CANCER, V38, P142, DOI [10.1016/j.currproblcancer.2014.08.003, 10.1016/j.currproblcancer.2014.08.007, 10.1016/j.currproblcancer.2014.08.006, 10.1016/j.currproblcancer.2014.08.004]
   Flynn RL, 2015, SCIENCE, V347, P273, DOI 10.1126/science.1257216
   Fontebasso AM, 2013, ACTA NEUROPATHOL, V125, P659, DOI 10.1007/s00401-013-1095-8
   Fu YJ, 2012, INT J BIOCHEM CELL B, V44, P770, DOI 10.1016/j.biocel.2012.01.017
   Gao XC, 2015, ASIA-PAC J CLIN ONCO, V11, pE13, DOI 10.1111/ajco.12211
   Gielen GH, 2013, AM J CLIN PATHOL, V139, P345, DOI 10.1309/AJCPABOHBC33FVMO
   Hegi ME, 2005, NEW ENGL J MED, V352, P997, DOI 10.1056/NEJMoa043331
   Hess KR, 2004, CANCER, V101, P2293, DOI 10.1002/cncr.20621
   Hussain MRM, 2015, SAUDI J BIOL SCI, V22, P359, DOI 10.1016/j.sjbs.2014.10.002
   Jacinto FV, 2007, DNA REPAIR, V6, P1155, DOI 10.1016/j.dnarep.2007.03.013
   Jones DTW, 2013, NAT GENET, V45, P927, DOI 10.1038/ng.2682
   Kelly Patrick J, 2010, Surg Neurol Int, V1, P96, DOI 10.4103/2152-7806.74243
   Kim Young Zoon, 2014, Brain Tumor Res Treat, V2, P7, DOI 10.14791/btrt.2014.2.1.7
   Kramar F, 2007, J NEURO-ONCOL, V84, P201, DOI 10.1007/s11060-007-9358-7
   Kreth S, 2014, CANCER LETT, V342, P185, DOI 10.1016/j.canlet.2012.04.008
   Lai RK, 2014, PLOS ONE, V9, DOI 10.1371/journal.pone.0089376
   Laws ER, 2003, J NEUROSURG, V99, P467, DOI 10.3171/jns.2003.99.3.0467
   Lee EJ, 2015, J GENET GENOMICS, V42, P355, DOI 10.1016/j.jgg.2015.06.003
   Liu BL, 2010, CANCER EPIDEM BIOMAR, V19, P2888, DOI 10.1158/1055-9965.EPI-10-0454
   Liu F, 2015, MOL CELL, V60, P307, DOI 10.1016/j.molcel.2015.09.002
   Liu XY, 2012, ACTA NEUROPATHOL, V124, P615, DOI 10.1007/s00401-012-1031-3
   Liu XP, 2011, BRAIN RES, V1391, P125, DOI 10.1016/j.brainres.2011.03.042
   Louis DN, 2016, ACTA NEUROPATHOL, V131, P803, DOI 10.1007/s00401-016-1545-1
   Mamelak AN, 2007, EXPERT OPIN DRUG DEL, V4, P175, DOI 10.1517/17425247.4.2.175
   Molenaar RJ, 2014, NEURO-ONCOLOGY, V16, P1263, DOI 10.1093/neuonc/nou005
   Morokoff A, 2015, J CLIN NEUROSCI, V22, P1219, DOI 10.1016/j.jocn.2015.02.008
   Moyon S, 2016, BRAIN RES, V1638, P183, DOI 10.1016/j.brainres.2015.06.009
   Mrugala MM, 2013, DISCOV MED, V15, P221
   Nakamura M, 2001, CARCINOGENESIS, V22, P1715, DOI 10.1093/carcin/22.10.1715
   Nicolaidis S, 2015, METABOLISM, V64, pS22, DOI 10.1016/j.metabol.2014.10.031
   Noushmehr H, 2010, CANCER CELL, V17, P510, DOI 10.1016/j.ccr.2010.03.017
   Olar A, 2015, SEMIN RADIAT ONCOL, V25, P155, DOI 10.1016/j.semradonc.2015.02.006
   Parsons DW, 2011, SCIENCE, V331, P435, DOI 10.1126/science.1198056
   Peng ZS, 2015, INT J CLIN EXP MED, V8, P422
   Plass C, 2013, NAT REV GENET, V14, P765, DOI 10.1038/nrg3554
   Raffel C, 2004, NEOPLASIA, V6, P310, DOI 10.1593/neo.03454
   Reifenberger G, 2017, NAT REV CLIN ONCOL, V14, P434, DOI 10.1038/nrclinonc.2016.204
   Rice T, 2013, NEURO-ONCOLOGY, V15, P535, DOI 10.1093/neuonc/nos324
   Rivera Andreana L, 2008, Curr Probl Cancer, V32, P97, DOI 10.1016/j.currproblcancer.2008.02.003
   Roth JJ, 2016, J NEUROPATH EXP NEUR, V75, P306, DOI 10.1093/jnen/nlw001
   Royds JA, 2011, PLOS ONE, V6, DOI 10.1371/journal.pone.0026737
   Shai RM, 2008, FUTURE ONCOL, V4, P525, DOI 10.2217/14796694.4.4.525
   Siegal T, 2015, J CLIN NEUROSCI, V22, P437, DOI 10.1016/j.jocn.2014.10.004
   Sierra J, 2006, GENE DEV, V20, P586, DOI 10.1101/gad.1385806
   Smits M, 2010, ONCOTARGET, V1, P710, DOI 10.18632/oncotarget.205
   Sturm D, 2012, CANCER CELL, V22, P425, DOI 10.1016/j.ccr.2012.08.024
   Thon N, 2009, J NEUROPATH EXP NEUR, V68, P1219, DOI 10.1097/NEN.0b013e3181bee1f1
   Turcan S, 2012, NATURE, V483, P479, DOI 10.1038/nature10866
   Van Meir EG, 2010, CA-CANCER J CLIN, V60, P166, DOI 10.3322/caac.20069
   Verhaak RGW, 2010, CANCER CELL, V17, P98, DOI 10.1016/j.ccr.2009.12.020
   Waldmann T, 2013, CURR OPIN CELL BIOL, V25, P184, DOI 10.1016/j.ceb.2013.01.001
   Walsh KM, 2013, GENET EPIDEMIOL, V37, P222, DOI 10.1002/gepi.21707
   Watkins S, 2012, TRENDS NEUROSCI, V35, P546, DOI 10.1016/j.tins.2012.05.001
   Wen PY, 2008, NEW ENGL J MED, V359, P492, DOI 10.1056/NEJMra0708126
   Williams Maria J, 2017, Front Oncol, V7, P45, DOI 10.3389/fonc.2017.00045
   Witt H, 2011, CANCER CELL, V20, P143, DOI 10.1016/j.ccr.2011.07.007
   Wu G, 2012, NAT GENET, V44, P251, DOI 10.1038/ng.1102
   Xiaoping L, 2013, CELL DEATH DIS, V4, DOI 10.1038/cddis.2013.197
   Yang Y, 2016, CLIN NEUROL NEUROSUR, V150, P159, DOI 10.1016/j.clineuro.2016.09.012
   Yip S, 2012, J PATHOL, V226, P7, DOI 10.1002/path.2995
   Zhu YA, 2002, NAT REV CANCER, V2, P616, DOI 10.1038/nrc866
NR 79
TC 1
Z9 1
U1 0
U2 7
PU ALLERTON PRESS INC
PI NEW YORK
PA 18 WEST 27TH ST, NEW YORK, NY 10001 USA
SN 0891-4168
EI 1934-841X
J9 MOL GENET MICROBIOL+
JI Mol. Genet. Microbiol. Virol.
PD OCT
PY 2017
VL 32
IS 4
BP 180
EP 190
DI 10.3103/S0891416817040036
PG 11
WC Biochemistry & Molecular Biology; Microbiology
WE Science Citation Index Expanded (SCI-EXPANDED)
SC Biochemistry & Molecular Biology; Microbiology
GA GH6QU
UT WOS:000433569900002
DA 2024-03-10
ER

PT J
AU Rana, R
   Joon, S
   Chauhan, K
   Rathi, V
   Ganguly, NK
   Kumari, C
   Yadav, DK
AF Rana, Rashmi
   Joon, Shikha
   Chauhan, Kirti
   Rathi, Vaishnavi
   Ganguly, Nirmal Kumar
   Kumari, Chandni
   Yadav, Dharmendra Kumar
TI Role of Extracellular Vesicles in Glioma Progression: Deciphering
   Cellular Biological Processes to Clinical Applications
SO CURRENT TOPICS IN MEDICINAL CHEMISTRY
LA English
DT Review
DE Biomarker; Diagnostic; Extracellular vesicle; Glioma; Therapeutic; Smart
   probes
ID CENTRAL-NERVOUS-SYSTEM; LOW-GRADE GLIOMAS; MGMT PROMOTER METHYLATION;
   GLIOBLASTOMA-MULTIFORME; MALIGNANT GLIOMAS; BRAIN-TUMORS; TRANSFERRIN
   RECEPTOR; AWAKE CRANIOTOMY; IDH MUTATION; RISK-FACTORS
AB Glioma predominantly targets glial cells in the brain and spinal cord. There are grade I, II, III, and IV gliomas with anaplastic astrocytoma and glioblastoma multiforme as the most severe forms of the disease. Current diagnostic methods are limited in their data acquisition and interpretation, markedly affecting treatment modalities, and patient outcomes. Circulating extracellular vesicles (EVs) or "magic bullets" contain bioactive signature molecules such as DNA, RNA, proteins, lipids, and metabolites. These secretory "smart probes" participate in myriad cellular activities, including glioma progression. EVs are released by all cell populations and may serve as novel diagnostic biomarkers and efficient nano-vehicles in the targeted delivery of encapsulated therapeutics. The present review describes the potential of EV-based biomarkers for glioma management.
C1 [Rana, Rashmi; Joon, Shikha; Chauhan, Kirti; Rathi, Vaishnavi; Ganguly, Nirmal Kumar] Sir Ganga Ram Hosp, Dept Res, New Delhi 110060, India.
   [Kumari, Chandni; Yadav, Dharmendra Kumar] Gachon Univ, Coll Pharm, Gachon Inst Pharmaceut Sci, Incheon, South Korea.
   [Kumari, Chandni; Yadav, Dharmendra Kumar] Gachon Univ, Coll Pharm, Dept Pharm, Incheon, South Korea.
C3 Gachon University; Gachon University
RP Rana, R (通讯作者)，Sir Ganga Ram Hosp, Dept Res, New Delhi 110060, India.; Yadav, DK (通讯作者)，Gachon Univ, Coll Pharm, Gachon Inst Pharmaceut Sci, Incheon, South Korea.; Yadav, DK (通讯作者)，Gachon Univ, Coll Pharm, Dept Pharm, Incheon, South Korea.
EM rashmi.rana@sgrh.com; dharmendra30oct@gmail.com
RI Joon, Shikha/ABG-1450-2022; Yadav, Dharmendra Kumar/L-1846-2015
OI Joon, Shikha/0000-0002-9178-962X; Yadav, Dharmendra
   Kumar/0000-0003-1102-1993; /0000-0003-0071-089X
FU Ministry of Education, Science, and Technology [2017R1C1B2003380]
FX This work is funded by the Ministry of Education, Science, and
   Technology, who supported this study (No. 2017R1C1B2003380) in College
   of Pharmacy, Gachon University of Medicine and Science, Incheon, Korea.
CR Abels ER, 2016, CELL MOL NEUROBIOL, V36, P301, DOI 10.1007/s10571-016-0366-z
   Adamson C, 2009, EXPERT OPIN INV DRUG, V18, P1061, DOI 10.1517/13543780903052764
   Ahmed R, 2014, CANCER MANAG RES, V6, P149, DOI 10.2147/CMAR.S54726
   Alifieris C, 2015, PHARMACOL THERAPEUT, V152, P63, DOI 10.1016/j.pharmthera.2015.05.005
   [Anonymous], 2014, NEURO-ONCOLOGY, DOI DOI 10.1093/neuonc/nou223
   Barbagallo GMV, 2018, WORLD NEUROSURG, V119, pE159, DOI 10.1016/j.wneu.2018.07.078
   Batash R, 2017, CURR MED CHEM, V24, P3002, DOI 10.2174/0929867324666170516123206
   Becker A, 2016, CANCER CELL, V30, P836, DOI 10.1016/j.ccell.2016.10.009
   Beiko J, 2014, NEURO-ONCOLOGY, V16, P81, DOI 10.1093/neuonc/not159
   Berger MS, 2014, NEUROSURG FOCUS, V37, DOI 10.3171/2014.9.FOCUS14677
   Bianco F, 2009, EMBO J, V28, P1043, DOI 10.1038/emboj.2009.45
   Bonucci E., 1980, INT CELL BIOL, P993
   Cairncross JG, 2014, J CLIN ONCOL, V32, P783, DOI 10.1200/JCO.2013.49.3726
   Chalbatani GM, 2019, INT J NANOMED, V14, P3111, DOI 10.2147/IJN.S200253
   Chandana SR, 2008, AM FAM PHYSICIAN, V77, P1423
   Chesnelong C, 2014, NEURO-ONCOLOGY, V16, P686, DOI 10.1093/neuonc/not243
   Chowdhary Michelle M, 2015, Surg Neurol Int, V6, pS85, DOI 10.4103/2152-7806.151348
   Crenshaw Brennetta J, 2018, Open Virol J, V12, P134, DOI 10.2174/1874357901812010134
   Cufaro MC, 2019, J ONCOL, V2019, DOI 10.1155/2019/1639854
   Dasgupta A, 2016, SOUTH ASIAN J CANCER, V5, P147, DOI 10.4103/2278-330X.187589
   Dubois LG, 2014, FRONT CELL NEUROSCI, V8, DOI 10.3389/fncel.2014.00418
   EL Andaloussi S, 2013, NAT REV DRUG DISCOV, V12, P348, DOI 10.1038/nrd3978
   Elia I, 2018, TRENDS CELL BIOL, V28, P673, DOI 10.1016/j.tcb.2018.04.002
   Ellor SV, 2014, J LAW MED ETHICS, V42, P171, DOI 10.1111/jlme.12133
   Ferlay J, 2015, INT J CANCER, V136, pE359, DOI 10.1002/ijc.29210
   FINE HA, 1993, CANCER, V71, P2585, DOI 10.1002/1097-0142(19930415)71:8<2585::AID-CNCR2820710825>3.0.CO;2-S
   Forst DA, 2014, ONCOLOGIST, V19, P403, DOI 10.1634/theoncologist.2013-0345
   Franceschi S, 2015, ONCOL LETT, V10, P3599, DOI 10.3892/ol.2015.3738
   Ghazanwy M, 2014, SAUDI J ANAESTH, V8, P529, DOI 10.4103/1658-354X.140890
   Goodenberger ML, 2012, CANCER GENET-NY, V205, P613, DOI 10.1016/j.cancergen.2012.10.009
   Grier JT, 2006, ONCOLOGIST, V11, P681, DOI 10.1634/theoncologist.11-6-681
   Grossman R, 2015, J CLIN NEUROSCI, V22, P1938, DOI 10.1016/j.jocn.2015.07.003
   Guzmán-De-Villoria JA, 2014, CANCER IMAGING, V14, DOI 10.1186/s40644-014-0035-8
   Hanif Farina, 2017, Asian Pac J Cancer Prev, V18, P3
   Hochberg FH, 2014, EXPERT REV MOL DIAGN, V14, P439, DOI 10.1586/14737159.2014.905202
   Huang Y, 2015, INT J CLIN EXP PATHO, V8, P2191
   Jain KK, 2018, FRONT ONCOL, V8, DOI 10.3389/fonc.2018.00419
   Joyce JA, 2009, NAT REV CANCER, V9, P239, DOI 10.1038/nrc2618
   Kahlert C, 2014, J BIOL CHEM, V289, P3869, DOI 10.1074/jbc.C113.532267
   Keller S, 2006, IMMUNOL LETT, V107, P102, DOI 10.1016/j.imlet.2006.09.005
   Komori T, 2017, NEUROL MED-CHIR, V57, P301, DOI 10.2176/nmc.ra.2017-0010
   Kumar N, 2013, J NEUROSCI RURAL PRA, V4, P67, DOI [10.4103/0976-3147.116455, 10.4103/0976-3147.105620]
   Lane RE, 2018, CLIN TRANSL MED, V7, DOI 10.1186/s40169-018-0192-7
   Laws ER, 2019, J ENDOCRINOL INVEST, V42, P129, DOI 10.1007/s40618-018-0901-5
   Lee SC, 2018, ARCH PATHOL LAB MED, V142, P804, DOI 10.5858/arpa.2017-0449-RA
   Lee WR, 2014, PRACT RADIAT ONCOL, V4, P207, DOI 10.1016/j.prro.2014.05.001
   Lee Y, 2012, HUM MOL GENET, V21, pR125, DOI 10.1093/hmg/dds317
   Li HL, 2016, CLIN NEUROL NEUROSUR, V151, P31, DOI 10.1016/j.clineuro.2016.10.004
   Lo Cicero A, 2015, CURR OPIN CELL BIOL, V35, P69, DOI 10.1016/j.ceb.2015.04.013
   Louis DN, 2016, ACTA NEUROPATHOL, V131, P803, DOI 10.1007/s00401-016-1545-1
   Lynes J, 2018, FRONT ONCOL, V8, DOI 10.3389/fonc.2018.00578
   Maacha S, 2019, MOL CANCER, V18, DOI 10.1186/s12943-019-0965-7
   Maas SLN, 2017, TRENDS CELL BIOL, V27, P172, DOI 10.1016/j.tcb.2016.11.003
   Magnavita N, 2003, NEUROL SCI, V24, P31, DOI 10.1007/s100720300018
   Maia J, 2018, FRONT CELL DEV BIOL, V6, DOI 10.3389/fcell.2018.00018
   McCarthy BJ, 2011, NEURO-ONCOLOGY, V13, P242, DOI 10.1093/neuonc/noq173
   Merchant TE, 2010, SEMIN RADIAT ONCOL, V20, P58, DOI 10.1016/j.semradonc.2009.09.005
   Minniti G, 2014, J NEURO-ONCOL, V118, P377, DOI 10.1007/s11060-014-1443-0
   Mrugala MM, 2013, DISCOV MED, V15, P221
   Mur P, 2015, J NEUROPATH EXP NEUR, V74, P241, DOI 10.1097/NEN.0000000000000167
   Neill E, 2017, J NEURO-ONCOL, V132, P171, DOI 10.1007/s11060-016-2355-y
   Nelson JS, 2012, J NEURO-ONCOL, V109, P315, DOI 10.1007/s11060-012-0895-3
   Ohgaki H, 2005, J NEUROPATH EXP NEUR, V64, P479, DOI 10.1093/jnen/64.6.479
   Ostrom QT, 2018, JAMA ONCOL, V4, P1254, DOI 10.1001/jamaoncol.2018.1789
   Ostrom QT, 2013, NEURO-ONCOLOGY, V15, P1, DOI 10.1093/neuonc/not151
   PAN BT, 1985, J CELL BIOL, V101, P942, DOI 10.1083/jcb.101.3.942
   PAN BT, 1983, CELL, V33, P967, DOI 10.1016/0092-8674(83)90040-5
   Park J, 2015, RADIAT ONCOL, V10, DOI 10.1186/s13014-015-0441-5
   Park SH, 2017, J PATHOL TRANSL MED, V51, P205, DOI 10.4132/jptm.2017.03.08
   Parney IF, 2010, WORLD NEUROSURG, V73, P547, DOI 10.1016/j.wneu.2010.02.003
   Perazzoli G, 2015, PLOS ONE, V10, DOI 10.1371/journal.pone.0140131
   Perry Arie, 2016, Handb Clin Neurol, V134, P71, DOI 10.1016/B978-0-12-802997-8.00005-0
   Preston-Martin S, 1998, INT J EPIDEMIOL, V27, P579, DOI 10.1093/ije/27.4.579
   Rahman M, 2017, J NEUROSURG, V127, P123, DOI 10.3171/2016.7.JNS16396
   Raimondo S, 2019, INT J MOL SCI, V20, DOI 10.3390/ijms20081848
   Ramirez SH, 2018, FLUIDS BARRIERS CNS, V15, DOI 10.1186/s12987-018-0104-7
   Rampling R, 2004, J NEUROL NEUROSUR PS, V75, P24, DOI 10.1136/jnnp.2004.040535
   Raposo G, 2013, J CELL BIOL, V200, P373, DOI 10.1083/jcb.201211138
   Riley RS, 2019, NAT REV DRUG DISCOV, V18, P175, DOI 10.1038/s41573-018-0006-z
   Sabha N, 2014, NEURO-ONCOLOGY, V16, P914, DOI 10.1093/neuonc/not299
   Salazar AM, 1996, NEUROSURGERY, V38, P1096, DOI 10.1097/00006123-199606000-00006
   Sarikafa S, 2015, J NEUROL SURG REP, V76, P151, DOI 10.1055/s-0035-1549311
   Seyfried Thomas N., 2013, Critical Reviews in Oncogenesis, V18, P43
   Shih HA, 2015, CANCER-AM CANCER SOC, V121, P1712, DOI 10.1002/cncr.29237
   Singh D, 2012, SCIENCE, V337, P1231, DOI 10.1126/science.1220834
   Solimando Dominic A Jr, 2017, Hosp Pharm, V52, P98, DOI 10.1310/hpj5202-98
   Taal Walter, 2015, CNS Oncol, V4, P179, DOI 10.2217/cns.15.2
   Taylor LP, 2010, NEUROLOGY, V75, pS28, DOI 10.1212/WNL.0b013e3181fb3661
   TRAMS EG, 1981, BIOCHIM BIOPHYS ACTA, V645, P63, DOI 10.1016/0005-2736(81)90512-5
   van Dijken BRJ, 2017, EUR RADIOL, V27, P4129, DOI 10.1007/s00330-017-4789-9
   Verduin M, 2018, DIS MARKERS, V2018, DOI 10.1155/2018/2908609
   Walbert T, 2011, EXPERT REV NEUROTHER, V11, P509, DOI [10.1586/ern.11.37, 10.1586/ERN.11.37]
   Walid Mohammad Sami, 2008, Perm J, V12, P45
   Webber J, 2010, CANCER RES, V70, P9621, DOI 10.1158/0008-5472.CAN-10-1722
   Weber DC, 2015, NEURO-ONCOLOGY, V17, P588, DOI 10.1093/neuonc/nou293
   Weller M, 2015, CLIN CANCER RES, V21, P2057, DOI 10.1158/1078-0432.CCR-14-2737
   Wilhelm I, 2013, INT J MOL SCI, V14, P1383, DOI 10.3390/ijms14011383
   Wong TT, 2016, CHILD NERV SYST, V32, P1895, DOI 10.1007/s00381-016-3148-5
   Wu A, 2017, WORLD NEUROSURG, V104, P120, DOI 10.1016/j.wneu.2017.05.028
   Yáñez-Mó M, 2015, J EXTRACELL VESICLES, V4, DOI 10.3402/jev.v4.27066
   Yang Isaac, 2010, J Neurooncol, V99, P297, DOI 10.1007/s11060-010-0332-4
   Yin AA, 2014, PLOS ONE, V9, DOI 10.1371/journal.pone.0085102
   Yoshioka Y, 2013, J EXTRACELL VESICLES, V2, DOI 10.3402/jev.v2i0.20424
   You BS, 2018, AM J CANCER RES, V8, P1332
   Young RM, 2015, ANN TRANSL MED, V3, DOI 10.3978/j.issn.2305-5839.2015.05.10
   Yung WKA, 2000, BRIT J CANCER, V83, P588, DOI 10.1054/bjoc.2000.1316
   Zaborowski MP, 2015, BIOSCIENCE, V65, P783, DOI 10.1093/biosci/biv084
NR 107
TC 8
Z9 8
U1 0
U2 5
PU BENTHAM SCIENCE PUBL LTD
PI SHARJAH
PA EXECUTIVE STE Y-2, PO BOX 7917, SAIF ZONE, 1200 BR SHARJAH, U ARAB
   EMIRATES
SN 1568-0266
EI 1873-5294
J9 CURR TOP MED CHEM
JI Curr. Top. Med. Chem.
PD MAR
PY 2021
VL 21
IS 8
BP 696
EP 704
DI 10.2174/1568026620666201207100139
PG 9
WC Chemistry, Medicinal
WE Science Citation Index Expanded (SCI-EXPANDED)
SC Pharmacology & Pharmacy
GA SK3TA
UT WOS:000656140400004
PM 33292136
DA 2024-03-10
ER

PT J
AU Shu, MF
   Zhou, YX
   Zhu, WB
   Wu, SH
   Zheng, XK
   Yan, GM
AF Shu, Minfeng
   Zhou, Yuxi
   Zhu, Wenbo
   Wu, Sihan
   Zheng, Xiaoke
   Yan, Guangmei
TI Activation of a pro-survival pathway IL-6/JAK2/STAT3 contributes to
   glial fibrillary acidic protein induction during the cholera
   toxin-induced differentiation of C6 malignant glioma cells
SO MOLECULAR ONCOLOGY
LA English
DT Article
DE Interleukin-6; Janus kinase-2; Signal transducer and activator of
   transcription 3; Glioma; Glial fibrillary acidic protein; Cholera toxin
ID HUMAN ASTROCYTOMA-CELLS; FETAL NEUROEPITHELIAL CELLS; DNA METHYLATION;
   TRANSCRIPTION FACTOR; COMPLEMENTARY-DNA; EXPRESSION; GROWTH; STAT3;
   INTERLEUKIN-6; METHYLTRANSFERASES
AB Differentiation-inducing therapy has been proposed to be a novel potential approach to treat malignant gliomas. Glial fibrillary acidic protein (GFAP) is a well-known specific astrocyte biomarker and acts as a tumor suppressor gene (TSG) in glioma pathogenesis. Previously we reported that a traditional biotoxin cholera toxin could induce malignant glioma cell differentiation characterized by morphologic changes and dramatic GFAP expression. However, the molecular mechanisms underlying GFAP induction are still largely unknown. Here we demonstrate that an oncogenic pathway interleukin-6/janus kinase-2/signal transducer and activator of transcription 3 (IL-6/JAK2/STAT3) cascade mediates the cholera toxin-induced GFAP expression. Cholera toxin dramatically stimulated GFAP expression at the transcriptional level in C6 glioma cells. Meanwhile, phosphorylation of STAT3 and JAK2 was highly induced in a time-dependent manner after cholera toxin incubation, whereas no changes of STAT3 and JAK2 were observed. Furthermore, the IL-6 gene was quickly induced by cholera toxin and subsequent IL-6 protein secretion was stimulated. Importantly, exogenous recombinant rat IL-6 can also induce phosphorylation of STAT3 concomitant with GFAP expression while JAK2 specific inhibitor AG490 could effectively block both cholera toxin- and IL-6-induced GFAP expression. Given that the methylation of the STAT3 binding element can suppress GFAP expression, we detected the methylation status of the critical recognition sequence of STAT3 in the promoter of GFAP gene (-1518 similar to -1510) and found that it was unmethylated in C6 glioma cells. In addition, neither DNA methyltransferase1 (DNMT1) inhibitor 5-Aza-2'-deoxycytidine (5-AZa-CdR) nor silencing DNMT1 can stimulate GFAP expression, indicating that the loss of GFAP expression in C6 cells is not caused by its promoter hypermethylation. Taken together, our findings suggest that activation of a pro-survival IL-6/JAK2/STAT3 cascade contributes to cholera toxin-induced GFAP expression, which implies that a survival-promoting signal may also play a differentiation-supporting role in malignant gliomas. (C) 2011 Federation of European Biochemical Societies. Published by Elsevier B.V. All rights reserved.
C1 [Shu, Minfeng; Zhou, Yuxi; Zhu, Wenbo; Wu, Sihan; Zheng, Xiaoke; Yan, Guangmei] Sun Yat Sen Univ, Zhongshan Sch Med, Dept Pharmacol, Guangzhou 510089, Guangdong, Peoples R China.
C3 Sun Yat Sen University
RP Yan, GM (通讯作者)，Sun Yat Sen Univ, Zhongshan Sch Med, Dept Pharmacol, 74 Zhongshan Rd 2, Guangzhou 510089, Guangdong, Peoples R China.
EM ygm@mail.sysu.edu.cn
RI Zhou, Yuxi/GXH-3588-2022
OI Wu, Sihan/0000-0001-8329-7492
FU National Natural Science Foundation of China [30830111, 30801408];
   National Natural Science Foundation of Guangdong Province
   [8451008901000297]; Chinese Postdoctoral Science [20100480824];
   Guangzhou Scientific and Technological Programs [2008Z1-E561]
FX This work was supported by National Natural Science Foundation of China
   (No. 30830111 and 30801408), National Natural Science Foundation of
   Guangdong Province (No. 8451008901000297), Chinese Postdoctoral Science
   (No. 20100480824) and Guangzhou Scientific and Technological Programs
   (No. 2008Z1-E561).
CR Adachi Y, 2006, INT J CANCER, V119, P1303, DOI 10.1002/ijc.22006
   Akagi T, 2002, MOL CELL BIOL, V22, P7015, DOI 10.1128/MCB.22.20.7015-7023.2002
   Bao SD, 2006, NATURE, V444, P756, DOI 10.1038/nature05236
   BESTOR T, 1988, J MOL BIOL, V203, P971, DOI 10.1016/0022-2836(88)90122-2
   Bird AP, 1999, CELL, V99, P451, DOI 10.1016/S0092-8674(00)81532-9
   Bonni A, 1997, SCIENCE, V278, P477, DOI 10.1126/science.278.5337.477
   Bowman T, 2000, ONCOGENE, V19, P2474, DOI 10.1038/sj.onc.1203527
   Bromberg JF, 1999, CELL, V98, P295, DOI 10.1016/S0092-8674(00)81959-5
   Costello JF, 1996, CANCER RES, V56, P2405
   Costello JF, 2001, J MED GENET, V38, P285, DOI 10.1136/jmg.38.5.285
   CURRAN WJ, 1993, J NATL CANCER I, V85, P704, DOI 10.1093/jnci/85.9.704
   Deneen B, 2006, NEURON, V52, P953, DOI 10.1016/j.neuron.2006.11.019
   DUFFY PE, 1982, EXP CELL RES, V139, P145, DOI 10.1016/0014-4827(82)90328-7
   Foltz G, 2009, ONCOGENE, V28, P2667, DOI 10.1038/onc.2009.122
   Garcia R, 1998, J BIOMED SCI, V5, P79, DOI 10.1007/BF02258360
   GOLDMAN JE, 1984, J NEUROCHEM, V42, P175, DOI 10.1111/j.1471-4159.1984.tb09714.x
   Hirano T, 2000, ONCOGENE, V19, P2548, DOI 10.1038/sj.onc.1203551
   Honoki K, 2004, MOL CARCINOGEN, V39, P10, DOI 10.1002/mc.10165
   HUANG ME, 1988, BLOOD, V72, P567, DOI 10.1182/blood.V72.2.567.567
   Koch M, 2007, BIOCHEM BIOPH RES CO, V364, P483, DOI 10.1016/j.bbrc.2007.10.053
   Kudo M, 2009, J NEUROSURG, V111, P219, DOI 10.3171/2008.12.JNS081284
   Kupferman Michael E, 2009, J Exp Ther Oncol, V8, P117
   Leszczyniecka M, 2001, PHARMACOL THERAPEUT, V90, P105, DOI 10.1016/S0163-7258(01)00132-2
   Li LC, 2002, BIOINFORMATICS, V18, P1427, DOI 10.1093/bioinformatics/18.11.1427
   Li Y, 2007, P NATL ACAD SCI USA, V104, P13438, DOI 10.1073/pnas.0701990104
   Li Y, 2010, INT J CANCER, V127, P1271, DOI 10.1002/ijc.25020
   MCKEOWNLONGO PJ, 1984, J CELL BIOL, V98, P22, DOI 10.1083/jcb.98.1.22
   Miller FD, 2007, NEURON, V54, P357, DOI 10.1016/j.neuron.2007.04.019
   Nagashima AC, 2003, MOL CELL ENDOCRINOL, V201, P47, DOI 10.1016/S0303-7207(02)00435-5
   Nakashima K, 1999, SCIENCE, V284, P479, DOI 10.1126/science.284.5413.479
   Namihira M, 2009, DEV CELL, V16, P245, DOI 10.1016/j.devcel.2008.12.014
   Ochiai W, 2001, CYTOKINE, V14, P264, DOI 10.1006/cyto.2001.0883
   Okano M, 1999, CELL, V99, P247, DOI 10.1016/S0092-8674(00)81656-6
   Rajan P, 1998, J NEUROSCI, V18, P3620
   Razin A, 1998, EMBO J, V17, P4905, DOI 10.1093/emboj/17.17.4905
   Robertson KD, 2000, CARCINOGENESIS, V21, P461, DOI 10.1093/carcin/21.3.461
   Robertson KD, 2001, ONCOGENE, V20, P3139, DOI 10.1038/sj.onc.1204341
   Roymans D, 2001, J NEUROCHEM, V76, P610, DOI 10.1046/j.1471-4159.2001.00077.x
   RUTKA JT, 1993, CANCER RES, V53, P3624
   RUTKA JT, 1994, CANCER RES, V54, P3267
   Slegers H, 1996, J NEUROCHEM, V66, P466
   Strelkov IS, 2002, CANCER RES, V62, P75
   Takanaga H, 2004, J NEUROCHEM, V90, P750, DOI 10.1111/j.1471-4159.2004.02681.x
   Takizawa T, 2001, DEV CELL, V1, P749, DOI 10.1016/S1534-5807(01)00101-0
   Takizawa T, 2001, CYTOKINE, V13, P272, DOI 10.1006/cyto.2000.0831
   Yanagisawa M, 2000, J NEUROCHEM, V74, P1498, DOI 10.1046/j.1471-4159.2000.0741498.x
   Yang F, 2010, MOL CANCER THER, V9, P953, DOI 10.1158/1535-7163.MCT-09-0947
NR 47
TC 26
Z9 28
U1 0
U2 13
PU ELSEVIER SCI LTD
PI OXFORD
PA THE BOULEVARD, LANGFORD LANE, KIDLINGTON, OXFORD OX5 1GB, OXON, ENGLAND
SN 1574-7891
J9 MOL ONCOL
JI Mol. Oncol.
PD JUN
PY 2011
VL 5
IS 3
BP 265
EP 272
DI 10.1016/j.molonc.2011.03.003
PG 8
WC Oncology
WE Science Citation Index Expanded (SCI-EXPANDED)
SC Oncology
GA 781FR
UT WOS:000291916500006
PM 21470923
OA Green Published
DA 2024-03-10
ER

PT J
AU Jan, HJ
   Lee, CC
   Shih, YL
   Hueng, DY
   Ma, HI
   Lai, JH
   Wei, HW
   Lee, HM
AF Jan, Hsun-Jin
   Lee, Chin-Cheng
   Shih, Yung-Luen
   Hueng, Dueng-Yuan
   Ma, Hsin-I
   Lai, Jing-Huei
   Wei, Hen-Wei
   Lee, Horng-Mo
TI Osteopontin regulates human glioma cell invasiveness and tumor growth in
   mice
SO NEURO-ONCOLOGY
LA English
DT Article
DE 5-aza-2 '-deoxycytidine; glioma; invasion; MMP-2; osteopontin
ID EPITHELIAL-MESENCHYMAL TRANSITION; DNA-METHYLATION; BRAIN-TUMOR;
   PROMATRIX METALLOPROTEINASE-2; METASTATIC PHENOTYPE; EXPRESSION
   PATTERNS; GENE-EXPRESSION; IN-VITRO; SUPPRESSION; 5-AZA-2'-DEOXYCYTIDINE
AB Human malignant glioma cells are characterized by local invasion. In the present study, we investigated the role of osteopontin (OPN) in the invasiveness of human glioma cells isolated from grade W tumors. We found that the expression levels of OPN in these cell lines paralleled matrix metalloproteinase-2 (MMP-2) expression and cell invasiveness potential. When U87MG glioma cells (with a high-OPN expression level) were stably transformed with specific small hairpin RNA to knock down OPN expression, MMP-2 secretion, cell invasiveness, and tumor growth in implanted brains were dramatically reduced. Conversely, forced expression of OPN in GBM-SKH glioma cells (which expressed OPN at a low level) increased MMP-2 secretion, enhanced cell invasiveness, and increased tumor growth in a rodent xenograft model. Expression of OPN was associated with increased expression of vimentin and decreased expression of glial fibrillary acidic protein. Treatment of glioma cells with 5-aza-2'-deoxycytidine (5-aza-dC) suppressed OPN expression in a concentration-dependent manner. Suppression of OPN expression by 5-aza-dC was associated with reductions in MMP-2 secretion, vimentin expression, cell invasion, intravasation, and tumor growth. These data suggest that OPN may play important roles in regulating cell invasion in glioma cells and that 5-aza-dC may serve as a therapeutic agent for human gliomas.
C1 [Jan, Hsun-Jin; Lai, Jing-Huei; Lee, Horng-Mo] Taipei Med Univ, Grad Inst Med Sci, Taipei 110, peoples r china.
   [Lee, Chin-Cheng; Shih, Yung-Luen] Shin Kong Mem Hosp, Dept Pathol, Taipei, peoples r china.
   [Hueng, Dueng-Yuan; Ma, Hsin-I] Triserv Gen Hosp, Dept Neurosurg, Taipei, peoples r china.
   [Wei, Hen-Wei] Natl peoples r china Univ, Dept Anim Sci & Technol, Taipei 10764, peoples r china.
   [Lee, Horng-Mo] Cent peoples r china Univ Technol, Inst Pharmaceut Technol, Taichung, peoples r china.
C3 Taipei Medical University; Shin Kong Wu Ho Su Memorial Hospital;
   Tri-Service General Hospital; National peoples r china University; Central peoples r china
   University Science & Technology
RP Lee, HM (通讯作者)，Taipei Med Univ, Grad Inst Med Sci, 250 Wu Hsing St, Taipei 110, peoples r china.
EM leehorng@tmu.edu.tw
RI Hueng, Dueng-Yuan/AAM-7807-2021
OI Hueng, Dueng-Yuan/0000-0001-7868-3161; WEI, HEN-WEI/0000-0001-9096-1013
FU National Science council of peoples r china [NSC 98-3112-B038-001, NSC
   97-3112-B038-002, NSC 96-3112-B038-002]; Shin Kong Memorial Hospital
   [SKH-8302-95-DR-44]
FX This work was supported by the National Science council of peoples r china (NSC
   98-3112-B038-001; NSC 97-3112-B038-002 and NSC 96-3112-B038-002), and by
   the Shin Kong Memorial Hospital (SKH-8302-95-DR-44).
CR Alonso SR, 2007, CANCER RES, V67, P3450, DOI 10.1158/0008-5472.CAN-06-3481
   CHABOT GG, 1983, CANCER RES, V43, P592
   Chakraborty G, 2008, CANCER RES, V68, P152, DOI 10.1158/0008-5472.CAN-07-2126
   Chakraborty G, 2008, J CELL MOL MED, V12, P2305, DOI 10.1111/j.1582-4934.2008.00263.x
   Colin C, 2006, ONCOGENE, V25, P2818, DOI 10.1038/sj.onc.1209305
   Dehghani F, 1998, ACTA NEUROPATHOL, V95, P493, DOI 10.1007/s004010050830
   Denhardt DT, 2003, CLIN EXP METASTAS, V20, P77, DOI 10.1023/A:1022550721404
   Ding Q, 2002, CANCER RES, V62, P5336
   Eramo A, 2005, CANCER RES, V65, P11469, DOI 10.1158/0008-5472.CAN-05-1724
   Fu WN, 2003, ONCOGENE, V22, P451, DOI 10.1038/sj.onc.1206147
   Günther W, 2003, ACTA NEUROCHIR, V145, P1029, DOI 10.1007/s00701-003-0099-x
   Guo Y, 2006, LEUKEMIA, V20, P115, DOI 10.1038/sj.leu.2404019
   Jang T, 2008, J NEUROSURG, V108, P782, DOI 10.3171/JNS/2008/108/4/0782
   Jang TC, 2006, AM J PATHOL, V168, P1676, DOI 10.2353/ajpath.2006.050400
   Jung CS, 2007, BRAIN, V130, P3336, DOI 10.1093/brain/awm263
   Kim J, 1998, CELL, V94, P353, DOI 10.1016/S0092-8674(00)81478-6
   Koul D, 2001, ONCOGENE, V20, P6669, DOI 10.1038/sj.onc.1204799
   Levicar N, 2003, ACTA NEUROCHIR, V145, P825, DOI 10.1007/s00701-003-0097-z
   Ma HI, 2002, CANCER RES, V62, P756
   Ma HI, 2002, GENE THER, V9, P2, DOI 10.1038/sj.gt.3301616
   Mahesparan R, 2003, ACTA NEUROPATHOL, V105, P49, DOI 10.1007/s00401-002-0610-0
   Ohgaki H, 2005, J NEUROPATH EXP NEUR, V64, P479, DOI 10.1093/jnen/64.6.479
   Ohgaki H, 2005, NEUROPATHOLOGY, V25, P1, DOI 10.1111/j.1440-1789.2004.00600.x
   Oki Y, 2006, REV RECENT CLIN TRIA, V1, P169, DOI 10.2174/157488706776876490
   Philip S, 2001, J BIOL CHEM, V276, P44926, DOI 10.1074/jbc.M103334200
   Philip S, 2003, J BIOL CHEM, V278, P14487, DOI 10.1074/jbc.M207309200
   Rahnama F, 2006, ENDOCRINOLOGY, V147, P5275, DOI 10.1210/en.2006-0288
   Rittling SR, 2004, BRIT J CANCER, V90, P1877, DOI 10.1038/sj.bjc.6601839
   Rutka JT, 1999, INT J DEV NEUROSCI, V17, P503, DOI 10.1016/S0736-5748(99)00049-0
   Said HM, 2007, RADIOTHER ONCOL, V83, P398, DOI 10.1016/j.radonc.2007.05.003
   SAITOH Y, 1995, LAB INVEST, V72, P55
   Schmelz K, 2005, LEUKEMIA, V19, P103, DOI 10.1038/sj.leu.2403552
   Schmelz K, 2005, INT J CANCER, V114, P683, DOI 10.1002/ijc.20797
   Takano S, 2000, BRIT J CANCER, V82, P1967
   Tarin D, 2005, CANCER RES, V65, P5996, DOI 10.1158/0008-5472.CAN-05-0699
   Trog D, 2006, PROTEOMICS, V6, P2924, DOI 10.1002/pmic.200500587
   Urquidi V, 2002, CLIN CANCER RES, V8, P61
   Waha A, 2007, ONCOGENE, V26, P5662, DOI 10.1038/sj.onc.1210338
   Wai PY, 2005, CARCINOGENESIS, V26, P741, DOI 10.1093/carcin/bgi027
   Zhu WG, 2004, J BIOL CHEM, V279, P15161, DOI 10.1074/jbc.M311703200
NR 40
TC 63
Z9 72
U1 1
U2 3
PU OXFORD UNIV PRESS INC
PI CARY
PA JOURNALS DEPT, 2001 EVANS RD, CARY, NC 27513 USA
SN 1522-8517
EI 1523-5866
J9 NEURO-ONCOLOGY
JI Neuro-Oncology
PD JAN
PY 2010
VL 12
IS 1
BP 58
EP 70
DI 10.1093/neuonc/nop013
PG 13
WC Oncology; Clinical Neurology
WE Science Citation Index Expanded (SCI-EXPANDED)
SC Oncology; Neurosciences & Neurology
GA 546BE
UT WOS:000273781300009
PM 20150368
OA Green Published, hybrid, Green Submitted
DA 2024-03-10
ER

PT J
AU Yang, KY
   Wu, ZJ
   Zhang, H
   Zhang, N
   Wu, WT
   Wang, ZY
   Dai, ZY
   Zhang, X
   Zhang, LY
   Peng, Y
   Ye, WJ
   Zeng, WJ
   Liu, ZX
   Cheng, Q
AF Yang, Keyang
   Wu, Zhijing
   Zhang, Hao
   Zhang, Nan
   Wu, Wantao
   Wang, Zeyu
   Dai, Ziyu
   Zhang, Xun
   Zhang, Liyang
   Peng, Yun
   Ye, Weijie
   Zeng, Wenjing
   Liu, Zhixiong
   Cheng, Quan
TI Glioma targeted therapy: insight into future of molecular approaches
SO MOLECULAR CANCER
LA English
DT Review
ID NEWLY-DIAGNOSED GLIOBLASTOMA; PHASE-II TRIAL; LOW-GRADE GLIOMA;
   CENTRAL-NERVOUS-SYSTEM; RECURRENT MALIGNANT GLIOMA; T-CELL-ACTIVATION;
   INTEGRIN-ASSOCIATED PROTEIN; GENE PROMOTER METHYLATION; TYROSINE KINASE
   INHIBITOR; SINGLE-AGENT BEVACIZUMAB
AB Gliomas are the common type of brain tumors originating from glial cells. Epidemiologically, gliomas occur among all ages, more often seen in adults, which males are more susceptible than females. According to the fifth edition of the WHO Classification of Tumors of the Central Nervous System (WHO CNS5), standard of care and prognosis of gliomas can be dramatically different. Generally, circumscribed gliomas are usually benign and recommended to early complete resection, with chemotherapy if necessary. Diffuse gliomas and other high-grade gliomas according to their molecule subtype are slightly intractable, with necessity of chemotherapy. However, for glioblastoma, feasible resection followed by radiotherapy plus temozolomide chemotherapy define the current standard of care. Here, we discuss novel feasible or potential targets for treatment of gliomas, especially IDH-wild type glioblastoma. Classic targets such as the p53 and retinoblastoma (RB) pathway and epidermal growth factor receptor (EGFR) gene alteration have met failure due to complex regulatory network. There is ever-increasing interest in immunotherapy (immune checkpoint molecule, tumor associated macrophage, dendritic cell vaccine, CAR-T), tumor microenvironment, and combination of several efficacious methods. With many targeted therapy options emerging, biomarkers guiding the prescription of a particular targeted therapy are also attractive. More pre-clinical and clinical trials are urgently needed to explore and evaluate the feasibility of targeted therapy with the corresponding biomarkers for effective personalized treatment options.
C1 [Yang, Keyang; Wu, Zhijing; Zhang, Hao; Wang, Zeyu; Dai, Ziyu; Zhang, Xun; Zhang, Liyang; Liu, Zhixiong; Cheng, Quan] Cent South Univ, Xiangya Hosp, Dept Neurosurg, Changsha, Peoples R China.
   [Yang, Keyang; Wu, Zhijing] Cent South Univ, Xiangya Sch Med, Changsha, Peoples R China.
   [Yang, Keyang; Wu, Zhijing; Zhang, Hao; Zhang, Nan; Wu, Wantao; Wang, Zeyu; Dai, Ziyu; Zhang, Xun; Zhang, Liyang; Peng, Yun; Ye, Weijie; Zeng, Wenjing; Liu, Zhixiong; Cheng, Quan] Cent South Univ, Xiangya Hosp, Natl Clin Res Ctr Geriatr Disorders, Changsha, Peoples R China.
   [Zhang, Nan] Harbin Med Univ, Coll Bioinformat Sci & Technol, One Third Lab, Harbin, Peoples R China.
   [Wu, Wantao] Cent South Univ, Xiangya Hosp, Dept Oncol, Changsha, Peoples R China.
   [Peng, Yun] Cent South Univ, Xiangya Hosp, Dept Geriatr, Changsha, Peoples R China.
   [Peng, Yun] Cent South Univ, Xiangya Hosp, Teaching & Res Sect Clin Nursing, Changsha, Peoples R China.
   [Ye, Weijie; Zeng, Wenjing] Cent South Univ, Xiangya Hosp, Dept Clin Pharmacol, Changsha, Peoples R China.
C3 Central South University; Central South University; Central South
   University; Harbin Medical University; Central South University; Central
   South University; Central South University; Central South University
RP Liu, ZX; Cheng, Q (通讯作者)，Cent South Univ, Xiangya Hosp, Dept Neurosurg, Changsha, Peoples R China.; Liu, ZX; Cheng, Q (通讯作者)，Cent South Univ, Xiangya Hosp, Natl Clin Res Ctr Geriatr Disorders, Changsha, Peoples R China.
EM zhixiongliu@csu.edu.cn; chengquan@csu.edu.cn
RI ZHANG, LIYANG/IST-5122-2023; CHENG, QUAN/AAJ-6264-2021; Yang,
   Keyang/GRJ-8743-2022; Zhang, Hao/GWZ-3401-2022; yang,
   keyang/HSI-2412-2023; Zeng, Wen/GPS-8058-2022; ziyu, dai/GRR-6048-2022;
   Zeng, Wen-Jing/IQW-9974-2023
OI ZHANG, LIYANG/0000-0002-4054-1667; CHENG, QUAN/0000-0003-2401-5349;
   Zhang, Hao/0000-0002-4582-2556; Zeng, Wen-Jing/0000-0002-6727-7376;
   Wang, Zeyu/0000-0002-6675-5399
FU National Natural Science Foundation of China [82073893, 82172685,
   81873635, 81703622]; China Postdoctoral Science Foundation
   [2018M633002]; Hunan Provincial Natural Science Foundation of China
   [2018SK2101, 2018JJ3838]; Hunan Provincial Health Committee Foundation
   of China [C2019186]; Xiangya Hospital Central South University
   postdoctoral foundation
FX This work was supported by the National Natural Science Foundation of
   China (NO.82073893, 82172685, 81873635, 81703622). China Postdoctoral
   Science Foundation (NO. 2018M633002), Hunan Provincial Natural Science
   Foundation of China (NO. 2018SK2101, 2018JJ3838), Hunan Provincial
   Health Committee Foundation of China (C2019186). Xiangya Hospital
   Central South University postdoctoral foundation.
CR Affronti ML, 2018, ONCOLOGIST, V23, P889, DOI 10.1634/theoncologist.2018-0149
   Alexander BM, 2017, J CLIN ONCOL, V35, P2402, DOI 10.1200/JCO.2017.73.0119
   Alharbi M, 2020, JCO PRECIS ONCOL, V4, P796, DOI 10.1200/PO.20.00017
   Allard B, 2013, CLIN CANCER RES, V19, P5626, DOI 10.1158/1078-0432.CCR-13-0545
   Amen AM, 2021, P NATL ACAD SCI USA, V118, DOI 10.1073/pnas.2008772118
   Andreou T, 2021, J IMMUNOTHER CANCER, V9, DOI 10.1136/jitc-2020-001143
   Ater JL, 2016, CANCER-AM CANCER SOC, V122, P1928, DOI 10.1002/cncr.29987
   Azambuja JH, 2020, CANCER IMMUNOL IMMUN, V69, P1801, DOI 10.1007/s00262-020-02569-w
   Azambuja JH, 2020, MOL NEUROBIOL, V57, P635, DOI 10.1007/s12035-019-01730-6
   Bady P, 2018, ACTA NEUROPATHOL, V135, P601, DOI 10.1007/s00401-018-1810-6
   Balana C, 2020, NEURO-ONCOLOGY, V22, P1851, DOI 10.1093/neuonc/noaa107
   Banerjee A, 2017, NEURO-ONCOLOGY, V19, P1135, DOI 10.1093/neuonc/now282
   Batchelor TT, 2007, CANCER CELL, V11, P83, DOI 10.1016/j.ccr.2006.11.021
   Batchelor TT, 2013, P NATL ACAD SCI USA, V110, P19059, DOI 10.1073/pnas.1318022110
   Batchelor TT, 2013, J CLIN ONCOL, V31, P3212, DOI 10.1200/JCO.2012.47.2464
   Batchelor TT, 2010, J CLIN ONCOL, V28, P2817, DOI 10.1200/JCO.2009.26.3988
   Batich KA, 2017, CLIN CANCER RES, V23, P1898, DOI 10.1158/1078-0432.CCR-16-2057
   Baumert BG, 2016, LANCET ONCOL, V17, P1521, DOI 10.1016/S1470-2045(16)30313-8
   Bell EH, 2018, JAMA ONCOL, V4, P1405, DOI 10.1001/jamaoncol.2018.1977
   Berg JV, 2013, J EXP MED, V210, P2803, DOI 10.1084/jem.20130678
   Berzero G, 2021, NEURO-ONCOLOGY, V23, P955, DOI 10.1093/neuonc/noaa258
   Blumenthal DT, 2016, J NEURO-ONCOL, V129, P453, DOI 10.1007/s11060-016-2190-1
   Bogdahn U, 2011, NEURO-ONCOLOGY, V13, P132, DOI 10.1093/neuonc/noq142
   Borrero LJH, 2021, BBA-REV CANCER, V1876, DOI 10.1016/j.bbcan.2021.188556
   Borst J, 2005, CURR OPIN IMMUNOL, V17, P275, DOI 10.1016/j.coi.2005.04.004
   Bouffet E, 2016, J CLIN ONCOL, V34, P2206, DOI 10.1200/JCO.2016.66.6552
   Brandes AA, 2016, NEURO-ONCOLOGY, V18, P1146, DOI 10.1093/neuonc/now009
   Brandner S, 2015, NEUROPATH APPL NEURO, V41, P694, DOI 10.1111/nan.12246
   Brennan CW, 2013, CELL, V155, P462, DOI 10.1016/j.cell.2013.09.034
   Brigliadori G, 2016, J NEURO-ONCOL, V128, P333, DOI 10.1007/s11060-016-2116-y
   Brose MS, 2016, LANCET ONCOL, V17, P1272, DOI 10.1016/S1470-2045(16)30166-8
   BROWN E, 1990, J CELL BIOL, V111, P2785, DOI 10.1083/jcb.111.6.2785
   Brown EJ, 2001, TRENDS CELL BIOL, V11, P130, DOI 10.1016/S0962-8924(00)01906-1
   Brown NF, 2020, BMC CANCER, V20, DOI 10.1186/s12885-020-6624-y
   Buchan SL, 2018, BLOOD, V131, P39, DOI 10.1182/blood-2017-07-741025
   Buckner JC, 2016, NEW ENGL J MED, V374, P1344, DOI 10.1056/NEJMoa1500925
   Byeon S., 2020, TARGET ONCOL, V15, P185
   Campagne O, 2021, CLIN PHARMACOKINET, V60, P283, DOI 10.1007/s40262-020-00967-y
   Campian J, 2017, J CLIN ONCOL, V35, P2378, DOI 10.1200/JCO.2016.71.7199
   Capper D, 2018, NATURE, V555, P469, DOI 10.1038/nature26000
   Celis-Gutierrez J, 2019, CELL REP, V27, P3315, DOI 10.1016/j.celrep.2019.05.041
   Chang SM, 2005, INVEST NEW DRUG, V23, P357, DOI 10.1007/s10637-005-1444-0
   Chapoval AI, 2001, NAT IMMUNOL, V2, P269, DOI 10.1038/85339
   Chen C, 2021, ACTA PHARMACOL SIN, V42, P108, DOI 10.1038/s41401-020-0418-2
   Chen DW, 2020, J IMMUNOTHER CANCER, V8, DOI 10.1136/jitc-2019-000492
   Chen TT, 2004, CANCER RES, V64, P117, DOI 10.1158/0008-5472.CAN-3455-2
   Chen WJ, 2016, NAT REV IMMUNOL, V16, P723, DOI 10.1038/nri.2016.112
   Chen XY, 2018, NAT COMMUN, V9, DOI 10.1038/s41467-018-05373-4
   Cheng FL, 2019, J EXP CLIN CANC RES, V38, DOI 10.1186/s13046-019-1269-x
   Chinot OL, 2014, NEW ENGL J MED, V370, P709, DOI 10.1056/NEJMoa1308345
   Choi J, 2021, ONCOIMMUNOLOGY, V10, DOI 10.1080/2162402X.2021.1956142
   Claus C, 2012, CANCER RES, V72, P3664, DOI 10.1158/0008-5472.CAN-11-2791
   Cloughesy T, 2017, J CLIN ONCOL, V35, P343, DOI 10.1200/JCO.2015.64.7685
   Cloughesy TF, 2019, NAT MED, V25, P477, DOI 10.1038/s41591-018-0337-7
   Cloughesy TF, 2018, NEURO-ONCOLOGY, V20, P259, DOI 10.1093/neuonc/nox151
   Cohen AL, 2014, J CLIN ONCOL, V32, DOI 10.1200/jco.2014.32.15_suppl.2066
   Coniglio SJ, 2012, MOL MED, V18, P519, DOI 10.2119/molmed.2011.00217
   Cui X, 2020, ELIFE, V9, DOI 10.7554/eLife.52253
   Curry WT, 2016, CLIN CANCER RES, V22, P2885, DOI 10.1158/1078-0432.CCR-15-2163
   D'Alessandris QG, 2013, ACTA NEUROCHIR, V155, P33, DOI 10.1007/s00701-012-1536-5
   Das M, 2017, IMMUNOL REV, V276, P97, DOI 10.1111/imr.12520
   Daubon T, 2019, NAT COMMUN, V10, DOI 10.1038/s41467-019-08480-y
   Davies H, 2002, NATURE, V417, P949, DOI 10.1038/nature00766
   de Blank P, 2020, J NEURO-ONCOL, V150, P5, DOI 10.1007/s11060-020-03529-1
   de Groot JF, 2011, CLIN CANCER RES, V17, P4872, DOI 10.1158/1078-0432.CCR-11-0271
   de Groot JF, 2011, J CLIN ONCOL, V29, P2689, DOI 10.1200/JCO.2010.34.1636
   DEAN M, 1985, NATURE, V318, P385, DOI 10.1038/318385a0
   Di Stefano AL, 2015, CLIN CANCER RES, V21, P3307, DOI 10.1158/1078-0432.CCR-14-2199
   Dranoff G, 2004, NAT REV CANCER, V4, P11, DOI 10.1038/nrc1252
   Du Four S, 2016, CANCER IMMUNOL IMMUN, V65, P727, DOI 10.1007/s00262-016-1836-3
   Du LS, 2020, SIGNAL TRANSDUCT TAR, V5, DOI 10.1038/s41392-019-0103-4
   Duerinck J, 2021, J IMMUNOTHER CANCER, V9, DOI 10.1136/jitc-2020-002296
   Duffau H, 2015, NEURO-ONCOLOGY, V17, P332, DOI 10.1093/neuonc/nou153
   Dyson NJ, 2016, GENE DEV, V30, P1492, DOI 10.1101/gad.282145.116
   Eagles ME, 2018, THER CLIN RISK MANAG, V14, P1299, DOI 10.2147/TCRM.S135865
   Egen JG, 2002, NAT IMMUNOL, V3, P611, DOI 10.1038/ni0702-611
   Eisele G, 2014, J NEURO-ONCOL, V117, P141, DOI 10.1007/s11060-014-1365-x
   Ellingson BM, 2014, NEURO-ONCOLOGY, V16, P2, DOI 10.1093/neuonc/nou224
   Erdem-Eraslan L, 2016, CANCER RES, V76, P525, DOI 10.1158/0008-5472.CAN-15-0776
   Esteller M, 1999, CANCER RES, V59, P793
   Fadul CE, 2011, J IMMUNOTHER, V34, P382, DOI 10.1097/CJI.0b013e318215e300
   Fangusaro J, 2019, LANCET ONCOL, V20, P1011, DOI 10.1016/S1470-2045(19)30277-3
   FARKKILA M, 1994, BRIT J CANCER, V70, P138, DOI 10.1038/bjc.1994.263
   Ferguson SD, 2018, J NEUROPATH EXP NEUR, V77, P437, DOI 10.1093/jnen/nly022
   Ferrara N, 2005, BIOCHEM BIOPH RES CO, V333, P328, DOI 10.1016/j.bbrc.2005.05.132
   Ferreira NN, 2021, INT J PHARMACEUT, V603, DOI 10.1016/j.ijpharm.2021.120714
   Fisher BJ, 2020, INT J RADIAT ONCOL, V107, P720, DOI 10.1016/j.ijrobp.2020.03.027
   Flies DB, 2014, J CLIN INVEST, V124, P1966, DOI 10.1172/JCI74589
   Frenel JS, 2020, ANN ONCOL, V31, pS400, DOI 10.1016/j.annonc.2020.08.479
   Friday BB, 2012, NEURO-ONCOLOGY, V14, P215, DOI 10.1093/neuonc/nor198
   Friedman HS, 2009, J CLIN ONCOL, V27, P4733, DOI 10.1200/JCO.2008.19.8721
   Furnari FB, 2015, NAT REV CANCER, V15, P302, DOI 10.1038/nrc3918
   Gabrusiewicz K, 2011, PLOS ONE, V6, DOI 10.1371/journal.pone.0023902
   Gan HK, 2012, CANCER RES, V72, P2924, DOI 10.1158/0008-5472.CAN-11-3898
   Gao ML, 2021, CANCER RES, V81, P3580, DOI 10.1158/0008-5472.CAN-20-2773
   Gerstner ER, 2015, NEURO-ONCOLOGY, V17, P1386, DOI 10.1093/neuonc/nov085
   Gholamin S, 2017, SCI TRANSL MED, V9, DOI 10.1126/scitranslmed.aaf2968
   Ghouzlani A, 2021, FRONT ONCOL, V10, DOI 10.3389/fonc.2020.608609
   Gilbert MR, 2017, J NEURO-ONCOL, V131, P193, DOI 10.1007/s11060-016-2288-5
   Gilbert MR, 2014, NEW ENGL J MED, V370, P699, DOI 10.1056/NEJMoa1308573
   Gilbert MR, 2012, J NEURO-ONCOL, V106, P147, DOI 10.1007/s11060-011-0650-1
   Gluck WL, 2020, INVEST NEW DRUG, V38, P831, DOI 10.1007/s10637-019-00840-1
   Goldberg AL, 2003, NATURE, V426, P895, DOI 10.1038/nature02263
   Gonzalez LC, 2005, P NATL ACAD SCI USA, V102, P1116, DOI 10.1073/pnas.0409071102
   Goswami S, 2020, NAT MED, V26, P39, DOI 10.1038/s41591-019-0694-x
   Gramatzki D, 2021, EUR J CANCER, V147, P84, DOI 10.1016/j.ejca.2021.01.014
   Groves MD, 2009, BRIT J CANCER, V101, P615, DOI 10.1038/sj.bjc.6605189
   Hainsworth JD, 2019, J NEURO-ONCOL, V144, P303, DOI 10.1007/s11060-019-03227-7
   Hambardzumyan D, 2016, NAT NEUROSCI, V19, P20, DOI 10.1038/nn.4185
   Hanihara M, 2016, J NEUROSURG, V124, P1594, DOI 10.3171/2015.5.JNS141901
   Hargrave DR, 2019, CLIN CANCER RES, V25, P7303, DOI 10.1158/1078-0432.CCR-19-2177
   Harris-Bookman S, 2018, INT J CANCER, V143, P3201, DOI 10.1002/ijc.31661
   Hegi ME, 2005, NEW ENGL J MED, V352, P997, DOI 10.1056/NEJMoa043331
   Held-Feindt J, 2002, INT J CANCER, V98, P352, DOI 10.1002/ijc.10207
   Holladay FP, 1996, J NEURO-ONCOL, V27, P179
   Horn S, 2013, SCIENCE, V339, P959, DOI 10.1126/science.1230062
   Hoxhaj G, 2020, NAT REV CANCER, V20, P74, DOI 10.1038/s41568-019-0216-7
   Hu F, 2014, INT J CANCER, V135, P2569, DOI 10.1002/ijc.28908
   Huang JY, 2019, J NEURO-ONCOL, V142, P537, DOI 10.1007/s11060-019-03125-y
   Huang JY, 2018, J NEURO-ONCOL, V138, P105, DOI 10.1007/s11060-018-2775-y
   Huang X, 2020, J HEMATOL ONCOL, V13, DOI 10.1186/s13045-020-00917-y
   Hussain SF, 2006, NEURO-ONCOLOGY, V8, P261, DOI 10.1215/15228517-2006-008
   Hutter G, 2019, P NATL ACAD SCI USA, V116, P997, DOI 10.1073/pnas.1721434116
   Indraccolo S, 2019, CLIN CANCER RES, V25, P1828, DOI 10.1158/1078-0432.CCR-18-1892
   Inogés S, 2017, J TRANSL MED, V15, DOI 10.1186/s12967-017-1202-z
   Iwamoto FM, 2010, NEURO-ONCOLOGY, V12, P855, DOI 10.1093/neuonc/noq025
   JACOBS SK, 1986, CANCER RES, V46, P2101
   Jacobs VL, 2012, NEURO-ONCOLOGY, V14, P119, DOI 10.1093/neuonc/nor194
   Jakola AS, 2017, ANN ONCOL, V28, P1942, DOI 10.1093/annonc/mdx230
   Jakola AS, 2012, JAMA-J AM MED ASSOC, V308, P1881, DOI 10.1001/jama.2012.12807
   Jang BS, 2018, RADIOTHER ONCOL, V128, P245, DOI 10.1016/j.radonc.2018.05.003
   Jin LC, 2018, NEURO-ONCOLOGY, V20, P55, DOI 10.1093/neuonc/nox116
   Johannessen TCA, 2016, MOL CANCER RES, V14, P976, DOI 10.1158/1541-7786.MCR-16-0141
   Johanns TM, 2016, CANCER DISCOV, V6, P1230, DOI 10.1158/2159-8290.CD-16-0575
   Johnson LA, 2015, SCI TRANSL MED, V7, DOI 10.1126/scitranslmed.aaa4963
   Kaley T, 2018, J CLIN ONCOL, V36, P3477, DOI 10.1200/JCO.2018.78.9990
   Kaley TJ, 2020, ANN CLIN TRANSL NEUR, V7, P429, DOI 10.1002/acn3.51009
   Kalpathy-Cramer J, 2017, J NEURO-ONCOL, V131, P603, DOI 10.1007/s11060-016-2332-5
   Karachi A, 2019, NEURO-ONCOLOGY, V21, P730, DOI 10.1093/neuonc/noz015
   Karajannis MA, 2014, NEURO-ONCOLOGY, V16, P1408, DOI 10.1093/neuonc/nou059
   Khasraw M, 2016, J NEURO-ONCOL, V128, P163, DOI 10.1007/s11060-016-2094-0
   Killela PJ, 2013, P NATL ACAD SCI USA, V110, P6021, DOI 10.1073/pnas.1303607110
   Kim JE, 2017, CLIN CANCER RES, V23, P124, DOI 10.1158/1078-0432.CCR-15-1535
   Komohara Y, 2008, J PATHOL, V216, P15, DOI 10.1002/path.2370
   Konduri V, 2021, FRONT IMMUNOL, V11, DOI 10.3389/fimmu.2020.613204
   Kong XT, 2018, INT J RADIAT ONCOL, V100, P1195, DOI 10.1016/j.ijrobp.2018.01.001
   Kontos F, 2021, CLIN CANCER RES, V27, P1227, DOI 10.1158/1078-0432.CCR-20-2584
   Kreisl TN, 2009, J CLIN ONCOL, V27, P740, DOI 10.1200/JCO.2008.16.3055
   Ku DTL, 2020, NEURO-ONCOLOGY, V22, P352
   Kunwar S, 2007, J CLIN ONCOL, V25, P837, DOI 10.1200/JCO.2006.08.1117
   Kunwar S, 2010, NEURO-ONCOLOGY, V12, P871, DOI 10.1093/neuonc/nop054
   KUPPNER MC, 1988, INT J CANCER, V42, P562, DOI 10.1002/ijc.2910420416
   Kyi C, 2018, CLIN CANCER RES, V24, P4937, DOI 10.1158/1078-0432.CCR-17-1866
   Laack NN, 2015, SEMIN RADIAT ONCOL, V25, P197, DOI 10.1016/j.semradonc.2015.02.004
   Ladomersky E, 2020, CLIN CANCER RES, V26, P5232, DOI 10.1158/1078-0432.CCR-19-3874
   Ladomersky E, 2018, CLIN CANCER RES, V24, P2559, DOI 10.1158/1078-0432.CCR-17-3573
   Lallemand C, 2020, FRONT IMMUNOL, V11, DOI 10.3389/fimmu.2020.515556
   Lapointe S, 2018, LANCET, V392, P432, DOI 10.1016/S0140-6736(18)30990-5
   Lassaletta A, 2016, J CLIN ONCOL, V34, P3537, DOI 10.1200/JCO.2016.68.1585
   Lassman AB, 2019, J NEURO-ONCOL, V144, P205, DOI 10.1007/s11060-019-03222-y
   Lassman AB, 2019, NEURO-ONCOLOGY, V21, P106, DOI 10.1093/neuonc/noy091
   Lawson KV, 2020, J MED CHEM, V63, P11448, DOI 10.1021/acs.jmedchem.0c00525
   Lee AH, 2021, NAT COMMUN, V12, DOI 10.1038/s41467-021-26940-2
   Lee EQ, 2020, CANCER-AM CANCER SOC, V126, P2821, DOI 10.1002/cncr.32811
   Lee EQ, 2019, CANCER MED-US, V8, P5988, DOI 10.1002/cam4.2505
   Leitner J, 2009, EUR J IMMUNOL, V39, P1754, DOI 10.1002/eji.200839028
   Lemke D, 2012, CLIN CANCER RES, V18, P105, DOI 10.1158/1078-0432.CCR-11-0880
   Levine AJ, 1997, CELL, V88, P323, DOI 10.1016/S0092-8674(00)81871-1
   Li F, 2018, ONCOIMMUNOLOGY, V7, DOI 10.1080/2162402X.2017.1391973
   Li GZ, 2017, ONCOIMMUNOLOGY, V6, DOI 10.1080/2162402X.2017.1328339
   Li XJ, 2020, NAT CELL BIOL, V22, P282, DOI 10.1038/s41556-020-0471-6
   Liao XM, 2020, CANCER SCI, V111, P1761, DOI 10.1111/cas.14367
   LIBERMANN TA, 1984, CANCER RES, V44, P753
   LIBERMANN TA, 1985, NATURE, V313, P144, DOI 10.1038/313144a0
   Liu XJ, 2015, NAT MED, V21, P1209, DOI 10.1038/nm.3931
   Liu XJ, 2019, ONCOL RES, V27, P415, DOI 10.3727/096504018X15155538502359
   Liu XJ, 2019, J EXP CLIN CANC RES, V38, DOI 10.1186/s13046-019-1235-7
   Logtenberg MEW, 2020, IMMUNITY, V52, P742, DOI 10.1016/j.immuni.2020.04.011
   Louis DN, 2021, NEURO-ONCOLOGY, V23, P1231, DOI 10.1093/neuonc/noab106
   Louis DN, 2016, ACTA NEUROPATHOL, V131, P803, DOI 10.1007/s00401-016-1545-1
   Lukas RV, 2018, J NEURO-ONCOL, V140, P317, DOI 10.1007/s11060-018-2955-9
   Ma DJ, 2015, NEURO-ONCOLOGY, V17, P1261, DOI 10.1093/neuonc/nou328
   MacDonald TJ, 2008, J CLIN ONCOL, V26, P919, DOI 10.1200/JCO.2007.14.1812
   MacDonald TJ, 2013, NEURO-ONCOLOGY, V15, P1438, DOI 10.1093/neuonc/not058
   Mair MJ, 2021, J NEURO-ONCOL, V152, P533, DOI 10.1007/s11060-021-03721-x
   Mansouri A, 2019, NEURO-ONCOLOGY, V21, P167, DOI 10.1093/neuonc/noy132
   Sepúlveda-Sánchez JM, 2017, NEURO-ONCOLOGY, V19, P1522, DOI 10.1093/neuonc/nox105
   Marin BM, 2021, NEURO-ONCOLOGY, V23, P2042, DOI 10.1093/neuonc/noab133
   Martin AM, 2020, J NEUROPATH EXP NEUR, V79, P74, DOI 10.1093/jnen/nlz119
   Maruhashi T, 2020, J IMMUNOTHER CANCER, V8, DOI 10.1136/jitc-2020-001014
   Massagué J, 2008, CELL, V134, P215, DOI 10.1016/j.cell.2008.07.001
   Mathewson ND, 2021, CELL, V184, P1281, DOI 10.1016/j.cell.2021.01.022
   McAleenan A, 2021, COCHRANE DB SYST REV, DOI 10.1002/14651858.CD013316.pub2
   Mikkelsen T, 2009, INT J CANCER, V124, P2719, DOI 10.1002/ijc.24240
   Miles X, 2021, FRONT ONCOL, V11, DOI 10.3389/fonc.2021.703442
   Miller TW, 2019, J NEURO-ONCOL, V144, P563, DOI 10.1007/s11060-019-03258-0
   Mittal D, 2016, CANCER RES, V76, P4372, DOI 10.1158/0008-5472.CAN-16-0544
   Mo LJ, 2013, CHIN J CANCER, V32, P653, DOI 10.5732/cjc.012.10228
   Moesta AK, 2020, NAT REV IMMUNOL, V20, P739, DOI 10.1038/s41577-020-0376-4
   Monney L, 2002, NATURE, V415, P536, DOI 10.1038/415536a
   Mostafa H, 2016, J HEMATOL ONCOL, V9, DOI 10.1186/s13045-016-0272-3
   Munn DH, 1998, SCIENCE, V281, P1191, DOI 10.1126/science.281.5380.1191
   Na K, 2019, J NEURO-ONCOL, V142, P445, DOI 10.1007/s11060-019-03114-1
   Nabors LB, 2015, NEURO-ONCOLOGY, V17, P708, DOI 10.1093/neuonc/nou356
   Nakagomi N, 2020, BRAIN PATHOL, V30, P1119, DOI 10.1111/bpa.12887
   Narayanan S, 2020, DRUG RESIST UPDATE, V48, DOI 10.1016/j.drup.2019.100663
   Natsume A, 2005, CANCER RES, V65, P7573, DOI 10.1158/0008-5472.CAN-05-0036
   Natsume A, 2008, CANCER CHEMOTH PHARM, V61, P653, DOI 10.1007/s00280-007-0520-x
   Nayak L, 2017, J NEURO-ONCOL, V132, P181, DOI 10.1007/s11060-016-2357-9
   Nehama D, 2019, EBIOMEDICINE, V47, P33, DOI 10.1016/j.ebiom.2019.08.030
   Nellan A, 2020, J NEURO-ONCOL, V148, P569, DOI 10.1007/s11060-020-03549-x
   Neyns B, 2009, ANN ONCOL, V20, P1596, DOI 10.1093/annonc/mdp032
   Nguyen HN, 2017, NEURO-ONCOLOGY, V19, P394, DOI 10.1093/neuonc/now189
   Nie E, 2021, NEURO-ONCOLOGY, V23, P435, DOI 10.1093/neuonc/noaa198
   O'Rourke DM, 2017, SCI TRANSL MED, V9, DOI 10.1126/scitranslmed.aaa0984
   Okada H, 2011, J CLIN ONCOL, V29, P330, DOI 10.1200/JCO.2010.30.7744
   Okada H, 2007, J TRANSL MED, V5, DOI 10.1186/1479-5876-5-67
   Olar A, 2015, ACTA NEUROPATHOL, V129, P585, DOI 10.1007/s00401-015-1398-z
   Oldrini B, 2020, NAT COMMUN, V11, DOI 10.1038/s41467-020-17717-0
   Olin MR, 2014, J IMMUNOTHER CANCER, V2, DOI 10.1186/2051-1426-2-4
   Ott M, 2020, JCI INSIGHT, V5, DOI 10.1172/jci.insight.134386
   Panda A, 2020, ONCOIMMUNOLOGY, V9, DOI 10.1080/2162402X.2020.1756116
   Papachristodoulou A, 2019, CLIN CANCER RES, V25, P7189, DOI 10.1158/1078-0432.CCR-17-3024
   Parsons DW, 2008, SCIENCE, V321, P1807, DOI 10.1126/science.1164382
   Perreault S, 2019, BMC CANCER, V19, DOI 10.1186/s12885-019-6442-2
   Phuphanich S, 2013, CANCER IMMUNOL IMMUN, V62, P125, DOI 10.1007/s00262-012-1319-0
   Planchard D, 2016, LANCET ONCOL, V17, P984, DOI 10.1016/S1470-2045(16)30146-2
   Podojil JR, 2017, IMMUNOL REV, V276, P40, DOI 10.1111/imr.12530
   Prasad KVS, 1997, P NATL ACAD SCI USA, V94, P6346, DOI 10.1073/pnas.94.12.6346
   Prins RM, 2013, J IMMUNOTHER, V36, P152, DOI 10.1097/CJI.0b013e3182811ae4
   Pyonteck SM, 2013, NAT MED, V19, P1264, DOI 10.1038/nm.3337
   Quail DF, 2016, SCIENCE, V352, DOI 10.1126/science.aad3018
   Quezada C, 2013, J CELL PHYSIOL, V228, P602, DOI 10.1002/jcp.24168
   Quillin J, 2020, MOL CLIN ONCOL, V13, DOI 10.3892/mco.2020.2114
   Rabab'h O, 2021, CANCERS, V13, DOI 10.3390/cancers13153880
   Raghavan S, 2020, CANCERS, V12, DOI 10.3390/cancers12020453
   Rahman MA, 2019, BRIT J CANCER, V121, P545, DOI 10.1038/s41416-019-0551-1
   Raizer JJ, 2010, CANCER-AM CANCER SOC, V116, P5297, DOI 10.1002/cncr.25462
   Rasmussen SA, 2000, AM J EPIDEMIOL, V151, P33, DOI 10.1093/oxfordjournals.aje.a010118
   Reardon DA, 2009, BRIT J CANCER, V101, P1986, DOI 10.1038/sj.bjc.6605412
   Reardon DA, 2020, JAMA ONCOL, V6, P1003, DOI 10.1001/jamaoncol.2020.1024
   Reardon DA, 2018, CANCER-AM CANCER SOC, V124, P1438, DOI 10.1002/cncr.31172
   Reardon DA, 2013, CLIN CANCER RES, V19, P900, DOI 10.1158/1078-0432.CCR-12-1707
   Reardon DA, 2008, J CLIN ONCOL, V26, P5610, DOI 10.1200/JCO.2008.16.7510
   Reijneveld JC, 2016, LANCET ONCOL, V17, P1533, DOI 10.1016/S1470-2045(16)30305-9
   Resta R, 1998, IMMUNOL REV, V161, P95, DOI 10.1111/j.1600-065X.1998.tb01574.x
   Rizzuto MA, 2021, BIOMATER SCI-UK, V9, P2032, DOI 10.1039/d0bm01726d
   Robert C, 2019, NEW ENGL J MED, V381, P626, DOI 10.1056/NEJMoa1904059
   Röver LK, 2018, EBIOMEDICINE, V28, P97, DOI 10.1016/j.ebiom.2018.01.016
   Rohle D, 2013, SCIENCE, V340, P626, DOI 10.1126/science.1236062
   Ronellenfitsch MW, 2018, ACTA NEUROPATHOL COM, V6, DOI 10.1186/s40478-018-0583-4
   Rosenthal M, 2020, ESMO OPEN, V5, DOI 10.1136/esmoopen-2020-000672
   Roth P, 2007, CANCER RES, V67, P3540, DOI 10.1158/0008-5472.CAN-06-4783
   Rowshanravan B, 2018, BLOOD, V131, P58, DOI 10.1182/blood-2017-06-741033
   Rudà R, 2019, J NEURO-ONCOL, V145, P115, DOI 10.1007/s11060-019-03277-x
   Sabatos-Peyton CA, 2018, ONCOIMMUNOLOGY, V7, DOI 10.1080/2162402X.2017.1385690
   Sanai N, 2018, CLIN CANCER RES, V24, P3820, DOI 10.1158/1078-0432.CCR-17-3348
   Sandmann T, 2015, J CLIN ONCOL, V33, P2735, DOI 10.1200/JCO.2015.61.5005
   Sathornsumetee S, 2010, NEURO-ONCOLOGY, V12, P1300, DOI 10.1093/neuonc/noq099
   Schalper KA, 2019, NAT MED, V25, P470, DOI 10.1038/s41591-018-0339-5
   Schnell O, 2009, NEURO-ONCOLOGY, V11, P861, DOI 10.1215/15228517-2009-024
   Schreck KC, 2019, CANCERS, V11, DOI 10.3390/cancers11091262
   Schreck KC, 2018, J NATL COMPR CANC NE, V16, P343, DOI 10.6004/jnccn.2017.7052
   Schuster J, 2015, NEURO-ONCOLOGY, V17, P854, DOI 10.1093/neuonc/nou348
   Scott BJ, 2010, NEURO-ONCOLOGY, V12, P603, DOI 10.1093/neuonc/nop073
   Seaman S, 2017, CANCER CELL, V31, P501, DOI 10.1016/j.ccell.2017.03.005
   Sedy JR, 2005, NAT IMMUNOL, V6, P90, DOI 10.1038/ni1144
   Sharma M, 2019, J NEURO-ONCOL, V144, P359, DOI 10.1007/s11060-019-03236-6
   Shepherd DJ, ONCOLOGIST, V2021, DOI DOI 10.1002/ONCO.13835
   Sica GL, 2003, IMMUNITY, V18, P849, DOI 10.1016/S1074-7613(03)00152-3
   Sick E, 2011, GLIA, V59, P308, DOI 10.1002/glia.21102
   Singh D, 2012, SCIENCE, V337, P1231, DOI 10.1126/science.1220834
   Singh Saroj, 2017, Biochim Open, V4, P8, DOI 10.1016/j.biopen.2016.11.002
   Sorensen AG, 2012, CANCER RES, V72, P402, DOI 10.1158/0008-5472.CAN-11-2464
   Steinberger P, 2015, BLOOD, V125, P3219, DOI 10.1182/blood-2015-04-638304
   Stupp R, 2005, NEW ENGL J MED, V352, P987, DOI 10.1056/NEJMoa043330
   Stupp R, 2017, JAMA-J AM MED ASSOC, V318, P2306, DOI 10.1001/jama.2017.18718
   Stupp R, 2014, LANCET ONCOL, V15, P1100, DOI 10.1016/S1470-2045(14)70379-1
   Stupp R, 2010, J CLIN ONCOL, V28, P2712, DOI 10.1200/JCO.2009.26.6650
   Subbiah V, 2018, J CLIN ONCOL, V36, P7, DOI 10.1200/JCO.2017.73.6785
   SUGITA K, 1992, J IMMUNOL, V149, P1199
   Sun MZ, 2015, J NEUROSURG, V122, P1144, DOI 10.3171/2014.9.JNS14193
   Sun MY, 2002, J IMMUNOL, V168, P6294, DOI 10.4049/jimmunol.168.12.6294
   Szabo E, 2016, NEURO-ONCOLOGY, V18, P1242, DOI 10.1093/neuonc/now043
   Tabernero J, 2015, J CLIN ONCOL, V33, P3401, DOI 10.1200/JCO.2014.60.7341
   Takahashi M, 2019, CANCER SCI, V110, P2247, DOI 10.1111/cas.14067
   Takenaka MC, 2019, NAT NEUROSCI, V22, P729, DOI 10.1038/s41593-019-0370-y
   Tan AC, 2020, CA-CANCER J CLIN, V70, P299, DOI 10.3322/caac.21613
   Taylor JW, 2018, J NEURO-ONCOL, V140, P477, DOI 10.1007/s11060-018-2977-3
   Tien AC, 2019, CLIN CANCER RES, V25, P5777, DOI 10.1158/1078-0432.CCR-19-0133
   TRIEBEL F, 1990, J EXP MED, V171, P1393, DOI 10.1084/jem.171.5.1393
   Tseng D, 2013, P NATL ACAD SCI USA, V110, P11103, DOI 10.1073/pnas.1305569110
   Turaj AH, 2017, CANCER CELL, V32, P777, DOI 10.1016/j.ccell.2017.11.001
   Tzaridis T, 2021, INT J CANCER, V148, P1695, DOI 10.1002/ijc.33363
   Uhlen M, 2015, SCIENCE, V347, DOI 10.1126/science.1260419
   Ullrich NJ, 2020, NEURO-ONCOLOGY, V22, P1527, DOI 10.1093/neuonc/noaa071
   Uyttenhove C, 2003, NAT MED, V9, P1269, DOI 10.1038/nm934
   van den Bent M, 2018, NEURO-ONCOLOGY, V20, P241
   van den Bent M, 2020, J NEURO-ONCOL, V146, P79, DOI 10.1007/s11060-019-03337-2
   VANLIER RAW, 1987, J IMMUNOL, V139, P1589
   Veenstra RG, 2015, BLOOD, V125, P3335, DOI 10.1182/blood-2014-09-603357
   Vijayan D, 2017, NAT REV CANCER, V17, P709, DOI 10.1038/nrc.2017.86
   Vik-Mo EO, 2013, CANCER IMMUNOL IMMUN, V62, P1499, DOI 10.1007/s00262-013-1453-3
   Voldborg BR, 1997, ANN ONCOL, V8, P1197, DOI 10.1023/A:1008209720526
   von Roemeling CA, 2020, NAT COMMUN, V11, DOI 10.1038/s41467-020-15129-8
   Wahl M, 2017, CANCER-AM CANCER SOC, V123, P4631, DOI 10.1002/cncr.30909
   Wahl M, 2017, NEURO-ONCOLOGY, V19, P242, DOI 10.1093/neuonc/now176
   Wainwright DA, 2014, CLIN CANCER RES, V20, P5290, DOI 10.1158/1078-0432.CCR-14-0514
   Waite K, 2019, NEURO-ONCOLOGY, V21
   Wakabayashi T, 2011, J NEURO-ONCOL, V104, P573, DOI 10.1007/s11060-011-0529-1
   Wang L, 2011, J EXP MED, V208, P577, DOI 10.1084/jem.20100619
   Wang ZL, 2018, CANCER SCI, V109, P2697, DOI 10.1111/cas.13744
   Weathers SP, 2016, J NEURO-ONCOL, V129, P487, DOI 10.1007/s11060-016-2195-9
   Weller M, 2020, CANCER TREAT REV, V87, DOI 10.1016/j.ctrv.2020.102029
   Weller M, 2017, LANCET ONCOL, V18, P1373, DOI 10.1016/S1470-2045(17)30517-X
   Weller M, 2017, LANCET ONCOL, V18, pE315, DOI 10.1016/S1470-2045(17)30194-8
   Weller M, 2016, ONCOTARGET, V7, P15018, DOI 10.18632/oncotarget.7588
   Wen P., 2018, NEURO-ONCOLOGY, V20, pvi238
   Wen PY, 2019, J CLIN ONCOL, V37, P741, DOI 10.1200/JCO.18.01207
   Wen PY, 2018, NEURO-ONCOLOGY, V20, P249, DOI 10.1093/neuonc/nox154
   Wen PY, 2011, NEURO-ONCOLOGY, V13, P437, DOI 10.1093/neuonc/noq198
   Wen PY, 2020, ESMO OPEN, V5, DOI 10.1136/esmoopen-2020-000673
   Wheeler CJ, 2008, CANCER RES, V68, P5955, DOI 10.1158/0008-5472.CAN-07-5973
   Wick W, 2019, NEURO-ONCOLOGY, V21, P95, DOI 10.1093/neuonc/noy161
   Wick W, 2017, NEW ENGL J MED, V377, P1954, DOI 10.1056/NEJMoa1707358
   Wick W, 2016, CLIN CANCER RES, V22, P4797, DOI 10.1158/1078-0432.CCR-15-3153
   Wischhusen J, 2002, CANCER RES, V62, P2592
   Wolf Y, 2020, NAT REV IMMUNOL, V20, P173, DOI 10.1038/s41577-019-0224-6
   Wolff JEA, 2006, J NEURO-ONCOL, V79, P315, DOI 10.1007/s11060-006-9147-8
   Woo HY, 2020, BRAIN TUMOR PATHOL, V37, P136, DOI 10.1007/s10014-020-00377-9
   Workman CJ, 2002, EUR J IMMUNOL, V32, P2255, DOI 10.1002/1521-4141(200208)32:8<2255::AID-IMMU2255>3.0.CO;2-A
   Wu WT, 2021, J HEMATOL ONCOL, V14, DOI 10.1186/s13045-021-01166-3
   Xiao YL, 2004, J IMMUNOL, V172, P7432, DOI 10.4049/jimmunol.172.12.7432
   Xie Q, 2012, P NATL ACAD SCI USA, V109, P570, DOI 10.1073/pnas.1119059109
   Xu S, 2013, NEURO-ONCOLOGY, V15, P1160, DOI 10.1093/neuonc/not067
   Xu XZ, 2020, J CELL BIOL, V219, DOI 10.1083/jcb.201905085
   Yalon M, 2013, PEDIATR BLOOD CANCER, V60, P71, DOI 10.1002/pbc.24142
   Yang MJ, 2020, THERANOSTICS, V10, P7622, DOI 10.7150/thno.43991
   Yao Y, 2008, J NEURO-ONCOL, V89, P121, DOI 10.1007/s11060-008-9601-x
   Youssef G, 2020, CURR NEUROL NEUROSCI, V20, DOI 10.1007/s11910-020-01040-8
   Zhai L., 2021, Clin Cancer Res, V27, P6514, DOI [DOI 10.1158/1078-0432.CCR-21-1392, 10.1158/1078-0432.CCR-21-1392]
   Zhai LJ, 2020, FRONT IMMUNOL, V11, DOI 10.3389/fimmu.2020.01185
   Zhai LJ, 2018, CELL MOL IMMUNOL, V15, P447, DOI 10.1038/cmi.2017.143
   Zhang H, 2021, J EXP CLIN CANC RES, V40, DOI 10.1186/s13046-021-01987-7
   Zhang JW, 2019, LAB INVEST, V99, P1117, DOI 10.1038/s41374-019-0238-5
   Zhang ML, 2021, FRONT CELL DEV BIOL, V9, DOI 10.3389/fcell.2021.670145
   Zhang M, 2016, PLOS ONE, V11, DOI 10.1371/journal.pone.0153550
   Zhang XY, 2018, CARCINOGENESIS, V39, P689, DOI 10.1093/carcin/bgy041
   Zhao HF, 2017, MOL CANCER, V16, DOI 10.1186/s12943-017-0670-3
   Zhou XH, 2021, FRONT IMMUNOL, V12, DOI 10.3389/fimmu.2021.688215
NR 350
TC 235
Z9 244
U1 57
U2 272
PU BMC
PI LONDON
PA CAMPUS, 4 CRINAN ST, LONDON N1 9XW, ENGLAND
EI 1476-4598
J9 MOL CANCER
JI Mol. Cancer
PD FEB 8
PY 2022
VL 21
IS 1
AR 39
DI 10.1186/s12943-022-01513-z
PG 32
WC Biochemistry & Molecular Biology; Oncology
WE Science Citation Index Expanded (SCI-EXPANDED)
SC Biochemistry & Molecular Biology; Oncology
GA YX3IU
UT WOS:000754001600003
PM 35135556
OA Green Published, gold
HC Y
HP N
DA 2024-03-10
ER

PT J
AU Lu, QR
   Qian, L
   Zhou, XY
AF Lu, Q. Richard
   Qian, Lily
   Zhou, Xianyao
TI Developmental origins and oncogenic pathways in malignant brain tumors
SO WILEY INTERDISCIPLINARY REVIEWS-DEVELOPMENTAL BIOLOGY
LA English
DT Review
DE epigenetic regulation; glial progenitor cells; glioma; medulloblastoma;
   neural stem cells; oligodendrocyte progenitors; oncogenic signaling
   network; tumor suppressors
ID DIFFUSE INTRINSIC PONTINE; HISTONE DEACETYLASE INHIBITORS; GROWTH-FACTOR
   RECEPTOR; NEURAL STEM-CELL; DNA METHYLATION; MOLECULAR SUBGROUPS;
   PROGENITOR CELLS; WHITE-MATTER; POSTTRANSLATIONAL MODIFICATIONS;
   MESENCHYMAL DIFFERENTIATION
AB Brain tumors such as adult glioblastomas and pediatric high-grade gliomas or medulloblastomas are among the leading causes of cancer-related deaths, exhibiting poor prognoses with little improvement in outcomes in the past several decades. These tumors are heterogeneous and can be initiated from various neural cell types, contributing to therapy resistance. How such heterogeneity arises is linked to the tumor cell of origin and their genetic alterations. Brain tumorigenesis and progression recapitulate key features associated with normal neurogenesis; however, the underlying mechanisms are quite dysregulated as tumor cells grow and divide in an uncontrolled manner. Recent comprehensive genomic, transcriptomic, and epigenomic studies at single-cell resolution have shed new light onto diverse tumor-driving events, cellular heterogeneity, and cells of origin in different brain tumors. Primary and secondary glioblastomas develop through different genetic alterations and pathways, such as EGFR amplification and IDH1/2 or TP53 mutation, respectively. Mutations such as histone H3K27M impacting epigenetic modifications define a distinct group of pediatric high-grade gliomas such as diffuse intrinsic pontine glioma. The identification of distinct genetic, epigenomic profiles and cellular heterogeneity has led to new classifications of adult and pediatric brain tumor subtypes, affording insights into molecular and lineage-specific vulnerabilities for treatment stratification. This review discusses our current understanding of tumor cells of origin, heterogeneity, recurring genetic and epigenetic alterations, oncogenic drivers and signaling pathways for adult glioblastomas, pediatric high-grade gliomas, and medulloblastomas, the genetically heterogeneous groups of malignant brain tumors. This article is categorized under: Gene Expression and Transcriptional Hierarchies > Gene Networks and Genomics Adult Stem Cells, Tissue Renewal, and Regeneration > Stem Cell Differentiation and Reversion Signaling Pathways > Cell Fate Signaling
C1 [Lu, Q. Richard; Qian, Lily] Cincinnati Childrens Hosp Med Ctr, Div Expt Hematol & Canc Biol, Brain Tumor Ctr, Cincinnati, OH 45229 USA.
   [Lu, Q. Richard; Qian, Lily] Univ Cincinnati, Coll Med, Dept Pediat, Cincinnati, OH USA.
   [Zhou, Xianyao] Sichuan Univ, Minist Educ, Key Lab Birth Defects & Related Dis Women & Child, Chengdu, Sichuan, Peoples R China.
   [Zhou, Xianyao] Sichuan Univ, West China Univ Hosp 2, Dept Pediat, Chengdu, Sichuan, Peoples R China.
C3 Cincinnati Children's Hospital Medical Center; University System of
   Ohio; University of Cincinnati; Sichuan University; Sichuan University
RP Lu, QR (通讯作者)，Cincinnati Childrens Hosp Med Ctr, Cincinnati, OH 45229 USA.
EM richard.lu@cchmc.org
OI Qian, Lily/0000-0002-7327-0293; Lu, Qing/0000-0001-6846-9014
FU NIH [R01 NS075243, R01 NS078092]
FX NIH, Grant/Award Numbers: R01 NS075243, R01 NS078092
CR Apostolou E, 2013, NATURE, V502, P462, DOI 10.1038/nature12749
   Archer TC, 2018, CANCER CELL, V34, P396, DOI 10.1016/j.ccell.2018.08.004
   Bachoo RM, 2002, CANCER CELL, V1, P269, DOI 10.1016/S1535-6108(02)00046-6
   Banasavadi-Siddegowda YK, 2017, ONCOGENE, V36, P263, DOI 10.1038/onc.2016.199
   Banasavadi-Siddegowda YK, 2018, NEURO-ONCOLOGY, V20, P753, DOI 10.1093/neuonc/nox206
   Bardehle S, 2013, NAT NEUROSCI, V16, P580, DOI 10.1038/nn.3371
   Batora NV, 2014, NEUROSCIENCE, V264, P171, DOI 10.1016/j.neuroscience.2013.07.030
   Baylin SB, 2011, NAT REV CANCER, V11, P726, DOI 10.1038/nrc3130
   Beier D, 2007, CANCER RES, V67, P4010, DOI 10.1158/0008-5472.CAN-06-4180
   Bhat KPL, 2013, CANCER CELL, V24, P331, DOI 10.1016/j.ccr.2013.08.001
   Bhat KPL, 2011, GENE DEV, V25, P2594, DOI 10.1101/gad.176800.111
   Bhattacharjee D., 2016, Scientifica, V2016, P6072357, DOI [10.1155/2016/6072357, DOI 10.1155/2016/6072357]
   Bobola MS, 2015, BBA CLIN, V3, P1, DOI 10.1016/j.bbacli.2014.11.003
   Brennan CW, 2013, CELL, V155, P462, DOI 10.1016/j.cell.2013.09.034
   Buczkowicz P, 2014, NAT GENET, V46, P451, DOI 10.1038/ng.2936
   Cai J, 2007, DEVELOPMENT, V134, P1887, DOI 10.1242/dev.02847
   Calon A, 2015, NAT GENET, V47, P320, DOI 10.1038/ng.3225
   Capper D, 2018, NATURE, V555, P469, DOI 10.1038/nature26000
   Castel D, 2015, ACTA NEUROPATHOL, V130, P815, DOI 10.1007/s00401-015-1478-0
   Cavalli FMG, 2017, CANCER CELL, V31, P737, DOI 10.1016/j.ccell.2017.05.005
   Chen J, 2012, NATURE, V488, P522, DOI 10.1038/nature11287
   Chen Y, 2008, J NEUROSCI, V28, P10983, DOI 10.1523/JNEUROSCI.3545-08.2008
   Chin L, 2008, NATURE, V455, P1061, DOI 10.1038/nature07385
   Choi Jae Duk, 2013, Genomics & Informatics, V11, P164, DOI 10.5808/GI.2013.11.4.164
   Chow LML, 2011, CANCER CELL, V19, P305, DOI 10.1016/j.ccr.2011.01.039
   Cohen AL, 2013, CURR NEUROL NEUROSCI, V13, DOI 10.1007/s11910-013-0345-4
   Cohen KJ, 2017, NEURO-ONCOLOGY, V19, P1025, DOI 10.1093/neuonc/nox021
   Cordero FJ, 2017, MOL CANCER RES, V15, P1243, DOI 10.1158/1541-7786.MCR-16-0389
   Dai C, 2001, GENE DEV, V15, P1913, DOI 10.1101/gad.903001
   Darmanis S, 2017, CELL REP, V21, P1399, DOI 10.1016/j.celrep.2017.10.030
   Dawson MRL, 2003, MOL CELL NEUROSCI, V24, P476, DOI 10.1016/S1044-7431(03)00210-0
   Deleris A, 2012, PLOS GENET, V8, DOI 10.1371/journal.pgen.1003062
   Dickinson M, 2010, INVEST NEW DRUG, V28, pS3, DOI 10.1007/s10637-010-9596-y
   Dimou L, 2008, J NEUROSCI, V28, P10434, DOI 10.1523/JNEUROSCI.2831-08.2008
   Khuong-Quang DA, 2012, ACTA NEUROPATHOL, V124, P439, DOI 10.1007/s00401-012-0998-0
   Egler V, 2008, CLIN CANCER RES, V14, P3132, DOI 10.1158/1078-0432.CCR-07-4182
   Ellison DW, 2011, J CLIN ONCOL, V29, P1400, DOI 10.1200/JCO.2010.30.2810
   Endersby R, 2011, CANCER RES, V71, P4106, DOI 10.1158/0008-5472.CAN-10-3597
   Ene CI, 2012, PLOS ONE, V7, DOI 10.1371/journal.pone.0051407
   Eskandari M, 2015, WIRES SYST BIOL MED, V7, P401, DOI 10.1002/wsbm.1312
   Estécio MRH, 2011, FEBS LETT, V585, P2078, DOI 10.1016/j.febslet.2010.12.001
   Feinberg AP, 2016, NAT REV GENET, V17, P284, DOI 10.1038/nrg.2016.13
   Filbin MG, 2018, SCIENCE, V360, P331, DOI 10.1126/science.aao4750
   Fontebasso AM, 2014, NAT GENET, V46, P462, DOI 10.1038/ng.2950
   Forget A, 2018, CANCER CELL, V34, P379, DOI 10.1016/j.ccell.2018.08.002
   Fraser MM, 2004, CANCER RES, V64, P7773, DOI 10.1158/0008-5472.CAN-04-2487
   Friedmann-Morvinski D, 2012, SCIENCE, V338, P1080, DOI 10.1126/science.1226929
   Funato K, 2014, SCIENCE, V346, P1529, DOI 10.1126/science.1253799
   Furnari FB, 2007, GENE DEV, V21, P2683, DOI 10.1101/gad.1596707
   Gajjar AJ, 2014, NAT REV CLIN ONCOL, V11, P714, DOI 10.1038/nrclinonc.2014.181
   Galvao RP, 2014, P NATL ACAD SCI USA, V111, pE4214, DOI 10.1073/pnas.1414389111
   Ge Woo-Ping, 2012, Nature, V484, P376, DOI 10.1038/nature10959
   Geha S, 2010, BRAIN PATHOL, V20, P399, DOI 10.1111/j.1750-3639.2009.00295.x
   Ghazi SO, 2012, J NEUROPATH EXP NEUR, V71, P729, DOI 10.1097/NEN.0b013e3182625c02
   Gibson P, 2010, NATURE, V468, P1095, DOI 10.1038/nature09587
   Glasgow SM, 2014, NAT NEUROSCI, V17, P1322, DOI 10.1038/nn.3790
   Grammel D, 2012, ACTA NEUROPATHOL, V123, P601, DOI 10.1007/s00401-012-0961-0
   Grasso CS, 2015, NAT MED, V21, P555, DOI 10.1038/nm.3855
   Grill J, 2012, PEDIATR BLOOD CANCER, V58, P489, DOI 10.1002/pbc.24060
   Groszer M, 2006, P NATL ACAD SCI USA, V103, P111, DOI 10.1073/pnas.0509939103
   Han XS, 2014, J NEURO-ONCOL, V118, P61, DOI 10.1007/s11060-014-1419-0
   Hanahan D, 2011, CELL, V144, P646, DOI 10.1016/j.cell.2011.02.013
   Hashizume R, 2014, NAT MED, V20, P1394, DOI 10.1038/nm.3716
   Hayden EC, 2010, NATURE, V463, P278, DOI 10.1038/463278a
   He XL, 2014, NAT MED, V20, P1035, DOI 10.1038/nm.3666
   Heaphy CM, 2011, SCIENCE, V333, P425, DOI 10.1126/science.1207313
   Hoffman LM, 2016, ACTA NEUROPATHOL COM, V4, DOI 10.1186/s40478-015-0269-0
   Holland EC, 2000, NAT GENET, V25, P55, DOI 10.1038/75596
   Holland EC, 2001, NAT REV GENET, V2, P120, DOI 10.1038/35052535
   Hovestadt V, 2014, NATURE, V510, P537, DOI 10.1038/nature13268
   Huang JH, 2011, J BIOL CHEM, V286, P44424, DOI 10.1074/jbc.M111.277046
   Huang R, 2015, ONCOL LETT, V10, P2812, DOI 10.3892/ol.2015.3638
   Ikegami K, 2009, INT J DEV BIOL, V53, P203, DOI 10.1387/ijdb.082741ki
   IMAMOTO K, 1978, J COMP NEUROL, V180, P115, DOI 10.1002/cne.901800108
   Isella C, 2015, NAT GENET, V47, P312, DOI 10.1038/ng.3224
   Ito S, 2010, NATURE, V466, P1129, DOI 10.1038/nature09303
   Jansen M, 2010, LANCET NEUROL, V9, P717, DOI 10.1016/S1474-4422(10)70105-8
   Jones DTW, 2013, BRAIN PATHOL, V23, P193, DOI 10.1111/bpa.12019
   Jones DTW, 2012, NATURE, V488, P100, DOI 10.1038/nature11284
   Joo KM, 2008, LAB INVEST, V88, P808, DOI 10.1038/labinvest.2008.57
   Kalhor R, 2017, NAT METHODS, V14, P195, DOI [10.1038/NMETH.4108, 10.1038/nmeth.4108]
   Kawauchi D, 2012, CANCER CELL, V21, P168, DOI 10.1016/j.ccr.2011.12.023
   Khoo BL, 2016, INT J CANCER, V139, P243, DOI 10.1002/ijc.30006
   Kim H, 2015, NAT GENET, V47, P307, DOI 10.1038/ng.3255
   Knudsen ES, 2010, CLIN CANCER RES, V16, P1094, DOI 10.1158/1078-0432.CCR-09-0787
   Kool M, 2008, PLOS ONE, V3, DOI 10.1371/journal.pone.0003088
   Korshunov A, 2016, ACTA NEUROPATHOL, V131, P137, DOI 10.1007/s00401-015-1493-1
   Kozono D, 2015, P NATL ACAD SCI USA, V112, pE4055, DOI 10.1073/pnas.1501967112
   Kupp R, 2016, CELL REP, V16, P2838, DOI 10.1016/j.celrep.2016.08.040
   Kwon CH, 2008, CANCER RES, V68, P3286, DOI 10.1158/0008-5472.CAN-07-6867
   Lan XY, 2017, NATURE, V549, P227, DOI 10.1038/nature23666
   Lapin DH, 2017, FRONT ONCOL, V7, DOI 10.3389/fonc.2017.00057
   Larson JD, 2019, CANCER CELL, V35, P140, DOI 10.1016/j.ccell.2018.11.015
   Lawlor ER, 2012, CLIN CANCER RES, V18, P2768, DOI 10.1158/1078-0432.CCR-11-1921
   Lee JC, 2000, GLIA, V30, P105, DOI 10.1002/(SICI)1098-1136(200004)30:2<105::AID-GLIA1>3.0.CO;2-H
   Lee JH, 2018, NATURE, V560, P243, DOI 10.1038/s41586-018-0389-3
   Lee JV, 2014, CELL METAB, V20, P306, DOI 10.1016/j.cmet.2014.06.004
   Lee KK, 2007, NAT REV MOL CELL BIO, V8, P284, DOI 10.1038/nrm2145
   Levitin HM, 2018, TRENDS CANCER, V4, P264, DOI 10.1016/j.trecan.2018.02.003
   Lewis PW, 2013, SCIENCE, V340, P857, DOI 10.1126/science.1232245
   Li XJ, 2018, NAT REV MOL CELL BIO, V19, P563, DOI 10.1038/s41580-018-0029-7
   Liffers K, 2016, TARGET ONCOL, V11, P29, DOI 10.1007/s11523-015-0372-y
   Ligon KL, 2007, NEURON, V53, P503, DOI 10.1016/j.neuron.2007.01.009
   Ligon KL, 2004, J NEUROPATH EXP NEUR, V63, P499, DOI 10.1093/jnen/63.5.499
   Lin CY, 2016, NATURE, V530, P57, DOI 10.1038/nature16546
   Lin CCJ, 2017, NAT NEUROSCI, V20, P396, DOI 10.1038/nn.4493
   Lindberg N, 2009, ONCOGENE, V28, P2266, DOI 10.1038/onc.2009.76
   Lindsey JC, 2004, CARCINOGENESIS, V25, P661, DOI 10.1093/carcin/bgh055
   Liu C, 2011, CELL, V146, P209, DOI 10.1016/j.cell.2011.06.014
   Liu F, 2018, WIRES SYST BIOL MED, V10, DOI 10.1002/wsbm.1398
   Liu KW, 2017, SCI SIGNAL, V10, DOI 10.1126/scisignal.aaf7593
   Liu WJ, 2014, LEUKEMIA LYMPHOMA, V55, P2691, DOI 10.3109/10428194.2014.893308
   Llaguno SA, 2009, CANCER CELL, V15, P45, DOI 10.1016/j.ccr.2008.12.006
   Llaguno SRA, 2015, CANCER CELL, V28, P429, DOI 10.1016/j.ccell.2015.09.007
   Louis DN, 2007, ACTA NEUROPATHOL, V114, P547, DOI 10.1007/s00401-007-0278-6
   LOUIS DN, 1993, J NEUROPATH EXP NEUR, V52, P31, DOI 10.1097/00005072-199301000-00005
   Lu C, 2012, NATURE, V483, P474, DOI 10.1038/nature10860
   Lu FH, 2016, CANCER CELL, V29, P669, DOI 10.1016/j.ccell.2016.03.027
   Lu QR, 2002, CELL, V109, P75, DOI 10.1016/S0092-8674(02)00678-5
   Lu QR, 2001, P NATL ACAD SCI USA, V98, P10851, DOI 10.1073/pnas.181340798
   Lv DG, 2017, CANCER RES, V77, P6190, DOI 10.1158/0008-5472.CAN-17-1388
   Mackay A, 2017, CANCER CELL, V32, P520, DOI 10.1016/j.ccell.2017.08.017
   Maher EA, 2001, GENE DEV, V15, P1311, DOI 10.1101/gad.891601
   Malumbres M, 2001, NAT REV CANCER, V1, P222, DOI 10.1038/35106065
   Malzkorn B, 2011, BRAIN PATHOL, V21, P619, DOI 10.1111/j.1750-3639.2011.00536.x
   Martínez E, 2015, ONCOGENE, V34, P2732, DOI 10.1038/onc.2014.216
   Martinez R, 2010, NEUROBIOL DIS, V39, P40, DOI 10.1016/j.nbd.2009.12.030
   Masui K, 2013, CELL METAB, V18, P726, DOI 10.1016/j.cmet.2013.09.013
   Mathew RK, 2018, J KOREAN NEUROSURG S, V61, P343, DOI 10.3340/jkns.2018.0008
   McKenna A, 2016, SCIENCE, V353, DOI 10.1126/science.aaf7907
   Mehta S, 2011, CANCER CELL, V19, P359, DOI 10.1016/j.ccr.2011.01.035
   Meletis K, 2006, DEVELOPMENT, V133, P363, DOI 10.1242/dev.02208
   Misuraca KL, 2015, FRONT ONCOL, V5, DOI 10.3389/fonc.2015.00172
   Miyoshi G, 2007, J NEUROSCI, V27, P7786, DOI 10.1523/JNEUROSCI.1807-07.2007
   Mohammad F, 2017, NAT MED, V23, P483, DOI 10.1038/nm.4293
   Molofsky AV, 2012, GENE DEV, V26, P891, DOI 10.1101/gad.188326.112
   Monje M, 2011, P NATL ACAD SCI USA, V108, P4453, DOI 10.1073/pnas.1101657108
   Moran S, 2016, LANCET ONCOL, V17, P1386, DOI 10.1016/S1470-2045(16)30297-2
   Morrissy AS, 2016, NATURE, V529, P351, DOI 10.1038/nature16478
   Muñoz DM, 2013, P NATL ACAD SCI USA, V110, P14378, DOI 10.1073/pnas.1303504110
   Newbold A, 2013, MOL CANCER THER, V12, P2709, DOI 10.1158/1535-7163.MCT-13-0626
   Northcott PA, 2017, NATURE, V547, P311, DOI 10.1038/nature22973
   Northcott PA, 2014, NATURE, V511, P428, DOI 10.1038/nature13379
   Northcott PA, 2012, NATURE, V488, P49, DOI 10.1038/nature11327
   Northcott PA, 2011, J CLIN ONCOL, V29, P1408, DOI 10.1200/JCO.2009.27.4324
   Nunes MC, 2003, NAT MED, V9, P439, DOI 10.1038/nm837
   Ohgaki H, 2007, AM J PATHOL, V170, P1445, DOI 10.2353/ajpath.2007.070011
   Ohgaki H, 2009, CANCER SCI, V100, P2235, DOI 10.1111/j.1349-7006.2009.01308.x
   Ortega MA, 2017, CLIN TRANSL MED, V6, DOI 10.1186/s40169-017-0177-y
   Ostrom QT, 2015, NEURO-ONCOLOGY, V16, P1, DOI [10.1093/neuonc/nou327, 10.1093/neuonc/nov189, 10.1093/neuonc/nox158, 10.1093/neuonc/nou223]
   Otero JJ, 2011, J NEURO-ONCOL, V104, P423, DOI 10.1007/s11060-010-0509-x
   Parsons DW, 2008, SCIENCE, V321, P1807, DOI 10.1126/science.1164382
   Patel AP, 2014, SCIENCE, V344, P1396, DOI 10.1126/science.1254257
   Pathania M, 2017, CANCER CELL, V32, P684, DOI 10.1016/j.ccell.2017.09.014
   Paugh BS, 2013, CANCER RES, V73, P6219, DOI 10.1158/0008-5472.CAN-13-1491
   Paugh BS, 2011, J CLIN ONCOL, V29, P3999, DOI 10.1200/JCO.2011.35.5677
   Pei YX, 2012, CANCER CELL, V21, P155, DOI 10.1016/j.ccr.2011.12.021
   Persson AI, 2010, CANCER CELL, V18, P669, DOI 10.1016/j.ccr.2010.10.033
   Piccirillo SGM, 2006, NATURE, V444, P761, DOI 10.1038/nature05349
   Puget S, 2012, PLOS ONE, V7, DOI 10.1371/journal.pone.0030313
   Pugh TJ, 2012, NATURE, V488, P106, DOI 10.1038/nature11329
   Purzner T, 2018, SCI SIGNAL, V11, DOI 10.1126/scisignal.aau5147
   Radke J, 2013, PLOS ONE, V8, DOI 10.1371/journal.pone.0056691
   REILLY K, 1953, NAT GENET, V26, P109
   Robinson G, 2012, NATURE, V488, P43, DOI 10.1038/nature11213
   Sampetrean O, 2018, CANCER SCI, V109, P6, DOI 10.1111/cas.13351
   Saratsis AM, 2014, ACTA NEUROPATHOL, V127, P881, DOI 10.1007/s00401-013-1218-2
   Schmidt N, 2012, BRAIN PATHOL, V22, P17, DOI 10.1111/j.1750-3639.2011.00507.x
   Schüller U, 2008, CANCER CELL, V14, P123, DOI 10.1016/j.ccr.2008.07.005
   Schwalbe EC, 2013, ACTA NEUROPATHOL, V125, P359, DOI 10.1007/s00401-012-1077-2
   Schwartzentruber J, 2012, NATURE, V482, P226, DOI [10.1038/nature10833, 10.1007/s13311-012-0137-6]
   Schwitalla S, 2013, CELL, V152, P25, DOI 10.1016/j.cell.2012.12.012
   Sharpless NE, 1999, CURR OPIN GENET DEV, V9, P22, DOI 10.1016/S0959-437X(99)80004-5
   Shimada IS, 2018, CELL REP, V22, P1169, DOI 10.1016/j.celrep.2018.01.018
   Singh DK, 2017, CELL REP, V18, P961, DOI 10.1016/j.celrep.2016.12.064
   Singh SK, 2016, CELL REP, V16, P950, DOI 10.1016/j.celrep.2016.06.045
   Singh SK, 2004, NATURE, V432, P396, DOI 10.1038/nature03128
   Stricker SH, 2013, GENE DEV, V27, P654, DOI 10.1101/gad.212662.112
   Sturm D, 2014, NAT REV CANCER, V14, P92, DOI 10.1038/nrc3655
   Sturm D, 2012, CANCER CELL, V22, P425, DOI 10.1016/j.ccr.2012.08.024
   Suvà ML, 2014, CELL, V157, P580, DOI 10.1016/j.cell.2014.02.030
   Tahiliani M, 2009, SCIENCE, V324, P930, DOI 10.1126/science.1170116
   Takebayashi H, 2002, CURR BIOL, V12, P1157, DOI 10.1016/S0960-9822(02)00926-0
   Taylor KR, 2014, CANCER RES, V74, P4565, DOI 10.1158/0008-5472.CAN-14-1298
   Taylor KR, 2014, NAT GENET, V46, P457, DOI 10.1038/ng.2925
   Taylor MD, 2012, ACTA NEUROPATHOL, V123, P465, DOI 10.1007/s00401-011-0922-z
   Tirosh I, 2018, NEURO-ONCOLOGY, V20, P37, DOI 10.1093/neuonc/nox126
   Tirosh I, 2016, NATURE, V539, P309, DOI 10.1038/nature20123
   Turcan S, 2012, NATURE, V483, P479, DOI 10.1038/nature10866
   Uhrbom L, 1998, CANCER RES, V58, P5275
   van den Boom J, 2003, AM J PATHOL, V163, P1033, DOI 10.1016/S0002-9440(10)63463-3
   VANMEYEL DJ, 1994, JNCI-J NATL CANCER I, V86, P1011, DOI 10.1093/jnci/86.13.1011
   Veeriah S, 2009, P NATL ACAD SCI USA, V106, P9435, DOI 10.1073/pnas.0900571106
   Venteicher AS, 2017, SCIENCE, V355, DOI 10.1126/science.aai8478
   Verhaak RGW, 2010, CANCER CELL, V17, P98, DOI 10.1016/j.ccr.2009.12.020
   Visvader JE, 2011, NATURE, V469, P314, DOI 10.1038/nature09781
   Vitucci M, 2011, BRIT J CANCER, V104, P545, DOI 10.1038/sj.bjc.6606031
   Vladoiu M. C., 2018, BIORXIV, DOI [10.1101/350280, DOI 10.1101/350280]
   Vo BT, 2017, CELL REP, V18, P2907, DOI 10.1016/j.celrep.2017.02.073
   Vogelstein B, 2004, NAT MED, V10, P789, DOI 10.1038/nm1087
   Vogelstein B, 2013, SCIENCE, V339, P1546, DOI 10.1126/science.1235122
   Wang J, 2018, ANNU REV NEUROSCI, V41, P207, DOI 10.1146/annurev-neuro-070815-013838
   Wang QH, 2018, CANCER CELL, V33, P152, DOI 10.1016/j.ccell.2017.12.012
   Wang YG, 2017, NATURE, V552, P273, DOI 10.1038/nature25003
   Warren KE, 2012, FRONT ONCOL, V2, DOI 10.3389/fonc.2012.00205
   Weng QJ, 2019, CELL STEM CELL, V24, P707, DOI 10.1016/j.stem.2019.03.006
   Wu G, 2014, NAT GENET, V46, P444, DOI 10.1038/ng.2938
   Xiao MT, 2012, GENE DEV, V26, P1326, DOI 10.1101/gad.191056.112
   Yan H, 2009, NEW ENGL J MED, V360, P765, DOI 10.1056/NEJMoa0808710
   Yang ZJ, 2008, CANCER CELL, V14, P135, DOI 10.1016/j.ccr.2008.07.003
   Yi JQ, 2018, MOL CELL NEUROSCI, V87, P65, DOI 10.1016/j.mcn.2017.09.003
   Yi L, 2016, ONCOL REP, V36, P2935, DOI 10.3892/or.2016.5099
   You JS, 2012, CANCER CELL, V22, P9, DOI 10.1016/j.ccr.2012.06.008
   Yu D, 2017, P NATL ACAD SCI USA, V114, pE6147, DOI 10.1073/pnas.1701911114
   Yue T, 2006, J NEUROSCI, V26, P1275, DOI 10.1523/JNEUROSCI.4717-05.2006
   Zarghooni M, 2010, J CLIN ONCOL, V28, P1337, DOI 10.1200/JCO.2009.25.5463
   Zhang H, 2016, TUMOR BIOL, V37, P11321, DOI 10.1007/s13277-016-4995-0
   Zhang LG, 2016, DEV CELL, V36, P316, DOI 10.1016/j.devcel.2016.01.002
   Zheng HW, 2008, NATURE, V455, P1129, DOI 10.1038/nature07443
   Zhou Q, 2002, CELL, V109, P61, DOI 10.1016/S0092-8674(02)00677-3
   Zhu XQ, 2012, DEVELOPMENT, V139, P2299, DOI 10.1242/dev.078873
   Zhu Y, 2005, CANCER CELL, V8, P119, DOI 10.1016/j.ccr.2005.07.004
   Zong H, 2005, CELL, V121, P479, DOI 10.1016/j.cell.2005.02.012
NR 223
TC 32
Z9 35
U1 1
U2 24
PU WILEY
PI HOBOKEN
PA 111 RIVER ST, HOBOKEN 07030-5774, NJ USA
SN 1759-7684
EI 1759-7692
J9 WIRES DEV BIOL
JI Wiley Interdiscip. Rev.-Dev. Biol.
PD JUL
PY 2019
VL 8
IS 4
AR e342
DI 10.1002/wdev.342
PG 23
WC Developmental Biology
WE Science Citation Index Expanded (SCI-EXPANDED)
SC Developmental Biology
GA ID5CU
UT WOS:000471694600001
PM 30945456
OA Green Accepted
DA 2024-03-10
ER

PT J
AU Crainic, N
   Furtner, J
   Pallud, J
   Bielle, F
   Lombardi, G
   Rudà, R
   Idbaih, A
AF Crainic, Nicolas
   Furtner, Julia
   Pallud, Johan
   Bielle, Franck
   Lombardi, Giuseppe
   Ruda, Roberta
   Idbaih, Ahmed
TI Rare Neuronal, Glial and Glioneuronal Tumours in Adults
SO CANCERS
LA English
DT Review
DE glioneuronal tumours; neuronal tumours; methylation class; low-grade
   gliomas; seizures; MAPK; BRAF
ID GIANT-CELL ASTROCYTOMA; CENTRAL-NERVOUS-SYSTEM; LOW-GRADE GLIOMA;
   PILOCYTIC ASTROCYTOMA; CHORDOID GLIOMA; CENTRAL NEUROCYTOMA; TUBEROUS
   SCLEROSIS; PLEOMORPHIC XANTHOASTROCYTOMA; MALIGNANT-TRANSFORMATION;
   SEIZURE CONTROL
AB Simple Summary Glioneuronal and neuronal tumours are rare and mostly found in young adults and children, representing less than 5% of primary central nervous system (CNS) tumours. Accurate diagnosis is often difficult, requiring a significant body of evidence (clinical, radiological, pathology and molecular). The aim of this paper is to describe the main entities reported in the 2021 World Health Organization (WHO) classification, including, on the one hand, their histomolecular and imaging features and, on the other hand, their therapeutic management. Gross total resection is the cornerstone of the treatment of these tumours when achievable. MAPK pathway abnormalities could represent an interesting target for novel drugs. Rare glial, neuronal and glioneuronal tumours in adults form a heterogeneous group of rare, primary central nervous system tumours. These tumours, with a glial and/or neuronal component, are challenging in terms of diagnosis and therapeutic management. The novel classification of primary brain tumours published by the WHO in 2021 has significantly improved the diagnostic criteria of these entities. Indeed, diagnostic criteria are nowadays multimodal, including histological, immunohistochemical and molecular (i.e., genetic and methylomic). These integrated parameters have allowed the specification of already known tumours but also the identification of novel tumours for a better diagnosis.
C1 [Crainic, Nicolas; Idbaih, Ahmed] Sorbonne Univ, Hop Univ La Pitie Salpetriere, Paris Brain Inst ICM, Inst Cerveau,Inserm,CNRS,AP HP,DMU Neurosci,Serv, F-75013 Paris, France.
   [Crainic, Nicolas] Univ Hosp Brest, Dept Neurol, F-29200 Brest, France.
   [Furtner, Julia] Med Univ Vienna, Dept Biomed Imaging & Image guided Therapy, A-1090 Vienna, Austria.
   [Furtner, Julia] Danube Private Univ, Res Ctr Med Image Anal & Artificial Intelligence M, A-3500 Krems, Austria.
   [Pallud, Johan] Hop St Anne, Serv Neurochirurg, GHU Paris Psychiat & Neurosci, F-75014 Paris, France.
   [Pallud, Johan] Univ Paris, Inst Psychiat & Neurosci Paris, IMABRAIN, INSERM,U1266, F-75014 Paris, France.
   [Bielle, Franck] Sorbonne Univ, Hop Univ La Pitie Salpetriere, Paris Brain Inst ICM, Inst Cerveau,Inserm,CNRS,AP HP,DMU Neurosci,Serv N, F-75013 Paris, France.
   [Lombardi, Giuseppe] Veneto Inst Oncol IRCCS, Dept Oncol, Oncol 1, I-35128 Padua, Italy.
   [Ruda, Roberta] Castelfranco Veneto & Treviso Hosp, Div Neurol, I-31033 Treviso, Italy.
   [Ruda, Roberta] Univ Turin, Dept Neurooncol, I-10126 Turin, Italy.
C3 Centre National de la Recherche Scientifique (CNRS); Assistance Publique
   Hopitaux Paris (APHP); Hopital Universitaire Pitie-Salpetriere - APHP;
   Institut National de la Sante et de la Recherche Medicale (Inserm);
   Sorbonne Universite; Universite de Bretagne Occidentale; CHU Brest;
   Medical University of Vienna; Universite Paris Cite; GHU PARIS
   Psychiatrie Neurosciences; Institut National de la Sante et de la
   Recherche Medicale (Inserm); Universite Paris Cite; Centre National de
   la Recherche Scientifique (CNRS); Institut National de la Sante et de la
   Recherche Medicale (Inserm); Sorbonne Universite; Assistance Publique
   Hopitaux Paris (APHP); Hopital Universitaire Pitie-Salpetriere - APHP;
   IRCCS Istituto Oncologico Veneto (IOV); University of Turin
RP Crainic, N; Idbaih, A (通讯作者)，Sorbonne Univ, Hop Univ La Pitie Salpetriere, Paris Brain Inst ICM, Inst Cerveau,Inserm,CNRS,AP HP,DMU Neurosci,Serv, F-75013 Paris, France.; Crainic, N (通讯作者)，Univ Hosp Brest, Dept Neurol, F-29200 Brest, France.
EM nicolas.crainic@outlook.fr; ahmed.idbaih@aphp.fr
RI Giuseppe, Lombardi/J-2526-2012; Bielle, Franck/AFN-9280-2022; Idbaih,
   Ahmed/N-8746-2017
OI Giuseppe, Lombardi/0000-0003-1316-2132; Bielle,
   Franck/0000-0001-6564-6388; Idbaih, Ahmed/0000-0001-5290-1204
CR Razek AAKA, 2020, J COMPUT ASSIST TOMO, V44, P356, DOI 10.1097/RCT.0000000000001010
   Abongwa C, 2020, PEDIATR HEMAT ONCOL, V37, P248, DOI 10.1080/08880018.2019.1711270
   Adachi Y, 2008, NEURORADIOLOGY, V50, P829, DOI 10.1007/s00234-008-0410-x
   Al-Umran M R, 2021, Neurochirurgie, V67, P579, DOI 10.1016/j.neuchi.2021.03.004
   Alarifi Norah, 2022, Surg Neurol Int, V13, P11, DOI 10.25259/SNI_814_2021
   Andrews John P, 2022, J Neurosurg Case Lessons, V4, DOI 10.3171/CASE22362
   Anyanwu CT, 2020, CLIN TRANSL ONCOL, V22, P623, DOI 10.1007/s12094-019-02179-8
   Appay R, 2020, ACTA NEUROPATHOL COM, V8, DOI 10.1186/s40478-020-00978-7
   Melián KA, 2021, NEUROCIRUGIA, V32, P124, DOI 10.1016/j.neucir.2020.07.005
   Arnautovic A, 2015, CHILD NERV SYST, V31, P1067, DOI 10.1007/s00381-015-2670-1
   Atri S, 2007, CHILD NERV SYST, V23, P349, DOI 10.1007/s00381-006-0196-2
   Bale TA, 2020, ACTA NEUROPATHOL COM, V8, DOI 10.1186/s40478-020-00898-6
   Barani IJ, 2015, NEUROSURG CLIN N AM, V26, P45, DOI 10.1016/j.nec.2014.09.014
   Buffa GB, 2020, J NEURORADIOLOGY, V47, P216, DOI 10.1016/j.neurad.2019.05.010
   Bender K, 2021, J NEURO-ONCOL, V153, P109, DOI 10.1007/s11060-021-03749-z
   Berzero G, 2021, NEUROLOGY, V97, pE673, DOI 10.1212/WNL.0000000000012330
   Blumcke I, 2017, NEW ENGL J MED, V377, P1648, DOI 10.1056/NEJMoa1703784
   Bobeff K, 2021, FRONT NEUROL, V12, DOI 10.3389/fneur.2021.581102
   Bond KM, 2018, WORLD NEUROSURG, V110, P276, DOI 10.1016/j.wneu.2017.11.102
   Boyer J, 2021, NEURO-ONCOLOGY, V23, P1200, DOI 10.1093/neuonc/noab080
   Bruno F, 2021, INT J MOL SCI, V22, DOI 10.3390/ijms22157949
   Calanchini M, 2016, PITUITARY, V19, P356, DOI 10.1007/s11102-016-0711-8
   Capone S, 2022, JCO PRECIS ONCOL, V6, DOI 10.1200/PO.21.00371
   Carabenciov ID, 2019, NEUROLOGIST, V24, P87, DOI 10.1097/NRL.0000000000000227
   Chamberlain Marc C, 2016, CNS Oncol, V5, P27, DOI 10.2217/cns.15.40
   Chatrath A, 2019, PEDIATR NEUROSURG, V54, P36, DOI 10.1159/000495043
   Chen X, 2020, FRONT ONCOL, V10, DOI 10.3389/fonc.2020.00502
   Chiang JCH, 2019, NEURO-ONCOLOGY, V21, P800, DOI 10.1093/neuonc/noz037
   Choi E, 2019, HUM PATHOL, V86, P203, DOI 10.1016/j.humpath.2018.11.028
   Chua J, 2019, CURR ONCOL REP, V21, DOI 10.1007/s11912-019-0783-5
   Deng MY, 2020, NEUROPATH APPL NEURO, V46, P422, DOI 10.1111/nan.12590
   Deng MY, 2018, ACTA NEUROPATHOL, V136, P239, DOI 10.1007/s00401-018-1865-4
   Detti B, 2022, RADIOL MED, V127, P1134, DOI 10.1007/s11547-022-01531-3
   Dhamija R, 2019, J COMPUT ASSIST TOMO, V43, P277, DOI 10.1097/RCT.0000000000000814
   Dhawan S, 2020, COCHRANE DB SYST REV, DOI 10.1002/14651858.CD009229.pub3
   Dono A, 2021, NEURO-ONCOL PRACT, V8, P222, DOI 10.1093/nop/npaa076
   Dragoo DD, 2021, CANCERS, V13, DOI 10.3390/cancers13133120
   Ebrahimi-Fakhari D, 2020, EXPERT OPIN PHARMACO, V21, P1329, DOI 10.1080/14656566.2020.1751124
   Englot DJ, 2012, EPILEPSIA, V53, P51, DOI 10.1111/j.1528-1167.2011.03269.x
   Fangusaro J, 2021, NEURO-ONCOLOGY, V23, P1777, DOI 10.1093/neuonc/noab047
   Fangusaro J, 2019, LANCET ONCOL, V20, P1011, DOI 10.1016/S1470-2045(19)30277-3
   Fogarasi A, 2016, BMC NEUROL, V16, DOI 10.1186/s12883-016-0658-4
   Frassanito P, 2020, CHILD NERV SYST, V36, P2527, DOI 10.1007/s00381-020-04889-9
   Fujii Y, 2022, NEUROPATHOLOGY, V42, P197, DOI 10.1111/neup.12793
   Gao L, 2018, CLIN RADIOL, V73, P275, DOI 10.1016/j.crad.2017.10.011
   García-Fernández M, 2011, SEIZURE-EUR J EPILEP, V20, P616, DOI 10.1016/j.seizure.2011.06.003
   Gaudino S, 2017, CHILD NERV SYST, V33, P35, DOI 10.1007/s00381-016-3262-4
   Gembruch O, 2018, WORLD NEUROSURG, V120, P214, DOI 10.1016/j.wneu.2018.09.001
   Ghods AJ, 2013, J CLIN PSYCHIAT, V74, P1071, DOI 10.4088/JCP.13m08378
   Goethe EA, 2019, WORLD NEUROSURG, V128, P127, DOI 10.1016/j.wneu.2019.04.266
   Gregory Timothy A, 2021, CNS Oncol, V10, pCNS68, DOI 10.2217/cns-2020-0027
   Habib SL, 2016, J CANCER, V7, P1621, DOI 10.7150/jca.14747
   Hassall TEG, 2001, NEURO-ONCOLOGY, V3, P251, DOI 10.1093/neuonc/3.4.251
   Hirose T, 2018, BRAIN PATHOL, V28, P684, DOI 10.1111/bpa.12565
   Hockman JT, 2021, WORLD NEUROSURG, V149, P86, DOI 10.1016/j.wneu.2021.02.043
   Hou YH, 2019, ACTA NEUROPATHOL, V137, P837, DOI 10.1007/s00401-019-01969-2
   Huse JT, 2013, BRAIN PATHOL, V23, P515, DOI 10.1111/bpa.12035
   Ishkanian A, 2011, CANCER-AM CANCER SOC, V117, P4070, DOI 10.1002/cncr.25988
   Isler C, 2018, BRIT J NEUROSURG, V32, P436, DOI 10.1080/02688697.2018.1476671
   Jager B, 2008, PEDIATR NEUROSURG, V44, P153, DOI 10.1159/000113120
   Johannes W, 2019, INTERDISCIP NEUROSUR, V18, DOI 10.1016/j.inat.2019.100515
   Johnson Margaret O, 2019, CNS Oncol, V8, pCNS41, DOI 10.2217/cns-2019-0012
   Joo G, 2020, J RADIOL CASE REP, V14, P1, DOI 10.3941/jrcr.v14i3.3814
   Jówiak S, 2015, SEMIN PEDIATR NEUROL, V22, P274, DOI 10.1016/j.spen.2015.10.003
   Józwiak S, 2013, EUR J PAEDIATR NEURO, V17, P348, DOI 10.1016/j.ejpn.2012.12.008
   Kakkar A, 2015, ULTRASTRUCT PATHOL, V39, P419, DOI 10.3109/01913123.2015.1027435
   Kaley T, 2018, J CLIN ONCOL, V36, P3477, DOI 10.1200/JCO.2018.78.9990
   Kaloshi G, 2013, GEN HOSP PSYCHIAT, V35, DOI 10.1016/j.genhosppsych.2013.03.011
   Karakula-Juchnowicz H, 2018, J PSYCHIATR PRACT, V24, P359, DOI 10.1097/PRA.0000000000000332
   Kobayashi T, 2013, NEUROL MED-CHIR, V53, P249, DOI 10.2176/nmc.53.249
   Koga T, 2009, NEURO-ONCOLOGY, V11, P446, DOI 10.1215/15228517-2008-112
   Konakondla S, 2016, CLIN NEUROL NEUROSUR, V150, P177, DOI 10.1016/j.clineuro.2016.09.015
   Kondyli M, 2018, J NEURO-ONCOL, V140, P435, DOI 10.1007/s11060-018-2971-9
   Kulason KO, 2018, WORLD NEUROSURG, V111, P197, DOI 10.1016/j.wneu.2017.12.124
   Kurokawa R, 2022, J NEUROIMAGING, V32, P201, DOI 10.1111/jon.12948
   Landais A, 2016, NEUROCHIRURGIE, V62, P165, DOI 10.1016/j.neuchi.2016.02.002
   Leclerc A, 2022, NEUROCHIRURGIE, V68, pE8, DOI 10.1016/j.neuchi.2022.02.008
   Lee JK, 2018, CASE REP NEUROL MED, V2018, DOI 10.1155/2018/1391943
   Leenstra JL, 2007, INT J RADIAT ONCOL, V67, P1145, DOI 10.1016/j.ijrobp.2006.10.018
   Li D, 2014, ACTA NEUROCHIR, V156, P627, DOI 10.1007/s00701-014-2023-y
   Li XD, 2018, EUR RADIOL, V28, P4306, DOI 10.1007/s00330-018-5442-y
   Liauw SL, 2007, INT J RADIAT ONCOL, V67, P244, DOI 10.1016/j.ijrobp.2006.08.029
   Lin XN, 2021, CANCER MED-US, V10, P416, DOI 10.1002/cam4.3577
   Liu WP, 2011, NEUROLOGIST, V17, P52, DOI 10.1097/NRL.0b013e3181e7db67
   Lizarraga KJ, 2012, J NEURO-ONCOL, V109, P129, DOI 10.1007/s11060-012-0877-5
   Louis DN, 2021, NEURO-ONCOLOGY, V23, P1231, DOI 10.1093/neuonc/noab106
   Lu VM, 2022, CLIN NEUROL NEUROSUR, V218, DOI 10.1016/j.clineuro.2022.107265
   Lucas CHG, 2020, BRAIN PATHOL, V30, P479, DOI 10.1111/bpa.12797
   Lucas JT, 2015, J NEURO-ONCOL, V123, P171, DOI 10.1007/s11060-015-1781-6
   Luzzi S, 2019, WORLD NEUROSURG, V127, P255, DOI 10.1016/j.wneu.2019.04.056
   Lyle Megan R, 2015, Child Neurol Open, V2, p2329048X14567531, DOI 10.1177/2329048X14567531
   Magaña M, 2022, AM J DERMATOPATH, V44, P705, DOI 10.1097/DAD.0000000000002234
   Mallick S, 2018, CHILD NERV SYST, V34, P1207, DOI 10.1007/s00381-018-3780-3
   Mazloom A, 2012, INT J RADIAT ONCOL, V84, P350, DOI 10.1016/j.ijrobp.2011.12.044
   Menon G, 2009, BRIT J NEUROSURG, V23, P79, DOI 10.1080/02688690802308695
   Merfeld Emily C, 2018, CNS Oncol, V7, pCNS13, DOI 10.2217/cns-2017-0038
   Mhatre R, 2019, BRAIN TUMOR PATHOL, V36, P112, DOI 10.1007/s10014-019-00346-x
   Miller C, 2017, J NEUROSURG-PEDIATR, V19, P319, DOI 10.3171/2016.9.PEDS16328
   Mingarelli A, 2018, EUR J PAEDIATR NEURO, V22, P203, DOI 10.1016/j.ejpn.2017.07.018
   Moazzam AA, 2014, NEUROREPORT, V25, P894, DOI 10.1097/WNR.0000000000000184
   Mozes P, 2014, PATHOL ONCOL RES, V20, P319, DOI 10.1007/s12253-013-9697-y
   Murphy ES, 2021, J NEUROSURG, V134, P162, DOI 10.3171/2019.9.JNS191335
   Mustansir F, 2020, CHILD NERV SYST, V36, P203, DOI 10.1007/s00381-019-04346-2
   Narayanan Vijayakumar, 2020, Surg Neurol Int, V11, P272, DOI 10.25259/SNI_389_2020
   Narvaez ED, 2021, BJR CASE REP, V7, DOI 10.1259/bjrcr.20200139
   Navahi RA, 2019, J CURR OPHTHALMOL, V31, P234, DOI 10.1016/j.joco.2018.09.005
   Niiro T, 2012, J CLIN NEUROSCI, V19, P681, DOI 10.1016/j.jocn.2011.06.030
   Niranjan Ajay, 2019, Prog Neurol Surg, V34, P184, DOI 10.1159/000493063
   Pages M, 2015, ACTA NEUROPATHOL COM, V3, DOI 10.1186/s40478-015-0264-5
   Pan DHC, 2015, NEUROSURG CLIN N AM, V26, P57, DOI 10.1016/j.nec.2014.09.010
   Parsons MW, 2021, J NEURO-ONCOL, V151, P93, DOI 10.1007/s11060-020-03653-y
   Pasqualetti F, 2019, NEURO-ONCOLOGY, V21, P1610, DOI 10.1093/neuonc/noz157
   Patil AS, 2014, ACTA NEUROCHIR, V156, P349, DOI 10.1007/s00701-013-1971-y
   Pellerino A, 2018, J NEUROSURG SCI, V62, P229, DOI 10.23736/S0390-5616.16.03804-2
   Pickles JC, 2021, NEUROPATH APPL NEURO, V47, P464, DOI 10.1111/nan.12680
   Prasad GL, 2019, NEUROSURG REV, V42, P97, DOI 10.1007/s10143-017-0915-z
   Pratt D, 2021, NEURO-ONCOLOGY, V23, pS16, DOI 10.1093/neuonc/noab143
   Preusser M, 2016, EXPERT OPIN INV DRUG, V25, P7, DOI 10.1517/13543784.2016.1110143
   Reinhardt A, 2018, ACTA NEUROPATHOL, V136, P273, DOI 10.1007/s00401-018-1837-8
   Rivera B, 2016, ACTA NEUROPATHOL, V131, P847, DOI 10.1007/s00401-016-1549-x
   Rocka S, 2019, CUREUS J MED SCIENCE, V11, DOI 10.7759/cureus.4215
   Rolston JD, 2014, J CLIN NEUROSCI, V21, P2244, DOI 10.1016/j.jocn.2014.05.018
   Romano N, 2020, RADIOL MED, V125, P961, DOI 10.1007/s11547-020-01198-8
   Rosselló A, 2017, WORLD NEUROSURG, V108, DOI 10.1016/j.wneu.2017.09.072
   Roth J, 2013, PEDIATR NEUROL, V49, P439, DOI 10.1016/j.pediatrneurol.2013.08.017
   Rudà R, 2022, NEURO-ONCOLOGY, V24, P2015, DOI 10.1093/neuonc/noac188
   Rydenhag B, 2013, J NEUROL NEUROSUR PS, V84, P49, DOI 10.1136/jnnp-2012-302449
   Ryoo JS, 2021, NEURO-ONCOL PRACT, V8, P98, DOI 10.1093/nop/npaa060
   Sakata K., 2020, J CLIN ENDOCR METAB, V105, P3109, DOI [10.1210/clinem/dgaa474, DOI 10.1210/CLINEM/DGAA474]
   Salles D, 2020, J CHILD NEUROL, V35, P852, DOI 10.1177/0883073820937225
   Sanda N, 2019, J NEURO-OPHTHALMOL, V39, P408, DOI 10.1097/WNO.0000000000000757
   Schlamann A, 2014, PLOS ONE, V9, DOI 10.1371/journal.pone.0101211
   Shaikh Nawal, 2019, CNS Oncol, V8, pCNS39, DOI 10.2217/cns-2019-0009
   Sherman SJ, 2022, J PSYCHIATR RES, V148, P240, DOI 10.1016/j.jpsychires.2022.01.056
   Sievers P, 2018, ACTA NEUROPATHOL, V136, P293, DOI 10.1007/s00401-018-1882-3
   Slegers RJ, 2020, ACTA NEUROPATHOL COM, V8, DOI 10.1186/s40478-020-00904-x
   Song Jye Young, 2014, Brain Tumor Res Treat, V2, P49, DOI 10.14791/btrt.2014.2.2.49
   Southwell DG, 2012, NEUROSURGERY, V70, P1406, DOI 10.1227/NEU.0b013e3182500a4c
   Srinivasa K, 2020, FRONT ONCOL, V10, DOI 10.3389/fonc.2020.574974
   Steinsiepe VK, 2021, J NEUROL SURG PART A, V82, P599, DOI 10.1055/s-0040-1718693
   Tamburin S, 2008, AM J PSYCHIAT, V165, P651, DOI 10.1176/appi.ajp.2007.07061005
   Terrier LM, 2017, NEURO-ONCOLOGY, V19, P678, DOI 10.1093/neuonc/now186
   Theeler BJ, 2014, NEURO-ONCOLOGY, V16, P841, DOI 10.1093/neuonc/not246
   Thom M, 2018, BRAIN PATHOL, V28, P155, DOI 10.1111/bpa.12555
   Thomas AA, 2019, PEDIATR BLOOD CANCER, V66, DOI 10.1002/pbc.27465
   Touat M, 2018, NEUROLOGY, V91, P523, DOI 10.1212/WNL.0000000000006171
   Trunin Yu Yu, 2021, Zh Vopr Neirokhir Im N N Burdenko, V85, P34, DOI 10.17116/neiro20218502134
   Tu J H, 2021, Zhonghua Bing Li Xue Za Zhi, V50, P876, DOI 10.3760/cma.j.cn112151-20210320-00218
   Vajramani GV, 2006, BRIT J NEUROSURG, V20, P428, DOI 10.1080/02688690601101382
   Vanhauwaert DJ, 2008, ACTA NEUROCHIR, V150, P1183, DOI 10.1007/s00701-008-0014-6
   von Koch CS, 2003, SURG NEUROL, V60, P560, DOI 10.1016/S0090-3019(03)00252-0
   Wade A, 2013, ACTA NEUROCHIR, V155, P1431, DOI 10.1007/s00701-013-1790-1
   Wasilewski Andrea, 2018, CNS Oncol, V7, pCNS26, DOI 10.2217/cns-2017-0039
   Wilson CP, 2020, NEURO-ONCOL ADV, V2, DOI [10.1093/noajnl/vdaa116, DOI 10.1093/noajnl/vdaa116]
   Wisniewski K, 2022, CHILD NERV SYST, V38, P1663, DOI 10.1007/s00381-022-05600-w
   Xu L, 2017, J NEURO-ONCOL, V132, P75, DOI 10.1007/s11060-016-2336-1
   Xu L, 2017, BRAIN TUMOR PATHOL, V34, P28, DOI 10.1007/s10014-017-0279-7
   Yamasaki T, 2018, BRAIN TUMOR PATHOL, V35, P209, DOI 10.1007/s10014-018-0326-z
   Yang B, 2020, NEUROSURG REV, V43, P1315, DOI 10.1007/s10143-019-01161-w
   Yang DX, 2021, J CRANIOFAC SURG, V32, pE311, DOI 10.1097/SCS.0000000000002514
   Yao K, 2020, J NEUROPATH EXP NEUR, V79, P1183, DOI 10.1093/jnen/nlaa107
   Zak M, 2017, J CHILD NEUROL, V32, P322, DOI 10.1177/0883073816681340
   Zhang GB, 2020, J CLIN NEUROSCI, V80, P267, DOI 10.1016/j.jocn.2020.09.019
   Zhang L, 2021, ACTA NEUROCHIR, V163, P3005, DOI 10.1007/s00701-020-04606-0
   Zhang S, 2013, J NEUROSURG, V118, P884, DOI 10.3171/2013.1.JNS121323
   Zuo PC, 2022, NEUROSURG REV, V45, P1747, DOI 10.1007/s10143-021-01728-6
NR 166
TC 0
Z9 0
U1 4
U2 11
PU MDPI
PI BASEL
PA ST ALBAN-ANLAGE 66, CH-4052 BASEL, SWITZERLAND
EI 2072-6694
J9 CANCERS
JI Cancers
PD FEB
PY 2023
VL 15
IS 4
AR 1120
DI 10.3390/cancers15041120
PG 22
WC Oncology
WE Science Citation Index Expanded (SCI-EXPANDED)
SC Oncology
GA 9H6LU
UT WOS:000938943000001
PM 36831464
OA Green Published, gold
DA 2024-03-10
ER

PT J
AU Masiulionyte, B
   Valiulyte, I
   Tamasauskas, A
   Skiriute, D
AF Masiulionyte, Bernadeta
   Valiulyte, Indre
   Tamasauskas, Arimantas
   Skiriute, Daina
TI Metallothionein Genes are Highly Expressed in Malignant Astrocytomas and
   Associated with Patient Survival
SO SCIENTIFIC REPORTS
LA English
DT Article
ID HUMAN BLADDER; METHYLATION; GLIOMA; CELL; EPIGENETICS; CANCER; ROLES
AB Gliomas are heterogeneous, primary brain tumours that originate from glial cells. The main type of gliomas is astrocytomas. There are four grades (I-IV) of astrocytoma malignancy. Astrocytoma grade IV known as glioblastoma multiforme (GBM) is the most common and aggressive type of astrocytic gliomas. Metallothioneins (MT) are low molecular weight, cysteine rich proteins encoded by a family of metallothionein (MT) genes. MTgenes play a crucial role in carcinogenesis of diverse malignancies. We proposed MT genes as prognostic markers for malignant astrocytoma. MT1A, MT1E, MT1X, MT2, MT3 gene expression was elevated in grade IV astrocytomas (glioblastomas) as compared to astrocytomas grade I-III. Statistically significant differences were reached for MT1A and MT2 genes (Mann-Whitney test, p < 0.05). High MT1A, MT1X, MT2, MT3 genes expression was associated with shorter patient survival (Log-rank test, p < 0.05). MT1A gene promoter methylation was decreased in glioblastoma (57.6%) while the gene was highly methylated in grade II-III astrocytoma (from 66.7% to 83.3%) and associated with better patient survival (p < 0.05). MT1A gene methylation showed a trend of being associated with higher mRNA expression level in astrocytomas. Increased MTgenes expression in grade IV astrocytomas as compared to I-III grade astrocytomas could be associated with malignant tumour behaviour and progression.
C1 [Masiulionyte, Bernadeta; Valiulyte, Indre; Tamasauskas, Arimantas; Skiriute, Daina] Lithuanian Univ Hlth Sci, Med Acad, Neurosci Inst, Lab Mol Neurooncol, Eiveniu Str 4, LT-50161 Kaunas, Lithuania.
C3 Lithuanian University of Health Sciences
RP Skiriute, D (通讯作者)，Lithuanian Univ Hlth Sci, Med Acad, Neurosci Inst, Lab Mol Neurooncol, Eiveniu Str 4, LT-50161 Kaunas, Lithuania.
EM daina.skiriute@lsmuni.lt
RI Valiulyte, Indre/AAV-5457-2020; Skiriute, Daina/JWO-4936-2024
OI Skiriute, Daina/0000-0002-2032-7161; Valiulyte,
   Indre/0000-0003-0837-5846
FU Research Council of Lithuania [MIP-052/2015]; Medical Faculty Science
   Fund of Lithuanian University of Health Sciences
FX This work was supported partially by a grant (No. MIP-052/2015) from the
   Research Council of Lithuania and the Medical Faculty Science Fund of
   Lithuanian University of Health Sciences. We kindly thank Ms. Jurate
   Zegliene for tumour sample and patient data collection.
CR Adamson DC, 2011, CANCER BIOMARK, V9, P193, DOI 10.3233/CBM-2011-0177
   Arriaga JM, 2017, ONCOL REP, V37, P2633, DOI 10.3892/or.2017.5547
   Avninder S, 2006, J NEURO-ONCOL, V78, P123, DOI 10.1007/s11060-005-9077-x
   Boudreau CR, 2005, SURG NEUROL, V64, P286, DOI 10.1016/j.surneu.2005.03.033
   Cherian MG, 2003, MUTAT RES-FUND MOL M, V533, P201, DOI 10.1016/j.mrfmmm.2003.07.013
   Delgado-López PD, 2017, CLIN TRANSL ONCOL, V19, P931, DOI 10.1007/s12094-017-1631-4
   El Ghazi I, 2006, EXP BIOL MED, V231, P1500
   Han YC, 2013, J PATHOL, V230, P184, DOI 10.1002/path.4169
   Jadhav RR, 2015, CLIN EPIGENETICS, V7, DOI 10.1186/s13148-015-0045-9
   Ji XF, 2014, WORLD J GASTROENTERO, V20, P4723, DOI 10.3748/wjg.v20.i16.4723
   Jin RX, 2002, CARCINOGENESIS, V23, P81, DOI 10.1093/carcin/23.1.81
   Kimura T, 2016, INT J MOL SCI, V17, DOI 10.3390/ijms17030336
   Kondo Y, 2014, CANCER SCI, V105, P363, DOI 10.1111/cas.12379
   Krizkova S, 2018, PHARMACOL THERAPEUT, V183, P90, DOI 10.1016/j.pharmthera.2017.10.004
   Lee DH, 2017, ONCOTARGET, V8, P18577, DOI 10.18632/oncotarget.14612
   Li LC, 2002, BIOINFORMATICS, V18, P1427, DOI 10.1093/bioinformatics/18.11.1427
   Llaguno SRA, 2016, BRIT J CANCER, V115, P1445, DOI 10.1038/bjc.2016.354
   Mehrian-Shai R, 2015, BMC MED GENOMICS, V8, DOI 10.1186/s12920-015-0137-6
   Nagarajan RP, 2009, NEUROTHERAPEUTICS, V6, P436, DOI 10.1016/j.nurt.2009.04.002
   Pal D, 2014, INDIAN J UROL, V30, P241, DOI 10.4103/0970-1591.134242
   Ruttkay-Nedecky B, 2013, INT J MOL SCI, V14, P6044, DOI 10.3390/ijms14036044
   Sens MA, 2000, ENVIRON HEALTH PERSP, V108, P413
   Skiriute D, 2014, J CANCER, V5, P446, DOI 10.7150/jca.9140
   Somji S, 2001, CANCER DETECT PREV, V25, P62
   Toro-Moreno Ana Cristina, 2017, Rev Ecuat Neurol, V26, P283
   Untergasser A, 2012, NUCLEIC ACIDS RES, V40, DOI 10.1093/nar/gks596
   Yang HJ, 2003, ACTA NEUROCHIR, V145, P1097, DOI 10.1007/s00701-003-0149-4
   Yu J, 2004, BMC CANCER, V4, DOI 10.1186/1471-2407-4-65
NR 28
TC 11
Z9 12
U1 0
U2 4
PU NATURE PUBLISHING GROUP
PI LONDON
PA MACMILLAN BUILDING, 4 CRINAN ST, LONDON N1 9XW, ENGLAND
SN 2045-2322
J9 SCI REP-UK
JI Sci Rep
PD APR 1
PY 2019
VL 9
AR 5406
DI 10.1038/s41598-019-41974-9
PG 7
WC Multidisciplinary Sciences
WE Science Citation Index Expanded (SCI-EXPANDED)
SC Science & Technology - Other Topics
GA HR1CC
UT WOS:000462864700012
PM 30932010
OA gold, Green Published
DA 2024-03-10
ER

PT J
AU Graham, CD
   Kaza, N
   Klocke, BJ
   Gillespie, GY
   Shevde, LA
   Carroll, SL
   Roth, KA
AF Graham, Christopher D.
   Kaza, Niroop
   Klocke, Barbara J.
   Gillespie, G. Yancey
   Shevde, Lalita A.
   Carroll, Steven L.
   Roth, Kevin A.
TI Tamoxifen Induces Cytotoxic Autophagy in Glioblastoma
SO JOURNAL OF NEUROPATHOLOGY AND EXPERIMENTAL NEUROLOGY
LA English
DT Article
DE Autophagy; Epidermal growth factor receptor (EGFR); Glioblastoma;
   Tamoxifen
ID PROTEIN-KINASE-C; GLIOMA CELL-LINES; DNA-REPAIR GENE; MALIGNANT GLIOMAS;
   PROMOTER METHYLATION; RECEPTOR GENE; BRAIN-TUMORS; GROWTH; CANCER; DEATH
AB Glioblastomas (GBMs) are the most common and aggressive primary human malignant brain tumors. 4-Hydroxy tamoxifen (OHT) is an active metabolite of the tamoxifen (TMX) prodrug and a well-established estrogen receptor (ER) and estrogen-related receptor antagonist. A recent study from our laboratory demonstrated that OHT induced ER-independent malignant peripheral nerve sheath tumor (MPNST) cell death by autophagic degradation of the prosurvival protein Kirsten rat sarcoma viral oncogene homolog. Because both MPNST and GBM are glial in cell origin, we hypothesized that OHT could mediate similar effects in GBM. OHT induced a concentration-dependent reduction in cell viability that was largely independent of caspase activation in a human GBM cell line and 2 patient-derived xenolines. Further, OHT induced both cytotoxic autophagy and a concentration-dependent decrease in epidermal growth factor receptor (EGFR) protein levels. A GBM cell line expressing EGFR variant III (EGFRvIII) was relatively resistant to OHT-induced death and EGFRvIII was refractory to OHT-induced degradation. Thus, OHT induces GBM cell death through a caspasein-dependent, autophagy-related mechanism and should be considered as a potential therapeutic agent in patients with GBM whose tumors express wild-type EGFR.
C1 [Graham, Christopher D.; Kaza, Niroop; Klocke, Barbara J.; Shevde, Lalita A.; Carroll, Steven L.; Roth, Kevin A.] Univ Alabama Birmingham, Dept Pathol, Birmingham, AL 35294 USA.
   [Gillespie, G. Yancey] Univ Alabama Birmingham, Dept Neurosurg, Birmingham, AL USA.
   [Carroll, Steven L.] Med Univ South Carolina, Dept Pathol & Lab Med, Charleston, SC 29425 USA.
   [Roth, Kevin A.] Columbia Univ, Med Ctr, Dept Pathol & Cell Biol, New York, NY USA.
C3 University of Alabama System; University of Alabama Birmingham;
   University of Alabama System; University of Alabama Birmingham; Medical
   University of South Carolina; Columbia University
RP Roth, KA (通讯作者)，Columbia Univ, Med Ctr, Dept Pathol & Cell Biol, New York, NY 10032 USA.
EM kar2208@cumc.columbia.edu
OI Kaza, Niroop/0000-0002-7584-1379; Roth, Kevin/0000-0002-0643-995X;
   Gillespie, George/0000-0001-6436-9542
FU NCI NIH HHS [R01 CA134773, P30 CA013148] Funding Source: Medline; NIAID
   NIH HHS [P30 AI027767] Funding Source: Medline; NIAMS NIH HHS [P30
   AR048311] Funding Source: Medline
CR Ahn SJ, 2003, J CELL BIOCHEM, V89, P520, DOI 10.1002/jcb.10532
   Aldape K, 2015, ACTA NEUROPATHOL, V129, P829, DOI 10.1007/s00401-015-1432-1
   BALTUCH GH, 1993, NEUROSURGERY, V33, P495
   BALTUCH GH, 1995, CAN J NEUROL SCI, V22, P264, DOI 10.1017/S0317167100039457
   Berry DL, 2007, CELL, V131, P1137, DOI 10.1016/j.cell.2007.10.048
   Brennan CW, 2013, CELL, V155, P462, DOI 10.1016/j.cell.2013.09.034
   Brown PH, 2000, BREAST CANCER RES TR, V62, P1, DOI 10.1023/A:1006484604454
   Byer SJ, 2011, NEURO-ONCOLOGY, V13, P28, DOI 10.1093/neuonc/noq146
   Chin L, 2008, NATURE, V455, P1061, DOI 10.1038/nature07385
   Cho KS, 2012, INVEST OPHTH VIS SCI, V53, P5344, DOI 10.1167/iovs.12-9827
   Clarke R, 2001, PHARMACOL REV, V53, P25
   COULDWELL WT, 1993, NEUROSURGERY, V32, P485, DOI 10.1227/00006123-199303000-00034
   COULDWELL WT, 1990, J NEUROSURG, V73, P594, DOI 10.3171/jns.1990.73.4.0594
   Criollo A, 2007, CELL DEATH DIFFER, V14, P1029, DOI 10.1038/sj.cdd.4402099
   Eskelinen EL, 2008, INT REV CEL MOL BIO, V266, P207, DOI 10.1016/S1937-6448(07)66005-5
   Eskelinen EL, 2009, BBA-MOL CELL RES, V1793, P664, DOI 10.1016/j.bbamcr.2008.07.014
   Esteller M, 2000, NEW ENGL J MED, V343, P1350, DOI 10.1056/NEJM200011093431901
   Ferlini C, 1999, BRIT J CANCER, V79, P257, DOI 10.1038/sj.bjc.6690042
   Frederick L, 2000, CANCER RES, V60, P1383
   Friedmann-Morvinski D, 2012, SCIENCE, V338, P1080, DOI 10.1126/science.1226929
   Furnari FB, 2007, GENE DEV, V21, P2683, DOI 10.1101/gad.1596707
   Gallego O, 2015, CURR ONCOL, V22, pE273, DOI 10.3747/co.22.2436
   Gan HK, 2013, FEBS J, V280, P5350, DOI 10.1111/febs.12393
   Gelmann EP, 1997, SEMIN ONCOL, V24, pS65
   Gelmann EP, 1996, J NATL CANCER I, V88, P224, DOI 10.1093/jnci/88.5.224
   Geng Y, 2010, NEURO-ONCOLOGY, V12, P473, DOI 10.1093/neuonc/nop048
   GULINO A, 1986, CANCER RES, V46, P6274
   Hanahan D, 2000, CELL, V100, P57, DOI 10.1016/S0092-8674(00)81683-9
   Hegi ME, 2004, CLIN CANCER RES, V10, P1871, DOI 10.1158/1078-0432.CCR-03-0384
   HORGAN K, 1986, BIOCHEM PHARMACOL, V35, P4463, DOI 10.1016/0006-2952(86)90764-1
   Huang HJS, 1997, J BIOL CHEM, V272, P2927, DOI 10.1074/jbc.272.5.2927
   Jessen KR, 2005, NAT REV NEUROSCI, V6, P671, DOI 10.1038/nrn1746
   Jiang HB, 2010, BIOCHEM BIOPH RES CO, V395, P471, DOI 10.1016/j.bbrc.2010.04.030
   Kaza N, 2012, BRAIN PATHOL, V22, P89, DOI 10.1111/j.1750-3639.2011.00544.x
   Khan MT, 2010, J BIOL CHEM, V285, P16912, DOI 10.1074/jbc.M110.114207
   Kohli L, 2013, CANCER RES, V73, P4395, DOI 10.1158/0008-5472.CAN-12-3765
   Koike M, 2008, AM J PATHOL, V172, P454, DOI 10.2353/ajpath.2008.070876
   Krajewski S, 1997, AM J PATHOL, V150, P805
   Krakstad C, 2010, MOL CANCER, V9, DOI 10.1186/1476-4598-9-135
   Kroemer G, 2009, CELL DEATH DIFFER, V16, P3, DOI 10.1038/cdd.2008.150
   Kundu M, 2008, ANNU REV PATHOL-MECH, V3, P427, DOI 10.1146/annurev.pathmechdis.2.010506.091842
   LIBERMANN TA, 1985, NATURE, V313, P144, DOI 10.1038/313144a0
   Lim YC, 2005, CANCER CHEMOTH PHARM, V55, P471, DOI 10.1007/s00280-004-0926-7
   Lu A, 2009, J CELL BIOL, V184, P863, DOI 10.1083/jcb.200807186
   Maiuri MC, 2007, NAT REV MOL CELL BIO, V8, P741, DOI 10.1038/nrm2239
   Mishima K, 2001, CANCER RES, V61, P5349
   Mizushima N, 1998, NATURE, V395, P395, DOI 10.1038/26506
   Mizushima N, 2001, J CELL BIOL, V152, P657, DOI 10.1083/jcb.152.4.657
   Mizushima N, 2010, CELL, V140, P313, DOI 10.1016/j.cell.2010.01.028
   Nakamura M, 2001, CARCINOGENESIS, V22, P1715, DOI 10.1093/carcin/22.10.1715
   OBRIAN CA, 1988, CANCER RES, V48, P3626
   OBRIAN CA, 1990, BIOPOLYMERS, V29, P97, DOI 10.1002/bip.360290114
   Omuro A, 2013, JAMA-J AM MED ASSOC, V310, P1842, DOI 10.1001/jama.2013.280319
   Pal SK, 2010, MOL CANCER THER, V9, P1931, DOI 10.1158/1535-7163.MCT-10-0239
   Samara C, 2008, CELL DEATH DIFFER, V15, P105, DOI 10.1038/sj.cdd.4402231
   Sorkin A., 2010, CURR PROTOC CELL BIO, V15, P14, DOI DOI 10.1002/0471143030.CB1514S46
   Stupp R, 2005, NEW ENGL J MED, V352, P987, DOI 10.1056/NEJMoa043330
   SUGAWA N, 1990, P NATL ACAD SCI USA, V87, P8602, DOI 10.1073/pnas.87.21.8602
   Tagscherer KE, 2008, ONCOGENE, V27, P6646, DOI 10.1038/onc.2008.259
   Tanida Isei, 2008, V445, P77, DOI 10.1007/978-1-59745-157-4_4
   Taylor TE, 2012, CURR CANCER DRUG TAR, V12, P197
   Tsatsanis C, 2000, INT J MOL MED, V5, P583
   Tsujimoto Y, 2005, CELL DEATH DIFFER, V12, P1528, DOI 10.1038/sj.cdd.4401777
   Verhaak RGW, 2010, CANCER CELL, V17, P98, DOI 10.1016/j.ccr.2009.12.020
   VERTOSICK FT, 1992, NEUROSURGERY, V30, P897, DOI 10.1227/00006123-199206000-00014
   Walls KC, 2010, J BIOL CHEM, V285, P10497, DOI 10.1074/jbc.M110.103747
   WONG AJ, 1992, P NATL ACAD SCI USA, V89, P2965, DOI 10.1073/pnas.89.7.2965
   Woodhoo A, 2008, GLIA, V56, P1481, DOI 10.1002/glia.20723
   Zhang Jihong, 2012, Curr Mol Pharmacol, V5, P102
NR 69
TC 27
Z9 28
U1 1
U2 8
PU OXFORD UNIV PRESS INC
PI CARY
PA JOURNALS DEPT, 2001 EVANS RD, CARY, NC 27513 USA
SN 0022-3069
EI 1554-6578
J9 J NEUROPATH EXP NEUR
JI J. Neuropathol. Exp. Neurol.
PD OCT
PY 2016
VL 75
IS 10
BP 946
EP 954
DI 10.1093/jnen/nlw071
PG 9
WC Clinical Neurology; Neurosciences; Pathology
WE Science Citation Index Expanded (SCI-EXPANDED)
SC Neurosciences & Neurology; Pathology
GA EC3ET
UT WOS:000388009200004
PM 27516117
OA Bronze, Green Published
DA 2024-03-10
ER

PT J
AU Martin, KC
   Ma, CYL
   Yip, S
AF Martin, Karina Chornenka
   Ma, Crystal
   Yip, Stephen
TI From Theory to Practice: Implementing the WHO 2021 Classification of
   Adult Diffuse Gliomas in Neuropathology Diagnosis
SO BRAIN SCIENCES
LA English
DT Review
DE diffuse glioma; astrocytoma; IDH-mutant; oligodendroglioma;
   1p19q-codeleted; glioblastoma; IDH-wildtype; integrative diagnosis
ID MGMT PROMOTER METHYLATION; LOWER-GRADE GLIOMAS; ANAPLASTIC ASTROCYTOMAS;
   PROGNOSTIC RELEVANCE; MALIGNANT GLIOMAS; GLIAL PROGENITORS; IDH2
   MUTATIONS; CELL; GLIOBLASTOMA; 1P/19Q
AB Diffuse gliomas are the most common type of primary central nervous system (CNS) neoplasm to affect the adult population. The diagnosis of adult diffuse gliomas is dependent upon the integration of morphological features of the tumour with its underlying molecular alterations, and the integrative diagnosis has become of increased importance in the fifth edition of the WHO classification of CNS neoplasms (WHO CNS5). The three major diagnostic entities of adult diffuse gliomas are as follows: (1) astrocytoma, IDH-mutant; (2) oligodendroglioma, IDH-mutant and 1p/19q-codeleted; and (3) glioblastoma, IDH-wildtype. The aim of this review is to summarize the pathophysiology, pathology, molecular characteristics, and major diagnostic updates encountered in WHO CNS5 of adult diffuse gliomas. Finally, the application of implementing the necessary molecular tests for diagnostic workup of these entities in the pathology laboratory setting is discussed.
C1 [Martin, Karina Chornenka; Yip, Stephen] Univ British Columbia, Fac Med, Dept Pathol & Lab Med, Vancouver, BC V5Z 1M9, Canada.
   [Ma, Crystal] Univ British Columbia, Fac Med, Vancouver, BC V6T 2A1, Canada.
C3 University of British Columbia; University of British Columbia
RP Yip, S (通讯作者)，Univ British Columbia, Fac Med, Dept Pathol & Lab Med, Vancouver, BC V5Z 1M9, Canada.
EM karina.chornenka@vch.ca; cma7338@student.ubc.ca; stephen.yip@vch.ca
OI Chornenka Martin, Karina/0009-0001-4541-1036
CR Abou-El-Ardat K, 2017, NEURO-ONCOLOGY, V19, P546, DOI 10.1093/neuonc/now231
   Aibaidula A, 2017, NEURO-ONCOLOGY, V19, P1327, DOI 10.1093/neuonc/nox078
   Aoki K, 2018, NEURO-ONCOLOGY, V20, P66, DOI 10.1093/neuonc/nox132
   Appay R, 2019, NEURO-ONCOLOGY, V21, P1, DOI 10.1093/neuonc/noz126.000
   Aprile I, 2008, NEURORADIOL J, V21, P196, DOI 10.1177/197140090802100207
   Arita H, 2013, ACTA NEUROPATHOL, V126, P267, DOI 10.1007/s00401-013-1141-6
   Arvold ND, 2016, NEURO-ONCOLOGY, V18, P1043, DOI 10.1093/neuonc/now127
   Balss J, 2008, ACTA NEUROPATHOL, V116, P597, DOI 10.1007/s00401-008-0455-2
   Banan R, 2020, ACTA NEUROPATHOL, V140, P569, DOI 10.1007/s00401-020-02194-y
   Barresi V, 2020, NEUROPATHOLOGY, V40, P68, DOI 10.1111/neup.12608
   Bell EH, 2020, J CLIN ONCOL, V38, DOI 10.1200/JCO.19.02983
   Bettegowda C, 2011, SCIENCE, V333, P1453, DOI 10.1126/science.1210557
   Binabaj MM, 2018, J CELL PHYSIOL, V233, P378, DOI 10.1002/jcp.25896
   Bjorland LS, 2022, NEURO-ONCOL ADV, V4, DOI 10.1093/noajnl/vdac102
   Board W.C.o.T.E., 2007, WHO CLASSIFICATION T, V5th ed.
   Zerdan MB, 2021, FRONT MOL NEUROSCI, V14, DOI 10.3389/fnmol.2021.722396
   Bouvier-Labit C, 2002, J NEURO-ONCOL, V60, P127, DOI 10.1023/A:1020630732625
   Brat DJ, 2015, NEW ENGL J MED, V372, P2481, DOI 10.1056/NEJMoa1402121
   Buckner JC, 2016, NEW ENGL J MED, V374, P1344, DOI 10.1056/NEJMoa1500925
   Cairns RA, 2013, CANCER DISCOV, V3, P730, DOI 10.1158/2159-8290.CD-13-0083
   Canoll P, 2008, ACTA NEUROPATHOL, V116, P465, DOI 10.1007/s00401-008-0432-9
   Carrillo JA, 2012, AM J NEURORADIOL, V33, P1349, DOI 10.3174/ajnr.A2950
   Ceccarelli M, 2016, CELL, V164, P550, DOI 10.1016/j.cell.2015.12.028
   Chai RC, 2021, CANCER BIOL MED, V18, P271, DOI 10.20892/j.issn.2095-3941.2020.0179
   Dai C, 2001, GENE DEV, V15, P1913, DOI 10.1101/gad.903001
   Diplas BH, 2018, NAT COMMUN, V9, DOI 10.1038/s41467-018-04448-6
   Dono A, 2020, J NEURO-ONCOL, V148, P389, DOI 10.1007/s11060-020-03539-z
   Eckel-Passow JE, 2015, NEW ENGL J MED, V372, P2499, DOI 10.1056/NEJMoa1407279
   Ferris SP, 2017, VIRCHOWS ARCH, V471, P257, DOI 10.1007/s00428-017-2181-4
   Figarella-Branger D, 2016, NEURO-ONCOLOGY, V18, P888, DOI 10.1093/neuonc/now085
   Fujimoto K, 2021, ACTA NEUROPATHOL, V142, P323, DOI 10.1007/s00401-021-02337-9
   Galbraith Kristyn, 2021, Surg Pathol Clin, V14, P379, DOI 10.1016/j.path.2021.05.003
   Geddes JF, 1996, AM J SURG PATHOL, V20, P55, DOI 10.1097/00000478-199601000-00006
   Gerson SL, 2004, NAT REV CANCER, V4, P296, DOI 10.1038/nrc1319
   Giannini C, 2001, J NEUROPATH EXP NEUR, V60, P248, DOI 10.1093/jnen/60.3.248
   Griffin CA, 2006, J NEUROPATH EXP NEUR, V65, P988, DOI 10.1097/01.jnen.0000235122.98052.8f
   Hartmann C, 2010, ACTA NEUROPATHOL, V120, P707, DOI 10.1007/s00401-010-0781-z
   Hartmann C, 2009, ACTA NEUROPATHOL, V118, P469, DOI 10.1007/s00401-009-0561-9
   Hasselblatt M, 2018, J NEUROPATH EXP NEUR, V77, P422, DOI 10.1093/jnen/nly012
   Horbinski C, 2019, NEURO-ONCOLOGY, V21, P1498, DOI 10.1093/neuonc/noz119
   Ilkanizadeh S, 2014, ADV CANCER RES, V121, P1, DOI 10.1016/B978-0-12-800249-0.00001-9
   Jenkins RB, 2006, CANCER RES, V66, P9852, DOI 10.1158/0008-5472.CAN-06-1796
   Jennings LJ, 2017, J MOL DIAGN, V19, P341, DOI 10.1016/j.jmoldx.2017.01.011
   Jeong DE, 2017, ONCOL LETT, V14, P8213, DOI 10.3892/ol.2017.7196
   Jin K, 2021, INT J GEN MED, V14, P9523, DOI 10.2147/IJGM.S337227
   Juratli TA, 2019, J NEURO-ONCOL, V141, P327, DOI 10.1007/s11060-018-03034-6
   Karschnia P, 2022, NEURO-ONCOL ADV, V4, DOI 10.1093/noajnl/vdac158
   Kikuchi Z, 2020, NEURO-ONCOL ADV, V2, DOI 10.1093/noajnl/vdaa114
   Kleinschmidt-DeMasters BK, 2013, AM J SURG PATHOL, V37, P685, DOI 10.1097/PAS.0b013e31827f9c5e
   Kong DS, 2009, CANCER-AM CANCER SOC, V115, P140, DOI 10.1002/cncr.23972
   Korshunov A, 2019, NEUROPATH APPL NEURO, V45, P108, DOI 10.1111/nan.12523
   Larkin CJ, 2022, J NEUROPATH EXP NEUR, V81, P239, DOI 10.1093/jnen/nlab114
   Lee M, 2019, APPL IMMUNOHISTO M M, V27, P589, DOI 10.1097/PAI.0000000000000669
   Lindberg N, 2014, J NEUROSCI, V34, P14644, DOI 10.1523/JNEUROSCI.2977-14.2014
   Lindberg N, 2009, ONCOGENE, V28, P2266, DOI 10.1038/onc.2009.76
   Liu XY, 2012, ACTA NEUROPATHOL, V124, P615, DOI 10.1007/s00401-012-1031-3
   Llaguno SA, 2009, CANCER CELL, V15, P45, DOI 10.1016/j.ccr.2008.12.006
   Louis DN, 2021, NEURO-ONCOLOGY, V23, P1231, DOI 10.1093/neuonc/noab106
   Lu C, 2012, NATURE, V483, P474, DOI 10.1038/nature10860
   Matsumura N, 2018, NEUROPATHOLOGY, V38, P411, DOI 10.1111/neup.12468
   Maynard J, 2020, RADIOLOGY, V296, P111, DOI 10.1148/radiol.2020191832
   McNamara C, 2022, NEURORADIOLOGY, V64, P1919, DOI 10.1007/s00234-022-03008-6
   MEIS JM, 1990, MODERN PATHOL, V3, P19
   Miller KD, 2021, CA-CANCER J CLIN, V71, P381, DOI 10.3322/caac.21693
   MORK SJ, 1988, J NEUROPATH EXP NEUR, V47, P101, DOI 10.1097/00005072-198803000-00003
   Omuro A, 2023, NEURO-ONCOLOGY, V25, P123, DOI 10.1093/neuonc/noac099
   Ostrom QT, 2020, NEURO-ONCOLOGY, V22, P1, DOI 10.1093/neuonc/noaa200
   Ostrom QT, 2018, JAMA ONCOL, V4, P1254, DOI 10.1001/jamaoncol.2018.1789
   Patel SH, 2017, CLIN CANCER RES, V23, P6078, DOI 10.1158/1078-0432.CCR-17-0560
   Paz MF, 2004, CLIN CANCER RES, V10, P4933, DOI 10.1158/1078-0432.CCR-04-0392
   Peraud A, 1997, J NEUROPATH EXP NEUR, V56, P1236, DOI 10.1097/00005072-199711000-00008
   Perry A, 2004, CANCER, V101, P2318, DOI 10.1002/cncr.20625
   Poetsch L, 2021, J NEURO-ONCOL, V151, P279, DOI 10.1007/s11060-020-03662-x
   Poyuran R, 2021, J CLIN NEUROSCI, V93, P130, DOI 10.1016/j.jocn.2021.09.004
   Reis GF, 2015, J NEUROPATH EXP NEUR, V74, P442, DOI 10.1097/NEN.0000000000000188
   Reuss DE, 2015, ACTA NEUROPATHOL, V129, P867, DOI 10.1007/s00401-015-1438-8
   Rickert CH, 2009, BRAIN PATHOL, V19, P431, DOI 10.1111/j.1750-3639.2008.00199.x
   Rivera AL, 2010, NEURO-ONCOLOGY, V12, P116, DOI 10.1093/neuonc/nop020
   Rodriguez FJ, 2008, CANCER-AM CANCER SOC, V113, P2779, DOI 10.1002/cncr.23899
   Sherman JH, 2010, ACTA NEUROCHIR, V152, P1827, DOI 10.1007/s00701-010-0743-1
   Shirahata M, 2018, ACTA NEUROPATHOL, V136, P153, DOI 10.1007/s00401-018-1849-4
   Smits M, 2016, BRIT J RADIOL, V89, DOI 10.1259/bjr.20150857
   Stichel D, 2018, ACTA NEUROPATHOL, V136, P793, DOI 10.1007/s00401-018-1905-0
   Stockhammer F, 2012, SEIZURE-EUR J EPILEP, V21, P194, DOI 10.1016/j.seizure.2011.12.007
   Stupp R, 2005, NEW ENGL J MED, V352, P987, DOI 10.1056/NEJMoa043330
   Suwala AK, 2021, ACTA NEUROPATHOL, V141, P85, DOI 10.1007/s00401-020-02243-6
   Tesileanu CMS, 2020, NEURO-ONCOLOGY, V22, P515, DOI 10.1093/neuonc/noz200
   Tirosh I, 2016, NATURE, V539, P309, DOI 10.1038/nature20123
   Touat M, 2020, NATURE, V580, P517, DOI 10.1038/s41586-020-2209-9
   Turcan S, 2018, NAT GENET, V50, P62, DOI 10.1038/s41588-017-0001-z
   Turcan S, 2012, NATURE, V483, P479, DOI 10.1038/nature10866
   Verdugo E, 2022, CANCER COMMUN, V42, P1083, DOI 10.1002/cac2.12361
   Watanabe T, 2009, AM J PATHOL, V174, P1149, DOI 10.2353/ajpath.2009.080958
   Weller M, 2015, ACTA NEUROPATHOL, V129, P679, DOI 10.1007/s00401-015-1409-0
   Wesseling P, 2015, ACTA NEUROPATHOL, V129, P809, DOI 10.1007/s00401-015-1424-1
   Wiestler B, 2014, NEURO-ONCOLOGY, V16, P1630, DOI 10.1093/neuonc/nou138
   Wiestler B, 2014, ACTA NEUROPATHOL, V128, P561, DOI 10.1007/s00401-014-1315-x
   Yan H, 2009, NEW ENGL J MED, V360, P765, DOI 10.1056/NEJMoa0808710
   Yip S, 2012, J PATHOL, V226, P7, DOI 10.1002/path.2995
   Zeng Y, 2020, ONCOTARGETS THER, V13, P3943, DOI 10.2147/OTT.S249317
   Zhang Y, 2018, CANCERS, V10, DOI 10.3390/cancers10090297
   Zhao K, 2021, ACAD RADIOL, V28, pE189, DOI 10.1016/j.acra.2020.03.008
   Zong H, 2015, CSH PERSPECT BIOL, V7, DOI 10.1101/cshperspect.a020610
NR 103
TC 0
Z9 1
U1 2
U2 2
PU MDPI
PI BASEL
PA ST ALBAN-ANLAGE 66, CH-4052 BASEL, SWITZERLAND
EI 2076-3425
J9 BRAIN SCI
JI Brain Sci.
PD MAY 18
PY 2023
VL 13
IS 5
AR 817
DI 10.3390/brainsci13050817
PG 16
WC Neurosciences
WE Science Citation Index Expanded (SCI-EXPANDED)
SC Neurosciences & Neurology
GA H4KA5
UT WOS:000995657900001
PM 37239289
OA gold, Green Published
DA 2024-03-10
ER

PT J
AU Saadeh, FS
   Mahfouz, R
   Assi, HI
AF Saadeh, Fadi S.
   Mahfouz, Rami
   Assi, Hazem I.
TI EGFR as a clinical marker in glioblastomas and other gliomas
SO INTERNATIONAL JOURNAL OF BIOLOGICAL MARKERS
LA English
DT Review
DE Epidermal growth factor receptor; Glioblastoma; Glioma; Prognosis;
   Tyrosine kinase inhibitor
ID GROWTH-FACTOR-RECEPTOR; PHASE-II TRIAL; ANTIBODY-DRUG CONJUGATE;
   HIGH-GRADE GLIOMAS; PROGNOSTIC-SIGNIFICANCE; RADIATION-THERAPY; GENE
   AMPLIFICATION; MALIGNANT GLIOMAS; MUTANT EGFR; SIGNALING NETWORKS
AB Epidermal growth factor receptor (EGFR) is a transmembrane glycoprotein and a member of the tyrosine kinase superfamily receptor. Gliomas are tumors originating from glial cells, which show a range of aggressiveness depending on grade and stage. Many EGFR gene alterations have been identified in gliomas, especially glioblastomas, including amplifications, deletions and single nucleotide polymorphisms (SNPs). Glioblastomas are discussed as a separate entity due to their high correlation with EGFR mutants and the reported association of the latter with survival and response to treatment in this glioma subgroup. This review is a comprehensive report of EGFR gene alterations and their relations with several clinical factors in glioblastomas and other gliomas. It covers all EGFR gene alterations including point mutations, SNPs, methylations, copy number variations and amplifications, assessed with regard to different clinical variables, including response to therapy and survival. This review also discusses the current prognostic status of EGFR in glioblastomas and other gliomas, and highlights gaps in previous studies. This serves as an update for the medical community about the role of EGFR gene alterations in gliomas and specifically glioblastomas, as a means for targeted treatment and prognosis.
C1 [Saadeh, Fadi S.] Amer Univ Beirut, Fac Med, Beirut, Lebanon.
   [Mahfouz, Rami] Amer Univ Beirut, Dept Pathol & Lab Med, Med Ctr, Beirut, Lebanon.
   [Assi, Hazem I.] Amer Univ Beirut, Naef K Bassile Canc Inst, Dept Internal Med, Med Ctr, Riad El Solh 1107, Beirut 2020, Lebanon.
C3 American University of Beirut; American University of Beirut; American
   University of Beirut
RP Assi, HI (通讯作者)，Amer Univ Beirut, Naef K Bassile Canc Inst, Dept Internal Med, Med Ctr, Riad El Solh 1107, Beirut 2020, Lebanon.
EM ha157@aub.edu.lb
RI Mahfouz, Rami/AGT-5804-2022
CR Aghi M, 2005, CLIN CANCER RES, V11, P8600, DOI 10.1158/1078-0432.CCR-05-0713
   Aldape KD, 2004, J NEUROPATH EXP NEUR, V63, P700, DOI 10.1093/jnen/63.7.700
   [Anonymous], PLOS ONE
   [Anonymous], 2012, OPEN J PATHOL
   Batchelor TT, 2004, CLIN CANCER RES, V10, P228, DOI 10.1158/1078-0432.CCR-0841-3
   Bhargava R, 2005, MODERN PATHOL, V18, P1027, DOI 10.1038/modpathol.3800438
   Bode U, 2012, EXPERT OPIN BIOL TH, V12, P1649, DOI 10.1517/14712598.2012.733367
   Bouvier-Labit C, 1998, NEUROPATH APPL NEURO, V24, P381
   Brandes AA, 2008, CLIN CANCER RES, V14, P957, DOI 10.1158/1078-0432.CCR-07-1810
   Broholm H, 1999, CLIN NEUROPATHOL, V18, P176
   Brown PD, 2008, J CLIN ONCOL, V26, P5603, DOI 10.1200/JCO.2008.18.0612
   Castanotto D, 2009, NATURE, V457, P426, DOI 10.1038/nature07758
   Chakravarti A, 2005, INT J RADIAT ONCOL, V62, P318, DOI 10.1016/j.ijrobp.2004.10.037
   Chakravarti A, 2002, CANCER RES, V62, P4307
   Chakravarti A, 2004, J CLIN ONCOL, V22, P1926, DOI 10.1200/JCO.2004.07.193
   Chakravarti A, 2001, CLIN CANCER RES, V7, P2387
   Chakravarti A, 2013, INT J RADIAT ONCOL, V85, P1206, DOI 10.1016/j.ijrobp.2012.10.008
   Chin L, 2008, NATURE, V455, P1061, DOI 10.1038/nature07385
   Choi Y, 2013, YONSEI MED J, V54, P101, DOI [/10.3349/ymj.2013.54.1.101, 10.3349/ymj.2013.54.1.101]
   Congdon KL, 2014, NEURO-ONCOLOGY, V16, pviii20, DOI 10.1093/neuonc/nou236
   Coulibaly B, 2010, HUM PATHOL, V41, P815, DOI 10.1016/j.humpath.2009.09.020
   de Groot JF, 2008, J NEURO-ONCOL, V90, P89, DOI 10.1007/s11060-008-9637-y
   de Vries NA, 2012, INVEST NEW DRUG, V30, P443, DOI 10.1007/s10637-010-9569-1
   DIEDRICH U, 1995, J NEUROL, V242, P683, DOI 10.1007/BF00866920
   DOWNWARD J, 1984, NATURE, V311, P483, DOI 10.1038/311483a0
   Dreux AC, 2006, ATHEROSCLEROSIS, V186, P38, DOI 10.1016/j.atherosclerosis.2005.06.038
   Eimer S, 2011, CANCER BIOL THER, V11, P1017, DOI 10.4161/cbt.11.12.15693
   Etienne MC, 1998, CLIN CANCER RES, V4, P2383
   Fan QW, 2010, SCI SIGNAL, V3, DOI 10.1126/scisignal.2001017
   Fan QW, 2011, AUTOPHAGY, V7, P536, DOI 10.4161/auto.7.5.14779
   Fenstermaker RA, 2000, ONCOGENE, V19, P4542, DOI 10.1038/sj.onc.1203802
   Fenton TR, 2012, P NATL ACAD SCI USA, V109, P14164, DOI 10.1073/pnas.1211962109
   Franceschi E, 2007, BRIT J CANCER, V96, P1047, DOI 10.1038/sj.bjc.6603669
   Frederick L, 2000, CANCER RES, V60, P1383
   Gömöri É, 2012, DIAGN PATHOL, V7, DOI 10.1186/1746-1596-7-8
   Guillaudeau A, 2012, INT J ONCOL, V40, P1142, DOI 10.3892/ijo.2011.1287
   Haas-Kogan DA, 2005, JNCI-J NATL CANCER I, V97, P880, DOI 10.1093/jnci/dji161
   Hamblett KJ, 2015, MOL CANCER THER, V14, P1614, DOI 10.1158/1535-7163.MCT-14-1078
   Hatanpaa KJ, 2010, NEOPLASIA, V12, P675, DOI 10.1593/neo.10688
   Hegi ME, 2011, MOL CANCER THER, V10, P1102, DOI 10.1158/1535-7163.MCT-11-0048
   Heimberger AB, 2005, CLIN CANCER RES, V11, P1462, DOI 10.1158/1078-0432.CCR-04-1737
   Hobbs J, 2012, AM J SURG PATHOL, V36, P1186, DOI 10.1097/PAS.0b013e3182518e12
   Horvath S, 2006, P NATL ACAD SCI USA, V103, P17402, DOI 10.1073/pnas.0608396103
   Hou WG, 2012, PLOS ONE, V7, DOI 10.1371/journal.pone.0037531
   Houillier C, 2006, CANCER-AM CANCER SOC, V106, P2218, DOI 10.1002/cncr.21819
   Hu JJ, 2011, P NATL ACAD SCI USA, V108, P15984, DOI 10.1073/pnas.1113416108
   Huang PH, 2007, CELL CYCLE, V6, P2750, DOI 10.4161/cc.6.22.4922
   Huang PH, 2007, P NATL ACAD SCI USA, V104, P12867, DOI 10.1073/pnas.0705158104
   Hwang Shiuh-Lin, 1997, Kaohsiung Journal of Medical Sciences, V13, P417
   Inda MD, 2010, GENE DEV, V24, P1731, DOI 10.1101/gad.1890510
   Järvellä S, 2006, NEUROPATH APPL NEURO, V32, P441, DOI 10.1111/j.1365-2990.2006.00758.x
   Jiang ZH, 2003, J NEUROCHEM, V84, P273, DOI 10.1046/j.1471-4159.2003.01522.x
   Johns TG, 2007, CLIN CANCER RES, V13, P1911, DOI 10.1158/1078-0432.CCR-06-1453
   Jost M, 2000, EUR J DERMATOL, V10, P505
   Jun HJ, 2012, ONCOGENE, V31, P3039, DOI 10.1038/onc.2011.474
   Kang CS, 2006, CANCER GENE THER, V13, P530, DOI 10.1038/sj.cgt.7700932
   Karpel-Massler G, 2009, MOL CANCER RES, V7, P1000, DOI 10.1158/1541-7786.MCR-08-0479
   Kefas B, 2008, CANCER RES, V68, P3566, DOI 10.1158/0008-5472.CAN-07-6639
   Kim C, 2011, MOL PHARMACEUT, V8, P1955, DOI 10.1021/mp100460h
   Kimura T, 2006, ONCOL REP, V15, P1205
   Kogiku M, 2008, J CLIN NEUROSCI, V15, P1198, DOI 10.1016/j.jocn.2007.11.012
   KORDEK R, 1995, J NEURO-ONCOL, V26, P11, DOI 10.1007/BF01054764
   Korkolopoulou P, 1997, BRIT J CANCER, V75, P1269, DOI 10.1038/bjc.1997.216
   Korshunov A, 1999, J CLIN PATHOL, V52, P574, DOI 10.1136/jcp.52.8.574
   Korshunov A, 2005, CANCER-AM CANCER SOC, V104, P825, DOI 10.1002/cncr.21221
   Korshunov A, 2002, J NEURO-ONCOL, V58, P217, DOI 10.1023/A:1016218117251
   Kreisl TN, 2009, J NEURO-ONCOL, V92, P99, DOI 10.1007/s11060-008-9741-z
   Lal A, 2002, CANCER RES, V62, P3335
   Lassman AB, 2005, CLIN CANCER RES, V11, P7841, DOI 10.1158/1078-0432.CCR-05-0421
   Li L, 2009, NEURO-ONCOLOGY, V11, P9, DOI 10.1215/15228517-2008-081
   LIBERMANN TA, 1984, CANCER RES, V44, P753
   Liu L, 2005, J MOL MED, V83, P917, DOI 10.1007/s00109-005-0700-2
   Liu ZM, 2011, PATHOLOGY, V43, P234, DOI 10.1097/PAT.0b013e328344e61b
   Lv S, 2012, INT J ONCOL, V41, P1029, DOI 10.3892/ijo.2012.1539
   Maire CL, 2014, NEURO-ONCOLOGY, V16, pviii1, DOI 10.1093/neuonc/nou294
   Malkki H, 2016, NAT REV NEUROL, V12, DOI [10.1038/nrneurol.2016.175, 10.1038/nrneurol.2016.78, 10.1038/nrneurol.2016.58, 10.1038/nrneurol.2016.117, 10.1038/nrneurol.2016.52, 10.1038/nrneurol.2016.151, 10.1038/nrneurol.2016.79, 10.1038/nrneurol.2016.22, 10.1038/nrneurol.2016.139, 10.1038/nrneurol.2016.30]
   Mazzoleni S, 2010, CANCER RES, V70, P7500, DOI 10.1158/0008-5472.CAN-10-2353
   Mellinghoff IK, 2005, NEW ENGL J MED, V353, P2012, DOI 10.1056/NEJMoa051918
   Mizoguchi M, 2006, J NEUROPATH EXP NEUR, V65, P1181, DOI 10.1097/01.jnen.0000248549.14962.b2
   Montano N, 2011, NEOPLASIA, V13, P1113, DOI 10.1593/neo.111338
   Mottolese M, 1998, ANTICANCER RES, V18, P1951
   Mukasa A, 2010, P NATL ACAD SCI USA, V107, P2616, DOI 10.1073/pnas.0914356107
   Muracciole X, 2002, INT J RADIAT ONCOL, V52, P592, DOI 10.1016/S0360-3016(01)02699-2
   Nagalakshmi K, 2014, BIOMARKERS, V19, P198, DOI 10.3109/1354750X.2014.895852
   Nagane M, 1998, P NATL ACAD SCI USA, V95, P5724, DOI 10.1073/pnas.95.10.5724
   Narita Y, 2002, CANCER RES, V62, P6764
   Newcomb EW, 1998, BRAIN PATHOL, V8, P655, DOI 10.1111/j.1750-3639.1998.tb00191.x
   Neyns B, 2009, ANN ONCOL, V20, P1596, DOI 10.1093/annonc/mdp032
   NISHIKAWA R, 1994, P NATL ACAD SCI USA, V91, P7727, DOI 10.1073/pnas.91.16.7727
   Oda K, 2005, MOL SYST BIOL, V1, DOI 10.1038/msb4100014
   Olson JJ, 1998, CLIN CANCER RES, V4, P215
   ORIAN JM, 1992, BRIT J CANCER, V66, P106, DOI 10.1038/bjc.1992.225
   Pelloski CE, 2007, J CLIN ONCOL, V25, P2288, DOI 10.1200/JCO.2006.08.0705
   Phillips AC, 2016, MOL CANCER THER, V15, P661, DOI 10.1158/1535-7163.MCT-15-0901
   PIGOTT TJD, 1993, BRIT J NEUROSURG, V7, P261, DOI 10.3109/02688699309023808
   Prados MD, 2009, J CLIN ONCOL, V27, P579, DOI 10.1200/JCO.2008.18.9639
   Pu YS, 2004, PROSTATE, V60, P120, DOI 10.1002/pros.20057
   Rainov NG, 1997, J NEURO-ONCOL, V35, P13, DOI 10.1023/A:1005841520514
   Reardon DA, 2006, CLIN CANCER RES, V12, P860, DOI 10.1158/1078-0432.CCR-05-2215
   Reardon DA, 2015, NEURO-ONCOLOGY, V17, P430, DOI 10.1093/neuonc/nou160
   Reardon DA, 2014, NEURO-ONCOLOGY, V16, pviii7, DOI 10.1093/neuonc/nou232
   Reardon DA, 2010, J NEURO-ONCOL, V96, P219, DOI 10.1007/s11060-009-9950-0
   Reifenberger J, 1996, AM J PATHOL, V149, P29
   Reis JS, 2006, J PATHOL, V209, P445, DOI 10.1002/path.2004
   Reis JS, 2005, BREAST CANCER RES, V7, pR1028, DOI 10.1186/bcr1341
   Rich JN, 2004, J CLIN ONCOL, V22, P133, DOI 10.1200/JCO.2004.08.110
   Ruano Y, 2009, AM J CLIN PATHOL, V131, P257, DOI 10.1309/AJCP64YBDVCTIRWV
   Saito T, 2007, J NEURO-ONCOL, V82, P193, DOI 10.1007/s11060-006-9267-1
   Sanson M, 2011, HUM MOL GENET, V20, P2897, DOI 10.1093/hmg/ddr192
   Sarkar Chitra, 2004, Brain Tumor Pathol, V21, P7, DOI 10.1007/BF02482170
   Schlegel U, 1994, Recent Results Cancer Res, V135, P43
   Sharma SV, 2010, CELL, V141, P69, DOI 10.1016/j.cell.2010.02.027
   Shinojima N, 2003, CANCER RES, V63, P6962
   Shir A, 2002, NAT BIOTECHNOL, V20, P895, DOI 10.1038/nbt730
   Siegelin MD, 2014, LAB INVEST, V94, P129, DOI 10.1038/labinvest.2013.147
   Simmons ML, 2001, CANCER RES, V61, P1122
   Sjöström S, 2010, NEURO-ONCOLOGY, V12, P815, DOI 10.1093/neuonc/noq018
   Smith JS, 2001, JNCI-J NATL CANCER I, V93, P1246, DOI 10.1093/jnci/93.16.1246
   Snuderl M, 2011, CANCER CELL, V20, P810, DOI 10.1016/j.ccr.2011.11.005
   Sottoriva A, 2013, P NATL ACAD SCI USA, V110, P4009, DOI 10.1073/pnas.1219747110
   Stark AM, 2003, ZBL NEUROCHIR, V64, P30, DOI 10.1055/s-2003-37149
   Stommel JM, 2007, SCIENCE, V318, P287, DOI 10.1126/science.1142946
   Tabouret E, 2014, EXPERT REV MOL DIAGN, V14, P883, DOI 10.1586/14737159.2014.945436
   Tanaka K, 2011, CANCER DISCOV, V1, P524, DOI 10.1158/2159-8290.CD-11-0124
   Tortosa A, 2003, CANCER, V97, P1063, DOI 10.1002/cncr.11120
   Uhm JH, 2011, INT J RADIAT ONCOL, V80, P347, DOI 10.1016/j.ijrobp.2010.01.070
   Umesh S, 2009, CLIN NEUROPATHOL, V28, P362, DOI 10.2379/NPX08164
   van den Bent MJ, 2009, J CLIN ONCOL, V27, P1268, DOI 10.1200/JCO.2008.17.5984
   Varela M, 2004, J SURG ONCOL, V86, P34, DOI 10.1002/jso.20036
   VONDEIMLING A, 1993, BRAIN PATHOL, V3, P19
   Waha A, 1996, J NEUROSURG, V85, P634, DOI 10.3171/jns.1996.85.4.0634
   Wang H, 2011, NEOPLASIA, V13, P461, DOI 10.1593/neo.101744
   Weller M, 2014, INT J CANCER, V134, P2437, DOI 10.1002/ijc.28576
   Wen PY, 2008, NEW ENGL J MED, V359, P492, DOI 10.1056/NEJMra0708126
   Wibom C, 2012, PLOS ONE, V7, DOI 10.1371/journal.pone.0047929
   Wilson Taylor A, 2014, Surg Neurol Int, V5, P64, DOI 10.4103/2152-7806.132138
   Wrensch M, 2006, CANCER RES, V66, P4531, DOI 10.1158/0008-5472.CAN-05-4032
   Wu JL, 2004, NEUROL RES, V26, P785, DOI 10.1179/016164104225014139
   Yang P, 2014, SEIZURE-EUR J EPILEP, V23, P844, DOI 10.1016/j.seizure.2014.07.003
   Yarden Y, 2012, NAT REV CANCER, V12, P553, DOI 10.1038/nrc3309
   Yip S, 2008, J NEUROPATH EXP NEUR, V67, P1, DOI 10.1097/nen.0b013e31815f65fb
   Yoshimoto K, 2008, CLIN CANCER RES, V14, P488, DOI 10.1158/1078-0432.CCR-07-1966
   Zhang HT, 2007, J CLIN INVEST, V117, P2051, DOI 10.1172/JCI32278
   Zhou YH, 2003, CLIN CANCER RES, V9, P3369
   Zhu A, 1996, INT J RADIAT ONCOL, V34, P809, DOI 10.1016/0360-3016(95)02184-1
NR 145
TC 92
Z9 105
U1 1
U2 10
PU SAGE PUBLICATIONS LTD
PI LONDON
PA 1 OLIVERS YARD, 55 CITY ROAD, LONDON EC1Y 1SP, ENGLAND
SN 0393-6155
EI 1724-6008
J9 INT J BIOL MARKER
JI Int. J. Biol. Markers
PD JAN
PY 2018
VL 33
IS 1
BP 22
EP 32
DI 10.5301/ijbm.5000301
PG 11
WC Biotechnology & Applied Microbiology; Oncology
WE Science Citation Index Expanded (SCI-EXPANDED)
SC Biotechnology & Applied Microbiology; Oncology
GA GC7GC
UT WOS:000429960100003
PM 28885661
OA Bronze
DA 2024-03-10
ER

PT J
AU Schulze, M
   Fedorchenko, O
   Zink, TG
   Knobbe-Thomsen, CB
   Kraus, S
   Schwinn, S
   Beilhack, A
   Reifenberger, G
   Monoranu, CM
   Sirén, AL
   Jeanclos, E
   Gohla, A
AF Schulze, M.
   Fedorchenko, O.
   Zink, T. G.
   Knobbe-Thomsen, C. B.
   Kraus, S.
   Schwinn, S.
   Beilhack, A.
   Reifenberger, G.
   Monoranu, C. M.
   Siren, A-L
   Jeanclos, E.
   Gohla, A.
TI Chronophin is a glial tumor modifier involved in the regulation of
   glioblastoma growth and invasiveness
SO ONCOGENE
LA English
DT Article
ID MALIGNANT GLIOMA; CELL-LINE; COFILIN; INVASION; CANCER; BRAIN;
   ADF/COFILIN; INHIBITION; LANDSCAPE; DELETION
AB Glioblastoma is the most aggressive primary brain tumor in adults. Although the rapid recurrence of glioblastomas after treatment is a major clinical challenge, the relationships between tumor growth and intracerebral spread remain poorly understood. We have identified the cofilin phosphatase chronophin (gene name: pyridoxal phosphatase, PDXP) as a glial tumor modifier. Monoallelic PDXP loss was frequent in four independent human astrocytic tumor cohorts and increased with tumor grade. We found that aberrant PDXP promoter methylation can be a mechanism leading to further chronophin downregulation in glioblastomas, which correlated with shorter glioblastoma patient survival. Moreover, we observed an inverse association between chronophin protein expression and cofilin phosphorylation levels in glioma tissue samples. Chronophin-deficient glioblastoma cells showed elevated cofilin phosphorylation, an increase in polymerized actin, a higher directionality of cell migration, and elevated in vitro invasiveness. Tumor growth of chronophin-depleted glioblastoma cells xenografted into the immunodeficient mouse brain was strongly impaired. Our study suggests a mechanism whereby the genetic and epigenetic alterations of PDXP resulting in altered chronophin expression may regulate the interplay between glioma cell proliferation and invasion.
C1 [Schulze, M.; Zink, T. G.; Jeanclos, E.; Gohla, A.] Univ Wurzburg, Inst Pharmacol & Toxicol, D-97078 Wurzburg, Bavaria, Germany.
   [Schulze, M.; Jeanclos, E.; Gohla, A.] Univ Wurzburg, Rudolf Virchow Ctr Expt Biomed, D-97078 Wurzburg, Bavaria, Germany.
   [Fedorchenko, O.] Univ Dusseldorf, Inst Biochem & Mol Biol 2, Dusseldorf, Germany.
   [Knobbe-Thomsen, C. B.; Reifenberger, G.] Univ Dusseldorf, Dept Neuropathol, Dusseldorf, Germany.
   [Knobbe-Thomsen, C. B.; Reifenberger, G.] German Canc Res Ctr, German Canc Consortium DKTK, Heidelberg, Germany.
   [Kraus, S.; Schwinn, S.; Beilhack, A.] Univ Wurzburg, Dept Internal Med 2, D-97078 Wurzburg, Bavaria, Germany.
   [Kraus, S.; Schwinn, S.; Beilhack, A.] Univ Wurzburg, Ctr Interdisciplinary Clin Res, D-97078 Wurzburg, Bavaria, Germany.
   [Monoranu, C. M.] Univ Wurzburg, Inst Pathol, Dept Neuropathol, D-97078 Wurzburg, Bavaria, Germany.
   [Monoranu, C. M.] Univ Wurzburg, Comprehens Canc Ctr Mainfranken, D-97078 Wurzburg, Bavaria, Germany.
   [Siren, A-L] Univ Wurzburg, Dept Neurosurg, D-97078 Wurzburg, Bavaria, Germany.
   [Schulze, M.] Univ Regensburg, Dept Neuropathol, D-93053 Regensburg, Germany.
   [Fedorchenko, O.] Univ Cologne, Dept Internal Med 1, Ctr Integrated Oncol Cologne Bonn, D-50931 Cologne, Germany.
C3 University of Wurzburg; University of Wurzburg; Heinrich Heine
   University Dusseldorf; Heinrich Heine University Dusseldorf; Helmholtz
   Association; German Cancer Research Center (DKFZ); University of
   Wurzburg; University of Wurzburg; University of Wurzburg; University of
   Wurzburg; University of Wurzburg; University of Regensburg; University
   of Cologne
RP Gohla, A (通讯作者)，Univ Wurzburg, Dept Pharmacol, Versbacher Str 9, D-97078 Wurzburg, Germany.
EM antje.gohla@uni-wuerzburg.de
RI Fedorchenko, Oleg/AAA-6533-2021; Reifenberger, Guido/AAE-3599-2019;
   Knobbe-Thomsen, Christiane B/D-3116-2019; Sirén,
   Anna-Leena/AAE-1374-2019
OI Sirén, Anna-Leena/0000-0002-2217-0081; Knobbe-Thomsen,
   Christiane/0000-0003-1231-0076; Gohla, Antje/0000-0002-7442-1487;
   Jeanclos, Elisabeth/0000-0001-5934-5490
FU Deutsche Forschungsgemeinschaft [SFB728, SFB688, FZ82, TR17];
   Forschungskommission of the Medical Faculty of Heinrich Heine University
   Dusseldorf; IZKF Wurzburg research grant; Medical Faculty of the
   University of Wurzburg (Graduate School of Life Sciences); Else
   Kroner-Fresenius-Stiftung; Max Eder Program of the German Cancer Aid
   (Deutsche Krebshilfe)
FX We thank Andrea Odersky and Beate Vogt for excellent technical
   assistance and Miriam Ritz, Carolin Graf, Thorsten Winter and Katja
   Ottmuller for help with bioluminescence imaging. We also thank Stephan
   Kissler for the gift of viral vectors, Christian Linden for FACS sorting
   and Michael Krause and Lukas Rycak, Marburg University, for microarray
   analysis. This work was supported by grants from the Deutsche
   Forschungsgemeinschaft (SFB728 to AG and GR; SFB688 and FZ82 to AG), the
   Forschungskommission of the Medical Faculty of Heinrich Heine University
   Dusseldorf (to AG) and by an IZKF Wurzburg research grant (to AB). TGZ
   was supported by a predoctoral fellowship from the Medical Faculty of
   the University of Wurzburg (Graduate School of Life Sciences) and by the
   Deutsche Forschungsgemeinschaft TR17. SK was supported by a fellowship
   of the Else Kroner-Fresenius-Stiftung, and CBKT is supported by the Max
   Eder Program of the German Cancer Aid (Deutsche Krebshilfe).
CR Bellail AC, 2004, INT J BIOCHEM CELL B, V36, P1046, DOI 10.1016/j.biocel.2004.01.013
   Bernstein BW, 2006, AM J PHYSIOL-CELL PH, V291, pC828, DOI 10.1152/ajpcell.00066.2006
   Bernstein BW, 2010, TRENDS CELL BIOL, V20, P187, DOI 10.1016/j.tcb.2010.01.001
   Binda E, 2012, CANCER CELL, V22, P765, DOI 10.1016/j.ccr.2012.11.005
   Brennan CW, 2013, CELL, V155, P462, DOI 10.1016/j.cell.2013.09.034
   Bugyi B, 2010, ANNU REV BIOPHYS, V39, P449, DOI 10.1146/annurev-biophys-051309-103849
   Carlsson SK, 2014, EMBO MOL MED, V6, P1359, DOI 10.15252/emmm.201302627
   Chin L, 2008, NATURE, V455, P1061, DOI 10.1038/nature07385
   Chopra M, 2013, PLOS ONE, V8, DOI 10.1371/journal.pone.0081320
   Clark MJ, 2010, PLOS GENET, V6, DOI 10.1371/journal.pgen.1000832
   Collazo J, 2014, CANCER RES, V74, P2362, DOI 10.1158/0008-5472.CAN-13-3058
   de Ståhl TD, 2005, GENE CHROMOSOME CANC, V44, P161, DOI 10.1002/gcc.20226
   Di Tomaso E, 2000, NEUROPATH APPL NEURO, V26, P22, DOI 10.1046/j.1365-2990.2000.00214.x
   Dolecek TA, 2012, NEURO-ONCOLOGY, V14, pv1, DOI 10.1093/neuonc/nos218
   Floyd D, 2014, NEURO-ONCOLOGY, V16, P622, DOI 10.1093/neuonc/nou049
   Frattini V, 2013, NAT GENET, V45, P1141, DOI 10.1038/ng.2734
   Galluzzi L, 2012, CELL REP, V2, P257, DOI 10.1016/j.celrep.2012.06.017
   Gohla A, 2005, NAT CELL BIOL, V7, P21, DOI 10.1038/ncb1201
   Hall A, 2009, CANCER METAST REV, V28, P5, DOI 10.1007/s10555-008-9166-3
   Hanahan D, 2011, CELL, V144, P646, DOI 10.1016/j.cell.2011.02.013
   Hartmann C, 2004, INT J CANCER, V108, P839, DOI 10.1002/ijc.11638
   Höring E, 2012, ACTA NEUROPATHOL, V124, P83, DOI 10.1007/s00401-011-0940-x
   Huang TY, 2008, DEV CELL, V15, P691, DOI 10.1016/j.devcel.2008.09.017
   Huse JT, 2010, NAT REV CANCER, V10, P319, DOI 10.1038/nrc2818
   Ino Y, 1999, J NEUROPATH EXP NEUR, V58, P881, DOI 10.1097/00005072-199908000-00010
   Jain RK, 2007, NAT REV NEUROSCI, V8, P610, DOI 10.1038/nrn2175
   Kinoshita E, 2006, MOL CELL PROTEOMICS, V5, P749, DOI 10.1074/mcp.T500024-MCP200
   KRUSE CA, 1992, IN VITRO CELL DEV-AN, V28A, P609
   Louis DN, 2007, ACTA NEUROPATHOL, V114, P547, DOI 10.1007/s00401-007-0278-6
   Lu KV, 2012, CANCER CELL, V22, P21, DOI 10.1016/j.ccr.2012.05.037
   Maher EA, 2001, GENE DEV, V15, P1311, DOI 10.1101/gad.891601
   Mizuno K, 2013, CELL SIGNAL, V25, P457, DOI 10.1016/j.cellsig.2012.11.001
   Muhammad A K, 1997, Neurol Med Chir (Tokyo), V37, P606, DOI 10.2176/nmc.37.606
   Muhammad AK, 1997, NEUROL MEDICOCHIRURG, V37, P611
   Nagai Shoichi, 2011, Genes Cancer, V2, P859, DOI 10.1177/1947601911431839
   Oskam NT, 2000, INT J CANCER, V85, P336, DOI 10.1002/(SICI)1097-0215(20000201)85:3<336::AID-IJC7>3.0.CO;2-9
   Park JY, 2014, J KOREAN RELIG, V5, P5, DOI 10.1353/jkr.2014.0003
   Poincloux R, 2011, P NATL ACAD SCI USA, V108, P1943, DOI 10.1073/pnas.1010396108
   Pollard TD, 2003, CELL, V112, P453, DOI 10.1016/S0092-8674(03)00120-X
   Ren S, 2012, CANCER CHEMOTH PHARM, V70, P415, DOI 10.1007/s00280-012-1921-z
   Ridley AJ, 2011, CELL, V145, P1012, DOI 10.1016/j.cell.2011.06.010
   Salhia B, 2005, CANCER RES, V65, P8792, DOI 10.1158/0008-5472.CAN-05-0160
   Sauzeau V, 2010, ONCOGENE, V29, P3781, DOI 10.1038/onc.2010.134
   Seifried A, 2014, J BIOL CHEM, V289, P3416, DOI 10.1074/jbc.M113.503359
   Seifried A, 2013, FEBS J, V280, P549, DOI 10.1111/j.1742-4658.2012.08633.x
   Seng TJ, 2005, GENE CHROMOSOME CANC, V43, P181, DOI 10.1002/gcc.20181
   Sturm D, 2014, NAT REV CANCER, V14, P92, DOI 10.1038/nrc3655
   Sturm D, 2012, CANCER CELL, V22, P425, DOI 10.1016/j.ccr.2012.08.024
   Verhaak RGW, 2010, CANCER CELL, V17, P98, DOI 10.1016/j.ccr.2009.12.020
   Wang W, 2006, J CELL BIOL, V173, P395, DOI 10.1083/jcb.200510115
   Wang WG, 2007, NAT REV CANCER, V7, P429, DOI 10.1038/nrc2148
   Wiggan O, 2012, DEV CELL, V22, P530, DOI 10.1016/j.devcel.2011.12.026
   Yoshioka K, 2003, P NATL ACAD SCI USA, V100, P7247, DOI 10.1073/pnas.1232344100
NR 53
TC 11
Z9 11
U1 0
U2 5
PU SPRINGERNATURE
PI LONDON
PA CAMPUS, 4 CRINAN ST, LONDON, N1 9XW, ENGLAND
SN 0950-9232
EI 1476-5594
J9 ONCOGENE
JI Oncogene
PD JUN 16
PY 2016
VL 35
IS 24
BP 3163
EP 3177
DI 10.1038/onc.2015.376
PG 15
WC Biochemistry & Molecular Biology; Oncology; Cell Biology; Genetics &
   Heredity
WE Science Citation Index Expanded (SCI-EXPANDED)
SC Biochemistry & Molecular Biology; Oncology; Cell Biology; Genetics &
   Heredity
GA DO9GI
UT WOS:000378092700008
PM 26549022
OA hybrid
DA 2024-03-10
ER

PT J
AU Mamivand, A
   Bayat, S
   Maghrouni, A
   Shabani, S
   Khoshnevisan, A
   Saffar, H
   Tabrizi, M
AF Mamivand, Ali
   Bayat, Shiva
   Maghrouni, Abolfazl
   Shabani, Sasan
   Khoshnevisan, Alireza
   Saffar, Hiva
   Tabrizi, Mina
TI Data mining of bulk and single-cell RNA sequencing introduces
   <i>OBI1</i>-<i>AS1</i> as an astrocyte marker with possible role in
   glioma recurrence and progression
SO CLINICAL EPIGENETICS
LA English
DT Article
DE RNF219-AS1; Astrocyte marker; Glial cell; Single-cell RNA sequencing
   (scRNAseq); Topologically associated domains (TADs)
ID CANCER; EXPRESSION; METHYLATION; PROTEOMICS; DISCOVERY; RESOURCE
AB Long non-coding RNAs (LncRNAs) are widely known for their various functions in cancer from tumor initiation to tumor progression and metastasis. Gliomas are the most prevalent primary forms of brain tumor, classified into grades I to IV according to their malignant histological features with grade IV, also known as glioblastoma multiforme (GBM), displaying the highest level of malignancy. Thus, the search for differentially expressed LncRNAs in GBM versus low-grade glioma to uncover new insights into the molecular mechanisms of glioma progression have intensified. Bulk RNA sequencing pinpointed decreased expression of OBI1-AS1 in GBM compared to low-grade glioma samples. Subsequent single nuclei RNA sequencing revealed OBI1-AS1 to be a super-exclusive astrocyte marker with AUC= 0.99 and the potential to fully differentiate astrocytes from other brain cell types. Additional supplementary bioinformatics analysis exhibited OBI1-AS1 role in synaptic signal transduction and glutamatergic signaling. In addition, ChIP-Seq data were analyzed to explore transcription factors that can regulate OBI1-AS1 expression in neural cells. Results of Hi-C, methylation and ChIP-Seq analysis strongly suggest methylation of the CTCF binding site serving a central role in regulation of OBI1-AS1 expression via managing chromatin interactions. Our study indicated that lncRNAs, like OBI1-AS1, could be extremely precise in identifying the astrocyte cluster in the single-cell transcriptome and demonstrating superiority to well-established astrocyte markers such as GFAP, S1008, ALDH1L1, and AQP4.
C1 [Mamivand, Ali; Bayat, Shiva; Maghrouni, Abolfazl; Shabani, Sasan; Tabrizi, Mina] Univ Tehran Med Sci, Sch Med, Dept Med Genet, POB 14155-6447, Tehran 1417613151, Iran.
   [Khoshnevisan, Alireza] Univ Tehran Med Sci, Shariati Hosp, Dept Neurosurg, Tehran, Iran.
   [Saffar, Hiva] Univ Tehran Med Sci, Shariati Hosp, Dept Pathol, Tehran, Iran.
C3 Tehran University of Medical Sciences; Tehran University of Medical
   Sciences; Tehran University of Medical Sciences
RP Tabrizi, M (通讯作者)，Univ Tehran Med Sci, Sch Med, Dept Med Genet, POB 14155-6447, Tehran 1417613151, Iran.
EM tabrizi@tums.ac.ir
FU Tehran University of Medical Sciences
FX This study was supported by Tehran University of Medical Sciences.
CR Allen Institute for Brain Science, 2015, ALL CELL TYP DAT
   Bell AC, 2000, NATURE, V405, P482, DOI 10.1038/35013100
   BENJAMINI Y, 1995, J R STAT SOC B, V57, P289, DOI 10.1111/j.2517-6161.1995.tb02031.x
   Bian EB, 2019, INT J ONCOL, V54, P713, DOI 10.3892/ijo.2018.4644
   Blighe K, 2018, ENHANCED VOLCANO PUB
   Buckner JC, 2016, NEW ENGL J MED, V374, P1344, DOI 10.1056/NEJMoa1500925
   Cahoy JD, 2008, J NEUROSCI, V28, P264, DOI 10.1523/JNEUROSCI.4178-07.2008
   Cavaccini A, 2020, J NEUROSCI, V40, P5757, DOI 10.1523/JNEUROSCI.2369-19.2020
   Chen YA, 2013, EPIGENETICS-US, V8, P203, DOI 10.4161/epi.23470
   Claus EB, 2015, NEUROSURG FOCUS, V38, DOI 10.3171/2014.10.FOCUS12367
   Consortium EP, 2012, NATURE, V489
   Dirkse A, 2019, NAT COMMUN, V10, DOI 10.1038/s41467-019-09853-z
   Edwards NJ, 2015, J PROTEOME RES, V14, P2707, DOI 10.1021/pr501254j
   Ellis MJ, 2013, CANCER DISCOV, V3, P1108, DOI 10.1158/2159-8290.CD-13-0219
   Flavahan WA, 2016, NATURE, V529, P110, DOI 10.1038/nature16490
   Hark AT, 2000, NATURE, V405, P486, DOI 10.1038/35013106
   Hawrylycz MJ, 2012, NATURE, V489, P391, DOI 10.1038/nature11405
   Hodge RD, 2019, NATURE, V573, P61, DOI 10.1038/s41586-019-1506-7
   Huang DW, 2009, NAT PROTOC, V4, P44, DOI 10.1038/nprot.2008.211
   Huang DW, 2009, NUCLEIC ACIDS RES, V37, P1, DOI 10.1093/nar/gkn923
   Jensen MA, 2017, BLOOD, V130, P453, DOI 10.1182/blood-2017-03-735654
   Jiang MC, 2019, AM J CANCER RES, V9, P1354
   Jiang Y, 2020, J CELL BIOCHEM, V121, P3099, DOI 10.1002/jcb.29577
   Johnston MJ, 2019, GENOME RES, V29, P1211, DOI 10.1101/gr.246520.118
   Khakh BS, 2019, ANNU REV NEUROSCI, V42, P187, DOI 10.1146/annurev-neuro-070918-050443
   Lachmann A, 2019, NUCLEIC ACIDS RES, V47, pW571, DOI 10.1093/nar/gkz393
   McCarthy DJ, 2017, BIOINFORMATICS, V33, P1179, DOI 10.1093/bioinformatics/btw777
   Navarrete M, 2019, NAT COMMUN, V10, DOI 10.1038/s41467-019-10830-9
   Ohgaki H, 2007, AM J PATHOL, V170, P1445, DOI 10.2353/ajpath.2007.070011
   Ohgaki H, 2013, CLIN CANCER RES, V19, P764, DOI 10.1158/1078-0432.CCR-12-3002
   Oki S, 2018, EMBO REP, V19, DOI 10.15252/embr.201846255
   Oki T, 2015, CHIP ATLAS
   Peters TJ, 2015, EPIGENET CHROMATIN, V8, DOI 10.1186/1756-8935-8-6
   Prager BC, 2020, TRENDS CANCER, V6, P223, DOI 10.1016/j.trecan.2020.01.009
   Ritchie ME, 2015, NUCLEIC ACIDS RES, V43, DOI 10.1093/nar/gkv007
   Robinson MD, 2010, BIOINFORMATICS, V26, P139, DOI 10.1093/bioinformatics/btp616
   Sofroniew MV, 2010, ACTA NEUROPATHOL, V119, P7, DOI 10.1007/s00401-009-0619-8
   Sullenger BA, 2016, SCIENCE, V352, P1417, DOI 10.1126/science.aad8709
   Tang ZF, 2017, NUCLEIC ACIDS RES, V45, pW98, DOI 10.1093/nar/gkx247
   Turcan S, 2012, NATURE, V483, P479, DOI 10.1038/nature10866
   Wang H, 2012, GENOME RES, V22, P1680, DOI 10.1101/gr.136101.111
   Wang YL, 2018, GENOME BIOL, V19, DOI 10.1186/s13059-018-1519-9
   Yang H, 2020, PROCEEDINGS OF THE 32TH INTERNATIONAL CONFERENCE ON SCIENTIFIC AND STATISTICAL DATABASE MANAGEMENT, SSDBM 2020, DOI [10.1016/j.cell.2021.04.048, 10.1145/3400903.3400925]
   Yu YH, 2017, BIOCHEM BIOPH RES CO, V491, P478, DOI 10.1016/j.bbrc.2017.07.021
   Zhang KL, 2015, ONCOTARGET, V6, P537, DOI 10.18632/oncotarget.2681
   Zhou XY, 2019, FRONT MOL NEUROSCI, V12, DOI 10.3389/fnmol.2019.00136
NR 46
TC 3
Z9 3
U1 3
U2 22
PU BMC
PI LONDON
PA CAMPUS, 4 CRINAN ST, LONDON N1 9XW, ENGLAND
SN 1868-7075
EI 1868-7083
J9 CLIN EPIGENETICS
JI Clin. Epigenetics
PD DEC
PY 2022
VL 14
IS 1
AR 35
DI 10.1186/s13148-022-01260-4
PG 14
WC Oncology; Genetics & Heredity
WE Science Citation Index Expanded (SCI-EXPANDED)
SC Oncology; Genetics & Heredity
GA ZP1SP
UT WOS:000766205700001
PM 35260196
OA Green Published, gold
DA 2024-03-10
ER

PT J
AU Gihr, GA
   Horvath-Rizea, D
   Hekeler, E
   Ganslandt, O
   Henkes, H
   Hoffmann, KT
   Scherlach, C
   Schob, S
AF Gihr, Georg Alexander
   Horvath-Rizea, Diana
   Hekeler, Elena
   Ganslandt, Oliver
   Henkes, Hans
   Hoffmann, Karl-Titus
   Scherlach, Cordula
   Schob, Stefan
TI Histogram Analysis of Diffusion Weighted Imaging in Low-Grade Gliomas:
   <i>in vivo</i> Characterization of Tumor Architecture and Corresponding
   Neuropathology
SO FRONTIERS IN ONCOLOGY
LA English
DT Article
DE low-grade glioma; apparent diffusion coefficient; histogram analysis;
   radiomics; histopathology; imaging biomarker
ID CENTRAL-NERVOUS-SYSTEM; MRI; PREDICTION; MUTATIONS; PROGNOSIS; SURVIVAL;
   CANCER; SERIES
AB Background: Low-grade gliomas (LGG) in adults are usually slow growing and frequently asymptomatic brain tumors, originating from glial cells of the central nervous system (CNS). Although regarded formally as "benign" neoplasms, they harbor the potential of malignant transformation associated with high morbidity and mortality. Their complex and unpredictable tumor biology requires a reliable and conclusive presurgical magnetic resonance imaging (MRI). A promising and emerging MRI approach in this context is histogram based apparent diffusion coefficient (ADC) profiling, which recently proofed to be capable of providing prognostic relevant information in different tumor entities. Therefore, our study investigated whether histogram profiling of ADC distinguishes grade I from grade II glioma, reflects the proliferation index Ki-67, as well as the IDH (isocitrate dehydrogenase) mutation and MGMT (methylguanine-DNA methyl-transferase) promotor methylation status.
   Material and Methods: Pre-treatment ADC volumes of 26 LGG patients were used for histogram-profiling. WHO-grade, Ki-67 expression, IDH mutation, and MGMT promotor methylation status were evaluated. Comparative and correlative statistics investigating the association between histogram-profiling and neuropathology were performed.
   Results: Almost the entire ADC profile (p25, p75, p90, mean, median) was significantly lower in grade II vs. grade I gliomas. Entropy, as second order histogram parameter of ADC volumes, was significantly higher in grade II gliomas compared with grade I gliomas. Mean, maximum value (ADCmax) and the percentiles p10, p75, and p90 of ADC histogram were significantly correlated with Ki-67 expression. Furthermore, minimum ADC value (ADCmin) was significantly associated with MGMT promotor methylation status as well as ADC entropy with IDH-1 mutation status.
   Conclusions: ADC histogram-profiling is a valuable radiomic approach, which helps differentiating tumor grade, estimating growth kinetics and probably prognostic relevant genetic as well as epigenetic alterations in LGG.
C1 [Gihr, Georg Alexander; Horvath-Rizea, Diana; Henkes, Hans] Katharinenhosp Stuttgart, Clin Neuroradiol, Stuttgart, Germany.
   [Hekeler, Elena] Katharinenhosp Stuttgart, Dept Pathol, Stuttgart, Germany.
   [Ganslandt, Oliver] Katharinenhosp Stuttgart, Clin Neurosurg, Stuttgart, Germany.
   [Hoffmann, Karl-Titus; Scherlach, Cordula; Schob, Stefan] Univ Hosp Leipzig, Dept Neuroradiol, Leipzig, Germany.
C3 Klinikum Stuttgart; Klinikum Stuttgart; Klinikum Stuttgart; Leipzig
   University
RP Gihr, GA (通讯作者)，Katharinenhosp Stuttgart, Clin Neuroradiol, Stuttgart, Germany.
EM g.gihr@klinikum-stuttgart.de
RI schob, stefan/IUO-1809-2023
OI schob, stefan/0000-0003-2846-5443; Hoffmann,
   Karl-Titus/0000-0001-7693-887X
CR Capelle L, 2013, J NEUROSURG, V118, P1157, DOI 10.3171/2013.1.JNS121
   Charles-Edwards Elizabeth M, 2006, Cancer Imaging, V6, P135, DOI 10.1102/1470-7330.2006.0021
   Chen LH, 2013, PLOS ONE, V8, DOI 10.1371/journal.pone.0079008
   Choi YS, 2016, RADIOLOGY, V281, P175, DOI 10.1148/radiol.2016151913
   Cohen AL, 2013, CURR NEUROL NEUROSCI, V13, DOI 10.1007/s11910-013-0345-4
   Cui Y, 2014, J NEURO-ONCOL, V119, P377, DOI 10.1007/s11060-014-1490-6
   Duffau H, 2005, J NEUROL NEUROSUR PS, V76, P845, DOI 10.1136/jnnp.2004.048520
   Foroutan P, 2013, PLOS ONE, V8, DOI 10.1371/journal.pone.0082875
   Forst DA, 2014, ONCOLOGIST, V19, P403, DOI 10.1634/theoncologist.2013-0345
   Franceschi E, 2018, FUTURE ONCOL, V14, P1559, DOI 10.2217/fon-2017-0634
   Gihr GA, 2018, MOL IMAGING BIOL, V18, pv1
   Gihr GA, 2018, TRANSL ONCOL, V11, P957, DOI 10.1016/j.tranon.2018.05.009
   Gupta A, 2013, AJNR Am J Neuroradiol, V34, pE10, DOI 10.3174/ajnr.A3467
   Han Y, 2018, BMC CANCER, V18, DOI 10.1186/s12885-018-4114-2
   Horvath-Rizea Diana, 2018, Oncotarget, V9, P18148, DOI 10.18632/oncotarget.24454
   Houillier C, 2010, NEUROLOGY, V75, P1560, DOI 10.1212/WNL.0b013e3181f96282
   Ishkanian A, 2011, CANCER-AM CANCER SOC, V117, P4070, DOI 10.1002/cncr.25988
   Jakola AS, 2012, JAMA-J AM MED ASSOC, V308, P1881, DOI 10.1001/jama.2012.12807
   Just N, 2014, BRIT J CANCER, V111, P2205, DOI 10.1038/bjc.2014.512
   Louis DN, 2016, ACTA NEUROPATHOL, V131, P803, DOI 10.1007/s00401-016-1545-1
   Meyer HJ, 2019, MOL IMAGING BIOL, V21, P740, DOI 10.1007/s11307-018-1283-y
   Meyer HJ, 2019, ACAD RADIOL, V26, pE208, DOI 10.1016/j.acra.2018.09.008
   Meyer HJ, 2018, MOL IMAGING BIOL, V20, P318, DOI 10.1007/s11307-017-1115-5
   Mori S, 1999, ANAT REC, V257, P102
   Olar A, 2015, ACTA NEUROPATHOL, V129, P585, DOI 10.1007/s00401-015-1398-z
   Ostrom QT, 2017, NEURO-ONCOLOGY, V19, pV1, DOI 10.1093/neuonc/nox158
   Pope WB, 2011, AM J NEURORADIOL, V32, P882, DOI 10.3174/ajnr.A2385
   Romano A, 2013, EUR RADIOL, V23, P513, DOI 10.1007/s00330-012-2601-4
   Schob S, 2017, MOL IMAGING BIOL, V19, P953, DOI 10.1007/s11307-017-1073-y
   Schob S, 2017, INT J MOL SCI, V18, DOI 10.3390/ijms18040821
   Schob S, 2016, PLOS ONE, V11, DOI 10.1371/journal.pone.0161386
   Soffietti R, 2010, EUR J NEUROL, V17, P1124, DOI 10.1111/j.1468-1331.2010.03151.x
   Suo ST, 2016, J MAGN RESON IMAGING, V43, P894, DOI 10.1002/jmri.25043
   Surov A, 2017, ONCOTARGET, V8, P59492, DOI 10.18632/oncotarget.17752
   Surov A, 2017, ANTICANCER RES, V37, P3807, DOI 10.21873/anticanres.11758
   Surov A, 2015, TRANSL ONCOL, V8, P517, DOI 10.1016/j.tranon.2015.11.012
   Surov A, 2015, ANTICANCER RES, V35, P6841
   Svolos P, 2014, CANCER IMAGING, V14, DOI 10.1186/1470-7330-14-20
   Woo S, 2014, ACTA RADIOL, V55, P1270, DOI 10.1177/0284185113514967
   Xia L, 2015, ONCOTARGET, V6, P17354, DOI 10.18632/oncotarget.4008
   Yin Yue, 2012, Zhongguo Yi Xue Ke Xue Yuan Xue Bao, V34, P503, DOI 10.3881/j.issn.1000-503X.2012.05.012
   Zhang L, 2017, J NEUROL SCI, V373, P9, DOI 10.1016/j.jns.2016.12.008
   Zhao HL, 2016, WORLD J SURG ONCOL, V14, DOI 10.1186/s12957-016-1012-4
NR 43
TC 22
Z9 23
U1 1
U2 7
PU FRONTIERS MEDIA SA
PI LAUSANNE
PA AVENUE DU TRIBUNAL FEDERAL 34, LAUSANNE, CH-1015, SWITZERLAND
SN 2234-943X
J9 FRONT ONCOL
JI Front. Oncol.
PD FEB 25
PY 2020
VL 10
AR 206
DI 10.3389/fonc.2020.00206
PG 9
WC Oncology
WE Science Citation Index Expanded (SCI-EXPANDED)
SC Oncology
GA LB6DD
UT WOS:000524723600001
PM 32158691
OA Green Published, gold
DA 2024-03-10
ER

PT J
AU Wang, YH
   Gu, J
   Yu, JH
   Fu, L
   Li, QC
   Qiu, XS
   Wang, EH
AF Wang, Yi-Hua
   Gu, Jian
   Yu, Juan-Han
   Fu, Lin
   Li, Qing-Chang
   Qiu, Xue-Shan
   Wang, En-Hua
TI Diffuse midline glioma with H3-K27M mutation A rare case with
   GFAP-positive anucleate whorled patterns
SO MEDICINE
LA English
DT Article
DE diffuse midline gliomas; glial fibrillary acidic protein-positive
   anucleate whorled patterns; H3-K27M mutant; molecular genetic analysis;
   third ventricle
ID TUMORS
AB Introduction: Diffuse midline glioma with H3-K27M mutation is an infiltrative high-grade glioma, with predominantly astrocytic differentiation. Patient concerns: A 54-year-old Chinese woman presented with memory loss for a month and walking instability for 15 days. Diagnosis: Magnetic resonance imaging showed a mass shadow of isometric T1 and slightly longer T2 with mild mixed signals in the third ventricle of the suprasellar region. Histologically, the tumor was primarily sheet-like, with many "anucleate areas" composed of long and thin fibrillary processes of the bipolar cells, which formed "whorls." The neoplastic nuclei were ovoid and moderate in size. The tumor showed brisk mitotic activity and vascular proliferation, with no necrosis. In addition to histone H3K27M mutation, immunohistochemical staining showed that the tumor cells were positive for glial fibrillary acidic protein, oligodendrocyte transcription factor 2, alpha-thalassemia/mental retardation syndrome X, S-100 and Vimentin. The "anucleate areas" were positive for glial fibrillary acidic protein and negative for synaptophysin. The Ki-67 proliferation index was about 10%. Molecular genetic analyses detected H3F3A K27M mutation, but no mutations in IDH1 or IDH2, TERT promoter mutations, MGMT promoter methylation, KIAA1549-BRAF fusion or deletion of 1p/19q were found. Based on these findings, the patient was diagnosed as diffuse midline glioma with H3-K27M mutation in the third ventricle, corresponding to WHO grade 4. Interventions: A craniotomy with total excision of the tumor was performed. Outcomes: After surgery, she was routinely treated with temozolomide for chemotherapy and synchronous radiotherapy. It has been 11 months now, and the patient is living well. Conclusion: This case report provides information on the microscopic morphological features of diffuse midline glioma with H3K27M mutation, which can help pathologists to make a definitive diagnosis of this tumor.
C1 [Wang, Yi-Hua; Gu, Jian; Yu, Juan-Han; Fu, Lin; Li, Qing-Chang; Qiu, Xue-Shan; Wang, En-Hua] China Med Univ, Dept Pathol, Affiliated Hosp 1, 155 Nanjing North St, Shenyang 110001, Liaoning, Peoples R China.
C3 China Medical University
RP Yu, JH (通讯作者)，China Med Univ, Dept Pathol, Affiliated Hosp 1, 155 Nanjing North St, Shenyang 110001, Liaoning, Peoples R China.
EM wyhanna7@163.com; 944084117@qq.com; yujuanhan@foxmail.com;
   fulin1217@163.com; qcli@cmu.edu.cn; qiuxues@hotmail.com;
   wangeh@hotmail.com
RI LI, Xiang-Yang/JZE-0275-2024; 于, 涓瀚/GZM-5474-2022; LIU,
   HAO/JBI-9623-2023; cheng, cheng/JBR-8359-2023
OI 于, 涓瀚/0000-0002-5219-6725; 
CR Alvi MA, 2019, MODERN PATHOL, V32, P1236, DOI 10.1038/s41379-019-0271-3
   Chai RC, 2020, ACTA NEUROPATHOL COM, V8, DOI 10.1186/s40478-020-00913-w
   Ebrahimi A, 2019, J CANCER RES CLIN, V145, P839, DOI 10.1007/s00432-018-02836-5
   Enomoto T, 2020, NEUROL MED-CHIR, V60, P136, DOI 10.2176/nmc.oa.2019-0168
   Gao Y, 2018, NEUROPATHOLOGY, V38, P165, DOI 10.1111/neup.12413
   Jaunmuktane Z, 2019, ACTA NEUROPATHOL COM, V7, DOI 10.1186/s40478-019-0668-8
   Korshunov A, 2015, ACTA NEUROPATHOL, V129, P669, DOI 10.1007/s00401-015-1405-4
   Louis DN, 2019, BRAIN PATHOL, V29, P469, DOI 10.1111/bpa.12732
   Louis DN, 2016, ACTA NEUROPATHOL, V131, P803, DOI 10.1007/s00401-016-1545-1
   Picart T, 2018, J NEURO-ONCOL, V136, P555, DOI 10.1007/s11060-017-2682-7
   Solomon DA, 2016, BRAIN PATHOL, V26, P569, DOI 10.1111/bpa.12336
NR 11
TC 1
Z9 1
U1 0
U2 1
PU LIPPINCOTT WILLIAMS & WILKINS
PI PHILADELPHIA
PA TWO COMMERCE SQ, 2001 MARKET ST, PHILADELPHIA, PA 19103 USA
SN 0025-7974
EI 1536-5964
J9 MEDICINE
JI Medicine (Baltimore)
PD JUN 17
PY 2022
VL 101
IS 24
AR e29448
DI 10.1097/MD.0000000000029448
PG 5
WC Medicine, General & Internal
WE Science Citation Index Expanded (SCI-EXPANDED)
SC General & Internal Medicine
GA 2E6UJ
UT WOS:000812362100011
PM 35713454
OA gold, Green Published
DA 2024-03-10
ER

PT J
AU Giglio, P
   Villano, JL
AF Giglio, Pierre
   Villano, John Lee
TI Newly Diagnosed High-Grade Gliomas
SO CURRENT TREATMENT OPTIONS IN NEUROLOGY
LA English
DT Review
ID PHASE-II TRIAL; GLIOBLASTOMA-MULTIFORME; RADIATION-THERAPY; ANAPLASTIC
   OLIGODENDROGLIOMAS; ADJUVANT TEMOZOLOMIDE; PROMOTER METHYLATION;
   VINCRISTINE PCV; BRAIN-TUMORS; RADIOTHERAPY; SURVIVAL
AB High-grade or malignant gliomas are aggressive cancers. The World Health Organization (WHO) grading system recognizes grade III and grade IV primary brain tumors of astrocytic, oligodendroglial, or mixed lineage. Identification of these tumors is prompted by symptoms such as insidious headaches, seizures, or focal weakness or numbness, with imaging findings of an enhancing mass lesion. Following surgery, radiation therapy has been known since the late 1970s to improve survival in malignant gliomas. More recently, the concurrent use of temozolomide (TMZ) and radiation therapy and the incorporation of bevacizumab have offered hope for patients with glioblastoma (WHO grade IV glioma). Although radiation is regularly used for up-front treatment of grade III gliomas, the role of chemotherapy is still being refined. In the past, patients with high-grade gliomas were often referred to a dedicated neuro-oncology center, but with improved outcomes and increased survival, these patients now are often treated by community oncologists. We believe substantial changes will develop with pending investigations that refine the dose and length of TMZ treatment, define specialized treatment for the elderly, and assess efficacy of bevacizumab in up-front therapy. The field is also conducting the required studies to define the role of chemotherapy for grade III malignant gliomas. These promising advances are needed as most patients with high-grade gliomas still succumb to their disease.
C1 [Giglio, Pierre] Med Univ S Carolina, Dept Neurosci, Charleston, SC 29425 USA.
   [Villano, John Lee] Univ Illinois, Hematol Oncol Sect, Dept Med, Chicago, IL 60612 USA.
C3 Medical University of South Carolina; University of Illinois System;
   University of Illinois Chicago; University of Illinois Chicago Hospital
RP Giglio, P (通讯作者)，Med Univ S Carolina, Dept Neurosci, 96 Jonathan Lucas St CSB 306B, Charleston, SC 29425 USA.
EM giglio@musc.edu; jvillano@uic.edu
CR Abrey LE, 2007, NEURO-ONCOLOGY, V9, P314, DOI 10.1215/15228517-2007-002
   Ananthnarayan S, 2008, J NEURO-ONCOL, V88, P339, DOI 10.1007/s11060-008-9573-x
   [Anonymous], 2010, CBTRUS STAT REP PRIM
   [Anonymous], 2009, Cancer facts and figures 2009
   Bigner SH, 1999, AM J PATHOL, V155, P375, DOI 10.1016/S0002-9440(10)65134-6
   Brandes AA, 2008, J CLIN ONCOL, V26, P2192, DOI 10.1200/JCO.2007.14.8163
   Cairncross G, 2006, J CLIN ONCOL, V24, P2707, DOI 10.1200/JCO.2005.04.3414
   Cairncross JG, 1998, J NATL CANCER I, V90, P1473, DOI 10.1093/jnci/90.19.1473
   CAIRNCROSS JG, 1988, ANN NEUROL, V23, P360, DOI 10.1002/ana.410230408
   Chamberlain MC, 2007, J NEURO-ONCOL, V82, P81, DOI 10.1007/s11060-006-9241-y
   Chinot OL, 2004, CANCER, V100, P2208, DOI 10.1002/cncr.20224
   Derr RL, 2009, J CLIN ONCOL, V27, P1082, DOI 10.1200/JCO.2008.19.1098
   Esteller M, 2000, NEW ENGL J MED, V343, P1350, DOI 10.1056/NEJM200011093431901
   Glantz M, 2003, CANCER, V97, P2262, DOI 10.1002/cncr.11323
   Hegi ME, 2004, CLIN CANCER RES, V10, P1871, DOI 10.1158/1078-0432.CCR-03-0384
   Hegi ME, 2005, NEW ENGL J MED, V352, P997, DOI 10.1056/NEJMoa043331
   Hildebrand J, 2005, NEUROLOGY, V65, P212, DOI 10.1212/01.wnl.0000168903.09277.8f
   Hirai T, 2008, AM J NEURORADIOL, V29, P1505, DOI 10.3174/ajnr.A1121
   HOFFMAN WF, 1979, J NEUROSURG, V50, P624, DOI 10.3171/jns.1979.50.5.0624
   Inskip PD, 2001, NEW ENGL J MED, V344, P79, DOI 10.1056/NEJM200101113440201
   Jukich PJ, 2001, NEURO-ONCOLOGY, V3, P141, DOI 10.1093/neuonc/3.3.141
   Keime-Guibert F, 2007, NEW ENGL J MED, V356, P1527, DOI 10.1056/NEJMoa065901
   KIMPLE RJ, 2008, J CLIN ONCOL, P26
   LEVIN VA, 1990, INT J RADIAT ONCOL, V18, P321, DOI 10.1016/0360-3016(90)90096-3
   Louis DN, 2001, AM J PATHOL, V159, P779, DOI 10.1016/S0002-9440(10)61750-6
   Louis DN., 2007, WHO CLASSIFICATION T
   Mirimanoff RO, 2006, J CLIN ONCOL, V24, P2563, DOI 10.1200/JCO.2005.04.5963
   Prados MD, 1999, J CLIN ONCOL, V17, P3389, DOI 10.1200/JCO.1999.17.11.3389
   Roa W, 2004, J CLIN ONCOL, V22, P1583, DOI 10.1200/JCO.2004.06.082
   Ruben JD, 2006, INT J RADIAT ONCOL, V65, P499, DOI 10.1016/j.ijrobp.2005.12.002
   Salvatore J R, 1996, Oncology (Williston Park), V10, P563
   SALVATORE JR, 1996, ONCOLOGY WILLISTON P, V10, P573
   SALVATORE JR, 1996, ONCOLOGY WILLISTON P, V10, P577
   Smith JS, 2000, J CLIN ONCOL, V18, P636, DOI 10.1200/JCO.2000.18.3.636
   Stupp R, 2002, J CLIN ONCOL, V20, P1375, DOI 10.1200/JCO.20.5.1375
   Stupp R, 2005, NEW ENGL J MED, V352, P987, DOI 10.1056/NEJMoa043330
   Stupp R, 2009, LANCET ONCOL, V10, P459, DOI 10.1016/S1470-2045(09)70025-7
   Taal W, 2008, CANCER, V113, P405, DOI 10.1002/cncr.23562
   van den Bent MJ, 2006, J CLIN ONCOL, V24, P2715, DOI 10.1200/JCO.2005.04.6078
   van den Bent MJ, 2009, J CLIN ONCOL, V27, P5881, DOI 10.1200/JCO.2009.24.1034
   Vogelbaum MA, 2009, NEURO-ONCOLOGY, V11, P167, DOI 10.1215/15228517-2008-073
   Walter AW, 1998, J CLIN ONCOL, V16, P3761, DOI 10.1200/JCO.1998.16.12.3761
   Weller M, 2010, NAT REV NEUROL, V6, P39, DOI 10.1038/nrneurol.2009.197
   Wick W, 2009, J CLIN ONCOL, V27, P5874, DOI 10.1200/JCO.2009.23.6497
   Yan H, 2009, NEW ENGL J MED, V360, P765, DOI 10.1056/NEJMoa0808710
   Yung WKA, 1999, J CLIN ONCOL, V17, P2762, DOI 10.1200/JCO.1999.17.9.2762
   Yung WKA, 2000, BRIT J CANCER, V83, P588, DOI 10.1054/bjoc.2000.1316
   NCT00943826H
NR 48
TC 4
Z9 6
U1 0
U2 2
PU CURRENT MEDICINE GROUP
PI PHILADELPHIA
PA 400 MARKET STREET, STE 700, PHILADELPHIA, PA 19106 USA
SN 1092-8480
EI 1534-3138
J9 CURR TREAT OPTION NE
JI Curr. Treat. Options Neurol.
PD JUL
PY 2010
VL 12
IS 4
BP 309
EP 320
DI 10.1007/s11940-010-0077-6
PG 12
WC Clinical Neurology
WE Science Citation Index Expanded (SCI-EXPANDED)
SC Neurosciences & Neurology
GA 607QO
UT WOS:000278521600005
PM 20842590
DA 2024-03-10
ER

PT J
AU Altinoz, MA
   Albayrak, SB
   Karasu, A
   Sabanci, PA
   Imer, M
   Bilir, A
AF Altinoz, Meric A.
   Albayrak, Serdar Baki
   Karasu, Aykut
   Sabanci, Pulat Akin
   Imer, Murat
   Bilir, Ayhan
TI The effects of tibolone on the human primary glioblastoma multiforme
   cell culture and the rat C6 glioma model
SO NEUROLOGICAL RESEARCH
LA English
DT Article
DE Estrogen receptors; glioblastoma multiforme; glioma; tibolone
ID ESTROGEN; CHEMOTHERAPY; METHYLATION; MANAGEMENT; RECURRENCE; EXPRESSION;
   RECEPTORS; GENES
AB Objectives: In the light of recent advances in tumor biology and genetics, we hypothesized that tibolone, an estrogen receptor agonist, may have antiproliferative effects on primary human glioblastoma cells and rat C6 malignant glioma cell lines. We thought that tibolone should exert its antiproliferative effects by augmenting glial cell differentiation through the naive, nonhypermethylated estrogen receptors in the glioma cells.
   Methods: Human primary glioblastoma multiforme (GBM) cells were acquired perioperatively from ten patients aged between 45 and 69 years, diagnosed clinically and radiologically with GBM. The diagnosis was confirmed using immunohistochemical assays. Human GBM and rat C6 malignant glioma cells were cultivated in vitro to obtain monolayer cell cultures. Tibolone was then applied to these cultures in wells, each containing 500,000 tumor cells.
   Results: Tibolone significantly decreased the number of human GBM cells at the concentrations of 10 and 100 mg/ml. For tibolone, a strong dose-dependent correlation in tumor inhibition was found (p=0.001). This antiproliferative effect of tibolone in human GBM cells was not observed in rat C6 malignant glioma cells. Tibolone demonstrated differential effects on human GBM and rat C6 glioma cells.
   Discussion: In vitro antiproliferative effects of tibolone on human GBM need to be investigated further in in vivo works. [Neurol Res 2009; 31: 923-927]
C1 [Sabanci, Pulat Akin] Istanbul Univ, Istanbul Fac Med, Dept Neurosurg, TR-34193 Istanbul, Turkey.
C3 Istanbul University
RP Sabanci, PA (通讯作者)，Istanbul Univ, Istanbul Fac Med, Dept Neurosurg, Beyin Cerrahisi Ad,Norol Binasi 6 Kat, TR-34193 Istanbul, Turkey.
EM serdarbaki@gmail.com
RI Sabancı, Pulat Akın/GWU-7929-2022; SABANCI, PULAT AKIN/AAT-1325-2020
CR Andratschke N, 2001, ANTICANCER RES, V21, P3541
   BENDA P, 1968, SCIENCE, V161, P370, DOI 10.1126/science.161.3839.370
   Benjamin R, 2003, CANCER J, V9, P82, DOI 10.1097/00130404-200303000-00003
   Brännvall K, 2002, MOL CELL NEUROSCI, V21, P512, DOI 10.1006/mcne.2002.1194
   CARROLL RS, 1995, NEUROSURGERY, V37, P496, DOI 10.1227/00006123-199509000-00019
   Choe GY, 2002, CLIN CANCER RES, V8, P2894
   Durmaz R, 1997, CLIN NEUROL NEUROSUR, V99, P117, DOI 10.1016/S0303-8467(97)00014-0
   Grobben B, 2002, CELL TISSUE RES, V310, P257, DOI 10.1007/s00441-002-0651-7
   Guyotat J, 2000, ONCOL REP, V7, P899
   Hentschel SJ, 2003, CANCER J, V9, P113, DOI 10.1097/00130404-200303000-00007
   Ivanova T, 2002, J NEUROENDOCRINOL, V14, P73, DOI 10.1046/j.0007-1331.2001.00742.x
   Kitange GJ, 2003, CURR OPIN ONCOL, V15, P197, DOI 10.1097/00001622-200305000-00003
   Kleihues P, 1999, Neuro Oncol, V1, P44, DOI 10.1093/neuonc/1.1.44
   LESLIE KK, 1994, J SOC GYNECOL INVEST, V1, P238, DOI 10.1177/107155769400100311
   Li Q, 1998, ONCOGENE, V16, P3197, DOI 10.1038/sj.onc.1201831
   MULLER H, 1985, CLIN NEUROL NEUROSUR, V87, P167, DOI 10.1016/0303-8467(85)90002-2
   Nakamura M, 2001, LAB INVEST, V81, P77, DOI 10.1038/labinvest.3780213
   Nakamura M, 2001, BRAIN PATHOL, V11, P159
   Nozaki M, 1999, Neuro Oncol, V1, P124, DOI 10.1093/neuonc/1.2.124
   OBWEGESER A, 1995, ACTA NEUROCHIR, V137, P29, DOI 10.1007/BF02188776
   Patel S, 2000, NEUROSURGERY, V46, P1123, DOI 10.1097/00006123-200005000-00019
   PETERSDORF SH, 1994, J NEURO-ONCOL, V20, P155, DOI 10.1007/BF01052725
   SALCMAN M, 2001, BRAIN TUMORS, P493
   Schneider PM, 2001, IMMUNOGENETICS, V53, P1, DOI 10.1007/s002510000288
   Tremont-Lukats Ivo W, 2003, Cancer Control, V10, P125
   van Andel G, 2000, EUR UROL, V38, P259, DOI 10.1159/000020291
   Yung WKA, 2000, BRIT J CANCER, V83, P588, DOI 10.1054/bjoc.2000.1316
   Zhang L, 2002, MOL BRAIN RES, V103, P1
NR 28
TC 5
Z9 6
U1 0
U2 1
PU TAYLOR & FRANCIS LTD
PI ABINGDON
PA 2-4 PARK SQUARE, MILTON PARK, ABINGDON OR14 4RN, OXON, ENGLAND
SN 0161-6412
EI 1743-1328
J9 NEUROL RES
JI Neurol. Res.
PD NOV
PY 2009
VL 31
IS 9
BP 923
EP 927
DI 10.1179/174313209X383268
PG 5
WC Clinical Neurology; Neurosciences
WE Science Citation Index Expanded (SCI-EXPANDED)
SC Neurosciences & Neurology
GA 530XQ
UT WOS:000272626700008
PM 19531283
DA 2024-03-10
ER

PT J
AU Dunbar, E
   Yachnis, AT
AF Dunbar, Erin
   Yachnis, Anthony T.
TI Glioma Diagnosis: Immunohistochemistry and Beyond
SO ADVANCES IN ANATOMIC PATHOLOGY
LA English
DT Review
DE glial neoplasm (glioma); diagnosis; MGMT; 1p/19q; EGFR; PTEN (chromosome
   10)
ID MGMT PROMOTER METHYLATION; CELL NUCLEAR ANTIGEN; INTEGRATED GENOMIC
   ANALYSIS; CODON 132 MUTATION; MALIGNANT GLIOMAS;
   GLIOBLASTOMA-MULTIFORME; CHORDOID GLIOMA; PROGNOSTIC-SIGNIFICANCE;
   ANGIOCENTRIC GLIOMA; GRADE II
AB Clinicians and pathologists have been inundated by published reports of new and potentially interesting diagnostic, prognostic, and putative predictive "markers'' whose expression (or loss) holds great promise for more enlightened diagnoses and ultimately better patient care. Although an understanding of therapeutically (and possibly diagnostically) relevant pathways of glioblastoma may be at hand, significant challenges remain. Many immunohistochemical and genetic tests have proven to be useful in the stratification of clinical trials, whereas the utility of many others for the day-to-day practice of pathology awaits further study and validation. The importance of critical literature review and careful consideration of practical issues such as test standardization, compliance, cost-effectiveness, and availability must all be considered before implementing any new diagnostic test. This review will focus on the role of immunohistochemistry in the routine diagnosis of astrocytic and oligodendrocytic tumors and in assisting with the diagnosis of some less common gliomas that have ependymal-like features. It will conclude with a summary of molecular and genetic studies, which not only hold great promise for improved diagnosis, but also reveal prognostic information on disease outcome and predict response to treatment or provide biologic targets for novel therapies.
C1 [Yachnis, Anthony T.] Univ Florida, Coll Med, Dept Pathol Immunol & Lab Med, Gainesville, FL 32611 USA.
   [Dunbar, Erin] Univ Florida, Coll Med, Dept Neurol Surg, Gainesville, FL USA.
C3 State University System of Florida; University of Florida; State
   University System of Florida; University of Florida
RP Yachnis, AT (通讯作者)，Univ Florida, Coll Med, Dept Pathol Immunol & Lab Med, Gainesville, FL 32611 USA.
EM yachnis@pathology.ufl.edu
OI Yachnis, Anthony/0000-0002-6971-0698
CR Aldape K, 2007, ARCH PATHOL LAB MED, V131, P242
   ARIZA A, 1994, HUM PATHOL, V25, P1341, DOI 10.1016/0046-8177(94)90095-7
   Balss J, 2008, ACTA NEUROPATHOL, V116, P597, DOI 10.1007/s00401-008-0455-2
   Bao SD, 2006, NATURE, V444, P756, DOI 10.1038/nature05236
   Bar EE, 2008, J NEUROPATH EXP NEUR, V67, P878, DOI 10.1097/NEN.0b013e3181845622
   BONNIN JM, 1989, NEUROSURGERY, V25, P6, DOI 10.1227/00006123-198907000-00002
   Bourne T, 2009, J NEUROPATH EXP NEUR, V68, P582
   Brandes AA, 2009, J CLIN ONCOL, V27, P1275, DOI 10.1200/JCO.2008.19.4969
   Brat DJ, 2008, J NEURO-ONCOL, V89, P287, DOI 10.1007/s11060-008-9618-1
   Brat DJ, 1998, J NEUROPATH EXP NEUR, V57, P283, DOI 10.1097/00005072-199803000-00009
   Brat DJ, 2000, BRAIN PATHOL, V10, P342
   BRUNER JM, 1993, J NEUROPATH EXP NEUR, V52, P271, DOI 10.1097/00005072-199305000-00046
   Burger PC, 2001, J NEUROPATH EXP NEUR, V60, P1099, DOI 10.1093/jnen/60.11.1099
   Cairncross G, 2006, J CLIN ONCOL, V24, P2707, DOI 10.1200/JCO.2005.04.3414
   Cairncross JG, 1998, J NATL CANCER I, V90, P1473, DOI 10.1093/jnci/90.19.1473
   Capper D, 2010, BRAIN PATHOL, V20, P245, DOI 10.1111/j.1750-3639.2009.00352.x
   Clark AJ, 2007, J NEUROSURG, V107, P586, DOI 10.3171/JNS-07/09/0586
   Colman H, 2006, AM J SURG PATHOL, V30, P657, DOI 10.1097/01.pas.0000202048.28203.25
   Colman H, 2008, ARCH NEUROL-CHICAGO, V65, P877, DOI 10.1001/archneur.65.7.877
   Colman H, 2010, NEURO-ONCOLOGY, V12, P49, DOI 10.1093/neuonc/nop007
   COONS SW, 1993, J NEUROPATH EXP NEUR, V52, P609, DOI 10.1097/00005072-199311000-00008
   Coons SW, 1998, CANCER, V82, P1550, DOI 10.1002/(SICI)1097-0142(19980415)82:8<1550::AID-CNCR17>3.0.CO;2-3
   COSGROVE MM, 1993, MODERN PATHOL, V6, P342
   Felsberg J, 2009, CLIN CANCER RES, V15, P6683, DOI 10.1158/1078-0432.CCR-08-2801
   Freije WA, 2004, CANCER RES, V64, P6503, DOI 10.1158/0008-5472.CAN-04-0452
   Giannini C, 1999, J NEUROPATH EXP NEUR, V58, P46, DOI 10.1097/00005072-199901000-00006
   Giannini C, 2008, BRAIN PATHOL, V18, P360, DOI 10.1111/j.1750-3639.2008.00129.x
   Griffin CA, 2006, J NEUROPATH EXP NEUR, V65, P988, DOI 10.1097/01.jnen.0000235122.98052.8f
   Grzybicki DM, 2001, CANCER-AM CANCER SOC, V92, P2720, DOI 10.1002/1097-0142(20011115)92:10<2720::AID-CNCR1626>3.0.CO;2-Z
   Günther HS, 2008, ONCOGENE, V27, P2897, DOI 10.1038/sj.onc.1210949
   Hegi ME, 2005, NEW ENGL J MED, V352, P997, DOI 10.1056/NEJMoa043331
   Hegi ME, 2008, J CLIN ONCOL, V26, P4189, DOI 10.1200/JCO.2007.11.5964
   Heimberger AB, 2009, EXPERT OPIN BIOL TH, V9, P1087, DOI 10.1517/14712590903124346
   Homma T, 2006, J NEUROPATH EXP NEUR, V65, P846, DOI 10.1097/01.jnen.0000235118.75182.94
   Horbinski C, 2009, J NEUROPATH EXP NEUR, V68, P1319, DOI 10.1097/NEN.0b013e3181c391be
   Horbinski C, 2009, BRAIN PATHOL, V19, P439, DOI 10.1111/j.1750-3639.2008.00196.x
   Hsu DW, 1997, J NEUROPATH EXP NEUR, V56, P857, DOI 10.1097/00005072-199708000-00003
   Jain D, 2008, NEUROPATHOLOGY, V28, P366, DOI 10.1111/j.1440-1789.2008.00895.x
   Jenkins RB, 2006, CANCER RES, V66, P9852, DOI 10.1158/0008-5472.CAN-06-1796
   Johannessen AL, 2006, PATHOL ONCOL RES, V12, P143, DOI 10.1007/BF02893360
   Jones DTW, 2008, CANCER RES, V68, P8673, DOI 10.1158/0008-5472.CAN-08-2097
   Kanamori M, 2009, J NEURO-ONCOL, V93, P219, DOI 10.1007/s11060-008-9762-7
   Kato Y, 2009, BIOCHEM BIOPH RES CO, V390, P547, DOI 10.1016/j.bbrc.2009.10.001
   Kleihues P., 2000, PATHOLOGY GENETICS T
   Korshunov A, 2002, J NEURO-ONCOL, V58, P217, DOI 10.1023/A:1016218117251
   Kozak KR, 2009, NEURO-ONCOLOGY, V11, P833, DOI 10.1215/15228517-2008-123
   Kreiger PA, 2005, ACTA NEUROPATHOL, V109, P387, DOI 10.1007/s00401-004-0976-2
   LAMMIE GA, 1994, ACTA NEUROPATHOL, V88, P465
   Leeds NE, 2006, ARCH PATHOL LAB MED, V130, P460
   Lehman NL, 2008, J NEUROPATH EXP NEUR, V67, P177, DOI 10.1097/NEN.0b013e31816543a6
   Lellouch-Tubiana A, 2005, BRAIN PATHOL, V15, P281
   Louis DN., 2007, WHO CLASSIFICATION T
   Mangano F T, 2007, J Neurosurg Sci, V51, P21
   McDonald JM, 2005, CANCER-AM CANCER SOC, V104, P1468, DOI 10.1002/cncr.21338
   McKeever PE, 1997, J NEUROPATH EXP NEUR, V56, P798
   Mellinghoff IK, 2005, NEW ENGL J MED, V353, P2012, DOI 10.1056/NEJMoa051918
   MeyerPuttlitz B, 1997, AM J PATHOL, V151, P853
   Min KW, 1997, AM J SURG PATHOL, V21, P820, DOI 10.1097/00000478-199707000-00010
   Moskowitz SI, 2006, J NEURO-ONCOL, V76, P193, DOI 10.1007/s11060-005-5262-1
   Nutt CL, 2003, CANCER RES, V63, P1602
   Oh D, 1999, ARCH PATHOL LAB MED, V123, P917
   Ohgaki H, 2007, AM J PATHOL, V170, P1445, DOI 10.2353/ajpath.2007.070011
   Okamoto Y, 2004, ACTA NEUROPATHOL, V108, P49, DOI 10.1007/s00401-004-0861-z
   Parkinson JF, 2008, J NEURO-ONCOL, V87, P71, DOI 10.1007/s11060-007-9486-0
   Parsons DW, 2008, SCIENCE, V321, P1807, DOI 10.1126/science.1164382
   Pelloski CE, 2007, J CLIN ONCOL, V25, P2288, DOI 10.1200/JCO.2006.08.0705
   Peraud A, 1997, J NEUROPATH EXP NEUR, V56, P1236, DOI 10.1097/00005072-199711000-00008
   Peraud A, 1999, LAB INVEST, V79, P123
   Perry A, 2004, CANCER, V101, P2318, DOI 10.1002/cncr.20625
   Perry A, 2003, FRONT BIOSCI-LANDMRK, V8, pA1, DOI 10.2741/896
   Phillips HS, 2006, CANCER CELL, V9, P157, DOI 10.1016/j.ccr.2006.02.019
   Preusser M, 2008, BRAIN PATHOL, V18, P520, DOI 10.1111/j.1750-3639.2008.00153.x
   Preusser M, 2007, AM J SURG PATHOL, V31, P1709, DOI 10.1097/PAS.0b013e31804a7ebb
   Purow B, 2009, NAT REV NEUROL, V5, P419, DOI 10.1038/nrneurol.2009.96
   Quiñones-Hinojosa A, 2005, J NEURO-ONCOL, V74, P19, DOI 10.1007/s11060-004-5758-0
   Raghavan R, 2003, J NEUROPATH EXP NEUR, V62, P530, DOI 10.1093/jnen/62.5.530
   Rich JN, 2005, CANCER RES, V65, P4051, DOI 10.1158/0008-5472.CAN-04-3936
   Rodriguez FJ, 2008, AM J SURG PATHOL, V32, P699, DOI 10.1097/PAS.0b013e318158234e
   Rodriguez FJ, 2008, APPL IMMUNOHISTO M M, V16, P59
   Rodriguez FJ, 2007, ACTA NEUROPATHOL, V113, P313, DOI 10.1007/s00401-006-0153-x
   Sanson M, 2009, J CLIN ONCOL, V27, P4150, DOI 10.1200/JCO.2009.21.9832
   Sasai K, 2008, AM J SURG PATHOL, V32, P1220, DOI 10.1097/PAS.0b013e318164c3f0
   Schittenhelm J, 2008, BRAIN PATHOL, V18, P344, DOI 10.1111/j.1750-3639.2008.00127.x
   Stupp R, 2005, NEW ENGL J MED, V352, P987, DOI 10.1056/NEJMoa043330
   Thon N, 2009, J NEUROPATH EXP NEUR, V68, P1219, DOI 10.1097/NEN.0b013e3181bee1f1
   van den Bent MJ, 2009, J CLIN ONCOL, V27, P5881, DOI 10.1200/JCO.2009.24.1034
   Verhaak RGW, 2010, CANCER CELL, V17, P98, DOI 10.1016/j.ccr.2009.12.020
   Wang M, 2005, J NEUROPATH EXP NEUR, V64, P875, DOI 10.1097/01.jnen.0000182981.02355.10
   WANTANABE T, 2009, AM J PATHOL, V174, P1149
   Weller M, 2010, NAT REV NEUROL, V6, P39, DOI 10.1038/nrneurol.2009.197
   Wen PY, 2008, NEW ENGL J MED, V359, P492, DOI 10.1056/NEJMra0708126
   Yan H, 2009, NEW ENGL J MED, V360, P765, DOI 10.1056/NEJMoa0808710
   Yip S, 2008, J NEUROPATH EXP NEUR, V67, P1, DOI 10.1097/nen.0b013e31815f65fb
   Zhao SM, 2009, SCIENCE, V324, P261, DOI 10.1126/science.1170944
   Zolota V, 2008, NEUROPATHOLOGY, V28, P35, DOI 10.1111/j.1440-1789.2007.00844.x
NR 95
TC 44
Z9 51
U1 0
U2 5
PU LIPPINCOTT WILLIAMS & WILKINS
PI PHILADELPHIA
PA TWO COMMERCE SQ, 2001 MARKET ST, PHILADELPHIA, PA 19103 USA
SN 1072-4109
EI 1533-4031
J9 ADV ANAT PATHOL
JI Adv. Anat. Pathol.
PD MAY
PY 2010
VL 17
IS 3
BP 187
EP 201
DI 10.1097/PAP.0b013e3181d98cd9
PG 15
WC Pathology
WE Science Citation Index Expanded (SCI-EXPANDED)
SC Pathology
GA 591YM
UT WOS:000277341500004
PM 20418673
DA 2024-03-10
ER

PT J
AU Nguyen, SA
   Stechishin, ODM
   Luchman, HA
   Lun, XQQ
   Senger, DL
   Robbins, SM
   Cairncross, JG
   Weiss, S
AF Nguyen, Stephanie A.
   Stechishin, Owen D. M.
   Luchman, H. Artee
   Lun, Xueqing Q.
   Senger, Donna L.
   Robbins, Stephen M.
   Cairncross, J. Gregory
   Weiss, Samuel
TI Novel <i>MSH6</i> Mutations in Treatment-Naive Glioblastoma and
   Anaplastic Oligodendroglioma Contribute to Temozolomide Resistance
   Independently of <i>MGMT</i> Promoter Methylation
SO CLINICAL CANCER RESEARCH
LA English
DT Article
ID ADJUVANT TEMOZOLOMIDE; MALIGNANT GLIOMAS; STEM-CELLS; RECURRENT;
   SURVIVAL; TRIAL; PROLIFERATION; RADIOTHERAPY; PROGRESSION; CONCOMITANT
AB Purpose: The current standard of care for glioblastoma (GBM) involves a combination of surgery, radiotherapy, and temozolomide chemotherapy, but this regimen fails to achieve long-term tumor control. Resistance to temozolomide is largely mediated by expression of the DNA repair enzyme MGMT; however, emerging evidence suggests that inactivation of MSH6 and other mismatch repair proteins plays an important role in temozolomide resistance. Here, we investigate endogenous MSH6 mutations in GBM, anaplastic oligodendroglial tumor tissue, and corresponding brain tumor-initiating cell lines (BTIC).
   Experimental Design: MSH6 sequence and MGMT promoter methylation were determined in human tumor samples and BTICs. Sensitivity to temozolomide was evaluated in vitro using BTICs in the absence and presence of O-6-benzylguanine to deplete MGMT. The influence of MGMT and MSH6 status on in vivo sensitivity to temozolomide was evaluated using intracranial BTIC xenografts.
   Results: We identified 11 previously unreported mutations in MSH6 in nine different glioma samples and six paired BTIC lines from adult patients. In addition, MSH6 mutations were documented in three oligodendrogliomas and two treatment-naive gliomas, both previously unreported findings. These mutations were found to influence the sensitivity of BTICs to temozolomide both in vitro and in vivo, independent of MGMT promoter methylation status.
   Conclusions: These data demonstrate that endogenous MSH6 mutations may be present before alkylator therapy and occur in at least two histologic subtypes of adult glial neoplasms, with this report serving as the first to note these mutations in oligodendroglioma. These findings broaden our understanding of the clinical response to temozolomide in gliomas. (C) 2014 AACR.
C1 [Nguyen, Stephanie A.; Stechishin, Owen D. M.; Luchman, H. Artee; Cairncross, J. Gregory; Weiss, Samuel] Univ Calgary, Fac Med, Hotchkiss Brain Inst, Calgary, AB T2N 4N1, Canada.
   [Nguyen, Stephanie A.; Stechishin, Owen D. M.; Luchman, H. Artee; Weiss, Samuel] Univ Calgary, Fac Med, Dept Cell Biol & Anat, Calgary, AB T2N 4N1, Canada.
   [Lun, Xueqing Q.; Senger, Donna L.; Robbins, Stephen M.; Cairncross, J. Gregory; Weiss, Samuel] Univ Calgary, Fac Med, Southern Alberta Canc Res Inst, Clark Smith Brain Tumor Res Ctr, Calgary, AB T2N 4N1, Canada.
   [Lun, Xueqing Q.; Senger, Donna L.; Robbins, Stephen M.] Univ Calgary, Fac Med, Dept Oncol, Calgary, AB T2N 4N1, Canada.
   [Cairncross, J. Gregory] Univ Calgary, Fac Med, Dept Clin Neurosci, Calgary, AB T2N 4N1, Canada.
C3 University of Calgary; University of Calgary; University of Calgary;
   University of Calgary; University of Calgary
RP Weiss, S (通讯作者)，Univ Calgary, Fac Med, Hotchkiss Brain Inst, HRIC 1A10,3330 Hosp Dr NW, Calgary, AB T2N 4N1, Canada.
EM weiss@ucalgary.ca
OI Robbins, Stephen/0000-0001-7475-1665; Senger, Donna/0000-0003-2403-3395
FU Stem Cell Network; Alberta Cancer Foundation; Alberta Innovates
   [201201242, 201201230] Funding Source: researchfish
FX This work was supported by grants to S. Weiss from the Stem Cell Network
   and Alberta Cancer Foundation. S. A. Nguyen was the recipient of an
   Alberta Cancer Foundation scholarship.
CR Agnihotri S, 2012, J CLIN INVEST, V122, P253, DOI 10.1172/JCI59334
   Brock CS, 1998, CANCER RES, V58, P4363
   Cahill DP, 2007, CLIN CANCER RES, V13, P2038, DOI 10.1158/1078-0432.CCR-06-2149
   Chin L, 2008, NATURE, V455, P1061, DOI 10.1038/nature07385
   Felsberg J, 2011, INT J CANCER, V129, P659, DOI 10.1002/ijc.26083
   Gaspar N, 2010, CANCER RES, V70, P9243, DOI 10.1158/0008-5472.CAN-10-1250
   HAMILTON SR, 1995, NEW ENGL J MED, V332, P839, DOI 10.1056/NEJM199503303321302
   Hegi ME, 2005, NEW ENGL J MED, V352, P997, DOI 10.1056/NEJMoa043331
   Hunter C, 2006, CANCER RES, V66, P3987, DOI 10.1158/0008-5472.CAN-06-0127
   Ilencikova D, 2011, PEDIATR BLOOD CANCER, V57, P1067, DOI 10.1002/pbc.23217
   Kelly JJP, 2010, NEURO-ONCOLOGY, V12, P745, DOI 10.1093/neuonc/noq031
   Kelly JJP, 2009, STEM CELLS, V27, P1722, DOI 10.1002/stem.98
   Luchman HA, 2012, NEURO-ONCOLOGY, V14, P184, DOI 10.1093/neuonc/nor207
   Maxwell JA, 2008, CLIN CANCER RES, V14, P4859, DOI 10.1158/1078-0432.CCR-07-4807
   Olson RA, 2011, J NEURO-ONCOL, V105, P325, DOI 10.1007/s11060-011-0594-5
   Pei CY, 2013, INT J NEUROSCI, V123, P114, DOI 10.3109/00207454.2012.738735
   Quinn JA, 2009, J CLIN ONCOL, V27, P1262, DOI 10.1200/JCO.2008.18.8417
   Stark AM, 2010, NEUROL RES, V32, P816, DOI 10.1179/016164110X12645013515052
   Stechishin OD, 2013, NEURO-ONCOLOGY, V15, P198, DOI 10.1093/neuonc/nos302
   Stupp R, 2005, NEW ENGL J MED, V352, P987, DOI 10.1056/NEJMoa043330
   Stupp R, 2009, LANCET ONCOL, V10, P459, DOI 10.1016/S1470-2045(09)70025-7
   Tang JB, 2011, NEURO-ONCOLOGY, V13, P471, DOI 10.1093/neuonc/nor011
   Wen PY, 2008, NEW ENGL J MED, V359, P492, DOI 10.1056/NEJMra0708126
   Yip S, 2009, CLIN CANCER RES, V15, P4622, DOI 10.1158/1078-0432.CCR-08-3012
   York SJ, 2006, J BIOL CHEM, V281, P22674, DOI 10.1074/jbc.M603667200
NR 25
TC 46
Z9 57
U1 0
U2 11
PU AMER ASSOC CANCER RESEARCH
PI PHILADELPHIA
PA 615 CHESTNUT ST, 17TH FLOOR, PHILADELPHIA, PA 19106-4404 USA
SN 1078-0432
EI 1557-3265
J9 CLIN CANCER RES
JI Clin. Cancer Res.
PD SEP 15
PY 2014
VL 20
IS 18
BP 4894
EP 4903
DI 10.1158/1078-0432.CCR-13-1856
PG 10
WC Oncology
WE Science Citation Index Expanded (SCI-EXPANDED)
SC Oncology
GA AP8VX
UT WOS:000342358500018
PM 25078279
DA 2024-03-10
ER

PT J
AU Caradonna, F
   Schiera, G
   Di Liegro, CM
   Vitale, V
   Cruciata, I
   Ferrara, T
   D'Oca, P
   Mormino, R
   Rizzo, SMA
   Di Liegro, I
AF Caradonna, Fabio
   Schiera, Gabriella
   Di Liegro, Carlo Maria
   Vitale, Vincenzo
   Cruciata, Ilenia
   Ferrara, Tiziana
   D'Oca, Pietro
   Mormino, Riccardo
   Rizzo, Simona Maria Angela
   Di Liegro, Italia
TI Establishment and Preliminary Characterization of Three Astrocytic Cells
   Lines Obtained from Primary Rat Astrocytes by Sub-Cloning
SO GENES
LA English
DT Article
DE gliomas; astrocytes; astrocyte cell lines; epigenetic alterations;
   linker histone H1; 0
ID WORLD-HEALTH-ORGANIZATION; CENTRAL-NERVOUS-SYSTEM; BREAST-CANCER CELLS;
   DNA-METHYLATION; HISTONE H1-DEGREES; BRAIN; DIFFERENTIATION; PROTEIN;
   CLASSIFICATION; GLIOBLASTOMA
AB Gliomas are complex and heterogeneous tumors that originate from the glial cells of the brain. The malignant cells undergo deep modifications of their metabolism, and acquire the capacity to invade the brain parenchyma and to induce epigenetic modifications in the other brain cell types. In spite of the efforts made to define the pathology at the molecular level, and to set novel approaches to reach the infiltrating cells, gliomas are still fatal. In order to gain a better knowledge of the cellular events that accompany astrocyte transformation, we developed three increasingly transformed astrocyte cell lines, starting from primary rat cortical astrocytes, and analyzed them at the cytogenetic and epigenetic level. In parallel, we also studied the expression of the differentiation-related H1.0 linker histone variant to evaluate its possible modification in relation with transformation. We found that the most modified astrocytes (A-FC6) have epigenetic and chromosomal alterations typical of cancer, and that the other two clones (A-GS1 and A-VV5) have intermediate properties. Surprisingly, the differentiation-specific somatic histone H1.0 steadily increases from the normal astrocytes to the most transformed ones. As a whole, our results suggest that these three cell lines, together with the starting primary cells, constitute a potential model for studying glioma development.
C1 [Caradonna, Fabio; Schiera, Gabriella; Di Liegro, Carlo Maria; Vitale, Vincenzo; Cruciata, Ilenia; Ferrara, Tiziana; D'Oca, Pietro; Mormino, Riccardo; Rizzo, Simona Maria Angela] Univ Palermo, Dept Biol Chem & Pharmaceut Sci & Technol, Viale Sci,Edificio 16, I-90128 Palermo, Italy.
   [Di Liegro, Italia] Univ Palermo, Dept Biomed Neurosci & Adv Diagnost, Via Vespro 129, I-90127 Palermo, Italy.
C3 University of Palermo; University of Palermo
RP Di Liegro, I (通讯作者)，Univ Palermo, Dept Biomed Neurosci & Adv Diagnost, Via Vespro 129, I-90127 Palermo, Italy.
EM fabio.caradonna@unipa.it; gabriella.schiera@unipa.it;
   carlomaria.diliegro@unipa.it; vincenzo.vitale@hotmail.com;
   ilenia.cruciata@unipa.it; ferrarati@libero.it; docapietro22@gmail.com;
   riccardo.mormino@community.unipa.it; simonamrizzo@gmail.com;
   italia.diliegro@unipa.it
RI Caradonna, Fabio/D-7785-2017; Cruciata, Ilenia/AHE-3308-2022
OI Caradonna, Fabio/0000-0002-7659-7312; Schiera,
   Gabriella/0000-0002-8638-6455; Cruciata, Ilenia/0000-0002-6614-7270; Di
   Liegro, Italia/0000-0002-0546-1274
FU Ministero dell'Istruzione dell'Universita e della Ricerca (MIUR)
   [FFABR06363]; FFR of University of Palermo
FX This work was supported by the n. FFABR06363 to FC (2017-19) of
   Ministero dell'Istruzione dell'Universita e della Ricerca (MIUR), and by
   the FFR of University of Palermo to C.M.D.L., F.C., and G.S.
   (2017-2019).
CR Alexandru O, 2020, WSPOLCZESNA ONKOL, V24, P55, DOI 10.5114/wo.2020.94726
   Anonymous, 1973, Cytogenetics Cell Genet, V12, P199
   Bellavia D, 2016, GENE, V580, P118, DOI 10.1016/j.gene.2016.01.010
   Bellavia D, 2013, GENOMICS, V102, P397, DOI 10.1016/j.ygeno.2013.08.001
   Bronisz A, 2016, CELL MOL NEUROBIOL, V36, P361, DOI 10.1007/s10571-015-0293-4
   Buckner JC, 2016, NEW ENGL J MED, V375, P490, DOI 10.1056/NEJMc1605897
   Caradonna F, 2018, INFLAMM RES, V67, P327, DOI 10.1007/s00011-017-1124-5
   Caradonna F, 2016, MUTAGENESIS, V31, P661, DOI 10.1093/mutage/gew034
   Caradonna F, 2015, MUTAGENESIS, V30, P269, DOI 10.1093/mutage/geu068
   Caradonna F, 2014, IN VITRO CELL DEV-AN, V50, P48, DOI 10.1007/s11626-013-9676-3
   CASTIGLIA D, 1993, NUCLEIC ACIDS RES, V21, P1674, DOI 10.1093/nar/21.7.1674
   Catanzaro I, 2012, MOL MED REP, V6, P416, DOI 10.3892/mmr.2012.914
   Cavallo F, 2011, CANCER IMMUNOL IMMUN, V60, P319, DOI 10.1007/s00262-010-0968-0
   Chamorro JG, 2017, PHARMACOGENET GENOM, V27, P363, DOI 10.1097/FPC.0000000000000300
   Chen JH, 2016, MOL NEUROBIOL, V53, P6218, DOI 10.1007/s12035-015-9529-z
   Chen R, 2017, GENE DEV, V31, P1177, DOI 10.1101/gad.303453.117
   Cole R., 1989, DISSECTION TISSUE CU, P121
   Di Liegro CM, 2013, NEUROSCIENCE, V229, P71, DOI 10.1016/j.neuroscience.2012.10.072
   Di Liegro CM, 2018, GENES-BASEL, V9, DOI 10.3390/genes9060310
   Diao WW, 2019, SCI REP-UK, V9, DOI 10.1038/s41598-018-36347-7
   Dimarco E, 2012, GENE, V508, P21, DOI 10.1016/j.gene.2012.07.067
   Douw L, 2009, LANCET NEUROL, V8, P810, DOI 10.1016/S1474-4422(09)70204-2
   Eckel-Passow JE, 2015, NEW ENGL J MED, V372, P2499, DOI 10.1056/NEJMoa1407279
   Escobar A, 2020, CLIN NEUROL NEUROSUR, V196, DOI 10.1016/j.clineuro.2020.105974
   Fuller GN, 2007, BRAIN PATHOL, V17, P304, DOI 10.1111/j.1750-3639.2007.00084.x
   Hanahan D, 2000, CELL, V100, P57, DOI 10.1016/S0092-8674(00)81683-9
   Hanahan D, 2011, CELL, V144, P646, DOI 10.1016/j.cell.2011.02.013
   Hu P, 2016, FRONT CELL DEV BIOL, V4, DOI 10.3389/fcell.2016.00116
   Jovcevska I, 2020, FRONT ONCOL, V10, DOI 10.3389/fonc.2020.00798
   Koessinger D, 2018, ANTICANCER RES, V38, P3347, DOI 10.21873/anticanres.12601
   Lapunzina P, 2011, BIOL CELL, V103, P303, DOI 10.1042/BC20110013
   Leeper HE, 2015, ONCOTARGET, V6, P30295, DOI 10.18632/oncotarget.4497
   Librizzi M, 2017, CHEM RES TOXICOL, V30, P2187, DOI 10.1021/acs.chemrestox.7b00269
   Librizzi M, 2015, MATERIALS, V8, P7041, DOI 10.3390/ma8105358
   Longo A, 2013, BIOCHIMIE, V95, P1888, DOI 10.1016/j.biochi.2013.06.014
   Louis DN, 2007, ACTA NEUROPATHOL, V114, P547, DOI 10.1007/s00401-007-0278-6
   Louis DN, 2016, ACTA NEUROPATHOL, V131, P803, DOI 10.1007/s00401-016-1545-1
   Luparello C, 2019, BIOFACTORS, V45, P279, DOI 10.1002/biof.1484
   Mannino G, 2019, J PINEAL RES, V67, DOI 10.1111/jpi.12598
   Mauro M, 2016, ENVIRON MOL MUTAGEN, V57, P137, DOI 10.1002/em.21987
   Mauro M, 2013, MUTAGENESIS, V28, P631, DOI 10.1093/mutage/get040
   Miura K, 2019, J CARDIOTHORAC SURG, V14, DOI 10.1186/s13019-019-0879-x
   Mo XQ, 2020, ONCOL LETT, V19, P177, DOI 10.3892/ol.2019.11073
   Nastasi T, 2000, NEUROREPORT, V11, P2233, DOI 10.1097/00001756-200007140-00034
   Nastasi T, 1999, J BIOL CHEM, V274, P24087, DOI 10.1074/jbc.274.34.24087
   Onizuka H, 2020, INT J CLIN ONCOL, V25, P997, DOI 10.1007/s10147-020-01695-w
   OSLEY MA, 1991, ANNU REV BIOCHEM, V60, P827, DOI 10.1146/annurev.biochem.60.1.827
   Pan CY, 2016, BBA-GENE REGUL MECH, V1859, P496, DOI 10.1016/j.bbagrm.2015.12.002
   Pfeifer GP, 2018, INT J MOL SCI, V19, DOI 10.3390/ijms19041166
   Roque A, 2017, TRANSL CANCER RES, V6, pS414, DOI 10.21037/tcr.2017.03.06
   Saeidnia Soodabeh, 2015, Curr Drug Discov Technol, V12, P218
   Saladino P, 2012, INT J MOL MED, V29, P141, DOI 10.3892/ijmm.2011.819
   Salvatore V, 2017, ONCOTARGET, V8, P9608, DOI 10.18632/oncotarget.14155
   Sampetrean O, 2018, CANCER SCI, V109, P6, DOI 10.1111/cas.13351
   SCATURRO M, 1995, NEUROCHEM RES, V20, P969, DOI 10.1007/BF00970744
   Scaturro M, 1998, J BIOL CHEM, V273, P22788, DOI 10.1074/jbc.273.35.22788
   Schiera G, 2003, J CELL MOL MED, V7, P165, DOI 10.1111/j.1582-4934.2003.tb00215.x
   Schiera G, 2017, INT J MOL SCI, V18, DOI 10.3390/ijms18122774
   Schiera G, 2016, INT J ONCOL, V49, P1807, DOI 10.3892/ijo.2016.3692
   Schiera G, 2013, INT J ONCOL, V43, P1771, DOI 10.3892/ijo.2013.2115
   Sirchia R, 2007, BREAST CANCER RES TR, V105, P105, DOI 10.1007/s10549-006-9437-z
   Terme JM, 2011, J BIOL CHEM, V286, P35347, DOI 10.1074/jbc.M111.281923
   Thurin E, 2018, CLIN NEUROL NEUROSUR, V174, P233, DOI 10.1016/j.clineuro.2018.08.003
   Tipping M, 2017, J CLIN NEUROSCI, V44, P101, DOI 10.1016/j.jocn.2017.06.070
   Torres CM, 2016, SCIENCE, V353, DOI 10.1126/science.aaf1644
   Weller M, 2015, NAT REV DIS PRIMERS, V1, DOI 10.1038/nrdp.2015.17
   Xu WL, 2017, ONCOTARGET, V8, P51758, DOI 10.18632/oncotarget.17401
   Zhang J, 2019, ORAL DIS, V25, P1964, DOI 10.1111/odi.13173
   ZLATANOVA J, 1994, FASEB J, V8, P1260, DOI 10.1096/fasebj.8.15.8001738
NR 69
TC 3
Z9 3
U1 0
U2 3
PU MDPI
PI BASEL
PA ST ALBAN-ANLAGE 66, CH-4052 BASEL, SWITZERLAND
EI 2073-4425
J9 GENES-BASEL
JI Genes
PD DEC
PY 2020
VL 11
IS 12
AR 1502
DI 10.3390/genes11121502
PG 15
WC Genetics & Heredity
WE Science Citation Index Expanded (SCI-EXPANDED)
SC Genetics & Heredity
GA PJ8VM
UT WOS:000602037800001
PM 33322092
OA gold, Green Published
DA 2024-03-10
ER

PT J
AU Gonçalves, CS
   Le Boiteux, E
   Arnaud, P
   Costa, BM
AF Goncalves, Celine S.
   Le Boiteux, Elisa
   Arnaud, Philippe
   Costa, Bruno M.
TI HOX gene cluster (de)regulation in brain: from neurodevelopment to
   malignant glial tumours
SO CELLULAR AND MOLECULAR LIFE SCIENCES
LA English
DT Review; Early Access
DE Glioma; Epigenetics; Transcriptional regulation; Neurodevelopment;
   Homeobox
ID HOMEOBOX-CONTAINING GENES; ACUTE MYELOID-LEUKEMIA;
   CENTRAL-NERVOUS-SYSTEM; GLIOMA-CELL INVASION; LONG NONCODING RNA; DNA
   METHYLATION; REGULATORY LANDSCAPE; IN-VIVO; SEQUENCE RECOGNITION;
   DEVELOPMENTAL GENES
AB HOX genes encode a family of evolutionarily conserved homeodomain transcription factors that are crucial both during development and adult life. In humans, 39 HOX genes are arranged in four clusters (HOXA, B, C, and D) in chromosomes 7, 17, 12, and 2, respectively. During embryonic development, particular epigenetic states accompany their expression along the anterior-posterior body axis. This tightly regulated temporal-spatial expression pattern reflects their relative chromosomal localization, and is critical for normal embryonic brain development when HOX genes are mainly expressed in the hindbrain and mostly absent in the forebrain region. Epigenetic marks, mostly polycomb-associated, are dynamically regulated at HOX loci and regulatory regions to ensure the finely tuned HOX activation and repression, highlighting a crucial epigenetic plasticity necessary for homeostatic development. HOX genes are essentially absent in healthy adult brain, whereas they are detected in malignant brain tumours, namely gliomas, where HOX genes display critical roles by regulating several hallmarks of cancer. Here, we review the major mechanisms involved in HOX genes (de)regulation in the brain, from embryonic to adult stages, in physiological and oncologic conditions. We focus particularly on the emerging causes of HOX gene deregulation in glioma, as well as on their functional and clinical implications.
C1 [Goncalves, Celine S.; Costa, Bruno M.] Univ Minho, Life & Hlth Sci Res Inst ICVS, Sch Med, Campus Gualtar, P-4710057 Braga, Portugal.
   [Goncalves, Celine S.; Costa, Bruno M.] ICVS 3Bs PT Govt Associate Lab, Braga, Portugal.
   [Le Boiteux, Elisa; Arnaud, Philippe] Univ Clermont Auvergne, CNRS, INSERM, IGReD, Clermont Ferrand, France.
C3 Universidade do Minho; Universite Clermont Auvergne (UCA); Institut
   National de la Sante et de la Recherche Medicale (Inserm); Centre
   National de la Recherche Scientifique (CNRS)
RP Costa, BM (通讯作者)，Univ Minho, Life & Hlth Sci Res Inst ICVS, Sch Med, Campus Gualtar, P-4710057 Braga, Portugal.; Costa, BM (通讯作者)，ICVS 3Bs PT Govt Associate Lab, Braga, Portugal.
EM bfmcosta@med.uminho.pt
RI Gonçalves, Céline S./T-5289-2018; arnaud, Philippe/O-9507-2015; Costa,
   Bruno M/U-1694-2017
OI Gonçalves, Céline S./0000-0002-3713-119X; arnaud,
   Philippe/0000-0002-7937-8764; Costa, Bruno M/0000-0003-4861-7432; Le
   Boiteux, Elisa/0000-0001-7339-4280
CR Abdel-Fattah R, 2006, J PATHOL, V209, P15, DOI 10.1002/path.1939
   Agger K, 2007, NATURE, V449, P731, DOI 10.1038/nature06145
   Ahn Y, 2014, DEV BIOL, V388, P134, DOI 10.1016/j.ydbio.2014.01.027
   Alami Y, 1999, BIOCHEM BIOPH RES CO, V257, P738, DOI 10.1006/bbrc.1999.0516
   Alexander T, 2009, ANNU REV CELL DEV BI, V25, P431, DOI 10.1146/annurev.cellbio.042308.113423
   Amândio AR, 2016, PLOS GENET, V12, DOI 10.1371/journal.pgen.1006232
   Andrey G, 2013, SCIENCE, V340, P1195, DOI 10.1126/science.1234167
   [Anonymous], 2016, CANC TODAY
   Ardehali MB, 2011, EMBO J, V30, P2817, DOI 10.1038/emboj.2011.194
   Asli NS, 2010, DEV BIOL, V344, P857, DOI 10.1016/j.ydbio.2010.06.003
   Bahrampour S, 2019, PLOS BIOL, V17, DOI 10.1371/journal.pbio.3000163
   Bartel DP, 2018, CELL, V173, P20, DOI 10.1016/j.cell.2018.03.006
   Bateson William., 1894, Materials for the Study of Variation treated with especial regard to Discontinuity in the Origin of Species
   Bel-Vialar S, 2002, DEVELOPMENT, V129, P5103
   BENSON GV, 1995, MOL CELL BIOL, V15, P1591
   Berlivet S, 2013, PLOS GENET, V9, DOI 10.1371/journal.pgen.1004018
   Bernstein BE, 2006, CELL, V125, P315, DOI 10.1016/j.cell.2006.02.041
   Bertolini I, 2019, EBIOMEDICINE
   Bodey B, 2000, ANTICANCER RES, V20, P1769
   BONCINELLI E, 1993, ANN GENET-PARIS, V36, P30
   Bonev B, 2017, CELL, V171, P557, DOI 10.1016/j.cell.2017.09.043
   Borrow J, 1996, NAT GENET, V12, P159, DOI 10.1038/ng0296-159
   Brat DJ, 2015, NEW ENGL J MED, V372, P2481, DOI 10.1056/NEJMoa1402121
   Bridges CB, 1921, P NATL ACAD SCI USA, V7, P127, DOI 10.1073/pnas.7.4.127
   Brinkman AB, 2012, GENOME RES, V22, P1128, DOI 10.1101/gr.133728.111
   Buccoliero AM, 2009, CELL MOL NEUROBIOL, V29, P1, DOI 10.1007/s10571-008-9282-1
   Burnet NG, 2005, BRIT J CANCER, V92, P241, DOI 10.1038/sj.bjc.6602321
   Calvo R, 2000, P NATL ACAD SCI USA, V97, P12776, DOI 10.1073/pnas.97.23.12776
   Cantile M, 2003, EUR J CANCER, V39, P257, DOI 10.1016/S0959-8049(02)00599-3
   Cantile M, 2003, ONCOGENE, V22, P6462, DOI 10.1038/sj.onc.1206808
   Casaca A, 2018, REGULATORY LANDSCAPE
   Catela C, 2016, CELL REP, V14, P1901, DOI 10.1016/j.celrep.2016.01.067
   Chen BS, 2016, ONCOTARGET, V7, P74031, DOI 10.18632/oncotarget.12188
   Chen R, 2017, NEUROTHERAPEUTICS, V14, P284, DOI 10.1007/s13311-017-0519-x
   Chin L, 2008, NATURE, V455, P1061, DOI 10.1038/nature07385
   Chinot OL, 2014, NEW ENGL J MED, V370, P709, DOI 10.1056/NEJMoa1308345
   CILLO C, 1992, INT J CANCER, V51, P892, DOI 10.1002/ijc.2910510610
   Cimino PJ, 2018, GENE DEV, V32, P512, DOI 10.1101/gad.312157.118
   Costa BM, 2010, CANCER RES, V70, P453, DOI 10.1158/0008-5472.CAN-09-2189
   Court F, 2019, GENOME RES, V29, P1605, DOI 10.1101/gr.249219.119
   Court F, 2017, ONCOTARGET, V8, P4110, DOI 10.18632/oncotarget.13746
   Dard A, 2019, SCI REP-UK, V9, DOI 10.1038/s41598-019-42096-y
   Dasen JS, 2009, CURR TOP DEV BIOL, V88, P169, DOI 10.1016/S0070-2153(09)88006-X
   Dasen JS, 2005, CELL, V123, P477, DOI 10.1016/j.cell.2005.09.009
   Dasen JS, 2003, NATURE, V425, P926, DOI 10.1038/nature02051
   de Napoles M, 2004, DEV CELL, V7, P663, DOI 10.1016/j.devcel.2004.10.005
   del Toro ED, 2001, J NEUROSCI, V21, P5637, DOI 10.1523/JNEUROSCI.21-15-05637.2001
   Delpretti S, 2013, CELL REP, V5, P137, DOI 10.1016/j.celrep.2013.09.002
   Deneberg S, 2011, BLOOD, V118, P5573, DOI 10.1182/blood-2011-01-332353
   Denholtz M, 2013, CELL STEM CELL, V13, P602, DOI 10.1016/j.stem.2013.08.013
   Denker A, 2016, GENE DEV, V30, P1357, DOI 10.1101/gad.281964.116
   Deschamps J, 2005, DEVELOPMENT, V132, P2931, DOI 10.1242/dev.01897
   DEVITA G, 1993, EUR J CANCER, V29A, P887, DOI 10.1016/S0959-8049(05)80432-0
   Di Bonito M, 2013, PLOS GENET, V9, DOI 10.1371/journal.pgen.1003249
   Di Meglio T, 2013, SCIENCE, V339, P204, DOI 10.1126/science.1229326
   Di Vinci A, 2012, J CANCER RES CLIN, V138, P35, DOI 10.1007/s00432-011-1070-5
   Dixon JR, 2012, NATURE, V485, P376, DOI 10.1038/nature11082
   Dong CG, 2012, INT J ONCOL, V41, P1005, DOI 10.3892/ijo.2012.1542
   Duan R, 2015, ONCOTARGET, V6, P27778, DOI 10.18632/oncotarget.4813
   Duan XB, 2018, DNA CELL BIOL, V37, P917, DOI 10.1089/dna.2018.4311
   Duboule D, 2007, DEVELOPMENT, V134, P2549, DOI 10.1242/dev.001065
   Duverger O, 2008, J CELL PHYSIOL, V216, P337, DOI 10.1002/jcp.21491
   EKKER SC, 1991, EMBO J, V10, P1179, DOI 10.1002/j.1460-2075.1991.tb08058.x
   Eskeland R, 2010, MOL CELL, V38, P452, DOI 10.1016/j.molcel.2010.02.032
   Esposito MT, 2015, NAT MED, V21, P1481, DOI 10.1038/nm.3993
   Fang LP, 2014, BIOCHEM BIOPH RES CO, V446, P272, DOI 10.1016/j.bbrc.2014.02.095
   Flavahan WA, 2016, NATURE, V529, P110, DOI 10.1038/nature16490
   Fujino T, 2002, BLOOD, V99, P1428, DOI 10.1182/blood.V99.4.1428
   Gallo M, 2013, CANCER RES, V73, P417, DOI 10.1158/0008-5472.CAN-12-1881
   Garcia-Fernàndez J, 2005, NAT REV GENET, V6, P881, DOI 10.1038/nrg1723
   Gaspar N, 2010, CANCER RES, V70, P9243, DOI 10.1158/0008-5472.CAN-10-1250
   Gentile C, 2018, INT J DEV BIOL, V62, P685, DOI 10.1387/ijdb.180198mk
   Ghosh P, 2018, INT J DEV BIOL, V62, P767, DOI 10.1387/ijdb.180141cs
   Gofflot F, 2018, INT J DEV BIOL, V62, P807, DOI 10.1387/ijdb.180299fg
   Golden MG, 2012, GENE DEV, V26, P2236, DOI 10.1101/gad.199133.112
   Golub TR, 1999, SCIENCE, V286, P531, DOI 10.1126/science.286.5439.531
   Gonçalves CS, 2020, MOL ONCOL, V14, P1224, DOI 10.1002/1878-0261.12633
   Gonçalves CS, 2018, THERANOSTICS, V8, P4805, DOI 10.7150/thno.25025
   Gonçalves CS, 2015, GENOM DATA, V5, P54, DOI 10.1016/j.gdata.2015.05.010
   Gonzalez-Quevedo R, 2010, DEV CELL, V18, P136, DOI 10.1016/j.devcel.2009.11.010
   Gould A, 1997, GENE DEV, V11, P900, DOI 10.1101/gad.11.7.900
   Grier DG, 2005, J PATHOL, V205, P154, DOI 10.1002/path.1710
   Guan Y, 2019, J DRUG TARGET, V27, P60, DOI 10.1080/1061186X.2018.1473408
   Guo YB, 2016, ONCOL LETT, V11, P75, DOI 10.3892/ol.2015.3893
   GUTHRIE S, 1993, DEVELOPMENT, V118, P527
   Han L, 2015, PLOS ONE, V10, DOI 10.1371/journal.pone.0132067
   Herrlinger U, 2016, J CLIN ONCOL, V34, P1611, DOI 10.1200/JCO.2015.63.4691
   Holland PWH, 2013, WIRES DEV BIOL, V2, P31, DOI 10.1002/wdev.78
   Hornstein E, 2005, NATURE, V438, P671, DOI 10.1038/nature04138
   Hu X, 2013, SCI REP-UK, V3, DOI 10.1038/srep03423
   HUI CC, 1990, J MOL BIOL, V213, P395, DOI 10.1016/S0022-2836(05)80201-3
   HUNT P, 1991, NATURE, V353, P861, DOI 10.1038/353861a0
   Hutlet B, 2016, BRAIN STRUCT FUNCT, V221, P1223, DOI 10.1007/s00429-014-0965-8
   Jin FL, 2013, NATURE, V503, P290, DOI 10.1038/nature12644
   Johnston MJ, 2019, GENOME RES, V29, P1211, DOI 10.1101/gr.246520.118
   Jung H, 2010, NEURON, V67, P781, DOI 10.1016/j.neuron.2010.08.008
   Kanhere A, 2010, MOL CELL, V38, P675, DOI 10.1016/j.molcel.2010.03.019
   Kaufman T C, 1990, Adv Genet, V27, P309
   Khan Abdul Aziz, 2018, Oncotarget, V9, P26572, DOI 10.18632/oncotarget.25505
   Kim Jin Wook, 2014, Genes Cancer, V5, P165
   KISSINGER CR, 1990, CELL, V63, P579, DOI 10.1016/0092-8674(90)90453-L
   Klose RJ, 2013, PLOS GENET, V9, DOI 10.1371/journal.pgen.1003717
   Kmita M, 2003, SCIENCE, V301, P331, DOI 10.1126/science.1085753
   Ko SY, 2014, AM J PATHOL, V184, P271, DOI 10.1016/j.ajpath.2013.09.017
   KRUMLAUF R, 1994, CELL, V78, P191, DOI 10.1016/0092-8674(94)90290-9
   Krumlauf R, 2016, CURR TOP DEV BIOL, V116, P581, DOI 10.1016/bs.ctdb.2015.12.011
   Kurscheid S, 2015, GENOME BIOL, V16, DOI 10.1186/s13059-015-0583-7
   Lai KMV, 2015, PLOS ONE, V10, DOI 10.1371/journal.pone.0125522
   Lan F, 2007, NATURE, V449, P689, DOI 10.1038/nature06192
   Lee MG, 2007, SCIENCE, V318, P447, DOI 10.1126/science.1149042
   LEWIS EB, 1978, NATURE, V276, P565, DOI 10.1038/276565a0
   Li B, 2017, ONCOTARGET, V8, P11144, DOI 10.18632/oncotarget.14406
   Li LJ, 2013, CELL REP, V5, P3, DOI 10.1016/j.celrep.2013.09.003
   Li Q, 2018, J EXP CLIN CANC RES, V37, DOI 10.1186/s13046-018-0941-x
   Li S, 2018, FEBS J, V285, P2278, DOI 10.1111/febs.14476
   Li YS, 2019, THERANOSTICS, V9, P4608, DOI 10.7150/thno.35188
   Lin J, 2012, CELL DEATH DIS, V3, DOI 10.1038/cddis.2012.134
   Liu GY, 2016, NUCLEIC ACIDS RES, V44, P2613, DOI 10.1093/nar/gkv1315
   Louis DN, 2007, ACTA NEUROPATHOL, V114, P547, DOI 10.1007/s00401-007-0278-6
   Louis DN, 2016, ACTA NEUROPATHOL, V131, P803, DOI 10.1007/s00401-016-1545-1
   Lumsden A, 1996, SCIENCE, V274, P1109, DOI 10.1126/science.274.5290.1109
   Ma XJ, 2009, BREAST CANCER RES, V11, DOI 10.1186/bcr2222
   Mann RS, 1998, CURR OPIN GENET DEV, V8, P423, DOI 10.1016/S0959-437X(98)80113-5
   Mansfield JH, 2012, CURR TOP DEV BIOL, V99, P31, DOI 10.1016/B978-0-12-387038-4.00002-1
   Manzanares M, 2001, DEVELOPMENT, V128, P3595
   MARSHALL H, 1994, NATURE, V370, P567, DOI 10.1038/370567a0
   Martinez R, 2009, EPIGENETICS-US, V4, P255, DOI 10.4161/epi.9130
   Masui Kenta, 2016, Handb Clin Neurol, V134, P97, DOI 10.1016/B978-0-12-802997-8.00006-2
   Maupetit-Méhouas S, 2016, NUCLEIC ACIDS RES, V44, P621, DOI 10.1093/nar/gkv960
   Mazzoni EO, 2013, NAT NEUROSCI, V16, P1191, DOI 10.1038/nn.3490
   Miranda TB, 2009, MOL CANCER THER, V8, P1579, DOI 10.1158/1535-7163.MCT-09-0013
   Montavon T, 2014, SEMIN CELL DEV BIOL, V34, P76, DOI 10.1016/j.semcdb.2014.06.005
   Montavon T, 2011, CELL, V147, P1132, DOI 10.1016/j.cell.2011.10.023
   Morgan R, 2006, TRENDS GENET, V22, P67, DOI 10.1016/j.tig.2005.11.004
   Murat A, 2008, J CLIN ONCOL, V26, P3015, DOI 10.1200/JCO.2007.15.7164
   Nakamura T, 1996, NAT GENET, V12, P154, DOI 10.1038/ng0296-154
   Narendra V, 2016, GENE DEV, V30, P2657, DOI 10.1101/gad.288324.116
   Narendra V, 2015, SCIENCE, V347, P1017, DOI 10.1126/science.1262088
   Neijts R, 2016, GENE DEV, V30, P1937, DOI 10.1101/gad.285767.116
   Neville SE, 2002, ENDOCR RES, V28, P669, DOI 10.1081/ERC-120016984
   Nolte C, 2013, DEV BIOL, V383, P158, DOI 10.1016/j.ydbio.2013.09.016
   Noordermeer D, 2013, CURR TOP DEV BIOL, V104, P113, DOI 10.1016/B978-0-12-416027-9.00004-8
   Noordermeer D, 2011, SCIENCE, V334, P222, DOI 10.1126/science.1207194
   Nora EP, 2012, NATURE, V485, P381, DOI 10.1038/nature11049
   Nordström U, 2006, PLOS BIOL, V4, P1438, DOI 10.1371/journal.pbio.0040252
   Ohm JE, 2007, NAT GENET, V39, P237, DOI 10.1038/ng1972
   Okamoto OK, 2007, BBA-GENE STRUCT EXPR, V1769, P437, DOI 10.1016/j.bbaexp.2007.05.002
   Ostrom QT, 2015, NEURO-ONCOLOGY, V16, P1, DOI [10.1093/neuonc/nou327, 10.1093/neuonc/nov189, 10.1093/neuonc/nox158, 10.1093/neuonc/nou223]
   Oury F, 2006, SCIENCE, V313, P1408, DOI 10.1126/science.1130042
   Parker HJ, 2016, BIOESSAYS, V38, P526, DOI 10.1002/bies.201600010
   Pearson JC, 2005, NAT REV GENET, V6, P893, DOI 10.1038/nrg1726
   Perry Arie, 2016, Handb Clin Neurol, V134, P71, DOI 10.1016/B978-0-12-802997-8.00005-0
   Philippidou P, 2013, NEURON, V80, P12, DOI 10.1016/j.neuron.2013.09.020
   Philippidou P, 2012, NAT NEUROSCI, V15, P1636, DOI 10.1038/nn.3242
   Phillips-Cremins JE, 2013, CELL, V153, P1281, DOI 10.1016/j.cell.2013.04.053
   Phillips-Cremins JE, 2013, MOL CELL, V50, P461, DOI 10.1016/j.molcel.2013.04.018
   Pirrotta V, 2012, CURR OPIN GENET DEV, V22, P101, DOI 10.1016/j.gde.2011.11.004
   Pojo M, 2015, ONCOTARGET, V6, P7657, DOI 10.18632/oncotarget.3150
   Porcelli D, 2019, GENOME BIOL, V20, DOI 10.1186/s13059-019-1721-4
   PUSCHEL AW, 1991, DEVELOPMENT, V112, P279
   QIAN YQ, 1989, CELL, V59, P573, DOI 10.1016/0092-8674(89)90040-8
   Quinonez SC, 2014, MOL GENET METAB, V111, P4, DOI 10.1016/j.ymgme.2013.10.012
   Reddington JP, 2013, GENOME BIOL, V14, DOI 10.1186/gb-2013-14-3-r25
   Reinert T, 2011, CLIN CANCER RES, V17, P5582, DOI 10.1158/1078-0432.CCR-10-2659
   Rezsohazy R, 2015, DEVELOPMENT, V142, P1212, DOI 10.1242/dev.109785
   Riising EM, 2014, MOL CELL, V55, P347, DOI 10.1016/j.molcel.2014.06.005
   Rinn JL, 2007, CELL, V129, P1311, DOI 10.1016/j.cell.2007.05.022
   Salmani BY, 2018, DEVELOPMENT, V145, DOI 10.1242/dev.160747
   Sánchez-Higueras C, 2019, NAT COMMUN, V10, DOI 10.1038/s41467-019-11416-1
   Sauvageau M, 2013, ELIFE, V2, DOI 10.7554/eLife.01749
   SCHNEUWLY S, 1987, NATURE, V325, P816, DOI 10.1038/325816a0
   Schorderet P, 2011, PLOS GENET, V7, DOI 10.1371/journal.pgen.1002071
   SCOTT MP, 1992, CELL, V71, P551, DOI 10.1016/0092-8674(92)90588-4
   Se YB, 2017, CANCER RES TREAT, V49, P387, DOI 10.4143/crt.2016.106
   Shinawi T, 2013, EPIGENETICS-US, V8, P149, DOI 10.4161/epi.23398
   Simon JA, 2013, MOL CELL, V49, P808, DOI 10.1016/j.molcel.2013.02.013
   Soshnikova N, 2009, SCIENCE, V324, P1320, DOI 10.1126/science.1171468
   Spitz F, 2005, NAT GENET, V37, P889, DOI 10.1038/ng1597
   Spitz F, 2003, CELL, V113, P405, DOI 10.1016/S0092-8674(03)00310-6
   Spitz F, 2001, GENE DEV, V15, P2209, DOI 10.1101/gad.205701
   Sun LH, 2011, BRAIN RES, V1389, P9, DOI 10.1016/j.brainres.2011.03.013
   Tabariès S, 2005, MOL CELL BIOL, V25, P1389, DOI 10.1128/MCB.25.4.1389-1401.2005
   Tabuse M, 2011, MOL CANCER, V10, DOI 10.1186/1476-4598-10-60
   Takahashi Y, 2004, EXP CELL RES, V293, P144, DOI 10.1016/j.yexcr.2003.09.024
   Tan ZY, 2018, THERANOSTICS, V8, P5143, DOI 10.7150/thno.27310
   Tarchini B, 2006, DEV CELL, V10, P93, DOI 10.1016/j.devcel.2005.11.014
   TIBERIO C, 1994, INT J CANCER, V58, P608, DOI 10.1002/ijc.2910580426
   Tsai MC, 2010, SCIENCE, V329, P689, DOI 10.1126/science.1192002
   Tümpel S, 2008, P NATL ACAD SCI USA, V105, P20077, DOI 10.1073/pnas.0806360105
   Unger MA, 2002, AM J HUM GENET, V71, P181
   Vieux-Rochas M, 2015, P NATL ACAD SCI USA, V112, P4672, DOI 10.1073/pnas.1504783112
   Walsh Kyle M, 2016, Handb Clin Neurol, V134, P3, DOI 10.1016/B978-0-12-802997-8.00001-3
   Wang KC, 2011, NATURE, V472, P120, DOI 10.1038/nature09819
   Wang PF, 2009, MOL CELL BIOL, V29, P6074, DOI 10.1128/MCB.00924-09
   WILKINSON DG, 1989, NATURE, V341, P405, DOI 10.1038/341405a0
   Wingate RJT, 1996, DEVELOPMENT, V122, P2143
   Xavier-Magalhaes Ana, 2018, Oncotarget, V9, P15740, DOI 10.18632/oncotarget.24597
   Xu K, 2018, ONCOL LETT, V15, P3712, DOI 10.3892/ol.2018.7750
   Xuan F, 2016, NEURO-ONCOLOGY, V18, P819, DOI 10.1093/neuonc/nov281
   Yachi K, 2018, SIGNAL TRANSDUCT TAR, V3, DOI 10.1038/s41392-018-0033-6
   Yamamoto M, 2003, GENE EXPRESSION, V11, P199, DOI 10.3727/000000003108749071
   Yan TF, 2018, PATHOL RES PRACT, V214, P1818, DOI 10.1016/j.prp.2018.09.001
   Yekta S, 2008, NAT REV GENET, V9, P789, DOI 10.1038/nrg2400
   Young JJ, 2019, CURR BIOL, V29, pR52, DOI 10.1016/j.cub.2018.11.068
   Zhao J, 2008, SCIENCE, V322, P750, DOI 10.1126/science.1163045
   Zhao XY, 2017, IEEE INT CONF ELECTR, P1, DOI 10.1109/ICEIEC.2017.8076499
NR 206
TC 30
Z9 34
U1 1
U2 10
PU SPRINGER BASEL AG
PI BASEL
PA PICASSOPLATZ 4, BASEL, 4052, SWITZERLAND
SN 1420-682X
EI 1420-9071
J9 CELL MOL LIFE SCI
JI Cell. Mol. Life Sci.
PD 2020 OCT
PY 2020
VL 77
IS 19
BP 3797
EP 3821
DI 10.1007/s00018-020-03508-9
EA APR 2020
PG 25
WC Biochemistry & Molecular Biology; Cell Biology
WE Science Citation Index Expanded (SCI-EXPANDED)
SC Biochemistry & Molecular Biology; Cell Biology
GA NR9BI
UT WOS:000522926500001
PM 32239260
OA Green Submitted
DA 2024-03-10
ER

PT J
AU Singh, O
   Pratt, D
   Aldape, K
AF Singh, Omkar
   Pratt, Drew
   Aldape, Kenneth
TI Immune cell deconvolution of bulk DNA methylation data reveals an
   association with methylation class, key somatic alterations, and cell
   state in glial/glioneuronal tumors
SO ACTA NEUROPATHOLOGICA COMMUNICATIONS
LA English
DT Article
DE Deconvolution; Tumor microenvironment; Genomic aberrations;
   Immunotherapy
ID BIOCONDUCTOR PACKAGE; EXPRESSION ANALYSIS; GENE METHYLATION; IDH
   MUTATION; R PACKAGE; GLIOBLASTOMA; CLASSIFICATION; GRADE
AB It is recognized that the tumor microenvironment (TME) plays a critical role in the biology of cancer. To better understand the role of immune cell components in CNS tumors, we applied a deconvolution approach to bulk DNA methylation array data in a large set of newly profiled samples (n = 741) as well as samples from external data sources (n = 3311) of methylation-defined glial and glioneuronal tumors. Using the cell-type proportion data as input, we used dimensionality reduction to visualize sample-wise patterns that emerge from the cell type proportion estimations. In IDH-wildtype glioblastomas (n = 2,072), we identified distinct tumor clusters based on immune cell proportion and demonstrated an association with oncogenic alterations such as EGFR amplification and CDKN2A/B homozygous deletion. We also investigated the immune cluster-specific distribution of four malignant cellular states (AC-like, OPC-like, MES-like and NPC-like) in the IDH-wildtype cohort. We identified two major immune-based subgroups of IDH-mutant gliomas, which largely aligned with 1p/19q co-deletion status. Non-codeleted gliomas showed distinct proportions of a key genomic aberration (CDKN2A/B loss) among immune cell-based groups. We also observed significant positive correlations between monocyte proportion and expression of PD-L1 and PD-L2 (R = 0.54 and 0.68, respectively). Overall, the findings highlight specific roles of the TME in biology and classification of CNS tumors, where specific immune cell admixtures correlate with tumor types and genomic alterations.
C1 [Singh, Omkar; Pratt, Drew; Aldape, Kenneth] NCI, Lab Pathol, Ctr Canc Res, NIH, Bethesda, MD 20892 USA.
   [Pratt, Drew] Univ Michigan, Dept Pathol, Ann Arbor, MI 48109 USA.
C3 National Institutes of Health (NIH) - USA; NIH National Cancer Institute
   (NCI); University of Michigan System; University of Michigan
RP Aldape, K (通讯作者)，NCI, Lab Pathol, Ctr Canc Res, NIH, Bethesda, MD 20892 USA.
EM kenneth.aldape@nih.gov
RI Singh, Omkar/AAE-8963-2022
OI Singh, Omkar/0000-0002-4500-7519
FU National Institutes of Health (NIH)
FX Open Access funding provided by the National Institutes of Health (NIH).
CR Aldape K, 2015, ACTA NEUROPATHOL, V129, P829, DOI 10.1007/s00401-015-1432-1
   Alentorn A, 2015, J NEURO-ONCOL, V124, P385, DOI 10.1007/s11060-015-1869-z
   Antunes ARP, 2020, ELIFE, V9, DOI 10.7554/eLife.52176
   Aryee MJ, 2014, BIOINFORMATICS, V30, P1363, DOI 10.1093/bioinformatics/btu049
   Bady P, 2018, ACTA NEUROPATHOL, V135, P601, DOI 10.1007/s00401-018-1810-6
   Berghoff AS, 2017, NEURO-ONCOLOGY, V19, P1460, DOI 10.1093/neuonc/nox054
   Bledea R, 2019, SCI REP-UK, V9, DOI 10.1038/s41598-019-53262-7
   Braun PR, 2019, TRANSL PSYCHIAT, V9, DOI 10.1038/s41398-019-0376-y
   Busch S, 2019, CLIN TRANSL MED, V8, DOI 10.1186/s40169-019-0235-8
   Capper D, 2018, ACTA NEUROPATHOL, V136, P181, DOI 10.1007/s00401-018-1879-y
   Capper D, 2018, NATURE, V555, P469, DOI 10.1038/nature26000
   Chakravarthy A, 2018, NAT COMMUN, V9, DOI 10.1038/s41467-018-05570-1
   Charrad M, 2014, J STAT SOFTW, V61, P1
   Chen BB, 2018, METHODS MOL BIOL, V1711, P243, DOI 10.1007/978-1-4939-7493-1_12
   Chen ZH, 2018, FRONT IMMUNOL, V9, DOI 10.3389/fimmu.2018.01004
   Chen ZH, 2017, CANCER RES, V77, P2266, DOI 10.1158/0008-5472.CAN-16-2310
   Chuntova P, 2021, NEURO-ONCOLOGY, V23, P356, DOI 10.1093/neuonc/noaa277
   Clarke M, 2020, CANCER DISCOV, V10, P942, DOI 10.1158/2159-8290.CD-19-1030
   Court F, 2019, GENOME RES, V29, P1605, DOI 10.1101/gr.249219.119
   D'Anselmi F, 2013, PLOS ONE, V8, DOI 10.1371/journal.pone.0083770
   Dakhova O, 2009, CLIN CANCER RES, V15, P3979, DOI 10.1158/1078-0432.CCR-08-1899
   De Meyer T, 2015, SCI REP-UK, V5, DOI 10.1038/srep15375
   Decamps C, 2020, BMC BIOINFORMATICS, V21, DOI 10.1186/s12859-019-3307-2
   Dejaegher J, 2021, NEURO-ONCOLOGY, V23, P240, DOI 10.1093/neuonc/noaa247
   Dodgshun AJ, 2020, ACTA NEUROPATHOL, V140, P765, DOI 10.1007/s00401-020-02209-8
   Engqvist H, 2020, SCI REP-UK, V10, DOI 10.1038/s41598-020-64794-8
   Euskirchen P, 2019, ARRAYEXPRESS REPOSIT, VV1
   Euskirchen P, 2017, ACTA NEUROPATHOL, V134, P691, DOI 10.1007/s00401-017-1743-5
   Franzen J, 2017, AGING CELL, V16, P183, DOI 10.1111/acel.12544
   Gabrusiewicz K, 2018, ONCOIMMUNOLOGY, V7, DOI 10.1080/2162402X.2017.1412909
   Gareton A, 2020, ACTA NEUROPATHOL, V139, P287, DOI 10.1007/s00401-019-02088-8
   Gasparoni G, 2018, EPIGENET CHROMATIN, V11, DOI 10.1186/s13072-018-0211-3
   Gentles AJ, 2015, NAT MED, V21, P938, DOI 10.1038/nm.3909
   Golebiewska A, 2020, ACTA NEUROPATHOL, V140, P919, DOI 10.1007/s00401-020-02226-7
   Grabovska Y, 2020, NAT COMMUN, V11, DOI 10.1038/s41467-020-18070-y
   Haddad AF, 2020, SCI REP-UK, V10, DOI 10.1038/s41598-020-73793-8
   Himes BT, 2020, NEURO-ONCOLOGY, V22, P967, DOI 10.1093/neuonc/noaa029
   Hirata E, 2017, CSH PERSPECT MED, V7, DOI 10.1101/cshperspect.a026781
   Hovestadt Volker., 2017, conumee: Enhanced copy-number variation analysis using Illumina DNA methylation arrays
   Johnson KC, 2016, NAT COMMUN, V7, DOI 10.1038/ncomms13177
   Karlow JA, 2021, COMMUN BIOL, V4, DOI 10.1038/s42003-021-02094-1
   Kassambara A, Survminer: drawing survival curves using 'ggplot2' [R package], version 0.4.92021.
   Kennedy DW, 2018, PLOS ONE, V13, DOI 10.1371/journal.pone.0208915
   Kessler T, 2020, CANCER MED-US, V9, P8373, DOI 10.1002/cam4.3447
   Kickingereder P, 2018, NEURO-ONCOLOGY, V20, P848, DOI 10.1093/neuonc/nox188
   Kling T, 2017, CLIN EPIGENETICS, V9, DOI 10.1186/s13148-017-0333-7
   Kozlenkov A, 2017, GENES-BASEL, V8, DOI 10.3390/genes8060152
   Law CW, 2014, GENOME BIOL, V15, DOI 10.1186/gb-2014-15-2-r29
   Lehman NL, 2019, ACTA NEUROPATHOL COM, V7, DOI 10.1186/s40478-019-0689-3
   Ley TJ, 2013, NEW ENGL J MED, V368, P2059, DOI 10.1056/NEJMoa1301689
   Lin WZ, 2021, MOL THER-ONCOLYTICS, V21, P288, DOI 10.1016/j.omto.2021.04.010
   Louis DN, 2007, ACTA NEUROPATHOL, V114, P97, DOI [DOI 10.1007/s00401-007-0243-4, 10.1007/s00401-007-0243-4]
   Lu JC, 2019, CANCER CELL INT, V19, DOI 10.1186/s12935-019-0972-1
   Lucas CHG, 2020, ACTA NEUROPATHOL COM, V8, DOI 10.1186/s40478-020-01027-z
   Mack SC, 2019, J EXP MED, V216, P1071, DOI 10.1084/jem.20190196
   Mackay A, 2018, ARRAYEXPRESS REPOSIT, VV1
   Mackay A, 2017, CANCER CELL, V32, P520, DOI 10.1016/j.ccell.2017.08.017
   Monday G, 2020, ACTA NEUROPATHOL, V139, P1071, DOI 10.1007/s00401-020-02155-5
   Mur P, 2013, ACTA NEUROPATHOL, V126, P277, DOI 10.1007/s00401-013-1130-9
   Neftel C, 2019, CELL, V178, P835, DOI 10.1016/j.cell.2019.06.024
   Newman AM, 2019, NAT BIOTECHNOL, V37, P773, DOI 10.1038/s41587-019-0114-2
   Newman AM, 2015, NAT METHODS, V12, P453, DOI [10.1038/nmeth.3337, 10.1038/NMETH.3337]
   Onoi K, 2020, J CLIN MED, V9, DOI 10.3390/jcm9051362
   Ottaviano M, 2019, VIRCHOWS ARCH, V474, P421, DOI 10.1007/s00428-019-02538-4
   Perez E, 2020, NEUROPATH APPL NEURO, V46, P28, DOI 10.1111/nan.12598
   Perrin SL, 2019, BIOCHEM SOC T, V47, P625, DOI 10.1042/BST20180444
   Pinton L, 2019, J IMMUNOTHER CANCER, V7, DOI 10.1186/s40425-019-0536-x
   Qin YF, 2018, GENES DIS, V5, P43, DOI 10.1016/j.gendis.2018.02.003
   Radisky DC, 2005, NATURE, V436, P123, DOI 10.1038/nature03688
   Reinius LE, 2012, PLOS ONE, V7, DOI 10.1371/journal.pone.0041361
   Rhead B, 2020, PLOS ONE, V15, DOI 10.1371/journal.pone.0230884
   Robinson MD, 2010, BIOINFORMATICS, V26, P139, DOI 10.1093/bioinformatics/btp616
   Rutledge WC, 2013, CLIN CANCER RES, V19, P4951, DOI 10.1158/1078-0432.CCR-13-0551
   Sa JK, 2020, GENOME BIOL, V21, DOI 10.1186/s13059-020-02140-x
   Salas LA, 2018, GENOME BIOL, V19, DOI 10.1186/s13059-018-1448-7
   Schiffer D, 2019, CANCERS, V11, DOI 10.3390/cancers11010005
   Shen YQ, 2019, P NATL ACAD SCI USA, V116, P19098, DOI 10.1073/pnas.1813495116
   Stichel D, 2018, ACTA NEUROPATHOL, V136, P793, DOI 10.1007/s00401-018-1905-0
   Stucklin ASG, 2019, NAT COMMUN, V10, DOI 10.1038/s41467-019-12187-5
   Sturm D, 2014, NAT REV CANCER, V14, P92, DOI 10.1038/nrc3655
   Sturm D, 2012, CANCER CELL, V22, P425, DOI 10.1016/j.ccr.2012.08.024
   Teschendorff AE, 2017, EPIGENOMICS-UK, V9, P757, DOI 10.2217/epi-2016-0153
   Teschendorff AE, 2017, BMC BIOINFORMATICS, V18, DOI 10.1186/s12859-017-1511-5
   Tilak M, 2021, INT J MOL SCI, V22, DOI 10.3390/ijms22041831
   Tomaszewski W, 2019, CLIN CANCER RES, V25, P4202, DOI 10.1158/1078-0432.CCR-18-1627
   Toullec A, 2010, EMBO MOL MED, V2, P211, DOI 10.1002/emmm.201000073
   Uneda A, 2021, ACTA NEUROPATHOL COM, V9, DOI 10.1186/s40478-021-01124-7
   Wefers AK, 2020, ACTA NEUROPATHOL, V139, P193, DOI 10.1007/s00401-019-02078-w
   Wenger A, 2019, NEURO-ONCOLOGY, V21, P616, DOI 10.1093/neuonc/noz011
   Wick A, 2020, NEURO-ONCOLOGY, V22, P1162, DOI 10.1093/neuonc/noaa033
   Xue S, 2017, J HEMATOL ONCOL, V10, DOI 10.1186/s13045-017-0455-6
   Zenkova D., 2018, Phantasus: visual and interactive gene expression analysis, DOI 10.18129/B9.bioc.phantasus
   Zhang YX, 2013, BLOOD, V122, P2823, DOI 10.1182/blood-2013-02-481788
   Zhong QY, 2019, BMC CANCER, V19, DOI 10.1186/s12885-019-6324-7
   Zhou D, 2018, GENOME BIOL, V19, DOI 10.1186/s13059-018-1420-6
   Zhu ZY, 2020, FRONT IMMUNOL, V11, DOI 10.3389/fimmu.2020.588552
NR 96
TC 7
Z9 7
U1 1
U2 4
PU BMC
PI LONDON
PA CAMPUS, 4 CRINAN ST, LONDON N1 9XW, ENGLAND
SN 2051-5960
J9 ACTA NEUROPATHOL COM
JI Acta Neuropathol. Commun.
PD SEP 8
PY 2021
VL 9
IS 1
AR 148
DI 10.1186/s40478-021-01249-9
PG 17
WC Neurosciences
WE Science Citation Index Expanded (SCI-EXPANDED)
SC Neurosciences & Neurology
GA UP7BO
UT WOS:000695531800001
PM 34496929
OA gold, Green Published
DA 2024-03-10
ER

PT J
AU Zhao, Z
   Zhang, KN
   Wang, ZL
   Wang, KY
   Liu, X
   Wu, F
   Chen, J
AF Zhao, Zheng
   Zhang, Kenan
   Wang, Zhiliang
   Wang, Kuanyu
   Liu, Xing
   Wu, Fan
   Chen, Jing
TI A comprehensive review of available omics data resources and molecular
   profiling for precision glioma studies
SO BIOMEDICAL REPORTS
LA English
DT Review
DE glioma; omics data; molecular profiling
ID WORLD-HEALTH-ORGANIZATION; MGMT PROMOTER METHYLATION;
   CENTRAL-NERVOUS-SYSTEM; TERT PROMOTER; MALIGNANT GLIOMAS; GENOMIC
   ANALYSIS; GLIOBLASTOMA; MUTATIONS; CLASSIFICATION; FUSIONS
AB Gliomas are the most common and lethal type of primary malignant central nervous system tumors, with an extremely poor prognosis. The latest progression in the technological development of sequencing/microarray and bioinformatics has provided insights into the glioma genome. These technologies have generated large amounts of easily accessible biological omics data, providing an unprecedented opportunity to study glioma formation. According to the 2016 WHO organization classification of brain tumors, gliomas are currently diagnosed with respect to morphological and molecular tumor alterations, especially for isocitrate dehydrogenase and 1p/19q codeletions. In the present study, the comprehensive molecular profiling and available omics data resources for malignant gliomas were reviewed for novel insights into the biology and classification of these tumors. These molecular profiling resources may be useful for improving the understanding of malignant gliomas, and to accelerate the clinical, experimental and epidemiological studies that may lead to improvements in the lives of patients with glioma.
C1 [Zhao, Zheng; Zhang, Kenan; Wang, Zhiliang; Wang, Kuanyu; Liu, Xing; Wu, Fan; Chen, Jing] Capital Med Univ, Beijing Neurosurg Inst, Dept Mol Neuropathol, 6 Tiantan Xili, Beijing 100050, Peoples R China.
   [Zhang, Kenan; Wang, Zhiliang; Wang, Kuanyu] Capital Med Univ, Beijing Tiantan Hosp, Dept Neurosurg, Beijing 100050, Peoples R China.
C3 Beijing Neurosurgical Institute; Capital Medical University; Capital
   Medical University
RP Chen, J (通讯作者)，Capital Med Univ, Beijing Neurosurg Inst, Dept Mol Neuropathol, 6 Tiantan Xili, Beijing 100050, Peoples R China.
EM chenjing0405@126.com
RI li, xinke/JTU-3633-2023; Wu, Fan/J-9583-2019; Liu, Junyang/A-9731-2018;
   Wu, Fan/ABC-1665-2021; WU, FAN/GRX-1654-2022; WANG, JINGYI/GSJ-1241-2022
OI Wu, Fan/0000-0003-3615-1217; Wu, Fan/0000-0002-0468-2868; ZHAO,
   Zheng/0000-0001-8945-9632; ZHANG, Kenan/0000-0001-7270-569X
FU National Key Research and Development Plan [2016YFC0902500]
FX The present study was supported by The National Key Research and
   Development Plan (grant no. 2016YFC0902500).
CR [Anonymous], 2015, NAT MED, V21, P99, DOI 10.1038/nm.3801
   Arita H, 2016, ACTA NEUROPATHOL COM, V4, DOI 10.1186/s40478-016-0351-2
   Ballester LY, 2017, J NEUROPATH EXP NEUR, V76, P179, DOI 10.1093/jnen/nlw119
   Bao ZS, 2014, GENOME RES, V24, P1765, DOI 10.1101/gr.165126.113
   Barretina J, 2012, NATURE, V483, P603, DOI 10.1038/nature11003
   Binabaj MM, 2018, J CELL PHYSIOL, V233, P378, DOI 10.1002/jcp.25896
   Brat DJ, 2015, NEW ENGL J MED, V372, P2481, DOI 10.1056/NEJMoa1402121
   Brennan CW, 2013, CELL, V155, P462, DOI 10.1016/j.cell.2013.09.034
   Buckner J, 2017, NAT REV NEUROL, V13, P340, DOI 10.1038/nrneurol.2017.54
   Cerami E, 2012, CANCER DISCOV, V2, P401, DOI 10.1158/2159-8290.CD-12-0095
   Chin L, 2008, NATURE, V455, P1061, DOI 10.1038/nature07385
   Dahiya S, 2014, NEURO-ONCOLOGY, V16, P318, DOI 10.1093/neuonc/not146
   Di Stefano AL, 2015, CLIN CANCER RES, V21, P3307, DOI 10.1158/1078-0432.CCR-14-2199
   Diamandis P, 2017, J CLIN ONCOL, V35, P2386, DOI 10.1200/JCO.2017.73.9516
   Diplas BH, 2018, NAT COMMUN, V9, DOI 10.1038/s41467-018-04448-6
   Ducray F, 2009, NEW ENGL J MED, V360, P2248
   Dunham I, 2012, NATURE, V489, P57, DOI 10.1038/nature11247
   Eckel-Passow JE, 2015, NEW ENGL J MED, V372, P2499, DOI 10.1056/NEJMoa1407279
   Frattini V, 2013, NAT GENET, V45, P1141, DOI 10.1038/ng.2734
   Gao JJ, 2013, SCI SIGNAL, V6, DOI 10.1126/scisignal.2004088
   Gravendeel LAM, 2009, CANCER RES, V69, P9065, DOI 10.1158/0008-5472.CAN-09-2307
   Huang L, 2009, NEUROPATH APPL NEURO, V35, P367, DOI 10.1111/j.1365-2990.2008.01002.x
   Killela PJ, 2013, P NATL ACAD SCI USA, V110, P6021, DOI 10.1073/pnas.1303607110
   Koschmann C, 2016, SCI TRANSL MED, V8, DOI 10.1126/scitranslmed.aac8228
   Lasorella A, 2017, NEURO-ONCOLOGY, V19, P475, DOI 10.1093/neuonc/now240
   Lee JK, 2017, NAT GENET, V49, P594, DOI 10.1038/ng.3806
   Lee Y, 2008, BMC MED GENOMICS, V1, DOI 10.1186/1755-8794-1-52
   Li YS, 2013, NUCLEIC ACIDS RES, V41, DOI 10.1093/nar/gkt1054
   Louis DN, 2016, ACTA NEUROPATHOL, V131, P803, DOI 10.1007/s00401-016-1545-1
   Luo H, 2015, BRAIN, V138, P3654, DOI 10.1093/brain/awv287
   Madhavan S, 2009, MOL CANCER RES, V7, P157, DOI 10.1158/1541-7786.MCR-08-0435
   Ohgaki H, 2005, ACTA NEUROPATHOL, V109, P93, DOI 10.1007/s00401-005-0991-y
   Omuro A, 2013, JAMA-J AM MED ASSOC, V310, P1842, DOI 10.1001/jama.2013.280319
   Ostrom QT, 2017, NEURO-ONCOLOGY, V19, pV1, DOI 10.1093/neuonc/nox158
   Pekmezci M, 2017, ACTA NEUROPATHOL, V133, P1001, DOI 10.1007/s00401-017-1690-1
   Perry JR, 2017, NEW ENGL J MED, V376, P1027, DOI 10.1056/NEJMoa1611977
   Petrova RS, 2018, AM J PHYSIOL-CELL PH, V314, pC191, DOI 10.1152/ajpcell.00214.2017
   Phillips HS, 2006, CANCER CELL, V9, P157, DOI 10.1016/j.ccr.2006.02.019
   Singh D, 2012, SCIENCE, V337, P1231, DOI 10.1126/science.1220834
   Stratton MR, 2009, NATURE, V458, P719, DOI 10.1038/nature07943
   Tomczak Katarzyna, 2015, Contemp Oncol (Pozn), V19, pA68, DOI 10.5114/wo.2014.47136
   Verhaak RGW, 2010, CANCER CELL, V17, P98, DOI 10.1016/j.ccr.2009.12.020
   Vijayakumar V, 2016, PLANT CELL ENVIRON, V39, P393, DOI 10.1111/pce.12624
   Wang SI, 1997, CANCER RES, V57, P4183
   Wang Z, 2016, ONCOIMMUNOLOGY, V5, DOI 10.1080/2162402X.2016.1196310
   Weller M, 2010, NAT REV NEUROL, V6, P39, DOI 10.1038/nrneurol.2009.197
   Wick W, 2014, NAT REV NEUROL, V10, P372, DOI 10.1038/nrneurol.2014.100
   Yan H, 2009, NEW ENGL J MED, V360, P765, DOI 10.1056/NEJMoa0808710
   Yan W, 2012, NEURO-ONCOLOGY, V14, P1432, DOI 10.1093/neuonc/nos263
   Yang P, 2016, NEURO-ONCOLOGY, V18, P1099, DOI 10.1093/neuonc/now021
   Zhang CB, 2015, ONCOTARGET, V6, P36643, DOI 10.18632/oncotarget.5421
   Zhao SH, 2017, MOL NEUROBIOL, V54, P8203, DOI 10.1007/s12035-016-0314-4
   Zhao Z, 2017, SCI DATA, V4, DOI 10.1038/sdata.2017.24
NR 53
TC 6
Z9 6
U1 0
U2 7
PU SPANDIDOS PUBL LTD
PI ATHENS
PA POB 18179, ATHENS, 116 10, GREECE
SN 2049-9434
EI 2049-9442
J9 BIOMED REP
JI Biomed. Rep.
PD JAN
PY 2019
VL 10
IS 1
BP 3
EP 9
DI 10.3892/br.2018.1168
PG 7
WC Medicine, Research & Experimental
WE Emerging Sources Citation Index (ESCI)
SC Research & Experimental Medicine
GA HF7OQ
UT WOS:000454429500001
PM 30588296
OA Green Published, gold
DA 2024-03-10
ER

PT J
AU Siu, A
   Wind, JJ
   Iorgulescu, JB
   Chan, TA
   Yamada, Y
   Sherman, JH
AF Siu, Alan
   Wind, Joshua J.
   Iorgulescu, J. Bryan
   Chan, Timothy A.
   Yamada, Yoshiya
   Sherman, Jonathan H.
TI Radiation necrosis following treatment of high grade glioma-a review of
   the literature and current understanding
SO ACTA NEUROCHIRURGICA
LA English
DT Review
DE Radiation necrosis; Radiobiology; Pseudoprogression; Radiation injury;
   Radiosurgery; Radiation
ID RECURRENT BRAIN-TUMOR; MGMT PROMOTER METHYLATION;
   CENTRAL-NERVOUS-SYSTEM; POSITRON-EMISSION-TOMOGRAPHY;
   INTERCELLULAR-ADHESION MOLECULE-1; APPARENT DIFFUSION-COEFFICIENTS;
   MAGNETIC-RESONANCE-SPECTROSCOPY; IMAGE-GUIDED HISTOPATHOLOGY; GLIAL
   PROGENITOR CELLS; TEMPORAL-LOBE NECROSIS
AB Radiation therapy is an integral part of the standard treatment paradigm for malignant gliomas, with proven efficacy in randomized control trials. Radiation treatment is not without risk however, and radiation injury occurs in a certain proportion of patients. Difficulties in differentiating recurrence from radiation injury complicate the treatment course and can compromise care. These complexities are compounded by the recent distinction of two types of radiation injury: pseudoprogression and radiation necrosis, which are likely the result of radiation injury to the tumor and normal tissue, respectively. A thorough understanding of radiation-induced injury offers insights to guide further therapies. We detail the current knowledge of the mechanisms of radiation injury, along with potential targets for therapeutic intervention. Various diagnostic modalities are also described, in addition to the multiple options for treatment within the context of their pathophysiology and clinical efficacy. Radiation therapy is an integral part of the multidisciplinary management of gliomas, and the optimal diagnosis and management of radiation injury is paramount to improving patient outcomes.
C1 [Siu, Alan; Wind, Joshua J.; Sherman, Jonathan H.] George Washington Univ, Dept Neurol Surg, Med Ctr, Washington, DC 20037 USA.
   [Iorgulescu, J. Bryan] Weill Cornell Med Coll, Sch Med, New York, NY USA.
   [Chan, Timothy A.; Yamada, Yoshiya] Mem Sloan Kettering Canc Ctr, Dept Radiat Oncol, New York, NY 10021 USA.
C3 George Washington University; Cornell University; Weill Cornell
   Medicine; Memorial Sloan Kettering Cancer Center
RP Sherman, JH (通讯作者)，George Washington Univ, Dept Neurol Surg, Med Ctr, 2150 Penn Ave,NW Suite 7420, Washington, DC 20037 USA.
EM jsherman@mfa.gwu.edu
RI Chan, Timothy A/ABD-5850-2021; Wind, Joshua/D-5480-2013
OI Iorgulescu, J. Bryan/0000-0003-1405-3667; Wind,
   Joshua/0000-0003-3443-8476
CR Akahori H, 2004, DIABETES RES CLIN PR, V64, P153, DOI 10.1016/j.diabres.2003.10.012
   Ando Kumiko, 2004, Nippon Acta Radiologica, V64, P121
   Ansari R, 2007, RADIAT RES, V167, P80, DOI 10.1667/RR0616.1
   Aronen HJ, 2002, NEUROIMAG CLIN N AM, V12, P501, DOI 10.1016/S1052-5149(02)00026-6
   Asao C, 2005, AM J NEURORADIOL, V26, P1455
   BAST A, 1991, AM J MED, V91, pS2, DOI 10.1016/0002-9343(91)90278-6
   Belka C, 2001, BRIT J CANCER, V85, P1233, DOI 10.1054/bjoc.2001.2100
   Biousse V, 2003, J NEUROL NEUROSUR PS, V74, P382, DOI 10.1136/jnnp.74.3.382
   Blonigen BJ, 2010, INT J RADIAT ONCOL, V77, P996, DOI 10.1016/j.ijrobp.2009.06.006
   Brandes AA, 2008, J CLIN ONCOL, V26, P2192, DOI 10.1200/JCO.2007.14.8163
   Brandes AA, 2009, J CLIN ONCOL, V27, P1275, DOI 10.1200/JCO.2008.19.4969
   Brandes AA, 2009, CANCER-AM CANCER SOC, V115, P3512, DOI 10.1002/cncr.24406
   Brandsma D, 2009, CURR OPIN NEUROL, V22, P633, DOI 10.1097/WCO.0b013e328332363e
   Brandsma D, 2008, LANCET ONCOL, V9, P453, DOI 10.1016/S1470-2045(08)70125-6
   But QC, 2004, INT J RADIAT ONCOL, V60, P871, DOI 10.1016/j.ijrobp.2004.04.019
   CALVO W, 1988, BRIT J RADIOL, V61, P1043, DOI 10.1259/0007-1285-61-731-1043
   Cao VT, 2009, NEUROSURGERY, V65, P866, DOI 10.1227/01.NEU.0000357325.90347.A1
   Castillo M, 2001, AM J NEURORADIOL, V22, P60
   Catalaa I, 2006, NMR BIOMED, V19, P463, DOI 10.1002/nbm.1059
   Chakravarti A, 2006, CLIN CANCER RES, V12, P4738, DOI 10.1158/1078-0432.CCR-06-0596
   Chamberlain MC, 2007, J NEURO-ONCOL, V82, P81, DOI 10.1007/s11060-006-9241-y
   Chao ST, 2001, INT J CANCER, V96, P191, DOI 10.1002/ijc.1016.abs
   Chen W, 2005, J NUCL MED, V46, P945
   Chen W, 2006, J NUCL MED, V47, P904
   Chiang CS, 1997, INT J RADIAT BIOL, V72, P45, DOI 10.1080/095530097143527
   Chong VFH, 1999, INT J RADIAT ONCOL, V45, P699, DOI 10.1016/S0360-3016(99)00236-9
   Chong VFH, 2001, EUR RADIOL, V11, P317, DOI 10.1007/s003300000548
   Chuba PJ, 1997, CANCER-AM CANCER SOC, V80, P2005, DOI 10.1002/(SICI)1097-0142(19971115)80:10<2005::AID-CNCR19>3.0.CO;2-0
   Covarrubias DJ, 2004, ONCOLOGIST, V9, P528, DOI 10.1634/theoncologist.9-5-528
   CROSSEN JR, 1994, J CLIN ONCOL, V12, P627, DOI 10.1200/JCO.1994.12.3.627
   de Wit MCY, 2004, NEUROLOGY, V63, P535, DOI 10.1212/01.WNL.0000133398.11870.9A
   De Witte O, 2001, J NEUROSURG, V95, P746, DOI 10.3171/jns.2001.95.5.0746
   DICHIRO G, 1988, AM J ROENTGENOL, V150, P189, DOI 10.2214/ajr.150.1.189
   Dobbie MS, 1999, BRAIN RES, V830, P330, DOI 10.1016/S0006-8993(99)01436-5
   Donson AM, 2007, PEDIATR BLOOD CANCER, V48, P403, DOI 10.1002/pbc.20803
   Dowling C, 2001, AM J NEURORADIOL, V22, P604
   DOYLE WK, 1987, J COMPUT ASSIST TOMO, V11, P563, DOI 10.1097/00004728-198707000-00001
   Easaw JC, 2011, CURR ONCOL, V18, pE126
   Ellika SK, 2007, AM J NEURORADIOL, V28, P1981, DOI 10.3174/ajnr.A0688
   Esteller M, 2000, ONCOGENE, V19, P164, DOI 10.1038/sj.onc.1203227
   Fink J, 2011, CURR TREAT OPTION ON, V12, P240, DOI 10.1007/s11864-011-0157-1
   Gaber MW, 2003, INT J RADIAT BIOL, V79, P359, DOI 10.1080/0955300031000114738
   Giglio P, 2003, NEUROLOGIST, V9, P180, DOI 10.1097/01.nrl.0000080951.78533.c4
   GLANTZ MJ, 1991, ANN NEUROL, V29, P347, DOI 10.1002/ana.410290403
   GLANTZ MJ, 1994, NEUROLOGY, V44, P2020, DOI 10.1212/WNL.44.11.2020
   Gómez-Río M, 2008, EUR J NUCL MED MOL I, V35, P966, DOI 10.1007/s00259-007-0661-5
   Gonzalez J, 2007, INT J RADIAT ONCOL, V67, P323, DOI 10.1016/j.ijrobp.2006.10.010
   GRAEB DA, 1982, RADIOLOGY, V144, P813, DOI 10.1148/radiology.144.4.6287519
   Hegi ME, 2004, CLIN CANCER RES, V10, P1871, DOI 10.1158/1078-0432.CCR-03-0384
   Hegi ME, 2005, NEW ENGL J MED, V352, P997, DOI 10.1056/NEJMoa043331
   Hein PA, 2004, AM J NEURORADIOL, V25, P201
   Henson JW, 2008, AM J NEURORADIOL, V29, P419, DOI 10.3174/ajnr.A0963
   HONG JH, 1995, INT J RADIAT ONCOL, V33, P619, DOI 10.1016/0360-3016(95)00279-8
   Hygino da Cruz Jr LC, 2011, AJNR AM J NEURORADIO
   Jacobs AH, 2005, J NUCL MED, V46, P1948
   Jain RK, 2007, CANCER RES, V67, P2729, DOI 10.1158/0008-5472.CAN-06-4102
   Jain RK, 2002, SEMIN ONCOL, V29, P3, DOI 10.1053/sonc.2002.37265
   Jain RK, 2001, NAT MED, V7, P987, DOI 10.1038/nm0901-987
   Jeyaretna DS, 2011, J CLIN ONCOL, V29, pE159, DOI 10.1200/JCO.2010.31.4815
   KAHN D, 1994, AM J ROENTGENOL, V163, P1459, DOI 10.2214/ajr.163.6.7992747
   Kashimura H, 2007, CLIN NEUROL NEUROSUR, V109, P106, DOI 10.1016/j.clineuro.2006.04.005
   KIM EE, 1992, RADIOGRAPHICS, V12, P269, DOI 10.1148/radiographics.12.2.1561416
   Kishi K, 2000, CANCER RES, V60, P1326
   Kohshi K, 2003, J NEUROL SCI, V209, P115, DOI 10.1016/S0022-510X(03)00007-8
   KRISTIANSEN K, 1981, CANCER, V47, P649, DOI 10.1002/1097-0142(19810215)47:4<649::AID-CNCR2820470405>3.0.CO;2-W
   Kumar AJ, 2000, RADIOLOGY, V217, P377, DOI 10.1148/radiology.217.2.r00nv36377
   Kyrkanides S, 2002, MOL BRAIN RES, V104, P159, DOI 10.1016/S0169-328X(02)00353-4
   Lee AWM, 2002, INT J RADIAT ONCOL, V53, P75, DOI 10.1016/S0360-3016(02)02711-6
   Levin VA, 2011, INT J RADIAT ONCOL, V79, P1487, DOI 10.1016/j.ijrobp.2009.12.061
   Li YQ, 2003, CANCER RES, V63, P5950
   Lichy MP, 2004, ROFO-FORTSCHR RONTG, V176, P1114, DOI 10.1055/s-2004-813194
   Liu LL, 1996, CANCER RES, V56, P5375
   Lyubimova N, 2004, BRIT J RADIOL, V77, P488, DOI 10.1259/bjr/15169876
   MACDONALD DR, 1990, J CLIN ONCOL, V8, P1277, DOI 10.1200/JCO.1990.8.7.1277
   Madsen TM, 2003, NEUROSCIENCE, V119, P635, DOI 10.1016/S0306-4522(03)00199-4
   MARKS JE, 1981, INT J RADIAT ONCOL, V7, P243, DOI 10.1016/0360-3016(81)90443-0
   Mayer R, 2008, INT J RADIAT ONCOL, V70, P1350, DOI 10.1016/j.ijrobp.2007.08.015
   Mayhan WG, 2002, BRAIN RES, V927, P144, DOI 10.1016/S0006-8993(01)03348-0
   Mehrkens JH, 2008, J NEURO-ONCOL, V88, P27, DOI 10.1007/s11060-008-9526-4
   Meistrell ME, 1997, SHOCK, V8, P341
   Monje ML, 2003, SCIENCE, V302, P1760, DOI 10.1126/science.1088417
   Monje ML, 2002, NAT MED, V8, P955, DOI 10.1038/nm749
   Moore AH, 2004, RADIAT RES, V161, P153, DOI 10.1667/RR3116
   MORRIS JGL, 1994, Q J MED, V87, P119
   Mou YG, 2011, HEAD NECK-J SCI SPEC, V33, P1493, DOI 10.1002/hed.21639
   Mullins ME, 2005, AM J NEURORADIOL, V26, P1967
   Nguyen V, 2000, RADIAT RES, V154, P531, DOI 10.1667/0033-7587(2000)154[0531:LEOIRO]2.0.CO;2
   Nordal RA, 2004, J NEUROPATH EXP NEUR, V63, P474, DOI 10.1093/jnen/63.5.474
   Ochs K, 2000, CANCER RES, V60, P5815
   OGAWA T, 1991, ACTA RADIOL, V32, P197
   Ohguri T, 2007, INT J RADIAT ONCOL, V67, P248, DOI 10.1016/j.ijrobp.2006.08.009
   OLIVERO WC, 1995, J NEUROL NEUROSUR PS, V58, P250, DOI 10.1136/jnnp.58.2.250
   Olschowka JA, 1997, BRAIN BEHAV IMMUN, V11, P273, DOI 10.1006/brbi.1997.0506
   Peña LA, 2000, CANCER RES, V60, P321
   Plotkin M, 2004, J NEURO-ONCOL, V70, P49, DOI 10.1023/B:NEON.0000040810.77270.68
   Pöpperl G, 2004, EUR J NUCL MED MOL I, V31, P1464, DOI 10.1007/s00259-004-1590-1
   Rabinov JD, 2002, RADIOLOGY, V225, P871, DOI [10.1148/radiol.2253010997, 10.1148/radio1.225301-997]
   Rachinger W, 2005, NEUROSURGERY, V57, P505, DOI 10.1227/01.NEU.0000171642.49553.B0
   Raju U, 2000, INT J RADIAT BIOL, V76, P1045, DOI 10.1080/09553000050111514
   REINHOLD HS, 1990, INT J RADIAT ONCOL, V18, P37, DOI 10.1016/0360-3016(90)90264-K
   Ricci PE, 1998, AM J NEURORADIOL, V19, P407
   Rivera AL, 2010, NEURO-ONCOLOGY, V12, P116, DOI 10.1093/neuonc/nop020
   Rock JP, 2004, NEUROSURGERY, V54, P1111, DOI 10.1227/01.NEU.0000119328.56431.A7
   Rock JP, 2002, NEUROSURGERY, V51, P912, DOI 10.1097/00006123-200210000-00010
   Rogers LR, 2003, NEUROL CLIN, V21, P167, DOI 10.1016/S0733-8619(02)00066-X
   Ruben JD, 2006, INT J RADIAT ONCOL, V65, P499, DOI 10.1016/j.ijrobp.2005.12.002
   SANDBERGWOLLHEIM M, 1991, CANCER, V68, P22, DOI 10.1002/1097-0142(19910701)68:1<22::AID-CNCR2820680105>3.0.CO;2-2
   Santana P, 1996, CELL, V86, P189, DOI 10.1016/S0092-8674(00)80091-4
   Schedel J, 2005, INT J COLORECTAL DIS, V20, P376, DOI 10.1007/s00384-004-0661-x
   Schlemmer HP, 2002, NEURORADIOLOGY, V44, P216, DOI 10.1007/s002340100703
   Schlemmer HP, 2001, AM J NEURORADIOL, V22, P1316
   SCHULTHEISS TE, 1995, INT J RADIAT ONCOL, V31, P1093, DOI 10.1016/0360-3016(94)00655-5
   SHAPIRO WR, 1976, ARCH NEUROL-CHICAGO, V33, P494, DOI 10.1001/archneur.1976.00500070036007
   Shaw E, 2002, J CLIN ONCOL, V20, P2267, DOI 10.1200/JCO.2002.09.126
   SHAW PJ, 1984, J NEUROL NEUROSUR PS, V47, P1338, DOI 10.1136/jnnp.47.12.1338
   Smith EA, 2009, AM J ROENTGENOL, V192, pW45, DOI 10.2214/AJR.07.3934
   Smith JS, 2005, J NEUROSURG, V103, P428, DOI 10.3171/jns.2005.103.3.0428
   SOFFIETTI R, 1985, J NEURO-ONCOL, V3, P187, DOI 10.1007/BF02228896
   Sonoda Y, 1998, NEUROL MED-CHIR, V38, P342, DOI 10.2176/nmc.38.342
   Sorensen AG, 2008, NAT CLIN PRACT ONCOL, V5, P634, DOI 10.1038/ncponc1204
   Stokkel M, 1999, NUCL MED COMMUN, V20, P411, DOI 10.1097/00006231-199905000-00003
   Stupp R, 2005, NEW ENGL J MED, V352, P987, DOI 10.1056/NEJMoa043330
   Sugahara T, 2000, AM J NEURORADIOL, V21, P901
   Sumagin R, 2006, AM J PHYSIOL-HEART C, V291, pH2116, DOI 10.1152/ajpheart.00248.2006
   Sundgren PC, 2006, MAGN RESON IMAGING, V24, P1131, DOI 10.1016/j.mri.2006.07.008
   Taal W, 2008, CANCER, V113, P405, DOI 10.1002/cncr.23562
   Terakawa Y, 2008, J NUCL MED, V49, P694, DOI 10.2967/jnumed.107.048082
   Tofilon PJ, 2000, RADIAT RES, V153, P357, DOI 10.1667/0033-7587(2000)153[0357:TROTCN]2.0.CO;2
   Torcuator R, 2009, J NEURO-ONCOL, V94, P63, DOI 10.1007/s11060-009-9801-z
   Tsuyuguchi N, 2004, ANN NUCL MED, V18, P291, DOI 10.1007/BF02984466
   Tsuyuguchi N, 2003, J NEUROSURG, V98, P1056, DOI 10.3171/jns.2003.98.5.1056
   VALK PE, 1988, J NEUROSURG, V69, P830, DOI 10.3171/jns.1988.69.6.0830
   van den Bent MJ, 2009, J CLIN ONCOL, V27, P2905, DOI 10.1200/JCO.2009.22.4998
   Van Laere K, 2005, EUR J NUCL MED MOL I, V32, P39, DOI 10.1007/s00259-004-1564-3
   VANDERKOGEL AJ, 1986, BRIT J CANCER, V53, P207
   VANDERMAAZEN RWM, 1993, INT J RADIAT BIOL, V63, P661, DOI 10.1080/09553009314450861
   VANDERMAAZEN RWM, 1991, RADIOTHER ONCOL, V20, P258, DOI 10.1016/0167-8140(91)90125-Z
   WALKER MD, 1978, J NEUROSURG, V49, P333, DOI 10.3171/jns.1978.49.3.0333
   WALKER MD, 1980, NEW ENGL J MED, V303, P1323, DOI 10.1056/NEJM198012043032303
   WATNE K, 1990, ACTA ONCOL, V29, P891, DOI 10.3109/02841869009096385
   Wen PY, 2010, J CLIN ONCOL, V28, P1963, DOI 10.1200/JCO.2009.26.3541
   Wilson CM, 2009, INT J RADIAT ONCOL, V74, P934, DOI 10.1016/j.ijrobp.2009.02.035
   Wong CS, 2004, MOL INTERV, V4, P273, DOI 10.1124/mi.4.5.7
   Wong ET, 2008, J CLIN ONCOL, V26, P5649, DOI 10.1200/JCO.2008.19.1866
   Yang I, 2009, NAT REV CLIN ONCOL, V6, P648, DOI 10.1038/nrclinonc.2009.150
   Yoshii Y, 2008, BRAIN TUMOR PATHOL, V25, P51, DOI 10.1007/s10014-008-0233-9
   Yuan H, 2003, BRAIN RES, V969, P59, DOI 10.1016/S0006-8993(03)02278-9
   Yuan H, 2006, INT J RADIAT ONCOL, V66, P860, DOI 10.1016/j.ijrobp.2006.06.043
   Zeng QS, 2007, J NEURO-ONCOL, V84, P63, DOI 10.1007/s11060-007-9341-3
   Zhao WL, 2009, CURR MED CHEM, V16, P130, DOI 10.2174/092986709787002790
NR 150
TC 103
Z9 114
U1 0
U2 22
PU SPRINGER WIEN
PI WIEN
PA SACHSENPLATZ 4-6, PO BOX 89, A-1201 WIEN, AUSTRIA
SN 0001-6268
EI 0942-0940
J9 ACTA NEUROCHIR
JI Acta Neurochir.
PD FEB
PY 2012
VL 154
IS 2
BP 191
EP 201
DI 10.1007/s00701-011-1228-6
PG 11
WC Clinical Neurology; Surgery
WE Science Citation Index Expanded (SCI-EXPANDED)
SC Neurosciences & Neurology; Surgery
GA 878YI
UT WOS:000299293200001
PM 22130634
DA 2024-03-10
ER

PT J
AU Olar, A
   Aldape, KD
AF Olar, Adriana
   Aldape, Kenneth D.
TI Biomarkers Classification and Therapeutic Decision-Making for Malignant
   Gliomas
SO CURRENT TREATMENT OPTIONS IN ONCOLOGY
LA English
DT Article
DE Diffuse glioma; IDH; MGMT; 1p19q; CIC; G-CIMP; TP53; BRAF;
   BRAF-KIAA1549; BRAFV600E; EGFR; EGFRvIII; Ki-67; MIB-1; pHH3; Proneural;
   Mesenchymal; Prognosis; Treatment; Predictive markers
ID NEWLY-DIAGNOSED GLIOBLASTOMA; MGMT PROMOTER METHYLATION; ANAPLASTIC
   OLIGODENDROGLIAL TUMORS; INTEGRATED GENOMIC ANALYSIS; LOW-GRADE
   ASTROCYTOMAS; CODON 132 MUTATION; IDH1 MUTATIONS; 1P/19Q LOSS; EUROPEAN
   ORGANIZATION; PILOCYTIC ASTROCYTOMAS
AB Diffuse gliomas are the most common primary brain tumors, with glioblastoma (GBM) encompassing more than 50 % of all cases. Despite aggressive therapy, patients nearly always succumb to their disease and the survival for patients with GBM is approximately 1 year. During past years, numerous scientific contributions have reshaped the field of neuro-oncology and neuropathology. A series of molecular discoveries have shed light on new pathogenic mechanisms, as well as new prognostic and predictive biomarkers with clinical relevance. The current World Health Organization (WHO) classification system is solely based on morphologic criteria; however, there is accumulated evidence that tumors with similar histology have distinct molecular signatures with a clinically significant impact on treatment response and survival. Molecular markers and signatures could be incorporated into the glioma classification and grading system to mirror the clinical outcomes. Additionally, molecular markers could lead to a redefinition of currently controversial entities, such as mixed oligoastrocytomas. Newly discovered molecular alterations also have the potential to become targets for future drug development. Despite tremendous progress in the past decade, therapeutic progress for diffuse gliomas has been slow. A further understanding of glioma biology, in concert with well-designed clinical trials, is necessary to identify more putative molecular biomarkers and unravel the mysteries in the pathogenic mechanisms that trigger this menacing disease.
C1 [Olar, Adriana] Methodist Hosp, Dept Pathol & Genom Med, Houston, TX 77030 USA.
   [Aldape, Kenneth D.] Univ Texas MD Anderson Canc Ctr, Dept Pathol, Houston, TX 77030 USA.
C3 The Methodist Hospital System; The Methodist Hospital - Houston;
   University of Texas System; UTMD Anderson Cancer Center
RP Olar, A (通讯作者)，Methodist Hosp, Dept Pathol & Genom Med, 6565 Fannin St,M227, Houston, TX 77030 USA.
EM aolar@tmhs.org
CR Ahmadi R, 2012, J NEURO-ONCOL, V109, P15, DOI 10.1007/s11060-012-0863-y
   Aldape K, 2007, ARCH PATHOL LAB MED, V131, P242
   Amary MF, 2011, J PATHOL, V224, P334, DOI 10.1002/path.2913
   [Anonymous], 2012, Cancer facts and figures
   [Anonymous], 2012, CBTRUS STAT REP PRIM
   Ascierto PA, 2012, J TRANSL MED, V10, DOI 10.1186/1479-5876-10-85
   Badiali M, 2012, BRAIN PATHOL, V22, P841, DOI 10.1111/j.1750-3639.2012.00603.x
   Balss J, 2008, ACTA NEUROPATHOL, V116, P597, DOI 10.1007/s00401-008-0455-2
   Bettegowda C, 2011, SCIENCE, V333, P1453, DOI 10.1126/science.1210557
   Bleeker FE, 2012, J NEURO-ONCOL, V108, P11, DOI 10.1007/s11060-011-0793-0
   Boissel N, 2010, J CLIN ONCOL, V28, P3717, DOI 10.1200/JCO.2010.28.2285
   Borger DR, 2012, ONCOLOGIST, V17, P72, DOI 10.1634/theoncologist.2011-0386
   Brandes AA, 2008, J CLIN ONCOL, V26, P2192, DOI 10.1200/JCO.2007.14.8163
   Brandes AA, 2010, NEURO-ONCOLOGY, V12, P283, DOI 10.1093/neuonc/nop050
   Brown PD, 2008, J CLIN ONCOL, V26, P5603, DOI 10.1200/JCO.2008.18.0612
   Cairncross G, 2008, CANCER J, V14, P352, DOI 10.1097/PPO.0b013e31818d8178
   Cairncross JG, 1998, J NATL CANCER I, V90, P1473, DOI 10.1093/jnci/90.19.1473
   Capper D, 2011, ACTA NEUROPATHOL, V121, P241, DOI 10.1007/s00401-010-0770-2
   Chin L, 2008, NATURE, V455, P1061, DOI 10.1038/nature07385
   Colman H, 2006, AM J SURG PATHOL, V30, P657, DOI 10.1097/01.pas.0000202048.28203.25
   Cooper LAD, 2010, PLOS ONE, V5, DOI 10.1371/journal.pone.0012548
   Dhomen N, 2007, CURR OPIN GENET DEV, V17, P31, DOI 10.1016/j.gde.2006.12.005
   Dias-Santagata D, 2011, PLOS ONE, V6, DOI 10.1371/journal.pone.0017948
   Dubbink HJ, 2009, NEUROLOGY, V73, P1792, DOI 10.1212/WNL.0b013e3181c34ace
   Ducray F, 2008, MOL CANCER, V7, DOI 10.1186/1476-4598-7-41
   Ellezam B, 2012, ACTA NEUROPATHOL, V124, P449, DOI 10.1007/s00401-012-1011-7
   Everhard S, 2006, ANN NEUROL, V60, P740, DOI 10.1002/ana.21044
   Felsberg J, 2011, INT J CANCER, V129, P659, DOI 10.1002/ijc.26083
   Felsberg J, 2010, ACTA NEUROPATHOL, V119, P501, DOI 10.1007/s00401-010-0647-4
   Gan HK, 2009, J CLIN NEUROSCI, V16, P748, DOI 10.1016/j.jocn.2008.12.005
   Gao GH, 2012, INT J CANCER, V131, pE822, DOI 10.1002/ijc.27396
   Gozé C, 2012, J NEURO-ONCOL, V108, P69, DOI 10.1007/s11060-012-0831-6
   Griffin CA, 2006, J NEUROPATH EXP NEUR, V65, P988, DOI 10.1097/01.jnen.0000235122.98052.8f
   Habberstad Andreas H, 2011, Diagn Pathol, V6, P43, DOI 10.1186/1746-1596-6-43
   Hartmann C, 2011, CLIN CANCER RES, V17, P4588, DOI 10.1158/1078-0432.CCR-10-3194
   Hartmann C, 2010, ACTA NEUROPATHOL, V120, P707, DOI 10.1007/s00401-010-0781-z
   Hartmann C, 2009, ACTA NEUROPATHOL, V118, P469, DOI 10.1007/s00401-009-0561-9
   Hasselblatt M, 2011, NEUROPATH APPL NEURO, V37, P803, DOI 10.1111/j.1365-2990.2011.01193.x
   Hawkins C, 2011, CLIN CANCER RES, V17, P4790, DOI 10.1158/1078-0432.CCR-11-0034
   Hegi ME, 2005, NEW ENGL J MED, V352, P997, DOI 10.1056/NEJMoa043331
   Hegi ME, 2011, MOL CANCER THER, V10, P1102, DOI 10.1158/1535-7163.MCT-11-0048
   Hendzel MJ, 1997, CHROMOSOMA, V106, P348, DOI 10.1007/s004120050256
   Holbro T, 2003, EXP CELL RES, V284, P99, DOI 10.1016/S0014-4827(02)00099-X
   Horbinski C, 2010, ACTA NEUROPATHOL, V119, P641, DOI 10.1007/s00401-009-0634-9
   Horbinski C, 2009, J NEUROPATH EXP NEUR, V68, P1319, DOI 10.1097/NEN.0b013e3181c391be
   Houillier C, 2010, NEUROLOGY, V75, P1560, DOI 10.1212/WNL.0b013e3181f96282
   Ichimura K, 2012, BRAIN TUMOR PATHOL, V29, P131, DOI 10.1007/s10014-012-0090-4
   Ichimura K, 2009, NEURO-ONCOLOGY, V11, P341, DOI 10.1215/15228517-2009-025
   Jacob K, 2009, BRIT J CANCER, V101, P722, DOI 10.1038/sj.bjc.6605179
   Jacob K, 2011, CLIN CANCER RES, V17, P4650, DOI 10.1158/1078-0432.CCR-11-0127
   Jansen M, 2010, LANCET NEUROL, V9, P717, DOI 10.1016/S1474-4422(10)70105-8
   Jenkins RB, 2006, CANCER RES, V66, P9852, DOI 10.1158/0008-5472.CAN-06-1796
   Jeuken J, 2007, ACTA NEUROPATHOL, V114, P121, DOI 10.1007/s00401-007-0239-0
   Jones DTW, 2008, CANCER RES, V68, P8673, DOI 10.1158/0008-5472.CAN-08-2097
   Juratli TA, 2012, J NEURO-ONCOL, V108, P403, DOI 10.1007/s11060-012-0844-1
   Kaina B, 2007, DNA REPAIR, V6, P1079, DOI 10.1016/j.dnarep.2007.03.008
   Kalinina J, 2012, J MOL MED, V90, P1161, DOI 10.1007/s00109-012-0888-x
   Kaloshi G, 2007, NEUROLOGY, V68, P1831, DOI 10.1212/01.wnl.0000262034.26310.a2
   Kang MR, 2009, INT J CANCER, V125, P353, DOI 10.1002/ijc.24379
   Kim YH, 2010, AM J PATHOL, V177, P2708, DOI 10.2353/ajpath.2010.100680
   Kim YH, 2012, BRAIN PATHOL, V22, P834, DOI 10.1111/j.1750-3639.2012.00601.x
   Korshunov A, 2009, ACTA NEUROPATHOL, V118, P401, DOI 10.1007/s00401-009-0550-z
   Kros JM, 2007, J NEUROPATH EXP NEUR, V66, P545, DOI 10.1097/01.jnen.0000263869.84188.72
   Labussière M, 2010, NEUROLOGY, V74, P1886, DOI 10.1212/WNL.0b013e3181e1cf3a
   Lassman AB, 2011, NEURO-ONCOLOGY, V13, P649, DOI 10.1093/neuonc/nor040
   Lee CJ, 2002, MOL BRAIN RES, V106, P151, DOI 10.1016/S0169-328X(02)00439-4
   Levidou G, 2010, J NEURO-ONCOL, V100, P363, DOI 10.1007/s11060-010-0204-y
   Lin A, 2012, J NEUROPATH EXP NEUR, V71, P66, DOI 10.1097/NEN.0b013e31823f2cb0
   Louis DN., 2007, WHO CLASSIFICATION T
   MCBRIDE OW, 1986, P NATL ACAD SCI USA, V83, P130, DOI 10.1073/pnas.83.1.130
   Mellai M, 2012, J NEURO-ONCOL, V107, P617, DOI 10.1007/s11060-011-0787-y
   Mendrysa Susan M, 2011, Genes Cancer, V2, P431, DOI 10.1177/1947601911409736
   Metellus P, 2010, ACTA NEUROPATHOL, V120, P719, DOI 10.1007/s00401-010-0777-8
   Nakagawachi T, 2003, ONCOGENE, V22, P8835, DOI 10.1038/sj.onc.1207183
   Nobusawa S, 2009, CLIN CANCER RES, V15, P6002, DOI 10.1158/1078-0432.CCR-09-0715
   Noushmehr Houtan, 2010, Cancer Cell, V17, P510, DOI 10.1016/j.ccr.2010.03.017
   Ohgaki H, 2005, J NEUROPATH EXP NEUR, V64, P479, DOI 10.1093/jnen/64.6.479
   Ohgaki H, 2004, CANCER RES, V64, P6892, DOI 10.1158/0008-5472.CAN-04-1337
   Ohgaki H, 2007, AM J PATHOL, V170, P1445, DOI 10.2353/ajpath.2007.070011
   Ohgaki H, 2011, BRAIN TUMOR PATHOL, V28, P177, DOI 10.1007/s10014-011-0029-1
   Olar A, 2012, ANN DIAGN PATHOL, V16, P161, DOI 10.1016/j.anndiagpath.2011.08.010
   Olson RA, 2011, J NEURO-ONCOL, V105, P325, DOI 10.1007/s11060-011-0594-5
   Parsons DW, 2008, SCIENCE, V321, P1807, DOI 10.1126/science.1164382
   Phillips HS, 2006, CANCER CELL, V9, P157, DOI 10.1016/j.ccr.2006.02.019
   Pollack IF, 2011, CHILD NERV SYST, V27, P87, DOI 10.1007/s00381-010-1264-1
   Preusser M, 2008, BRAIN PATHOL, V18, P520, DOI 10.1111/j.1750-3639.2008.00153.x
   Preusser M, 2012, HISTOPATHOLOGY, V60, P885, DOI 10.1111/j.1365-2559.2011.04134.x
   Raabe EH, 2011, CLIN CANCER RES, V17, P3590, DOI 10.1158/1078-0432.CCR-10-3349
   Reifenberger G, 2003, J NEUROPATH EXP NEUR, V62, P111, DOI 10.1093/jnen/62.2.111
   Reifenberger G, 2012, INT J CANCER, V131, P1342, DOI 10.1002/ijc.27385
   Rivera AL, 2010, NEURO-ONCOLOGY, V12, P116, DOI 10.1093/neuonc/nop020
   Rodriguez FJ, 2008, APPL IMMUNOHISTO M M, V16, P59
   Sahm F, 2012, ACTA NEUROPATHOL, V123, P853, DOI 10.1007/s00401-012-0993-5
   Sanson M, 2009, J CLIN ONCOL, V27, P4150, DOI 10.1200/JCO.2009.21.9832
   Scheie D, 2008, HISTOPATHOLOGY, V53, P578, DOI 10.1111/j.1365-2559.2008.03160.x
   Schindler G, 2011, ACTA NEUROPATHOL, V121, P397, DOI 10.1007/s00401-011-0802-6
   Scholzen T, 2000, J CELL PHYSIOL, V182, P311, DOI 10.1002/(SICI)1097-4652(200003)182:3<311::AID-JCP1>3.0.CO;2-9
   Sonoda Y, 2009, CANCER SCI, V100, P1996, DOI 10.1111/j.1349-7006.2009.01270.x
   Ständer M, 2004, CANCER-AM CANCER SOC, V101, P1028, DOI 10.1002/cncr.20432
   Stupp R, 2006, ONCOLOGIST, V11, P165, DOI 10.1634/theoncologist.11-2-165
   Thon N, 2012, CANCER-AM CANCER SOC, V118, P452, DOI 10.1002/cncr.26298
   Tran NH, 2005, J BIOL CHEM, V280, P16244, DOI 10.1074/jbc.M501185200
   Turcan S, 2012, NATURE, V483, P479, DOI 10.1038/nature10866
   Uhm JH, 2011, INT J RADIAT ONCOL, V80, P347, DOI 10.1016/j.ijrobp.2010.01.070
   van den Bent MJ, 2011, CLIN CANCER RES, V17, P7148, DOI 10.1158/1078-0432.CCR-11-1274
   van den Bent MJ, 2010, CLIN CANCER RES, V16, P1597, DOI 10.1158/1078-0432.CCR-09-2902
   van den Bent MJ, 2009, J CLIN ONCOL, V27, P5881, DOI 10.1200/JCO.2009.24.1034
   van den Bent MJ, 2009, J CLIN ONCOL, V27, P1268, DOI 10.1200/JCO.2008.17.5984
   Verhaak RGW, 2010, CANCER CELL, V17, P98, DOI 10.1016/j.ccr.2009.12.020
   Walker C, 2006, NEUROLOGY, V66, P1661, DOI 10.1212/01.wnl.0000218270.12495.9a
   Watanabe T, 2009, AM J PATHOL, V174, P1149, DOI 10.2353/ajpath.2009.080958
   Weller M, 2010, NAT REV NEUROL, V6, P39, DOI 10.1038/nrneurol.2009.197
   Weller M, 2009, J CLIN ONCOL, V27, P5743, DOI 10.1200/JCO.2009.23.0805
   Wesolowski JR, 2010, AM J NEURORADIOL, V31, P1383, DOI 10.3174/ajnr.A2170
   Wick W, 2009, J CLIN ONCOL, V27, P5874, DOI 10.1200/JCO.2009.23.6497
   Xiong J, 2010, CHINESE MED J-PEKING, V123, P3566, DOI 10.3760/cma.j.issn.0366-6999.2010.24.012
   Yan H, 2009, NEW ENGL J MED, V360, P765, DOI 10.1056/NEJMoa0808710
   Yip S, 2012, J PATHOL, V226, P7, DOI 10.1002/path.2995
   Zheng SY, 2012, CANCER J, V18, P107, DOI 10.1097/PPO.0b013e3182431c57
NR 119
TC 22
Z9 24
U1 0
U2 23
PU SPRINGER
PI NEW YORK
PA ONE NEW YORK PLAZA, SUITE 4600, NEW YORK, NY, UNITED STATES
SN 1527-2729
EI 1534-6277
J9 CURR TREAT OPTION ON
JI Curr. Treat. Options Oncol.
PD DEC
PY 2012
VL 13
IS 4
BP 417
EP 436
DI 10.1007/s11864-012-0210-8
PG 20
WC Oncology
WE Science Citation Index Expanded (SCI-EXPANDED)
SC Oncology
GA 040AY
UT WOS:000311292500001
PM 22956341
DA 2024-03-10
ER

PT J
AU Kraus, TFJ
   Machegger, L
   Pöppe, J
   Zellinger, B
   Dovjak, E
   Schlicker, HU
   Schwartz, C
   Ladisich, B
   Spendel, M
   Kral, M
   Reinhardt, A
   Winkler, PA
   Sotlar, K
AF Kraus, Theo F. J.
   Machegger, Lukas
   Poeppe, Johannes
   Zellinger, Barbara
   Dovjak, Eva
   Schlicker, Hans U.
   Schwartz, Christoph
   Ladisich, Barbara
   Spendel, Mathias
   Kral, Michael
   Reinhardt, Annekathrin
   Winkler, Peter A.
   Sotlar, Karl
TI Diffuse midline glioma of the cervical spinal cord with H3 K27M genotype
   phenotypically mimicking anaplastic ganglioglioma: a case report and
   review of the literature
SO BRAIN TUMOR PATHOLOGY
LA English
DT Review; Early Access
DE Anaplastic ganglioglioma; Diffuse midline glioma; TERT C228T; PDGFR
   alpha Y849C; Methylome analysis
ID CENTRAL-NERVOUS-SYSTEM; METHYLATION-BASED CLASSIFICATION; MUTATIONS;
   TUMORS; H3F3A
AB Here, we report on a 28-year old male patient presenting with neck and shoulder pain, dysesthesia of all four limbs and hypesthesia of both hands, without motor deficits. Magnetic resonance imaging showed an intradural, intramedullary mass of the cervical spinal cord of 6.4 cm length and 1.7 cm diameter. The patient underwent surgical resection. Histological and immunohistochemical evaluation showed pleomorphic glial tumor cells, mitoses, calcifications, and atypical ganglioid cells compatible with the morphology of anaplastic ganglioglioma (WHO Grade III). Extensive molecular workup revealed H3F3A K27M, TERT C228T and PDGFR alpha Y849C mutations indicating poor prognosis. The H3F3A K27M mutation assigned the tumor to the molecular group of diffuse midline glioma (WHO Grade IV). Epigenome-wide methylation profiling confirmed the methylation class of diffuse midline glioma. Thus, this is a very rare case of malignant glioma with H3 K27M genotype phenotypically mimicking anaplastic ganglioglioma. This case emphasizes the importance of comprehensive morphological and molecular workup including methylome profiling for advanced patient care.
C1 [Kraus, Theo F. J.; Zellinger, Barbara; Dovjak, Eva; Schlicker, Hans U.; Sotlar, Karl] Paracelsus Med Univ, Univ Hosp Salzburg, Inst Pathol, Mullner Hauptstr 48, A-5020 Salzburg, Austria.
   [Machegger, Lukas] Paracelsus Med Univ, Univ Hosp Salzburg, Inst Neuroradiol, Ignaz Harrer Str 79, A-5020 Salzburg, Austria.
   [Poeppe, Johannes; Schwartz, Christoph; Ladisich, Barbara; Spendel, Mathias; Kral, Michael; Winkler, Peter A.] Paracelsus Med Univ, Univ Hosp Salzburg, Dept Neurosurg, Ignaz Harrer Str 79, A-5020 Salzburg, Austria.
   [Reinhardt, Annekathrin] Heidelberg Univ, Dept Neuropathol, Neuenheimer Feld 224, D-69120 Heidelberg, Germany.
   [Reinhardt, Annekathrin] DKFZ, CCU Neuropathol, Neuenheimer Feld 224, D-69120 Heidelberg, Germany.
C3 Paracelsus Private Medical University; Paracelsus Private Medical
   University; Paracelsus Private Medical University; Ruprecht Karls
   University Heidelberg; Helmholtz Association; German Cancer Research
   Center (DKFZ)
RP Sotlar, K (通讯作者)，Paracelsus Med Univ, Univ Hosp Salzburg, Inst Pathol, Mullner Hauptstr 48, A-5020 Salzburg, Austria.
EM k.sotlar@salk.at
RI Zellinger, Barbara/AAH-6900-2021; Machegger, Lukas/GRE-6020-2022
OI Machegger, Lukas/0000-0002-7437-8992; , Theo/0000-0003-2944-5129; Poppe,
   Johannes Peter/0000-0002-8368-1782
FU Paracelsus Medical University
FX Open access funding provided by Paracelsus Medical University. We would
   like to thank Prof. von Deimling, Department of Neuropathology,
   University Hospital Heidelberg and CCU Neuropathology, DKFZ, for
   performing epigenomic tumor profiling. We also thank the members of the
   histology, immunohistochemistry and molecular pathology facilities at
   the Institute of Pathology, University Hospital Salzburg, Paracelsus
   Medical University, for their support in conducting this study.
CR Cantanhede IG, 2017, SCI REP-UK, V7, DOI 10.1038/s41598-017-15045-w
   Capper D, 2018, ACTA NEUROPATHOL, V136, P181, DOI 10.1007/s00401-018-1879-y
   Capper D, 2018, NATURE, V555, P469, DOI 10.1038/nature26000
   Eckel-Passow JE, 2015, NEW ENGL J MED, V372, P2499, DOI 10.1056/NEJMoa1407279
   Halliday GC, 2018, J CLIN NEUROSCI, V47, P163, DOI 10.1016/j.jocn.2017.09.013
   Heldin CH, 2013, CSH PERSPECT BIOL, V5, DOI 10.1101/cshperspect.a009100
   Jaunmuktane Z, 2019, ACTA NEUROPATHOL COM, V7, DOI 10.1186/s40478-019-0668-8
   Joyon N, 2017, NEUROPATH APPL NEURO, V43, P271, DOI 10.1111/nan.12329
   Kleinschmidt-DeMasters BK, 2017, BRAIN PATHOL, V27, P846, DOI 10.1111/bpa.12455
   LANG FF, 1993, J NEUROSURG, V79, P867, DOI 10.3171/jns.1993.79.6.0867
   Liu JY, 2019, ONCOL LETT, V17, P95, DOI 10.3892/ol.2018.9634
   Louis DN, 2016, ACTA NEUROPATHOL, V131, P803, DOI 10.1007/s00401-016-1545-1
   Lucas JT, 2015, J NEURO-ONCOL, V123, P171, DOI 10.1007/s11060-015-1781-6
   Luyken C, 2004, CANCER, V101, P146, DOI 10.1002/cncr.20332
   MILLER DC, 1993, J NEUROSURG, V79, P859, DOI 10.3171/jns.1993.79.6.0859
   Nakano Y, 2019, BRAIN TUMOR PATHOL, V36, P162, DOI 10.1007/s10014-019-00347-w
   Nguyen AT, 2015, NEUROPATH APPL NEURO, V41, P403, DOI 10.1111/nan.12196
   Okuda T, 2018, NEUROPATHOLOGY, V38, P422, DOI 10.1111/neup.12471
   Pagès M, 2018, BRAIN PATHOL, V28, P103, DOI 10.1111/bpa.12473
   Pajtler KW, 2015, CANCER CELL, V27, P728, DOI 10.1016/j.ccell.2015.04.002
   Sahm F, 2017, LANCET ONCOL, V18, P682, DOI 10.1016/S1470-2045(17)30155-9
   Schwartzentruber J, 2012, NATURE, V482, P226, DOI [10.1038/nature10833, 10.1007/s13311-012-0137-6]
   Stupp R, 2005, NEW ENGL J MED, V352, P987, DOI 10.1056/NEJMoa043330
   Sturm D, 2012, CANCER CELL, V22, P425, DOI 10.1016/j.ccr.2012.08.024
   WOLF HK, 1994, ACTA NEUROPATHOL, V88, P166
   Zanello M, 2016, J NEUROPATH EXP NEUR, V75, P971, DOI 10.1093/jnen/nlw074
   ZENTNER J, 1994, J NEUROL NEUROSUR PS, V57, P1497, DOI 10.1136/jnnp.57.12.1497
NR 27
TC 12
Z9 14
U1 0
U2 6
PU SPRINGER JAPAN KK
PI TOKYO
PA SHIROYAMA TRUST TOWER 5F, 4-3-1 TORANOMON, MINATO-KU, TOKYO, 105-6005,
   JAPAN
SN 1433-7398
EI 1861-387X
J9 BRAIN TUMOR PATHOL
JI Brain Tumor Pathol.
PD 2020 JUL
PY 2020
VL 37
IS 3
BP 89
EP 94
DI 10.1007/s10014-020-00365-z
EA MAY 2020
PG 6
WC Oncology; Clinical Neurology; Pathology
WE Science Citation Index Expanded (SCI-EXPANDED)
SC Oncology; Neurosciences & Neurology; Pathology
GA MD5LA
UT WOS:000535423200001
PM 32451719
OA Green Published, hybrid
DA 2024-03-10
ER

PT J
AU Arjona, D
   Rey, JA
   Taylor, SM
AF Arjona, Dolores
   Rey, Juan Antonio
   Taylor, Shirley M.
TI Early genetic changes involved in low-grade astrocytic tumor development
SO CURRENT MOLECULAR MEDICINE
LA English
DT Review
DE low-grade astrocytomas; gene amplification; gene mutation; LOH; promoter
   hypermethylation
ID GROWTH-FACTOR-RECEPTOR; HUMAN-MALIGNANT GLIOMAS; DNA-REPAIR GENE;
   QUANTITATIVE-PCR ANALYSIS; CPG ISLAND METHYLATION; NERVOUS-SYSTEM
   TUMORS; CANCER-CELL-CYCLES; HUMAN-BRAIN-TUMORS; SECONDARY GLIOBLASTOMAS;
   PROMOTER HYPERMETHYLATION
AB Astrocytomas represent the most common form of glial tumors. The most malignant grade of these tumors, glioblastoma multiforme, may arise as a malignant progression from low-grade astrocytoma through anaplastic astrocytoma to secondary GBM, or else it may arise "de novo" as primary GBM. Both types of glioblastoma are usually histologically indistinguishable. However, distinct molecular alterations have been described between them that potentially allow differentiation between the two mechanisms of origin. Since malignant transformation is a multistep process, we summarize in this review the earliest genetic changes that seem to be involved in the appearance and development of low-grade astrocytic tumors, where early detection and treatment could be possible.
C1 Virginia Commonwealth Univ, Dept Microbiol & Immunol, Richmond, VA 23298 USA.
   Virginia Commonwealth Univ, Massey Canc Ctr, Richmond, VA 23298 USA.
   Hosp Univ La Paz, Unidad Invest, Lab Oncognet Mol, E-28046 Madrid, Spain.
C3 Virginia Commonwealth University; Virginia Commonwealth University;
   Hospital Universitario La Paz
RP Arjona, D (通讯作者)，Virginia Commonwealth Univ, Dept Microbiol & Immunol, 1101 E Marshall St, Richmond, VA 23298 USA.
EM mdarjona@vcu.edu
RI Rey, Juan A/H-5026-2013
CR Alroy I, 1997, FEBS LETT, V410, P83, DOI 10.1016/S0014-5793(97)00412-2
   Arjona D, 2005, NEUROPATH APPL NEURO, V31, P384, DOI 10.1111/j.1365-2990.2005.00653.x
   Arjona D, 2006, CANCER GENET CYTOGEN, V164, P39, DOI 10.1016/j.cancergencyto.2005.06.007
   Arjona D, 2005, DIAGN MOL PATHOL, V14, P224, DOI 10.1097/01.pas.0000177799.58336.1a
   Bachman KE, 1999, CANCER RES, V59, P798
   Balesaria S, 1999, BRIT J CANCER, V81, P1371, DOI 10.1038/sj.bjc.6693403
   Bello MJ, 2004, MUTAT RES-FUND MOL M, V554, P23, DOI 10.1016/j.mrfmmm.2004.02.011
   Biernat W, 1997, ACTA NEUROPATHOL, V94, P303, DOI 10.1007/s004010050711
   BIGNER SH, 1988, J NEUROPATH EXP NEUR, V47, P191, DOI 10.1097/00005072-198805000-00001
   BOGLER O, 1995, GLIA, V15, P308, DOI 10.1002/glia.440150311
   Bond GL, 2004, CELL, V119, P591, DOI 10.1016/j.cell.2004.11.022
   Boström J, 1998, CANCER RES, V58, P29
   COLLINS VP, 1995, GLIA, V15, P289, DOI 10.1002/glia.440150309
   Costello JF, 1996, CANCER RES, V56, P2405
   DEMETRICK DJ, 1994, CYTOGENET CELL GENET, V66, P72, DOI 10.1159/000133669
   Eden S, 1998, NATURE, V394, P842, DOI 10.1038/29680
   EKSTRAND AJ, 1991, CANCER RES, V51, P2164
   Esteller M, 1999, CANCER RES, V59, P793
   Esteller M, 2000, NEW ENGL J MED, V343, P1350, DOI 10.1056/NEJM200011093431901
   Frederick L, 2000, CANCER RES, V60, P1383
   Fueyo J, 1996, ONCOGENE, V13, P1615
   Gonzalez-Gomez P, 2003, BRIT J CANCER, V88, P109, DOI 10.1038/sj.bjc.6600737
   Gonzalez-Gomez P, 2003, INT J ONCOL, V22, P601
   Haupt Y, 1997, NATURE, V387, P296, DOI 10.1038/387296a0
   HE J, 1994, CANCER RES, V54, P5804
   Hegi ME, 2005, NEW ENGL J MED, V352, P997, DOI 10.1056/NEJMoa043331
   HELDIN CH, 1990, CELL REGUL, V1, P555, DOI 10.1091/mbc.1.8.555
   HERMANSON M, 1992, CANCER RES, V52, P3213
   Hermanson M, 1996, CANCER RES, V56, P164
   Huang HJS, 1997, J BIOL CHEM, V272, P2927, DOI 10.1074/jbc.272.5.2927
   Ichimura K, 2000, CANCER RES, V60, P417
   Ishii N, 1999, ONCOGENE, V18, P5870, DOI 10.1038/sj.onc.1203241
   JAMES CD, 1991, CANCER RES, V51, P1684
   Jones PL, 1999, SEMIN CANCER BIOL, V9, P339, DOI 10.1006/scbi.1999.0134
   Kleihues PCW., 2000, WORLD HLTH ORG CLASS
   Laigle-Donadey F, 2006, J NEURO-ONCOL, V76, P265, DOI 10.1007/s11060-005-7019-2
   Learn CA, 2004, CLIN CANCER RES, V10, P3216, DOI 10.1158/1078-0432.CCR-03-0521
   Li J, 1997, SCIENCE, V275, P1943, DOI 10.1126/science.275.5308.1943
   LIBERMANN TA, 1985, NATURE, V313, P144, DOI 10.1038/313144a0
   Maher EA, 2001, GENE DEV, V15, P1311, DOI 10.1101/gad.891601
   Momand J, 1998, NUCLEIC ACIDS RES, V26, P3453, DOI 10.1093/nar/26.15.3453
   Nakamura M, 2001, CARCINOGENESIS, V22, P1715, DOI 10.1093/carcin/22.10.1715
   Nakamura M, 2000, J NEUROPATH EXP NEUR, V59, P539, DOI 10.1093/jnen/59.6.539
   Nakamura M, 2005, LAB INVEST, V85, P165, DOI 10.1038/labinvest.3700223
   Nakamura M, 2001, LAB INVEST, V81, P77, DOI 10.1038/labinvest.3780213
   Nakamura M, 2001, BRAIN PATHOL, V11, P159
   NOWELL PC, 1976, SCIENCE, V194, P23, DOI 10.1126/science.959840
   Ohgaki H, 2004, CANCER RES, V64, P6892, DOI 10.1158/0008-5472.CAN-04-1337
   Okada Y, 2003, CANCER RES, V63, P413
   OLOPADE OI, 1992, CANCER RES, V52, P2523
   Park SH, 2000, J KOREAN MED SCI, V15, P555, DOI 10.3346/jkms.2000.15.5.555
   PEGG AE, 1992, FASEB J, V6, P2302, DOI 10.1096/fasebj.6.6.1544541
   PICKSLEY SM, 1993, BIOESSAYS, V15, P689, DOI 10.1002/bies.950151008
   Qian XLC, 1997, CANCER RES, V57, P3672
   RASHEED BKA, 1995, ONCOGENE, V10, P2243
   Reifenberger G, 1996, CANCER RES, V56, P5141
   REIFENBERGER G, 1994, CANCER RES, V54, P4299
   REIFENBERGER G, 1993, CANCER RES, V53, P2736
   Reifenberger G, 2003, J NEUROPATH EXP NEUR, V62, P111, DOI 10.1093/jnen/62.2.111
   REIFENBERGER J, 1994, AM J PATHOL, V145, P1175
   Reifenberger J, 1996, J NEUROPATH EXP NEUR, V55, P822, DOI 10.1097/00005072-199607000-00007
   Riemenschneider MJ, 2003, INT J CANCER, V104, P752, DOI 10.1002/ijc.11023
   Riemenschneider MJ, 1999, CANCER RES, V59, P6091
   Rollbrocker B, 1996, ACTA NEUROPATHOL, V92, P70, DOI 10.1007/s004010050491
   Schmidt EE, 1997, BRIT J CANCER, V75, P2, DOI 10.1038/bjc.1997.2
   Schmidt MC, 2002, J NEUROPATH EXP NEUR, V61, P321, DOI 10.1093/jnen/61.4.321
   Sherr CJ, 2000, CANCER RES, V60, P3689
   Sherr CJ, 1996, SCIENCE, V274, P1672, DOI 10.1126/science.274.5293.1672
   Shvarts A, 1996, EMBO J, V15, P5349, DOI 10.1002/j.1460-2075.1996.tb00919.x
   Simpson DJ, 2000, CANCER RES, V60, P1211
   Smith JS, 2000, J NEUROPATH EXP NEUR, V59, P495, DOI 10.1093/jnen/59.6.495
   Stott FJ, 1998, EMBO J, V17, P5001, DOI 10.1093/emboj/17.17.5001
   Stupp R, 2005, NEW ENGL J MED, V352, P987, DOI 10.1056/NEJMoa043330
   Vogelstein B, 2000, NATURE, V408, P307, DOI 10.1038/35042675
   VON DA, 1994, INT J CANCER, V57, P676
   Watanabe K, 1996, BRAIN PATHOL, V6, P217, DOI 10.1111/j.1750-3639.1996.tb00848.x
   Watts GS, 1997, MOL CELL BIOL, V17, P5612, DOI 10.1128/MCB.17.9.5612
   WESTERMARK B, 1995, GLIA, V15, P257, DOI 10.1002/glia.440150307
   WONG AJ, 1987, P NATL ACAD SCI USA, V84, P6899, DOI 10.1073/pnas.84.19.6899
   Zhang YP, 1998, CELL, V92, P725, DOI 10.1016/S0092-8674(00)81401-4
NR 80
TC 14
Z9 17
U1 0
U2 2
PU BENTHAM SCIENCE PUBL LTD
PI SHARJAH
PA EXECUTIVE STE Y26, PO BOX 7917, SAIF ZONE, 1200 BR SHARJAH, U ARAB
   EMIRATES
SN 1566-5240
J9 CURR MOL MED
JI Curr. Mol. Med.
PD SEP
PY 2006
VL 6
IS 6
BP 645
EP 650
DI 10.2174/156652406778195017
PG 6
WC Medicine, Research & Experimental
WE Science Citation Index Expanded (SCI-EXPANDED)
SC Research & Experimental Medicine
GA 073NX
UT WOS:000239751000003
PM 17022734
DA 2024-03-10
ER

PT J
AU Collins, VP
AF Collins, V. Peter
TI Mechanisms of disease: genetic predictors of response to treatment in
   brain tumors
SO NATURE CLINICAL PRACTICE ONCOLOGY
LA English
DT Review
DE cell growth processes; central nervous system (CNS); methylation;
   protein kinases; signal transduction
ID EPIDERMAL-GROWTH-FACTOR; HUMAN ASTROCYTIC GLIOMAS; HUMAN-MALIGNANT
   GLIOMAS; FACTOR-RECEPTOR; PROMOTER HYPERMETHYLATION; EGFR AMPLIFICATION;
   RADIATION-THERAPY; MUTATION ANALYSIS; P-GLYCOPROTEIN; TP53 MUTATION
AB Brain tumors are currently diagnosed on the basis of their histology. The most common types in adults are astrocytomas, oligodendrogliomas and oligoastrocytomas or mixed tumors, which almost invariably lead to death. Improvements in outcome have been elusive despite intensive research. Recent findings indicate that response to conventional therapy, at least in some cases, correlates better with genetic characteristics than histopathology. An understanding of the molecular mechanisms that underlie the malignant phenotype of gliomas also provides the possibility of rational design of molecularly targeted therapies. This approach has proved successful in other areas of oncology. As many tumors have the same types of molecular abnormalities, molecular targeted therapies developed for nonbrain tumor types might be adapted for the treatment of brain tumors. There are a number of unique problems involved in treating tumors in the brain that must be overcome. The genetic predictors of response to conventional therapies, the genes and cellular mechanisms involved in glioma development, and potential therapeutic targets are reviewed. The possibility of designing tailored molecular therapy based on the molecular characteristics of the tumors is also explored.
C1 Univ Cambridge, Dept Pathol, Cambridge CB2 1QP, England.
C3 University of Cambridge
RP Collins, VP (通讯作者)，Univ Cambridge, Addenbrookes Hosp, Dept Histopathol, Box 235,Hills Rd, Cambridge CB2 2QQ, England.
EM vpc20@cam.ac.uk
FU Cancer Research UK [A6618] Funding Source: Medline
CR Bäcklund LM, 2005, BRIT J CANCER, V93, P124, DOI 10.1038/sj.bjc.6602661
   Bäcklund LM, 2003, CLIN CANCER RES, V9, P4151
   Biernat W, 1997, ACTA NEUROPATHOL, V94, P303, DOI 10.1007/s004010050711
   Breedveld P, 2005, CANCER RES, V65, P2577, DOI 10.1158/0008-5472.CAN-04-2416
   Büschges R, 1999, BRAIN PATHOL, V9, P435
   Cairncross G, 2006, J CLIN ONCOL, V24, P2707, DOI 10.1200/JCO.2005.04.3414
   Cairncross JG, 1998, J NATL CANCER I, V90, P1473, DOI 10.1093/jnci/90.19.1473
   CAIRNCROSS JG, 1988, ANN NEUROL, V23, P360, DOI 10.1002/ana.410230408
   Carlson Robert W, 2006, J Natl Compr Canc Netw, V4 Suppl 1, pS1
   COLLINS VP, 1995, GLIA, V15, P289, DOI 10.1002/glia.440150309
   CORN B, 1994, MED PEDIATR ONCOL, V22, P45, DOI 10.1002/mpo.2950220109
   Cully M, 2006, NAT REV CANCER, V6, P184, DOI 10.1038/nrc1819
   EKSTRAND AJ, 1991, CANCER RES, V51, P2164
   Ess Kevin C, 2006, Semin Pediatr Neurol, V13, P37, DOI 10.1016/j.spen.2006.01.009
   FLEMING TP, 1992, CANCER RES, V52, P4550
   Galiatsatos P, 2006, AM J GASTROENTEROL, V101, P385, DOI 10.1111/j.1572-0241.2006.00375.x
   Greene MH, 1999, CANCER-AM CANCER SOC, V86, P2464, DOI 10.1002/(SICI)1097-0142(19991201)86:11+<2464::AID-CNCR3>3.0.CO;2-F
   Griffin CA, 2006, J NEUROPATH EXP NEUR, V65, P988, DOI 10.1097/01.jnen.0000235122.98052.8f
   HAMILTON SR, 1995, NEW ENGL J MED, V332, P839, DOI 10.1056/NEJM199503303321302
   Hegi ME, 2005, NEW ENGL J MED, V352, P997, DOI 10.1056/NEJMoa043331
   HERMANSON M, 1992, CANCER RES, V52, P3213
   Huang HJS, 1997, J BIOL CHEM, V272, P2927, DOI 10.1074/jbc.272.5.2927
   Ichimura K, 2000, CANCER RES, V60, P417
   Ichimura K, 1996, ONCOGENE, V13, P1065
   Ichimura K, 2004, J NEURO-ONCOL, V70, P137, DOI 10.1007/s11060-004-2747-2
   Idbaih A, 2005, ANN NEUROL, V58, P483, DOI 10.1002/ana.20607
   Ino Y, 2000, NEUROGENETICS, V3, P45
   Inoki K, 2005, NAT GENET, V37, P19, DOI 10.1038/ng1494
   JAMES CD, 1989, P NATL ACAD SCI USA, V86, P2858, DOI 10.1073/pnas.86.8.2858
   Jenkins RB, 2006, CANCER RES, V66, P9852, DOI 10.1158/0008-5472.CAN-06-1796
   Kleihues P, 1999, Neuro Oncol, V1, P44, DOI 10.1093/neuonc/1.1.44
   Kleihues P, 1995, TOXICOL LETT, V82-3, P601, DOI 10.1016/0378-4274(95)03503-6
   Kleihues PC, 2000, PATHOLOGY GENETICS
   Knobbe CB, 2005, NEUROPATH APPL NEURO, V31, P486, DOI 10.1111/j.1365-2990.2005.00660.x
   Knobbe CB, 2004, ACTA NEUROPATHOL, V108, P467, DOI 10.1007/s00401-004-0929-9
   Knobbe CB, 2004, J NATL CANCER I, V96, P483, DOI 10.1093/jnci/djh064
   Knobbe CB, 2003, BRAIN PATHOL, V13, P507
   Koschny R, 2002, CANCER GENET CYTOGEN, V135, P147, DOI 10.1016/S0165-4608(01)00650-1
   Lackner C, 2005, EUR J GASTROEN HEPAT, V17, P317, DOI 10.1097/00042737-200503000-00010
   LIBERMANN TA, 1985, NATURE, V313, P144, DOI 10.1038/313144a0
   Liu L, 2005, J MOL MED, V83, P917, DOI 10.1007/s00109-005-0700-2
   Liu L, 2000, J NEUROPATH EXP NEUR, V59, P1087, DOI 10.1093/jnen/59.12.1087
   Malmer B, 2001, BRIT J CANCER, V84, P429, DOI 10.1054/bjoc.2000.1612
   MCCORMACK BM, 1992, NEUROSURGERY, V31, P636
   Möllemann M, 2005, INT J CANCER, V113, P379, DOI 10.1002/ijc.20575
   Nakamura M, 2001, LAB INVEST, V81, P77, DOI 10.1038/labinvest.3780213
   Ohgaki H, 2005, J NEUROPATH EXP NEUR, V64, P479, DOI 10.1093/jnen/64.6.479
   Ohgaki H, 2004, CANCER RES, V64, P6892, DOI 10.1158/0008-5472.CAN-04-1337
   Okada Y, 2003, CANCER RES, V63, P413
   Perry A, 1999, CANCER, V86, P672, DOI 10.1002/(SICI)1097-0142(19990815)86:4<672::AID-CNCR17>3.0.CO;2-G
   Phillips HS, 2006, CANCER CELL, V9, P157, DOI 10.1016/j.ccr.2006.02.019
   RASHEED A, 2000, CANCER, V94, P2688
   REIFENBERGER G, 1994, CANCER RES, V54, P4299
   REIFENBERGER G, 1993, CANCER RES, V53, P2736
   Reifenberger G, 2003, J NEUROPATH EXP NEUR, V62, P111, DOI 10.1093/jnen/62.2.111
   REIFENBERGER J, 1994, AM J PATHOL, V145, P1175
   Reifenberger J, 1996, J NEUROPATH EXP NEUR, V55, P822, DOI 10.1097/00005072-199607000-00007
   Riemenschneider MJ, 1999, CANCER RES, V59, P6091
   Rollison DEM, 2005, INT J CANCER, V113, P769, DOI 10.1002/ijc.20641
   Rubio-Viqueira B, 2006, CURR OPIN INVEST DR, V7, P501
   Samuels Y, 2004, SCIENCE, V304, P554, DOI 10.1126/science.1096502
   Sansal I, 2004, J CLIN ONCOL, V22, P2954, DOI 10.1200/jco.2004.02.141
   Schinkel AH, 1999, ADV DRUG DELIVER REV, V36, P179, DOI 10.1016/S0169-409X(98)00085-4
   SCHMIDT EE, 1994, CANCER RES, V54, P6321
   Schmidt EE, 1999, J NEUROPATH EXP NEUR, V58, P1170, DOI 10.1097/00005072-199911000-00007
   Schwartzbaum JA, 2006, NAT CLIN PRACT NEURO, V2, P494, DOI 10.1038/ncpneuro0289
   Shaw RJ, 2006, NATURE, V441, P424, DOI 10.1038/nature04869
   Sherr CJ, 2002, CANCER CELL, V2, P103, DOI 10.1016/S1535-6108(02)00102-2
   Smith JS, 2001, JNCI-J NATL CANCER I, V93, P1246, DOI 10.1093/jnci/93.16.1246
   Stecher H, 1997, SYNTHESIS-STUTTGART, P1
   Stupp Roger, 2005, Curr Neurol Neurosci Rep, V5, P198, DOI 10.1007/s11910-005-0047-7
   Tauchi T, 2006, INT J HEMATOL, V83, P294, DOI 10.1532/IJH97.06025
   Tso CL, 2006, CANCER RES, V66, P159, DOI 10.1158/0008-5472.CAN-05-0077
   van den Bent MJ, 2006, J CLIN ONCOL, V24, P2715, DOI 10.1200/JCO.2005.04.6078
   Varley Jenny, 2003, Methods Mol Biol, V222, P117
   VERTOSICK FT, 1991, NEUROSURGERY, V28, P496, DOI 10.1227/00006123-199104000-00002
   von Deimling A, 2000, J NEUROPATH EXP NEUR, V59, P544, DOI 10.1093/jnen/59.6.544
   VONDEIMLING A, 1994, CANCER RES, V54, P1397
   Wolter M, 2001, J NEUROPATH EXP NEUR, V60, P1170, DOI 10.1093/jnen/60.12.1170
   Yohay Kaleb H, 2006, Semin Pediatr Neurol, V13, P21, DOI 10.1016/j.spen.2006.01.007
NR 80
TC 29
Z9 37
U1 0
U2 2
PU NATURE PUBLISHING GROUP
PI NEW YORK
PA 75 VARICK ST, 9TH FLR, NEW YORK, NY 10013-1917 USA
SN 1743-4254
J9 NAT CLIN PRACT ONCOL
JI Nat. Clin. Pract. Oncol.
PD JUN
PY 2007
VL 4
IS 6
BP 362
EP 374
DI 10.1038/ncponc0820
PG 13
WC Oncology
WE Science Citation Index Expanded (SCI-EXPANDED)
SC Oncology
GA 171GY
UT WOS:000246725100011
PM 17534392
DA 2024-03-10
ER

PT J
AU Chang, YZ
   Chai, RC
   Pang, B
   Chang, X
   An, SY
   Zhang, KN
   Jiang, T
   Wang, YZ
AF Chang, Yu-Zhou
   Chai, Rui-Chao
   Pang, Bo
   Chang, Xin
   An, Song Yuan
   Zhang, Ke-Nan
   Jiang, Tao
   Wang, Yong-Zhi
TI METTL3 enhances the stability of MALAT1 with the assistance of HuR via
   m6A modification and activates NF-κB to promote the malignant
   progression of IDH-wildtype glioma
SO CANCER LETTERS
LA English
DT Article; Early Access
DE Glioma; RNA modification; METTL3; LncRNA; NF-kappa B
ID M(6)A RNA METHYLATION; GLIOBLASTOMA; SYSTEM; ROLES; CELLS; AXIS
AB Understanding the role of N6-methyladenosine (m6A) in tumorigenesis and stem cell maintenance is an emerging field in glioma research. However, it is necessary to study the function of m6A in IDH-mutation and IDH-wildtype gliomas separately. Here, we aimed to elucidate the role and mechanism of the m6A writer METTL3 in regulating the malignant progression of IDH-wildtype gliomas. We demonstrated that METTL3 expression is positively associated with a higher malignant grade and poorer prognosis of IDH-wildtype gliomas but not IDH-mutant gliomas. METTL3 could also promote the malignant progression of gliomas in both in vitro and in vivo models. Mechanistically, METTL3 upregulated MALAT1 expression by enhancing its stability via m6A modification. We further revealed that HuR was essential for METTL3-mediated MALAT1 stabilization, and upregulated MALAT1 subsequently activated NF-kappa B. Taken together, our findings confirmed that METTL3 promoted the malignant progression of IDH-wildtype gliomas and revealed important insight into the upstream regulatory mechanism of MALAT1 and NF-kappa B with a primary focus on m6A modification.
C1 [Chang, Yu-Zhou; Chai, Rui-Chao; Pang, Bo; Chang, Xin; Zhang, Ke-Nan; Jiang, Tao; Wang, Yong-Zhi] Capital Med Univ, Beijing Tiantan Hosp, Beijing Neurosurg Inst, Dept Mol Neuropathol, Beijing, Peoples R China.
   [Chang, Yu-Zhou; An, Song Yuan; Jiang, Tao; Wang, Yong-Zhi] Capital Med Univ, Beijing Tiantan Hosp, Dept Neurosurg, 119 South 4th Ring West Rd, Beijing, Peoples R China.
   [Chang, Xin] Capital Med Univ, Sanbo Brain Hosp, Dept Neurosurg, Beijing, Peoples R China.
   [Chai, Rui-Chao; Pang, Bo; Chang, Xin; An, Song Yuan; Zhang, Ke-Nan; Jiang, Tao; Wang, Yong-Zhi] Chinese Glioma Genome Atlas Network CGGA, Beijing, Peoples R China.
C3 Capital Medical University; Capital Medical University; Capital Medical
   University
RP Wang, YZ (通讯作者)，Capital Med Univ, Beijing Tiantan Hosp, Dept Neurosurg, 119 South 4th Ring West Rd, Beijing, Peoples R China.; Chai, RC (通讯作者)，Capital Med Univ, Beijing Neurosurg Inst, Dept Mol Neuropathol, Dept Neuropathol, 119 South 4th Ring West Rd, Beijing 100050, Peoples R China.
EM chairuichao_glia@163.com; yongzhiwang_bni@163.com
RI jiang, tao/GWC-7108-2022; Jiang, Tao/IWM-7503-2023; Chai,
   Ruichao/AAF-3361-2020
OI Chai, Ruichao/0000-0003-3451-8871
FU National Natural Science Foundationof China [81773208, 81903078];
   National Key Research and Development Program of China [2019YFE0108100];
   Beijing Nova Program [Z201100006820118]
FX This work was supported by the National Natural Science Foundationof
   China (81773208 and 81903078) , The National Key Research and
   Development Program of China (2019YFE0108100) , and the Beijing Nova
   Program (Z201100006820118) .
CR Chai RC, 2013, GLIA, V61, P1748, DOI 10.1002/glia.22555
   Chai RC, 2020, ACTA NEUROPATHOL COM, V8, DOI 10.1186/s40478-020-00913-w
   Chai RC, 2019, JCI INSIGHT, V4, DOI 10.1172/jci.insight.130591
   Chai RC, 2019, CARCINOGENESIS, V40, P1229, DOI 10.1093/carcin/bgz102
   Chai RC, 2019, AGING-US, V11, P1204, DOI 10.18632/aging.101829
   Chai RC, 2021, CANCER BIOL MED, V18, P271, DOI 10.20892/j.issn.2095-3941.2020.0179
   Chang YZ, 2020, FRONT CELL DEV BIOL, V8, DOI 10.3389/fcell.2020.580464
   Chen Q, 2018, CLIN CANCER RES, V24, P684, DOI 10.1158/1078-0432.CCR-17-0605
   Cui Q, 2017, CELL REP, V18, P2622, DOI 10.1016/j.celrep.2017.02.059
   Du KZ, 2019, MOL NEUROBIOL, V56, P1596, DOI 10.1007/s12035-018-1138-1
   Fu Y, 2014, NAT REV GENET, V15, P293, DOI 10.1038/nrg3724
   Han Y, 2016, CELL DEATH DIS, V7, DOI 10.1038/cddis.2015.407
   He CA, 2010, NAT CHEM BIOL, V6, P863, DOI 10.1038/nchembio.482
   Huang ABZ, 2020, ACTA NEUROPATHOL COM, V8, DOI 10.1186/s40478-020-00941-6
   Huang K, 2019, ADV SCI, V6, DOI 10.1002/advs.201900782
   Huang K, 2017, CANCER LETT, V388, P269, DOI 10.1016/j.canlet.2016.12.011
   Jiang T, 2021, CANCER LETT, V499, P60, DOI 10.1016/j.canlet.2020.10.050
   Jin D, 2019, J HEMATOL ONCOL, V12, DOI 10.1186/s13045-019-0830-6
   Korshunov A, 2019, NEUROPATH APPL NEURO, V45, P108, DOI 10.1111/nan.12523
   Li FX, 2019, CANCER RES, V79, P5785, DOI 10.1158/0008-5472.CAN-18-2868
   Liu N, 2016, NAT STRUCT MOL BIOL, V23, P98, DOI 10.1038/nsmb.3162
   Louis DN, 2016, ACTA NEUROPATHOL, V131, P803, DOI 10.1007/s00401-016-1545-1
   Pan YT, 2018, J HEMATOL ONCOL, V11, DOI 10.1186/s13045-018-0590-8
   Panneerdoss S, 2018, SCI ADV, V4, DOI 10.1126/sciadv.aar8263
   Roundtree IA, 2017, CELL, V169, P1187, DOI 10.1016/j.cell.2017.05.045
   Su R, 2018, CELL, V172, P90, DOI 10.1016/j.cell.2017.11.031
   Tassinari V, 2021, GENOME BIOL, V22, DOI 10.1186/s13059-021-02271-9
   Turcan S, 2012, NATURE, V483, P479, DOI 10.1038/nature10866
   Vassallo I, 2016, ONCOGENE, V35, P12, DOI 10.1038/onc.2015.61
   Visvanathan A, 2018, ONCOGENE, V37, P522, DOI 10.1038/onc.2017.351
   Voce DJ, 2019, CANCER RES, V79, P2536, DOI 10.1158/0008-5472.CAN-18-2170
   Wang B, 2019, CANCER LETT, V447, P93, DOI 10.1016/j.canlet.2019.01.008
   Wang QX, 2018, THERANOSTICS, V8, P4733, DOI 10.7150/thno.26550
   Wang SW, 2017, CANCER LETT, V408, P112, DOI 10.1016/j.canlet.2017.08.030
   Wang X, 2014, NATURE, V505, P117, DOI 10.1038/nature12730
   Yamini B, 2018, CELLS-BASEL, V7, DOI 10.3390/cells7090125
   Yang F, 2017, CANCER LETT, V396, P1, DOI 10.1016/j.canlet.2017.03.002
   Yang Y, 2018, CELL RES, V28, P616, DOI 10.1038/s41422-018-0040-8
   Zhang YH, 2020, J EXP CLIN CANC RES, V39, DOI 10.1186/s13046-020-01706-8
   Zhang ZX, 2019, CANCER LETT, V443, P91, DOI 10.1016/j.canlet.2018.11.034
   Zhao BS, 2015, GENOME BIOL, V16, DOI 10.1186/s13059-015-0609-1
   Zhou ZJ, 2020, MOL CANCER, V19, DOI 10.1186/s12943-020-01216-3
NR 42
TC 73
Z9 77
U1 5
U2 23
PU ELSEVIER IRELAND LTD
PI CLARE
PA ELSEVIER HOUSE, BROOKVALE PLAZA, EAST PARK SHANNON, CO, CLARE, 00000,
   IRELAND
SN 0304-3835
EI 1872-7980
J9 CANCER LETT
JI Cancer Lett.
PD 2021 JUL 28
PY 2021
VL 511
BP 36
EP 46
DI 10.1016/j.canlet.2021.04.020
EA MAY 2021
PG 11
WC Oncology
WE Science Citation Index Expanded (SCI-EXPANDED)
SC Oncology
GA SE0AT
UT WOS:000651737900004
PM 33933553
DA 2024-03-10
ER

PT J
AU Gusyatiner, O
   Hegi, ME
AF Gusyatiner, Olga
   Hegi, Monika E.
TI Glioma epigenetics: From subclassification to novel treatment options
SO SEMINARS IN CANCER BIOLOGY
LA English
DT Review
DE Epigenetic; Glioma; Biomarker; Driver mutation; Epigenetic drug
ID MAGNETIC-RESONANCE-SPECTROSCOPY; NEWLY-DIAGNOSED GLIOBLASTOMA; INTRINSIC
   PONTINE GLIOMA; RANDOMIZED PHASE-III; PEDIATRIC HIGH-GRADE; DNA
   METHYLATION; IDH2 MUTATIONS; MUTANT GLIOMA; PROMOTER HYPERMETHYLATION;
   RECURRENT GLIOBLASTOMA
AB Gliomas are the most common malignant primary brain tumors, of which glioblastoma is the most malignant form (WHO grade IV), and notorious for treatment resistance. Over the last decade mutations in epigenetic regulator genes have been identified as key drivers of subtypes of gliomas with distinct clinical features. Most characteristic are mutations in IDH1 or IDH2 in lower grade gliomas, and histone 3 mutations in pediatric high grade gliomas that are also associated with characteristic DNA methylation patterns. Furthermore, in adult glioblastoma patients epigenetic silencing of the DNA repair gene MGMT by promoter methylation is predictive for benefit from alkylating agent therapy. These epigenetic alterations are used as biomarkers and play a central role for classification of gliomas (WHO 2016) and treatment decisions. Here we review the pivotal role of epigenetic alterations in the etiology and biology of gliomas. We summarize the complex interactions between "driver" mutations, DNA methylation, histone post-translational modifications, and overall chromatin organization, and how they inform current efforts of testing epigenetic compounds and combinations in preclinical and clinical studies.
C1 [Hegi, Monika E.] Lausanne Univ Hosp, Lab Brain Tumor Biol & Genet, Neurosci Res Ctr, CLE C306, CH-1066 Epalinges, Switzerland.
   [Hegi, Monika E.] Lausanne Univ Hosp, Serv Neurosurg, CLE C306, CH-1066 Epalinges, Switzerland.
RP Hegi, ME (通讯作者)，Lausanne Univ Hosp, Lab Brain Tumor Biol & Genet, Neurosci Res Ctr, CLE C306, CH-1066 Epalinges, Switzerland.; Hegi, ME (通讯作者)，Lausanne Univ Hosp, Serv Neurosurg, CLE C306, CH-1066 Epalinges, Switzerland.
EM Monika.Hegi@chuv.ch
RI Hegi, Monika/O-4796-2015
OI Hegi, Monika/0000-0003-0855-6495
FU Swiss National Science Foundation [31003A_163297]; Swiss National
   Science Foundation (SNF) [31003A_163297] Funding Source: Swiss National
   Science Foundation (SNF)
FX Olga Gusyatiner is funded by the Swiss National Science Foundation
   (31003A_163297 to M. Hegi).
CR Allis CD, 2016, NAT REV GENET, V17, P487, DOI 10.1038/nrg.2016.59
   Amankulor NM, 2017, GENE DEV, V31, P774, DOI 10.1101/gad.294991.116
   [Anonymous], CANC CELL
   Azad N, 2013, NAT REV CLIN ONCOL, V10, P256, DOI 10.1038/nrclinonc.2013.42
   Bady P, 2016, J MOL DIAGN, V18, P350, DOI 10.1016/j.jmoldx.2015.11.009
   Bady P, 2012, ACTA NEUROPATHOL, V124, P547, DOI 10.1007/s00401-012-1016-2
   Bady P, 2012, NEURO-ONCOLOGY, V14, P701, DOI 10.1093/neuonc/nos072
   Bai H, 2016, NAT GENET, V48, P59, DOI 10.1038/ng.3457
   Baumert BG, 2016, LANCET ONCOL, V17, P1521, DOI 10.1016/S1470-2045(16)30313-8
   Bender S, 2013, CANCER CELL, V24, P660, DOI 10.1016/j.ccr.2013.10.006
   Berenguer-Daizé C, 2016, INT J CANCER, V139, P2047, DOI 10.1002/ijc.30256
   Berghoff AS, 2017, NEURO-ONCOLOGY, V19, P1460, DOI 10.1093/neuonc/nox054
   Borodovsky A, 2013, ONCOTARGET, V4, P1737, DOI 10.18632/oncotarget.1408
   Brat DJ, 2015, NEW ENGL J MED, V372, P2481, DOI 10.1056/NEJMoa1402121
   Brennan CW, 2013, CELL, V155, P462, DOI 10.1016/j.cell.2013.09.034
   Buckner JC, 2016, NEW ENGL J MED, V374, P1344, DOI 10.1056/NEJMoa1500925
   Capper D, 2012, INT J CANCER, V131, P766, DOI 10.1002/ijc.26425
   Capper D, 2010, BRAIN PATHOL, V20, P245, DOI 10.1111/j.1750-3639.2009.00352.x
   Ceccarelli M, 2016, CELL, V164, P550, DOI 10.1016/j.cell.2015.12.028
   Cheng ZX, 2013, CLIN CANCER RES, V19, P1748, DOI 10.1158/1078-0432.CCR-12-3066
   Chiappinelli KB, 2015, CELL, V162, P974, DOI 10.1016/j.cell.2015.07.011
   Choi CH, 2016, J CLIN ONCOL, V34, P4030, DOI 10.1200/JCO.2016.67.1222
   Choi C, 2012, NAT MED, V18, P624, DOI 10.1038/nm.2682
   Ciriello G, 2013, NAT GENET, V45, P1127, DOI 10.1038/ng.2762
   Dang L, 2009, NATURE, V462, P739, DOI 10.1038/nature08617
   de Vries N.A., 2015, CELL REP, V14, P1057
   Deaton AM, 2011, GENE DEV, V25, P1010, DOI 10.1101/gad.2037511
   Eckel-Passow J., 2017, NEUROONCOL S6, V19
   Esteller M, 2004, ONCOGENE, V23, P1, DOI 10.1038/sj.onc.1207316
   Ficz G, 2014, GENOMICS, V104, P352, DOI 10.1016/j.ygeno.2014.08.017
   Figueroa ME, 2010, CANCER CELL, V18, P553, DOI 10.1016/j.ccr.2010.11.015
   Flavahan WA, 2016, NATURE, V529, P110, DOI 10.1038/nature16490
   Friday BB, 2012, NEURO-ONCOLOGY, V14, P215, DOI 10.1093/neuonc/nor198
   Fukushima S., 2017, ACTA NEUROPATHOL, V11
   Galanis E., 2017, NEUROONCOL, V22
   Galanis E, 2009, J CLIN ONCOL, V27, P2052, DOI 10.1200/JCO.2008.19.0694
   Gibcus JH, 2013, MOL CELL, V49, P773, DOI 10.1016/j.molcel.2013.02.011
   Gilbert MR, 2013, J CLIN ONCOL, V31, P4085, DOI 10.1200/JCO.2013.49.6968
   Götze S, 2010, INT J CANCER, V126, P2584, DOI 10.1002/ijc.24981
   Hartmann C, 2009, ACTA NEUROPATHOL, V118, P469, DOI 10.1007/s00401-009-0561-9
   Hegi ME, 2005, NEW ENGL J MED, V352, P997, DOI 10.1056/NEJMoa043331
   Hegi ME, 2015, NEURO-ONCOLOGY, V17, P1425, DOI 10.1093/neuonc/nov198
   Hermann A, 2004, CELL MOL LIFE SCI, V61, P2571, DOI 10.1007/s00018-004-4201-1
   Herrlinger U, 2016, J CLIN ONCOL, V34, P1611, DOI 10.1200/JCO.2015.63.4691
   Hnisz D, 2013, CELL, V155, P934, DOI 10.1016/j.cell.2013.09.053
   Horiguchi K, 2003, ONCOGENE, V22, P7862, DOI 10.1038/sj.onc.1207082
   Hottinger AF, 2016, J CLIN ONCOL, V34, DOI 10.1200/JCO.2016.34.15_suppl.e14123
   Huang Y, 2014, TRENDS GENET, V30, P464, DOI 10.1016/j.tig.2014.07.005
   Kantarjian HM, 2017, LANCET ONCOL, V18, P1317, DOI 10.1016/S1470-2045(17)30576-4
   Kohanbash G, 2017, J CLIN INVEST, V127, P1425, DOI 10.1172/JCI90644
   Koivunen P, 2012, NATURE, V483, P485, DOI 10.1038/nature10898
   Kouzarides T, 2007, CELL, V128, P693, DOI 10.1016/j.cell.2007.02.005
   Lambiv WL, 2011, NEURO-ONCOLOGY, V13, P736, DOI 10.1093/neuonc/nor036
   Lan XY, 2017, NATURE, V549, P227, DOI 10.1038/nature23666
   Lewis PW, 2013, SCIENCE, V340, P857, DOI 10.1126/science.1232245
   Li HL, 2014, ONCOTARGET, V5, P587, DOI 10.18632/oncotarget.1782
   Liau BB, 2017, CELL STEM CELL, V20, P233, DOI 10.1016/j.stem.2016.11.003
   Louis D.N., 2016, WHO Classification of Tumours of the Central Nervous System, Revised, V1
   Lovén J, 2013, CELL, V153, P320, DOI 10.1016/j.cell.2013.03.036
   Mackay A, 2017, CANCER CELL, V32, P520, DOI 10.1016/j.ccell.2017.08.017
   Malmström A, 2012, LANCET ONCOL, V13, P916, DOI 10.1016/S1470-2045(12)70265-6
   Mazor T., 2017, P NATL ACAD SCI USA, V15
   Miller TE, 2017, NATURE, V547, P355, DOI 10.1038/nature23000
   Mohammad F, 2017, NAT MED, V23, P483, DOI 10.1038/nm.4293
   Moran S, 2016, LANCET ONCOL, V17, P1386, DOI 10.1016/S1470-2045(16)30297-2
   Ohgaki H, 2013, CLIN CANCER RES, V19, P764, DOI 10.1158/1078-0432.CCR-12-3002
   Ohm JE, 2007, NAT GENET, V39, P237, DOI 10.1038/ng1972
   Orzan F, 2011, NEUROPATH APPL NEURO, V37, P381, DOI 10.1111/j.1365-2990.2010.01132.x
   Ostrom QT, 2016, NEURO-ONCOLOGY, V18, pv1, DOI [10.1093/neuonc/now207, 10.1093/neuonc/nov189]
   Ozawa T, 2014, CANCER CELL, V26, P288, DOI 10.1016/j.ccr.2014.06.005
   Pastori C., 2014, EPIGENETICS, V9
   Perry JR, 2017, NEW ENGL J MED, V376, P1027, DOI 10.1056/NEJMoa1611977
   Pietrak B, 2011, BIOCHEMISTRY-US, V50, P4804, DOI 10.1021/bi200499m
   Portela A, 2010, NAT BIOTECHNOL, V28, P1057, DOI 10.1038/nbt.1685
   Prensner JR, 2011, NAT MED, V17, P291, DOI 10.1038/nm0311-291
   Quina AS, 2006, BIOCHEM PHARMACOL, V72, P1563, DOI 10.1016/j.bcp.2006.06.016
   Reifenberger G., 2016, NAT REV CLIN ONCOL, V29, P204
   Reuss DE, 2015, ACTA NEUROPATHOL, V130, P407, DOI 10.1007/s00401-015-1454-8
   Rohle D, 2013, SCIENCE, V340, P626, DOI 10.1126/science.1236062
   Ropero S, 2007, MOL ONCOL, V1, P19, DOI 10.1016/j.molonc.2007.01.001
   Rudà R, 2017, NEURO-ONCOLOGY, V19, P143, DOI 10.1093/neuonc/now275
   Schumacher T, 2014, NATURE, V512, P324, DOI 10.1038/nature13387
   Schwartzentruber J, 2012, NATURE, V482, P226, DOI [10.1038/nature10833, 10.1007/s13311-012-0137-6]
   Scourzic L, 2015, GENOME MED, V7, DOI 10.1186/s13073-015-0134-6
   Stewart DJ, 2009, CLIN CANCER RES, V15, P3881, DOI 10.1158/1078-0432.CCR-08-2196
   Stupp R, 2015, JAMA-J AM MED ASSOC, V314, P2535, DOI 10.1001/jama.2015.16669
   Stupp R, 2009, LANCET ONCOL, V10, P459, DOI 10.1016/S1470-2045(09)70025-7
   Sturm D, 2017, J CLIN ONCOL, V35, P2370, DOI 10.1200/JCO.2017.73.0242
   Sturm D, 2016, CELL, V164, P1060, DOI 10.1016/j.cell.2016.01.015
   Sturm D, 2012, CANCER CELL, V22, P425, DOI 10.1016/j.ccr.2012.08.024
   Suzuki H, 2015, NAT GENET, V47, P458, DOI 10.1038/ng.3273
   Tateishi K, 2015, CANCER CELL, V28, P773, DOI 10.1016/j.ccell.2015.11.006
   Turcan S, 2013, ONCOTARGET, V4, P1729, DOI 10.18632/oncotarget.1412
   Turcan S, 2012, NATURE, V483, P479, DOI 10.1038/nature10866
   van den Bent M.J., 2017, LANCET, V8, P31442
   van den Bent MJ, 2013, CLIN CANCER RES, V19, P5513, DOI 10.1158/1078-0432.CCR-13-1157
   Vlassenbroeck I, 2008, J MOL DIAGN, V10, P332, DOI 10.2353/jmoldx.2008.070169
   Wang P, 2015, CELL REP, V13, P2353, DOI 10.1016/j.celrep.2015.11.029
   Weller M, 2017, LANCET ONCOL, V18, pE315, DOI 10.1016/S1470-2045(17)30194-8
   Wick W, 2016, CLIN CANCER RES, V22, P4797, DOI 10.1158/1078-0432.CCR-15-3153
   Wick W, 2014, NAT REV NEUROL, V10, P372, DOI 10.1038/nrneurol.2014.100
   Wiese M, 2016, KLIN PADIATR, V228, P113, DOI 10.1055/s-0042-105292
   Wu G, 2014, NAT GENET, V46, P444, DOI 10.1038/ng.2938
   Wu G, 2012, NAT GENET, V44, P251, DOI 10.1038/ng.1102
   Xu W, 2011, CANCER CELL, V19, P17, DOI 10.1016/j.ccr.2010.12.014
   Yan H, 2009, NEW ENGL J MED, V360, P765, DOI 10.1056/NEJMoa0808710
   Zhang YW, 2017, MOL CELL, V65, P323, DOI 10.1016/j.molcel.2016.12.013
NR 107
TC 323
Z9 341
U1 5
U2 142
PU ACADEMIC PRESS LTD- ELSEVIER SCIENCE LTD
PI LONDON
PA 24-28 OVAL RD, LONDON NW1 7DX, ENGLAND
SN 1044-579X
EI 1096-3650
J9 SEMIN CANCER BIOL
JI Semin. Cancer Biol.
PD AUG
PY 2018
VL 51
BP 50
EP 58
DI 10.1016/j.semcancer.2017.11.010
PG 9
WC Oncology
WE Science Citation Index Expanded (SCI-EXPANDED)
SC Oncology
GA GQ9DL
UT WOS:000442066000006
PM 29170066
HC Y
HP N
DA 2024-03-10
ER

PT J
AU Wang, J
   Sha, YQ
   Sun, T
AF Wang, Jing
   Sha, Yongqiang
   Sun, Tao
TI m<SUP>6</SUP>A Modifications Play Crucial Roles in Glial Cell
   Development and Brain Tumorigenesis
SO FRONTIERS IN ONCOLOGY
LA English
DT Review
DE N; (6)-methyladenosine (m(6)A); brain development; neural stem cell;
   glial cell; brain tumor; glioma
AB RNA methylation is a reversible post-transcriptional modification to RNA and has a significant impact on numerous biological processes. N (6)-methyladenosine (m(6)A) is known as one of the most common types of eukaryotic mRNA methylation modifications, and exists in a wide variety of organisms, including viruses, yeast, plants, mice, and humans. Widespread and dynamic m(6)A methylation is identified in distinct developmental stages in the brain, and controls development of neural stem cells and their differentiation into neurons, glial cells such as oligodendrocytes and astrocytes. Here we summarize recent advances in our understanding of RNA methylation regulation in brain development, neurogenesis, gliogenesis, and its dysregulation in brain tumors. This review will highlight biological roles of RNA methylation in development and function of neurons and glial cells, and provide insights into brain tumor formation, and diagnostic and treatment strategies.
C1 [Wang, Jing; Sha, Yongqiang; Sun, Tao] Huaqiao Univ, Sch Med, Ctr Precis Med, Xiamen, Peoples R China.
   [Wang, Jing; Sha, Yongqiang; Sun, Tao] Huaqiao Univ, Sch Biomed Sci, Xiamen, Peoples R China.
   [Wang, Jing] Huaqiao Univ, Coll Mat Sci & Engn, Xiamen, Peoples R China.
C3 Huaqiao University; Huaqiao University; Huaqiao University
RP Sun, T (通讯作者)，Huaqiao Univ, Sch Med, Ctr Precis Med, Xiamen, Peoples R China.; Sun, T (通讯作者)，Huaqiao Univ, Sch Biomed Sci, Xiamen, Peoples R China.
EM taosun@hqu.edu.cn
OI , Tao/0000-0003-2969-2226
FU Scientific Research Funds of Huaqiao University [Z16Y0017]; National
   Natural Science Foundation of China [31771141, 81701132]
FX This work was supported by the Scientific Research Funds of Huaqiao
   University (Z16Y0017, TS), and the National Natural Science Foundation
   of China (31771141 and 81701132).
CR Barbieri I, 2017, NATURE, V552, P126, DOI 10.1038/nature24678
   Boccaletto P, 2018, NUCLEIC ACIDS RES, V46, pD303, DOI 10.1093/nar/gkx1030
   Boles NC, 2017, NEURON, V96, P718, DOI 10.1016/j.neuron.2017.11.002
   Ceccarelli M, 2016, CELL, V164, P550, DOI 10.1016/j.cell.2015.12.028
   Chai RC, 2019, AGING-US, V11, P1204, DOI 10.18632/aging.101829
   Chang MQ, 2017, OPEN BIOL, V7, DOI 10.1098/rsob.170166
   Chen JC, 2019, GENOM PROTEOM BIOINF, V17, P154, DOI 10.1016/j.gpb.2018.12.007
   Choe J, 2018, NATURE, V561, P556, DOI 10.1038/s41586-018-0538-8
   Cui Q, 2017, CELL REP, V18, P2622, DOI 10.1016/j.celrep.2017.02.059
   Deng XL, 2018, CELL RES, V28, P507, DOI 10.1038/s41422-018-0034-6
   Dixit D, 2021, CANCER DISCOV, V11, P480, DOI 10.1158/2159-8290.CD-20-0331
   Dominissini D, 2012, NATURE, V485, P201, DOI 10.1038/nature11112
   Dong Z, 2020, CANCERS, V12, DOI 10.3390/cancers12030736
   Du H, 2016, NAT COMMUN, V7, DOI 10.1038/ncomms12626
   Du KZ, 2019, MOL NEUROBIOL, V56, P1596, DOI 10.1007/s12035-018-1138-1
   Flamand MN, 2019, CURR OPIN NEUROBIOL, V59, P41, DOI 10.1016/j.conb.2019.04.007
   Geula S, 2015, SCIENCE, V347, P1002, DOI 10.1126/science.1261417
   Hess ME, 2013, NAT NEUROSCI, V16, P1042, DOI 10.1038/nn.3449
   Hongay CF, 2011, P NATL ACAD SCI USA, V108, P14855, DOI 10.1073/pnas.1111577108
   HOROWITZ S, 1984, P NATL ACAD SCI-BIOL, V81, P5667, DOI 10.1073/pnas.81.18.5667
   Hsu PJ, 2017, GENOME BIOL, V18, DOI 10.1186/s13059-017-1336-6
   Huang HL, 2020, CANCER CELL, V37, P270, DOI 10.1016/j.ccell.2020.02.004
   Huang HL, 2018, NAT CELL BIOL, V20, P285, DOI 10.1038/s41556-018-0045-z
   Jia GF, 2011, NAT CHEM BIOL, V7, P885, DOI [10.1038/NCHEMBIO.687, 10.1038/nchembio.687]
   Jin DI, 2012, CANCER SCI, V103, P2102, DOI 10.1111/cas.12022
   Johnson DR, 2017, RADIOGRAPHICS, V37, P2164, DOI 10.1148/rg.2017170037
   Li FX, 2019, CANCER RES, V79, P5785, DOI 10.1158/0008-5472.CAN-18-2868
   Li JS, 2019, CELL BIOSCI, V9, DOI 10.1186/s13578-019-0330-y
   Li LP, 2017, HUM MOL GENET, V26, P2398, DOI 10.1093/hmg/ddx128
   Li MM, 2018, GENOME BIOL, V19, DOI 10.1186/s13059-018-1436-y
   Lin SB, 2016, MOL CELL, V62, P335, DOI 10.1016/j.molcel.2016.03.021
   Liu JZ, 2014, NAT CHEM BIOL, V10, P93, DOI 10.1038/nchembio.1432
   Liu S, 2019, CELL, V176, P491, DOI 10.1016/j.cell.2018.11.038
   Ma CH, 2018, GENOME BIOL, V19, DOI 10.1186/s13059-018-1435-z
   Merkurjev D, 2018, NAT NEUROSCI, V21, P1004, DOI 10.1038/s41593-018-0173-6
   Meyer KD, 2015, CELL, V163, P999, DOI 10.1016/j.cell.2015.10.012
   Meyer KD, 2012, CELL, V149, P1635, DOI 10.1016/j.cell.2012.05.003
   Müller S, 2019, NUCLEIC ACIDS RES, V47, P375, DOI 10.1093/nar/gky1012
   Ostrom QT, 2019, NEURO-ONCOLOGY, V21, pV1, DOI 10.1093/neuonc/noz150
   Ostrom QT, 2018, NEURO-ONCOLOGY, V20, P1, DOI 10.1093/neuonc/noy131
   Ping XL, 2014, CELL RES, V24, P177, DOI 10.1038/cr.2014.3
   Rasband MN, 2016, MOL CELL PROTEOMICS, V15, P355, DOI 10.1074/mcp.R115.053744
   Roost C, 2015, J AM CHEM SOC, V137, P2107, DOI 10.1021/ja513080v
   Roundtree IA, 2017, CELL, V169, P1187, DOI 10.1016/j.cell.2017.05.045
   Rowitch DH, 2010, NATURE, V468, P214, DOI 10.1038/nature09611
   Schwartz S, 2014, CELL REP, V8, P284, DOI 10.1016/j.celrep.2014.05.048
   Schwartz S, 2013, CELL, V155, P1409, DOI 10.1016/j.cell.2013.10.047
   Shi HL, 2019, MOL CELL, V74, P640, DOI 10.1016/j.molcel.2019.04.025
   Shi HL, 2018, NATURE, V563, P249, DOI 10.1038/s41586-018-0666-1
   Shi HL, 2017, CELL RES, V27, P315, DOI 10.1038/cr.2017.15
   Song X, 2019, CANCER RES, V79, P5288, DOI 10.1158/0008-5472.CAN-19-1504
   Su R, 2018, CELL, V172, P90, DOI 10.1016/j.cell.2017.11.031
   Thapar R, 2019, BIOCHEMISTRY-US, V58, P312, DOI 10.1021/acs.biochem.8b00949
   Wang CX, 2018, PLOS BIOL, V16, DOI 10.1371/journal.pbio.2004880
   Wang X, 2017, NATURE, V542, P260, DOI 10.1038/nature21073
   Wang X, 2015, CELL, V161, P1388, DOI 10.1016/j.cell.2015.05.014
   Wang X, 2014, MOL CELL, V56, P5, DOI 10.1016/j.molcel.2014.09.001
   Wang X, 2014, NATURE, V505, P117, DOI 10.1038/nature12730
   Wang Y, 2014, NAT CELL BIOL, V16, P191, DOI 10.1038/ncb2902
   Wu R, 2019, CELL RES, V29, P23, DOI 10.1038/s41422-018-0113-8
   Xiao W, 2016, MOL CELL, V61, P507, DOI 10.1016/j.molcel.2016.01.012
   Xu H, 2020, NEURON, V105, P293, DOI 10.1016/j.neuron.2019.12.013
   Xue SF, 2015, NATURE, V517, P33, DOI 10.1038/nature14010
   Yao B, 2016, NAT REV NEUROSCI, V17, P537, DOI 10.1038/nrn.2016.70
   Yoon KJ, 2017, CELL, V171, P877, DOI 10.1016/j.cell.2017.09.003
   Yu J, 2018, NUCLEIC ACIDS RES, V46, P1412, DOI 10.1093/nar/gkx1182
   Yue YN, 2015, GENE DEV, V29, P1343, DOI 10.1101/gad.262766.115
   Zhang CY, 2019, FRONT IMMUNOL, V10, DOI 10.3389/fimmu.2019.00922
   Zhang SC, 2017, CANCER CELL, V31, P591, DOI 10.1016/j.ccell.2017.02.013
   Zhao BXS, 2017, NAT REV MOL CELL BIO, V18, P31, DOI 10.1038/nrm.2016.132
   Zheng GQ, 2013, MOL CELL, V49, P18, DOI 10.1016/j.molcel.2012.10.015
   Zhou H, 2018, STEM CELLS INT, V2018, DOI 10.1155/2018/6087143
   Zhuang MR, 2019, NUCLEIC ACIDS RES, V47, P4765, DOI 10.1093/nar/gkz157
NR 73
TC 9
Z9 10
U1 1
U2 14
PU FRONTIERS MEDIA SA
PI LAUSANNE
PA AVENUE DU TRIBUNAL FEDERAL 34, LAUSANNE, CH-1015, SWITZERLAND
SN 2234-943X
J9 FRONT ONCOL
JI Front. Oncol.
PD FEB 24
PY 2021
VL 11
AR 611660
DI 10.3389/fonc.2021.611660
PG 9
WC Oncology
WE Science Citation Index Expanded (SCI-EXPANDED)
SC Oncology
GA QT9JR
UT WOS:000626903600001
PM 33718165
OA gold, Green Published
DA 2024-03-10
ER

PT J
AU Rizzo, D
   Ruggiero, A
   Martini, M
   Rizzo, V
   Maurizi, P
   Riccardi, R
AF Rizzo, Daniela
   Ruggiero, Antonio
   Martini, Maurizio
   Rizzo, Valentina
   Maurizi, Palma
   Riccardi, Riccardo
TI Molecular Biology in Pediatric High-Grade Glioma: Impact on Prognosis
   and Treatment
SO BIOMED RESEARCH INTERNATIONAL
LA English
DT Review
ID GROWTH-FACTOR RECEPTOR; BRAIN-STEM GLIOMA; RECURRENT MALIGNANT GLIOMAS;
   BEVACIZUMAB PLUS IRINOTECAN; MGMT PROMOTER METHYLATION; PHASE-II TRIAL;
   GLIOBLASTOMA-MULTIFORME; EGFR AMPLIFICATION; IMATINIB MESYLATE; TUMOR
   CONSORTIUM
AB High-grade gliomas are the main cause of death in children with brain tumours. Despite recent advances in cancer therapy, their prognosis remains poor and the treatment is still challenging. To date, surgery followed by radiotherapy and temozolomide is the standard therapy. However, increasing knowledge of glioma biology is starting to impact drug development towards targeted therapies. The identification of agents directed against molecular targets aims at going beyond the traditional therapeutic approach in order to develop a personalized therapy and improve the outcome of pediatric high-grade gliomas. In this paper, we critically review the literature regarding the genetic abnormalities implicated in the pathogenesis of pediatric malignant gliomas and the current development of molecularly targeted therapies. In particular, we analyse the impact of molecular biology on the prognosis and treatment of pediatric high-grade glioma, comparing it to that of adult gliomas.
C1 [Rizzo, Daniela; Ruggiero, Antonio; Rizzo, Valentina; Maurizi, Palma; Riccardi, Riccardo] Univ Cattolica Sacro Cuore, Dept Pediat Oncol, A Gemelli Hosp, I-00168 Rome, Italy.
   [Martini, Maurizio] Univ Cattolica Sacro Cuore, Anat Pathol, A Gemelli Hosp, I-00168 Rome, Italy.
C3 Catholic University of the Sacred Heart; IRCCS Policlinico Gemelli;
   Catholic University of the Sacred Heart; IRCCS Policlinico Gemelli
RP Ruggiero, A (通讯作者)，Univ Cattolica Sacro Cuore, Dept Pediat Oncol, A Gemelli Hosp, Largo A Gemelli 1, I-00168 Rome, Italy.
EM ruggiero@rm.unicatt.it
RI ruggiero, antonio/IQR-9310-2023; riccardi, gabriele/A-9269-2012;
   Martini, Maurizio/AAB-1564-2019; Ruggiero, Antonio/M-7849-2018
OI Martini, Maurizio/0000-0002-6260-6310; Ruggiero,
   Antonio/0000-0002-6052-3511; Rizzo, Daniela/0000-0003-1809-5901;
   RICCARDI, RICCARDO/0000-0001-7515-6622; MAURIZI,
   Palma/0000-0002-5930-0193
CR Antonelli M, 2010, J NEURO-ONCOL, V99, P209, DOI 10.1007/s11060-010-0129-5
   Balss J, 2008, ACTA NEUROPATHOL, V116, P597, DOI 10.1007/s00401-008-0455-2
   Bax DA, 2010, CLIN CANCER RES, V16, P3368, DOI 10.1158/1078-0432.CCR-10-0438
   Bax DA, 2009, CLIN CANCER RES, V15, P5753, DOI 10.1158/1078-0432.CCR-08-3210
   Broniscer A, 2006, J NEURO-ONCOL, V76, P313, DOI 10.1007/s11060-005-7409-5
   Broniscer A, 2004, ONCOLOGIST, V9, P197, DOI 10.1634/theoncologist.9-2-197
   Broniscer A, 2009, CLIN CANCER RES, V15, P701, DOI 10.1158/1078-0432.CCR-08-1923
   Buttarelli FR, 2010, CHILD NERV SYST, V26, P1051, DOI 10.1007/s00381-010-1191-1
   Chamberlain MC, 2008, J CLIN ONCOL, V26, P1012, DOI 10.1200/JCO.2007.15.1605
   Cohen KJ, 2011, NEURO-ONCOLOGY, V13, P410, DOI 10.1093/neuonc/noq205
   Cohen KJ, 2011, NEURO-ONCOLOGY, V13, P317, DOI 10.1093/neuonc/noq191
   Dhayalan A, 2011, HUM MOL GENET, V20, P2195, DOI 10.1093/hmg/ddr107
   Khuong-Quang DA, 2012, ACTA NEUROPATHOL, V124, P439, DOI 10.1007/s00401-012-0998-0
   Donson AM, 2007, PEDIATR BLOOD CANCER, V48, P403, DOI 10.1002/pbc.20803
   Eoli M, 2007, CLIN CANCER RES, V13, P2606, DOI 10.1158/1078-0432.CCR-06-2184
   Erlandsson A, 2001, J NEUROSCI, V21, P3483, DOI 10.1523/JNEUROSCI.21-10-03483.2001
   Esteller M, 2000, NEW ENGL J MED, V343, P1350, DOI 10.1056/NEJM200011093431901
   Faury D, 2007, J CLIN ONCOL, V25, P1196, DOI 10.1200/JCO.2006.07.8626
   Furnari FB, 2007, GENE DEV, V21, P2683, DOI 10.1101/gad.1596707
   Geoerger B, 2011, NEURO-ONCOLOGY, V13, P109, DOI 10.1093/neuonc/noq141
   Gielen GH, 2013, AM J CLIN PATHOL, V139, P345, DOI 10.1309/AJCPABOHBC33FVMO
   Gururangan S, 2010, J CLIN ONCOL, V28, P3069, DOI 10.1200/JCO.2009.26.8789
   Haas-Kogan DA, 2005, JNCI-J NATL CANCER I, V97, P880, DOI 10.1093/jnci/dji161
   Halatsch ME, 2008, ANTICANCER RES, V28, P3725
   Hartmann C, 2009, ACTA NEUROPATHOL, V118, P469, DOI 10.1007/s00401-009-0561-9
   Heaphy CM, 2011, SCIENCE, V333, P425, DOI 10.1126/science.1207313
   Hegi ME, 2005, NEW ENGL J MED, V352, P997, DOI 10.1056/NEJMoa043331
   Jakacki RI, 2008, J CLIN ONCOL, V26, P4921, DOI 10.1200/JCO.2007.15.2306
   Kraus JA, 2002, NEUROPATH APPL NEURO, V28, P325, DOI 10.1046/j.1365-2990.2002.00413.x
   Lai A, 2008, INT J RADIAT ONCOL, V71, P1372, DOI 10.1016/j.ijrobp.2007.11.068
   Lashford LS, 2002, J CLIN ONCOL, V20, P4684, DOI 10.1200/JCO.2002.08.141
   Lee JY, 2011, CHILD NERV SYST, V27, P1877, DOI 10.1007/s00381-011-1525-7
   Leon SP, 1996, CANCER-AM CANCER SOC, V77, P362, DOI 10.1002/(SICI)1097-0142(19960115)77:2<362::AID-CNCR20>3.0.CO;2-Z
   LIBERMANN TA, 1985, NATURE, V313, P144, DOI 10.1038/313144a0
   Lokker NA, 2002, CANCER RES, V62, P3729
   MacDonald TJ, 2011, NEURO-ONCOLOGY, V13, P1049, DOI 10.1093/neuonc/nor092
   Maher EA, 2001, GENE DEV, V15, P1311, DOI 10.1101/gad.891601
   MAXWELL M, 1990, J CLIN INVEST, V86, P131, DOI 10.1172/JCI114675
   Mellinghoff IK, 2005, NEW ENGL J MED, V353, P2012, DOI 10.1056/NEJMoa051918
   Mellinghoff IK, 2007, CLIN CANCER RES, V13, P378, DOI 10.1158/1078-0432.CCR-06-1992
   Narayana A, 2010, NEURO-ONCOLOGY, V12, P985, DOI 10.1093/neuonc/noq033
   Nicholson HS, 2007, CANCER, V110, P1542, DOI 10.1002/cncr.22961
   Nobusawa S, 2009, CLIN CANCER RES, V15, P6002, DOI 10.1158/1078-0432.CCR-09-0715
   Oka N, 2007, BIOCHEM BIOPH RES CO, V360, P553, DOI 10.1016/j.bbrc.2007.06.094
   Parekh C, 2011, J NEURO-ONCOL, V103, P673, DOI 10.1007/s11060-010-0444-x
   Paugh BS, 2013, CANCER RES, V73, P6219, DOI 10.1158/0008-5472.CAN-13-1491
   Paugh BS, 2011, J CLIN ONCOL, V29, P3999, DOI 10.1200/JCO.2011.35.5677
   Paugh BS, 2010, J CLIN ONCOL, V28, P3061, DOI 10.1200/JCO.2009.26.7252
   Pollack IF, 2007, NEURO-ONCOLOGY, V9, P145, DOI 10.1215/15228517-2006-031
   Pollack IF, 2006, J NEUROSURG, V105, P418, DOI 10.3171/ped.2006.105.5.418
   Pollack IF, 2006, J CLIN ONCOL, V24, P3431, DOI 10.1200/JCO.2006.05.7265
   Pollack IF, 2011, CHILD NERV SYST, V27, P87, DOI 10.1007/s00381-010-1264-1
   Pollack IF, 2010, J NEURO-ONCOL, V99, P155, DOI 10.1007/s11060-010-0297-3
   Pollack IF, 2002, NEW ENGL J MED, V346, P420, DOI 10.1056/NEJMoa012224
   Pollack IF, 2001, CANCER RES, V61, P7404
   Prados MD, 2006, NEURO-ONCOLOGY, V8, P67, DOI 10.1215/S1522851705000451
   Puget S, 2012, PLOS ONE, V7, DOI 10.1371/journal.pone.0030313
   Raffel C, 1999, CLIN CANCER RES, V5, P4085
   Raymond E, 2008, J CLIN ONCOL, V26, P4659, DOI 10.1200/JCO.2008.16.9235
   Reardon DA, 2005, J CLIN ONCOL, V23, P9359, DOI 10.1200/JCO.2005.03.2185
   Ruggiero A, 2006, J NEURO-ONCOL, V77, P89, DOI 10.1007/s11060-005-9011-2
   Schiff D, 2008, NAT CLIN PRACT ONCOL, V5, P186, DOI 10.1038/ncponc1077
   Schlosser S, 2010, PEDIATR BLOOD CANCER, V54, P228, DOI 10.1002/pbc.22323
   Schmidt NO, 1999, INT J CANCER, V84, P10, DOI 10.1002/(SICI)1097-0215(19990219)84:1<10::AID-IJC3>3.3.CO;2-C
   Schwartzentruber J, 2012, NATURE, V482, P226, DOI [10.1038/nature10833, 10.1007/s13311-012-0137-6]
   Shinojima N, 2003, CANCER RES, V63, P6962
   Simon JA, 2009, NAT REV MOL CELL BIO, V10, P697, DOI 10.1038/nrm2763
   Smith JS, 2001, JNCI-J NATL CANCER I, V93, P1246, DOI 10.1093/jnci/93.16.1246
   Srivastava A, 2010, CHILD NERV SYST, V26, P1613, DOI 10.1007/s00381-010-1214-y
   Stupp R, 2001, LANCET ONCOL, V2, P552, DOI 10.1016/S1470-2045(01)00489-2
   Stupp R, 2005, NEW ENGL J MED, V352, P987, DOI 10.1056/NEJMoa043330
   Sturm D, 2012, CANCER CELL, V22, P425, DOI 10.1016/j.ccr.2012.08.024
   VASSBOTN FS, 1994, J CELL PHYSIOL, V158, P381, DOI 10.1002/jcp.1041580221
   Vredenburgh JJ, 2007, CLIN CANCER RES, V13, P1253, DOI 10.1158/1078-0432.CCR-06-2309
   Wang DG, 1999, CANCER RES, V59, P1464
   Wen PY, 2006, CLIN CANCER RES, V12, P4899, DOI 10.1158/1078-0432.CCR-06-0773
   Wiestler B, 2013, ACTA NEUROPATHOL, V126, P443, DOI 10.1007/s00401-013-1156-z
   Wu G, 2012, NAT GENET, V44, P251, DOI 10.1038/ng.1102
   Yan H, 2009, NEW ENGL J MED, V360, P765, DOI 10.1056/NEJMoa0808710
   Yung WKA, 2010, NEURO-ONCOLOGY, V12, P1061, DOI 10.1093/neuonc/noq072
   Zarghooni M, 2010, J CLIN ONCOL, V28, P1337, DOI 10.1200/JCO.2009.25.5463
   Zhao SM, 2009, SCIENCE, V324, P261, DOI 10.1126/science.1170944
   Zhou YH, 2003, CLIN CANCER RES, V9, P3369
NR 83
TC 45
Z9 48
U1 0
U2 7
PU HINDAWI LTD
PI LONDON
PA ADAM HOUSE, 3RD FLR, 1 FITZROY SQ, LONDON, W1T 5HF, ENGLAND
SN 2314-6133
EI 2314-6141
J9 BIOMED RES INT
JI Biomed Res. Int.
PY 2015
VL 2015
AR 215135
DI 10.1155/2015/215135
PG 10
WC Biotechnology & Applied Microbiology; Medicine, Research & Experimental
WE Science Citation Index Expanded (SCI-EXPANDED)
SC Biotechnology & Applied Microbiology; Research & Experimental Medicine
GA CS3UA
UT WOS:000361999300001
PM 26448930
OA Green Published, Green Submitted, gold
DA 2024-03-10
ER

PT J
AU Wang, HJ
   Feng, Y
   Bao, ZS
   Jiang, CL
   Yan, W
   Wang, YZ
   Zhang, CB
   Liu, YW
   Zhang, QG
   Zhang, W
   Jiang, CL
AF Wang, Hongjun
   Feng, Ying
   Bao, Zhaoshi
   Jiang, Chuanlu
   Yan, Wei
   Wang, Yongzhi
   Zhang, Chuanbao
   Liu, Yanwei
   Zhang, Quangeng
   Zhang, Wei
   Jiang, Chuanlu
TI Epigenetic silencing of KAZALD1 confers a better prognosis and is
   associated with malignant transformation/progression in glioma
SO ONCOLOGY REPORTS
LA English
DT Article
DE hypomethylation; KAZALD1; glioma; prognosis
ID DNA METHYLATION; PRIMARY GLIOBLASTOMA; GENE-EXPRESSION; CLASSIFICATION;
   CANCER; BIOMARKER; DENTIN; CORE
AB In order to more thoroughly analyze aberrant DNA methylation in glioma, we applied a large cohort methylation microarray including 119 glioma samples. Six genes, ADCY1, KAZALD1, KLF4, SLMAP, TETRAN and TP53INP1, were screened out through significance analysis of microarray (SAM), survival Cox-regression and certain other pre-set conditions. We focused on the KAZALD1 oncogene. KAZALD1, also known as IGFBP-rP10, belongs to the IGFBP family. We found that KAZALD1 was hypomethylated in high-grade glioma (anaplastic gliomas and glioblastomas) compared to low-grade glioma (astrocytoma, oligodendrocytoma and oligoastrocytoma) using methylation microarrays (P<0.001). Immunohistochemistry (IHC) of 91 glioma samples showed that the KAZALD1 expression scores of high-grade glioma samples were higher compared to the scores of low-grade gliomas (P<0.001). In high-grade gliomas, overall survival (OS) was shorter for patients with KAZALD1 hypomethylation or overexpression compared to those without. Decreased KAZALD1 expression in glioma inhibited cell proliferation and invasion both in vitro and in vivo. On the basis of these observations and the results from subset analysis, it is reason-able to conclude that KAZALD1 promoter hypomethylation is an important prognostic biomarker in glioma. KAZALD1 promotes glioma malignant progression through invasion and proliferation.
C1 [Wang, Hongjun; Jiang, Chuanlu; Jiang, Chuanlu] Harbin Med Univ, Affiliated Hosp 2, Dept Neurosurg, Harbin 150086, Heilongjiang, Peoples R China.
   [Feng, Ying; Zhang, Quangeng] Capital Med Univ, Insistute Basic Med Sci, Dept Immunol, Beijing 100069, Peoples R China.
   [Bao, Zhaoshi; Yan, Wei; Wang, Yongzhi; Zhang, Chuanbao; Liu, Yanwei; Zhang, Wei] Beijing Neurosurg Inst, Beijing 100050, Peoples R China.
   [Bao, Zhaoshi; Yan, Wei; Wang, Yongzhi; Zhang, Chuanbao; Liu, Yanwei; Zhang, Wei] Capital Med Univ, Beijing Tiantan Hosp, Dept Neurosurg, Beijing 100050, Peoples R China.
C3 Harbin Medical University; Capital Medical University; Beijing
   Neurosurgical Institute; Capital Medical University
RP Jiang, CL (通讯作者)，Harbin Med Univ, Affiliated Hosp 2, Dept Neurosurg, 246 Xuefu Rd, Harbin 150086, Heilongjiang, Peoples R China.
EM zhangwei_vincent@yahoo.com.cn; jcl6688@163.com
RI chen, xp/GRE-8758-2022; chen, qy/JXM-3217-2024; zhang,
   xueying/JMB-7808-2023
OI chen, xp/0009-0007-9639-1278; 
FU National High Technology Research and Development Program
   [2012AA02A508]; International Science and Technology Cooperation Program
   [2012DFA30470]; National 973 program [2011CB707804]; National Natural
   Science Foundation of China [81201993]
FX The authors thank Dr Susan Furness for her critical reading and
   Professor Chen (Beijing Sanbo Brain Hospital) for IHC technical support.
   This study was supported by grants from the National High Technology
   Research and Development Program (no. 2012AA02A508), the International
   Science and Technology Cooperation Program (no. 2012DFA30470), the
   National 973 program (no. 2011CB707804) and the National Natural Science
   Foundation of China (no. 81201993).
CR Baylin Stephen B, 2005, Nat Clin Pract Oncol, V2 Suppl 1, pS4, DOI 10.1038/ncponc0354
   BORK P, 1994, J MOL BIOL, V242, P309, DOI 10.1016/S0022-2836(84)71582-8
   Cadieux B, 2006, CANCER RES, V66, P8469, DOI 10.1158/0008-5472.CAN-06-1547
   Chen LC, 2012, NEURO-ONCOLOGY, V14, P1026, DOI 10.1093/neuonc/nos122
   Ehrlich M, 2002, ONCOGENE, V21, P5400, DOI 10.1038/sj.onc.1205651
   Feinberg AP, 2004, NAT REV CANCER, V4, P143, DOI 10.1038/nrc1279
   FORBES B, 1988, BIOCHEM BIOPH RES CO, V157, P196, DOI 10.1016/S0006-291X(88)80032-9
   Gaspar-Maia A, 2011, NAT REV MOL CELL BIO, V12, P36, DOI 10.1038/nrm3036
   Hill VK, 2011, CANCER RES, V71, P2988, DOI 10.1158/0008-5472.CAN-10-4026
   James MJ, 2004, GENE EXPR PATTERNS, V4, P595, DOI 10.1016/j.modgep.2004.01.013
   Jones PA, 2007, CELL, V128, P683, DOI 10.1016/j.cell.2007.01.029
   Kiukkonen A, 2006, TOXICOL APPL PHARM, V216, P399, DOI 10.1016/j.taap.2006.06.015
   Li SW, 2012, NEURO-ONCOLOGY, V14, P109, DOI 10.1093/neuonc/nor185
   Schatz P, 2006, NUCLEIC ACIDS RES, V34, DOI 10.1093/nar/gkl218
   Starkweather AR, 2011, J NEUROSCI NURS, V43, P17, DOI 10.1097/JNN.0b013e3182029859
   Wang YZ, 2012, NEURO-ONCOLOGY, V14, P518, DOI 10.1093/neuonc/nor232
   Yan W, 2012, NEURO-ONCOLOGY, V14, P1432, DOI 10.1093/neuonc/nos263
   Zhang JX, 2011, NEURO-ONCOLOGY, V13, P600, DOI 10.1093/neuonc/nor034
   Zhang W, 2013, CANCER-AM CANCER SOC, V119, P814, DOI 10.1002/cncr.27826
   Zhang W, 2013, CANCER LETT, V328, P120, DOI 10.1016/j.canlet.2012.08.033
   Zhang W, 2012, NEURO-ONCOLOGY, V14, P712, DOI 10.1093/neuonc/nos089
   Zhang W, 2009, CHINESE MED J-PEKING, V122, P1250, DOI 10.3760/cma.j.issn.0366-6999.2009.11.003
NR 22
TC 12
Z9 12
U1 0
U2 17
PU SPANDIDOS PUBL LTD
PI ATHENS
PA POB 18179, ATHENS, 116 10, GREECE
SN 1021-335X
J9 ONCOL REP
JI Oncol. Rep.
PD NOV
PY 2013
VL 30
IS 5
BP 2089
EP 2096
DI 10.3892/or.2013.2706
PG 8
WC Oncology
WE Science Citation Index Expanded (SCI-EXPANDED)
SC Oncology
GA 219VW
UT WOS:000324540300011
PM 24002581
OA Bronze
DA 2024-03-10
ER

PT J
AU Hua, CD
   Bian, EB
   Chen, EF
   Yang, ZH
   Tang, F
   Wang, HL
   Zhao, B
AF Hua, Cheng-Dao
   Bian, Er-Bao
   Chen, Er-Feng
   Yang, Zhi-Hao
   Tang, Feng
   Wang, Hong-Liang
   Zhao, Bing
TI Repression of Dok7 expression mediated by DNMT1 promotes glioma cells
   proliferation
SO BIOMEDICINE & PHARMACOTHERAPY
LA English
DT Article
DE Glioma; Dok7; 5-Aza; DNMT1
ID MULTIPLE CPG ISLANDS; PROTEIN EXPRESSION; DNA METHYLTRANSFERASES;
   MALIGNANT GLIOMAS; METHYLATION; SURVIVAL; CANCER; HYPERMETHYLATION;
   CARCINOMA; GENE
AB Malignant glioma is one of the most common primary human tumors in the central nervous system. The molecular mechanisms of the progression and development of glioma have been largely unexplored. In this study, we illustrated that the expression of Dok7 was downregulation in human glioma tissues. Dok7 overexpression significantly inhibits proliferation and colony formation in vitro, and the xenograft tumor formation in vivo. In addition, 5-Aza-2'-deoxycytidine (5-Aza), a DNA methylation inhibitor, preventing the loss of Dok7 expression by decreasing aberrant hypermethylation of Dok7 promoter in glioma cells. More importantly, DNMT1 knockdown induced the demethylation of Dok7 promoter, and enhanced the expression of Dok7 in gliomas. These results suggest that epigenetic silencing of Dok7 may provide a novel glioma treatment strategy.
C1 [Hua, Cheng-Dao; Bian, Er-Bao; Chen, Er-Feng; Yang, Zhi-Hao; Tang, Feng; Wang, Hong-Liang; Zhao, Bing] Anhui Med Univ, Affiliated Hosp 2, Dept Neurosurg, Hefei 230601, Anhui, Peoples R China.
   [Hua, Cheng-Dao; Bian, Er-Bao; Chen, Er-Feng; Yang, Zhi-Hao; Tang, Feng; Wang, Hong-Liang; Zhao, Bing] Anhui Med Univ, Cerebral Vasc Dis Res Ctr, Hefei 230601, Anhui, Peoples R China.
C3 Anhui Medical University; Anhui Medical University
RP Zhao, B (通讯作者)，Anhui Med Univ, Dept Neurosurg, Affiliated Hosp 2, Cerebral Vasc Dis Res Ctr, 678 Fu Rong Rd, Hefei, Anhui, Peoples R China.
EM aydzhb@126.com
RI Wang, Hongliang/IWL-9749-2023
OI Bian, Erbao/0000-0001-6539-5152
FU National Natural Science Foundation of China [81402078, 81502149];
   Natural Science Foundation of Anhui Province [1608085MH225,
   1508085MH194]
FX This project was supported by the National Natural Science Foundation of
   China (No. 81402078, 81502149), Natural Science Foundation of Anhui
   Province (No. 1608085MH225, 1508085MH194).
CR Bracken J., 2014, J. Cancer Ther, V05, P67, DOI [10.4236/jct.2014.51009, DOI 10.4236/JCT.2014.51009]
   Brandsma D, 2008, LANCET ONCOL, V9, P453, DOI 10.1016/S1470-2045(08)70125-6
   Carpino N, 1997, CELL, V88, P197, DOI 10.1016/S0092-8674(00)81840-1
   Chen G, 2017, ONCOL REP, V37, P2695, DOI 10.3892/or.2017.5538
   Etoh T, 2004, AM J PATHOL, V164, P689, DOI 10.1016/S0002-9440(10)63156-2
   GOLD M, 1964, J BIOL CHEM, V239, P3866
   Goodenberger ML, 2012, CANCER GENET-NY, V205, P613, DOI 10.1016/j.cancergen.2012.10.009
   He M, 2013, MOL MED REP, V8, P942, DOI 10.3892/mmr.2013.1566
   Hermann A, 2004, CELL MOL LIFE SCI, V61, P2571, DOI 10.1007/s00018-004-4201-1
   Heyn H, 2013, CARCINOGENESIS, V34, P102, DOI 10.1093/carcin/bgs321
   Jones C, 2014, NAT REV CANCER, V14, P651, DOI 10.1038/nrc3811
   Kanai Y, 2003, CANCER LETT, V192, P75, DOI 10.1016/S0304-3835(02)00689-4
   Kuo HK, 2007, CANCER RES, V67, P8248, DOI 10.1158/0008-5472.CAN-07-1038
   Li J, 2016, INT J ONCOL, V48, P723, DOI 10.3892/ijo.2015.3285
   Mirza S, 2013, J BREAST CANCER, V16, P23, DOI 10.4048/jbc.2013.16.1.23
   Nakagawa T, 2005, J UROLOGY, V173, P1767, DOI 10.1097/01.ju.0000154632.11824.4d
   Nakagawa T, 2003, J UROLOGY, V170, P2463, DOI 10.1097/01.ju.0000095919.50869.c9
   Ning XH, 2015, CANCER LETT, V359, P198, DOI 10.1016/j.canlet.2015.01.005
   Ohgaki H, 2005, J NEUROPATH EXP NEUR, V64, P479, DOI 10.1093/jnen/64.6.479
   Okada K, 2006, SCIENCE, V312, P1802, DOI 10.1126/science.1127142
   Peng DF, 2005, CANCER SCI, V96, P403, DOI 10.1111/j.1349-7006.2005.00071.x
   Stupp R, 2009, LANCET ONCOL, V10, P459, DOI 10.1016/S1470-2045(09)70025-7
   Tsai HC, 2012, CANCER CELL, V21, P430, DOI 10.1016/j.ccr.2011.12.029
   Wen PY, 2008, NEW ENGL J MED, V359, P492, DOI 10.1056/NEJMra0708126
   Yamanashi Y, 1997, CELL, V88, P205, DOI 10.1016/S0092-8674(00)81841-3
NR 25
TC 8
Z9 8
U1 0
U2 12
PU ELSEVIER FRANCE-EDITIONS SCIENTIFIQUES MEDICALES ELSEVIER
PI ISSY-LES-MOULINEAUX
PA 65 RUE CAMILLE DESMOULINS, CS50083, 92442 ISSY-LES-MOULINEAUX, FRANCE
SN 0753-3322
EI 1950-6007
J9 BIOMED PHARMACOTHER
JI Biomed. Pharmacother.
PD OCT
PY 2018
VL 106
BP 678
EP 685
DI 10.1016/j.biopha.2018.06.156
PG 8
WC Medicine, Research & Experimental; Pharmacology & Pharmacy
WE Science Citation Index Expanded (SCI-EXPANDED)
SC Research & Experimental Medicine; Pharmacology & Pharmacy
GA GR4QO
UT WOS:000442600300081
PM 29990858
DA 2024-03-10
ER

PT J
AU Nomura, M
   Saito, K
   Aihara, K
   Nagae, G
   Yamamoto, S
   Tatsuno, K
   Ueda, H
   Fukuda, S
   Umeda, T
   Tanaka, S
   Takayanagi, S
   Otani, R
   Nejo, T
   Hana, T
   Takahashi, S
   Kitagawa, Y
   Omata, M
   Higuchi, F
   Nakamura, T
   Muragaki, Y
   Narita, Y
   Nagane, M
   Nishikawa, R
   Ueki, K
   Saito, N
   Aburatani, H
   Mukasa, A
AF Nomura, Masashi
   Saito, Kuniaki
   Aihara, Koki
   Nagae, Genta
   Yamamoto, Shogo
   Tatsuno, Kenji
   Ueda, Hiroki
   Fukuda, Shiro
   Umeda, Takayoshi
   Tanaka, Shota
   Takayanagi, Shunsaku
   Otani, Ryohei
   Nejo, Takahide
   Hana, Taijun
   Takahashi, Satoshi
   Kitagawa, Yosuke
   Omata, Mayu
   Higuchi, Fumi
   Nakamura, Taishi
   Muragaki, Yoshihiro
   Narita, Yoshitaka
   Nagane, Motoo
   Nishikawa, Ryo
   Ueki, Keisuke
   Saito, Nobuhito
   Aburatani, Hiroyuki
   Mukasa, Akitake
TI DNA demethylation is associated with malignant progression of
   lower-grade gliomas
SO SCIENTIFIC REPORTS
LA English
DT Article
ID GENOMIC ANALYSIS; METHYLATION; MUTATIONS; IDH1; LANDSCAPE; PATHWAYS;
   REVEALS; INSULIN
AB To elucidate the mechanisms of malignant progression of lower-grade glioma, molecular profiling using methylation array, whole-exome sequencing, and RNA sequencing was performed for 122, 36 and 31 gliomas, respectively. This cohort included 24 matched pairs of initial lower-grade gliomas and recurrent tumors, most of which showed malignant progression. Nearly half of IDH-mutant glioblastomas that had progressed from lower-grade gliomas exhibited characteristic partial DNA demethylation in previously methylated genomic regions of their corresponding initial tumors, which had the glioma CpG island methylator phenotype (G-CIMP). In these glioblastomas, cell cycle-related genes, RB and PI3K-AKT pathway genes were frequently altered. Notably, late-replicating domain was significantly enriched in the demethylated regions that were mostly located in non-regulatory regions, suggesting that the loss of DNA methylation during malignant transformation may involve mainly passive demethylation due to a delay in maintenance of methylation during accelerated cell division. Nonetheless, a limited number of genes including IGF2BP3, which potentially drives cell proliferation, were presumed to be upregulated due to demethylation of their promoter. Our data indicated that demethylation of the G-CIMP profile found in a subset of recurrent gliomas reflects accelerated cell divisions accompanied by malignant transformation. Oncogenic genes activated by such epigenetic change represent potential therapeutic targets.
C1 [Nomura, Masashi; Saito, Kuniaki; Aihara, Koki; Tanaka, Shota; Takayanagi, Shunsaku; Nejo, Takahide; Hana, Taijun; Takahashi, Satoshi; Kitagawa, Yosuke; Omata, Mayu; Saito, Nobuhito; Mukasa, Akitake] Univ Tokyo, Grad Sch Med, Dept Neurosurg, Bunkyo Ku, 7-3-1 Hongo, Tokyo 1138655, Japan.
   [Nomura, Masashi; Aihara, Koki; Nagae, Genta; Yamamoto, Shogo; Tatsuno, Kenji; Ueda, Hiroki; Fukuda, Shiro; Umeda, Takayoshi; Hana, Taijun; Aburatani, Hiroyuki] Univ Tokyo, Genome Sci Div, Res Ctr Adv Sci & Technol, Meguro Ku, 4-6-1 Komaba, Tokyo 1538904, Japan.
   [Saito, Kuniaki; Nagane, Motoo] Kyorin Univ, Fac Med, Dept Neurosurg, 6-20-2 Shinkawa, Mitaka, Tokyo 1818611, Japan.
   [Otani, Ryohei] Tokyo Metropolitan Komagome Hosp, Canc & Infect Dis Ctr, Dept Neurosurg, Bunkyo Ku, 3-18-22 Honkomagome, Tokyo 1138677, Japan.
   [Higuchi, Fumi; Ueki, Keisuke] Dokkyo Med Univ, Dept Neurosurg, 880 Kitakobayashi, Mibu, Tochigi 3210293, Japan.
   [Nakamura, Taishi] Yokohama City Univ, Grad Sch Med, Dept Neurosurg, Kanazawa Ku, 3-9 Fukuura, Yokohama, Kanagawa 2360004, Japan.
   [Muragaki, Yoshihiro] Tokyo Womens Med Univ, Dept Neurosurg, Shinjuku Ku, 8-1 Kawada Cho, Tokyo 1628666, Japan.
   [Narita, Yoshitaka] Natl Canc Ctr, Dept Neurosurg & Neurooncol, Chuo Ku, 5-1-1 Tsukiji, Tokyo 1040045, Japan.
   [Nishikawa, Ryo] Saitama Med Univ, Int Med Ctr, Dept Neurooncol Neurosurg, 1397-1 Yamane, Hidaka, Saitama, Japan.
   [Mukasa, Akitake] Kumamoto Univ, Grad Sch Med Sci, Dept Neurosurg, Chuo Ku, 1-1-1 Honjo, Kumamoto 8608556, Japan.
C3 University of Tokyo; University of Tokyo; Kyorin University; Tokyo
   Metropolitan Cancer & Infectious Diseases Center Komagome Hospital;
   Dokkyo Medical University; Yokohama City University; Tokyo Women's
   Medical University; National Cancer Center - Japan; Saitama Medical
   University; Kumamoto University
RP Mukasa, A (通讯作者)，Univ Tokyo, Grad Sch Med, Dept Neurosurg, Bunkyo Ku, 7-3-1 Hongo, Tokyo 1138655, Japan.; Aburatani, H (通讯作者)，Univ Tokyo, Genome Sci Div, Res Ctr Adv Sci & Technol, Meguro Ku, 4-6-1 Komaba, Tokyo 1538904, Japan.; Mukasa, A (通讯作者)，Kumamoto Univ, Grad Sch Med Sci, Dept Neurosurg, Chuo Ku, 1-1-1 Honjo, Kumamoto 8608556, Japan.
EM haburata-tky@umin.ac.jp; mukasa@kumamoto-u.ac.jp
RI Tatsuno, Kenji/B-1765-2008; MURAGAKI, YOSHIHIRO/AAZ-9863-2021; Nagae,
   Genta/H-6579-2019; Nejo, Takahide/IJO-0172-2023; Saito,
   Kuniaki/A-6967-2015; Tanaka, Shota/HLP-6965-2023; Nagae,
   Genta/AAN-1167-2021; Otani, Ryohei/JAD-0610-2023
OI Nagae, Genta/0000-0002-2929-7990; Otani, Ryohei/0000-0003-4094-157X;
   Saito, Nobuhito/0000-0001-9756-781X; Nejo, Takahide/0000-0002-9191-8823;
   Yamamoto, Shogo/0000-0002-5564-2567; Nomura,
   Masashi/0000-0001-6095-7849; Kitagawa, Yosuke/0000-0002-1903-1283
FU Japan Society for the Promotion of Science KAKENHI [JP23134501,
   JP25134702, JP26293321, JP17H04300, JP18H06122, JP22791334, JP24791486,
   JP26462177]; Project for Development of Innovative Research on Cancer
   Therapeutics (P-Direct); Project for Cancer Research and Therapeutic
   Evolution (P-CREATE) from the Japan Agency for Medical Research and
   Development, AMED
FX We are grateful to the patients for donating their tissue for research
   and we acknowledge the excellent technical assistance of Hiroko Meguro
   for performing the Infinium Methylation Assays, Kaori Shiina and Saori
   Kawanabe for gene sequencing, Reiko Matsuura, Yuko Matsushita and Saki
   Shimizu for extracting DNA from tumor and blood. This work was funded by
   the Japan Society for the Promotion of Science KAKENHI Grant Number
   JP23134501 (A.M.), JP25134702 (A.M.), JP26293321 (A.M.), JP17H04300
   (A.M.), JP18H06122 (M.N.), JP22791334 (K.S.), JP24791486 (K.S.) and
   JP26462177 (K.S.). This research was also supported by a research
   program of the Project for Development of Innovative Research on Cancer
   Therapeutics (P-Direct) (G.N., Y.N., M.N., R.N., K.U., N.S., H.A., and
   A.M.) and the Project for Cancer Research and Therapeutic Evolution
   (P-CREATE) from the Japan Agency for Medical Research and Development,
   AMED (G.N., S.T., T.N., Y.M., Y.N., M.N., R.N., K.U. and A.M.).
CR Aihara K, 2017, ACTA NEUROPATHOL COM, V5, DOI 10.1186/s40478-017-0422-z
   Aran D, 2011, HUM MOL GENET, V20, P670, DOI 10.1093/hmg/ddq513
   Bai H, 2016, NAT GENET, V48, P59, DOI 10.1038/ng.3457
   Bao ZS, 2014, GENOME RES, V24, P1765, DOI 10.1101/gr.165126.113
   Bender S, 2016, NAT MED, V22, P1314, DOI 10.1038/nm.4204
   Berman BP, 2012, NAT GENET, V44, P40, DOI 10.1038/ng.969
   Brat DJ, 2015, NEW ENGL J MED, V372, P2481, DOI 10.1056/NEJMoa1402121
   Brennan CW, 2013, CELL, V155, P462, DOI 10.1016/j.cell.2013.09.034
   Ceccarelli M, 2016, CELL, V164, P550, DOI 10.1016/j.cell.2015.12.028
   Dang L, 2009, NATURE, V462, P739, DOI 10.1038/nature08617
   de Souza CF, 2018, CELL REP, V23, P637, DOI 10.1016/j.celrep.2018.03.107
   Dunn GP, 2012, GENE DEV, V26, P756, DOI 10.1101/gad.187922.112
   Dutoit V, 2018, ONCOIMMUNOLOGY, V7, DOI 10.1080/2162402X.2017.1391972
   Flavahan WA, 2016, NATURE, V529, P110, DOI 10.1038/nature16490
   Johnson BE, 2014, SCIENCE, V343, P189, DOI 10.1126/science.1239947
   Jones PA, 2009, NAT REV GENET, V10, P805, DOI 10.1038/nrg2651
   Kakiuchi M, 2014, NAT GENET, V46, P583, DOI 10.1038/ng.2984
   Louis DN., 2016, WHO HISTOLOGICAL CLA
   Mazor T, 2017, P NATL ACAD SCI USA, V114, P10743, DOI 10.1073/pnas.1708914114
   Mazor T, 2015, CANCER CELL, V28, P307, DOI 10.1016/j.ccell.2015.07.012
   Mukasa A, 2012, CANCER SCI, V103, P587, DOI 10.1111/j.1349-7006.2011.02175.x
   Nomura M, 2017, ACTA NEUROPATHOL, V134, P941, DOI 10.1007/s00401-017-1771-1
   Noushmehr H, 2010, CANCER CELL, V17, P510, DOI 10.1016/j.ccr.2010.03.017
   Ohgaki H, 2005, J NEUROPATH EXP NEUR, V64, P479, DOI 10.1093/jnen/64.6.479
   Ohno M, 2012, BRAIN TUMOR PATHOL, V29, P183, DOI 10.1007/s10014-012-0113-1
   Parsons DW, 2008, SCIENCE, V321, P1807, DOI 10.1126/science.1164382
   Pollak M, 2008, NAT REV CANCER, V8, P915, DOI 10.1038/nrc2536
   Rivera-Mulia JC, 2015, GENOME RES, V25, P1091, DOI 10.1101/gr.187989.114
   Sanai N, 2011, J NEUROSURG, V115, P948, DOI [10.3171/2011.7.JNS10238, 10.3171/2011.7.JNS101238]
   Suvasini R, 2011, J BIOL CHEM, V286, P25882, DOI 10.1074/jbc.M110.178012
   Tateishi K, 2015, CANCER CELL, V28, P773, DOI 10.1016/j.ccell.2015.11.006
   Totoki Y, 2014, NAT GENET, V46, P1267, DOI 10.1038/ng.3126
   Toyota M, 1999, P NATL ACAD SCI USA, V96, P8681, DOI 10.1073/pnas.96.15.8681
   Turcan S, 2012, NATURE, V483, P479, DOI 10.1038/nature10866
   Yan H, 2009, NEW ENGL J MED, V360, P765, DOI 10.1056/NEJMoa0808710
   Zhou WD, 2018, NAT GENET, V50, P591, DOI 10.1038/s41588-018-0073-4
NR 36
TC 23
Z9 25
U1 0
U2 2
PU NATURE PUBLISHING GROUP
PI LONDON
PA MACMILLAN BUILDING, 4 CRINAN ST, LONDON N1 9XW, ENGLAND
SN 2045-2322
J9 SCI REP-UK
JI Sci Rep
PD FEB 13
PY 2019
VL 9
AR 1903
DI 10.1038/s41598-019-38510-0
PG 12
WC Multidisciplinary Sciences
WE Science Citation Index Expanded (SCI-EXPANDED)
SC Science & Technology - Other Topics
GA HL2WY
UT WOS:000458571300011
PM 30760837
OA Green Published, gold
DA 2024-03-10
ER

PT J
AU Dharmaiah, S
   Huse, JT
AF Dharmaiah, Sharvari
   Huse, Jason T.
TI The epigenetic dysfunction underlying malignant glioma pathogenesis
SO LABORATORY INVESTIGATION
LA English
DT Review; Early Access
ID DEPENDENT ISOCITRATE DEHYDROGENASE; METHYLATION-BASED CLASSIFICATION;
   MUTANT IDH1; HISTONE H3.3; HIGH-GRADE; T-CELLS; ONCOMETABOLITE
   2-HYDROXYGLUTARATE; MOLECULAR CLASSIFICATION; SUBVENTRICULAR ZONE;
   ANTITUMOR-ACTIVITY
AB Comprehensive molecular profiling has dramatically transformed the diagnostic neuropathology of brain tumors. Diffuse gliomas, the most common and deadly brain tumor variants, are now classified by highly recurrent biomarkers instead of histomorphological characteristics. Several of the key molecular alterations driving glioma classification involve epigenetic dysregulation at a fundamental level, implicating fields of biology not previously thought to play major roles glioma pathogenesis. This article will review the major epigenetic alterations underlying malignant gliomas, their likely mechanisms of action, and potential strategies for their therapeutic targeting.
C1 [Dharmaiah, Sharvari; Huse, Jason T.] Univ Texas MD Anderson Canc Ctr, Dept Translat Mol Pathol, Houston, TX 77030 USA.
   [Huse, Jason T.] Univ Texas MD Anderson Canc Ctr, Dept Pathol, Houston, TX 77030 USA.
C3 University of Texas System; UTMD Anderson Cancer Center; University of
   Texas System; UTMD Anderson Cancer Center
RP Huse, JT (通讯作者)，Univ Texas MD Anderson Canc Ctr, Dept Translat Mol Pathol, Houston, TX 77030 USA.; Huse, JT (通讯作者)，Univ Texas MD Anderson Canc Ctr, Dept Pathol, Houston, TX 77030 USA.
EM jhuse@mdanderson.org
OI Dharmaiah, Sharvari/0000-0001-9936-2658
FU National Institutes of Health (NCI) [R01 CA240338, R01 CA232754, P50
   CA127001]; American Cancer Society [RSG-16-179-01-DMC]; Center for
   Clinical and Translational Sciences TL1 program at UTHealth
FX J.T.H. receives support from the National Institutes of Health (NCI; R01
   CA240338, R01 CA232754, P50 CA127001) and the American Cancer Society
   (RSG-16-179-01-DMC). S.D. is supported by Center for Clinical and
   Translational Sciences TL1 program at UTHealth.
CR Amorim JP, 2016, GENES-BASEL, V7, DOI 10.3390/genes7090066
   Anastas JN, 2019, CANCER CELL, V36, P528, DOI 10.1016/j.ccell.2019.09.005
   Bardella C, 2016, CANCER CELL, V30, P578, DOI 10.1016/j.ccell.2016.08.017
   Barthel FP, 2017, NAT GENET, V49, P349, DOI 10.1038/ng.3781
   Baumert BG, 2016, LANCET ONCOL, V17, P1521, DOI 10.1016/S1470-2045(16)30313-8
   Bechet D, 2014, ACTA NEUROPATHOL, V128, P733, DOI 10.1007/s00401-014-1337-4
   Bérubé NG, 2005, J CLIN INVEST, V115, P258, DOI 10.1172/JCI200522329
   Bjerke L, 2013, CANCER DISCOV, V3, P512, DOI 10.1158/2159-8290.CD-12-0426
   Brat DJ, 2015, NEW ENGL J MED, V372, P2481, DOI 10.1056/NEJMoa1402121
   Bressan RB, 2021, CELL STEM CELL, V28, P877, DOI 10.1016/j.stem.2021.01.016
   Capper D, 2018, NATURE, V555, P469, DOI 10.1038/nature26000
   Capper D, 2009, ACTA NEUROPATHOL, V118, P599, DOI 10.1007/s00401-009-0595-z
   Caravella JA, 2020, J MED CHEM, V63, P1612, DOI 10.1021/acs.jmedchem.9b01423
   Ceccarelli M, 2016, CELL, V164, P550, DOI 10.1016/j.cell.2015.12.028
   Cesare AJ, 2010, NAT REV GENET, V11, P319, DOI 10.1038/nrg2763
   Chen CCL, 2020, CELL, V183, P1617, DOI 10.1016/j.cell.2020.11.012
   Cho YS, 2017, ACS MED CHEM LETT, V8, P1116, DOI 10.1021/acsmedchemlett.7b00342
   Chowdhury R, 2011, EMBO REP, V12, P463, DOI 10.1038/embor.2011.43
   Clynes D, 2014, PLOS ONE, V9, DOI 10.1371/journal.pone.0092915
   Dang L, 2009, NATURE, V462, P739, DOI 10.1038/nature08617
   Danussi C, 2018, NAT COMMUN, V9, DOI 10.1038/s41467-018-03476-6
   De Magis A, 2019, P NATL ACAD SCI USA, V116, P816, DOI 10.1073/pnas.1810409116
   DiNardo CD, 2016, BLOOD, V128, DOI 10.1182/blood.V128.22.1073.1073
   Khuong-Quang DA, 2012, ACTA NEUROPATHOL, V124, P439, DOI 10.1007/s00401-012-0998-0
   Drané P, 2010, GENE DEV, V24, P1253, DOI 10.1101/gad.566910
   Drygin D, 2011, CANCER RES, V71, P1418, DOI 10.1158/0008-5472.CAN-10-1728
   Fang J, 2018, P NATL ACAD SCI USA, V115, P9598, DOI 10.1073/pnas.1806355115
   Figueroa ME, 2010, CANCER CELL, V18, P553, DOI 10.1016/j.ccr.2010.11.015
   Flavahan WA, 2016, NATURE, V529, P110, DOI 10.1038/nature16490
   Ganz J, 2022, CANCER DISCOV, V12, P172, DOI 10.1158/2159-8290.CD-21-0245
   Gaszner M, 2006, NAT REV GENET, V7, P703, DOI 10.1038/nrg1925
   Gessi M, 2016, ACTA NEUROPATHOL, V132, P635, DOI 10.1007/s00401-016-1608-3
   GIBBONS RJ, 1995, CELL, V80, P837, DOI 10.1016/0092-8674(95)90287-2
   Gibbons RJ, 1997, NAT GENET, V17, P146, DOI 10.1038/ng1097-146
   Gibbons RJ, 2000, NAT GENET, V24, P368, DOI 10.1038/74191
   Gupta R, 2013, MODERN PATHOL, V26, P619, DOI 10.1038/modpathol.2012.210
   Haddach M, 2012, ACS MED CHEM LETT, V3, P602, DOI 10.1021/ml300110s
   Hambardzumyan D, 2009, TRANSL ONCOL, V2, P89, DOI 10.1593/tlo.09100
   Han S, 2020, BRIT J CANCER, V122, P1580, DOI 10.1038/s41416-020-0814-x
   Harutyunyan AS, 2019, NAT COMMUN, V10, DOI 10.1038/s41467-019-09140-x
   Heczey A, 2017, MOL THER, V25, P2214, DOI 10.1016/j.ymthe.2017.05.012
   Hoelper D, 2017, NAT COMMUN, V8, DOI 10.1038/s41467-017-01206-y
   Hoeman CM, 2019, NAT COMMUN, V10, DOI 10.1038/s41467-019-08823-9
   Houillier C, 2010, NEUROLOGY, V75, P1560, DOI 10.1212/WNL.0b013e3181f96282
   Hovestadt V, 2014, NATURE, V510, P537, DOI 10.1038/nature13268
   Hovestadt V, 2013, ACTA NEUROPATHOL, V125, P913, DOI 10.1007/s00401-013-1126-5
   HURLEY JH, 1991, BIOCHEMISTRY-US, V30, P8671, DOI 10.1021/bi00099a026
   Huse JT, 2017, ACTA NEUROPATHOL, V133, P417, DOI 10.1007/s00401-016-1639-9
   Jiao LY, 2015, SCIENCE, V350, DOI 10.1126/science.aac4383
   Justin N, 2016, NAT COMMUN, V7, DOI 10.1038/ncomms11316
   Kaelin WG, 2008, MOL CELL, V30, P393, DOI 10.1016/j.molcel.2008.04.009
   Kannan K, 2012, ONCOTARGET, V3, P1194
   Khot A, 2019, CANCER DISCOV, V9, P1036, DOI 10.1158/2159-8290.CD-18-1455
   Kim S, 2015, EXP MOL MED, V47, DOI 10.1038/emm.2015.33
   Koh HJ, 2004, J BIOL CHEM, V279, P39968, DOI 10.1074/jbc.M402260200
   Koh J, 2015, NEUROPATHOLOGY, V35, P236, DOI 10.1111/neup.12187
   Konteatis Z, 2020, ACS MED CHEM LETT, V11, P101, DOI 10.1021/acsmedchemlett.9b00509
   Lee SH, 2004, INT J RADIAT BIOL, V80, P635, DOI 10.1080/09553000400007680
   Levy MA, 2015, HUM MOL GENET, V24, P1824, DOI 10.1093/hmg/ddu596
   Lewis PW, 2013, SCIENCE, V340, P857, DOI 10.1126/science.1232245
   Lewis PW, 2010, P NATL ACAD SCI USA, V107, P14075, DOI 10.1073/pnas.1008850107
   Liu XY, 2012, ACTA NEUROPATHOL, V124, P615, DOI 10.1007/s00401-012-1031-3
   Liu XY, 2014, CSH PERSPECT BIOL, V6, DOI 10.1101/cshperspect.a018689
   Losman JA, 2013, GENE DEV, V27, P836, DOI 10.1101/gad.217406.113
   Louis CU, 2011, BLOOD, V118, P6050, DOI 10.1182/blood-2011-05-354449
   Louis DN, 2018, ACTA NEUROPATHOL, V135, P639, DOI 10.1007/s00401-018-1826-y
   Lowe BR, 2019, CANCERS, V11, DOI 10.3390/cancers11050660
   Mackay A, 2017, CANCER CELL, V32, P520, DOI 10.1016/j.ccell.2017.08.017
   Malta T. M., EPIGENETIC EVOLUTION, V2021, DOI [10.1101/2021.08.09.455687 (2021), DOI 10.1101/2021.08.09.455687(2021)]
   Margueron R, 2011, NATURE, V469, P343, DOI 10.1038/nature09784
   Mazor T, 2017, P NATL ACAD SCI USA, V114, P10743, DOI 10.1073/pnas.1708914114
   Mellinghoff IK, 2021, CLIN CANCER RES, V27, P4491, DOI 10.1158/1078-0432.CCR-21-0611
   Mendez FM, 2020, NEURO-ONCOLOGY, V22, P195, DOI 10.1093/neuonc/noz218
   Mount CW, 2018, NAT MED, V24, P572, DOI 10.1038/s41591-018-0006-x
   Mukherjee J, 2018, CANCER RES, V78, P2966, DOI 10.1158/0008-5472.CAN-17-2269
   Noushmehr Houtan, 2010, Cancer Cell, V17, P510, DOI 10.1016/j.ccr.2010.03.017
   Pajtler KW, 2015, CANCER CELL, V27, P728, DOI 10.1016/j.ccell.2015.04.002
   Pathania M, 2017, CANCER CELL, V32, P684, DOI 10.1016/j.ccell.2017.09.014
   Pauff JM, 2021, J CLIN ONCOL, V39, DOI 10.1200/JCO.2021.39.3_suppl.TPS350
   Philip B, 2018, CELL REP, V23, P1553, DOI 10.1016/j.celrep.2018.03.133
   Pirozzi CJ, 2017, MOL CANCER RES, V15, P507, DOI 10.1158/1541-7786.MCR-16-0485
   Popovici-Muller J, 2018, ACS MED CHEM LETT, V9, P300, DOI 10.1021/acsmedchemlett.7b00421
   Pule MA, 2008, NAT MED, V14, P1264, DOI 10.1038/nm.1882
   Ratnakumar K, 2012, GENE DEV, V26, P433, DOI 10.1101/gad.179416.111
   Reinhardt A, 2018, ACTA NEUROPATHOL, V136, P273, DOI 10.1007/s00401-018-1837-8
   Reis GF, 2015, J NEUROPATH EXP NEUR, V74, P442, DOI 10.1097/NEN.0000000000000188
   Rivera AL, 2010, NEURO-ONCOLOGY, V12, P116, DOI 10.1093/neuonc/nop020
   Sahm F, 2017, LANCET ONCOL, V18, P682, DOI 10.1016/S1470-2045(17)30155-9
   Sasaki M, 2012, GENE DEV, V26, P2038, DOI 10.1101/gad.198200.112
   Schwartzentruber J, 2012, NATURE, V482, P226, DOI [10.1038/nature10833, 10.1007/s13311-012-0137-6]
   Shirahata M, 2018, ACTA NEUROPATHOL, V136, P153, DOI 10.1007/s00401-018-1849-4
   Sievers P, 2021, ACTA NEUROPATHOL, V142, P827, DOI 10.1007/s00401-021-02356-6
   Stein EM, 2021, BLOOD, V137, P1792, DOI 10.1182/blood.2020007233
   Sturm D, 2016, CELL, V164, P1060, DOI 10.1016/j.cell.2016.01.015
   Sturm D, 2012, CANCER CELL, V22, P425, DOI 10.1016/j.ccr.2012.08.024
   Sulkowski PL, 2020, NATURE, V582, P586, DOI 10.1038/s41586-020-2363-0
   Sulkowski PL, 2017, SCI TRANSL MED, V9, DOI 10.1126/scitranslmed.aal2463
   Tateishi K, 2015, CANCER CELL, V28, P773, DOI 10.1016/j.ccell.2015.11.006
   Turcan S, 2013, ONCOTARGET, V4, P1729, DOI 10.18632/oncotarget.1412
   Turcan S, 2012, NATURE, V483, P479, DOI 10.1038/nature10866
   Wang YY, 2019, NAT COMMUN, V10, DOI 10.1038/s41467-018-08033-9
   Ward PS, 2012, ONCOGENE, V31, P2491, DOI 10.1038/onc.2011.416
   Wefers AK, 2020, ACTA NEUROPATHOL, V139, P193, DOI 10.1007/s00401-019-02078-w
   Wick A, 2021, CLIN CANCER RES, V27, P2723, DOI 10.1158/1078-0432.CCR-20-4256
   Wu G, 2012, NAT GENET, V44, P251, DOI 10.1038/ng.1102
   Xu H, 2017, NAT COMMUN, V8, DOI 10.1038/ncomms14432
   Xu W, 2011, CANCER CELL, V19, P17, DOI 10.1016/j.ccr.2010.12.014
   Xu X, 2004, J BIOL CHEM, V279, P33946, DOI 10.1074/jbc.M404298200
   Yan H, 2009, NEW ENGL J MED, V360, P765, DOI 10.1056/NEJMoa0808710
   Yang S, 2016, GENE DEV, V30, P1611, DOI 10.1101/gad.284323.116
   Yen K, 2017, CANCER DISCOV, V7, P478, DOI 10.1158/2159-8290.CD-16-1034
   Yusufzai TM, 2004, MOL CELL, V13, P291, DOI 10.1016/S1097-2765(04)00029-2
NR 112
TC 3
Z9 3
U1 5
U2 9
PU ELSEVIER SCIENCE INC
PI NEW YORK
PA STE 800, 230 PARK AVE, NEW YORK, NY 10169 USA
SN 0023-6837
EI 1530-0307
J9 LAB INVEST
JI Lab. Invest.
PD 2022 JUL
PY 2022
VL 102
IS 7
BP 682
EP 690
DI 10.1038/s41374-022-00741-7
EA FEB 2022
PG 9
WC Medicine, Research & Experimental; Pathology
WE Science Citation Index Expanded (SCI-EXPANDED)
SC Research & Experimental Medicine; Pathology
GA 2P5WA
UT WOS:000754341200003
PM 35152274
OA hybrid
DA 2024-03-10
ER

PT J
AU Zhang, YH
   Yue, ZJ
   Zhang, H
   Tang, GS
   Wang, Y
   Liu, JM
AF Zhang, Yu-Hui
   Yue, Zhi-Jian
   Zhang, He
   Tang, Gu-Sheng
   Wang, Yang
   Liu, Jian-Min
TI Temozolomide/PLGA microparticles plus vatalanib inhibits tumor growth
   and angiogenesis in an orthotopic glioma model
SO EUROPEAN JOURNAL OF PHARMACEUTICS AND BIOPHARMACEUTICS
LA English
DT Article
DE Temozolomide; Interstitial chemotherapy; Angiogenesis; Glioma
ID MALIGNANT GLIOMA; PHASE-II; PROMOTER METHYLATION; IONIZING-RADIATION;
   MGMT GENE; THERAPY; GLIOBLASTOMA; CHEMOTHERAPY; THALIDOMIDE; CANCER
AB Temozolomide (TM) has anti-tumor activity in patients with malignant glioma. Implantable poly (d,l-lactide-co-glycolide) (PLGA) microparticles of TM (TM-MS) have been developed, enhancing the cytotoxicity of TM to Glioma C6 cells [1]. Vatalanib, as anti-angiogenic agent, has also shown anti-tumor activity with malignant gliomas [1,2]. We examined the combined effects of TM-MS and vatalanib in a rat orthotopic glioma model and found TM-MS offered a greater tumor inhibition than TM, and combination treatment with both of them improved the survival time versus single agent therapy. The combination treatment also demonstrated an inhibition to rat glioma tumors, a significant decrease in cell proliferation, an increase in apoptosis, and a lower microvessel density within the glioma tumors. The results suggest that TM-MS can more effectively inhibit tumor than TM, and combination treatment with TM-MS and vatalanib inhibits tumor growth and angiogenesis and may prove to be a promising therapy for malignant gliomas. (C) 2010 Elsevier B.V. All rights reserved.
C1 [Zhang, Yu-Hui; Yue, Zhi-Jian; Liu, Jian-Min] Second Mil Med Univ, Dept Neurosurg, Shanghai, Peoples R China.
   [Zhang, He] Second Mil Med Univ, Dept Pharmaceut, Shanghai, Peoples R China.
   [Tang, Gu-Sheng] Second Mil Med Univ, Med Lab Res Ctr, Shanghai, Peoples R China.
   [Wang, Yang] Second Mil Med Univ, Dept Pathol, Shanghai, Peoples R China.
C3 Naval Medical University; Naval Medical University; Naval Medical
   University; Naval Medical University
RP Liu, JM (通讯作者)，Second Mil Med Univ, Dept Neurosurg, Changhai Hosp, Changhai St 168, Shanghai, Peoples R China.
EM liu_jm_cn@126.com
RI yang, rui/JHI-3328-2023
CR Attenello FJ, 2008, ANN SURG ONCOL, V15, P2887, DOI 10.1245/s10434-008-0048-2
   Benítez JA, 2008, CURR MED CHEM, V15, P729, DOI 10.2174/092986708783955491
   Brandes AA, 2003, SEMIN ONCOL, V30, P4, DOI 10.1053/j.seminoncol.2003.11.028
   BREM H, 1995, LANCET, V345, P1008, DOI 10.1016/S0140-6736(95)90755-6
   Chang SM, 2004, INT J RADIAT ONCOL, V60, P353, DOI 10.1016/j.ijrobp.2004.04.023
   Chi A, 2007, EXPERT REV ANTICANC, V7, P1537, DOI 10.1586/14737140.7.11.1537
   Colman H, 2008, ARCH NEUROL-CHICAGO, V65, P877, DOI 10.1001/archneur.65.7.877
   Combs SE, 2008, INT J RADIAT ONCOL, V71, P999, DOI 10.1016/j.ijrobp.2007.11.064
   Conrad C, 2004, P AN M AM SOC CLIN, V22, P1512
   Devineni D, 1996, CANCER RES, V56, P1983
   Drevs J, 2002, CANCER RES, V62, P4015
   FINE HA, 1993, CANCER, V71, P2585, DOI 10.1002/1097-0142(19930415)71:8<2585::AID-CNCR2820710825>3.0.CO;2-S
   Fine HA, 2003, J CLIN ONCOL, V21, P2299, DOI 10.1200/JCO.2003.08.045
   Goldbrunner RH, 2004, NEUROSURGERY, V55, P426, DOI 10.1227/01.NEU.0000129551.64651.74
   Hegi ME, 2005, NEW ENGL J MED, V352, P997, DOI 10.1056/NEJMoa043331
   Hess C, 2001, BRIT J CANCER, V85, P2010, DOI 10.1054/bjoc.2001.2166
   Jain RK, 2005, SCIENCE, V307, P58, DOI 10.1126/science.1104819
   Kang SG, 2006, ONCOL REP, V15, P7
   Kim JT, 2006, ONCOL REP, V16, P33
   Maher EA, 2001, GENE DEV, V15, P1311, DOI 10.1101/gad.891601
   Mauceri HJ, 1998, NATURE, V394, P287, DOI 10.1038/28412
   Norden AD, 2008, LANCET NEUROL, V7, P1152, DOI 10.1016/S1474-4422(08)70260-6
   PLATE KH, 1992, NATURE, V359, P845, DOI 10.1038/359845a0
   Reardon D, 2004, NEURO-ONCOLOGY, V6, P381
   Sathornsumetee S, 2007, CURR PHARM DESIGN, V13, P3545, DOI 10.2174/138161207782794130
   Wen PY, 2008, NEW ENGL J MED, V359, P492, DOI 10.1056/NEJMra0708126
   Wu JY, 2008, ANN SURG ONCOL, V15, P3272, DOI 10.1245/s10434-008-0078-9
   Zawlik I, 2009, NEUROEPIDEMIOLOGY, V32, P21, DOI 10.1159/000170088
   Zhang H, 2007, INT J PHARMACEUT, V329, P122, DOI 10.1016/j.ijpharm.2006.08.027
   Ziobro M, 2008, NEUROL NEUROCHIR POL, V42, P210
NR 30
TC 16
Z9 17
U1 0
U2 19
PU ELSEVIER
PI AMSTERDAM
PA RADARWEG 29, 1043 NX AMSTERDAM, NETHERLANDS
SN 0939-6411
EI 1873-3441
J9 EUR J PHARM BIOPHARM
JI Eur. J. Pharm. Biopharm.
PD NOV
PY 2010
VL 76
IS 3
BP 371
EP 375
DI 10.1016/j.ejpb.2010.08.011
PG 5
WC Pharmacology & Pharmacy
WE Science Citation Index Expanded (SCI-EXPANDED)
SC Pharmacology & Pharmacy
GA 694FH
UT WOS:000285279900007
PM 20816959
DA 2024-03-10
ER

PT J
AU Jalal, JA
AF Jalal, Jalal Ali
TI Immunohistochemical expression of MGMT in gliomas
SO CELLULAR AND MOLECULAR BIOLOGY
LA English
DT Article
DE Glioma; MGMT; Immunohistochemistry
ID PROMOTER METHYLATION; O-6-METHYLGUANINE-DNA METHYLTRANSFERASE;
   PROGNOSTIC-SIGNIFICANCE; PROTEIN EXPRESSION; GASTRIC-CANCER; MALIGNANT
   GLIOMAS; PREDICTIVE-VALUE; GRADE GLIOMAS; GLIOBLASTOMA; TEMOZOLOMIDE
AB Glioma is one of the main tumors of the central nervous system occurring in the spinal cord or brain, and is the origin of glioma tumors. The most common site of glioma is the brain. Glioma accounts for 30% of all central nervous system tumors and 80% of malignant brain tumors. O6-methylguanine-DNA methyltransferase (MGMT) gene mutations have been identified in many human cancers including gliomas. This study aimed to evaluate the immune expression of MGMT in different gliomas and its relationship with different clinicopathological parameters. From January 2015 to January 2017, 97 cases of glioma were retrieved from the Rizgary Pathology Center in Erbil-Iraq. The tumors were typed and graded according to the 2007 World Health Organization Brain Tumor Classification. Immunohistochemical staining was done for MGMT using monoclonal Antibodies via the automated immunostainer technique. Positive MGMT immunoexpression was observed in 60 (61.9%) cases. Significantly high rates of MGMT immunoexpression were demonstrated among the 2 age groups: 45-54 years and 25-34 years (23.3% and 21.7% respectively). Most positive cases were observed among the supratentorial tumors (81.7%) and dominant grade IV gliomas (48.4%) with no significant association. Immunohistochemically, MGMT is frequently expressed in gliomas particularly in glioblastomas with bimodal age association.
C1 [Jalal, Jalal Ali] Hawler Med Univ, Coll Med, Dept Basic Sci, Unit Pathol, Erbil, Kurdistan Regio, Iraq.
C3 Hawler Medical University
RP Jalal, JA (通讯作者)，Hawler Med Univ, Coll Med, Dept Basic Sci, Unit Pathol, Erbil, Kurdistan Regio, Iraq.
EM jajpishdary@gmail.com
CR Abdel Moneim R, 2018, ASIAN PAC J CANC BIO, V3, P1
   Al-Hasnawi S., 2009, The new Iraqi Journal of Medicine, V5, P5
   Anvari K, 2018, MIDDLE EAST J CANCER, V9, P179
   Bordbar M, 2020, MODERN GENETICS J, V15, P75
   Brell M, 2005, CLIN CANCER RES, V11, P5167, DOI 10.1158/1078-0432.CCR-05-0230
   Burger PC, 2000, PATHOLOGY GENETICS T, P45
   Cankovic M, 2013, J MOL DIAGN, V15, P539, DOI 10.1016/j.jmoldx.2013.05.011
   Capper D, 2008, ACTA NEUROPATHOL, V115, P249, DOI 10.1007/s00401-007-0310-x
   Christmann M, 2010, INT J CANCER, V127, P2106, DOI 10.1002/ijc.25229
   Everhard S, 2006, ANN NEUROL, V60, P740, DOI 10.1002/ana.21044
   Gepp RA, 2016, AUSTIN NEUROSURG OPE, V3, P1053
   Gramatzki D, 2016, BMC CANCER, V16, DOI 10.1186/s12885-016-2323-0
   Groenendijk FH, 2011, J NEURO-ONCOL, V101, P405, DOI 10.1007/s11060-010-0274-x
   Hegi ME, 2004, CLIN CANCER RES, V10, P1871, DOI 10.1158/1078-0432.CCR-03-0384
[truncated: 4,061,185 more chars]
